# Supplementary material for: A survey of accepted authors in computer systems conferences
Source: PeerJ Comput Sci. 2020 Sep 28;6:e299. doi: 10.7717/peerj-cs.299 (PMC7924675; doi:10.7717/peerj-cs.299)
Supplement: Supplemental Information 2 — This is a snapshot of the github repository that includes the data and source code required to reproduce this paper (except for confidential survey data). The snapshot represents commit 6663a253f1ac4dc351a78ccc74c0de80c7cc06ad of http://github.com/eitanf/sysconf. The most pertinent article files are under pubs/diversity-survey/. [file peerj-cs-06-299-s002.bz2]

Archive with 410 entries (392 files):
- sysconf
- sysconf/pubs
- sysconf/pubs/load_data.R
- sysconf/pubs/gender
- sysconf/pubs/gender/01_main.Rmd
- sysconf/pubs/gender/MICRO_19.json
- sysconf/pubs/gender/MICRO_18.json
- sysconf/pubs/gender/MICRO_15.json
- sysconf/pubs/gender/07_collaboration.Rmd
- sysconf/pubs/gender/06_reception.Rmd
- sysconf/pubs/gender/abstract.txt
- sysconf/pubs/gender/04_policies.Rmd
- sysconf/pubs/gender/03_ratio.Rmd
- sysconf/pubs/gender/acm-sig-proceedings.csl
- sysconf/pubs/gender/02_introduction.Rmd
- sysconf/pubs/gender/09_discussion.Rmd
- sysconf/pubs/gender/05_demographics.Rmd
- sysconf/pubs/gender/Makefile
- sysconf/pubs/gender/MICRO_16.json
- sysconf/pubs/gender/11_references.Rmd
- sysconf/pubs/gender/10_conclusion.Rmd
- sysconf/pubs/survey-replication
- sysconf/pubs/survey-replication/wlpeerj.cls
- sysconf/pubs/survey-replication/intro.Rmd
- sysconf/pubs/survey-replication/questions.Rmd
- sysconf/pubs/survey-replication/regression-process.R
- sysconf/pubs/survey-replication/_bookdown.yml
- sysconf/pubs/survey-replication/review-quality.Rmd
- sysconf/pubs/survey-replication/data.Rmd
- sysconf/pubs/survey-replication/abstract.txt
- sysconf/pubs/survey-replication/conclusion.Rmd
- sysconf/pubs/survey-replication/Makefile
- sysconf/pubs/survey-replication/blind-grades.R
- sysconf/pubs/survey-replication/references.Rmd
- sysconf/pubs/survey-replication/blind-grades-predictive.R
- sysconf/pubs/survey-replication/authors.Rmd
- sysconf/pubs/survey-replication/survey-replication.Rmd
- sysconf/pubs/README.md
- sysconf/pubs/dependencies.R
- sysconf/pubs/survey-report
- sysconf/pubs/survey-report/survey-full.Rmd
- sysconf/pubs/survey-report/Makefile
- sysconf/pubs/whpc-stats
- sysconf/pubs/whpc-stats/stats.Rmd
- sysconf/pubs/whpc-stats/IEEEtran.cls
- sysconf/pubs/whpc-stats/ieee.csl
- sysconf/pubs/whpc-stats/Makefile
- sysconf/pubs/web
- sysconf/pubs/web/author_metrics.Rmd
- sysconf/pubs/web/features.Rmd
- sysconf/pubs/web/acm-sig-proceedings-long-author-list.csl
- sysconf/pubs/web/topics.Rmd
- sysconf/pubs/web/reproducibility.Rmd
- sysconf/pubs/web/text_analysis.Rmd
- sysconf/pubs/web/_bookdown.yml
- sysconf/pubs/web/gender.Rmd
- sysconf/pubs/web/pub_metrics.Rmd
- sysconf/pubs/web/images
- sysconf/pubs/web/images/tasks_2x.png
- sysconf/pubs/web/images/impostor.png
- sysconf/pubs/web/images/meta-analysis_2x.png
- sysconf/pubs/web/images/phd100998s.gif
- sysconf/pubs/web/images/infographic.jpg
- sysconf/pubs/web/images/machine_learning_2x.png
- sysconf/pubs/web/images/curve_fitting.png
- sysconf/pubs/web/images/peer_review_2x.png
- sysconf/pubs/web/images/significant.png
- sysconf/pubs/web/images/the_data_so_far.png
- sysconf/pubs/web/images/phd110110s.gif
- sysconf/pubs/web/images/beliefs.jpg
- sysconf/pubs/web/images/conditional_risk.png
- sysconf/pubs/web/images/phd031305s.gif
- sysconf/pubs/web/images/phd120916s.gif
- sysconf/pubs/web/images/CC-BY-SA.jpg
- sysconf/pubs/web/images/academia_vs_business.png
- sysconf/pubs/web/images/11h30m.png
- sysconf/pubs/web/images/phd052009s.gif
- sysconf/pubs/web/images/phd022702s.gif
- sysconf/pubs/web/images/phd010500s.gif
- sysconf/pubs/web/images/phd081604s.gif
- sysconf/pubs/web/images/how_it_works.png
- sysconf/pubs/web/images/correlation.png
- sysconf/pubs/web/data.Rmd
- sysconf/pubs/web/sysconf.lyx
- sysconf/pubs/web/geo.Rmd
- sysconf/pubs/web/collaboration.Rmd
- sysconf/pubs/web/peer_review.Rmd
- sysconf/pubs/web/access.Rmd
- sysconf/pubs/web/refgraph.Rmd
- sysconf/pubs/web/release.txt
- sysconf/pubs/web/conf_metrics.Rmd
- sysconf/pubs/web/conclusion.Rmd
- sysconf/pubs/web/Makefile
- sysconf/pubs/web/references.Rmd
- sysconf/pubs/web/index.Rmd
- sysconf/pubs/web/nonsys.Rmd
- sysconf/pubs/web/_output.yml
- sysconf/pubs/web/classification.Rmd
- sysconf/pubs/diversity-survey
- sysconf/pubs/diversity-survey/intro.Rmd
- sysconf/pubs/diversity-survey/main.tex
- sysconf/pubs/diversity-survey/acks.Rmd
- sysconf/pubs/diversity-survey/_bookdown.yml
- sysconf/pubs/diversity-survey/architecture-confs.odg
- sysconf/pubs/diversity-survey/data.Rmd
- sysconf/pubs/diversity-survey/survey.Rmd
- sysconf/pubs/diversity-survey/analysis.Rmd
- sysconf/pubs/diversity-survey/conclusion.Rmd
- sysconf/pubs/diversity-survey/Makefile
- sysconf/pubs/diversity-survey/references.Rmd
- sysconf/pubs/diversity-survey/architecture-confs.eps
- sysconf/pubs/diversity-survey/diversity.Rmd
- sysconf/pubs/Makefile
- sysconf/pubs/sysconf.bib
- sysconf/README.md
- sysconf/survey
- sysconf/survey/survey-tidy.md
- sysconf/features
- sysconf/features/countries.csv
- sysconf/features/tokens.csv
- sysconf/features/citations.md
- sysconf/features/content_tags.csv
- sysconf/features/papers.csv
- sysconf/features/README.md
- sysconf/features/confs.csv
- sysconf/features/confs.md
- sysconf/features/roles.csv
- sysconf/features/topics.md
- sysconf/features/content_tags.md
- sysconf/features/topics.csv
- sysconf/features/papers.md
- sysconf/features/roles.md
- sysconf/features/coauthors.csv
- sysconf/features/persons.csv
- sysconf/features/interests.csv
- sysconf/features/Makefile
- sysconf/features/interests.md
- sysconf/features/countries.md
- sysconf/features/persons.md
- sysconf/features/coauthors.md
- sysconf/features/citations.csv
- sysconf/CITATION
- sysconf/data
- sysconf/data/interest_mapping.md
- sysconf/data/inferred_gender_mapping.md
- sysconf/data/s2papers.json
- sysconf/data/content_tags.csv
- sysconf/data/README.md
- sysconf/data/authors
- sysconf/data/authors/PPoPP.json
- sysconf/data/authors/ISPASS.json
- sysconf/data/authors/SIGMOD.json
- sysconf/data/authors/IISWC.json
- sysconf/data/authors/CLOUD.json
- sysconf/data/authors/IMC.json
- sysconf/data/authors/ICAC.json
- sysconf/data/authors/HotI.json
- sysconf/data/authors/HPCA.json
- sysconf/data/authors/Middleware.json
- sysconf/data/authors/KDD.json
- sysconf/data/authors/SPAA.json
- sysconf/data/authors/README.md
- sysconf/data/authors/EuroSys.json
- sysconf/data/authors/HPCC.json
- sysconf/data/authors/NSDI.json
- sysconf/data/authors/SIGIR.json
- sysconf/data/authors/HotStorage.json
- sysconf/data/authors/HCW.json
- sysconf/data/authors/ASPLOS.json
- sysconf/data/authors/PODS.json
- sysconf/data/authors/SYSTOR.json
- sysconf/data/authors/SIGMETRICS.json
- sysconf/data/authors/Cluster.json
- sysconf/data/authors/HiPC.json
- sysconf/data/authors/ISCA.json
- sysconf/data/authors/NDSS.json
- sysconf/data/authors/SC.json
- sysconf/data/authors/VEE.json
- sysconf/data/authors/PLDI.json
- sysconf/data/authors/PODC.json
- sysconf/data/authors/MASCOTS.json
- sysconf/data/authors/HPDC.json
- sysconf/data/authors/CCGrid.json
- sysconf/data/authors/SOSP.json
- sysconf/data/authors/PACT.json
- sysconf/data/authors/MobiCom.json
- sysconf/data/authors/MICRO.json
- sysconf/data/authors/EuroPar.json
- sysconf/data/authors/FAST.json
- sysconf/data/authors/CoNEXT.json
- sysconf/data/authors/SLE.json
- sysconf/data/authors/ICPP.json
- sysconf/data/authors/IPDPS.json
- sysconf/data/authors/CCS.json
- sysconf/data/authors/HotOS.json
- sysconf/data/authors/OOPSLA.json
- sysconf/data/authors/ATC.json
- sysconf/data/authors/CIDR.json
- sysconf/data/authors/ICDM.json
- sysconf/data/authors/HotCloud.json
- sysconf/data/authors/IGSC.json
- sysconf/data/authors/SOCC.json
- sysconf/data/authors/SP.json
- sysconf/data/authors/ICPE.json
- sysconf/data/authors/SIGCOMM.json
- sysconf/data/authors/ISC.json
- sysconf/data/topics.md
- sysconf/data/content_tags.md
- sysconf/data/topics.csv
- sysconf/data/geo
- sysconf/data/geo/README.md
- sysconf/data/geo/WPP2017_POP_F05_MEDIAN_AGE.xlsx
- sysconf/data/geo/WPP2017_POP_F02_POPULATION_GROWTH_RATE.xlsx
- sysconf/data/geo/countries.json
- sysconf/data/geo/WPP2017_POP_F01_1_TOTAL_POPULATION_BOTH_SEXES.xlsx
- sysconf/data/geo/WPP2017_MIGR_F01_NET_MIGRATION_RATE.xlsx
- sysconf/data/geo/weoreptc.aspx
- sysconf/data/geo/WPP2017_POP_F04_SEX_RATIO_OF_TOTAL_POPULATION.xlsx
- sysconf/data/verified_gender_mapping.md
- sysconf/data/inferred_gender_mapping.csv
- sysconf/data/interest_mapping.csv
- sysconf/data/conf
- sysconf/data/conf/PPoPP.json
- sysconf/data/conf/ISPASS.json
- sysconf/data/conf/SIGMOD.json
- sysconf/data/conf/IISWC.json
- sysconf/data/conf/CLOUD.json
- sysconf/data/conf/IMC.json
- sysconf/data/conf/ICAC.json
- sysconf/data/conf/HotI.json
- sysconf/data/conf/HPCA.json
- sysconf/data/conf/Middleware.json
- sysconf/data/conf/KDD.json
- sysconf/data/conf/SPAA.json
- sysconf/data/conf/README.md
- sysconf/data/conf/EuroSys.json
- sysconf/data/conf/HPCC.json
- sysconf/data/conf/NSDI.json
- sysconf/data/conf/SIGIR.json
- sysconf/data/conf/HotStorage.json
- sysconf/data/conf/HCW.json
- sysconf/data/conf/ASPLOS.json
- sysconf/data/conf/PODS.json
- sysconf/data/conf/SYSTOR.json
- sysconf/data/conf/SIGMETRICS.json
- sysconf/data/conf/Cluster.json
- sysconf/data/conf/HiPC.json
- sysconf/data/conf/ISCA.json
- sysconf/data/conf/NDSS.json
- sysconf/data/conf/SC.json
- sysconf/data/conf/VEE.json
- sysconf/data/conf/PLDI.json
- sysconf/data/conf/PODC.json
- sysconf/data/conf/MASCOTS.json
- sysconf/data/conf/HPDC.json
- sysconf/data/conf/CCGrid.json
- sysconf/data/conf/SOSP.json
- sysconf/data/conf/PACT.json
- sysconf/data/conf/MobiCom.json
- sysconf/data/conf/MICRO.json
- sysconf/data/conf/EuroPar.json
- sysconf/data/conf/FAST.json
- sysconf/data/conf/CoNEXT.json
- sysconf/data/conf/SLE.json
- sysconf/data/conf/ICPP.json
- sysconf/data/conf/IPDPS.json
- sysconf/data/conf/CCS.json
- sysconf/data/conf/HotOS.json
- sysconf/data/conf/OOPSLA.json
- sysconf/data/conf/ATC.json
- sysconf/data/conf/CIDR.json
- sysconf/data/conf/ICDM.json
- sysconf/data/conf/HotCloud.json
- sysconf/data/conf/IGSC.json
- sysconf/data/conf/SOCC.json
- sysconf/data/conf/SP.json
- sysconf/data/conf/ICPE.json
- sysconf/data/conf/SIGCOMM.json
- sysconf/data/conf/ISC.json
- sysconf/data/cfp
- sysconf/data/cfp/FAST.txt
- sysconf/data/cfp/EuroSys.txt
- sysconf/data/cfp/ICPE.txt
- sysconf/data/cfp/SYSTOR.txt
- sysconf/data/cfp/SOCC.txt
- sysconf/data/cfp/SPAA.txt
- sysconf/data/cfp/ASPLOS.txt
- sysconf/data/cfp/IISWC.txt
- sysconf/data/cfp/SOSP.txt
- sysconf/data/cfp/SP.txt
- sysconf/data/cfp/OOPSLA.txt
- sysconf/data/cfp/PLDI.txt
- sysconf/data/cfp/HotOS.txt
- sysconf/data/cfp/CIDR.txt
- sysconf/data/cfp/Cluster.txt
- sysconf/data/cfp/MASCOTS.txt
- sysconf/data/cfp/PODC.txt
- sysconf/data/cfp/SIGIR.txt
- sysconf/data/cfp/ISC.txt
- sysconf/data/cfp/VEE.txt
[truncated: 110 more entries]
