# Supplementary material for: A survey of accepted authors in computer systems conferences
Source: PeerJ Comput Sci. 2020 Sep 28;6:e299. doi: 10.7717/peerj-cs.299 (PMC7924675; doi:10.7717/peerj-cs.299)
Supplement: Supplemental Information 2 — This is a snapshot of the github repository that includes the data and source code required to reproduce this paper (except for confidential survey data). The snapshot represents commit 6663a253f1ac4dc351a78ccc74c0de80c7cc06ad of http://github.com/eitanf/sysconf. The most pertinent article files are under pubs/diversity-survey/. [file peerj-cs-06-299-s002.bz2 › sysconf/pubs/gender/01_main.Rmd]

---
title: "Title"
author: "Authors"
date: "`r Sys.Date()`"
output:
  pdf_document: default
  html_document:
    df_print: paged
csl: acm-sig-proceedings.csl
biblio-style: acm
documentclass: article
bibliography: ../sysconf.bib
thanks: Supported by a grant from Reed College's Social Justice Research Fund
abstract: "`r readLines('abstract.txt')`"
toc: no
---

```{r code = readLines("../load_data.R"), echo = F, cache = F, message = F}
```
