# Supplementary material for: A survey of accepted authors in computer systems conferences
Source: PeerJ Comput Sci. 2020 Sep 28;6:e299. doi: 10.7717/peerj-cs.299 (PMC7924675; doi:10.7717/peerj-cs.299)
Supplement: Supplemental Information 2 — This is a snapshot of the github repository that includes the data and source code required to reproduce this paper (except for confidential survey data). The snapshot represents commit 6663a253f1ac4dc351a78ccc74c0de80c7cc06ad of http://github.com/eitanf/sysconf. The most pertinent article files are under pubs/diversity-survey/. [file peerj-cs-06-299-s002.bz2 › sysconf/pubs/gender/MICRO_19.json]

{
    "key": "MICRO_19",
    "conference": "International Symposium on Microarchitecture",
    "organization": [
        "IEEE",
        "ACM"
    ],
    "country": "US",
    "postdate": "2019-10-12",
    "last_deadline": "2019-04-05",
    "review_days": 57,
    "submissions": 344,
    "min_reviews": 3,
    "total_reviews": 1487,
    "double_blind": true,
    "rebuttal": true,
    "open_access": false,
    "age": 52,
    "past_papers": "",
    "past_citations": "",
    "h5_index": "",
    "h5_median": "",
    "notes": "Made an effort to include diverse populations in the PC",
    "pc_chairs": [
        "Reetuparna Das (Umich)",
        "Tor M. Aamodt (UBC)"
    ],
    "pc_members": [
        "Shaizeen Aga (AMD Research)",
        "Jorge Albericio (NVIDIA)",
        "Todd Austin (University of Michigan)",
        "Rajeev Balasubramonian (University of Utah)",
        "Arkaprava Basu (Indian Institute of Science)",
        "Bradford M. Beckmann (AMD)",
        "Nathan Beckmann (Carnegie Mellon University)",
        "Pradip Bose (IBM Research)",
        "Trevor E. Carlson (National University of Singapore)",
        "Douglas M. Carmean (Microsoft)",
        "Derek Chiou (Microsoft)",
        "William Dally (NVIDIA)",
        "Chita R. Das (Pennsylvania State University)",
        "Shidhartha Das (Arm)",
        "Zidong Du (Chinese Academy of Sciences)",
        "Natalie Enright Jerger (University of Toronto)",
        "Hadi Esmaeilzadeh (University of California, San Diego)",
        "Yoav Etsion (Technion)",
        "Christopher W. Fletcher (NVIDIA)",
        "Mingyu Gao (Tsinghua University)",
        "Antonio Gonzalez (Universitat Politecnica de Catalunya)",
        "Xiaochen Guo (Lehigh University)",
        "Sudhanva Gurumurthi (AMD)",
        "Jaehyuk Huh (KAIST)",
        "Ravi Iyer (Intel)",
        "Prashant Nair (University of British Columbia)",
        "Akanksha Jain (University of Texas at Austin)",
        "Vijay Janapa Reddi (Harvard University)",
        "Djordje Jevdjic (National University of Singapore)",
        "Jose Joao (Arm Research)",
        "Adwait Jog (College of William and Mary)",
        "Lizy K. John (University of Texas at Austin)",
        "Samira Khan (University of Virginia)",
        "Eun Jung Kim (Texas A&M University)",
        "Aasheesh Kolli (Pennsylvania State University)",
        "Farinaz Koushanfar (University of California, San Diego)",
        "Tushar Krishna (Georgia Institute of Technology)",
        "Dongyoon Lee (Virginia Polytechnic Institute and State University)",
        "Xue Lin (Northeastern University)",
        "Mieszko Lis (University of British Columbia)",
        "Heiner Litz (University of California, Santa Cruz)",
        "Jason Power (University of California, Davis)",
        "Andrew Lukefahr (Indiana University Bloomington)",
        "Scott Mahlke (University of Michigan)",
        "Shubu Mukherjee (Cavium)",
        "Onur Mutlu (ETH Z\u00fcrich)",
        "Vijay Nagarajan (University of Edinburgh)",
        "Satish Narayanasamy (University of Michigan)",
        "Gennady Pekhimenko (University of Toronto)",
        "Andrew Putnam (Microsoft)",
        "Xuehai Qian (University of Southern California)",
        "Moinuddin Qureshi (Georgia Institute of Technology)",
        "Ravi Rajwar (Intel)",
        "Minsoo Rhu (KAIST)",
        "Timothy G. Rogers (Purdue University)",
        "Eric Rotenberg (North Carolina State University)",
        "Daniel Sanchez (Massachusetts Institute of Technology)",
        "Andre Seznec (INRIA)",
        "Sophia Shao (NVIDIA)",
        "Michael Shebanow (Tensilica)",
        "Xipeng Shen (North Carolina State University)",
        "Arrvindh Shriraman (Simon Fraser University)",
        "Matthew D. Sinclair (University of Wisconsin\u2013Madison)",
        "Viji Srinivasan (IBM Research)",
        "Guangyu Sun (Peking University)",
        "Zehra Sura (IBM Research)",
        "Caroline Trippel (Princeton University)",
        "Lisa Wu (University of California, Berkeley)",
        "Youfeng Wu (Intel Corporation)",
        "Mengjia Yan (University of Illinois at Urbana\u2013Champaign)",
        "Jishen Zhao (University of California, San Diego)",
        "Yuhao Zhu (University of Rochester)"
    ],
    "keynote_speakers": [
        "Krste Asanoviç",
        "William Dally",
        "Lynn Conway"
    ],
    "session_chairs": [
        "Aasheesh Kohli",
        "Tushar Krishna",
        "Christopher W. Fletcher",
        "Yoav Etsion",
        "Minsoo Rhu",
        "Heiner Litz",
        "Xuehai Qian",
        "Jian Huang",
        "Bradford M. Beckmann",
        "Nathan Beckmann",
        "Yuhao Zhu",
        "Trevor E. Carlson",
        "Mengjia Yan",
        "Pradip Bose",
        "Jack Wadden",
        "Jishen Zhao",
        "William Dally",
        "Saugata Ghose",
        "Daniel Sanchez",
        "Sophia Shao",
        "Mieszko Lis",
        "Jose Joao",
        "Arrvindh Shriraman"
    ],
    "panelists": [],
    "papers": [
        {
            "key": "MICRO_19_001",
            "title": "Wire-Aware Architecture and Dataflow for CNN Accelerators",
            "authors": [
                "Sumanth Gudaparthi",
                "Surya Narayanan",
                "Rajeev Balasubramonian",
                "Edouard Giacomin",
                "Hari Kambalasubramanyam",
                "Pierre-Emmanuel Gaillardon (University of Utah)"
            ],
            "topics": []
        },
        {
            "key": "MICRO_19_002",
            "title": "ShapeShifter: Enabling Fine-Grain Data Width Adaptation in Deep Learning",
            "authors": [
                "Alberto Delmás Lascorz",
                "Sayeh Sharify",
                "Isak Edo (University of Toronto)",
                "Dylan Malone Stuart (Toronto)",
                "Omar Mohamed Awad (University of Toronto)",
                "Patrick Judd (NVIDIA)",
                "Mostafa Mahmoud",
                "Milos Nikolic",
                "Kevin Siu (Toronto)",
                "Zissis Poulos",
                "Andreas Moshovos (University of Toronto)"
            ],
            "topics": []
        },
        {
            "key": "MICRO_19_003",
            "title": "Simba: Scaling Deep-Learning Inference with Multi-Chip-Module-Based Architecture",
            "authors": [
                "Yakun Sophia Shao",
                "Jason Clemons",
                "Rangharajan Venkatesan",
                "Brian Zimmer",
                "Matthew Fojtik",
                "Nan Jiang",
                "Ben Keller",
                "Alicia Klinefelter",
                "Nathaniel Pinckney (NVIDIA)",
                "Priyanka Raina (Stanford University)",
                "Stephen G. Tell",
                "Yanqing Zhang (NVIDIA)",
                "William Dally (NVIDIA/Stanford)",
                "Joel Emer (NVIDIA)",
                "C. Thomas Gray",
                "Brucek Khailany (NVIDIA)",
                "Stephen Keckler (NVIDIA and UT-Austin)"
            ],
            "topics": [],
            "award": true
        },
        {
            "key": "MICRO_19_004",
            "title": "MI6: Secure Enclaves in a Speculative Out-of-Order Processor",
            "authors": [
                "Thomas Bourgeat",
                "Ilia Lebedev (MIT)",
                "Andrew Wright",
                "Sizhuo Zhang (Massachusetts Institute of Technology)",
                "Arvind (MIT)",
                "Srinivas Devadas (Massachusetts Institute of Technology)"
            ],
            "topics": []
        },
        {
            "key": "MICRO_19_005",
            "title": "Cyclone: Detecting Contention-Based Cache Information Leaks Through Cyclic Interference",
            "authors": [
                "Austin Harris",
                "Shijia Wei",
                "Prateek Sahu",
                "Pranav Kumar",
                "Mohit Tiwari (The University of Texas at Austin)",
                "Todd Austin (University of Michigan)"
            ],
            "topics": []
        },
        {
            "key": "MICRO_19_006",
            "title": "CleanupSpec: An \"Undo\" Approach to Safe Speculation",
            "authors": [
                "Gururaj Saileshwar",
                "Moinuddin Qureshi (Georgia Institute of Technology)"
            ],
            "topics": []
        },
        {
            "key": "MICRO_19_007",
            "title": "eAP: A Scalable and Efficient In-Memory Accelerator for Automata Processing",
            "authors": [
                "Elaheh Sadredini",
                "Reza Rahimi",
                "Vaibhav Verma",
                "Mircea Stan",
                "Kevin Skadron (University of Virginia)"
            ],
            "topics": []
        },
        {
            "key": "MICRO_19_008",
            "title": "ComputeDRAM: In-Memory Compute Using Off-the-Shelf DRAMs",
            "authors": [
                "Fei Gao",
                "Georgios Tziantzioulis",
                "David Wentzlaff (Princeton University)"
            ],
            "topics": []
        },
        {
            "key": "MICRO_19_009",
            "title": "CASCADE: Connecting RRAMs to Extend Analog Dataflow in an End-to-End In-Memory Processing Paradigm",
            "authors": [
                "Teyuh Chou",
                "Wei Tang",
                "Jacob Botimer",
                "Zhengya Zhang (University of Michigan)"
            ],
            "topics": []
        },
        {
            "key": "MICRO_19_010",
            "title": "ZCOMP: Reducing DNN Cross-Layer Memory Footprint Using Vector Extensions",
            "authors": [
                "Berkin Akin (Google)",
                "Zeshan A. Chishti",
                "Alaa Alameldeen (Intel)"
            ],
            "topics": []
        },
        {
            "key": "MICRO_19_011",
            "title": "Boosting the Performance of CNN Accelerators with Dynamic Fine-Grained Channel Gating",
            "authors": [
                "Weizhe Hua",
                "Yuan Zhou",
                "Christopher De Sa",
                "Zhiru Zhang",
                "Edward Suh (Cornell University)"
            ],
            "topics": []
        },
        {
            "key": "MICRO_19_012",
            "title": "SparTen: A Sparse Tensor Accelerator for Convolutional Neural Networks",
            "authors": [
                "Ashish Gondimalla (Purdue)",
                "Noah Chesnut (unaffiliated)",
                "Mithuna Thottethodi (Purdue)",
                "T. N. Vijaykumar (Purdue University)"
            ],
            "topics": []
        },
        {
            "key": "MICRO_19_013",
            "title": "EDEN: Enabling Approximate DRAM for DNN Inference using Error-Resilient Neural Networks",
            "authors": [
                "Skanda Koppula",
                "Konstantinos Kanellopoulos",
                "Taha Shahroodi",
                "Roknoddin Azizi",
                "Giray Yaglikci",
                "Lois Orosa (ETH Zurich)",
                "Onur Mutlu (ETH Zurich)"
            ],
            "topics": []
        },
        {
            "key": "MICRO_19_014",
            "title": "eCNN: a Block-Based and Highly-Parallel CNN Accelerator for Edge Inference",
            "authors": [
                "Chao-Tsung Huang",
                "Yu-Chun Ding",
                "Huan-Ching Wang",
                "Chi-Wen Weng",
                "Kai-Ping Lin",
                "Li-Wei Wang",
                "Li-De Chen (National Tsing Hua University)"
            ],
            "topics": []
        },
        {
            "key": "MICRO_19_015",
            "title": "Dynamic Multi-Resolution Data Storage",
            "authors": [
                "Yu-Ching Hu (University of California, Riverside)",
                "Murtuza Taher Lokhandwala (North Carolina State University)",
                "Te I (Google)",
                "Hung-Wei Tseng (University of California, Riverside)"
            ],
            "topics": []
        },
        {
            "key": "MICRO_19_016",
            "title": "Exploiting Process Similarity of 3D Flash Memory for High Performance SSDs",
            "authors": [
                "Youngseop Shim",
                "Myungsuk Kim",
                "Myoungjun Chun",
                "Jisung Park",
                "Yoona Kim",
                "Jihong Kim (Seoul National University)"
            ],
            "topics": []
        },
        {
            "key": "MICRO_19_017",
            "title": "DeepStore: In-Storage Acceleration for Intelligent Queries",
            "authors": [
                "Vikram Sharma Mailthody",
                "Zaid Qureshi",
                "Weixin Liang",
                "Ziyan Feng",
                "Simon Garcia de Gonzalo",
                "Youjie Li (University of Illinois, Urbana-Champaign)",
                "Hubertus Franke",
                "Jinjun Xiong (IBM Research)",
                "Jian Huang",
                "Wen-mei Hwu (University of Illinois, Urbana-Champaign)"
            ],
            "topics": []
        },
        {
            "key": "MICRO_19_018",
            "title": "FIDR: A Scalable Storage System for Fine-Grain Inline Data Reduction with Efficient Memory Handling",
            "authors": [
                "Mohammadamin Ajdari (POSTECH)",
                "Wonsik Lee",
                "Pyeongsu Park",
                "Joonsung Kim",
                "Jangwoo Kim (Seoul National University)"
            ],
            "topics": []
        },
        {
            "key": "MICRO_19_019",
            "title": "Ensemble of Diverse Mappings: Improving Reliability of Quantum Computers by Orchestrating Dissimilar Mistakes",
            "authors": [
                "Swamit Tannu",
                "Moinuddin Qureshi (Georgia Institute of Technology)"
            ],
            "topics": []
        },
        {
            "key": "MICRO_19_020",
            "title": "Partial Compilation of Variational Algorithms for Noisy Intermediate-Scale Quantum Machines",
            "authors": [
                "Pranav Gokhale",
                "Yongshan Ding",
                "Thomas Propson",
                "Christopher Winkler",
                "Nelson Leung",
                "Yunong Shi",
                "David I. Schuster",
                "Henry Hoffmann",
                "Frederic T. Chong (University of Chicago)"
            ],
            "topics": []
        },
        {
            "key": "MICRO_19_021",
            "title": "Mitigating Measurement Errors in Quantum Computers by Exploiting State-Dependent Bias",
            "authors": [
                "Swamit Tannu",
                "Moinuddin Qureshi (Georgia Institute of Technology)"
            ],
            "topics": []
        },
        {
            "key": "MICRO_19_022",
            "title": "A Case for Multi-Programming Quantum Computers",
            "authors": [
                "Poulami Das (Georgia Tech)",
                "Swamit Tannu (Georgia Institute of Technology)",
                "Prashant J. Nair (The University of British Columbia)",
                "Moinuddin Qureshi (Georgia Tech)"
            ],
            "topics": []
        },
        {
            "key": "MICRO_19_023",
            "title": "FlexLearn: Fast and Highly Efficient Brain Simulations Using Flexible On-Chip Learning",
            "authors": [
                "Eunjin Baek",
                "Hunjun Lee (Seoul National University)",
                "Youngsok Kim (Yonsei University)",
                "Jangwoo Kim (Seoul National University)"
            ],
            "topics": []
        },
        {
            "key": "MICRO_19_024",
            "title": "ExTensor: An Accelerator for Sparse Tensor Algebra",
            "authors": [
                "Kartik Hegde",
                "Hadi Asghari-Moghaddam (University of Illinois at Urbana-Champaign)",
                "Michael Pellauer",
                "Neal Crago",
                "Aamer Jaleel (Nvidia)",
                "Edgar Solomonik (University of Illinois at Urbana-Champaign)",
                "Joel Emer (Nvidia/MIT)",
                "Christopher W. Fletcher (University of Illinois at Urbana-Champaign)"
            ],
            "topics": []
        },
        {
            "key": "MICRO_19_025",
            "title": "GenCache: Leveraging In-Cache Operators for Efficient Sequence Alignment",
            "authors": [
                "Anirban Nag",
                "C.N. Ramachandra",
                "Rajeev Balasubramonian",
                "Ryan Stutsman",
                "Edouard Giacomin",
                "Hari Kambalasubramanyam",
                "Pierre-Emmanuel Gaillardon (University of Utah)"
            ],
            "topics": []
        },
        {
            "key": "MICRO_19_026",
            "title": "Efficient SpMV Operation for Large and Highly Sparse Matrices Using Scalable Multi-Way Merge Parallelization",
            "authors": [
                "Fazle Sadi",
                "Joe Sweeney",
                "Tze Meng Low",
                "James C. Hoe",
                "Larry Pileggi",
                "Franz Franchetti (Carnegie Mellon University)"
            ],
            "topics": []
        },
        {
            "key": "MICRO_19_027",
            "title": "Sparse Tensor Core: Algorithm and Hardware Co-Design for Vector-wise Sparse Neural Networks on Modern GPUs",
            "authors": [
                "Maohua Zhu (University of California, Santa Barbara)",
                "Tao Zhang",
                "Zhenyu Gu (Alibaba Inc.)",
                "Yuan Xie (Univ. of California Santa Barbara)"
            ],
            "topics": []
        },
        {
            "key": "MICRO_19_028",
            "title": "NVBit: A Dynamic Binary Instrumentation Framework for NVIDIA GPUs",
            "authors": [
                "Oreste Villa",
                "Mark Stephenson",
                "David Nellans (NVIDIA)",
                "Stephen Keckler (NVIDIA and UT-Austin)"
            ],
            "topics": []
        },
        {
            "key": "MICRO_19_029",
            "title": "Tangram: Integrated Control of Heterogeneous Computers",
            "authors": [
                "Raghavendra Pradyumna Pothukuchi (University of Illinois at Urbana-Champaign)",
                "Joseph L. Greathouse",
                "Karthik Rao",
                "Christopher Erb",
                "Leonardo Piga (Advanced Micro Devices)",
                "Petros Voulgaris",
                "Josep Torrellas (University of Illinois at Urbana-Champaign)"
            ],
            "topics": []
        },
        {
            "key": "MICRO_19_030",
            "title": "CoSpec: Compiler Directed Speculative Intermittent Computation",
            "authors": [
                "Jongouk Choi (Purdue)",
                "Qingrui Liu (Xilinx)",
                "Changhee Jung (Purdue)"
            ],
            "topics": []
        },
        {
            "key": "MICRO_19_031",
            "title": "Applying Deep Learning to the Cache Replacement Problem",
            "authors": [
                "Zhan Shi",
                "Xiangru Huang",
                "Akanksha Jain",
                "Calvin Lin (University of Texas at Austin)"
            ],
            "topics": []
        },
        {
            "key": "MICRO_19_032",
            "title": "DynaSprint: Microarchitectural Sprints with Dynamic Utility and Thermal Management",
            "authors": [
                "Ziqiang Huang (University of Waterloo)",
                "Jose Joao",
                "Alejandro Rico (Arm Research)",
                "Andrew D. Hilton",
                "Benjamin C. Lee (Duke University)"
            ],
            "topics": []
        },
        {
            "key": "MICRO_19_033",
            "title": "Leveraging Caches to Accelerate Associative Containers",
            "authors": [
                "Guowei Zhang",
                "Daniel Sanchez (MIT)"
            ],
            "topics": []
        },
        {
            "key": "MICRO_19_034",
            "title": "Touche: Towards Ideal and Efficient Cache Compression by Mitigating Tag Area Overheads",
            "authors": [
                "Seokin Hong (Kyungpook National University)",
                "Alper Buyuktosunoglu",
                "Michael B. Healy",
                "Bulent Abali (IBM Research)",
                "Prashant J. Nair (The University of British Columbia)"
            ],
            "topics": []
        },
        {
            "key": "MICRO_19_035",
            "title": "Distributed Logless Atomic Durability with Persistent Memory",
            "authors": [
                "Siddharth Gupta (EPFL)",
                "Alexandros Daglis (Georgia Tech)",
                "Babak Falsafi (EPFL)"
            ],
            "topics": []
        },
        {
            "key": "MICRO_19_036",
            "title": "SuperMem: Enabling Application-Transparent Secure Persistent Memory with Low Overheads",
            "authors": [
                "Pengfei Zuo (Huazhong University of Science and Technology & University of California)",
                "Yu Hua (Huazhong University of Science and Technology)",
                "Yuan Xie (University of California, Santa Barbara)"
            ],
            "topics": []
        },
        {
            "key": "MICRO_19_037",
            "title": "Constructing Large, Durable and Fast SSD System via Reprogramming 3D TLC Flash Memory",
            "authors": [
                "Congming Gao (University of Pittsburgh, Chongqing University)",
                "Min Ye (YEESTOR Microelectronics Co.)",
                "Qiao Li",
                "Chun Jason Xue (City University of Hong Kong)",
                "Youtao Zhang (University of Pittsburgh)",
                "Liang Shi (East China Normal University)",
                "Jun Yang (University of Pittsburgh)"
            ],
            "topics": []
        },
        {
            "key": "MICRO_19_038",
            "title": "SWQUE: A Mode Switching Issue Queue with Priority-Correcting Circular Queue",
            "authors": [
                "Hideki Ando (Nagoya University)"
            ],
            "topics": []
        },
        {
            "key": "MICRO_19_039",
            "title": "Towards the Adoption of Local Branch Predictors in Out-Of-Order Superscalar Processors",
            "authors": [
                "Niranjan Soundararajan",
                "Saurabh Gupta",
                "Ragavendra Natarajan (Intel Labs)",
                "Jared Stark",
                "Rahul Pal",
                "Franck Sala",
                "Lihu Rappoport",
                "Adi Yoaz (Intel)",
                "Sreenivas Subramoney (Intel Labs)"
            ],
            "topics": []
        },
        {
            "key": "MICRO_19_040",
            "title": "DSPatch: Dual Spatial Pattern Prefetcher",
            "authors": [
                "Rahul Bera (Intel Corp)",
                "Anant Nori (Intel)",
                "Onur Mutlu (ETH Zurich)",
                "Sreenivas Subramoney (Intel Labs)"
            ],
            "topics": []
        },
        {
            "key": "MICRO_19_041",
            "title": "CHERIvoke: Pointer Revocation Using CHERI Capabilities for Temporal Memory Safety",
            "authors": [
                "Hongyan Xia",
                "Jonathan Woodruff",
                "Sam Ainsworth",
                "Nathaniel W. Filardo",
                "Michael Roe",
                "Alexander Richardson",
                "Peter Rugg (University of Cambridge)",
                "Peter G. Neumann (SRI International)",
                "Simon W. Moore",
                "Robert N. M. Watson",
                "Timothy M. Jones (University of Cambridge)"
            ],
            "topics": []
        },
        {
            "key": "MICRO_19_042",
            "title": "Practical Byte-Granular Memory Blacklisting Using Califorms",
            "authors": [
                "Hiroshi Sasaki",
                "Miguel Arroyo",
                "Mohamed Tarek Ibn Ziad (Columbia University)",
                "Koustubha Bhat (Vrije Universiteit Amsterdam)",
                "Kanad Sinha (Columbia University)",
                "Simha Sethumadhavan (Columbia University/Chip Scan)"
            ],
            "topics": []
        },
        {
            "key": "MICRO_19_043",
            "title": "NDA: Preventing Speculative Execution Attacks at Their Source",
            "authors": [
                "Ofir Weisse",
                "Ian Neal",
                "Kevin Loughlin",
                "Thomas F. Wenisch",
                "Baris Kasikci (University of Michigan)"
            ],
            "topics": []
        },
        {
            "key": "MICRO_19_044",
            "title": "MEDAL: Scalable DIMM based Near Data Processing Accelerator for DNA Seeding Algorithm",
            "authors": [
                "Wenqin Huangfu (University of California at Santa Barbara)",
                "Xueqi Li (Institute of Computing Technology)",
                "Shuangchen Li",
                "Xing Hu",
                "Peng Gu (University of California, Santa Barbara)",
                "Yuan Xie (Univ. of California Santa Barbara)"
            ],
            "topics": []
        },
        {
            "key": "MICRO_19_045",
            "title": "SMASH: Co-designing Software Compression and Hardware-Accelerated Indexing for Efficient Sparse Matrix Operations",
            "authors": [
                "Konstantinos Kanellopoulos (ETH Zurich)",
                "Christina Giannoula (National Technical University of Athens, ETH Zurich)",
                "Roknoddin AziziBarzoki",
                "Nika Mansouri-Ghiasi (ETH Zurich)",
                "Nandita Vijaykumar (Carnegie Mellon University, ETH Zurich)",
                "Juan G\u00f3mez Luna",
                "Taha Shahroodi",
                "Skanda Koppula (ETH Zurich)",
                "Onur Mutlu (ETH Zurich, Carnegie Mellon University)"
            ],
            "topics": []
        },
        {
            "key": "MICRO_19_046",
            "title": "Alleviating Irregularity in Graph Analytics Acceleration: a Hardware/Software Co-Design Approach",
            "authors": [
                "Mingyu Yan (State Key Laboratory of Computer Architecture ICT)",
                "Xing Hu",
                "Shuangchen Li",
                "Abanti Basak (University of California, Santa Barbara)",
                "Han Li (State Key Laboratory of Computer Architecture ICT)",
                "Xin Ma",
                "Itir Akgun (University of California, Santa Barbara)",
                "Yujing Feng (State Key Laboratory of Computer Architecture ICT",
                "Peng Gu",
                "Lei Deng (University of California, Santa Barbara)",
                "Xiaochun Ye",
                "Zhimin Zhang",
                "Dongrui Fan (State Key Laboratory of Computer Architecture ICT)",
                "Yuan Xie (University of California, Santa Barbara)"
            ],
            "topics": []
        },
        {
            "key": "MICRO_19_047",
            "title": "Tigris: Architecture and Algorithms for 3D Perception in Point Clouds",
            "authors": [
                "Tiancheng Xu",
                "Boyuan Tian",
                "Yuhao Zhu (University of Rochester)"
            ],
            "topics": []
        },
        {
            "key": "MICRO_19_048",
            "title": "ASV: Accelerated Stereo Vision System",
            "authors": [
                "Yu Feng (University of Rochester)",
                "Paul Whatmough (Arm Research)",
                "Yuhao Zhu (University of Rochester)"
            ],
            "topics": []
        },
        {
            "key": "MICRO_19_049",
            "title": "Distilling the Essence of Raw Video to Reduce Memory Usage and Energy at Edge Devices",
            "authors": [
                "Haibo Zhang",
                "Shulin Zhao",
                "Ashutosh Pattnaik",
                "Mahmut T. Taylan Kandemir",
                "Anand Sivasubramaniam",
                "Chita R. Das (Penn State)"
            ],
            "topics": []
        },
        {
            "key": "MICRO_19_050",
            "title": "MANIC: A Vector-Dataflow Architecture for Ultra-Low-Power Embedded Systems",
            "authors": [
                "Graham Gobieski",
                "Amolak Nagi",
                "Nathan Serafin",
                "Mehmet Meric Isgenc",
                "Nathan Beckmann",
                "Brandon Lucia (Carnegie Mellon University)"
            ],
            "topics": []
        },
        {
            "key": "MICRO_19_051",
            "title": "SOSA: Self-optimizing Learning with Self-adaptive Control for Hierarchical SoC Management",
            "authors": [
                "Bryan Donyanavard (University of California, Irvine)",
                "Armin Sadighi",
                "Florian Maurer (Technische Universitat Munchen)",
                "Tiago M\u00fck (University of California, Irvine)",
                "Amir Rahmani (University of California, Irvine, TU Wien)",
                "Andreas Herkersdorf (Technical University of Munich)",
                "Nikil Dutt (University of California, Irvine)"
            ],
            "topics": []
        },
        {
            "key": "MICRO_19_052",
            "title": "NetDIMM: Low-Latency, Near-Memory Network Interface Architecture",
            "authors": [
                "Mohammad Alian (UIUC)",
                "Nam Sung Kim (Samsung/UIUC)"
            ],
            "topics": []
        },
        {
            "key": "MICRO_19_053",
            "title": "GraphQ: Scalable PIM-Based Graph Processing",
            "authors": [
                "Youwei Zhuo",
                "Chao Wang (University of Southern California)",
                "Mingxing Zhang (Tsinghua University)",
                "Rui Wang (Beihang University)",
                "Dimin Niu (Alibaba Inc)",
                "Yanzhi Wang (Northeastern University)",
                "Xuehai Qian (University of Southern California)"
            ],
            "topics": []
        },
        {
            "key": "MICRO_19_054",
            "title": "Charon: Specialized Near-Memory Processing Architecture for Clearing Dead Objects in Memory",
            "authors": [
                "Jaeyoung Jang (Sungkyunkwan University)",
                "Jun Heo",
                "Yejin Lee",
                "Jaeyeon Won",
                "Seonghak Kim",
                "Sung Jun Jung (Seoul National University)",
                "Hakbeom Jang (Sungkyunkwan University)",
                "Tae Jun Ham",
                "Jae W. Lee (Seoul National University)"
            ],
            "topics": []
        },
        {
            "key": "MICRO_19_055",
            "title": "TensorDIMM: A Practical Near-Memory Processing Architecture for Embeddings and Tensor Operations in Deep Learning",
            "authors": [
                "Youngeun Kwon",
                "Yunjae Lee",
                "Minsoo Rhu (KAIST)"
            ],
            "topics": []
        },
        {
            "key": "MICRO_19_056",
            "title": "Understanding Reuse, Performance, and Hardware Cost of DNN Dataflows: A Data-Centric Approach",
            "authors": [
                "Hyoukjun Kwon",
                "Prasanth Chatarasi (Georgia Tech)",
                "Michael Pellauer (Nvidia)",
                "Angshuman Parashar (NVIDIA)",
                "Vivek Sarkar (Georgia Institute of Technology)",
                "Tushar Krishna (Georgia Tech)"
            ],
            "topics": []
        },
        {
            "key": "MICRO_19_057",
            "title": "MaxNVM: Maximizing DNN Storage Density and Inference Efficiency with Sparse Encoding and Error Mitigation",
            "authors": [
                "Lillian Pentecost",
                "Marco Donato (Harvard University)",
                "Brandon Reagen (Facebook)",
                "Udit Gupta",
                "Siming Ma",
                "Gu-Yeon Wei",
                "David Brooks (Harvard University)"
            ],
            "topics": []
        },
        {
            "key": "MICRO_19_058",
            "title": "Neuron-Level Fuzzy Memoization in RNNs",
            "authors": [
                "Franyell Silfa",
                "Gem Dot",
                "Jose Maria Arnau",
                "Antonio Gonzalez (Polytechnic University of Catalonia)"
            ],
            "topics": []
        },
        {
            "key": "MICRO_19_059",
            "title": "Manna: An Accelerator for Memory-Augmented Neural Networks",
            "authors": [
                "Jacob R. Stevens",
                "Ashish Ranjan (Purdue University)",
                "Dipankar Das",
                "Bharat Kaul (Intel)",
                "Anand Raghunathan (Purdue University)"
            ],
            "topics": []
        },
        {
            "key": "MICRO_19_060",
            "title": "Binary Star: Coordinated Reliability in Heterogeneous Memory Systems for High Performance and Scalability",
            "authors": [
                "Xiao Liu (University of California, San Diego)",
                "David Roberts (unaffiliated)",
                "Rachata Ausavarungnirun (King Mongkut's University of Technology North Bangkok and Carnegie Mellon University)",
                "Onur Mutlu (ETH Zurich)",
                "Jishen Zhao (University of California, San Diego)"
            ],
            "topics": []
        },
        {
            "key": "MICRO_19_061",
            "title": "Quantifying Memory Underutilization in HPC Systems and Using it to Improve Performance via Architecture Support",
            "authors": [
                "Gagandeep Panwar",
                "Da Zhang",
                "Yihan Pang",
                "Mai Dahshan (Virginia Tech)",
                "Nathan Debardeleben (Los Alamos National Laboratory)",
                "Binoy Ravindran",
                "Xun Jian (Virginia Tech)"
            ],
            "topics": []
        },
        {
            "key": "MICRO_19_062",
            "title": "SSP: Eliminating Redundant Writes in Failure-Atomic NVRAMs via Shadow Sub-Paging",
            "authors": [
                "Yuanjiang Ni (University of California, Santa Cruz)",
                "Jishen Zhao (UCSD)",
                "Heiner Litz",
                "Daniel Bittman (University of California, Santa Cruz)",
                "Ethan L. Miller (University of California, Santa Cruz / Pure Storage)"
            ],
            "topics": []
        },
        {
            "key": "MICRO_19_063",
            "title": "Towards Efficient NVDIMM-Based Heterogeneous Storage Hierarchy Management for Big Data Workloads",
            "authors": [
                "Renhai Chen (Tianjin University)",
                "Zili Shao (The Chinese University of Hong Kong)",
                "Duo Liu (Chongqing University)",
                "Zhiyong Feng (Tianjin University)",
                "Tao Li (University of Florida)"
            ],
            "topics": []
        },
        {
            "key": "MICRO_19_064",
            "title": "Adding Tightly-Integrated Task Scheduling Acceleration to a RISC-V Multi-core Processor",
            "authors": [
                "Lucas Morais",
                "Alfredo Goldman (University of Sao Paulo)",
                "Carlos \u00c1lvarez (Barcelona Supercomputing Center)",
                "Michael Frank (MagiCore Inc.)",
                "Jaume Bosch (Barcelona Supercomputing Center)",
                "Vitor Silva (University of Sao Paulo)",
                "Guido Araujo (Institute of Computing, University of Campinas)"
            ],
            "topics": []
        },
        {
            "key": "MICRO_19_065",
            "title": "SWAP: Synchronized Weaving of Adjacent Packets for Network Deadlock Resolution",
            "authors": [
                "Mayank Parasar (Georgia Tech)",
                "Joshua San Miguel (University of Wisconsin-Madison)",
                "Paul Gratz (Texas A&M University)",
                "Natalie Enright Jerger (University of Toronto)",
                "Tushar Krishna (Georgia Tech)"
            ],
            "topics": []
        },
        {
            "key": "MICRO_19_066",
            "title": "PUSh: Data Race Detection Based on Hardware-Supported Prevention of Unintended Sharing",
            "authors": [
                "Diyu Zhou",
                "Yuval Tamir (UCLA)"
            ],
            "topics": []
        },
        {
            "key": "MICRO_19_067",
            "title": "EMI Architectural Model and Core Hopping",
            "authors": [
                "Daphne I. Gorman",
                "Rafael Trapani Possignolo",
                "Jose Renau (UC Santa Cruz)"
            ],
            "topics": []
        },
        {
            "key": "MICRO_19_068",
            "title": "\u03bcIR - An Intermediate Representation for Transforming and Optimizing the Microarchitecture of Application Accelerators",
            "authors": [
                "Amirali Sharifian",
                "Reza Hojabr",
                "Navid Rahimi (SFU)",
                "Sihao Liu (UCLA)",
                "Apala Guha (SFU)",
                "Tony Nowatzki (UCLA)",
                "Arrvindh Shriraman (SFU)"
            ],
            "topics": []
        },
        {
            "key": "MICRO_19_069",
            "title": "Towards General Purpose Acceleration by Exploiting Common Data-Dependence Forms",
            "authors": [
                "Vidushi Dadu",
                "Jian Weng (UCLA)",
                "Sihao Liu (Xi'an Jiaotong University)",
                "Tony Nowatzki (UCLA)"
            ],
            "topics": []
        },
        {
            "key": "MICRO_19_070",
            "title": "FPGA-Accelerated Optimistic Concurrency Control for Transactional Memory",
            "authors": [
                "Zhaoshi Li",
                "Leibo Liu",
                "Yangdong Deng",
                "Jiawei Wang",
                "Zhiwei Liu",
                "Shouyi Yin",
                "Shaojun Wei (Tsinghua University)"
            ],
            "topics": []
        },
        {
            "key": "MICRO_19_071",
            "title": "Speculative Taint Tracking (STT): A Comprehensive Protection for Speculatively Accessed Data",
            "authors": [
                "Jiyong Yu",
                "Mengjia Yan (University of Illinois at Urbana-Champaign)",
                "Artem Khyzha",
                "Adam Morrison (Tel Aviv University)",
                "Josep Torrellas",
                "Christopher W. Fletcher (University of Illinois at Urbana-Champaign)"
            ],
            "topics": [],
            "award": true
        },
        {
            "key": "MICRO_19_072",
            "title": "LATCH: A Locality-Aware Taint CHecker",
            "authors": [
                "Daniel Townley (Binghamton University)",
                "Khaled Khasawneh (University of California Riverside)",
                "Dmitry Ponomarev (State Univeristy of New York at Binghamton)",
                "Nael Abu-Ghazaleh (University of California Riverside)",
                "Lei Yu (Binghamton University)"
            ],
            "topics": []
        },
        {
            "key": "MICRO_19_073",
            "title": "EMMA: Hardware/Software Attestation Framework for Embedded Systems using Electromagnetic Signals",
            "authors": [
                "Nader Sehatbakhsh",
                "Alireza Nazari",
                "Haider Khan",
                "Alenka Zajic",
                "Milos Prvulovic (Georgia Tech)"
            ],
            "topics": []
        },
        {
            "key": "MICRO_19_074",
            "title": "Temporal Prefetching Without the Off-Chip Metadata",
            "authors": [
                "Hao Wu (UT Austin)",
                "Akanksha Jain",
                "Calvin Lin (University of Texas at Austin)",
                "Krishnendra Nathella",
                "Joseph Pusdesris (Arm)",
                "Dam Sunwoo (Arm Research)"
            ],
            "topics": []
        },
        {
            "key": "MICRO_19_075",
            "title": "PHI: Architectural Support for Synchronization- and Bandwidth-Efficient Commutative Scatter Updates",
            "authors": [
                "Anurag Mukkara (MIT)",
                "Nathan Beckmann (CMU)",
                "Daniel Sanchez (MIT)"
            ],
            "topics": []
        },
        {
            "key": "MICRO_19_076",
            "title": "Prefetched Address Translation",
            "authors": [
                "Artemiy Margaritov (University of Edinburgh)",
                "Dmitrii Ustiugov",
                "Edouard Bugnion (EPFL)",
                "Boris Grot (University of Edinburgh)"
            ],
            "topics": []
        },
        {
            "key": "MICRO_19_077",
            "title": "Directed Statistical Warming Through Time Traveling",
            "authors": [
                "Nikos Nikoleris (Arm Research)",
                "Lieven Eeckhout (Ghent University)",
                "Erik Hagersten (Uppsala University)",
                "Trevor E. Carlson (National University of Singapore)"
            ],
            "topics": []
        },
        {
            "key": "MICRO_19_078",
            "title": "Simmani: Runtime Power Modeling for Arbitrary RTL with Automatic Signal Selection",
            "authors": [
                "Donggyu Kim",
                "Jerry Zhao",
                "Jonathan Bachrach",
                "Krste Asanoviç (University of California Berkeley)"
            ],
            "topics": []
        },
        {
            "key": "MICRO_19_079",
            "title": "Architectural Implications of Function-as-a-Service Computing",
            "authors": [
                "Mohammad Shahrad",
                "Jonathan Balkind",
                "David Wentzlaff (Princeton University)"
            ],
            "topics": []
        }
    ]
}
