# Supplementary material for: A survey of accepted authors in computer systems conferences
Source: PeerJ Comput Sci. 2020 Sep 28;6:e299. doi: 10.7717/peerj-cs.299 (PMC7924675; doi:10.7717/peerj-cs.299)
Supplement: Supplemental Information 2 — This is a snapshot of the github repository that includes the data and source code required to reproduce this paper (except for confidential survey data). The snapshot represents commit 6663a253f1ac4dc351a78ccc74c0de80c7cc06ad of http://github.com/eitanf/sysconf. The most pertinent article files are under pubs/diversity-survey/. [file peerj-cs-06-299-s002.bz2 › sysconf/pubs/gender/06_reception.Rmd]

# Differences in Reception {#sec:reception}

 * Citation numbers, by country
 * Citation velocity
 * Effect (and #) of first-authorship or other position

Another interesting observation is that the percentage of female lead authors is slightly higher than the percentage of female authors overall. Typically, authors in CS papers are listed in descending order of contribution (only `r more2 <- filter(roles, role == "author") %>% group_by(key) %>% summarize(n=n()) %>% filter(n > 2) %>% left_join(papers); pct(sum(more2$alphabetized), nrow(more2),3 )`% of the `r nrow(more2)` papers in our data set with three or more authors have alphabetical author order). The same-or-better rate of female lead authors in our data set contradicts findings for some other fields [@cite].

Exclude single-author and two-author papers from % count

 * Difference of conference reputation
 * Self-citation
