# Supplementary material for: A survey of accepted authors in computer systems conferences
Source: PeerJ Comput Sci. 2020 Sep 28;6:e299. doi: 10.7717/peerj-cs.299 (PMC7924675; doi:10.7717/peerj-cs.299)
Supplement: Supplemental Information 2 — This is a snapshot of the github repository that includes the data and source code required to reproduce this paper (except for confidential survey data). The snapshot represents commit 6663a253f1ac4dc351a78ccc74c0de80c7cc06ad of http://github.com/eitanf/sysconf. The most pertinent article files are under pubs/diversity-survey/. [file peerj-cs-06-299-s002.bz2 › sysconf/pubs/gender/abstract.txt]

Problem description...

Methodology...

The data suggests that female participation rate in computer systems research hovers around 11%, about half of the rest of computer science. We discuss possible explanations for this gap and suggest that systems' proximity to engineering disciplines might be the strongest one. We also found that female authors are not only severely under-represented compared to men,  but are even significantly under-represented compared to women in other conference roles. Paradoxically, the explanation for this gap may stem from diversity efforts that boost participation in unreviewed roles.
