# Supplementary material for: A survey of accepted authors in computer systems conferences
Source: PeerJ Comput Sci. 2020 Sep 28;6:e299. doi: 10.7717/peerj-cs.299 (PMC7924675; doi:10.7717/peerj-cs.299)
Supplement: Supplemental Information 2 — This is a snapshot of the github repository that includes the data and source code required to reproduce this paper (except for confidential survey data). The snapshot represents commit 6663a253f1ac4dc351a78ccc74c0de80c7cc06ad of http://github.com/eitanf/sysconf. The most pertinent article files are under pubs/diversity-survey/. [file peerj-cs-06-299-s002.bz2 › sysconf/pubs/gender/acm-sig-proceedings.csl]

<?xml version="1.0" encoding="utf-8"?>
<style xmlns="http://purl.org/net/xbiblio/csl" class="in-text" version="1.0" demote-non-dropping-particle="sort-only" default-locale="en-US">
  <info>
    <title>ACM SIG Proceedings ("et al." for 3+ authors)</title>
    <id>http://www.zotero.org/styles/acm-sig-proceedings</id>
    <link href="http://www.zotero.org/styles/acm-sig-proceedings" rel="self"/>
    <link href="http://www.acm.org/sigs/publications/proceedings-templates" rel="documentation"/>
    <author>
      <name>Naeem Esfahani</name>
      <email>nesfaha2@gmu.edu</email>
      <uri>http://mason.gmu.edu/~nesfaha2/</uri>
    </author>
    <contributor>
      <name>Chris Horn</name>
      <email>chris.horn@securedecisions.com</email>
    </contributor>
    <category citation-format="numeric"/>
    <category field="science"/>
    <category field="engineering"/>
    <updated>2012-09-27T22:06:38+00:00</updated>
    <rights license="http://creativecommons.org/licenses/by-sa/3.0/">This work is licensed under a Creative Commons Attribution-ShareAlike 3.0 License</rights>
  </info>
  <macro name="author">
    <choose>
      <if type="webpage">
        <text variable="title" suffix=":"/>
      </if>
      <else>
        <names variable="author">
          <name name-as-sort-order="all" and="text" sort-separator=", " initialize-with="." delimiter-precedes-last="never" delimiter=", "/>
          <label form="short" prefix=" " suffix="." strip-periods="true"/>
          <substitute>
            <names variable="editor"/>
            <names variable="translator"/>
          </substitute>
        </names>
      </else>
    </choose>
  </macro>
  <macro name="editor">
    <names variable="editor">
      <name initialize-with="." delimiter=", " and="text"/>
      <label form="short" prefix=", "/>
    </names>
  </macro>
  <citation collapse="citation-number">
    <sort>
      <key variable="citation-number"/>
    </sort>
    <layout prefix="[" suffix="]" delimiter=", ">
      <text variable="citation-number"/>
    </layout>
  </citation>
  <bibliography entry-spacing="0" second-field-align="flush" et-al-min="3" et-al-use-first="1">
    <sort>
      <key macro="author"/>
      <key variable="title"/>
    </sort>
    <layout suffix=".">
      <text variable="citation-number" prefix="[" suffix="]"/>
      <text macro="author" suffix=" "/>
      <date variable="issued" suffix=". ">
        <date-part name="year"/>
      </date>
      <choose>
        <if type="paper-conference">
          <group delimiter=". ">
            <text variable="title"/>
            <group delimiter=" ">
              <text variable="container-title" font-style="italic"/>
              <group delimiter=", ">
                <group delimiter=", " prefix="(" suffix=")">
                  <text variable="publisher-place"/>
                  <date variable="issued">
                    <date-part name="month" form="short" suffix=" "/>
                    <date-part name="year"/>
                  </date>
                </group>
                <text variable="page"/>
              </group>
            </group>
          </group>
        </if>
        <else-if type="article-journal">
          <group delimiter=". ">
            <text variable="title"/>
            <text variable="container-title" font-style="italic"/>
            <group delimiter=", ">
              <text variable="volume"/>
              <group delimiter=" ">
                <text variable="issue"/>
                <date variable="issued" prefix="(" suffix=")">
                  <date-part name="month" form="short" suffix=" "/>
                  <date-part name="year"/>
                </date>
              </group>
              <text variable="page"/>
            </group>
          </group>
        </else-if>
        <else-if type="patent">
          <group delimiter=". ">
            <text variable="title"/>
            <text variable="number"/>
            <date variable="issued">
              <date-part name="month" form="short" suffix=" "/>
              <date-part name="day" suffix=", "/>
              <date-part name="year"/>
            </date>
          </group>
        </else-if>
        <else-if type="thesis">
          <group delimiter=". ">
            <text variable="title" font-style="italic"/>
            <text variable="archive_location" prefix="Doctoral Thesis #"/>
            <text variable="publisher"/>
          </group>
        </else-if>
        <else-if type="report">
          <group delimiter=". ">
            <text variable="title" font-style="italic"/>
            <text variable="number" prefix="Technical Report #"/>
            <text variable="publisher"/>
          </group>
        </else-if>
        <else-if type="webpage">
          <group delimiter=". ">
            <text variable="URL" font-style="italic"/>
            <date variable="accessed" prefix="Accessed: ">
              <date-part name="year" suffix="-"/>
              <date-part name="month" form="numeric-leading-zeros" suffix="-"/>
              <date-part name="day" form="numeric-leading-zeros"/>
            </date>
          </group>
        </else-if>
        <else-if type="chapter paper-conference" match="any">
          <group delimiter=". ">
            <text variable="title"/>
            <text variable="container-title" font-style="italic"/>
            <text macro="editor"/>
            <text variable="publisher"/>
            <text variable="page"/>
          </group>
        </else-if>
        <else-if type="bill book graphic legal_case legislation motion_picture report song" match="any">
          <group delimiter=". ">
            <text variable="title" font-style="italic"/>
            <text variable="publisher"/>
          </group>
        </else-if>
        <else>
          <group delimiter=". ">
            <text variable="title"/>
            <text variable="container-title" font-style="italic"/>
            <text variable="publisher"/>
          </group>
        </else>
      </choose>
    </layout>
  </bibliography>
</style>
