# Supplementary material for: A survey of accepted authors in computer systems conferences
Source: PeerJ Comput Sci. 2020 Sep 28;6:e299. doi: 10.7717/peerj-cs.299 (PMC7924675; doi:10.7717/peerj-cs.299)
Supplement: Supplemental Information 2 — This is a snapshot of the github repository that includes the data and source code required to reproduce this paper (except for confidential survey data). The snapshot represents commit 6663a253f1ac4dc351a78ccc74c0de80c7cc06ad of http://github.com/eitanf/sysconf. The most pertinent article files are under pubs/diversity-survey/. [file peerj-cs-06-299-s002.bz2 › sysconf/pubs/gender/MICRO_16.json]

{
    "key": "MICRO_16",
    "conference": "International Symposium on Microarchitecture",
    "organization": [
        "IEEE",
        "ACM"
    ],
    "country": "TW",
    "postdate": "2016-10-15",
    "last_deadline": "2016-04-10",
    "review_days": 61,
    "submissions": 288,
    "min_reviews": 4,
    "total_reviews": 1411,
    "double_blind": true,
    "rebuttal": true,
    "open_access": false,
    "age": 49,
    "past_papers": "",
    "past_citations": "",
    "h5_index": "",
    "h5_median": "",
    "field": "Systems",
    "subfield": "Architecture",
    "diversity_effort": false,
    "notes": "",
    "pc_chairs": [
        "Mikko Lipasti (University of Wisconsin)",
        "Hsien-Hsin Lee (TSMC, Taiwan)"
    ],
    "pc_members": [
        "Jung Ho Ahn (Seoul National University)",
        "Murali Annavaram (USC)",
        "Bryan Black (AMD)",
        "Trey Cain (Qualcomm)",
        "Trevor E. Carlson (Uppsala University)",
        "Adrian Caulfield (Microsoft Research)",
        "Yunji Chen (Chinese Academy of Sciences)",
        "Tom Conte (Georgia Tech)",
        "Natalie Enright Jerger (University of Toronto)",
        "Hadi Esmaeilzadeh (Georgia Tech)",
        "Babak Falsafi (EPFL)",
        "Dongrui Fan (Chinese Academy of Sciences)",
        "Boris Grot (University of Edinburgh)",
        "Koji Inoue (Kyushu University)",
        "Hyeran Jeon (San Jose State University)",
        "Samira Khan (University of Virginia)",
        "John Kim (KAIST)",
        "Nam Sung Kim (UIUC)",
        "Tushar Krishna (Georgia Tech)",
        "Jae W. Lee (Sungkyunkwan University)",
        "Ruby B. Lee (Princeton University)",
        "Tao Li (University of Florida and NSF)",
        "Ren-Shuo Liu (National Tsing-Hua University)",
        "Jason   Mars (University of Michigan)",
        "Tulika  Mitra (National University of Singapore)",
        "Andreas Moshovos (University of Toronto)",
        "Trevor  Mudge (University of Michigan)",
        "Abdullah Muzahid (University of Texas, San Antonio)",
        "Mark Oskin (University of Washington)",
        "Emre Ozer (ARM)",
        "Minsoo Rhu (NVIDIA Research)",
        "Arrvindh Shriraman (Simon Fraser University)",
        "Jaewoong Sim (Intel Labs)",
        "Yan Solihin (NSF and NCSU)",
        "Sreenivas Subramoney (Intel)",
        "Edward Suh (Cornell University)",
        "Guangyu Sun (Peking University)",
        "Michael Taylor (UC San Diego)",
        "Guru Venkataramani (George Washington University)",
        "Hong Wang (Intel Corp.)",
        "Thomas F. Wenisch (University of Michigan)",
        "Chris Wilkerson (Intel)",
        "Daniel Wong (UC Riverside)",
        "Dong Hyuk Woo (Google)",
        "Carole-Jean Wu (Arizona State University)",
        "Jun Yang (University of Pittsburgh)"
    ],
    "keynote_speakers": [
        "Margaret Martonosi (Princeton)",
        "Uming Ko (MediaTek)"
    ],
    "session_chairs": [
        "Moinuddin Qureshi",
        "Mikko Lipasti",
        "Minsoo Rhu",
        "Babak Falsafi",
        "Hyeran Jeon",
        "Emre Ozer",
        "Hsien-Hsin Lee",
        "Yuan Xie",
        "Samira Khan",
        "Sreenivas Subramoney",
        "Carole-Jean Wu",
        "Koji Inoue",
        "Andreas Moshovos",
        "Tao Li",
        "Ren-Shuo Liu",
        "Jaewoong Sim"
    ],
    "panelists": [],
    "papers": [
        {
            "key": "MICRO_16_001",
            "title": "Dictionary Sharing: An Efficient Cache Compression Scheme for Compressed Caches",
            "authors": [
                "Biswabandan Panda (INRIA)",
                "Andre Seznec (INRIA)"
            ],
            "topics": []
        },
        {
            "key": "MICRO_16_002",
            "title": "Perceptron Learning for Reuse Prediction",
            "authors": [
                "Elvira Teran (Texas A&M University)",
                "Zhe Wang (Intel)",
                "Daniel A. Jimenez (Texas A&M University)"
            ],
            "topics": []
        },
        {
            "key": "MICRO_16_003",
            "title": "pTask: A Smart Prefetching Scheme for OS Intensive Applications",
            "authors": [
                "Prathmesh Kallurkar (Indian Institute of Technology, New Delhi)",
                "Smruti R. Sarangi (Indian Institute of Technology, New Delhi)"
            ],
            "topics": []
        },
        {
            "key": "MICRO_16_004",
            "title": "Register Sharing for Equality Prediction",
            "authors": [
                "Arthur Perais (INRIA/IRISA)",
                "Fernando A. Endo (INRIA/IRISA)",
                "Andre Seznec (INRIA/IRISA)"
            ],
            "topics": []
        },
        {
            "key": "MICRO_16_005",
            "title": "Data-Centric Execution of Speculative Parallel Programs",
            "authors": [
                "Mark C. Jeffrey (MIT)",
                "Suvinay Subramanian (MIT)",
                "Maleen Abeydeera (MIT)",
                "Joel Emer (NVIDIA/MIT)",
                "Daniel Sanchez (MIT)"
            ],
            "topics": []
        },
        {
            "key": "MICRO_16_006",
            "title": "SABRes: Atomic Object Reads for In-Memory Rack-Scale Computing",
            "authors": [
                "Alexandros Daglis (EPFL)",
                "Dmitrii Ustiugov (EPFL)",
                "Stanko Novakovi\u0107 (EPFL)",
                "Edouard Bugnion (EPFL)",
                "Babak Falsafi (EPFL)",
                "Boris Grot (University of Edinburgh)"
            ],
            "topics": []
        },
        {
            "key": "MICRO_16_007",
            "title": "A Cloud-Scale Acceleration Architecture",
            "authors": [
                "Adrian Caulfield (Microsoft)",
                "Eric Chung (Microsoft)",
                "Andrew Putnam (Microsoft)",
                "Hari Angepat (Microsoft)",
                "Jeremy Fowers (Microsoft)",
                "Michael Haselman (Microsoft)",
                "Stephen Heil (Microsoft)",
                "Matt Humphrey (Microsoft)",
                "Puneet Kaur (Microsoft)",
                "Joo-Young Kim (Microsoft)",
                "Daniel Lo (Microsoft)",
                "Todd Massengill (Microsoft)",
                "Kalin Ovtcharov (Microsoft)",
                "Michael Papamichael (Microsoft)",
                "Lisa Woods (Microsoft)",
                "Sitaram Lanka (Microsoft)",
                "Derek Chiou (Microsoft)",
                "Doug Burger (Microsoft)"
            ],
            "topics": []
        },
        {
            "key": "MICRO_16_008",
            "title": "Towards Efficient Server Architecture for Virtualized Network Function Deployment: Implications and Implementations",
            "authors": [
                "Yang Hu (University of Florida)",
                "Tao Li (University of Florida)"
            ],
            "topics": []
        },
        {
            "key": "MICRO_16_009",
            "title": "Bridging the I/O Performance Gap for Big Data Workloads: A New NVDIMM-based Approach",
            "authors": [
                "Renhai Chen (The Hong Kong Polytechnic University)",
                "Zili Shao (The Hong Kong Polytechnic University)",
                "Tao Li (University of Florida)"
            ],
            "topics": []
        },
        {
            "key": "MICRO_16_010",
            "title": "NeSC: Self-Virtualizing Nested Storage Controller",
            "authors": [
                "Yonatan Gottesman (Technion-Israel Institute of Technology)",
                "Yoav Etsion (Technion-Israel Institute of Technology)"
            ],
            "topics": []
        },
        {
            "key": "MICRO_16_011",
            "title": "MIMD Synchronization on SIMT Architectures",
            "authors": [
                "Ahmed ElTantawy (University of British Columbia)",
                "Tor M. Aamodt (University of British Columbia)"
            ],
            "topics": []
        },
        {
            "key": "MICRO_16_012",
            "title": "Efficient Kernel Synthesis for Performance Portable Programming",
            "authors": [
                "Li-Wen Chang (University of Illinois at Urbana-Champaign)",
                "Izzat El Hajj (University of Illinois at Urbana-Champaign)",
                "Christopher Rodrigues (Huawei)",
                "Juan G\u00f3mez-Luna (University of C\u00f3rdoba)",
                "Wen-mei Hwu (University of Illinois at Urbana-Champaign)"
            ],
            "topics": []
        },
        {
            "key": "MICRO_16_013",
            "title": "KLAP: Kernel Launch Aggregation and Promotion for Optimizing Dynamic Parallelism",
            "authors": [
                "Izzat El Hajj (University of Illinois at Urbana-Champaign)",
                "Juan G\u00f3mez-Luna (University of C\u00f3rdoba)",
                "Cheng Li (University of Illinois at Urbana-Champaign)",
                "Li-Wen Chang (University of Illinois at Urbana-Champaign)",
                "Dejan Milojicic (Hewlett-Packard)",
                "Wen-mei Hwu (University of Illinois at Urbana-Champaign)"
            ],
            "topics": []
        },
        {
            "key": "MICRO_16_014",
            "title": "Cache-Emulated Register File: An Integrated On-Chip Memory Architecture for High Performance GPGPUs",
            "authors": [
                "Naifeng Jing (Shanghai Jiao Tong University)",
                "Jianfei Wang (Shanghai Jiao Tong University)",
                "Fengfeng Fan (Shanghai Jiao Tong University)",
                "Wenkang Yu (Shanghai Jiao Tong University)",
                "Li Jiang (Shanghai Jiao Tong University)",
                "Chao Li (Shanghai Jiao Tong University)",
                "Xiaoyao Liang (Shanghai Jiao Tong University)"
            ],
            "topics": []
        },
        {
            "key": "MICRO_16_015",
            "title": "Zorua: A Holistic Approach to Resource Virtualization in GPUs",
            "authors": [
                "Nandita Vijaykumar (Carnegie Mellon University)",
                "Kevin Hsieh (Carnegie Mellon University)",
                "Gennady Pekhimenko (Microsoft and Carnegie Mellon University)",
                "Samira Khan (University of Virginia)",
                "Ashish Shrestha (Carnegie Mellon University)",
                "Saugata Ghose (Carnegie Mellon University)",
                "Adwait Jog (College of William and Mary)",
                "Phillip B. Gibbons (Carnegie Mellon University)",
                "Onur Mutlu (ETH Z\u00fcrich and Carnegie Mellon University)"
            ],
            "topics": []
        },
        {
            "key": "MICRO_16_016",
            "title": "GRAPE: Minimizing Energy for GPU Applications with Performance Requirements",
            "authors": [
                "Muhammad Husni Santriaji (Surya University & University of Chicago)",
                "Henry Hoffmann (University of Chicago)"
            ],
            "topics": []
        },
        {
            "key": "MICRO_16_017",
            "title": "From High-Level Deep Neural Models to FPGAs",
            "authors": [
                "Hardik Sharma (Georgia Institute of Technology)",
                "Jongse Park (Georgia Institute of Technology)",
                "Divya Mahajan (Georgia Institute of Technology)",
                "Emmanuel Amaro (Georgia Institute of Technology)",
                "Joon Kyung Kim (Georgia Institute of Technology)",
                "Chenkai Shao (Georgia Institute of Technology)",
                "Asit Mishra (Intel)",
                "Hadi Esmaeilzadeh (Georgia Institute of Technology)"
            ],
            "topics": []
        },
        {
            "key": "MICRO_16_018",
            "title": "vDNN: Virtualized Deep Neural Networks for Scalable, Memory-Efficient Neural Network Design",
            "authors": [
                "Minsoo Rhu (NVIDIA)",
                "Natalia Gimelshein (NVIDIA)",
                "Jason Clemons (NVIDIA)",
                "Arslan Zulfiqar (NVIDIA)",
                "Stephen Keckler (NVIDIA)"
            ],
            "topics": []
        },
        {
            "key": "MICRO_16_019",
            "title": "Stripes: Bit-Serial Deep Neural Network Computing",
            "authors": [
                "Patrick Judd (University of Toronto)",
                "Jorge Albericio (University of Toronto)",
                "Tayler Hetherington (University of British Columbia)",
                "Tor M. Aamodt (University of British Columbia)",
                "Andreas Moshovos (University of Toronto)"
            ],
            "topics": []
        },
        {
            "key": "MICRO_16_020",
            "title": "Cambricon-X: An Accelerator for Sparse Neural Networks",
            "authors": [
                "Shijin Zhang (Chinese Academy of Sciences)",
                "Zidong Du (Chinese Academy of Sciences)",
                "Lei Zhang (Chinese Academy of Scienses)",
                "Huiying Lan (Chinese Academy of Sciences)",
                "Shaoli Liu (Chinese Academy of Sciences)",
                "Ling Li (Chinese Academy of Sciences)",
                "Qi Guo (Chinese Academy of Sciences)",
                "Tianshi Chen (Chinese Academy of Sciences)",
                "Yunji Chen (Chinese Academy of Sciences)"
            ],
            "topics": []
        },
        {
            "key": "MICRO_16_021",
            "title": "NEUTRAMS: Neural Network Transformation and Co-design under Neuromorphic Hardware Constraints",
            "authors": [
                "Yu Ji (Tsinghua University)",
                "YouHui Zhang (Tsinghua University)",
                "ShuangChen Li (University of California, Santa Barbara)",
                "Ping Chi (University of California, Santa Barbara)",
                "CiHang Jiang (Tsinghua University)",
                "Peng Qu (Tsinghua University)",
                "Yuan Xie (University of California, Santa Barbara)",
                "WenGuang Chen (Tsinghua University)"
            ],
            "topics": []
        },
        {
            "key": "MICRO_16_022",
            "title": "Fused-Layer CNN Accelerators",
            "authors": [
                "Manoj Alwani (Stony Brook University)",
                "Han Chen (Stony Brook University)",
                "Michael Ferdman (Stony Brook University)",
                "Peter Milder (Stony Brook University)"
            ],
            "topics": []
        },
        {
            "key": "MICRO_16_023",
            "title": "Continuous Shape Shifting: Enabling Loop Co-optimization via Near-Free Dynamic Code Rewriting",
            "authors": [
                "Animesh Jain (University of Michigan, Ann Arbor)",
                "Michael Laurenzano (University of Michigan, Ann Arbor)",
                "Lingjia Tang (University of Michigan, Ann Arbor)",
                "Jason Mars (University of Michigan, Ann Arbor)"
            ],
            "topics": []
        },
        {
            "key": "MICRO_16_024",
            "title": "CrystalBall: Statically Analyzing Runtime Behavior via Deep Sequence Learning",
            "authors": [
                "Stephen Zekany (University of Michigan, Ann Arbor)",
                "Daniel Rings (University of Michigan, Ann Arbor)",
                "Nathan Harada (University of Michigan, Ann Arbor)",
                "Michael Laurenzano (University of Michigan, Ann Arbor)",
                "Lingjia Tang (University of Michigan, Ann Arbor)",
                "Jason Mars (University of Michigan, Ann Arbor)"
            ],
            "topics": []
        },
        {
            "key": "MICRO_16_025",
            "title": "Low-Cost Soft Error Resilience with Unified Data Verification and Fine-Grained Recovery for Acoustic Sensor Based Detection",
            "authors": [
                "Qingrui Liu (Virginia Tech)",
                "Changhee Jung (Virginia Tech, Blacksburg)",
                "Dongyoon Lee (Virginia Tech, Blacksburg)",
                "Devesh Tiwari (Oak Ridge National Lab)"
            ],
            "topics": []
        },
        {
            "key": "MICRO_16_026",
            "title": "Lazy Release Consistency for GPUs",
            "authors": [
                "Johnathan Alsop (University of Illinois at Urbana-Champaign)",
                "Marc S. Orr (University of Wisconsin - Madison and AMD)",
                "Bradford M. Beckmann (AMD)",
                "David A. Wood (University of Wisconsin - Madison and AMD)"
            ],
            "topics": []
        },
        {
            "key": "MICRO_16_027",
            "title": "Improving Energy Efficiency of DRAM by Exploiting Half Page Row Access",
            "authors": [
                "Heonjae Ha (Stanford University)",
                "Ardavan Pedram (Stanford University and Movidius)",
                "Stephen Richardson (Stanford University)",
                "Shahar Kvatinsky (Technion-Israel Institute of Technology)",
                "Mark Horowitz (Stanford University)"
            ],
            "topics": []
        },
        {
            "key": "MICRO_16_028",
            "title": "OSCAR: Orchestrating STT-RAM Cache Traffic for Heterogeneous CPU-GPU Architectures",
            "authors": [
                "Jia Zhan (University of California, Santa Barbara)",
                "Onur Kayiran (Advanced Micro Devices)",
                "Gabriel H. Loh (Advanced Micro Devices)",
                "Chita R. Das (The Pennsylvania State University)",
                "Yuan Xie (University of California, Santa Barbara)"
            ],
            "topics": []
        },
        {
            "key": "MICRO_16_029",
            "title": "A Unified Memory Network Architecture for In-Memory Computing in Commodity Servers",
            "authors": [
                "Jia Zhan (University of California, Santa Barbara)",
                "Itir Akgun (University of California, Santa Barbara)",
                "Jishen Zhao (Univeristy of California, Santa Cruz)",
                "Al Davis (HP)",
                "Paolo Faraboschi (HP)",
                "Yuangang Wang (Huawei)",
                "Yuan Xie (University of California, Santa Barbara)"
            ],
            "topics": []
        },
        {
            "key": "MICRO_16_030",
            "title": "Contention-based Congestion Management in Large-Scale Networks",
            "authors": [
                "Gwangsun Kim (KAIST)",
                "Changhyun Kim (KAIST)",
                "Jiyun Jeong (KAIST)",
                "Mike Parker (Intel)",
                "John Kim (KAIST)"
            ],
            "topics": []
        },
        {
            "key": "MICRO_16_031",
            "title": "Dynamic Error Mitigation in NoCs using Intelligent Prediction Techniques",
            "authors": [
                "Dominic DiTomaso (Ohio University)",
                "Travis Boraten (Ohio University)",
                "Avinash Kodi (Ohio University)",
                "Ahmed Louri (George Washington University)"
            ],
            "topics": []
        },
        {
            "key": "MICRO_16_032",
            "title": "Reducing Data Movement Energy via Online Data Clustering and Encoding",
            "authors": [
                "Shibo Wang (University of Rochester)",
                "Engin Ipek (University of Rochester)"
            ],
            "topics": []
        },
        {
            "key": "MICRO_16_033",
            "title": "Racer: TSO Consistency via Race Detection",
            "authors": [
                "Alberto Ros (Universidad de Murcia)",
                "Stefanos Kaxiras (Uppsala Universitet)"
            ],
            "topics": []
        },
        {
            "key": "MICRO_16_034",
            "title": "Exploiting Semantic Commutativity in Hardware Speculation",
            "authors": [
                "Guowei Zhang (MIT)",
                "Virginia Chiu (MIT)",
                "Daniel Sanchez (MIT)"
            ],
            "topics": []
        },
        {
            "key": "MICRO_16_035",
            "title": "CANDY: Enabling Coherent DRAM Caches for Multi-Node Systems",
            "authors": [
                "Chiachen Chou (Georgia Institute of Technology)",
                "Aamer Jaleel (NVIDIA)",
                "Moinuddin Qureshi (Georgia Institute of Technology)"
            ],
            "topics": []
        },
        {
            "key": "MICRO_16_036",
            "title": "C3D: Mitigating the NUMA Bottleneck via Coherent DRAM Caches",
            "authors": [
                "Cheng-Chieh Huang (University of Edinburgh)",
                "Rakesh Kumar (University of Edinburgh)",
                "Marco Elver (University of Edinburgh)",
                "Boris Grot (University of Edinburgh)",
                "Vijay Nagarajan (University of Edinburgh)"
            ],
            "topics": []
        },
        {
            "key": "MICRO_16_037",
            "title": "Quantifying and Improving the Efficiency of Hardware-based Mobile Malware Detectors",
            "authors": [
                "Mikhail Kazdagli (UT Austin)",
                "Vijay Janapa Reddi (UT Austin)",
                "Mohit Tiwari (UT Austin)"
            ],
            "topics": []
        },
        {
            "key": "MICRO_16_038",
            "title": "PoisonIvy: Safe Speculation for Secure Memory",
            "authors": [
                "Tamara Silbergleit Lehman (Duke University)",
                "Andrew D. Hilton (Duke University)",
                "Benjamin C. Lee (Duke University)"
            ],
            "topics": []
        },
        {
            "key": "MICRO_16_039",
            "title": "ReplayConfusion: Detecting Cache-based Covert Channel Attacks Using Record and Replay",
            "authors": [
                "Mengjia Yan (University of Illinois at Urbana Champaign)",
                "Yasser Shalabi (University of Illinois at Urbana Champaign)",
                "Josep Torrellas (University of Illinois at Urbana Champaign)"
            ],
            "topics": []
        },
        {
            "key": "MICRO_16_040",
            "title": "Jump Over ASLR: Attacking Branch Predictors to Bypass ASLR",
            "authors": [
                "Dmitry Evtyushkin (Binghamton University)",
                "Dmitry Ponomarev (Binghamton University)",
                "Nael Abu-Ghazaleh (University of California, Riverside)"
            ],
            "topics": []
        },
        {
            "key": "MICRO_16_041",
            "title": "Concise Loads and Stores: The Case for an Asymmetric Compute-Memory Architecture for Approximation",
            "authors": [
                "Animesh Jain (University of Michigan)",
                "Parker Hill (University of Michigan)",
                "Shih-Chieh Lin (University of Michigan)",
                "Muneeb Khan (Uppsala University)",
                "Md E. Haque (University of Michigan)",
                "Michael Laurenzano (University of Michigan)",
                "Scott Mahlke (University of Michigan)",
                "Lingjia Tang (University of Michigan)",
                "Jason Mars (University of Michigan)"
            ],
            "topics": []
        },
        {
            "key": "MICRO_16_042",
            "title": "Approxilyzer: Towards A Systematic Framework for Instruction-Level Approximate Computing and its Application to Hardware Resiliency",
            "authors": [
                "Radha Venkatagiri (University of Illinois at Urbana Champaign)",
                "Abdulrahman Mahmoud (University of Illinois at Urbana Champaign)",
                "Siva Kumar Sastry Hari (NVIDIA)",
                "Sarita V. Adve (University of Illinois at Urbana Champaign)"
            ],
            "topics": []
        },
        {
            "key": "MICRO_16_043",
            "title": "The Bunker Cache for Spatio-Value Approximation",
            "authors": [
                "Joshua San Miguel (University of Toronto)",
                "Jorge Albericio (University of Toronto)",
                "Natalie Enright Jerger (University of Toronto)",
                "Aamer Jaleel (NVIDIA)"
            ],
            "topics": []
        },
        {
            "key": "MICRO_16_044",
            "title": "HARE: Hardware Accelerator for Regular Expressions",
            "authors": [
                "Vaibhav Gogte (University of Michigan)",
                "Aasheesh Kolli (University of Michigan)",
                "Michael Cafarella (University of Michigan)",
                "Loris D'Antoni (University of Wisconsin-Madison)",
                "Thomas F. Wenisch (University of Michigan)"
            ],
            "topics": []
        },
        {
            "key": "MICRO_16_045",
            "title": "The Microarchitecture of a Real-time Robot Motion Planning Accelerator",
            "authors": [
                "Sean Murray (Duke University)",
                "Will Floyd-Jones (Duke University)",
                "Ying Qi (Duke University)",
                "George Konidaris (Duke University)",
                "Daniel J. Sorin (Duke University)"
            ],
            "topics": []
        },
        {
            "key": "MICRO_16_046",
            "title": "Efficient Data Supply for Hardware Accelerators with Prefetching and Access/Execute Decoupling",
            "authors": [
                "Tao Chen (Cornell University)",
                "G. Edward Suh (Cornell University)"
            ],
            "topics": []
        },
        {
            "key": "MICRO_16_047",
            "title": "An Ultra Low-Power Hardware Accelerator for Automatic Speech Recognition",
            "authors": [
                "Reza Yazdani (Universitat Politecnica de Catalunya)",
                "Albert Segura (Universitat Politecnica de Catalunya)",
                "Jose Maria Arnau (Universitat Politecnica de Catalunya)",
                "Antonio Gonzalez (Universitat Politecnica de Catalunya)"
            ],
            "topics": []
        },
        {
            "key": "MICRO_16_048",
            "title": "Co-Designing Accelerators and SoC Interfaces using gem5-Aladdin",
            "authors": [
                "Yakun Sophia Shao (NVIDIA)",
                "Sam Likun Xi (Harvard University)",
                "Vijayalakshmi Srinivasan (IBM)",
                "Gu-Yeon Wei (Harvard University)",
                "David Brooks (Harvard University)"
            ],
            "topics": []
        },
        {
            "key": "MICRO_16_049",
            "title": "CHAINSAW: Von-Neumann Accelerators to Leverage Fused Instruction Chains",
            "authors": [
                "Amirali Sharifian (Simon Fraser University)",
                "Snehasish Kumar (Simon Fraser University)",
                "Apala Guha (Simon Fraser University)",
                "Arrvindh Shriraman (Simon Fraser University)"
            ],
            "topics": []
        },
        {
            "key": "MICRO_16_050",
            "title": "Chameleon: Versatile and Practical Near-DRAM Acceleration Architecture for Large Memory Systems",
            "authors": [
                "Hadi Asghari-Moghaddam (University of Illinois at Urbana-Champaign)",
                "Young Hoon Son (Seoul National University)",
                "Jung Ho Ahn (Seoul National University)",
                "Nam Sung Kim (University of Illinois at Urbana-Champaign)"
            ],
            "topics": []
        },
        {
            "key": "MICRO_16_051",
            "title": "A Patch Memory System For Image Processing and Computer Vision",
            "authors": [
                "Jason Clemons (NVIDIA)",
                "Chih-Chi Cheng (Qualcomm)",
                "Iuri Frosio (NVIDIA)",
                "Daniel Johnson (NVIDIA)",
                "Stephen Keckler (NVIDIA)"
            ],
            "topics": []
        },
        {
            "key": "MICRO_16_052",
            "title": "Evaluating Programmable Architectures for Imaging and Vision Applications",
            "authors": [
                "Artem Vasilyev (Stanford University)",
                "Nikhil Bhagdikar (Stanford University)",
                "Ardavan Pedram (Stanford University and Movidius)",
                "Stephen Richardson (Stanford University)",
                "Shahar Kvatinsky (Technion)",
                "Mark Horowitz (Stanford University)"
            ],
            "topics": []
        },
        {
            "key": "MICRO_16_053",
            "title": "Redefining QoS and Customizing the Power Management Policy to Satisfy Individual Mobile Users",
            "authors": [
                "Kaige Yan (University of Houston)",
                "Xingyao Zhang (University of Houston)",
                "Jingweijia Tan (University of Houston)",
                "Xin Fu (University of Houston)"
            ],
            "topics": []
        },
        {
            "key": "MICRO_16_054",
            "title": "Snatch: Opportunistically Reassigning Power Allocation between Processor and Memory in 3D Stacks",
            "authors": [
                "Dimitrios Skarlatos (University of Illinois at Urbana-Champaign)",
                "Renji Thomas (Ohio State University)",
                "Aditya Agrawal (NVIDIA)",
                "Shibin Qin (University of Illinois at Urbana-Champaign)",
                "Robert Pilawa-Podgurski (University of Illinois at Urbana-Champaign)",
                "Ulya R. Karpuzcu (University of Minnesota, Twin Cities)",
                "Radu Teodorescu (Ohio State University)",
                "Nam Sung Kim (University of Illinois at Urbana-Champaign)",
                "Josep Torrellas (University of Illinois at Urbana-Champaign)"
            ],
            "topics": []
        },
        {
            "key": "MICRO_16_055",
            "title": "Ti-states: Processor Power Management in the Temperature Inversion Region",
            "authors": [
                "Yazhou Zu (University of Texas at Austin)",
                "Wei Huang (AMD)",
                "Indrani Paul (AMD)",
                "Vijay Janapa Reddi (University of Texas at Austin)"
            ],
            "topics": []
        },
        {
            "key": "MICRO_16_056",
            "title": "Graphicionado: A High-Performance and Energy-Efficient Accelerator for Graph Analytics",
            "authors": [
                "Tae Jun Ham (Princeton University)",
                "Lisa Wu (University of California, Berkeley)",
                "Narayanan Sundaram (Intel)",
                "Nadathur Satish (Intel)",
                "Margaret Martonosi (Princeton University)"
            ],
            "topics": [],
            "award": true
        },
        {
            "key": "MICRO_16_057",
            "title": "Improving Bank-Level Parallelism for Irregular Applications",
            "authors": [
                "Xulong Tang (Pennsylvania State University, University Park)",
                "Mahmut T. Kandemir (Pennsylvania State University, University Park)",
                "Praveen Yedlapalli (VMware)",
                "Jagadish Kotra (Pennsylvania State University, University Park)"
            ],
            "topics": []
        },
        {
            "key": "MICRO_16_058",
            "title": "Delegated Persist Ordering",
            "authors": [
                "Aasheesh Kolli (University of Michigan)",
                "Jeff Rosen (Snowflake Computing)",
                "Stephan Diestelhorst (ARM)",
                "Ali Saidi (ARM)",
                "Steven Pelley (Snowflake Computing)",
                "Sihang Liu (University of Michigan)",
                "Peter M. Chen (University of Michigan)",
                "Thomas F. Wenisch (University of Michigan)"
            ],
            "topics": []
        },
        {
            "key": "MICRO_16_059",
            "title": "Spectral Profiling: Observer-Effect-Free Profiling by Monitoring EM Emanations",
            "authors": [
                "Nader Sehatbakhsh (Georgia Institute of Technology, Atlanta)",
                "Alireza Nazari (Georgia Institute of Technology, Atlanta)",
                "Alenka Zajic (Georgia Institute of Technology, Atlanta)",
                "Milos Prvulovic (Georgia Institute of Technology, Atlanta)"
            ],
            "topics": [],
            "award": true
        },
        {
            "key": "MICRO_16_060",
            "title": "Path Confidence based Lookahead Prefetching",
            "authors": [
                "Jinchun Kim (Texas A&M University)",
                "Seth H. Pugsley (Intel)",
                "Paul V. Gratz (Texas A&M University)",
                "A. L. Narasimha Reddy (Texas A&M University)",
                "Chris Wilkerson (Intel)",
                "Zeshan A. Chishti (Intel)"
            ],
            "topics": []
        },
        {
            "key": "MICRO_16_061",
            "title": "Continuous Runahead: Transparent Hardware Acceleration for Memory Intensive Workloads",
            "authors": [
                "Milad Hashemi (The University of Texas at Austin)",
                "Onur Mutlu (ETH Z\u00fcrich)",
                "Yale Patt (The University of Texas at Austin)"
            ],
            "topics": []
        }
    ]
}
