# Supplementary material for: A survey of accepted authors in computer systems conferences
Source: PeerJ Comput Sci. 2020 Sep 28;6:e299. doi: 10.7717/peerj-cs.299 (PMC7924675; doi:10.7717/peerj-cs.299)
Supplement: Supplemental Information 2 — This is a snapshot of the github repository that includes the data and source code required to reproduce this paper (except for confidential survey data). The snapshot represents commit 6663a253f1ac4dc351a78ccc74c0de80c7cc06ad of http://github.com/eitanf/sysconf. The most pertinent article files are under pubs/diversity-survey/. [file peerj-cs-06-299-s002.bz2 › sysconf/pubs/survey-replication/Makefile]

ifndef SYSCONF_HOME
$(error SYSCONF_HOME environment variable is not set)
endif

export

all: survey-replication.pdf

debug: clean
	$(R) -e 'library(bookdown); options(tinytex.verbose = TRUE); bookdown::render_book("survey-replication.Rmd", "bookdown::pdf_book")'

survey-replication.pdf: $(wildcard *.Rmd) _bookdown.yml abstract.txt
ifeq (,$(wildcard $(SYSCONF_HOME)/survey/survey-tidy.csv))
	@echo "********************************************************************"
	@echo "Can't compile survey report without survey data, which is protected"
	@echo "Please consult with source code for validation of published results."
	@echo "********************************************************************"
else
	$(R) -e 'library(bookdown); bookdown::render_book("survey-replication.Rmd", "bookdown::pdf_book")'
	cp _book/_main.pdf $@
endif

clean:
	$(R) -e 'bookdown::clean_book(clean = T)'
	rm -rf survey-replication.pdf _main.* libs _book _bookdown_files *.html *.log *.aux *.bbl *.blg *.dvi *.out *.xcp
