# Supplementary material for: A survey of accepted authors in computer systems conferences
Source: PeerJ Comput Sci. 2020 Sep 28;6:e299. doi: 10.7717/peerj-cs.299 (PMC7924675; doi:10.7717/peerj-cs.299)
Supplement: Supplemental Information 2 — This is a snapshot of the github repository that includes the data and source code required to reproduce this paper (except for confidential survey data). The snapshot represents commit 6663a253f1ac4dc351a78ccc74c0de80c7cc06ad of http://github.com/eitanf/sysconf. The most pertinent article files are under pubs/diversity-survey/. [file peerj-cs-06-299-s002.bz2 › sysconf/pubs/survey-replication/authors.Rmd]

# Author Statistics {#sec:authors}


\question{Compare "overall" average to confidence-weighted "overall" average}{confidence}

  - [Search references]
  
```{r confidence, echo=F, warning=F}
conf_tbl <- survey %>%
  drop_na(gr_overall, gr_confidence) %>%
  group_by(paper_id) %>%
  mutate(conf_weight = gr_overall * gr_confidence) %>%
  summarise(gr_overall_avg = mean(gr_overall), gr_conf_avg = mean(gr_confidence), gr_wconf_avg = mean(conf_weight))

cor.test(conf_tbl$gr_overall_avg, conf_tbl$gr_wconf_avg) #strong correlation between overall and confidence weighted overall (obviously)
#now, make nice chart for it
library(reshape)
melted <- melt(as.data.frame(conf_tbl), id=c("paper_id"))
ggplot(melted, aes(x=variable, y=value, color=variable)) +
  geom_boxplot() + 
  stat_summary(fun.y=mean, geom="point", shape=23, size=4)  +
  xlab(NULL) + 
  ylab("Grade") +
  theme_minimal()

t.test(conf_tbl$gr_conf_avg, conf_tbl$gr_overall_avg)

#blurb about more confident if positive about data
#cavat that there is no rejected paper reviews to compare to
```

----
