# Supplementary material for: A survey of accepted authors in computer systems conferences
Source: PeerJ Comput Sci. 2020 Sep 28;6:e299. doi: 10.7717/peerj-cs.299 (PMC7924675; doi:10.7717/peerj-cs.299)
Supplement: Supplemental Information 2 — This is a snapshot of the github repository that includes the data and source code required to reproduce this paper (except for confidential survey data). The snapshot represents commit 6663a253f1ac4dc351a78ccc74c0de80c7cc06ad of http://github.com/eitanf/sysconf. The most pertinent article files are under pubs/diversity-survey/. [file peerj-cs-06-299-s002.bz2 › sysconf/pubs/survey-replication/survey-replication.Rmd]

---
title: Template for preparing your research report submission to PeerJ using RMarkdown
preprint: false
author: 
  - name: Barbara McClintock
    affiliation: 1
    corresponding: true
    email: mcclintockb@cshl.edu
  - name: Charles E. Darwin
    affiliation: 2
affiliation:
  - code: 1
    address: Cold Spring Harbor Laboratory, One Bungtown Road Cold Spring Harbor, NY 11724
  - code: 2
    address: Down House, Luxted Rd, Downe, Orpington BR6 7JT, UK
abstract: "`r readLines('abstract.txt')`"
header-includes: >
  \usepackage{lipsum}
bibliography: ../sysconf.bib
output:
  bookdown::pdf_book:
    base_format: rticles::peerj_article # for using bookdown features like \@ref()
  rticles::peerj_article: default
---

```{r code = readLines("../load_data.R"), echo = F, message = F}
```


```{r setup-survey, echo=F, message=F, warning=F, cache=F}
library('tidyverse')
library('stringr')
library('kableExtra')
library('GGally')

survey <- read_csv(paste0(toplevel, "/survey/survey-tidy.csv"), col_types = c("-cccffflfffillllfffffnnnnnnn"))
survey$length = factor(survey$length, levels = c("1-2 Paragraphs", "Half a Page", "A Page", "Multiple Pages"))
survey$understanding = factor(survey$understanding, levels = c("Perfectly", "Missed some minor points", "Misunderstood major points", "Probably didn't read it"))
survey$helpfulness = factor(survey$helpfulness, levels = c("Very helpful", "Somewhat helpful", "Not at all"))
survey$fairness = factor(survey$fairness, levels = c("Fair", "Somewhat fair", "Unfair", "Very unfair"))
survey$position = factor(survey$position, levels = c("Government Researcher", "Industry Researcher", "Professor", "Associate Professor", "Assistant Professor", "Postdoctoral Researcher", "Student", "Other"))
survey$months_research = factor(survey$months_research, levels = c("1-3", "4-6", "7-9", "10-12", ">12"))
survey$reviews = factor(survey$reviews, levels = c("0", "1", "2", "3", "4", "5", "6+"))

# Remove responses with irreconcilable conflicts between different authors:
survey <- filter(survey, !response_id %in% c("R_3MbTlW5LmB1KdWV", "R_2pMEwlMUYFK1SYU", "R_2aD0UkJpKRx3E8B", "R_1GWkXIEN7qs4bm6", "R_1ezO6KnFkTiQ7HK", "R_24Nmp0HRk2NWRBT", "R_ABboqawDWihgkMx", "R_0Js4J4xtiVyE6at", "R_2xwRf0e0ekfjozd", "R_wQPB6YJOe7mwHjr"))

raw_survey <- read_csv(paste0(toplevel, "/survey/final_responses.csv"))
demographics <- survey %>%
  group_by(response_id) %>%
  summarize(name = first(name), position = first(position), gender = first(gender), mapped_gender = first(mapped_gender), native_english = first(native_english))

demographics <- survey %>%
  group_by(response_id) %>%
  summarize(name = first(name), position = first(position), gender = first(gender), mapped_gender = first(mapped_gender), native_english = first(native_english))
```
\newcounter{rqcounter}
\newcommand{\question}[2]{
   \bigskip\noindent
   \refstepcounter{rqcounter}
   \textbf{RQ \therqcounter}
   #1
   \label{rq:#2}
   \newline
   }
\numberwithin{rqcounter}{section}
