# Supplementary material for: A survey of accepted authors in computer systems conferences
Source: PeerJ Comput Sci. 2020 Sep 28;6:e299. doi: 10.7717/peerj-cs.299 (PMC7924675; doi:10.7717/peerj-cs.299)
Supplement: Supplemental Information 2 — This is a snapshot of the github repository that includes the data and source code required to reproduce this paper (except for confidential survey data). The snapshot represents commit 6663a253f1ac4dc351a78ccc74c0de80c7cc06ad of http://github.com/eitanf/sysconf. The most pertinent article files are under pubs/diversity-survey/. [file peerj-cs-06-299-s002.bz2 › sysconf/pubs/dependencies.R]

# Some packages require R version 3.6 or higher
dependencies <- c(
                  "bindrcpp",
                  "bookdown",
                  "cowplot",
                  "devtools",
                  "GGally",
                  "ggrepel",
                  "jsonlite",
                  "kableExtra",
                  "lubridate",
                  "multidplyr",
                  "plotly",
                  "psych",
                  "purrr",
                  "readtext",
                  "reshape2",
                  "rticles",
                  "textclean",
                  "textstem",
                  "tidytext",
                  "tidyverse"
                 )
