# Supplementary material for: A survey of accepted authors in computer systems conferences
Source: PeerJ Comput Sci. 2020 Sep 28;6:e299. doi: 10.7717/peerj-cs.299 (PMC7924675; doi:10.7717/peerj-cs.299)
Supplement: Supplemental Information 2 — This is a snapshot of the github repository that includes the data and source code required to reproduce this paper (except for confidential survey data). The snapshot represents commit 6663a253f1ac4dc351a78ccc74c0de80c7cc06ad of http://github.com/eitanf/sysconf. The most pertinent article files are under pubs/diversity-survey/. [file peerj-cs-06-299-s002.bz2 › sysconf/pubs/whpc-stats/ieee.csl]

<?xml version="1.0" encoding="utf-8"?>
<style xmlns="http://purl.org/net/xbiblio/csl" class="in-text" version="1.0" demote-non-dropping-particle="sort-only">
  <info>
    <title>IEEE</title>
    <id>http://www.zotero.org/styles/ieee</id>
    <link href="http://www.zotero.org/styles/ieee" rel="self"/>
    <link href="https://www.ieee.org/content/dam/ieee-org/ieee/web/org/conferences/style_references_manual.pdf" rel="documentation"/>
    <author>
      <name>Michael Berkowitz</name>
      <email>mberkowi@gmu.edu</email>
    </author>
    <contributor>
      <name>Julian Onions</name>
      <email>julian.onions@gmail.com</email>
    </contributor>
    <contributor>
      <name>Rintze Zelle</name>
      <uri>http://twitter.com/rintzezelle</uri>
    </contributor>
    <contributor>
      <name>Stephen Frank</name>
      <uri>http://www.zotero.org/sfrank</uri>
    </contributor>
    <contributor>
      <name>Sebastian Karcher</name>
    </contributor>
    <contributor>
      <name>Giuseppe Silano</name>
      <email>g.silano89@gmail.com</email>
      <uri>http://giuseppesilano.net</uri>
    </contributor>
    <category citation-format="numeric"/>
    <category field="engineering"/>
    <category field="generic-base"/>
    <updated>2019-01-02T15:01:14+00:00</updated>
    <rights license="http://creativecommons.org/licenses/by-sa/3.0/">This work is licensed under a Creative Commons Attribution-ShareAlike 3.0 License</rights>
  </info>
  <locale xml:lang="en">
    <terms>
      <term name="chapter" form="short">ch.</term>
      <term name="presented at">presented at the</term>
      <term name="available at">available</term>
    </terms>
  </locale>
  <!-- Macros -->
  <macro name="status">
    <choose>
      <if variable="page issue volume" match="none">
        <text variable="status" text-case="capitalize-first" suffix="" font-weight="bold"/>
      </if>
    </choose>
  </macro>
  <macro name="edition">
    <choose>
      <if type="bill book chapter graphic legal_case legislation motion_picture paper-conference report song" match="any">
        <choose>
          <if is-numeric="edition">
            <group delimiter=" ">
              <number variable="edition" form="ordinal"/>
              <text term="edition" form="short"/>
            </group>
          </if>
          <else>
            <text variable="edition" text-case="capitalize-first" suffix="."/>
          </else>
        </choose>
      </if>
    </choose>
  </macro>
  <macro name="issued">
    <choose>
      <if type="article-journal report" match="any">
        <date variable="issued">
          <date-part name="month" form="short" suffix=" "/>
          <date-part name="year" form="long"/>
        </date>
      </if>
      <else-if type="bill book chapter graphic legal_case legislation motion_picture paper-conference song thesis" match="any">
        <date variable="issued">
          <date-part name="year" form="long"/>
        </date>
      </else-if>
      <else>
        <date variable="issued">
          <date-part name="day" form="numeric-leading-zeros" suffix="-"/>
          <date-part name="month" form="short" suffix="-" strip-periods="true"/>
          <date-part name="year" form="long"/>
        </date>
      </else>
    </choose>
  </macro>
  <macro name="author">
    <names variable="author">
      <name and="text" et-al-min="7" et-al-use-first="1" initialize-with=". "/>
      <label form="short" prefix=", " text-case="capitalize-first"/>
      <et-al font-style="italic"/>
      <substitute>
        <names variable="editor"/>
        <names variable="translator"/>
      </substitute>
    </names>
  </macro>
  <macro name="editor">
    <names variable="editor">
      <name initialize-with=". " delimiter=", " and="text"/>
      <label form="short" prefix=", " text-case="capitalize-first"/>
    </names>
  </macro>
  <macro name="locators">
    <group delimiter=", ">
      <text macro="edition"/>
      <group delimiter=" ">
        <text term="volume" form="short"/>
        <number variable="volume" form="numeric"/>
      </group>
      <group delimiter=" ">
        <number variable="number-of-volumes" form="numeric"/>
        <text term="volume" form="short" plural="true"/>
      </group>
      <group delimiter=" ">
        <text term="issue" form="short"/>
        <number variable="issue" form="numeric"/>
      </group>
    </group>
  </macro>
  <macro name="title">
    <choose>
      <if type="bill book graphic legal_case legislation motion_picture song" match="any">
        <text variable="title" font-style="italic"/>
      </if>
      <else>
        <text variable="title" quotes="true"/>
      </else>
    </choose>
  </macro>
  <macro name="publisher">
    <choose>
      <if type="bill book chapter graphic legal_case legislation motion_picture paper-conference song" match="any">
        <group delimiter=": ">
          <text variable="publisher-place"/>
          <text variable="publisher"/>
        </group>
      </if>
      <else>
        <group delimiter=", ">
          <text variable="publisher"/>
          <text variable="publisher-place"/>
        </group>
      </else>
    </choose>
  </macro>
  <macro name="event">
    <choose>
      <if type="paper-conference speech" match="any">
        <choose>
          <!-- Published Conference Paper -->
          <if variable="container-title">
            <group delimiter=", ">
              <group delimiter=" ">
                <text term="in"/>
                <text variable="container-title" font-style="italic"/>
              </group>
              <text variable="event-place"/>
            </group>
          </if>
          <!-- Unpublished Conference Paper -->
          <else>
            <group delimiter=", ">
              <group delimiter=" ">
                <text term="presented at"/>
                <text variable="event"/>
              </group>
              <text variable="event-place"/>
            </group>
          </else>
        </choose>
      </if>
    </choose>
  </macro>
  <macro name="access">
    <choose>
      <if type="webpage">
        <choose>
          <if variable="URL">
            <group delimiter=". ">
              <text term="online" prefix="[" suffix="]" text-case="capitalize-first"/>
              <group delimiter=": ">
                <text term="available at" text-case="capitalize-first"/>
                <text variable="URL"/>
              </group>
              <group prefix="[" suffix="]" delimiter=": ">
                <text term="accessed" text-case="capitalize-first"/>
                <date variable="accessed">
                  <date-part name="day" form="numeric-leading-zeros" suffix="-"/>
                  <date-part name="month" form="short" suffix="-" strip-periods="true"/>
                  <date-part name="year" form="long"/>
                </date>
              </group>
            </group>
          </if>
        </choose>
      </if>
    </choose>
  </macro>
  <macro name="page">
    <group>
      <label variable="page" form="short" suffix=" "/>
      <text variable="page"/>
    </group>
  </macro>
  <macro name="citation-locator">
    <group delimiter=" ">
      <choose>
        <if locator="page">
          <label variable="locator" form="short"/>
        </if>
        <else>
          <label variable="locator" form="short" text-case="capitalize-first"/>
        </else>
      </choose>
      <text variable="locator"/>
    </group>
  </macro>
  <!-- Citation -->
  <citation collapse="citation-number">
    <sort>
      <key variable="citation-number"/>
    </sort>
    <layout delimiter=", ">
      <group prefix="[" suffix="]" delimiter=", ">
        <text variable="citation-number"/>
        <text macro="citation-locator"/>
      </group>
    </layout>
  </citation>
  <!-- Bibliography -->
  <bibliography entry-spacing="0" second-field-align="flush">
    <layout suffix=".">
      <!-- Citation Number -->
      <text variable="citation-number" prefix="[" suffix="]"/>
      <!-- Author(s) -->
      <text macro="author" suffix=", "/>
      <!-- Rest of Citation -->
      <choose>
        <!-- Specific Formats -->
        <if type="article-journal">
          <group delimiter=", ">
            <text macro="title"/>
            <text variable="container-title" font-style="italic" form="short"/>
            <text macro="locators"/>
            <text macro="page"/>
            <text macro="issued"/>
            <text macro="status"/>
          </group>
        </if>
        <else-if type="paper-conference speech" match="any">
          <group delimiter=", ">
            <text macro="title"/>
            <text macro="event"/>
            <text macro="issued"/>
            <text macro="locators"/>
            <text macro="page"/>
            <text macro="status"/>
          </group>
        </else-if>
        <else-if type="report">
          <group delimiter=", ">
            <text macro="title"/>
            <text macro="publisher"/>
            <group delimiter=" ">
              <text variable="genre"/>
              <text variable="number"/>
            </group>
            <text macro="issued"/>
          </group>
        </else-if>
        <else-if type="thesis">
          <group delimiter=", ">
            <text macro="title"/>
            <text variable="genre"/>
            <text macro="publisher"/>
            <text macro="issued"/>
          </group>
        </else-if>
        <else-if type="webpage post-weblog" match="any">
          <group delimiter=", " suffix=". ">
            <text macro="title"/>
            <text variable="container-title" font-style="italic"/>
            <text macro="issued"/>
          </group>
          <text macro="access"/>
        </else-if>
        <else-if type="patent">
          <group delimiter=", ">
            <text macro="title"/>
            <text variable="number"/>
            <text macro="issued"/>
          </group>
        </else-if>
        <!-- Generic/Fallback Formats -->
        <else-if type="bill book graphic legal_case legislation motion_picture report song" match="any">
          <group delimiter=", " suffix=". ">
            <text macro="title"/>
            <text macro="locators"/>
          </group>
          <group delimiter=", ">
            <text macro="publisher"/>
            <text macro="issued"/>
            <text macro="page"/>
          </group>
        </else-if>
        <else-if type="article-magazine article-newspaper broadcast interview manuscript map patent personal_communication song speech thesis webpage" match="any">
          <group delimiter=", ">
            <text macro="title"/>
            <text variable="container-title" font-style="italic"/>
            <text macro="locators"/>
            <text macro="publisher"/>
            <text macro="page"/>
            <text macro="issued"/>
          </group>
        </else-if>
        <else-if type="chapter paper-conference" match="any">
          <group delimiter=", " suffix=", ">
            <text macro="title"/>
            <group delimiter=" ">
              <text term="in"/>
              <text variable="container-title" font-style="italic"/>
            </group>
            <text macro="locators"/>
          </group>
          <text macro="editor" suffix=" "/>
          <group delimiter=", ">
            <text macro="publisher"/>
            <text macro="issued"/>
            <text macro="page"/>
          </group>
        </else-if>
        <else>
          <group delimiter=", " suffix=". ">
            <text macro="title"/>
            <text variable="container-title" font-style="italic"/>
            <text macro="locators"/>
          </group>
          <group delimiter=", ">
            <text macro="publisher"/>
            <text macro="page"/>
            <text macro="issued"/>
          </group>
        </else>
      </choose>
    </layout>
  </bibliography>
</style>
