# Supplementary material for: A survey of accepted authors in computer systems conferences
Source: PeerJ Comput Sci. 2020 Sep 28;6:e299. doi: 10.7717/peerj-cs.299 (PMC7924675; doi:10.7717/peerj-cs.299)
Supplement: Supplemental Information 2 — This is a snapshot of the github repository that includes the data and source code required to reproduce this paper (except for confidential survey data). The snapshot represents commit 6663a253f1ac4dc351a78ccc74c0de80c7cc06ad of http://github.com/eitanf/sysconf. The most pertinent article files are under pubs/diversity-survey/. [file peerj-cs-06-299-s002.bz2 › sysconf/pubs/web/author_metrics.Rmd]

# Author Metrics {#ch:authors}

```{r include=FALSE}
library(tidyverse)
library(psych)
```

## Reputation metrics

Fig. \@ref(fig:reputation-correlations).


```{r reputation-correlations, echo=FALSE, cache=TRUE, fig.cap="Distributions and correlations of various author reputation metrics"}

persons %>%
select(as_author, as_pc_chair, as_pc, as_session_chair, as_keynote, as_panelist,
       npubs, citedby, hindex, hindex5y, i10index, i10index5y) %>%
  rename("papers" = "as_author", "PC chairs" = "as_pc_chair", "PCs" = "as_pc",
         "session chairs" = "as_session_chair", "keynotes" = "as_keynote",
         "panels" = "as_panelist", "past papers" = npubs, "past citations" = "citedby") %>%
  psych::pairs.panels(method = "pearson", hist.col = "#00AFBB", density = T, lm = T)

# Do the same for all numeric columns of persons
```

```{r}
knitr::include_graphics('images/academia_vs_business.png', dpi = NA)
```
