# Supplementary material for: A survey of accepted authors in computer systems conferences
Source: PeerJ Comput Sci. 2020 Sep 28;6:e299. doi: 10.7717/peerj-cs.299 (PMC7924675; doi:10.7717/peerj-cs.299)
Supplement: Supplemental Information 2 — This is a snapshot of the github repository that includes the data and source code required to reproduce this paper (except for confidential survey data). The snapshot represents commit 6663a253f1ac4dc351a78ccc74c0de80c7cc06ad of http://github.com/eitanf/sysconf. The most pertinent article files are under pubs/diversity-survey/. [file peerj-cs-06-299-s002.bz2 › sysconf/pubs/web/_bookdown.yml]

rmd_files: [
  "index.Rmd",
  "data.Rmd",
  "features.Rmd",
  #  "conf_metrics.Rmd",
  #  "author_metrics.Rmd",
  #  "gender.Rmd",
  #  "geo.Rmd",
  #  "pub_metrics.Rmd",
  #  "topics.Rmd",
  #  "classification.Rmd",
  #  "access.Rmd",
  #  "text_analysis.Rmd",
  #  "reproducibility.Rmd",
  #  "peer_review.Rmd",
  #  "collaboration.Rmd",
  #  "refgraph.Rmd",
  #  "nonsys.Rmd",
  #  "conclusion.Rmd",
  "references.Rmd"
]
new_session: no
delete_merged_file: true
bookdown::pdf_book:
  keep_tex: yes
  latex_engine: xelatex
  pandoc_args: --top-level-division=chapter
  toc_depth: 2
  toc_unumbered: no
  toc_appendix: yes
bookdown::gitbook:
  split_bib: no
