# Supplementary material for: A survey of accepted authors in computer systems conferences
Source: PeerJ Comput Sci. 2020 Sep 28;6:e299. doi: 10.7717/peerj-cs.299 (PMC7924675; doi:10.7717/peerj-cs.299)
Supplement: Supplemental Information 2 — This is a snapshot of the github repository that includes the data and source code required to reproduce this paper (except for confidential survey data). The snapshot represents commit 6663a253f1ac4dc351a78ccc74c0de80c7cc06ad of http://github.com/eitanf/sysconf. The most pertinent article files are under pubs/diversity-survey/. [file peerj-cs-06-299-s002.bz2 › sysconf/pubs/web/geo.Rmd]

```{r include=FALSE}
library('tidyverse')
library('kableExtra')
```

# Geographical factors {#ch:geo}

## Geographical data

Explore relationships between country of authors and country data in the `features/country.json` file (as discussed in Sec. \@ref(sec:geo-features)).

```{r fig.align='center', echo=FALSE, include=identical(knitr:::pandoc_to(), 'html'), fig.link='http://xkcd.com/1335'}
knitr::include_graphics('images/11h30m.png', dpi = NA)
```
