# Supplementary material for: A survey of accepted authors in computer systems conferences
Source: PeerJ Comput Sci. 2020 Sep 28;6:e299. doi: 10.7717/peerj-cs.299 (PMC7924675; doi:10.7717/peerj-cs.299)
Supplement: Supplemental Information 2 — This is a snapshot of the github repository that includes the data and source code required to reproduce this paper (except for confidential survey data). The snapshot represents commit 6663a253f1ac4dc351a78ccc74c0de80c7cc06ad of http://github.com/eitanf/sysconf. The most pertinent article files are under pubs/diversity-survey/. [file peerj-cs-06-299-s002.bz2 › sysconf/pubs/web/refgraph.Rmd]

# Citation Graph Analysis {#ch:refgraph}


## Goal
Citation graphs are collections of data linking publications that cite other publications. These publications may be scholarly articles, patents, or books, for example. A citation graph represents a type of a social network, with rich relationships between citing/cited authors, conferences, topics, institutes etc. Analyzing complex citation graphs often reveals new insights on the entire field from which the publications come.^[This chapter was supported by the work of Henry Blanchette and a grant from Center and Teaching Technologies at Reed College.]

Extracted bibliography information using CERMINE [@tkaczyk14:cermine]. (actually just Sem. Scholar)

Cite amar:18 for disambiguation of cited papers (actually used Semantic Scholar)


```{r fig.align='center', echo=FALSE, include=identical(knitr:::pandoc_to(), 'html'), fig.link='http://phdcomics.com/comics/archive.php?comicid=286'}
knitr::include_graphics('images/phd022702s.gif', dpi = NA)
```
