# Supplementary material for: A survey of accepted authors in computer systems conferences
Source: PeerJ Comput Sci. 2020 Sep 28;6:e299. doi: 10.7717/peerj-cs.299 (PMC7924675; doi:10.7717/peerj-cs.299)
Supplement: Supplemental Information 2 — This is a snapshot of the github repository that includes the data and source code required to reproduce this paper (except for confidential survey data). The snapshot represents commit 6663a253f1ac4dc351a78ccc74c0de80c7cc06ad of http://github.com/eitanf/sysconf. The most pertinent article files are under pubs/diversity-survey/. [file peerj-cs-06-299-s002.bz2 › sysconf/pubs/web/Makefile]

ifndef SYSCONF_HOME
$(error SYSCONF_HOME environment variable is not set)
endif

OUTDIR=$(SYSCONF_HOME)/docs

export

.PHONY: all book clean

all: $(OUTDIR)/index.html # $(OUTDIR)/index.md

$(OUTDIR)/index.html: $(wildcard *.Rmd) $(wildcard *.yml)
	${R} -e "bookdown::render_book('index.Rmd', 'bookdown::gitbook', output_dir='$(OUTDIR)')"

clean:
	${R} -e "library('bookdown'); bookdown::clean_book(TRUE)"
	rm -rf _main* $(OUTDIR) $(OUTDIR)down_files *~ *.html libs/ data_cache/ *.md
