# Supplementary material for: A survey of accepted authors in computer systems conferences
Source: PeerJ Comput Sci. 2020 Sep 28;6:e299. doi: 10.7717/peerj-cs.299 (PMC7924675; doi:10.7717/peerj-cs.299)
Supplement: Supplemental Information 2 — This is a snapshot of the github repository that includes the data and source code required to reproduce this paper (except for confidential survey data). The snapshot represents commit 6663a253f1ac4dc351a78ccc74c0de80c7cc06ad of http://github.com/eitanf/sysconf. The most pertinent article files are under pubs/diversity-survey/. [file peerj-cs-06-299-s002.bz2 › sysconf/pubs/web/nonsys.Rmd]

# Comparison to Other Fields {#ch:nonsys}

## Distribution comparison
Compare distributions to the two non-system areas on all preceding chapters.

Overlay all six metrics (at a time) on a distribution plot of the system conference (including mean, median, and stddev span). How they fall on the curve? (the overall distribution is weighted by no. of papers in conf?)

## Inference comparison


```{r fig.align='center', echo=FALSE, include=identical(knitr:::pandoc_to(), 'html'), fig.link='http://xkcd.com/451'}
knitr::include_graphics('images/impostor.png', dpi = NA)
```
