# Supplementary material for: A survey of accepted authors in computer systems conferences
Source: PeerJ Comput Sci. 2020 Sep 28;6:e299. doi: 10.7717/peerj-cs.299 (PMC7924675; doi:10.7717/peerj-cs.299)
Supplement: Supplemental Information 2 — This is a snapshot of the github repository that includes the data and source code required to reproduce this paper (except for confidential survey data). The snapshot represents commit 6663a253f1ac4dc351a78ccc74c0de80c7cc06ad of http://github.com/eitanf/sysconf. The most pertinent article files are under pubs/diversity-survey/. [file peerj-cs-06-299-s002.bz2 › sysconf/pubs/web/_output.yml]

bookdown::gitbook:
  split_by: rmd
  config:
    toolbar:
      position: fixed
    toc:
      collapse: section
      scroll_highlight: yes
      before: null
    search: yes

bookdown::pdf_book:
  keep_tex: yes

bookdown::html_book:
  css: toc.css
  theme: cerulean
  code_folding: hide

bookdown::markdown_document2:
  base_format: rmarkdown::md_document
  variant: gfm
