# Supplementary material for: A survey of accepted authors in computer systems conferences
Source: PeerJ Comput Sci. 2020 Sep 28;6:e299. doi: 10.7717/peerj-cs.299 (PMC7924675; doi:10.7717/peerj-cs.299)
Supplement: Supplemental Information 2 — This is a snapshot of the github repository that includes the data and source code required to reproduce this paper (except for confidential survey data). The snapshot represents commit 6663a253f1ac4dc351a78ccc74c0de80c7cc06ad of http://github.com/eitanf/sysconf. The most pertinent article files are under pubs/diversity-survey/. [file peerj-cs-06-299-s002.bz2 › sysconf/pubs/diversity-survey/intro.Rmd]

# Introduction {#sec:intro}

Peer review is a cornerstone of modern scientific research. However, understanding and improving this process is challenging because it can be hard to experiment with peer review [@beverly13:findings; @ernst94:reviewer; @mahoney77:publication; @mcnutt90:blinding]. For example, reputable conferences disallow parallel submissions, and even within the same conference, we cannot design an experiment where papers are reviewed multiple times with fully controlled variations. Perhaps the closest a study came to being a controlled experiment recently was a study on the NIPS 2014 conference, which found high inconsistency in the review outcomes [@lawrence14:NIPS]. Thus, decisions on peer-review policies are often based more on the opinions of editors or program chairs, and less on facts, despite their impact on the perceived integrity of the process [@jamieson19:signaling]. Additionally, many authors find the peer review process inconsistent and somewhat arbitrary [@francois15:arbit; @lawrence14:NIPS]. Both conference organizers and the authors who publish in them could benefit from more data on the process.

This article presents data and evidence from statistical observations on the peer-review process for a specific year (2017) and a specific subfield of computing (computer systems or "systems").^[Despite its large research output and enormous economic impact, we found no consensus definition for the field of "systems". For the purposes of this paper, we define it to be the study of computer hardware and software components, which includes research in operating systems, computer architectures, databases, parallel and distributed computing, and computer networks.]  Like most subfields of computer science (CS), the primary channel for publishing research results in systems is peer-reviewed conferences [@fortnow09:growup; @franceschet10:role; @vardi09:conferences]. Many conference policies are similar, such as requiring a minimum of three blind reviews per paper (where the identity of the specific reviewers is hidden from authors). However, conferences can vary considerably in other aspects, such as double-blind reviews, rebuttals, two-phase reviews, etc. These decisions can potentially have dramatic effects on both the quality of the conference and the experience of the authors, but there appear to be conflicting opinions on the effects and tradeoffs of these policies [@mainguy05:peer].

The primary goal of this paper therefore is to analyze the _conference author's experience_. Its main contribution is an exposition and description of a large-scale author survey of systems researchers. These data could be especially relevant to two groups of people: 1) computer scientists working to better understand the publication process and its effect on their careers and 2) conference chairs wishing to understand the effect of their policies on author experience and diversity.

A secondary goal of this paper is to investigate how the diversity of the respondents affected their survey answers. To this end, we combine our survey data with external data to assess author diversity and potential biases. Specifically, we look at gender, English proficiency, research experience, and geography.

By limiting our scope to conferences in a single subfield, we avoid some variability that might occur across a broader range of disciplines. This important subfield is known for poor gender diversity [@destefano18:micro; @fox06:engineering; @frachtenberg21:whpc; @mattauch20:bibliometric], which gives us a lens by which we can examine any magnified effects of review policy on diversity. Despite this focus on systems, we aimed to analyze a large population to increase the statistical validity and robustness of our measurements. Our complete set includes data from `r nrow(all_confs)` conferences, `r nrow(papers)` papers, `r nrow(authors)` authors, and `r nrow(raw_survey)` survey respondents.

To the best of our knowledge, this is the first cross-sectional survey of authors across systems conferences. Past studies have concentrated on either wide journal authorship [@editage18:perspectives; @publons18:peer; @sense19:peer; @solomon14:survey] or a single conference [@beverly13:findings; @daume15:naacl; @papagiannaki07:author; @parno17:SPsurvey]. We contrast these works with our findings throughout our study.

As an initial exploratory study of the survey, we did not set out to validate specific hypotheses. Nevertheless, there are several research questions for which our data can provide clues and answers across the entire field of systems:

* What are the demographic properties (position, gender, country, English proficiency) of survey respondents?
* Are these demographics, and especially the low number of women, representative of all accepted authors?
* How long does a systems paper take to write? How many attempts does it take to publish?
* How do authors feel about a rebuttal process? What explains differences in opinions?
* How do authors evaluate reviews, and which factors affect these evaluations?
* What are the grade distributions of accepted papers across different categories?
* What are the differences to survey responses for authors of different genders, English proficiency, and publication experience?

### Organization {-}
The next section discusses our methodology and limitations of the survey data. The Results section describes the survey and is organized around the areas of the survey itself. Each subsection lists the survey questions in order, describes the statistics of the responses, and then includes a concise discussion or correlation analysis as applicable.
As an initial analysis of the survey, the Discussion section delves into questions of author diversity for which we have data. We believe that the wealth of this dataset leaves more questions unanswered than this expository paper allows, and we discuss some of our future work in the final section. As an additional contribution, most of our data and source code, except for individual survey responses, is available on [http://github.com/eitanf/sysconf](http://github.com/eitanf/sysconf).
