# Supplementary material for: A survey of accepted authors in computer systems conferences
Source: PeerJ Comput Sci. 2020 Sep 28;6:e299. doi: 10.7717/peerj-cs.299 (PMC7924675; doi:10.7717/peerj-cs.299)
Supplement: Supplemental Information 2 — This is a snapshot of the github repository that includes the data and source code required to reproduce this paper (except for confidential survey data). The snapshot represents commit 6663a253f1ac4dc351a78ccc74c0de80c7cc06ad of http://github.com/eitanf/sysconf. The most pertinent article files are under pubs/diversity-survey/. [file peerj-cs-06-299-s002.bz2 › sysconf/pubs/diversity-survey/main.tex]

\documentclass[format=sigconf, review=false]{acmart}

\usepackage{booktabs} % For formal tables
\usepackage{tabu}

% Copyright
%\setcopyright{none}
%\setcopyright{acmcopyright}
%\setcopyright{acmlicensed}
%\setcopyright{rightsretained}
%\setcopyright{usgov}
%\setcopyright{usgovmixed}
%\setcopyright{cagov}
%\setcopyright{licensedcagov}
%\setcopyright{cagovmixed}
%\setcopyright{licensedothergov}

% DOI
%\acmDOI{10.475/123_4}

% ISBN
%\acmISBN{123-4567-24-567/08/06}

%Conference
%\acmConference[SIGCSE'20]{ACM SIGSCE Technical Symposium}{March 2020}{Portland, OR, USA}
%\acmYear{2020}
%\copyrightyear{2019}

%\acmPrice{15.00}

$if(highlighting-macros)$
$highlighting-macros$
$endif$

\begin{document}
\title{$title$}
%\titlenote{Produces the permission block, and
%  copyright information}
%\subtitle{Extended Abstract}
%\subtitlenote{The full version of the author's guide is available as
%  \texttt{acmart.pdf} document}

\author{Noah Koster}
\affiliation{%
  \institution{Reed College}
}
\email{kostern@reed.edu}

\author{Eitan Frachtenberg}
\orcid{0000-0002-3709-1829}
\affiliation{%
  \institution{Reed College}
%  \streetaddress{P.O. Box 1212}
%  \city{Dublin}
%  \state{Ohio}
%  \postcode{43017-6221}
}
\email{eitan@reed.edu}


% The default list of authors is too long for headers.
%\renewcommand{\shortauthors}{Frachtenberg and Koster}

\begin{abstract}
\input{abstract.txt}
\end{abstract}

%
% The code below should be generated by the tool at
% http://dl.acm.org/ccs.cfm
% Please copy and paste the code instead of the example below.
%
\begin{CCSXML}
<ccs2012>
%<concept>
%  <concept_id>10002944.10011122.10002945</concept_id>
%  <concept_desc>General and reference~Surveys and overviews</concept_desc>
%  <concept_significance>300</concept_significance>
%</concept>
  <concept>
    <concept_id>10003456.10003457.10003580.10003583</concept_id>
    <concept_desc>Social and professional topics~Computing occupations</concept_desc>
    <concept_significance>300</concept_significance>
  </concept>
  <concept>
    <concept_id>10003456.10003457.10003458.10003460</concept_id>
    <concept_desc>Social and professional topics~Industry statistics</concept_desc>
    <concept_significance>100</concept_significance>
  </concept>
</ccs2012>
\end{CCSXML}


%\ccsdesc[300]{Social and professional topics~Computing occupations}
%\ccsdesc[100]{Social and professional topics~Industry Statistics}

\keywords{Author survey, Diversity, Peer review}

\settopmatter{printacmref=false}
\renewcommand\footnotetextcopyrightpermission[1]{}
\pagestyle{plain}
%\settopmatter{printcopyright=false}
%\settopmatter{printpermission=false}

\maketitle

$body$

%\newpage{}

\bibliographystyle{ACM-Reference-Format}
\bibliography{$bibliography$}

\end{document}
