# Supplementary material for: A survey of accepted authors in computer systems conferences
Source: PeerJ Comput Sci. 2020 Sep 28;6:e299. doi: 10.7717/peerj-cs.299 (PMC7924675; doi:10.7717/peerj-cs.299)
Supplement: Supplemental Information 2 — This is a snapshot of the github repository that includes the data and source code required to reproduce this paper (except for confidential survey data). The snapshot represents commit 6663a253f1ac4dc351a78ccc74c0de80c7cc06ad of http://github.com/eitanf/sysconf. The most pertinent article files are under pubs/diversity-survey/. [file peerj-cs-06-299-s002.bz2 › sysconf/pubs/diversity-survey/architecture-confs.odg]

## Slide: page1


Rejecting conference  ISCA  HPCA  ASPLOS  MICRO
Accepting conference  ISCA  HPCA  ASPLOS  MICRO
 In 2017


1
5
4
5
2
11
3
6
1
12
1
2
1
2
Acceptance rate  16.8%  22.3%  17.5%  18.6%
Total accepted papers  54  50  56  61
Papers in survey  12  28  10  24
