# Supplementary material for: A survey of accepted authors in computer systems conferences
Source: PeerJ Comput Sci. 2020 Sep 28;6:e299. doi: 10.7717/peerj-cs.299 (PMC7924675; doi:10.7717/peerj-cs.299)
Supplement: Supplemental Information 2 — This is a snapshot of the github repository that includes the data and source code required to reproduce this paper (except for confidential survey data). The snapshot represents commit 6663a253f1ac4dc351a78ccc74c0de80c7cc06ad of http://github.com/eitanf/sysconf. The most pertinent article files are under pubs/diversity-survey/. [file peerj-cs-06-299-s002.bz2 › sysconf/pubs/Makefile]

# Before trying to make any documents, use "make prereq" to install all
# prerequisite R packages. Note that the SYSCONF_HOME environment variables
# Should be set to the top level directory (typically one above this one).
#

R=Rscript

ifndef SYSCONF_HOME
$(error SYSCONF_HOME environment variable is not set)
endif

export


SUBDIRS=web gender survey-report diversity-survey whpc-stats survey-replication

.PHONY: subdirs $(SUBDIRS) clean

subdirs: $(SUBDIRS)

$(SUBDIRS):
	$(MAKE) -C $@

clean:
	for dir in $(SUBDIRS); do make -C "$${dir}" clean; done

prereq: dependencies.R
	${R} -e "source('dependencies.R'); install.packages(dependencies)"
