# Supplementary material for: A survey of accepted authors in computer systems conferences
Source: PeerJ Comput Sci. 2020 Sep 28;6:e299. doi: 10.7717/peerj-cs.299 (PMC7924675; doi:10.7717/peerj-cs.299)
Supplement: Supplemental Information 2 — This is a snapshot of the github repository that includes the data and source code required to reproduce this paper (except for confidential survey data). The snapshot represents commit 6663a253f1ac4dc351a78ccc74c0de80c7cc06ad of http://github.com/eitanf/sysconf. The most pertinent article files are under pubs/diversity-survey/. [file peerj-cs-06-299-s002.bz2 › sysconf/pubs/sysconf.bib]

@Book{abbate12:recoding,
  title =	 {Recoding gender: Women's changing participation in
                  computing},
  author =	 {Abbate, Janet},
  year =	 2012,
  publisher =	 {MIT Press}
}

@InProceedings{ammar18:constructing,
  title =	 {Construction of the Literature Graph in Semantic
                  Scholar},
  author =	 {Waleed Ammar and Dirk Groeneveld and Chandra
                  Bhagavatula and Iz Beltagy and Miles Crawford and
                  Doug Downey and Jason Dunkelberger and Ahmed
                  Elgohary and Sergey Feldman and Vu Ha and Rodney
                  Kinney and Sebastian Kohlmeier and Kyle Lo and Tyler
                  Murray and Hsu-Han Ooi and Matthew Peters and Joanna
                  Power and Sam Skjonsberg and Lucy Lu Wang and Chris
                  Wilhelm and Zheng Yuan and Madeleine van Zuylen and
                  Oren Etzioni},
  booktitle =	 {NAACL},
  year =	 2018,
  url =
                  {https://www.semanticscholar.org/paper/09e3cf5704bcb16e6657f6ceed70e93373a54618}
}

@Article{amrein11:editorial,
  title =	 "Women Underrepresented on Editorial Boards of 60
                  Major Medical Journals",
  journal =	 "Gender Medicine",
  volume =	 8,
  number =	 6,
  pages =	 "378 - 387",
  year =	 2011,
  issn =	 "1550-8579",
  doi =		 "https://doi.org/10.1016/j.genm.2011.10.007",
  url =
                  "http://www.sciencedirect.com/science/article/pii/S1550857911002282",
  author =	 "Karin Amrein and Andrea Langmann and Astrid
                  Fahrleitner-Pammer and Thomas R. Pieber and Ines
                  Zollner-Schwetz",
  keywords =	 "academic career, academic medicine, gender
                  discrimination, gender equality, human resources,
                  work environment",
  abstract =	 "Background Although there has been a continuous
                  increase in the number of women working in the field
                  of medicine, women rarely reach the highest academic
                  positions as full professors or editorial board
                  members.  Objective We aimed to determine the
                  proportion of women on the editorial boards of
                  top-ranked medical journals in different medical
                  specialties.  Methods We analyzed the gender of
                  editorial board members of 60 top-ranked journals of
                  12 Thomson Reuters Web of Knowledge Journal Citation
                  Reports categories. A total of 4175 editors were
                  included in our analysis.  Results Only 15.9% (10 of
                  63) editors-in-chief were female. In the 5
                  categories, critical care, anesthesiology,
                  orthopedics, ophthalmology and radiology, nuclear
                  medicine and medical imaging, currently not 1 woman
                  holds the position of editor-in-chief. Less than one
                  fifth (17.5%, 719 of 4112) of all editorial board
                  members were women. There were significant
                  differences among the evaluated categories, with the
                  highest percentage of women in the category of
                  medicine, general and internal and the lowest in the
                  category critical care, followed by orthopedics. In
                  every category, the proportion of women as editorial
                  board members was substantially lower than that of
                  men.  Conclusions Women are underrepresented on the
                  editorial boards of major medical journals, although
                  there is a great variability among the journals and
                  categories analyzed. If more women are nominated to
                  serve on editorial boards, they will be a visible
                  sign of continuing progress and serve as important
                  role models for young women contemplating a career
                  in academic medicine."
}

@InProceedings{anderson08:towards,
  author =	 {Thomas Anderson},
  title =	 {Towards a model of computer systems research},
  booktitle =	 {Proceedings of the Workshop on Organizing Workshops,
                  Conferences, and Symposia for Computer Systems},
  url =
                  {https://www.usenix.org/legacy/event/wowcs08/tech/full_papers/anderson1/anderson.pdf},
  year =	 2008
}

@Article{bardi15:learning,
  title =	 {Learning the practice of scholarly publication in
                  English--A Romanian perspective},
  author =	 {Bardi, Mirela},
  journal =	 {English for Specific Purposes},
  volume =	 37,
  pages =	 {98--111},
  year =	 2015,
  publisher =	 {Elsevier}
}

@InCollection{baron-cohen09:sofew,
  booktitle =	 {The Science on Women and Science},
  editor =	 {Christina Hoff Sommers},
  title =	 {Why So Few Women in Math and Science?},
  author =	 {Simon Baron Cohen},
  pages =	 {7--19},
  year =	 2009,
  isbn =	 {978-0-8447-4281-6},
  publisher =	 {The American Enterprise Institute for Public Policy}
}

@Article{bettinger05:faculty,
  title =	 {Do faculty serve as role models? The impact of
                  instructor gender on female students},
  author =	 {Bettinger, Eric P and Long, Bridget Terry},
  journal =	 {American Economic Review},
  volume =	 95,
  number =	 2,
  pages =	 {152--157},
  year =	 2005
}

@Article{beverly13:findings,
  title =	 {Findings and implications from data mining the {IMC}
                  review process},
  author =	 {Beverly, Robert and Allman, Mark},
  journal =	 {{ACM SIGCOMM} Computer Communication Review},
  volume =	 43,
  number =	 1,
  pages =	 {22--29},
  year =	 2013,
  url =		 {https://dl.acm.org/doi/pdf/10.1145/2427036.2427040},
  abstract =	 {The computer science research paper review process
                  is largely human and time-intensive.  More
                  worrisome, review processes are frequently
                  questioned, and often non-transparent. This work
                  advocates applying computer science methods and
                  tools to the computer science review process.  As an
                  initial exploration, we data mine the submissions,
                  bids, reviews, and decisions from a recent top-tier
                  computer net-working conference.  We empirically
                  test several common hypotheses, including the
                  existence of readability, citation, call-for-paper
                  adherence, and topical bias. From our findings, we
                  hypothesize review process methods to improve
                  fairness, efficiency, and transparency},
  publisher =	 {ACM}
}

@Article{birman09:reviewload,
  title =	 {Program committee overload in systems},
  author =	 {Birman, Ken and Schneider, Fred B},
  journal =	 {Communications of the ACM},
  volume =	 52,
  number =	 5,
  pages =	 {34--37},
  year =	 2009,
  publisher =	 {ACM},
  url =		 {https://cacm.acm.org/magazines/2009/5/24644}
}

@InCollection{bizot12:specialty,
  author =	 {Betsy Bizot},
  title =	 {Taulbee In-Depth: {PhD} Speciality Area},
  booktitle =	 {Computing Research News},
  publisher =	 {Computing Research Association},
  year =	 2012,
  volume =	 24,
  number =	 4,
  pages =	 {14--16},
  month =	 sep
}

@Article{budden08:double,
  title =	 {Double-blind review favours increased representation
                  of female authors},
  author =	 {Budden, Amber E and Tregenza, Tom and Aarssen,
                  Lonnie W and Koricheva, Julia and Leimu, Roosa and
                  Lortie, Christopher J},
  journal =	 {Trends in ecology \& evolution},
  volume =	 23,
  number =	 1,
  pages =	 {4--6},
  year =	 2008,
  publisher =	 {Elsevier}
}

@Misc{campbell18:defence,
  author =	 {Rosie Campbell},
  title =	 {In Defence of Diversity Measures},
  month =	 sep,
  year =	 2018,
  url =
                  {https://medium.com/@RosieCampbell/in-defence-of-diversity-measures-48e4702b1dbd}
}

@Article{ceci11:understanding,
  title =	 {Understanding current causes of women's
                  underrepresentation in science},
  author =	 {Ceci, Stephen J and Williams, Wendy M},
  journal =	 {Proceedings of the National Academy of Sciences},
  volume =	 108,
  number =	 8,
  pages =	 {3157--3162},
  year =	 2011,
  url =
                  {https://www.pnas.org/content/pnas/108/8/3157.full.pdf
                  },
  abstract =	 {Explanations for women’s underrepresentation in
                  math-intensive fields of science often focus on sex
                  discrimination in grant and manuscript reviewing,
                  interviewing, and hiring. Claims that women
                  scientists suffer discrimination in these arenas
                  rest on a set of studies undergirding policies and
                  programs aimed at remediation. More recent and
                  robust empiricism, however, fails to support
                  assertions of discrimination in these domains. To
                  better understand women’s underrepresentation in
                  math-intensive fields and its causes, we reprise
                  claims of discrimination and their evidentiary
                  bases. Based on a review of the past 20 years of
                  data, we suggest that some of these claims are no
                  longer valid and, if uncritically accepted as
                  current causes of women’s lack of progress, can
                  delay or prevent understanding of contemporary
                  determinants of women’s underrepresentation. We
                  conclude that differential gendered outcomes in the
                  real world result from differences in resources
                  attributable to choices, whether free or
                  constrained, and that such choices could be
                  influenced and better informed through education if
                  resources were so directed. Thus, the ongoing focus
                  on sex discrimination inreviewing, and hiring
                  represents costly, misplaced effort: Society is
                  engaged in the present in solving problems of the
                  past, rather than in addressing meaningful
                  limitations deterring women’s participation in
                  science, technology, engineering, andmathematics
                  careers today. Addressing today’s causes of
                  underrep-resentation requires focusing on education
                  and policy changesthat will make institutions
                  responsive to differing biological reali-ties of the
                  sexes. Finally, we suggest potential avenues of
                  intervention to increase gender fairness that accord
                  with current, asopposed to historical,findings.},
  publisher =	 {National Academy of Sciences}
}

@InCollection{charles06:degrees,
  title =	 {A Matter of Degrees: Female Underrepresentation in
                  Computer Science Programs Cross-Nationally},
  author =	 {Maria Charles and Karen Bradley},
  year =	 2006,
  chapter =	 6,
  pages =	 {183--203},
  booltitle =	 {Women and Information Technology: Research on
                  Underrepresentation},
  editors =	 {Cohoon, J. McGrath and Aspray, William},
  publisher =	 {Cambridge Massachusetts, the MIT Press}
}

@Misc{charman17:championing,
  title =	 {Championing the success of women in science,
                  technology, engineering, maths, and medicine: a
                  collection of thought pieces from members of the
                  academic community},
  author =	 {Charman-Anderson, Suw and Kane, Lauren and Meadows,
                  Al},
  year =	 2017,
  doi =		 {10.6084/m9.figshare.5463502.v1}
}

@InCollection{cohoon06:critical,
  title =	 {A Critical Review of the Research on Women's
                  Participation in Postsecondary Computing
                  Education. Women and Information Technology},
  author =	 {Cohoon, J. McGrath and Aspray, William},
  year =	 2006,
  chapter =	 5,
  booltitle =	 {Women and Information Technology: Research on
                  Underrepresentation},
  pages =	 {137--180},
  editors =	 {Cohoon, J. McGrath and Aspray, William},
  publisher =	 {Cambridge Massachusetts, the MIT Press}
}

@InCollection{cohoon06:retaining,
  title =	 {Just Get Over It or Just Get On With It: Retaining
                  Women in Undergraduate Computing},
  author =	 {Cohoon, J. McGrath},
  year =	 2006,
  chapter =	 8,
  booltitle =	 {Women and Information Technology: Research on
                  Underrepresentation},
  pages =	 {206--237},
  editors =	 {Cohoon, J. McGrath and Aspray, William},
  publisher =	 {Cambridge Massachusetts, the MIT Press}
}

@Article{cohoon11:cspapers,
  author =	 {Cohoon, J. McGrath and Nigai, Sergey and Kaye,
                  Joseph},
  title =	 {Gender and Computing Conference Papers},
  journal =	 {Communications of the {ACM}},
  volume =	 54,
  number =	 8,
  month =	 aug,
  year =	 2011,
  issn =	 {0001-0782},
  pages =	 {72--80},
  doi =		 {10.1145/1978542.1978561},
  acmid =	 1978561,
  publisher =	 {ACM},
  url =		 {https://dl.acm.org/doi/pdf/10.1145/1978542.1978561},
  address =	 {New York, NY, USA},
}

@Misc{collins16:diversity,
  author =	 {Toni Collins},
  title =	 {Improving Diversity at {HPC} Conferences and Events},
  url =
                  {http://www.hpc-diversity.ac.uk/sites/default/files/images/Improving_Diversity_conferences.pdf
                  },
  year =	 2016
}

@Article{croson09:gender,
  title =	 {Gender differences in preferences},
  author =	 {Croson, Rachel and Gneezy, Uri},
  journal =	 {Journal of Economic literature},
  volume =	 47,
  number =	 2,
  pages =	 {448--74},
  year =	 2009
}

@Misc{crovella08:openness,
  author =	 {Mark Crovella},
  title =	 {Openness of the {SIGCOMM} Conference},
  url =
                  {http://blog.sigcomm.org/2008/09/openness_of_the_sigcomm_confer.html},
  month =	 sep,
  year =	 2008
}

@Misc{daume15:naacl,
  author =	 {Hal Daume},
  title =	 {Some {NAACL} 2013 statistics on author response,
                  review quality, etc.},
  url =
                  {https://nlpers.blogspot.com/2015/06/some-naacl-2013-statistics-on-author.html},
  month =	 jun,
  year =	 2015
}

@Article{davenport14:studying,
  title =	 {Studying Gender in Conference Talks--data from the
                  223rd meeting of the American Astronomical Society},
  author =	 {Davenport, James RA and Fouesneau, Morgan and Grand,
                  Erin and Hagen, Alex and Poppenhaeger, Katja and
                  Watkins, Laura L},
  journal =	 {arXiv preprint arXiv:1403.3091},
  url =		 {https://arxiv.org/pdf/1403.3091},
  year =	 2014
}

@Misc{destefano18:micro,
  author =	 {Lizanne DeStefano},
  title =	 {Analysis of MICRO Conference Diversity Survey
                  Results},
  url =
                  {https://www.microarch.org/docs/diversity-survey-2018.pdf},
  month =	 oct,
  year =	 2018
}

@Article{diekman13:navigating,
  title =	 {Navigating social roles in pursuit of important
                  goals: A communal goal congruity account of STEM
                  pursuits},
  author =	 {Diekman, Amanda B. and Steinberg, Mia},
  journal =	 {Social and Personality Psychology Compass},
  volume =	 7,
  number =	 7,
  pages =	 {487--501},
  year =	 2013,
  publisher =	 {Wiley Online Library}
}

@Article{eaton19:gender,
  title =	 {How Gender and Race Stereotypes Impact the
                  Advancement of Scholars in STEM: Professors’ Biased
                  Evaluations of Physics and Biology Post-Doctoral
                  Candidates},
  author =	 {Eaton, Asia A and Saunders, Jessica F and Jacobson,
                  Ryan K and West, Keon},
  journal =	 {Sex Roles},
  pages =	 {1--15},
  year =	 2019,
  publisher =	 {Springer}
}

@TechReport{editage18:perspectives,
  author =	 {{Editage Insights}},
  title =	 {Author Perspectives on Academic Publishing: Global
                  Survey Report 2018},
  institution =	 {Editage},
  year =	 2018,
  url =
                  {https://www.editage.com/files/Editage-Global-Author-Survey.pdf}
}

@TechReport{elsevier17:gender,
  author =	 {Elsevier},
  title =	 {Gender in the Global Research Landscape},
  year =	 2017,
  url =
                  {https://www.elsevier.com/research-intelligence/campaigns/gender-17}
}

@Article{ernst94:reviewer,
  title =	 {Reviewer bias: a blinded experimental study},
  author =	 {Ernst, Edzard and Resch, Karl-Ludwig},
  journal =	 {The Journal of laboratory and clinical medicine},
  volume =	 124,
  number =	 2,
  pages =	 {178--182},
  year =	 1994,
  abstract =	 {Peer review is the ordinary method for judging the
                  acceptability of scientific papers for
                  publication. Yet there are few prospective data
                  defining the accuracy or reproducibility of this
                  method. This study was aimed at evaluating
                  interrater consistency in reviewing a single
                  manuscript and at determining whether a referee's
                  likely predisposition (inferred from his or her own
                  published papers in the field) influences his or her
                  attitude toward this manuscript. A computerized
                  search identified 33 first authors of research
                  papers about transcutaneous electrical nerve
                  stimulation. They were asked to review part of a
                  fictitious scientific paper on the topic; they were
                  not made aware of being tested. Reviewers' ratings
                  were recorded by multiple-choice answers in a
                  structured questionnaire. The analyses of the
                  answers revealed poor interrater
                  reliability. Furthermore, referees were clearly
                  influenced by their own preconceptions and judged
                  according to their own published experience in that
                  particular medical subject. That is, referees who
                  would be expected to agree with the paper's findings
                  tended to judge it less harshly than did referees
                  who would be expected to disagree. These results
                  suggest significant impact of reviewer bias on
                  referees' judgment and imply that the peer review
                  system in its present form has room for improvements
                  in fairness and consistency.},
  publisher =	 {Elsevier}
}

@Article{ferguson11:english,
  title =	 {English as an international language of scientific
                  publication: A study of attitudes},
  author =	 {Ferguson, Gibson and P{\'e}rez-Llantada, Carmen and
                  Plo, Ram{\'o}n},
  journal =	 {World Englishes},
  volume =	 30,
  number =	 1,
  pages =	 {41--59},
  year =	 2011,
  publisher =	 {Wiley Online Library}
}

@Article{fisher02:unlocking,
  author =	 {Fisher, Allan and Margolis, Jane},
  title =	 {Unlocking the Clubhouse: The Carnegie Mellon
                  Experience},
  journal =	 {SIGCSE Bulletin},
  issue_date =	 {June 2002},
  volume =	 34,
  number =	 2,
  month =	 jun,
  year =	 2002,
  issn =	 {0097-8418},
  pages =	 {79--83},
  numpages =	 5,
  url =		 {http://doi.acm.org/10.1145/543812.543836},
  doi =		 {10.1145/543812.543836},
  acmid =	 543836,
  publisher =	 {ACM},
  address =	 {New York, NY, USA},
}

@Article{flowerdew01:attitudes,
  title =	 {Attitudes of journal editors to nonnative speaker
                  contributions},
  author =	 {Flowerdew, John},
  journal =	 {TESOL quarterly},
  volume =	 35,
  number =	 1,
  pages =	 {121--150},
  year =	 2001,
  publisher =	 {Wiley Online Library}
}

@Article{flowerdew99:writing,
  title =	 {Writing for scholarly publication in English: The
                  case of Hong Kong},
  author =	 {Flowerdew, John},
  journal =	 {Journal of Second Language Writing},
  volume =	 8,
  number =	 2,
  pages =	 {123--145},
  year =	 1999,
  publisher =	 {Elsevier}
}

@Article{fortnow09:growup,
  title =	 {Time for Computer Science to Grow Up},
  author =	 {Lance Fortnow},
  journal =	 {Communications of the {ACM}},
  year =	 2009,
  volume =	 52,
  number =	 9,
  pages =	 {33--35},
  month =	 aug
}

@InCollection{fox06:engineering,
  booktitle =	 {Women, Gender, and Technology},
  editor =	 {Mary Ann Fox and Deborah G. Johnson and Sue
                  V. Rosser},
  title =	 {Women, men, and engineering},
  author =	 {Fox, Mary Frank},
  journal =	 {Women, gender, and technology},
  pages =	 {47--59},
  chapter =	 2,
  year =	 2006,
  isbn =	 {978-0-252-03095-6},
  publisher =	 {University of Chicago Press Urbana, IL}
}

@Article{fox16:gender,
  title =	 {Gender differences in patterns of authorship do not
                  affect peer review outcomes at an ecology journal},
  author =	 {Fox, Charles W and Burns, C Sean and Muncy, Anna D
                  and Meyer, Jennifer A},
  journal =	 {Functional Ecology},
  volume =	 30,
  number =	 1,
  pages =	 {126--139},
  year =	 2016,
  url =
                  {https://besjournals.onlinelibrary.wiley.com/doi/pdf/10.1111/1365-2435.12587},
  abstract =	 {1.There is a widespread perception in the academic
                  community that peer review is subject tomany biases
                  and can be influenced by the identity and biographic
                  features (such as gender) ofmanuscript authors.2.We
                  examined how patterns of authorship differ between
                  men and women, and whetherauthor gender influences
                  editorial and peer review outcomes and/or the peer
                  review process forpapers submitted to the
                  journalFunctional Ecologybetween 2010 and
                  2014.3.Women represented approximately a third of
                  all authors on papers submitted
                  toFunctionalEcology. Relative to overall frequency
                  of authorship, women were underrepresented as
                  soloauthors (26\% were women). On multi-authored
                  papers, women were also underrepresented
                  aslast/senior authors (25\% were women) but
                  overrepresented as first authors (43\% were
                  women).Women first authors were less likely than men
                  first authors to serve as corresponding and
                  sub-mitting author of their papers; this difference
                  was not influenced by the gender of the
                  lastauthor. Women were more likely to be authors on
                  papers if the last author was female.4.Papers with
                  female authors (i) were equally likely to be sent
                  for peer review, (ii) obtainedequivalent peer review
                  scores and (iii) were equally likely to be accepted
                  for publication, com-pared to papers with male
                  authors. There was no evidence that male editors or
                  male reviewerstreated papers authored by women
                  differently than did female editors and reviewers,
                  and noevidence that more senior editors reached
                  different decisions than younger editors after
                  review,or cumulative through the entire process, for
                  papers authored by men vs. women.5.Papers authored
                  by women were more likely to be reviewed by
                  women. This is primarilybecause women were more
                  likely to be invited to review if the authors on a
                  paper were femalethan if the authors were
                  male.6.Patterns of authorship, and the role
                  undertaken as author (e.g., submitting and serving
                  ascorresponding author), differ notably between men
                  and women for papers submitted toFunc-tional
                  Ecology. However, consistent with a growing body of
                  literature indicating that peerreview underlying the
                  scholarly publishing process is largely
                  gender-neutral, outcomes of edito-rial and peer
                  review atFunctional Ecologywere not influenced by
                  author gender.},
  publisher =	 {Wiley Online Library}
}

@InProceedings{frachtenberg21:whpc,
  author =	 {Eitan Frachtenberg and Rhody Kaner},
  title =	 {Representation of Women in High-Performance
                  Computing Conferences},
  booktitle =	 {First Summit on Women in High-Performance Computing},
  year =	 2021,
  month =	 April,
  address =	 {Vancouver, {BC}},
  url =
                  {https://mail.easychair.org/publications/preprint_download/2nVv},
  organization = {WHPC}
}

@Article{franceschet10:role,
  title =	 {The role of conference publications in {CS}},
  author =	 {Franceschet, Massimo},
  journal =	 {Communications of the {ACM}},
  volume =	 53,
  number =	 12,
  pages =	 {129--132},
  year =	 2010,
  month =	 dec,
  publisher =	 {ACM}
}

@Article{francois15:arbit,
  title =	 {Arbitrariness of peer review: A Bayesian analysis of
                  the {NIPS} experiment},
  author =	 {Fran{\c{c}}ois, Olivier},
  journal =	 {arXiv preprint arXiv:1507.06411},
  url =		 {https://arxiv.org/abs/1507.06411},
  year =	 2015
}

@PhdThesis{frantzana19:women,
  author =	 {Frantzana, Athina},
  title =	 {Women's representation and experiences in the high
                  performance computing community},
  school =	 {The University of Edinburgh},
  year =	 2019,
}

@Article{freyne10:relative,
  title =	 {Relative status of journal and conference
                  publications in computer science},
  author =	 {Freyne, Jill and Coyle, Lorcan and Smyth, Barry and
                  Cunningham, Padraig},
  journal =	 {Communications of the {ACM}},
  volume =	 53,
  number =	 11,
  pages =	 {124--132},
  year =	 2010,
  mon =		 nov,
  publisher =	 {ACM}
}

@Book{gandrud13:reproducible,
  title =	 {Reproducible Research with {R} and {RStudio}},
  author =	 {Christopher, Gandrud},
  year =	 2013,
  note =	 {ISBN 978-1466572843},
  publisher =	 {CRC Press}
}

@Article{gans94:mighty,
  title =	 {How are the mighty fallen: Rejected classic articles
                  by leading economists},
  author =	 {Gans, Joshua S and Shepherd, George B},
  journal =	 {Journal of Economic Perspectives},
  volume =	 8,
  number =	 1,
  pages =	 {165--179},
  year =	 1994,
  abstract =	 {The authors asked the world's leading economists to
                  describe instances in which journals rejected their
                  articles. More than sixty essays, by a broadly
                  diverse group that includes fifteen Nobel Prize
                  winners, indicate that most have suffered
                  publication rejection, often frequently. Indeed,
                  journals have rejected many papers that later became
                  classics. The authors discuss the prize-winners'
                  experiences, other notable cases, and rejections by
                  John Maynard Keynes when he edited the Economic
                  Journal. Finally, they search in economists' almost
                  universal experience of rejection for patterns and
                  lessons about the publication process.}
}

@Article{gerhard07:undergraduate,
  author =	 {Sonnert Gerhard and Fox Mary Frank and Adkins
                  Kristen},
  title =	 {Undergraduate Women in Science and Engineering:
                  Effects of Faculty, Fields, and Institutions Over
                  Time},
  journal =	 {Social Science Quarterly},
  volume =	 88,
  number =	 5,
  pages =	 {1333-1356},
  doi =		 {10.1111/j.1540-6237.2007.00505.x},
  url =
                  {https://onlinelibrary.wiley.com/doi/abs/10.1111/j.1540-6237.2007.00505.x},
  eprint =
                  {https://onlinelibrary.wiley.com/doi/pdf/10.1111/j.1540-6237.2007.00505.x},
  abstract =	 {Objective. Taking an institutional approach to the
                  determinants of outcomes for women in science and
                  engineering, we examine the effects on women's
                  percentages among undergraduate majors and among
                  degree recipients of four basic factors: (1) the
                  percentage of faculty who are women in the students'
                  major science/engineering area; (2) the students'
                  disciplines (biology, physical sciences, and
                  engineering); (3) the type of institution in which
                  students are enrolled (“Research I” vs. others); and
                  (4) a time trend (1984–2000). Method. We use
                  longitudinal, multivariate, and multi‐institutional
                  data from the Integrated Postsecondary Data System
                  (IPEDS) and from a mail survey of
                  registrars. Results. Over the observation period,
                  the women's percentages have risen steadily. The
                  effects of disciplines and departments are stronger
                  than those of institutions. Especially notable is
                  that the percentages of women among undergraduate
                  science/engineering majors and degree recipients are
                  associated with the percentages of women among the
                  faculty in these fields. Conclusion. The findings
                  contribute empirically to the discussion about the
                  effects of “role models” for the participation and
                  performance of women in science and engineering—and
                  point to the strong effects of departments, compared
                  to institutions, in accounting for degrees awarded
                  to undergraduate women.}
}

@Article{ghiasi15:compliance,
  title =	 {On the compliance of women engineers with a gendered
                  scientific system},
  author =	 {Ghiasi, Gita and Larivi{\`e}re, Vincent and
                  Sugimoto, Cassidy R},
  journal =	 {PloS one},
  volume =	 10,
  number =	 12,
  pages =	 {e0145931},
  year =	 2015,
  url =
                  {https://journals.plos.org/plosone/article?id=10.1371/journal.pone.0145931},
  abstract =	 {There has been considerable effort in the last
                  decade to increase the participation of women in
                  engineering through various policies. However, there
                  has been little empirical research on gender
                  disparities in engineering which help underpin the
                  effective preparation, co-ordination, and
                  implementation of the science and technology (S&T)
                  policies. This article aims to present a
                  comprehensive gendered analysis of engineering
                  publications across different specialties and
                  provide a cross-gender analysis of research output
                  and scientific impact of engineering researchers in
                  academic, governmental, and industrial sectors. For
                  this purpose, 679,338 engineering articles published
                  from 2008 to 2013 are extracted from the Web of
                  Science database and 974,837 authorships are
                  analyzed. The structures of co-authorship
                  collaboration networks in different engineering
                  disciplines are examined, highlighting the role of
                  female scientists in the diffusion of knowledge. The
                  findings reveal that men dominate 80\% of all the
                  scientific production in engineering. Women
                  engineers publish their papers in journals with
                  higher Impact Factors than their male peers, but
                  their work receives lower recognition (fewer
                  citations) from the scientific
                  community. Engineers—regardless of their
                  gender—contribute to the reproduction of the
                  male-dominated scientific structures through forming
                  and repeating their collaborations predominantly
                  with men. The results of this study call for
                  integration of data driven gender-related policies
                  in existing S&T discourse.},
  publisher =	 {Public Library of Science}
}

@Book{ginsberg09:diversity,
  title =	 {Diversity and motivation: Culturally responsive
                  teaching in college},
  author =	 {Ginsberg, Margery B and Wlodkowski, Raymond J},
  year =	 2009,
  publisher =	 {John Wiley \& Sons}
}

@Article{godlee98:peer,
  title =	 {Effect on the quality of peer review of blinding
                  reviewers and asking them to sign their reports: a
                  randomized controlled trial},
  author =	 {Godlee, Fiona and Gale, Catharine R and Martyn,
                  Christopher N},
  journal =	 {{JAMA}},
  volume =	 280,
  number =	 3,
  pages =	 {237--240},
  year =	 1998,
  publisher =	 {American Medical Association}
}

@Article{gould18:conferences,
  title =	 {How conferences are getting better at accommodating
                  child-caring scientists},
  author =	 {Gould, Julie},
  journal =	 {Nature},
  volume =	 564,
  number =	 7736,
  pages =	 S88--S88,
  year =	 2018,
  publisher =	 {Nature Publishing Group}
}

@Article{haak12:orcid,
  title =	 {{ORCID}: a system to uniquely identify researchers},
  author =	 {Haak, Laurel L and Fenner, Martin and Paglione,
                  Laura and Pentz, Ed and Ratner, Howard},
  journal =	 {Learned Publishing},
  volume =	 25,
  number =	 4,
  pages =	 {259--264},
  year =	 2012,
  publisher =	 {Association of Learned and Professional Society
                  Publishers}
}

@Book{hames08:peer,
  title =	 {Peer review and manuscript management in scientific
                  journals: guidelines for good practice},
  author =	 {Hames, Irene},
  year =	 2008,
  publisher =	 {John Wiley \& Sons}
}

@InProceedings{han04:disambiguation,
  title =	 {Two supervised learning approaches for name
                  disambiguation in author citations},
  author =	 {Han, Hui and Giles, Lee and Zha, Hongyuan and Li,
                  Cheng and Tsioutsiouliklis, Kostas},
  booktitle =	 {Proceedings of the 2004 joint {ACM/IEEE} conference
                  on Digital Libraries},
  pages =	 {296--305},
  year =	 2004,
  organization = {{IEEE}}
}

@Article{handley15:quality,
  title =	 {Quality of evidence revealing subtle gender biases
                  in science is in the eye of the beholder},
  author =	 {Handley, Ian M and Brown, Elizabeth R and
                  Moss-Racusin, Corinne A and Smith, Jessi L},
  journal =	 {Proceedings of the National Academy of Sciences},
  volume =	 112,
  number =	 43,
  pages =	 {13201--13206},
  year =	 2015,
  publisher =	 {National Acad Sciences},
  url =		 {https://www.pnas.org/content/112/43/13201}
}

@Article{helmer17:gender,
  title =	 {Gender bias in scholarly peer review},
  author =	 {Helmer, Markus and Schottdorf, Manuel and Neef,
                  Andreas and Battaglia, Demian},
  journal =	 {Elife},
  volume =	 6,
  pages =	 {e21718},
  year =	 2017,
  url =		 {https://elifesciences.org/articles/21718},
  abstract =	 {Peer review is the cornerstone of scholarly
                  publishing and it is essential that peer reviewers
                  are appointed on the basis of their expertise
                  alone. However, it is difficult to check for any
                  bias in the peer-review process because the identity
                  of peer reviewers generally remains
                  confidential. Here, using public information about
                  the identities of 9000 editors and 43000 reviewers
                  from the Frontiers series of journals, we show that
                  women are underrepresented in the peer-review
                  process, that editors of both genders operate with
                  substantial same-gender preference (homophily), and
                  that the mechanisms of this homophily are
                  gender-dependent. We also show that homophily will
                  persist even if numerical parity between genders is
                  reached, highlighting the need for increased efforts
                  to combat subtler forms of gender bias in scholarly
                  publishing.},
  publisher =	 {eLife Sciences Publications Limited}
}

@Misc{hengel19:publishing,
  author =	 {Erin Hengel},
  title =	 {Publishing while Female. Are women held to higher
                  standards? Evidence from peer review},
  doi =		 {10.17863/CAM.17548},
  url =
                  {http://www.erinhengel.com/research/publishing_female.pdf},
  year =	 2019
}

@Article{hirsch05:index,
  title =	 {An index to quantify an individual's scientific
                  research output},
  author =	 {Hirsch, Jorge E},
  journal =	 {Proceedings of the National academy of Sciences},
  volume =	 102,
  number =	 46,
  pages =	 {16569--16572},
  year =	 2005,
  publisher =	 {National Academy of Sciences}
}

@Article{holman18:gender,
  title =	 {The gender gap in science: How long until women are
                  equally represented?},
  author =	 {Holman, Luke and Stuart-Fox, Devi and Hauser, Cindy
                  E.},
  journal =	 {PLoS biology},
  volume =	 16,
  number =	 4,
  pages =	 {e2004956},
  year =	 2018,
  publisher =	 {Public Library of Science},
  url =
                  {https://journals.plos.org/plosbiology/article?id=10.1371/journal.pbio.2004956}
}

@Article{huang19:historical,
  title =	 {Historical comparison of gender inequality in
                  scientific careers across countries and disciplines},
  author =	 {Huang, Junming and Gates, Alexander J and Sinatra,
                  Roberta and Barabasi, Albert-Laszlo},
  journal =	 {arXiv preprint arXiv:1907.04103},
  year =	 2019
}

@Article{hurtado10:improving,
  title =	 {Improving the rate of success for underrepresented
                  racial minorities in STEM fields: Insights from a
                  national project},
  author =	 {Hurtado, Sylvia and Newman, Christopher B and Tran,
                  Minh C and Chang, Mitchell J},
  journal =	 {New Directions for Institutional Research},
  volume =	 2010,
  number =	 148,
  pages =	 {5--15},
  year =	 2010,
  publisher =	 {Wiley Subscription Services, Inc., A Wiley Company
                  San Francisco}
}

@article{jamieson19:signaling,
  title =	 {Signaling the trustworthiness of science},
  author =	 {Jamieson, Kathleen Hall and McNutt, Marcia and
                  Kiermer, Veronique and Sever, Richard},
  journal =	 {Proceedings of the National Academy of Sciences},
  volume =	 116,
  number =	 39,
  pages =	 {19231--19236},
  year =	 2019,
  publisher =	 {National Academy of Sciences}
}

@Misc{jerger17:gender,
  author =	 {Jerger, Natalie Enright and Hazelwood, Kim},
  title =	 {Gender Diversity in Computer Architecture},
  howpublished = {{ACM SIGARCH} blog},
  month =	 sep,
  year =	 2017,
  url =
                  {https://www.sigarch.org/gender-diversity-in-computer-architecture/}
}

@TechReport{jerger17:isca,
  author =	 {Natalie Enright Jerger and David Kaeli and Christos
                  Kozyrakis and Gabe Loh and Tom Wenisch and David
                  Wood},
  title =	 {Report from the Committee to Study the ISCA Review
                  Process (R2)},
  year =	 2017,
  month =	 jun,
  url =
                  {https://docs.google.com/presentation/d/1jzgB4QBpiHoyQS0qm5bh4T8ROub412RsGI871_JKCKU/}
}

@Misc{kaner19:poster,
  author =	 {Rhody Kaner and Eitan Frachtenberg},
  title =	 "{Gender Representation in Computer Systems
                  Publications (poster)}",
  booktitle =	 {{ACM} Richard Tapia Celebration of Diversity in
                  Computing},
  address =	 {San Diego, CA},
  month =	 sep,
  year =	 2019,
}

@InProceedings{karimi16:gender,
  author =	 {Karimi, Fariba and Wagner, Claudia and Lemmerich,
                  Florian and Jadidi, Mohsen and Strohmaier, Markus},
  title =	 {Inferring Gender from Names on the Web: A
                  Comparative Evaluation of Gender Detection Methods},
  booktitle =	 {Proceedings of the 25th International Conference
                  Companion on World Wide Web},
  series =	 {WWW'16 Companion},
  year =	 2016,
  isbn =	 {978-1-4503-4144-8},
  location =	 {Montr\&\#233;al, Qu\&\#233;bec, Canada},
  pages =	 {53--54},
  numpages =	 2,
  url =		 {https://doi.org/10.1145/2872518.2889385},
  doi =		 {10.1145/2872518.2889385},
  acmid =	 2889385,
  publisher =	 {International World Wide Web Conferences Steering
                  Committee},
  address =	 {Republic and Canton of Geneva, Switzerland},
  keywords =	 {computational social science, discrimination on web,
                  gender detection},
}

@InCollection{kark07:women,
  author =	 {Ronit Kark},
  editor =	 {Ronald J Burke and Mary C. Mattis},
  title =	 {Women in the land of milk, honey, and high
                  technology: The Israeli case},
  chapter =	 6,
  publisher =	 {Edward Elgar Publishing},
  year =	 2007,
  pages =	 {101--127},
}

@Article{klawe95:women,
  author =	 {Klawe, Maria and Leveson, Nancy},
  title =	 {Women in Computing: Where Are We Now?},
  journal =	 {Communications of the {ACM}},
  volume =	 38,
  number =	 1,
  month =	 jan,
  year =	 1995,
  issn =	 {0001-0782},
  pages =	 {29--35},
  numpages =	 7,
  url =		 {http://doi.acm.org/10.1145/204865.204874},
  doi =		 {10.1145/204865.204874},
  acmid =	 204874,
  publisher =	 {ACM},
  address =	 {New York, NY, USA},
}

@Article{kyvik96:child,
  title =	 {Child care, research collaboration, and gender
                  differences in scientific productivity},
  author =	 {Kyvik, Svein and Teigen, Mari},
  journal =	 {Science, Technology, \& Human Values},
  volume =	 21,
  number =	 1,
  pages =	 {54--71},
  year =	 1996,
  publisher =	 {Sage Publications Sage CA: Thousand Oaks, CA}
}

@Misc{langford12:ICML,
  title =	 {{ICML} acceptance statistics},
  author =	 {Langford, John},
  url =		 {http://hunch.net/?p=2517},
  year =	 2012
}

@Misc{langford13:reviewing,
  author =	 {John Langford},
  title =	 {Representative Reviewing},
  url =
                  {https://cacm.acm.org/blogs/blog-cacm/165288-representative-reviewing/fulltext},
  month =	 jun,
  year =	 2013
}

@Article{lariviere13:bibliometrics,
  title =	 {Bibliometrics: Global gender disparities in science},
  author =	 {Larivi{\`e}re, Vincent and Ni, Chaoqun and Gingras,
                  Yves and Cronin, Blaise and Sugimoto, Cassidy R},
  journal =	 {Nature News},
  volume =	 504,
  number =	 7479,
  pages =	 211,
  year =	 2013
}

@Misc{lawrence14:NIPS,
  author =	 {Neil Lawrence and Corinna Cortes},
  title =	 {The {NIPS} Experiment},
  year =	 2014,
  url =
                  {http://inverseprobability.com/2014/12/16/the-nips-experiment}
}

@Article{lee13:bias,
  title =	 {Bias in peer review},
  author =	 {Lee, Carole J and Sugimoto, Cassidy R and Zhang, Guo
                  and Cronin, Blaise},
  journal =	 {Journal of the American Society for Information
                  Science and Technology},
  volume =	 64,
  number =	 1,
  pages =	 {2--17},
  year =	 2013,
  url =		 {http://faculty.washington.edu/c3/Lee_et_al_2013.pdf},
  abstract =	 {Research on bias in peer review examines
                  scholarlycommunication and funding processes to
                  assess theepistemic and social legitimacy of the
                  mechanisms bywhich knowledge communities vet and
                  self-regulatetheir work. Despite vocal concerns, a
                  closer look at theempirical and methodological
                  limitations of research onbias raises questions
                  about the existence and extent ofmany hypothesized
                  forms of bias. In addition, the notionof bias is
                  predicated on an implicit ideal that,
                  oncearticulated, raises questions about the
                  normative impli-cations of research on bias in peer
                  review. This reviewprovides a brief description of
                  the function, history, andscope of peer review;
                  articulates and critiques the con-ception of bias
                  unifying research on bias in peer
                  review;characterizes and examines the empirical,
                  methodologi-cal, and normative claims of bias in
                  peer reviewresearch; and assesses possible
                  alternatives to thestatus quo.  We close by
                  identifying ways to expandconceptions and studies of
                  bias to contend with thecomplexity of social
                  interactions among actors involveddirectly and
                  indirectly in peer review.},
  publisher =	 {Wiley Online Library}
}

@Article{lerback17:journals,
  title =	 {Journals invite too few women to referee},
  author =	 {Lerback, Jory and Hanson, Brooks},
  journal =	 {Nature News},
  volume =	 541,
  number =	 7638,
  pages =	 455,
  year =	 2017,
  url =
                  {https://www.nature.com/news/journals-invite-too-few-women-to-referee-1.21337},
  doi =		 {10.1038/541455a}
}

@InProceedings{liang17:provchain,
  title =	 {Provchain: A blockchain-based data provenance
                  architecture in cloud environment with enhanced
                  privacy and availability},
  author =	 {Liang, Xueping and Shetty, Sachin and Tosh, Deepak
                  and Kamhoua, Charles and Kwiat, Kevin and Njilla,
                  Laurent},
  booktitle =	 {Proceedings of the 17th IEEE/ACM international
                  symposium on cluster, cloud and grid computing},
  pages =	 {468--477},
  year =	 2017,
  organization = {IEEE Press}
}

@Article{lloyd90:gender,
  title =	 {Gender factors in reviewer recommendations for
                  manuscript publication},
  author =	 {Lloyd, Margaret E.},
  journal =	 {Journal of applied behavior analysis},
  volume =	 23,
  number =	 4,
  pages =	 {539--543},
  year =	 1990,
  publisher =	 {Wiley Online Library}
}

@Article{mahoney77:publication,
  title =	 {Publication prejudices: An experimental study of
                  confirmatory bias in the peer review system},
  author =	 {Mahoney, Michael J},
  journal =	 {Cognitive therapy and research},
  volume =	 1,
  number =	 2,
  pages =	 {161--175},
  year =	 1977,
  publisher =	 {Springer}
}

@Article{mainguy05:peer,
  title =	 {Peer review--the newcomers' perspective},
  author =	 {Mainguy, Gaell and Motamedi, Mohammad R and
                  Mietchen, Daniel},
  journal =	 {PLoS biology},
  volume =	 3,
  number =	 9,
  pages =	 {e326},
  year =	 2005,
  url =
                  {https://journals.plos.org/plosbiology/article?id=10.1371/journal.pbio.0030326},
  publisher =	 {Public Library of Science}
}

@Article{margolis00:anatomy,
  title =	 {The anatomy of interest: Women in undergraduate
                  computer science},
  author =	 {Margolis, Jane and Fisher, Allan and Miller, Faye},
  journal =	 {Women's Studies Quarterly},
  volume =	 28,
  number =	 {1/2},
  pages =	 {104--127},
  year =	 2000,
  publisher =	 {JSTOR}
}

@Article{martin14:ten,
  title =	 {Ten simple rules to achieve conference speaker
                  gender balance},
  author =	 {Martin, Jennifer L},
  journal =	 {PLoS computational biology},
  volume =	 10,
  number =	 11,
  year =	 2014,
  url =
                  {https://journals.plos.org/ploscompbiol/article?id=10.1371/journal.pcbi.1003903},
  publisher =	 {Public Library of Science}
}

@Misc{martonosi17:statement,
  author =	 {Margaret Martonosi},
  title =	 {Statement on Diversity at MICRO-50},
  howpublished = {{ACM SIGARCH} blog},
  month =	 oct,
  year =	 2017,
  url =
                  {https://www.sigarch.org/statement-on-diversity-at-micro-50/}
}

@Article{mattauch20:bibliometric,
  author =	 {Mattauch, Sandra and Lohmann, Katja and Hannig,
                  Frank and Lohmann, Daniel and Teich, Jürgen},
  doi =		 {10.1145/3376901},
  journal =	 {Communications of the ACM},
  mon =		 may,
  pages =	 {74--80},
  title =	 {A Bibliometric Approach for Detecting the Gender Gap
                  in Computer Science},
  volume =	 63,
  year =	 2020
}

@InCollection{mattis07:upstream,
  title =	 {Upstream and downstream in the engineering pipeline:
                  What’s blocking US women from pursuing engineering
                  careers},
  author =	 {Mattis, Mary C},
  booktitle =	 {Women and minorities in science, technology,
                  engineering and mathematics: Upping the numbers},
  pages =	 {334--362},
  chapter =	 14,
  year =	 2007,
  publisher =	 {Edward Elgar Cheltenham, UK}
}

@Article{mauleon13:assessing,
  title =	 {Assessing gender balance among journal authors and
                  editorial board members},
  author =	 {Maule{\'o}n, Elba and Hill{\'a}n, Laura and Moreno,
                  Luz and G{\'o}mez, Isabel and Bordons, Mar{\'\i}a},
  journal =	 {Scientometrics},
  volume =	 95,
  number =	 1,
  pages =	 {87--114},
  year =	 2013,
  publisher =	 {Springer}
}

@Article{mcgillivray18:uptake,
  title =	 {Uptake and outcome of manuscripts in Nature journals
                  by review model and author characteristics},
  author =	 {McGillivray, Barbara and De Ranieri, Elisa},
  journal =	 {Research integrity and peer review},
  volume =	 3,
  number =	 1,
  pages =	 5,
  year =	 2018,
  publisher =	 {Springer},
  url =
                  {https://link.springer.com/article/10.1186/s41073-018-0049-z}
}

@Misc{mckinley18:inclusion,
  author =	 {Kathryn McKinley},
  title =	 {Inclusion and Conference Governance},
  howpublished = {{ACM SIGARCH} blog},
  month =	 feb,
  year =	 2018,
  url =
                  {https://www.sigarch.org/inclusion-and-conference-governance/}
}

@Article{mcnutt90:blinding,
  title =	 {The effects of blinding on the quality of peer
                  review: a randomized trial},
  author =	 {McNutt, Robert A and Evans, Arthur T and Fletcher,
                  Robert H and Fletcher, Suzanne W},
  journal =	 {{JAMA}},
  volume =	 263,
  number =	 10,
  pages =	 {1371--1376},
  year =	 1990,
  publisher =	 {American Medical Association}
}

@Article{moss12:science,
  title =	 {Science faculty’s subtle gender biases favor male
                  students},
  author =	 {Moss-Racusin, Corinne A and Dovidio, John F and
                  Brescoll, Victoria L and Graham, Mark J and
                  Handelsman, Jo},
  journal =	 {Proceedings of the National Academy of Sciences},
  volume =	 109,
  number =	 41,
  pages =	 {16474--16479},
  year =	 2012,
  publisher =	 {National Academy of Sciences}
}

@Article{murray19:author,
  title =	 {Author-reviewer homophily in peer review},
  author =	 {Murray, Dakota and Siler, Kyle and Larivi{\`e}re,
                  Vincent and Chan, Wei Mun and Collings, Andrew M and
                  Raymond, Jennifer and Sugimoto, Cassidy R},
  journal =	 {BioRxiv},
  pages =	 400515,
  year =	 2019,
  url =
                  {https://www.biorxiv.org/content/biorxiv/early/2019/04/11/400515.full.pdf},
  publisher =	 {Cold Spring Harbor Laboratory}
}

@Article{murray19:gender,
  title =	 {Gender and international diversity improves equity
                  in peer review},
  author =	 {Murray, Dakota and Siler, Kyle and Larivi{\'e}re,
                  Vincent and Chan, Wei Mun and Collings, Andrew M and
                  Raymond, Jennifer and Sugimoto, Cassidy R},
  journal =	 {BioRxiv},
  pages =	 400515,
  year =	 2019,
  url =
                  {https://www.biorxiv.org/content/10.1101/400515v2.abstract},
  publisher =	 {Cold Spring Harbor Laboratory}
}

@Article{nature18:women,
  author =	 {},
  title =	 {Nature's under-representation of women},
  journal =	 {Nature},
  year =	 2018,
  volume =	 558,
  number =	 334,
  url =		 {https://www.nature.com/articles/d41586-018-05465-7},
  doi =		 {10.1038/d41586-018-05465-7}
}

@TechReport{nelson03:national,
  author =	 {Nelson, Donna J., and Diana C. Rogers},
  title =	 {A national analysis of diversity in science and
                  engineering faculties at research universities},
  institution =	 {Nelson, D.J. and Rogers, D.C., 2003. A national
                  analysis of diversity in science and engineering
                  faculties at research universities. Washington DC:
                  National Organization for Women},
  year =	 2003,
  address =	 {Washington, {DC}}
}

@Article{papagiannaki07:author,
  title =	 {Author feedback experiment at PAM 2007},
  author =	 {Papagiannaki, Konstantina},
  journal =	 {ACM SIGCOMM Computer Communication Review},
  volume =	 37,
  number =	 3,
  pages =	 {73--78},
  year =	 2007,
  publisher =	 {ACM}
}

@TechReport{parno17:SPsurvey,
  author =	 {Bryan Parno and Ulfar Erlingsson and Will Enck},
  title =	 {Report on the IEEE S\&P 2017 submission and review
                  process and its experiments},
  year =	 2017,
  url =
                  {http://www.ieee-security.org/TC/Reports/2017/SP2017-PCChairReport.pdf}
}

@Article{partridge98:increase,
  title =	 {How to Increase the Chances your Paper is Accepted
                  at {ACM SIGCOMM}},
  author =	 {Partridge, Craig},
  journal =	 {COMPUTER COMMUNICATION REVIEW},
  volume =	 28,
  pages =	 {70--74},
  year =	 1998,
  url =
                  {https://www.sigcomm.org/for-authors/hints-tips-and-guides/author-guide},
  publisher =	 {ACM ASSOCIATION FOR COMPUTING MACHINERY}
}

@Article{patterson04:health,
  title =	 {The health of research conferences and the dearth of
                  big idea papers},
  author =	 {Patterson, David A},
  journal =	 {Communications of the ACM},
  volume =	 47,
  number =	 12,
  pages =	 {23--24},
  year =	 2004,
  publisher =	 {ACM}
}

@Article{patterson99:evaluating,
  abstract =	 {The evaluation of computer science and engineering
                  faculty for promotion and tenure has generally
                  followed the dictate "publish or perish," where
                  "publish" has had its standard academic meaning of
                  "publish in archival journals" [Academic Careers,
                  94]. Relying on journal publications as the sole
                  demonstration of scholarly achievement, especially
                  counting such publications to determine whether they
                  exceed a prescribed threshold, ignores significant
                  evidence of accomplishment in computer science and
                  engineering. For example, conference publication is
                  preferred in the field, and computational artifacts
                  --software, chips, etc. --are a tangible means of
                  conveying ideas and insight. Obligating faculty to
                  be evaluated by this traditional standard handicaps
                  their careers, and indirectly harms the field. This
                  document describes appropriate evidence of academic
                  achievement in computer science and engineering.},
  author =	 {Patterson, David and Snyder, Lawrence and Ullman,
                  Jeffrey},
  journal =	 {Computing Research News},
  month =	 {September},
  title =	 {Evaluating Computer Scientists and Engineers For
                  Promotion and Tenure},
  url =
                  {http://www.cra.org/resources/bp-view/evaluating_computer_scientists_and_engineers_for_promotion_and_tenure/},
  year =	 1999
}

@Article{powell09:women,
  title =	 {How women engineers do and undo gender: Consequences
                  for gender equality},
  author =	 {Powell, Abigail and Bagilhole, Barbara and Dainty,
                  Andrew},
  journal =	 {Gender, work \& organization},
  volume =	 16,
  number =	 4,
  pages =	 {411--428},
  year =	 2009,
  publisher =	 {Wiley Online Library}
}

@TechReport{publons18:peer,
  author =	 {{Clarivate Analytics}},
  title =	 {Global State of Peer Review},
  institution =	 {Publons},
  year =	 2018,
  url =
                  {https://publons.com/static/Publons-Global-State-Of-Peer-Review-2018.pdf}
}

@Article{rozycki:13noncanonical,
  title =	 {Non-canonical grammar in Best Paper award winners in
                  engineering},
  author =	 {Rozycki, William and Johnson, Neil H},
  journal =	 {English for Specific Purposes},
  volume =	 32,
  number =	 3,
  pages =	 {157--169},
  year =	 2013,
  publisher =	 {Elsevier}
}

@Article{santamaria18:comparison,
  title =	 {Comparison and benchmark of name-to-gender inference
                  services},
  author =	 {Santamaria, Lucia and Mihaljevic, Helena},
  journal =	 {PeerJ Computer Science},
  volume =	 4,
  pages =	 {e156},
  year =	 2018,
  publisher =	 {PeerJ Inc.}
}

@Article{sax19:disciplinary,
  author =	 {Sax, Linda J. and Newhouse, Kaitlin N. S.},
  title =	 {Disciplinary Field Specificity and Variation in the
                  STEM Gender Gap},
  journal =	 {New Directions for Institutional Research},
  volume =	 2018,
  number =	 179,
  pages =	 {45--71},
  doi =		 {10.1002/ir.20275},
  url =
                  {https://onlinelibrary.wiley.com/doi/abs/10.1002/ir.20275},
  eprint =
                  {https://onlinelibrary.wiley.com/doi/pdf/10.1002/ir.20275},
  year =	 2018
}

@TechReport{sense09:peer,
  title =	 {Peer Review Survey 2009},
  institution =	 {Sense about science},
  year =	 2009,
  url =
                  {https://senseaboutscience.org/wp-content/uploads/2016/12/Peer_Review_Survey.pdf}
}

@TechReport{sense19:peer,
  author =	 {Sense about Science},
  title =	 {Quality, trust \& peer review: researchers'
                  perspectives 10 years on},
  year =	 2019,
  url =
                  {https://senseaboutscience.org/wp-content/uploads/2019/09/Quality-trust-peer-review.pdf}
}

@Article{shah18:design,
  title =	 {Design and analysis of the {NIPS} 2016 review
                  process},
  author =	 {Shah, Nihar B and Tabibian, Behzad and Muandet,
                  Krikamol and Guyon, Isabelle and Von Luxburg,
                  Ulrike},
  journal =	 {The Journal of Machine Learning Research},
  volume =	 19,
  number =	 1,
  pages =	 {1913--1946},
  year =	 2018,
  abstract =	 {Neural Information Processing Systems (NIPS) is a
                  top-tier annual conference in machine learning. The
                  2016 edition of the conference comprised more than
                  2,400 paper submissions, 3,000 reviewers, and 8,000
                  attendees. This represents a growth of nearly 40\%
                  in terms of submissions, 96\% in terms of reviewers,
                  and over 100\% in terms of attendees as compared to
                  the previous year. The massive scale as well as
                  rapid growth of the conference calls for a thorough
                  quality assessment of the peer-review process and
                  novel means of improvement. In this paper, we
                  analyze several aspects of the data collected during
                  the review process, including an experiment
                  investigating the efficacy of collecting ordinal
                  rankings from reviewers. We make a number of key
                  observations, provide suggestions that may be useful
                  for subsequent conferences, and discuss open
                  problems towards the goal of improving peer review.}
}

@Article{shermer14:survivor,
  title =	 {How the survivor bias distorts reality},
  author =	 {Shermer, Michael},
  journal =	 {Scientific American},
  volume =	 1,
  pages =	 106,
  year =	 2014
}

@Article{smith06:peer,
  title =	 {Peer review: a flawed process at the heart of
                  science and journals},
  author =	 {Smith, Richard},
  journal =	 {Journal of the royal society of medicine},
  volume =	 99,
  number =	 4,
  pages =	 {178--182},
  year =	 2006,
  publisher =	 {SAGE Publications Sage UK: London, England}
}

@Article{solomon14:survey,
  title =	 {A survey of authors publishing in four megajournals},
  author =	 {Solomon, David J},
  journal =	 {PeerJ},
  volume =	 2,
  pages =	 {e365},
  year =	 2014,
  publisher =	 {PeerJ Inc.}
}

@InBook{sommers09:scienceeconomy,
  author =	 {Christina Hoff Sommers},
  editor =	 {Christina Hoff Sommers},
  title =	 {Sex, Science, and the Economy},
  chapter =	 4,
  publisher =	 {The AEI Press},
  year =	 2009,
  pages =	 {79--103},
  annote =	 {Describes studies trying to understand gender bias
                  in academia and policy effort to alleviate
                  those. The article is mostly critical of both.}
}

@Article{squazzoni20:noevidence,
  title =	 {No evidence of any systematic bias against
                  manuscripts by women in the peer review process of
                  145 scholarly journals},
  author =	 {Squazzoni, Flaminio and Bravo, Giangiacomo and
                  Dondio, Pierpaolo and Farjam, Mike and Marusic, Ana
                  and Mehmani, Bahar and Willis, Michael and Birukou,
                  Aliaksandr and Grimaldo, Francisco},
  year =	 2020,
  url =		 {https://osf.io/preprints/socarxiv/gh4rv/download},
  abstract =	 {This article examines gender bias in peer review
                  with complete data on 145 journals in various fields
                  of research, including about 1.7 million authors and
                  740,000 referees.  We reconstructed three possible
                  sources of bias, i.e., the editorial selection of
                  referees, referee recommendations, andeditorial
                  decisions, and examined all their possible
                  relationships.  In line with previous research, we
                  found that editors were sensitive to gender
                  homophily in that they tended to match authors and
                  referee by gender systematically.  Results showed
                  that in general manuscripts written by women as solo
                  authors or co-authored by women are treated even
                  more favorably by referees and editors.  This is
                  especially so in biomedicine and health journals,
                  whereas women were treated relatively less favorably
                  in social science & humanities journals, i.e., the
                  field in which the ratio offemale authors was the
                  highest in our sample.  Although with some caveat,
                  our findings suggestthat peer review and editorial
                  processes in scholarly journals do not penalize
                  manuscripts bywomen.  However, considering the
                  complex social nature of gender prejudices, journals
                  shouldincrease gender diversity among reviewers and
                  editors as a means of correcting signals
                  potentiallybiasing the perceptions of authors and
                  referees.},
  publisher =	 {SocArXiv}
}

@Article{symonds06:gender,
  title =	 {Gender differences in publication output: Towards an
                  unbiased metric of research performance},
  author =	 {Symonds, Matthew RE and Gemmell, Neil J and
                  Braisher, Tamsin L and Gorringe, Kylie L and Elgar,
                  Mark A},
  journal =	 {PloS one},
  volume =	 1,
  number =	 1,
  pages =	 {e127},
  year =	 2006,
  publisher =	 {Public Library of Science},
  url =
                  {https://journals.plos.org/plosone/article?id=10.1371/journal.pone.0000127}
}

@Article{tao16:employment,
  title =	 {Where Do They Do Engineering? Gender Differences in
                  Employment at the Position Level among Engineering
                  Doctorate Recipients},
  author =	 {Tao, Yu},
  journal =	 {Journal of Women and Minorities in Science and
                  Engineering},
  volume =	 22,
  number =	 1,
  year =	 2016,
  publisher =	 {Begel House Inc.}
}

@InProceedings{tkaczyk14:cermine,
  title =	 {Cermine--automatic extraction of metadata and
                  references from scientific literature},
  author =	 {Tkaczyk, Dominika and Szostek, Pawel and Dendek,
                  Piotr Jan and Fedoryszak, Mateusz and Bolikowski,
                  Lukasz},
  booktitle =	 {11th IAPR International Workshop on Document
                  Analysis Systems ({DAS})},
  pages =	 {217--221},
  year =	 2014,
  organization = {IEEE}
}

@Article{tomkins17:reviewer,
  title =	 {Reviewer bias in single-versus double-blind peer
                  review},
  author =	 {Tomkins, Andrew and Zhang, Min and Heavlin, William
                  D},
  journal =	 {Proceedings of the National Academy of Sciences},
  volume =	 114,
  number =	 48,
  pages =	 {12708--12713},
  year =	 2017,
  publisher =	 {National Academy of Sciences}
}

@Article{topaz16:gender,
  title =	 {Gender representation on journal editorial boards in
                  the mathematical sciences},
  author =	 {Topaz, Chad M and Sen, Shilad},
  journal =	 {PLoS One},
  volume =	 11,
  number =	 8,
  pages =	 {e0161357},
  year =	 2016,
  url =
                  {https://journals.plos.org/plosone/article?id=10.1371/journal.pone.0161357},
  publisher =	 {Public Library of Science}
}

@Misc{trader16:whpc,
  author =	 {Tiffany Trader},
  title =	 {A Celebration of Women in {HPC}},
  HowPublished =
                  {\url{https://www.hpcwire.com/2016/07/07/celebration-women-hpc/}},
  month =	 july,
  year =	 2016,
  note =	 {Retrieved Nov. 18, 2019}
}

@Article{vardi09:conferences,
  title =	 {Conferences vs. journals in computing research},
  author =	 {Vardi, Moshe Y},
  journal =	 {Communications of the ACM},
  volume =	 52,
  number =	 5,
  pages =	 {5--5},
  year =	 2009,
  url =
                  {https://cacm.acm.org/magazines/2009/5/24632-conferences-vs-journals-in-computing-research/fulltext},
  publisher =	 {ACM}
}

@Misc{vines11:cointoss,
  author =	 {Tim Vines},
  title =	 {Is Peer Review a Coin Toss},
  url =
                  {https://scholarlykitchen.sspnet.org/2011/12/08/is-peer-review-a-coin-toss/},
  month =	 dec,
  year =	 2011
}

@Article{vrettas15:conferences,
  title =	 {Conferences versus journals in computer science},
  author =	 {Vrettas, George and Sanderson, Mark},
  journal =	 {Journal of the Association for Information Science
                  and Technology},
  volume =	 66,
  number =	 12,
  pages =	 {2674--2684},
  year =	 2015,
  publisher =	 {Wiley Online Library}
}

@Article{walker02:variability,
  title =	 {Variability of referees' ratings of conference
                  papers},
  author =	 {Walker, Henry M and Ma, Weichao and Mboya, Dorene},
  journal =	 {ACM SIGCSE Bulletin},
  volume =	 34,
  number =	 3,
  pages =	 {178--182},
  year =	 2002,
  publisher =	 {ACM}
}

@Article{wallach11:rebooting,
  title =	 {Rebooting the CS publication process.},
  author =	 {Wallach, Dan S},
  journal =	 {Commun. ACM},
  volume =	 54,
  number =	 10,
  pages =	 {32--35},
  url =
                  {http://www.cs.rice.edu/~dwallach/pub/reboot-2010-06-14.pdf},
  year =	 2011
}

@Misc{wang19:trends,
  author =	 {Lucy Lu Wang and Gabriel Stanovsky and Luca Weihs
                  and Oren Etzioni},
  title =	 {Gender Trends in Computer Science Authorship},
  month =	 jun,
  year =	 2019,
  url =		 {https://arxiv.org/abs/1906.07883}
}

@Article{ware08:peer,
  title =	 {Peer review in scholarly journals: Perspective of
                  the scholarly community--Results from an
                  international study},
  author =	 {Ware, Mark},
  journal =	 {Information Services \& Use},
  volume =	 28,
  number =	 2,
  pages =	 {109--112},
  year =	 2008,
  publisher =	 {IOS Press}
}

@InCollection{wasburn06:still,
  title =	 {Still a chilly climate for women students in
                  technology: A case study},
  author =	 {Wasburn, Mara H. and Miller, Susan G.},
  booktitle =	 {Women, Gender, and Technology},
  publisher =	 {University of Chicago Press Urbana, {IL}},
  year =	 2006,
  editor =	 {Mary Ann Fox and Deborah G. Johnson and Sue
                  V. Rosser},
  chapter =	 3,
  isbn =	 {978-0-252-03095-6},
  pages =	 {60--79}
}

@InProceedings{way16:gender,
  title =	 {Gender, productivity, and prestige in computer
                  science faculty hiring networks},
  author =	 {Way, Samuel F and Larremore, Daniel B and Clauset,
                  Aaron},
  booktitle =	 {Proceedings of the 25th International Conference on
                  World Wide Web},
  pages =	 {1169--1179},
  year =	 2016
}

@InCollection{wayne09:tightrope,
  author =	 {Marta Wayne},
  title =	 {Walking a Tightrope: The Feminist Life of a
                  Drosophila Biologist},
  booktitle =	 {Women, Science, and Technology},
  publisher =	 {Routledge},
  year =	 2009,
  editor =	 {Mary Wyer and Mary Barbercheck and Donna Giesman and
                  Hatice Orun Ozturk and Marta Wayne},
  pages =	 {84--92},
  edition =	 {Second}
}

@Article{wenneras01:nepotism,
  title =	 {Nepotism and sexism in peer-review},
  author =	 {Wenneras, Christine and Wold, Agnes},
  journal =	 {Women, sience and technology: A reader in feminist
                  science studies},
  pages =	 {46--52},
  year =	 2001
}

@Article{wickham14:tidy,
  title =	 {Tidy data},
  author =	 {Wickham, Hadley},
  journal =	 {Journal of Statistical Software},
  volume =	 59,
  number =	 10,
  pages =	 {1--23},
  year =	 2014,
  publisher =	 {Foundation for Open Access Statistics},
  url =		 {https://vita.had.co.nz/papers/tidy-data.pdf}
}

@TechReport{wise15:women,
  author =	 {WISE},
  title =	 {Women in Science, Technology, Engineering and
                  Mathematics: The Talent Pipeline from Classroom to
                  Boardroom},
  year =	 2015,
  month =	 jul,
  url =
                  {https://www.wisecampaign.org.uk/wp-content/uploads/2018/04/WISE_UK_Statistics_2014.pdf}
}

@InCollection{wyer09:stereotypes,
  author =	 {Mary Wyer and Mary Barbercheck and Donna Giesman and
                  Hatice Orun Ozturk and Marta Wayne},
  title =	 {Stereotypes, Rationality, and Masculinity in Science
                  and Engineering},
  booktitle =	 {Women, Science, and Technology},
  publisher =	 {Routledge},
  year =	 2009,
  editor =	 {Mary Wyer and Mary Barbercheck and Donna Giesman and
                  Hatice Orun Ozturk and Marta Wayne},
  pages =	 {93--100},
  edition =	 {Second}
}

@InCollection{xie14:knitr,
  booktitle =	 {Implementing Reproducible Computational Research},
  editor =	 {Victoria Stodden and Friedrich Leisch and Roger
                  D. Peng},
  title =	 {knitr: A Comprehensive Tool for Reproducible
                  Research in {R}},
  author =	 {Yihui Xie},
  publisher =	 {Chapman and Hall/CRC},
  year =	 2014,
  note =	 {ISBN 978-1466561595},
  url =		 {http://www.crcpress.com/product/isbn/9781466561595},
}

@Book{xie16:bookdown,
  title =	 {{Bookdown}: Authoring Books and Technical Documents
                  with {R} Markdown},
  author =	 {Yihui Xie},
  year =	 2016,
  note =	 {ISBN 978-1138700109},
  publisher =	 {CRC Press}
}

@TechReport{yoder17:numbers,
  title =	 {Engineering by the Numbers},
  author =	 {Yoder, Brian L},
  booktitle =	 {American Society for Engineering Education},
  year =	 2017,
  url =
                  {https://www.asee.org/documents/papers-and-publications/publications/college-profiles/2017-Engineering-by-Numbers-Engineering-Statistics.pdf}
}

@Article{zweben18:taulbee,
  author =	 {Stuard Zweben and Betsy Bizot},
  title =	 {2017 {CRA} {T}aulbee Survey},
  journal =	 {Computing Research News},
  year =	 2018,
  volume =	 30,
  number =	 5,
  month =	 {May},
  url =		 {https://cra.org/crn/category/2018/vol-30-no-5/}
}

@Misc{ISC19:report,
  title =	 {{ISC} 2019 Post-Conference Summary},
  year =	 2019,
  url =
                  {https://www.isc-hpc.com/files/isc_events/documents/ISC2019_Summary.pdf}
}
