# Supplementary material for: A survey of accepted authors in computer systems conferences
Source: PeerJ Comput Sci. 2020 Sep 28;6:e299. doi: 10.7717/peerj-cs.299 (PMC7924675; doi:10.7717/peerj-cs.299)
Supplement: Supplemental Information 2 — This is a snapshot of the github repository that includes the data and source code required to reproduce this paper (except for confidential survey data). The snapshot represents commit 6663a253f1ac4dc351a78ccc74c0de80c7cc06ad of http://github.com/eitanf/sysconf. The most pertinent article files are under pubs/diversity-survey/. [file peerj-cs-06-299-s002.bz2 › sysconf/features/countries.csv]

code	country	region	subregion	timezone	speaks_english
AW	Aruba	Americas	Caribbean	−04:00	False
AF	Afghanistan	Asia	Southern Asia	+04:30	False
AO	Angola	Africa	Middle Africa	+01:00	False
AI	Anguilla	Americas	Caribbean	−04:00	True
AL	Albania	Europe	Southern Europe	+01:00	False
AD	Andorra	Europe	Southern Europe	+01:00	False
AE	United Arab Emirates	Asia	Western Asia	+04:00	False
AR	Argentina	Americas	South America	−03:00	False
AM	Armenia	Asia	Western Asia	+04:00	False
AS	American Samoa	Oceania	Polynesia	−11:00	True
AG	Antigua and Barbuda	Americas	Caribbean	−04:00	True
AU	Australia	Oceania	Australia and New Zealand	+10:00	True
AT	Austria	Europe	Western Europe	+01:00	False
AZ	Azerbaijan	Asia	Western Asia	+04:00	False
BI	Burundi	Africa	Eastern Africa	+02:00	False
BE	Belgium	Europe	Western Europe	+01:00	False
BJ	Benin	Africa	Western Africa	+01:00	False
BF	Burkina Faso	Africa	Western Africa	00:00	False
BD	Bangladesh	Asia	Southern Asia	+06:00	False
BG	Bulgaria	Europe	Eastern Europe	+02:00	False
BH	Bahrain	Asia	Western Asia	+03:00	False
BS	Bahamas	Americas	Caribbean	−05:00	True
BA	Bosnia and Herzegovina	Europe	Southern Europe	+01:00	False
BL	Saint Barthélemy	Americas	Caribbean	−04:00	False
BY	Belarus	Europe	Eastern Europe	+03:00	False
BZ	Belize	Americas	Central America	−06:00	True
BM	Bermuda	Americas	Northern America	−04:00	True
BO	Bolivia	Americas	South America	−04:00	False
BR	Brazil	Americas	South America	-03:00	False
BB	Barbados	Americas	Caribbean	−04:00	True
BN	Brunei	Asia	South-Eastern Asia	+08:00	False
BT	Bhutan	Asia	Southern Asia	+06:00	False
BW	Botswana	Africa	Southern Africa	+02:00	True
CF	Central African Republic	Africa	Middle Africa	+01:00	False
CA	Canada	Americas	Northern America	-05:00	True
CC	Cocos (Keeling) Islands	Oceania	Australia and New Zealand	+06:30	True
CH	Switzerland	Europe	Western Europe	+01:00	False
CL	Chile	Americas	South America	−04:00	False
CN	China	Asia	Eastern Asia	+08:00	False
CI	Ivory Coast	Africa	Western Africa	00:00	False
CM	Cameroon	Africa	Middle Africa	+01:00	True
CD	DR Congo	Africa	Middle Africa	+01:00	False
CG	Republic of the Congo	Africa	Middle Africa	+01:00	False
CK	Cook Islands	Oceania	Polynesia	−10:00	True
CO	Colombia	Americas	South America	−05:00	False
KM	Comoros	Africa	Eastern Africa	+03:00	False
CV	Cape Verde	Africa	Western Africa	−01:00	False
CR	Costa Rica	Americas	Central America	−06:00	False
CU	Cuba	Americas	Caribbean	−05:00	False
CW	Curaçao	Americas	Caribbean	−04:00	True
CX	Christmas Island	Oceania	Australia and New Zealand	+07:00	True
KY	Cayman Islands	Americas	Caribbean	−05:00	True
CY	Cyprus	Europe	Eastern Europe	+02:00	False
CZ	Czechia	Europe	Eastern Europe	+01:00	False
DE	Germany	Europe	Western Europe	+01:00	False
DJ	Djibouti	Africa	Eastern Africa	+03:00	False
DM	Dominica	Americas	Caribbean	−04:00	True
DK	Denmark	Europe	Northern Europe	+01:00	False
DO	Dominican Republic	Americas	Caribbean	−04:00	False
DZ	Algeria	Africa	Northern Africa	+01:00	False
EC	Ecuador	Americas	South America	−05:00	False
EG	Egypt	Africa	Northern Africa	+02:00	False
ER	Eritrea	Africa	Eastern Africa	+03:00	True
ES	Spain	Europe	Southern Europe	+01:00	False
EE	Estonia	Europe	Northern Europe	+02:00	False
ET	Ethiopia	Africa	Eastern Africa	+03:00	False
FI	Finland	Europe	Northern Europe	+02:00	False
FJ	Fiji	Oceania	Melanesia	+12:00	True
FK	Falkland Islands	Americas	South America	−03:00	True
FR	France	Europe	Western Europe	+01:00	False
FO	Faroe Islands	Europe	Northern Europe	00:00	False
FM	Micronesia	Oceania	Micronesia	+10:00	True
GA	Gabon	Africa	Middle Africa	+01:00	False
GB	United Kingdom	Europe	Northern Europe	00:00	True
GE	Georgia	Asia	Western Asia	+04:00	False
GG	Guernsey	Europe	Northern Europe	00:00	True
GH	Ghana	Africa	Western Africa	00:00	True
GI	Gibraltar	Europe	Southern Europe	+01:00	True
GN	Guinea	Africa	Western Africa	00:00	False
GP	Guadeloupe	Americas	Caribbean	−04:00	False
GM	Gambia	Africa	Western Africa	±00:00	True
GW	Guinea-Bissau	Africa	Western Africa	00:00	False
GQ	Equatorial Guinea	Africa	Middle Africa	+01:00	False
GR	Greece	Europe	Southern Europe	+02:00	False
GD	Grenada	Americas	Caribbean	−04:00	True
GL	Greenland	Americas	Northern America	−03:00	False
GT	Guatemala	Americas	Central America	−06:00	False
GF	French Guiana	Americas	South America	−03:00	False
GU	Guam	Oceania	Micronesia	+10:00	True
GY	Guyana	Americas	South America	−04:00	True
HK	Hong Kong	Asia	Eastern Asia	08:00	True
HN	Honduras	Americas	Central America	−06:00	False
HR	Croatia	Europe	Southern Europe	+01:00	False
HT	Haiti	Americas	Caribbean	−05:00	False
HU	Hungary	Europe	Eastern Europe	+01:00	False
ID	Indonesia	Asia	South-Eastern Asia	+07:00	False
IM	Isle of Man	Europe	Northern Europe	00:00	True
IN	India	Asia	Southern Asia	+05:30	True
IO	British Indian Ocean Territory	Africa	Eastern Africa	+06:00	True
IE	Ireland	Europe	Northern Europe	00:00	True
IR	Iran	Asia	Southern Asia	+03:30	False
IQ	Iraq	Asia	Western Asia	+03:00	False
IS	Iceland	Europe	Northern Europe	00:00	False
IL	Israel	Asia	Western Asia	+02:00	False
IT	Italy	Europe	Southern Europe	+01:00	False
JM	Jamaica	Americas	Caribbean	−05:00	True
JE	Jersey	Europe	Northern Europe	00:00	True
JO	Jordan	Asia	Western Asia	+02:00	False
JP	Japan	Asia	Eastern Asia	+09:00	False
KZ	Kazakhstan	Asia	Central Asia	+06:00	False
KE	Kenya	Africa	Eastern Africa	+03:00	True
KG	Kyrgyzstan	Asia	Central Asia	+06:00	False
KH	Cambodia	Asia	South-Eastern Asia	+07:00	False
KI	Kiribati	Oceania	Micronesia	+13:00	True
KN	Saint Kitts and Nevis	Americas	Caribbean	−04:00	True
KR	South Korea	Asia	Eastern Asia	+09:00	False
XK	Kosovo	Europe	Eastern Europe	+01:00	False
KW	Kuwait	Asia	Western Asia	+03:00	False
LA	Laos	Asia	South-Eastern Asia	+07:00	False
LB	Lebanon	Asia	Western Asia	+02:00	False
LR	Liberia	Africa	Western Africa	00:00	True
LY	Libya	Africa	Northern Africa	+02:00	False
LC	Saint Lucia	Americas	Caribbean	−04:00	True
LI	Liechtenstein	Europe	Western Europe	+01:00	False
LK	Sri Lanka	Asia	Southern Asia	+05:30	False
LS	Lesotho	Africa	Southern Africa	+02:00	True
LT	Lithuania	Europe	Northern Europe	+02:00	False
LU	Luxembourg	Europe	Western Europe	+01:00	False
LV	Latvia	Europe	Northern Europe	+02:00	False
MO	Macau	Asia	Eastern Asia	+08:00	False
MF	Saint Martin	Americas	Caribbean	−04:00	False
MA	Morocco	Africa	Northern Africa	00:00	False
MC	Monaco	Europe	Western Europe	+01:00	False
MD	Moldova	Europe	Eastern Europe	+02:00	False
MG	Madagascar	Africa	Eastern Africa	+03:00	False
MV	Maldives	Asia	Southern Asia	+05:00	False
MX	Mexico	Americas	Northern America	−06:00	False
MH	Marshall Islands	Oceania	Micronesia	+12:00	True
MK	Macedonia	Europe	Southern Europe	+01:00	False
ML	Mali	Africa	Western Africa	00:00	False
MT	Malta	Europe	Southern Europe	+01:00	True
MM	Myanmar	Asia	South-Eastern Asia	+06:30	False
ME	Montenegro	Europe	Southern Europe	+01:00	False
MN	Mongolia	Asia	Eastern Asia	+08:00	False
MP	Northern Mariana Islands	Oceania	Micronesia	+10:00	True
MR	Mauritania	Africa	Western Africa	00:00	False
MS	Montserrat	Americas	Caribbean	−04:00	True
MQ	Martinique	Americas	Caribbean	−04:00	False
MU	Mauritius	Africa	Eastern Africa	+04:00	True
MW	Malawi	Africa	Eastern Africa	+02:00	True
MY	Malaysia	Asia	South-Eastern Asia	+08:00	True
YT	Mayotte	Africa	Eastern Africa	+03:00	False
NA	Namibia	Africa	Southern Africa	+01:00	True
NC	New Caledonia	Oceania	Melanesia	+11:00	False
NE	Niger	Africa	Western Africa	+01:00	False
NF	Norfolk Island	Oceania	Australia and New Zealand	+11:00	True
NG	Nigeria	Africa	Western Africa	+01:00	True
NI	Nicaragua	Americas	Central America	−06:00	False
NU	Niue	Oceania	Polynesia	−11:00	True
NL	Netherlands	Europe	Western Europe	+01:00	False
NO	Norway	Europe	Northern Europe	+01:00	False
NP	Nepal	Asia	Southern Asia	+05:45	False
NR	Nauru	Oceania	Micronesia	+12:00	True
NZ	New Zealand	Oceania	Australia and New Zealand	+12:00	True
OM	Oman	Asia	Western Asia	+04:00	False
PK	Pakistan	Asia	Southern Asia	+05:00	True
PA	Panama	Americas	Central America	−05:00	False
PN	Pitcairn Islands	Oceania	Polynesia	−08:00	True
PE	Peru	Americas	South America	−05:00	False
PH	Philippines	Asia	South-Eastern Asia	+08:00	True
PW	Palau	Oceania	Micronesia	+09:00	True
PG	Papua New Guinea	Oceania	Melanesia	+10:00	True
PL	Poland	Europe	Eastern Europe	+01:00	False
PR	Puerto Rico	Americas	Caribbean	−04:00	True
KP	North Korea	Asia	Eastern Asia	+08:30	False
PT	Portugal	Europe	Southern Europe	00:00	False
PY	Paraguay	Americas	South America	−04:00	False
PS	Palestine	Asia	Western Asia	+02:00	False
PF	French Polynesia	Oceania	Polynesia	−10:00	False
QA	Qatar	Asia	Western Asia	+03:00	False
RO	Romania	Europe	Eastern Europe	+02:00	False
RU	Russia	Europe	Eastern Europe	+03:00	False
RW	Rwanda	Africa	Eastern Africa	+02:00	True
SA	Saudi Arabia	Asia	Western Asia	+03:00	False
SD	Sudan	Africa	Northern Africa	+03:00	True
SN	Senegal	Africa	Western Africa	00:00	False
SG	Singapore	Asia	South-Eastern Asia	+08:00	True
GS	South Georgia	Americas	South America	−02:00	True
SB	Solomon Islands	Oceania	Melanesia	+11:00	True
SL	Sierra Leone	Africa	Western Africa	00:00	True
SV	El Salvador	Americas	Central America	−06:00	False
SM	San Marino	Europe	Southern Europe	+01:00	False
SO	Somalia	Africa	Eastern Africa	+03:00	False
RS	Serbia	Europe	Southern Europe	+01:00	False
SS	South Sudan	Africa	Middle Africa	+03:00	True
SR	Suriname	Americas	South America	−03:00	False
SK	Slovakia	Europe	Central Europe	+01:00	False
SI	Slovenia	Europe	Southern Europe	+01:00	False
SE	Sweden	Europe	Northern Europe	+01:00	False
SZ	Swaziland	Africa	Southern Africa	+02:00	True
SX	Sint Maarten	Americas	Caribbean	−04:00	True
SC	Seychelles	Africa	Eastern Africa	+04:00	True
SY	Syria	Asia	Western Asia	+02:00	False
TC	Turks and Caicos Islands	Americas	Caribbean	−04:00	True
TD	Chad	Africa	Middle Africa	+01:00	False
TG	Togo	Africa	Western Africa	00:00	False
TH	Thailand	Asia	South-Eastern Asia	+07:00	False
TJ	Tajikistan	Asia	Central Asia	+05:00	False
TK	Tokelau	Oceania	Polynesia	+13:00	True
TM	Turkmenistan	Asia	Central Asia	+05:00	False
TL	Timor-Leste	Asia	South-Eastern Asia	+09:00	False
TO	Tonga	Oceania	Polynesia	+13:00	True
TT	Trinidad and Tobago	Americas	Caribbean	−04:00	True
TN	Tunisia	Africa	Northern Africa	+01:00	False
TR	Turkey	Asia	Western Asia	+03:00	False
TV	Tuvalu	Oceania	Polynesia	+12:00	True
TW	Taiwan	Asia	Eastern Asia	+08:00	False
TZ	Tanzania	Africa	Eastern Africa	+03:00	True
UA	Ukraine	Europe	Eastern Europe	+02:00	False
UG	Uganda	Africa	Eastern Africa	+03:00	True
UK	United Kingdom	Europe	Northern Europe	00:00	True
UY	Uruguay	Americas	South America	−03:00	False
US	United States	Americas	Northern America	-05:00	True
UZ	Uzbekistan	Asia	Central Asia	+05:00	False
VA	Vatican City	Europe	Southern Europe	+01:00	False
VC	Saint Vincent and the Grenadines	Americas	Caribbean	−04:00	True
VE	Venezuela	Americas	South America	−04:00	False
VG	British Virgin Islands	Americas	Caribbean	−04:00	True
VI	United States Virgin Islands	Americas	Caribbean	−04:00	True
VN	Vietnam	Asia	South-Eastern Asia	+07:00	False
VU	Vanuatu	Oceania	Melanesia	+11:00	True
WF	Wallis and Futuna	Oceania	Polynesia	+12:00	False
WS	Samoa	Oceania	Polynesia	+13:00	True
YE	Yemen	Asia	Western Asia	+03:00	False
ZA	South Africa	Africa	Southern Africa	+02:00	True
ZM	Zambia	Africa	Eastern Africa	+02:00	True
ZW	Zimbabwe	Africa	Eastern Africa	+02:00	True
