# Supplementary material for: A survey of accepted authors in computer systems conferences
Source: PeerJ Comput Sci. 2020 Sep 28;6:e299. doi: 10.7717/peerj-cs.299 (PMC7924675; doi:10.7717/peerj-cs.299)
Supplement: Supplemental Information 2 — This is a snapshot of the github repository that includes the data and source code required to reproduce this paper (except for confidential survey data). The snapshot represents commit 6663a253f1ac4dc351a78ccc74c0de80c7cc06ad of http://github.com/eitanf/sysconf. The most pertinent article files are under pubs/diversity-survey/. [file peerj-cs-06-299-s002.bz2 › sysconf/features/tokens.csv]

doc_id	token	n
SIGMOD_17_090	data	658
MICRO_17_024	cache	488
SIGMETRICS_17_013	dram	472
HPDC_17_004	data	453
OOPSLA_17_001	promise	449
Sigmetrics_17_015	dram	443
CCS_17_105	code	433
SOCC_17_009	data	430
OOPSLA_17_018	merge	426
Cluster_17_016	memory	400
ISCA_17_024	cache	397
SIGMETRICS_17_013	voltage	395
CCS_17_067	power	394
SOCC_17_007	gpu	393
NSDI_17_010	tor	387
SC_17_055	data	387
CCS_17_149	code	383
CCS_17_017	protocol	382
CCS_17_080	log	382
ICPE_17_027	performance	382
CCS_17_017	parties	381
IMC_17_013	cellular	380
ASPLOS_17_035	nm	379
SPAA_17_003	data	379
SIGMOD_17_023	data	378
CCS_17_031	oram	371
OOPSLA_17_026	type	369
NDSS_17_043	location	365
ASPLOS_17_001	power	363
PLDI_17_004	double	363
Cluster_17_012	worker	359
MICRO_17_044	gpu	357
PODC_17_018	log	357
PODS_17_012	process	353
IPDPS_17_094	power	349
SP_17_045	security	349
CCS_17_134	oss	346
EuroSys_17_026	state	346
CCS_17_019	passwords	345
CCS_17_001	id	344
SIGMOD_17_029	cet	344
SIGMOD_17_077	node	344
CCS_17_019	password	343
NDSS_17_046	bridges	343
IMC_17_022	dnssec	341
IMC_17_018	quic	339
SP_17_033	tpm	336
MICRO_17_001	dram	335
NDSS_17_064	stack	334
HPCA_17_026	log	332
MASCOTS_17_019	interference	331
ISCA_17_023	affine	330
Middleware_17_018	cache	329
SOSP_17_019	lite	328
IMC_17_001	blackholing	327
SOSP_17_013	hypervisor	327
SIGMOD_17_031	graph	326
SP_17_001	key	326
NDSS_17_050	sgx	325
EuroSys_17_024	threads	324
SIGMOD_17_039	reuse	322
SP_17_058	extensions	320
IPDPS_17_009	cache	319
SIGMOD_17_064	xi	318
CCS_17_084	key	316
HPCA_17_016	dram	315
OOPSLA_17_036	analysis	315
ATC_17_043	repair	314
ISCA_17_052	memory	312
PODS_17_009	chase	312
CCS_17_029	payment	311
SOCC_17_021	memory	311
ASPLOS_17_021	cta	310
ASPLOS_17_048	path	310
MobiCom_17_020	tag	310
SC_17_020	gpu	310
CIDR_17_001	data	309
ISCA_17_020	profiling	308
OOPSLA_17_041	language	307
SIGMOD_17_008	provenance	307
SOCC_17_043	read	307
HPCA_17_009	power	303
PACT_17_023	slp	303
ATC_17_017	el	302
ATC_17_018	guest	302
NDSS_17_008	firewall	302
OOPSLA_17_023	loop	302
SOCC_17_015	key	302
Cluster_17_017	memory	301
OOPSLA_17_059	type	300
ASPLOS_17_012	accelerator	299
SC_17_003	metadata	299
CCS_17_105	malware	298
SOCC_17_030	provenance	298
ISCA_17_008	memory	297
SOSP_17_017	file	297
ICPP_17_060	power	296
CCS_17_065	service	295
CCS_17_149	jit	294
EuroSys_17_024	lock	294
HPCA_17_002	cache	294
HPCA_17_014	row	294
SP_17_002	malware	294
SP_17_036	data	294
MICRO_17_001	cache	293
NDSS_17_013	item	293
SIGMOD_17_033	data	293
ASPLOS_17_001	peak	292
ISCA_17_036	tlb	292
NDSS_17_061	stack	292
SPAA_17_016	task	292
OOPSLA_17_026	error	291
OOPSLA_17_060	lambda	290
SIGCOMM_17_001	nf	290
SIGMOD_17_001	transaction	290
SIGMOD_17_016	curve	290
SOCC_17_020	cpu	290
CCS_17_147	type	289
HPCA_17_013	directory	289
SIGMOD_17_024	grape	289
ISCA_17_009	memory	288
ISCA_17_041	clp	287
SIGMOD_17_090	canopy	287
SIGCOMM_17_035	nf	286
SIGMOD_17_016	query	286
SOSP_17_034	log	286
PODC_17_013	log	285
ICPP_17_026	data	284
SIGMOD_17_039	hash	284
ISCA_17_021	qos	283
SC_17_005	file	283
PODS_17_028	json	282
SIGMOD_17_032	bepi	282
IMC_17_006	traffic	281
OOPSLA_17_018	false	281
OOPSLA_17_022	type	281
PLDI_17_014	context	281
CCS_17_013	pool	280
NDSS_17_047	tor	280
SP_17_059	shellcode	280
SOSP_17_028	file	279
SP_17_056	tls	279
CoNEXT_17_010	traffic	278
SOCC_17_024	data	278
CCS_17_034	domains	277
ISCA_17_024	warp	277
NDSS_17_041	domain	277
SP_17_057	resource	277
VEE_17_015	ha	277
ATC_17_046	lock	276
PPoPP_17_008	lock	276
SOSP_17_037	data	276
CCS_17_082	key	275
NDSS_17_047	dns	275
PLDI_17_027	type	275
PODS_17_021	data	275
SP_17_007	catena	275
MICRO_17_011	gpu	274
SC_17_003	file	274
CCS_17_151	enclave	273
SC_17_031	path	273
SPAA_17_004	flow	273
HPCA_17_011	power	271
ISCA_17_020	dram	271
MICRO_17_042	ray	271
MICRO_17_050	analog	271
OOPSLA_17_021	type	271
OOPSLA_17_032	mcsynth	271
SIGMOD_17_012	column	271
ATC_17_006	bandwidth	270
ISCA_17_040	memory	270
PODS_17_016	dom	270
SOSP_17_005	file	270
CIDR_17_032	data	269
ISCA_17_027	cache	269
SIGCOMM_17_009	router	269
SP_17_028	model	269
VEE_17_015	vmsi	269
CoNEXT_17_006	sector	268
FAST_17_002	gc	268
MASCOTS_17_015	chip	268
PODC_17_026	path	268
SPAA_17_010	reissue	268
HPCA_17_046	scalar	267
SIGIR_17_030	search	267
CCGrid_17_037	power	266
IMC_17_027	data	266
SIGMOD_17_005	schema	266
CCS_17_085	queries	265
CCS_17_136	security	265
MICRO_17_034	tlb	265
NSDI_17_036	data	265
NSDI_17_037	memory	265
OOPSLA_17_029	error	265
SIGMOD_17_045	filter	265
SPAA_17_006	job	265
IPDPS_17_072	power	264
PODC_17_001	log	264
SIGIR_17_024	reply	264
EuroSys_17_026	spill	263
MICRO_17_053	data	263
CoNEXT_17_023	policies	262
HPCA_17_015	power	262
IPDPS_17_051	robots	262
VEE_17_010	guest	262
CCS_17_126	decoy	261
ICPE_17_025	memory	261
MICRO_17_013	memory	261
OOPSLA_17_007	task	261
PODC_17_024	state	261
IPDPS_17_086	data	260
SOCC_17_003	slb	260
FAST_17_020	io	259
OOPSLA_17_057	fault	259
CCS_17_071	reviews	258
HPDC_17_010	letgo	258
SP_17_039	ar	258
Cluster_17_057	power	257
ATC_17_004	io	256
PLDI_17_033	mode	256
SC_17_046	sdn	256
SP_17_019	keywords	256
MICRO_17_022	information	255
OOPSLA_17_029	type	255
SP_17_011	tor	255
CCS_17_069	voltage	254
OOPSLA_17_042	tree	254
SP_17_013	javascript	253
SYSTOR_17_009	gpu	253
ICPE_17_029	performance	252
OOPSLA_17_057	localization	252
SIGMOD_17_009	nodes	252
ISCA_17_020	refresh	251
ISCA_17_049	data	251
OOPSLA_17_054	tensor	251
SIGMOD_17_094	worker	251
ICPE_17_002	energy	250
SIGMOD_17_079	plan	250
CoNEXT_17_017	cdn	248
ISCA_17_025	gpu	248
MICRO_17_052	quantum	248
Sigmetrics_17_005	partition	248
SOCC_17_007	gloop	248
CCGrid_17_050	vmi	247
ISCA_17_048	cache	247
MobiCom_17_002	ghz	247
NDSS_17_040	kernel	247
OOPSLA_17_002	type	247
CCGrid_17_065	power	246
CCS_17_101	keys	246
ISCA_17_024	load	246
SIGMOD_17_087	data	246
CCS_17_079	login	245
CoNEXT_17_013	wifi	245
HiPC_17_011	node	245
HPDC_17_001	workflow	245
NDSS_17_043	privacy	245
NSDI_17_010	sgx	245
ASPLOS_17_043	memory	244
CCGrid_17_040	memory	244
CCS_17_084	security	244
SP_17_017	bitcoin	244
CCS_17_083	checksum	243
MICRO_17_003	memory	243
OOPSLA_17_021	class	243
SIGCOMM_17_003	credit	243
SIGIR_17_024	email	243
SIGMETRICS_17_006	jobs	243
SIGMOD_17_078	join	243
SIGMOD_17_080	view	243
ICPE_17_010	load	242
ISCA_17_042	pruning	242
PACT_17_014	compression	242
PODS_17_012	message	242
Sigmetrics_17_015	variation	242
SIGMOD_17_021	independent	242
SP_17_054	sub	242
CCS_17_058	service	241
MICRO_17_015	register	241
OOPSLA_17_002	typing	241
CCS_17_011	rf	240
Cluster_17_006	data	240
IPDPS_17_035	packets	240
SLE_17_017	energy	240
CCS_17_021	password	239
FAST_17_018	tree	239
OOPSLA_17_010	analysis	239
SIGIR_17_066	music	239
CCS_17_036	domains	238
Cluster_17_037	metadata	238
IMC_17_021	collusion	238
NDSS_17_054	panoply	238
SIGCOMM_17_030	quic	238
SIGMETRICS_17_013	memory	238
SIGMOD_17_022	privacy	238
SIGMOD_17_085	schema	238
SOSP_17_004	users	238
CCS_17_036	combosquatting	237
CoNEXT_17_016	video	237
IMC_17_011	fraudulent	237
ISCA_17_049	memory	237
SOSP_17_030	key	237
SP_17_057	γr	237
ASPLOS_17_049	refresh	236
CCGrid_17_046	spot	236
CCS_17_022	human	236
EuroSys_17_013	server	236
HPCA_17_009	module	236
HPCA_17_024	memory	236
IPDPS_17_111	data	236
NDSS_17_033	payment	236
SOSP_17_019	rdma	236
SP_17_047	code	236
IMC_17_007	attacks	235
SOCC_17_010	capability	235
SP_17_051	password	235
ASPLOS_17_049	bank	234
ATC_17_028	rocksdb	234
Cluster_17_005	tensor	234
ICPE_17_006	spot	234
IMC_17_012	anti	234
ISCA_17_013	atomics	234
ISPASS_17_002	gem	234
MICRO_17_010	log	234
NSDI_17_014	fm	234
PODC_17_004	log	234
SIGCOMM_17_020	traffic	234
SP_17_001	fcrypto	234
CoNEXT_17_022	tls	233
HCW_17_002	gpu	233
MASCOTS_17_017	memory	233
MICRO_17_016	ssd	233
SP_17_008	app	233
SP_17_047	snippets	233
VEE_17_009	sky	233
Middleware_17_013	search	232
NDSS_17_012	browser	232
NDSS_17_013	attacks	232
SIGMOD_17_021	reduction	232
CCS_17_137	flash	231
MICRO_17_061	quantum	231
SIGMOD_17_053	graph	231
CIDR_17_006	data	230
IPDPS_17_069	cache	230
NDSS_17_057	fbs	230
PPoPP_17_002	tapir	230
SC_17_058	checkpoint	230
ASPLOS_17_048	fast	229
CCS_17_135	library	229
HPCA_17_036	cache	229
HPCA_17_050	child	229
OOPSLA_17_007	alpaca	229
OOPSLA_17_015	files	229
ASPLOS_17_012	host	228
CoNEXT_17_010	cache	228
NSDI_17_015	servers	228
PPoPP_17_014	gpu	228
SC_17_031	paths	228
SIGMETRICS_17_022	influence	228
SIGMOD_17_040	flash	228
IPDPS_17_051	ci	227
MICRO_17_020	malware	227
OOPSLA_17_038	event	227
PACT_17_011	replication	227
PPoPP_17_002	parallel	227
FAST_17_008	ext	226
ISCA_17_011	service	226
OOPSLA_17_027	analysis	226
Sigmetrics_17_015	latency	226
ATC_17_049	sgx	225
HPDC_17_004	vds	225
IMC_17_012	filter	225
IPDPS_17_050	vehicle	225
ISCA_17_011	power	225
Middleware_17_015	based	225
NSDI_17_035	model	225
Sigmetrics_17_017	instances	225
SIGMOD_17_021	set	225
SIGMOD_17_071	stl	225
SPAA_17_026	pim	225
CIDR_17_021	latch	224
HCW_17_005	tasks	224
IPDPS_17_036	nodes	224
ISCA_17_047	dram	224
MICRO_17_013	tlb	224
NDSS_17_037	code	224
PLDI_17_034	sc	224
SIGMOD_17_038	data	224
SIGMOD_17_078	query	224
SP_17_032	participants	224
ASPLOS_17_032	cache	223
HPDC_17_004	workflow	223
Middleware_17_009	window	223
OOPSLA_17_016	alarms	223
SIGMOD_17_021	degree	223
SIGMOD_17_082	sort	223
SP_17_007	bitcoin	223
SP_17_045	science	223
CCS_17_002	ms	222
CCS_17_051	webview	222
HiPC_17_004	thrust	222
IISWC_17_025	lost	222
IMC_17_001	bgp	222
MICRO_17_007	dram	222
NDSS_17_004	peers	222
NSDI_17_006	gpu	222
NSDI_17_013	power	222
OOPSLA_17_054	sparse	222
SIGMOD_17_007	query	222
SIGMOD_17_015	sgd	222
SLE_17_023	model	222
SOCC_17_036	spot	222
IPDPS_17_109	compression	221
NDSS_17_009	xen	221
SIGIR_17_002	search	221
SIGMOD_17_091	allocation	221
SOCC_17_023	traffic	221
ASPLOS_17_020	recursion	220
CCS_17_095	ib	220
CIDR_17_005	data	220
Cluster_17_055	job	220
EuroSys_17_013	rdma	220
HPCA_17_047	performance	220
HPCA_17_049	texture	220
ISCA_17_034	tlb	220
KDD_17_007	dp	220
NDSS_17_020	malware	220
SIGCOMM_17_036	corruption	220
SOSP_17_015	memory	220
CoNEXT_17_011	hermes	219
CoNEXT_17_022	apps	219
HPCA_17_002	memory	219
ISPASS_17_020	gpu	219
OOPSLA_17_010	program	219
SIGCOMM_17_001	packet	219
SIGMOD_17_011	grn	219
SP_17_036	count	219
SYSTOR_17_009	migration	219
CoNEXT_17_018	tags	218
Middleware_17_015	spark	218
NDSS_17_002	file	218
SC_17_057	mpi	218
SIGCOMM_17_017	state	218
SIGMOD_17_074	density	218
SOSP_17_004	block	218
SOSP_17_029	file	218
SP_17_028	training	218
HiPC_17_008	power	217
NDSS_17_005	credit	217
NDSS_17_034	activity	217
NDSS_17_052	memory	217
OOPSLA_17_019	implicit	217
SC_17_004	data	217
SIGIR_17_077	entity	217
VEE_17_003	migration	217
CCS_17_143	test	216
EuroSys_17_016	memory	216
EuroSys_17_027	ui	216
ICDM_17_006	community	216
MICRO_17_057	task	216
NDSS_17_062	code	216
SLE_17_018	attribute	216
SYSTOR_17_009	opencl	216
EuroSys_17_018	mctop	215
IMC_17_008	gfw	215
MICRO_17_013	gpu	215
MICRO_17_046	pipeline	215
NSDI_17_019	network	215
OOPSLA_17_012	analysis	215
OOPSLA_17_061	subtyping	215
Sigmetrics_17_027	energy	215
SIGMOD_17_010	data	215
SIGMOD_17_029	event	215
SIGMOD_17_060	data	215
ASPLOS_17_033	kernel	214
CCS_17_127	traffic	214
HPCA_17_013	llc	214
IPDPS_17_027	core	214
IPDPS_17_109	data	214
MICRO_17_023	ambit	214
PACT_17_008	ahead	214
SIGCOMM_17_036	links	214
SIGMETRICS_17_019	servers	214
SPAA_17_006	jobs	214
SYSTOR_17_004	gpu	214
VEE_17_011	code	214
EuroSys_17_027	energy	213
HPDC_17_001	job	213
IMC_17_021	networks	213
IMC_17_024	news	213
MobiCom_17_030	data	213
NDSS_17_060	cache	213
ASPLOS_17_023	memory	212
CCGrid_17_010	data	212
HiPC_17_020	fix	212
HPCC_17_068	interference	212
NDSS_17_030	lut	212
OOPSLA_17_032	instruction	212
SIGCOMM_17_014	traffic	212
CCGrid_17_049	data	211
CCS_17_074	proxy	211
NSDI_17_040	network	211
PACT_17_005	drmp	211
PPoPP_17_014	kernel	211
SIGCOMM_17_018	bgp	211
SIGCOMM_17_024	resources	211
Sigmetrics_17_016	data	211
SIGMOD_17_063	fds	211
SP_17_019	search	211
CCS_17_065	intent	210
IISWC_17_002	power	210
MICRO_17_022	flow	210
MobiCom_17_003	ap	210
NDSS_17_067	jit	210
OOPSLA_17_036	taint	210
PACT_17_008	look	210
SC_17_030	scheduling	210
SIGCOMM_17_023	swift	210
SIGMOD_17_051	zipg	210
SOCC_17_024	hotpot	210
SOSP_17_028	strata	210
CCGrid_17_051	trust	209
Cluster_17_017	data	209
CoNEXT_17_023	policy	209
FAST_17_022	replay	209
IISWC_17_022	memory	209
NDSS_17_016	gait	209
NDSS_17_036	policy	209
PPoPP_17_001	task	209
Sigmetrics_17_027	web	209
SIGMOD_17_051	queries	209
SIGMOD_17_077	distance	209
SLE_17_012	model	209
CCS_17_014	contract	208
CCS_17_137	block	208
IMC_17_011	advertisers	208
IMC_17_025	domains	208
ISC_17_006	graph	208
ISCA_17_011	latency	208
MobiCom_17_029	hardware	208
OOPSLA_17_051	code	208
PLDI_17_033	energy	208
SIGMOD_17_023	items	208
SOSP_17_027	data	208
VEE_17_015	hypervisor	208
VEE_17_016	gc	208
CCS_17_107	attack	207
CIDR_17_029	query	207
ISCA_17_021	kernels	207
Middleware_17_010	memory	207
NDSS_17_022	documents	207
NDSS_17_055	control	207
PACT_17_024	simd	207
SC_17_033	data	207
SC_17_048	variability	207
SIGCOMM_17_034	ap	207
Sigmetrics_17_003	qps	207
SOSP_17_037	wukong	207
ATC_17_027	index	206
CCS_17_038	learning	206
CCS_17_051	app	206
FAST_17_018	node	206
ISCA_17_035	translation	206
OOPSLA_17_031	memory	206
PPoPP_17_012	layout	206
SIGMOD_17_080	array	206
SOCC_17_017	partitioning	206
SOSP_17_005	disk	206
CCS_17_013	attack	205
CCS_17_053	attacks	205
CCS_17_104	code	205
CCS_17_143	fuzzing	205
EuroSys_17_003	variance	205
HPCA_17_033	ham	205
KDD_17_053	motifs	205
Middleware_17_003	metrics	205
NDSS_17_061	memory	205
OOPSLA_17_013	task	205
PACT_17_014	memory	205
PODS_17_016	ontology	205
PPoPP_17_008	hmcs	205
SIGIR_17_002	metrics	205
SIGMOD_17_003	sampling	205
SIGMOD_17_049	tables	205
SIGMOD_17_054	version	205
SIGMOD_17_066	db	205
ATC_17_022	enclave	204
CCS_17_030	channel	204
HPCA_17_002	bandwidth	204
Middleware_17_002	subscriptions	204
MobiCom_17_008	µs	204
NDSS_17_046	bridge	204
NDSS_17_046	tor	204
PLDI_17_044	memory	204
SC_17_040	data	204
SIGMOD_17_055	variance	204
SP_17_013	code	204
SPAA_17_017	jobs	204
ATC_17_025	memory	203
HiPC_17_012	graph	203
HPCA_17_034	graph	203
IISWC_17_001	memory	203
ISCA_17_051	data	203
MobiCom_17_011	ow	203
MobiCom_17_023	tags	203
SIGIR_17_029	task	203
SIGMOD_17_046	compression	203
SOSP_17_009	kv	203
ASPLOS_17_039	code	202
ATC_17_016	memory	202
CCS_17_041	abe	202
CCS_17_145	kernel	202
ISCA_17_032	stream	202
KDD_17_028	word	202
MICRO_17_002	udp	202
SIGIR_17_038	word	202
Sigmetrics_17_024	xf	202
Sigmetrics_17_027	power	202
SIGMOD_17_093	cost	202
SIGMOD_17_096	scheme	202
SOSP_17_025	servers	202
SP_17_050	user	202
CCS_17_075	data	201
HPCA_17_006	cache	201
HPCA_17_014	dram	201
IPDPS_17_015	migration	201
MICRO_17_048	node	201
MobiCom_17_035	packet	201
NDSS_17_008	vfw	201
SIGCOMM_17_015	load	201
SIGCOMM_17_021	relay	201
SIGIR_17_050	query	201
SIGMETRICS_17_020	resource	201
SIGMOD_17_094	question	201
SOCC_17_031	udf	201
VEE_17_013	disk	201
ICPE_17_027	tests	200
IPDPS_17_025	task	200
IPDPS_17_049	robots	200
KDD_17_031	lstm	200
OOPSLA_17_026	errors	200
SOCC_17_033	performance	200
SOSP_17_030	pebblesdb	200
SP_17_042	data	200
ASPLOS_17_042	mobile	199
ICPP_17_022	power	199
IPDPS_17_043	xbar	199
NDSS_17_067	code	199
SIGCOMM_17_006	price	199
SIGCOMM_17_015	drill	199
SIGMOD_17_060	matrix	199
SIGMOD_17_079	cost	199
SIGMOD_17_088	access	199
SIGMOD_17_091	query	199
SLE_17_006	conflicts	199
SOCC_17_032	objects	199
SOCC_17_040	data	199
SOSP_17_006	video	199
SP_17_051	reset	199
ICAC_17_004	energy	198
IISWC_17_021	node	198
ISCA_17_017	raim	198
PLDI_17_011	join	198
PLDI_17_029	threads	198
PODS_17_020	query	198
SC_17_051	cache	198
Sigmetrics_17_015	design	198
SIGMOD_17_031	nodes	198
SIGMOD_17_052	query	198
SIGMOD_17_073	data	198
SP_17_022	methylation	198
CCS_17_017	party	197
CCS_17_035	security	197
CCS_17_067	data	197
IPDPS_17_012	cache	197
ISCA_17_053	routing	197
OOPSLA_17_060	lambdas	197
SIGMOD_17_017	signal	197
SOCC_17_043	sensor	197
SOSP_17_007	transactions	197
SOSP_17_030	level	197
SP_17_032	security	197
SP_17_049	pattern	197
CCS_17_010	browser	196
EuroSys_17_020	numa	196
FAST_17_016	data	196
HPCC_17_067	data	196
ICDM_17_014	topic	196
ICDM_17_031	traffic	196
ICPE_17_004	performance	196
NDSS_17_010	libraries	196
NDSS_17_017	password	196
OOPSLA_17_006	code	196
OOPSLA_17_041	extensions	196
PPoPP_17_004	memory	196
SIGMOD_17_084	influence	196
SP_17_033	bsn	196
CCS_17_090	certificates	195
CCS_17_127	compressive	195
EuroSys_17_023	rdma	195
IMC_17_013	demand	195
MICRO_17_005	write	195
Middleware_17_007	gles	195
Middleware_17_018	hypervisor	195
OOPSLA_17_027	ideal	195
SIGMOD_17_012	data	195
SOCC_17_033	vm	195
SOSP_17_013	el	195
SP_17_054	allocations	195
ASPLOS_17_018	rowsix	194
CCGrid_17_045	energy	194
CCS_17_069	viden	194
CCS_17_100	sfll	194
EuroSys_17_037	kernel	194
EuroSys_17_041	spot	194
HiPC_17_011	expander	194
HPCA_17_037	btb	194
ICDM_17_059	time	194
IMC_17_005	congestion	194
MICRO_17_013	base	194
MICRO_17_038	neo	194
MICRO_17_045	latency	194
NDSS_17_010	library	194
OOPSLA_17_047	skip	194
SOCC_17_004	systems	194
SOCC_17_025	performance	194
SYSTOR_17_016	data	194
CCS_17_093	exploit	193
CCS_17_137	data	193
CCS_17_138	ransomware	193
CoNEXT_17_003	tag	193
FAST_17_011	data	193
HPCA_17_009	domains	193
IMC_17_012	adblock	193
ISCA_17_033	translation	193
MASCOTS_17_015	memory	193
MobiCom_17_023	tash	193
NDSS_17_054	micron	193
OOPSLA_17_025	analysis	193
OOPSLA_17_061	type	193
PPoPP_17_019	speculation	193
SOCC_17_037	nf	193
SP_17_031	data	193
ATC_17_028	triad	192
ATC_17_041	giza	192
ATC_17_055	memory	192
EuroSys_17_011	data	192
HCW_17_003	nswap	192
ISCA_17_015	load	192
NDSS_17_024	key	192
PODS_17_022	geds	192
SC_17_027	memory	192
SOCC_17_024	memory	192
SP_17_003	robot	192
VEE_17_009	system	192
CCS_17_009	adversarial	191
CCS_17_058	name	191
CCS_17_121	privacy	191
CCS_17_145	api	191
EuroSys_17_032	pointer	191
ISCA_17_011	boosting	191
SIGMOD_17_013	tasks	191
SIGMOD_17_050	recovery	191
SIGMOD_17_094	questions	191
SOSP_17_002	pensieve	191
SOSP_17_027	privacy	191
SP_17_043	data	191
CCS_17_021	typo	190
CCS_17_070	attack	190
CCS_17_111	code	190
Cluster_17_044	aggregation	190
HPCC_17_063	bs	190
OOPSLA_17_017	log	190
PACT_17_020	store	190
PODC_17_021	operations	190
SIGMETRICS_17_021	congestion	190
SOSP_17_013	nested	190
SOSP_17_029	nova	190
CCS_17_009	examples	189
CCS_17_055	function	189
CCS_17_058	server	189
CCS_17_108	archive	189
CoNEXT_17_019	coflow	189
HotOS_17_024	memory	189
HPDC_17_018	graph	189
IMC_17_010	ad	189
ISCA_17_034	anchor	189
MASCOTS_17_014	power	189
NDSS_17_036	apps	189
OOPSLA_17_057	based	189
SOCC_17_013	revenue	189
SYSTOR_17_016	storage	189
ASPLOS_17_030	tlbs	188
CCS_17_072	messages	188
CCS_17_082	handshake	188
CCS_17_147	object	188
HCW_17_005	task	188
IPDPS_17_011	ssd	188
MICRO_17_055	ooo	188
NDSS_17_003	puzzle	188
NDSS_17_068	binary	188
SC_17_025	fft	188
SIGCOMM_17_001	nfp	188
SIGMOD_17_025	graph	188
SIGMOD_17_093	lookup	188
ATC_17_028	lsm	187
FAST_17_004	ﬁle	187
HPCA_17_022	memory	187
IPDPS_17_030	tile	187
IPDPS_17_048	gpu	187
IPDPS_17_114	nvm	187
MobiCom_17_026	voice	187
NDSS_17_003	bitcoin	187
PACT_17_006	sam	187
PODS_17_004	θn	187
PPoPP_17_002	llvm	187
SIGMETRICS_17_006	machines	187
SIGMOD_17_081	gd	187
SOCC_17_038	data	187
ATC_17_001	kernel	186
ATC_17_056	memory	186
ATC_17_057	file	186
CCGrid_17_005	cloudlet	186
CCS_17_028	payment	186
CCS_17_055	collision	186
CCS_17_076	protocol	186
FAST_17_006	ﬁle	186
HPCA_17_028	write	186
ICDM_17_038	time	186
IMC_17_020	sites	186
ISCA_17_024	data	186
ISCA_17_035	memory	186
Middleware_17_007	android	186
Middleware_17_007	ios	186
Middleware_17_015	stream	186
NDSS_17_064	fat	186
NSDI_17_007	network	186
PODS_17_012	time	186
SIGIR_17_041	judgments	186
SOSP_17_028	data	186
SP_17_008	user	186
SP_17_048	certificate	186
CCS_17_117	store	185
Cluster_17_038	data	185
CoNEXT_17_017	cdns	185
CoNEXT_17_019	coflows	185
HPCA_17_009	domain	185
HPCA_17_028	rrm	185
HPDC_17_010	application	185
ISCA_17_033	coherence	185
ISCA_17_050	jenga	185
MICRO_17_007	hbm	185
MobiCom_17_010	slice	185
NDSS_17_013	items	185
NDSS_17_036	app	185
NSDI_17_014	backscatter	185
OOPSLA_17_061	types	185
OOPSLA_17_063	array	185
PACT_17_018	vdd	185
SIGCOMM_17_010	switches	185
SIGIR_17_072	needs	185
SIGMOD_17_051	graph	185
SOCC_17_006	mithril	185
SOSP_17_005	scalefs	185
SOSP_17_008	cache	185
SOSP_17_016	kernel	185
SOSP_17_039	data	185
SP_17_009	trn	185
SP_17_017	nodes	185
VEE_17_013	clb	185
CCS_17_084	protocol	184
CCS_17_096	ip	184
HPCA_17_046	register	184
HPDC_17_014	transfer	184
IPDPS_17_099	communicator	184
ISPASS_17_009	tree	184
KDD_17_010	traffic	184
MICRO_17_005	dram	184
Middleware_17_015	sampling	184
NDSS_17_014	ecg	184
SIGIR_17_067	user	184
SIGMOD_17_062	storage	184
SIGMOD_17_088	data	184
SOCC_17_042	data	184
SP_17_049	point	184
VEE_17_007	vmm	184
ATC_17_003	tlb	183
ATC_17_008	memory	183
CCGrid_17_057	pim	183
CoNEXT_17_027	deployment	183
HotOS_17_025	data	183
ICAC_17_009	utility	183
IMC_17_007	attack	183
IPDPS_17_080	task	183
IPDPS_17_113	papyrus	183
ISCA_17_017	memory	183
MobiCom_17_016	light	183
NDSS_17_034	window	183
NDSS_17_047	exit	183
NDSS_17_052	secure	183
PLDI_17_007	check	183
PPoPP_17_004	checkpoint	183
SOCC_17_008	consensus	183
CCS_17_034	domain	182
CCS_17_037	training	182
CCS_17_116	information	182
CIDR_17_007	schema	182
HPCA_17_023	path	182
ICPE_17_008	cloud	182
ISCA_17_047	battery	182
MICRO_17_044	rf	182
MobiCom_17_018	mobile	182
MobiCom_17_029	tinylink	182
MobiCom_17_030	app	182
OOPSLA_17_058	traversals	182
SIGMOD_17_027	algorithm	182
SOCC_17_026	migration	182
SP_17_056	client	182
ASPLOS_17_002	task	181
ATC_17_027	hikv	181
ICPP_17_021	data	181
KDD_17_018	top	181
MICRO_17_022	tainted	181
MICRO_17_027	memory	181
MobiCom_17_008	phy	181
NDSS_17_040	memory	181
OOPSLA_17_009	shader	181
OOPSLA_17_016	analysis	181
PODC_17_014	log	181
SLE_17_005	event	181
VEE_17_007	ed	181
ATC_17_017	hypervisor	180
CCGrid_17_027	gpu	180
Cluster_17_022	compression	180
IMC_17_007	web	180
IPDPS_17_111	compression	180
ISC_17_021	power	180
ISCA_17_011	instance	180
ISCA_17_012	clock	180
ISCA_17_034	memory	180
MASCOTS_17_008	draining	180
PODS_17_012	execution	180
PPoPP_17_019	state	180
SIGMOD_17_003	join	180
SOCC_17_013	ads	180
SOCC_17_025	configuration	180
SOSP_17_024	migration	180
SOSP_17_036	network	180
SP_17_047	security	180
SYSTOR_17_005	gpu	180
ATC_17_006	guarantee	179
CCS_17_137	volume	179
IPDPS_17_011	cache	179
ISPASS_17_012	memory	179
MobiCom_17_018	sensing	179
NDSS_17_013	co	179
NDSS_17_018	pattern	179
NDSS_17_051	sgx	179
NSDI_17_015	client	179
OOPSLA_17_065	process	179
PLDI_17_032	code	179
PODS_17_016	ugf	179
SIGIR_17_056	learning	179
SOCC_17_017	data	179
SOCC_17_036	vm	179
SP_17_042	decisions	179
VEE_17_003	prediction	179
ATC_17_017	arm	178
ATC_17_017	kernel	178
ATC_17_059	file	178
CoNEXT_17_015	block	178
CoNEXT_17_030	network	178
HPCA_17_005	eva	178
IISWC_17_002	energy	178
IISWC_17_006	gpu	178
IMC_17_001	pre	178
MICRO_17_045	energy	178
MobiCom_17_008	latency	178
NDSS_17_004	protocol	178
NDSS_17_058	cps	178
OOPSLA_17_057	test	178
PODC_17_017	log	178
SC_17_005	tagit	178
SIGCOMM_17_019	rate	178
SIGMOD_17_020	compression	178
SIGMOD_17_082	sorting	178
SOSP_17_009	memory	178
SYSTOR_17_002	data	178
CCS_17_100	attack	177
EuroSys_17_008	key	177
EuroSys_17_024	thread	177
HPCC_17_022	task	177
ICDM_17_017	community	177
ICPE_17_018	service	177
ICPP_17_019	graph	177
IISWC_17_010	jit	177
IMC_17_022	domains	177
MICRO_17_023	dram	177
MobiCom_17_004	data	177
NDSS_17_032	hso	177
NDSS_17_036	privacy	177
PODC_17_029	process	177
PPoPP_17_023	replay	177
SIGMETRICS_17_026	hll	177
SIGMOD_17_001	transactions	177
SIGMOD_17_052	verdict	177
SIGMOD_17_069	tm	177
SOSP_17_035	diagnosis	177
SP_17_002	domains	177
CCGrid_17_038	ucp	176
HiPC_17_003	graph	176
HPCA_17_032	memory	176
ICPP_17_016	mpi	176
IGSC_17_013	power	176
IPDPS_17_090	vector	176
ISPASS_17_014	cache	176
MICRO_17_045	core	176
Middleware_17_005	scheduler	176
Middleware_17_016	crowdsensing	176
MobiCom_17_011	sub	176
OOPSLA_17_025	heap	176
OOPSLA_17_030	type	176
SIGMETRICS_17_013	supply	176
SIGMOD_17_067	mapping	176
SOCC_17_008	apus	176
SP_17_032	secure	176
SYSTOR_17_002	server	176
VEE_17_010	memory	176
Cluster_17_047	matrix	175
EuroPar_17_001	node	175
EuroSys_17_015	graph	175
ICPP_17_040	data	175
IMC_17_010	prices	175
IPDPS_17_071	rcube	175
MASCOTS_17_007	ﬂow	175
MICRO_17_015	registers	175
MICRO_17_019	data	175
Middleware_17_001	vcpu	175
NSDI_17_016	oblivious	175
OOPSLA_17_037	paxos	175
OOPSLA_17_060	developers	175
SIGCOMM_17_025	hermes	175
SIGCOMM_17_028	netqre	175
SIGIR_17_049	intent	175
Sigmetrics_17_027	consumption	175
SIGMOD_17_070	transactions	175
SIGMOD_17_082	memory	175
SOCC_17_010	capnet	175
SOSP_17_011	itt	175
SOSP_17_013	vm	175
SOSP_17_018	enclave	175
SOSP_17_025	atom	175
SP_17_039	policies	175
SP_17_039	policy	175
SPAA_17_005	matrix	175
VEE_17_004	catalyst	175
VEE_17_007	monitor	175
ASPLOS_17_004	value	174
ASPLOS_17_005	memory	174
ASPLOS_17_006	type	174
ATC_17_028	skew	174
CCS_17_007	voice	174
CCS_17_061	time	174
CCS_17_116	pc	174
CCS_17_119	user	174
CoNEXT_17_005	consensus	174
EuroPar_17_007	cache	174
EuroSys_17_029	storage	174
FAST_17_027	ﬂash	174
HPCA_17_015	memory	174
ICPE_17_029	testing	174
IPDPS_17_099	model	174
ISCA_17_054	channels	174
ISPASS_17_010	memory	174
KDD_17_053	data	174
Middleware_17_009	event	174
MobiCom_17_001	zigbee	174
NDSS_17_024	subgroup	174
NDSS_17_028	protocol	174
NDSS_17_043	inference	174
NSDI_17_019	controllers	174
OOPSLA_17_018	semistructured	174
OOPSLA_17_060	expressions	174
SC_17_003	locofs	174
SIGMETRICS_17_006	machine	174
Sigmetrics_17_015	induced	174
SIGMOD_17_012	cost	174
SIGMOD_17_012	seek	174
SIGMOD_17_016	data	174
SIGMOD_17_041	oltp	174
SP_17_007	log	174
ASPLOS_17_001	energy	173
ASPLOS_17_010	pm	173
ASPLOS_17_012	crossing	173
CCS_17_095	key	173
CCS_17_150	attack	173
IMC_17_025	emails	173
KDD_17_007	rule	173
MICRO_17_031	value	173
NDSS_17_033	order	173
NSDI_17_011	vps	173
OOPSLA_17_055	contracts	173
PACT_17_020	wmm	173
SC_17_058	compression	173
SIGIR_17_067	click	173
SIGMOD_17_001	mv	173
SIGMOD_17_071	query	173
SOCC_17_038	input	173
SOSP_17_005	system	173
SOSP_17_008	key	173
SOSP_17_013	virtualization	173
SOSP_17_032	fusion	173
SP_17_044	printer	173
SP_17_056	protocol	173
ATC_17_032	system	172
CCS_17_027	privacy	172
CCS_17_030	payment	172
CCS_17_063	key	172
Cluster_17_037	someta	172
EuroSys_17_037	code	172
HiPC_17_028	gpu	172
HPCA_17_014	activation	172
IMC_17_022	ds	172
MICRO_17_014	power	172
MobiCom_17_030	management	172
NDSS_17_050	enclave	172
OOPSLA_17_028	race	172
OOPSLA_17_028	read	172
PODS_17_016	guarded	172
SC_17_042	file	172
SIGCOMM_17_017	data	172
SIGIR_17_051	query	172
SIGMOD_17_041	olap	172
SPAA_17_010	time	172
ATC_17_009	video	171
CCGrid_17_013	swift	171
CCGrid_17_049	provenance	171
CCS_17_012	browser	171
CCS_17_013	faw	171
CCS_17_084	no	171
CCS_17_110	tls	171
CoNEXT_17_003	signal	171
FAST_17_011	systems	171
FAST_17_021	vnfs	171
HPCA_17_018	optical	171
HPCA_17_025	nm	171
IPDPS_17_095	co	171
IPDPS_17_099	memory	171
MICRO_17_037	memory	171
NDSS_17_028	ot	171
NDSS_17_052	world	171
NSDI_17_036	ml	171
OOPSLA_17_018	unstructured	171
OOPSLA_17_028	data	171
PPoPP_17_009	matrix	171
Sigmetrics_17_024	analysis	171
SIGMOD_17_015	parameter	171
SIGMOD_17_092	query	171
SOCC_17_009	pv	171
SOSP_17_012	monotasks	171
SOSP_17_038	query	171
ASPLOS_17_020	tree	170
CCS_17_063	aes	170
CCS_17_072	communities	170
CCS_17_088	certificate	170
Cluster_17_055	runtime	170
FAST_17_007	operations	170
FAST_17_008	metadata	170
HotCloud_17_008	gpu	170
IPDPS_17_099	communicators	170
MICRO_17_055	cores	170
NDSS_17_002	block	170
NDSS_17_006	control	170
NSDI_17_001	lepton	170
NSDI_17_029	size	170
OOPSLA_17_031	model	170
PODC_17_031	object	170
SIGMOD_17_083	cta	170
SOSP_17_029	data	170
SPAA_17_007	election	170
SPAA_17_017	time	170
CCS_17_095	kdf	169
CCS_17_121	mechanism	169
CIDR_17_012	data	169
ICDM_17_038	series	169
ICPP_17_028	sfa	169
IMC_17_022	registrars	169
Middleware_17_018	memory	169
MobiCom_17_024	cardiac	169
MobiCom_17_031	vr	169
NDSS_17_061	kernel	169
SIGCOMM_17_022	dip	169
Sigmetrics_17_016	ndn	169
SIGMOD_17_021	graph	169
SIGMOD_17_033	sources	169
SIGMOD_17_039	query	169
SIGMOD_17_052	queries	169
SIGMOD_17_082	keys	169
SIGMOD_17_090	query	169
SIGMOD_17_094	workers	169
SLE_17_010	attribute	169
SP_17_031	code	169
SP_17_032	tools	169
SP_17_034	bad	169
ASPLOS_17_012	guard	168
CCS_17_050	apps	168
CIDR_17_010	actor	168
FAST_17_013	ccfs	168
HPCA_17_007	data	168
HPCA_17_026	memory	168
HPCC_17_023	utilization	168
HPDC_17_012	lineage	168
IMC_17_014	tcp	168
IMC_17_017	algorithm	168
IMC_17_020	accounts	168
IMC_17_026	dox	168
IPDPS_17_050	node	168
IPDPS_17_112	task	168
MASCOTS_17_012	qdime	168
MICRO_17_049	performance	168
MobiCom_17_022	target	168
NSDI_17_008	flow	168
NSDI_17_009	keys	168
OOPSLA_17_023	loops	168
SC_17_036	failure	168
SC_17_051	tinca	168
SIGCOMM_17_027	video	168
Sigmetrics_17_004	computation	168
SIGMOD_17_004	sg	168
SIGMOD_17_009	graph	168
SIGMOD_17_077	pair	168
SOSP_17_004	algorand	168
SOSP_17_008	value	168
SP_17_006	certificates	168
SP_17_020	certificate	168
CCS_17_005	vibration	167
CCS_17_095	security	167
CCS_17_147	hextype	167
EuroSys_17_028	data	167
FAST_17_005	fuse	167
HiPC_17_029	context	167
HPCA_17_007	md	167
MICRO_17_029	neuronal	167
NDSS_17_006	attack	167
NDSS_17_006	controller	167
NDSS_17_018	patterns	167
OOPSLA_17_028	thread	167
OOPSLA_17_037	round	167
PODC_17_034	log	167
SC_17_051	nvm	167
SIGMETRICS_17_009	problem	167
SIGMETRICS_17_013	latency	167
SIGMOD_17_046	list	167
SOSP_17_019	memory	167
SP_17_015	aaa	167
SP_17_057	type	167
ASPLOS_17_014	events	166
CCS_17_003	protocol	166
IMC_17_012	rules	166
IMC_17_023	performance	166
MICRO_17_006	bm	166
MICRO_17_023	operations	166
MICRO_17_047	sharing	166
NDSS_17_039	class	166
NDSS_17_052	untrusted	166
OOPSLA_17_021	classes	166
OOPSLA_17_060	code	166
PLDI_17_025	sql	166
SIGCOMM_17_018	path	166
SIGMOD_17_020	dbdedup	166
SIGMOD_17_056	pricing	166
SLE_17_021	grammar	166
ASPLOS_17_050	kpc	165
CCS_17_079	logins	165
CCS_17_084	attacks	165
CCS_17_105	execution	165
Cluster_17_020	network	165
HPCC_17_012	data	165
ISCA_17_012	power	165
ISCA_17_031	pe	165
KDD_17_062	plexes	165
NDSS_17_041	inner	165
NDSS_17_044	rov	165
OOPSLA_17_012	context	165
PACT_17_019	tlb	165
PODC_17_017	coloring	165
SIGMETRICS_17_013	performance	165
SIGMOD_17_058	hypothesis	165
SOSP_17_012	disk	165
SOSP_17_026	messages	165
SP_17_015	hostname	165
SP_17_020	ikp	165
SPAA_17_006	scheduler	165
VEE_17_015	vm	165
ASPLOS_17_026	requests	164
CCS_17_003	parties	164
CCS_17_005	authentication	164
EuroSys_17_035	memory	164
FAST_17_003	pgc	164
HiPC_17_032	cache	164
HPDC_17_004	storage	164
ICPE_17_003	memory	164
ICPP_17_037	map	164
IPDPS_17_060	data	164
ISCA_17_004	power	164
MICRO_17_016	data	164
OOPSLA_17_057	mutation	164
PACT_17_005	row	164
PACT_17_008	skeleton	164
PACT_17_019	memory	164
PPoPP_17_003	gpu	164
SIGIR_17_074	user	164
SIGMETRICS_17_013	data	164
SIGMOD_17_034	influence	164
SIGMOD_17_047	riders	164
SIGMOD_17_061	predicates	164
SLE_17_012	type	164
SOCC_17_036	vms	164
SOCC_17_038	ig	164
SOSP_17_037	stream	164
SP_17_013	binding	164
SP_17_043	search	164
CCS_17_058	dns	163
CoNEXT_17_028	lte	163
HotOS_17_007	consistency	163
HPCA_17_028	memory	163
IMC_17_027	research	163
IPDPS_17_110	compression	163
ISCA_17_018	clank	163
ISCA_17_053	footprint	163
MICRO_17_007	bandwidth	163
MICRO_17_031	prediction	163
MobiCom_17_035	staple	163
NDSS_17_034	user	163
NDSS_17_035	network	163
OOPSLA_17_053	configuration	163
SIGIR_17_018	site	163
SIGIR_17_064	lsh	163
Sigmetrics_17_024	network	163
SIGMOD_17_013	item	163
SIGMOD_17_029	graph	163
SIGMOD_17_060	approach	163
SOSP_17_025	group	163
ASPLOS_17_046	dcatch	162
CCS_17_013	attacker	162
CCS_17_027	graph	162
CCS_17_119	pk	162
CCS_17_137	blocks	162
CLOUD_17_013	instance	162
HPCC_17_066	virtual	162
ICPP_17_055	power	162
IPDPS_17_013	cloud	162
IPDPS_17_103	tensor	162
ISCA_17_008	data	162
ISCA_17_045	tasks	162
KDD_17_028	topic	162
MASCOTS_17_014	job	162
OOPSLA_17_007	memory	162
OOPSLA_17_017	cache	162
OOPSLA_17_029	errors	162
PACT_17_012	leeway	162
SIGCOMM_17_029	ndp	162
SIGIR_17_027	search	162
Sigmetrics_17_004	vertex	162
SOCC_17_009	system	162
SOSP_17_010	vm	162
SP_17_040	documents	162
CCS_17_095	fpe	161
EuroSys_17_015	osaic	161
HPDC_17_001	jobs	161
ICPE_17_027	projects	161
ICPP_17_017	broadcast	161
IMC_17_020	site	161
IPDPS_17_083	vcs	161
ISCA_17_004	bespoke	161
MICRO_17_007	energy	161
MICRO_17_010	logging	161
Middleware_17_006	storage	161
MobiCom_17_001	wifi	161
MobiCom_17_011	dems	161
NDSS_17_003	protocol	161
NDSS_17_008	rule	161
SIGCOMM_17_027	pensieve	161
Sigmetrics_17_004	state	161
SIGMETRICS_17_014	slc	161
SIGMOD_17_003	kak	161
SIGMOD_17_094	accuracy	161
SOCC_17_003	cache	161
SOSP_17_017	system	161
SOSP_17_030	value	161
SP_17_040	shard	161
CCGrid_17_062	resource	160
CIDR_17_011	provenance	160
CIDR_17_013	data	160
Cluster_17_013	memory	160
EuroSys_17_017	memory	160
EuroSys_17_036	tx	160
FAST_17_001	ﬁle	160
HotCloud_17_002	data	160
HPCA_17_004	tlb	160
ICPE_17_009	time	160
ICPP_17_035	cost	160
IMC_17_028	anycast	160
ISCA_17_005	gf	160
MICRO_17_052	instructions	160
Middleware_17_011	cloud	160
MobiCom_17_019	rfid	160
NSDI_17_002	storage	160
OOPSLA_17_048	gradual	160
PACT_17_011	nexus	160
PODS_17_003	time	160
SC_17_036	systems	160
SIGIR_17_006	word	160
SIGMOD_17_018	support	160
SIGMOD_17_029	partitioning	160
SIGMOD_17_078	optimization	160
SP_17_050	users	160
SP_17_056	server	160
VEE_17_001	vm	160
ASPLOS_17_024	flash	159
CCS_17_020	security	159
CCS_17_117	clio	159
EuroSys_17_008	minicrypt	159
EuroSys_17_022	network	159
HPCA_17_023	app	159
ICPP_17_007	openmp	159
ICPP_17_013	memory	159
MICRO_17_052	instruction	159
NDSS_17_003	transaction	159
NSDI_17_019	controller	159
OOPSLA_17_058	tree	159
PLDI_17_004	foo	159
SC_17_004	tp	159
SIGMOD_17_013	pair	159
SIGMOD_17_050	logging	159
SLE_17_016	input	159
SOCC_17_013	cache	159
SOCC_17_015	ssl	159
SOCC_17_035	data	159
SPAA_17_010	latency	159
SPAA_17_014	log	159
VEE_17_015	memory	159
ASPLOS_17_015	data	158
ASPLOS_17_023	transaction	158
ATC_17_051	metadata	158
CCGrid_17_020	nested	158
CCS_17_126	routing	158
CCS_17_136	fixes	158
FAST_17_006	knockoff	158
HCW_17_002	cpu	158
HiPC_17_029	memory	158
HotStorage_17_021	data	158
HPCA_17_015	network	158
HPCA_17_016	softmc	158
HPCA_17_049	memory	158
ICDM_17_044	network	158
ICPE_17_006	bid	158
IPDPS_17_090	operation	158
ISCA_17_050	cache	158
KDD_17_051	topic	158
MICRO_17_034	csalt	158
MobiCom_17_020	rfid	158
NDSS_17_056	context	158
NDSS_17_059	drone	158
OOPSLA_17_025	static	158
OOPSLA_17_066	specification	158
PODC_17_016	log	158
SC_17_038	fock	158
SC_17_046	routing	158
SC_17_055	dram	158
SIGCOMM_17_010	network	158
SIGCOMM_17_017	pepc	158
SIGMETRICS_17_014	flash	158
SIGMOD_17_025	recursive	158
SIGMOD_17_047	vehicle	158
SOCC_17_038	ift	158
SYSTOR_17_013	applications	158
ASPLOS_17_027	analysis	157
ASPLOS_17_054	network	157
ATC_17_045	energy	157
CCGrid_17_023	resource	157
CCS_17_087	privacy	157
CCS_17_144	aflgo	157
CoNEXT_17_005	nodes	157
EuroSys_17_005	containers	157
EuroSys_17_027	app	157
FAST_17_006	data	157
FAST_17_007	ﬁle	157
IISWC_17_027	precision	157
IMC_17_024	urls	157
IPDPS_17_085	hash	157
ISCA_17_004	application	157
ISCA_17_010	regulator	157
ISCA_17_047	dirty	157
ISCA_17_053	congestion	157
MICRO_17_034	cache	157
Middleware_17_015	streamapprox	157
MobiCom_17_018	transmitters	157
MobiCom_17_035	state	157
NSDI_17_026	network	157
NSDI_17_037	nfiniswap	157
PODS_17_015	repairs	157
PPoPP_17_011	tree	157
SC_17_024	refine	157
SC_17_055	performance	157
SIGCOMM_17_035	nfs	157
SIGIR_17_049	query	157
SIGMOD_17_007	queries	157
SIGMOD_17_021	vertices	157
SIGMOD_17_042	time	157
SIGMOD_17_064	xq	157
SIGMOD_17_089	core	157
SOCC_17_017	tree	157
SOCC_17_018	hash	157
SP_17_026	attack	157
SP_17_049	patterns	157
SP_17_059	exploit	157
ASPLOS_17_017	value	156
CCS_17_012	web	156
CCS_17_022	high	156
CCS_17_029	channel	156
CCS_17_135	libraries	156
HiPC_17_016	pattern	156
HPCA_17_009	gating	156
HPCA_17_011	dpc	156
IGSC_17_020	power	156
IISWC_17_001	performance	156
IISWC_17_028	loop	156
IMC_17_014	channel	156
IMC_17_019	domains	156
IPDPS_17_075	memory	156
IPDPS_17_077	loop	156
ISCA_17_049	nmp	156
MobiCom_17_028	ui	156
NSDI_17_022	queries	156
OOPSLA_17_042	exp	156
PACT_17_017	chunk	156
PACT_17_021	memory	156
PODC_17_013	random	156
PODC_17_029	registers	156
PODS_17_022	x̄	156
SC_17_015	gpu	156
SC_17_055	memory	156
SIGCOMM_17_033	drmt	156
SIGIR_17_041	search	156
SIGMOD_17_001	predicate	156
SIGMOD_17_051	data	156
SIGMOD_17_056	price	156
ASPLOS_17_026	slack	155
ASPLOS_17_038	world	155
CCGrid_17_062	cpu	155
CCS_17_017	shares	155
CCS_17_083	voice	155
CoNEXT_17_009	tx	155
HPCA_17_030	qos	155
ICPP_17_008	nabbit	155
ICPP_17_054	data	155
IMC_17_025	typosquatting	155
ISCA_17_016	memory	155
ISCA_17_042	weight	155
MICRO_17_013	mosaic	155
NDSS_17_034	app	155
OOPSLA_17_035	actor	155
OOPSLA_17_050	cost	155
PODS_17_012	failure	155
SIGCOMM_17_001	nfs	155
SIGMOD_17_033	source	155
SOCC_17_036	cost	155
SP_17_006	filter	155
SP_17_020	ca	155
SP_17_041	inputs	155
SP_17_055	vuddy	155
ASPLOS_17_024	reflex	154
ASPLOS_17_026	request	154
ATC_17_048	graph	154
CCS_17_032	write	154
CCS_17_059	nameserver	154
CCS_17_139	usb	154
EuroSys_17_007	systems	154
HCW_17_003	ram	154
HiPC_17_025	cache	154
HPCC_17_053	tag	154
ICAC_17_013	energy	154
ISCA_17_020	retention	154
KDD_17_057	path	154
MICRO_17_037	energy	154
MICRO_17_047	false	154
NDSS_17_019	support	154
NDSS_17_023	lockstep	154
NDSS_17_037	javascript	154
OOPSLA_17_002	proof	154
PLDI_17_043	q̃	154
SIGCOMM_17_005	dysco	154
SIGIR_17_049	queries	154
SIGIR_17_067	privacy	154
SIGIR_17_068	user	154
Sigmetrics_17_003	port	154
SIGMETRICS_17_014	data	154
Sigmetrics_17_015	row	154
SIGMOD_17_006	spread	154
SIGMOD_17_068	tuning	154
SIGMOD_17_093	monkey	154
SOCC_17_043	data	154
SOCC_17_043	time	154
SOSP_17_008	netcache	154
SOSP_17_028	system	154
ASPLOS_17_005	row	153
ASPLOS_17_038	security	153
CCS_17_021	typos	153
CCS_17_091	ind	153
CIDR_17_004	data	153
CIDR_17_010	index	153
Cluster_17_018	directional	153
CoNEXT_17_013	signal	153
EuroSys_17_028	disc	153
FAST_17_016	time	153
ICDM_17_068	spun	153
ISCA_17_001	tpu	153
KDD_17_055	nodes	153
MICRO_17_039	sram	153
MobiCom_17_020	tags	153
NDSS_17_001	index	153
NDSS_17_011	user	153
NDSS_17_050	shield	153
NSDI_17_009	domains	153
PLDI_17_003	precondition	153
PLDI_17_032	language	153
PODS_17_016	w.r.t	153
SC_17_043	memory	153
SC_17_053	papyruskv	153
SIGCOMM_17_018	protocols	153
SIGMETRICS_17_021	throughput	153
SIGMOD_17_021	vertex	153
SIGMOD_17_031	virtual	153
SIGMOD_17_068	knobs	153
SIGMOD_17_088	scan	153
SOCC_17_017	query	153
SOSP_17_011	os	153
SOSP_17_013	arm	153
SOSP_17_029	fortis	153
SOSP_17_037	queries	153
SP_17_034	game	153
SP_17_039	applications	153
SPAA_17_010	singler	153
ASPLOS_17_005	dram	152
ASPLOS_17_037	security	152
ATC_17_037	cache	152
CCGrid_17_066	cloud	152
CCS_17_017	honest	152
CCS_17_066	security	152
CCS_17_106	gadgets	152
CCS_17_106	xss	152
CLOUD_17_019	coflow	152
CoNEXT_17_025	buffer	152
HPCA_17_038	bandwidth	152
HPCA_17_047	kernel	152
HPCC_17_047	fatnode	152
HPDC_17_006	memory	152
IGSC_17_010	power	152
IPDPS_17_027	cache	152
KDD_17_038	whole	152
NDSS_17_015	images	152
NDSS_17_027	security	152
NDSS_17_053	program	152
OOPSLA_17_058	traversal	152
PLDI_17_018	analysis	152
PODS_17_016	set	152
PPoPP_17_008	level	152
SIGMOD_17_013	pairs	152
SIGMOD_17_025	join	152
SIGMOD_17_028	fpga	152
SIGMOD_17_072	blockchain	152
SOSP_17_012	resource	152
SPAA_17_021	node	152
ASPLOS_17_029	energy	151
ASPLOS_17_030	tlb	151
CCS_17_002	pb	151
CCS_17_051	apps	151
CLOUD_17_013	spot	151
Cluster_17_030	gpu	151
FAST_17_006	version	151
FAST_17_027	key	151
HiPC_17_002	external	151
HPCA_17_028	sets	151
ICPP_17_024	blocks	151
IMC_17_016	addresses	151
IPDPS_17_009	memory	151
ISCA_17_004	processor	151
ISCA_17_021	kernel	151
KDD_17_021	vec	151
MICRO_17_025	drisa	151
MICRO_17_039	bvf	151
MICRO_17_054	quantum	151
MobiCom_17_026	vauth	151
NDSS_17_061	spraying	151
PACT_17_018	error	151
SC_17_012	sparse	151
SIGCOMM_17_023	bgp	151
SIGMOD_17_019	buds	151
SIGMOD_17_042	rules	151
SIGMOD_17_085	data	151
SOCC_17_019	tasks	151
SP_17_028	dataset	151
SP_17_039	output	151
ATC_17_050	privacy	150
ATC_17_058	file	150
CCGrid_17_010	migration	150
CCGrid_17_062	rubis	150
CCS_17_035	providers	150
CCS_17_073	users	150
CCS_17_084	definition	150
CLOUD_17_005	data	150
EuroSys_17_026	entity	150
HPCA_17_026	cache	150
HPDC_17_003	node	150
HPDC_17_005	data	150
ICPP_17_016	stream	150
ICPP_17_041	data	150
IISWC_17_026	kernel	150
KDD_17_039	tensor	150
MICRO_17_042	warp	150
MICRO_17_045	tail	150
NDSS_17_042	cache	150
NDSS_17_064	memory	150
NSDI_17_008	event	150
OOPSLA_17_007	volatile	150
OOPSLA_17_055	shape	150
PACT_17_016	graph	150
PLDI_17_043	queries	150
SC_17_047	southwell	150
SIGIR_17_046	ranking	150
SIGMETRICS_17_006	µj	150
SIGMETRICS_17_019	portfolio	150
SIGMETRICS_17_020	pricing	150
SIGMOD_17_020	record	150
SIGMOD_17_065	θi	150
SIGMOD_17_069	verification	150
SOCC_17_037	snic	150
SOCC_17_038	records	150
SOSP_17_002	failure	150
SYSTOR_17_004	time	150
ASPLOS_17_036	kernel	149
ASPLOS_17_048	bugs	149
CCGrid_17_060	queue	149
CCS_17_023	graph	149
CCS_17_036	com	149
CCS_17_064	app	149
CCS_17_067	attacker	149
CCS_17_132	system	149
CoNEXT_17_020	route	149
HiPC_17_019	odp	149
HPCC_17_053	owner	149
ICPP_17_011	matrix	149
ICPP_17_056	memory	149
IMC_17_024	alternative	149
IPDPS_17_025	picos	149
NDSS_17_033	app	149
PPoPP_17_021	message	149
SIGCOMM_17_020	edge	149
SIGCOMM_17_021	rfid	149
SIGMOD_17_064	privacy	149
SP_17_011	attacks	149
ASPLOS_17_015	nr	148
CCS_17_012	standard	148
CCS_17_013	mining	148
CCS_17_059	domains	148
CCS_17_063	nonce	148
CCS_17_075	matrix	148
CCS_17_107	requests	148
CCS_17_108	attack	148
CCS_17_112	jasmin	148
CCS_17_150	enclave	148
CoNEXT_17_013	tag	148
CoNEXT_17_016	roi	148
CoNEXT_17_030	clove	148
EuroSys_17_028	discs	148
HiPC_17_004	memory	148
HPDC_17_008	pushing	148
ICDM_17_048	dart	148
ICPP_17_013	gpu	148
IPDPS_17_074	commands	148
MASCOTS_17_014	demand	148
MobiCom_17_002	wifi	148
MobiCom_17_010	slices	148
NDSS_17_007	psi	148
NDSS_17_008	virtual	148
NSDI_17_006	cpu	148
NSDI_17_030	ball	148
OOPSLA_17_039	manual	148
OOPSLA_17_044	virtual	148
OOPSLA_17_058	fusion	148
OOPSLA_17_060	java	148
PACT_17_013	cache	148
PODS_17_006	fm	148
SC_17_043	spin	148
SIGCOMM_17_024	load	148
SIGMETRICS_17_014	state	148
SIGMOD_17_010	macrobase	148
SIGMOD_17_014	algorithm	148
SOCC_17_005	cd	148
SOSP_17_031	container	148
SOSP_17_032	memory	148
SOSP_17_034	placement	148
SP_17_009	sl	148
SP_17_028	attack	148
ASPLOS_17_049	wl	147
CCGrid_17_007	selection	147
CCS_17_017	sharing	147
CCS_17_020	participants	147
CCS_17_034	shadowed	147
CCS_17_059	domain	147
CCS_17_093	exploits	147
CCS_17_097	ẽ	147
CCS_17_126	traffic	147
CCS_17_150	memory	147
Cluster_17_026	vertex	147
CoNEXT_17_029	worker	147
EuroSys_17_001	thread	147
EuroSys_17_032	memory	147
HotOS_17_011	quantum	147
HPCA_17_009	based	147
HPCC_17_019	community	147
HPCC_17_043	mapping	147
ICPP_17_018	data	147
ICPP_17_051	coloring	147
IGSC_17_011	energy	147
IMC_17_022	dns	147
IMC_17_025	email	147
IPDPS_17_039	detection	147
IPDPS_17_051	side	147
IPDPS_17_076	tasks	147
ISCA_17_003	scnn	147
ISCA_17_010	voltage	147
MASCOTS_17_008	storage	147
MASCOTS_17_013	power	147
Middleware_17_014	sensor	147
MobiCom_17_020	phase	147
NDSS_17_017	passwords	147
NDSS_17_021	malware	147
NSDI_17_015	prio	147
NSDI_17_026	flexplane	147
OOPSLA_17_041	extension	147
OOPSLA_17_048	type	147
OOPSLA_17_055	contract	147
PLDI_17_039	program	147
PODC_17_028	chain	147
SIGIR_17_033	attraction	147
SIGMOD_17_011	gene	147
SIGMOD_17_018	graph	147
SIGMOD_17_021	time	147
SIGMOD_17_024	graph	147
SIGMOD_17_043	nrae	147
SIGMOD_17_052	error	147
SIGMOD_17_063	fd	147
SOCC_17_003	data	147
SOCC_17_005	capacity	147
SOCC_17_012	vm	147
SOSP_17_007	transaction	147
SOSP_17_010	vms	147
SOSP_17_015	kernel	147
SOSP_17_028	log	147
SP_17_029	authentication	147
ASPLOS_17_016	recovery	146
ASPLOS_17_031	memory	146
ASPLOS_17_033	gpu	146
ASPLOS_17_039	native	146
ASPLOS_17_049	dram	146
ATC_17_019	jobs	146
ATC_17_049	enclave	146
CCGrid_17_002	data	146
CCS_17_011	javascript	146
CCS_17_023	embedding	146
CCS_17_025	enforcement	146
Cluster_17_021	burst	146
EuroSys_17_036	kamino	146
HPCA_17_010	performance	146
HPDC_17_007	gpu	146
HPDC_17_009	checkpointing	146
ICAC_17_001	interference	146
IMC_17_015	bitrate	146
IMC_17_021	access	146
IPDPS_17_029	stencil	146
IPDPS_17_059	phase	146
ISCA_17_010	regulators	146
ISCA_17_039	hash	146
ISCA_17_048	dram	146
KDD_17_053	context	146
MICRO_17_027	pageforge	146
Middleware_17_009	events	146
NDSS_17_048	tor	146
NDSS_17_055	plc	146
NDSS_17_055	system	146
OOPSLA_17_015	projects	146
PACT_17_020	memory	146
SC_17_039	system	146
SIGIR_17_076	entities	146
SIGMOD_17_018	pattern	146
SIGMOD_17_026	incremental	146
SIGMOD_17_046	bitmap	146
SOCC_17_011	ﬁle	146
SOCC_17_037	host	146
SOCC_17_041	transactions	146
SP_17_034	protocol	146
SP_17_051	phone	146
SPAA_17_030	recursive	146
ATC_17_059	transaction	145
CCS_17_002	protocol	145
CCS_17_037	model	145
CCS_17_053	ssl	145
CCS_17_067	attacks	145
CCS_17_072	spam	145
CCS_17_084	match	145
CCS_17_106	code	145
CCS_17_146	data	145
CLOUD_17_005	rate	145
EuroSys_17_011	file	145
FAST_17_020	graph	145
HPCC_17_023	vm	145
HPDC_17_007	memory	145
ICPE_17_009	tdrm	145
ICPP_17_037	voronoi	145
IPDPS_17_074	batch	145
ISPASS_17_017	file	145
MICRO_17_005	memory	145
MICRO_17_052	qubits	145
MobiCom_17_008	mac	145
NDSS_17_009	vm	145
NDSS_17_052	os	145
NDSS_17_067	instruction	145
OOPSLA_17_018	conflicts	145
PODS_17_012	nbac	145
SC_17_027	offload	145
SIGIR_17_037	comments	145
SIGIR_17_038	topic	145
SIGIR_17_076	entity	145
SIGMOD_17_013	records	145
SIGMOD_17_064	markov	145
SIGMOD_17_077	layer	145
SOCC_17_035	cuttlefish	145
SP_17_042	users	145
SPAA_17_004	uk	145
SPAA_17_012	ti	145
SYSTOR_17_008	data	145
ATC_17_057	flash	144
CCGrid_17_056	kv	144
CCS_17_003	party	144
CCS_17_046	circuit	144
CCS_17_062	depth	144
CCS_17_078	protocol	144
CCS_17_091	search	144
CCS_17_133	slowfuzz	144
CCS_17_148	freeguard	144
FAST_17_022	requests	144
HPCA_17_049	ﬁltering	144
ICDM_17_005	nodes	144
ICDM_17_018	diffusion	144
IPDPS_17_051	corner	144
ISCA_17_043	model	144
ISPASS_17_016	threads	144
MICRO_17_001	package	144
MICRO_17_021	cache	144
MICRO_17_039	power	144
MICRO_17_050	digital	144
MobiCom_17_008	tick	144
NDSS_17_018	video	144
NDSS_17_064	size	144
PACT_17_018	sthira	144
PLDI_17_018	type	144
PLDI_17_044	model	144
PODC_17_016	algorithm	144
PODS_17_003	query	144
PODS_17_016	du	144
SC_17_060	simulation	144
SIGCOMM_17_010	tree	144
SIGIR_17_030	mobile	144
SIGIR_17_071	question	144
SIGMETRICS_17_009	game	144
SIGMETRICS_17_026	persistent	144
SIGMOD_17_037	query	144
SIGMOD_17_045	quotient	144
SOCC_17_011	lsm	144
SOSP_17_012	data	144
SP_17_021	invariant	144
SP_17_040	search	144
SP_17_050	permission	144
ATC_17_049	graphene	143
ATC_17_054	file	143
CCGrid_17_020	vm	143
CCS_17_017	multiplication	143
CCS_17_047	key	143
CCS_17_059	ns	143
CCS_17_071	review	143
CCS_17_082	group	143
CCS_17_084	partnering	143
CCS_17_088	errors	143
CCS_17_137	hidden	143
HPCC_17_023	tasks	143
HPCC_17_043	dram	143
HPDC_17_005	arrayudf	143
[truncated: 998,000+ more rows]
