# Supplementary material for: A survey of accepted authors in computer systems conferences
Source: PeerJ Comput Sci. 2020 Sep 28;6:e299. doi: 10.7717/peerj-cs.299 (PMC7924675; doi:10.7717/peerj-cs.299)
Supplement: Supplemental Information 2 — This is a snapshot of the github repository that includes the data and source code required to reproduce this paper (except for confidential survey data). The snapshot represents commit 6663a253f1ac4dc351a78ccc74c0de80c7cc06ad of http://github.com/eitanf/sysconf. The most pertinent article files are under pubs/diversity-survey/. [file peerj-cs-06-299-s002.bz2 › sysconf/features/papers.csv]

key	words	alphabetized	award	months_to_gs	months_to_eprint	subtitle	labeled_title	title_length	references	entities
CIDR_17_001	9051	False	False	4	4	False	False	6	18	Apache Kafka;Big data;Inter-process communication;Scalability;Stream processing;Streaming media;Time series
CIDR_17_002	6486	False	False	4	4	False	False	8	16	Big data;Database;Ecosystem;IT risk management;Mobile app
CIDR_17_003	6816	False	False	4	4	True	True	10	28	Apache Spark;Big data;Computational model;Distributed computing;High-throughput computing;Scalability;Stream processing;Throughput;Total cost of ownership
CIDR_17_004	8004	True	False	8	8	True	True	6		Data center;Telematics;explanation
CIDR_17_005	7077	False	False	4	4	False	False	4	19	Big data;Computation;Data science;Database;End-to-end principle;Experience;Federation (information technology);Grunt;Linkage (software);Merck Index;Sputter cleaning;Workflow engine
CIDR_17_006	11813	False	False	8	8	True	True	5	23	Agile software development;Apache Hive;Application programming interface;Best practice;Big data;Business informatics;Classless Inter-Domain Routing;Clean Slate Program;Column (database);Column-oriented DBMS;Compiler;Computation;Confidentiality;Context (computing);Counterfactual definiteness;Daily build;Data dictionary;Data governance;Data lineage;Data science;Data system;Database;Database engine;…
CIDR_17_007	8340	False	False	4	4	False	False	3	19	Context-sensitive language;Data curation;Database;Probabilistic database;Programming paradigm;Relational database;Workspace
CIDR_17_008	9001	False	False	4	4	False	False	5	46	CPU cache;Cache coherence;Database engine;General-purpose computing on graphics processing units;Heterogeneous System Architecture;Message passing;Multi-core processor;Online analytical processing;Online transaction processing;Parallel computing;Replay attack;Shared memory
CIDR_17_009	7028	False	False	4	4	True	False	8	30	Database;Plan;Relational database management system;Sampling (signal processing)
CIDR_17_010	10727	True	False	4	4	False	False	6	7	Actor model;Application programming interface;Cloud storage;Fault tolerance;In-memory database;Programming model;Relational database management system;Scalability;Server (computing)
CIDR_17_011	7135	False	False	4	4	True	False	11	48	Computation;Database;Debugging;Distributed computing;Experience;Software deployment;Systems architecture
CIDR_17_012	10275	False	False	4	4	False	False	11	43	Big data;Cloud computing;Data science
CIDR_17_013	6614	False	False	4	4	False	False	9	20	Big data;Database engine;Metagenomics;Reference implementation
CIDR_17_014	6784	False	False	6	6	False	False	5	52	Autonomic computing;Autonomous car;Database;Deep learning;Integrated circuit;Management system;Physical design (electronics)
CIDR_17_015	7677	False	False	4	4	False	False	7	33	Data science;Interaction;Programmer
CIDR_17_016	10659	False	False	4	4	False	False	10	50	Concurrency (computer science);Concurrency control;Data visualization;End-to-end principle;Interaction;Interaction technique;Lurker;Management system;Method of analytic tableaux;SQL;Systems design;User interface;View (SQL)
CIDR_17_017	8108	False	False	4	4	True	True	7	23	AVA Radio Company;Controlled natural language;Data science;Interface (Java);Natural language;Pipeline (computing)
CIDR_17_018	7758	False	False	4	4	True	False	9	13	Algorithmic efficiency;Big data;Brute-force attack;Curiously recurring template pattern;Data infrastructure;Jumpstart Our Business Startups Act;Open research;Petabyte
CIDR_17_019	8511	False	False	4	4	False	False	5	10	Apriori algorithm;Cybercrime;Database;Database activity monitoring;Database forensics;Experiment;Information sensitivity
CIDR_17_020	6201	True	False	6	6	False	False	7	7	Book;Database;Materialized view;Relational database;Result set;Rewriting
CIDR_17_021	12382	False	False	4	4	True	False	12	66	Algorithm;Benchmark (computing);Flip-flop (electronics);Multi-core processor;Mutual exclusion;NAT traversal;No Silver Bullet;Relational database management system;Relay;Scalability
CIDR_17_022	7438	False	False	4	4	True	False	14	21	Algorithm;Central processing unit;Concurrency (computer science);Concurrency control;Database;In-memory database;Load balancing (computing);Multi-core processor;Project Looking Glass
CIDR_17_023	8282	True	False	4	4	True	False	13	58	Consistency (database systems);Eventual consistency;Jumpstart Our Business Startups Act;Snapshot (computer storage);Snapshot isolation;Transaction processing;Weak consistency
CIDR_17_024	8051	False	False	4		False	False	10	30	Amazon Mechanical Turk;The Simpsons;The Turk
CIDR_17_025	9200	False	False	4	4	True	True	12	48	Algorithm;Baseline (configuration management);Code generation (compiler);Compiler;Directed acyclic graph;Experiment;High- and low-level;Holism;Linear algebra;Machine learning;Mathematical optimization;Memory bandwidth;Program optimization;Requirement;Snapshot (computer storage);Sparse matrix;Spoofing attack;Symbolic computation
CIDR_17_026	4602	True	False	6		True	True	13	14	Concurrent computing;Janus Recognition Toolkit (JRTk);Manycore processor;PageRank;Transaction processing;Windows 3.1x
CIDR_17_027	7546	False	False	4	4	True	True	9	28	Apache Spark;Data-intensive computing;Intermediate representation;Libraries;Library;Library (computing);Machine learning;NumPy;Parallel computing;Program optimization;SQL;Structured Query Language;TensorFlow;Workload;pandas
CIDR_17_028	6082	True	False	4	4	False	False	5	15	Algorithm;Big data;Database;Money;Response time (technology);Responsiveness;Scalability;Software rot;Solution stack;Velocity
CIDR_17_029	10861	True	False	4	4	False	False	10		Cloud computing;Computer performance;Enterprise resource planning;Machine learning;Money;Onset (audio);Performance prediction;Provisioning;Query string;Reinforcement learning;Virtual machine
CIDR_17_030	7314	False	False	4	4	False	False	5	12	Amplifier;B-tree;Central processing unit;Database;Database engine;IBM Tivoli Storage Productivity Center;InnoDB;Log-structured file system;MySQL;Online transaction processing;Requirement;Response time (technology);RocksDB;Storage efficiency;Throughput
CIDR_17_031	6660	False	False	4	4	True	True	6	19	Automated theorem proving;Conjunctive query;Constraint satisfaction problem;Correctness (computer science);Experiment;Proof assistant;Relational database management system;Rewrite (programming);SQL;SQL Server Compact;Undecidable problem
CIDR_17_032	9932	True	False	4	4	True	True	9	14	Data integrity;Database;Eye of the Beholder;Relational database management system
PPoPP_17_001	11223	False	True	3	3	True	True	9	33	CUDA;Central processing unit;Daemon;Daemon (computing);Graphics processing unit;Image processing;Kernel (operating system);Operating system;POSIX Threads;Pagoda (data structure);Parallel computing;Runtime system;Scheduling (computing);Spawn (computing);Speedup;Thread (computing);Throughput
PPoPP_17_002	13542	False	True	3	3	True	True	10	55	Cilk Plus;Common subexpression elimination;Compiler;Concurrency (computer science);Control flow;Control flow graph;Intermediate representation;LLVM;Loop scheduling;Loop-invariant code motion;OpenMP;Optimizing compiler;Parallel computing;Recursion;Scheduling (computing);Spawning networks;Tail call
PPoPP_17_003	10261	False	False	3	3	True	True	10	28	Algorithm;Computer programming;Graphics processing unit;Programming model;Runtime system;Scalability;Speedup;Supercomputer;Synchronous programming language
PPoPP_17_004	10002	False	False	3	4	True	False	17	32	Application checkpointing;Computer data storage;Diskless node;Failure rate;Fault tolerance;In-memory database;Linpack benchmarks;Scalability;Supercomputer
PPoPP_17_005	12691	False	False	3	3	True	False	11	41	APL;Benchmark (computing);Compiler;Computation;Consistency model;Haskell;Immutable object;Imperative programming;Overhead (computing);Process calculus;Programmer;Programming idiom;Programming language;Race condition;Sequential consistency;Shared memory;The Glorious Glasgow Haskell Compilation System;Thread-local storage;Type system;X86
PPoPP_17_006	10510	True	False	3		False	False	8	33	Benchmark (computing);Concurrency (computer science);Concurrency control;DACAPO;Database transaction;Lock (computer science);Naivety;Overhead (computing);Programmer;Programming language;Secure by design;Shared memory;Side effect (computer science);Smart Battery;Software transactional memory;Static program analysis;Transactional memory
PPoPP_17_007	13597	False	False	3	3	False	False	11	43	C++11;Central processing unit;Compare-and-swap;Concurrent data structure;Correctness (computer science);Data structure;High- and low-level;Linearizability;Memory model (programming);Multi-core processor;SWAP (instrument);Software bug
PPoPP_17_008	12929	False	False	3	3	False	False	10	19	Fairness measure;Lavasoft Ad-Aware;Locality of reference;Lock (computer science);Message Passing Interface;Music Construction Set;Non-uniform memory access;Scalability;Throughput;Timeout (computing);Uniform memory access
PPoPP_17_009	9758	False	False	3	11	False	False	8	23	Algorithm;Checksum;Cholesky decomposition;Error detection and correction;Exception handling;Experiment;Fault tolerance;Karl Hessenberg;LAPACK;QR decomposition;ScaLAPACK;Scalability;Singular value decomposition
PPoPP_17_010	12522	False	False	3	3	False	False	4	30	Algorithm;Automatic vectorization;Bellman–Ford algorithm;CUDA;Compiler;Depth-first search;Dynamic programming;Graphics processing unit;High- and low-level;Kernel (operating system);Parallel computing;SIMD;String searching algorithm
PPoPP_17_011	10208	False	False	3	3	True	True	9	35	Access control;Attribute–value pair;B+ tree;Concurrency (computer science);Concurrency control;Design pattern;HTML;Key-value database;Multi-core processor;Scalability;Search tree;Software design pattern;Speedup;Transactional memory
PPoPP_17_012	10098	False	False	3	10	True	False	11	36	Data structure;Dynamic data;Lock (computer science);Multi-core processor;Overhead (computing);Search tree
PPoPP_17_013	10906	False	False	3	3	False	False	10	15	Assembly language;BLAS;Bare machine;Benchmark (computing);Convolution;Graphics processing unit;Kepler (microarchitecture);Memory hierarchy;Microarchitecture;Performance tuning;Reverse engineering;Throughput;Toolchain
PPoPP_17_014	11444	False	False	3	3	True	True	11	30	Computer multitasking;Data center;Entity Name Part Qualifier - adopted;Graphics Processing Unit;Graphics processing unit;Preemption (computing);Programs - Publication Format;Scheduling (computing);Smartphone;Smartphone;Software framework;Throughput
PPoPP_17_015	11328	False	False	3	3	False	False	13	48	Compiler;Computation;Data-intensive computing;General-purpose computing on graphics processing units;Mean squared error;Memory map;Parallel computing;Run time (program lifecycle phase);Self-tuning;Simple set;Stencil code;Tiling window manager
PPoPP_17_016	13467	True	False	3	3	False	False	10	27	Binary search algorithm;CUDA;Double-precision floating-point format;GeForce 700 series;Graphics processing unit;Latent Dirichlet allocation;Machine learning;Mixture model;On the fly;SIMD;Sampling (signal processing);Single-precision floating-point format;Topic model
PPoPP_17_017	11678	False	False	3	3	False	False	12	13	Asymptotically optimal algorithm;Baseline (configuration management);Computation;Data parallelism;Grams;Iteration;Multi-core processor;Parallel computing;Program transformation;Recursion;Scheduling (computing);Speedup;Task parallelism;Universal instantiation
PPoPP_17_018	10608	False	False	3	12	True	False	8	53	Algorithm;Central processing unit;Multi-core processor;OpenMP;Parsec (parser);Program optimization;Thread (computing);Time complexity;Working set
PPoPP_17_019	11939	False	False	3	3	False	False	14	24	Finite-state machine;HTML;Huffman coding;Manycore processor;Multi-core processor;Parallel computing;Pushdown automaton;Regular expression;SIMD;Speculative execution;Speedup;Tokenization (data security);Xeon Phi
PPoPP_17_020	10600	True	False	3	3	True	True	10	27	Attribute–value pair;Big data;Data structure;First-class function;In-memory database;Iterator;Java;Kinetic Void;Map;Memory management;Non-blocking algorithm;Range query (data structures);Skip list;USB flash drive
PPoPP_17_021	9632	False	False	3	3	False	False	10	21	Debugging;Interference (communication);Programmer;Software bug;Synthetic data
PPoPP_17_022	11232	True	False	3	3	True	False	13	39	Amortized analysis;Concurrency (computer science);Concurrent data structure;Data structure;Directed acyclic graph;Parallel computing;Programming language;Programming paradigm;Series-parallel graph;Shared memory;Zero
PPoPP_17_023	15054	False	False	3	3	False	False	5	65	Cilk Plus;Debugging;High- and low-level;Library (computing);OpenMP;Parallel computing;Replay attack;Runtime system;Scheduling (computing);Spawn (computing);Task parallelism;Thread (computing);Threading Building Blocks;Work stealing
PPoPP_17_024	9367	False	False	3	3	False	False	8	34	Algorithm;Central processing unit;Coordinate descent;Gradient descent;Graphics processing unit;Image quality;Iterative reconstruction;Medical imaging;Multi-core processor;Parallel computing;Speedup;Test case;Tomography
PPoPP_17_025	11675	False	False	3	3	False	False	7	55	Algorithm;Central processing unit;Connectome;Connectomics;Graphics processing unit;High-throughput computing;Image processing;Machine learning;MapReduce;Mass storage;Multi-core processor;Parallel computing;Performance engineering;Scalability;Terabyte;Throughput
PPoPP_17_026	12321	False	False	3	11	False	False	12	9	Basis (linear algebra);Computation;Computational chemistry;Computer data storage;For loop;Loop optimization;NWChem;Parallel computing;Quantum mechanics;Software suite;Tiling window manager;Transformation matrix
PPoPP_17_027	9562	True	False	3	3	True	False	16	21	Algorithm;CUDA;Computation;Deep learning;Graphics processing unit;ImageNet;Open MPI;Parallel computing;Requirement;Scalability;Speedup;TensorFlow;Torch
PPoPP_17_028	10248	False	False	3	3	True	False	12	26	Computation;Computational complexity theory;Experiment;Parallel computing;Resource contention;Scheduling (computing)
PPoPP_17_029	10800	True	False	3	6	False	False	7	36	Computation;Context switch;Correctness (computer science);Data model;Data structure;Enumerated type;Network switch;Parallel computing;Scalability;Semi-structured data;Speculative execution;Speedup;Static program analysis;Web analytics;XPath
HPCA_17_001	10659	False	True	3	10	False	False	9		Convolutional neural network;Fastest;Graphics processing unit;Kernel (operating system);Microarchitecture;Multi-Touch Collaboration Wall;Pervasive informatics;Requirement;Scheduling (computing);Throughput
HPCA_17_002	13225	False	True	3	3	False	False	12	40	Algorithm;Best, worst and average case;Byte;Cache (computing);Central processing unit;Computer data storage;Die (integrated circuit);Double data rate;Dynamic random-access memory;EDRAM;High Bandwidth Memory;ICL Distributed Array Processor;Memory hierarchy;Random-access memory;Simulation;Static random-access memory
HPCA_17_003	10125	False	True	5		True	True	12	23	Advanced Configuration and Power Interface;Baseline (configuration management);Central processing unit;Client–server model;Data-intensive computing;Network interface;Network interface controller;Network packet;Online and offline;Power management;Response time (technology);Server (computing);Service-level agreement
HPCA_17_004	10253	False	True	3	3	False	False	7	47	Address space;Central processing unit;Correctness (computer science);Input–output memory management unit;Memory management unit;Programming model;Scratchpad memory;Tiling window manager;Translation lookaside buffer;Zero page
HPCA_17_005	11716	True	False	3	3	False	False	5	38	László Bélády;Markov chain;Markov decision process
HPCA_17_006	10938	False	False	3	3	True	True	14	32	CPU cache;Cache coloring;Central processing unit;Graph coloring;Linux;Linux;Manycore processor;Multi-core processor;Operating system;Scalability;Server (computing)
HPCA_17_007	10758	False	False	3	9	False	False	9	41	CPU cache;Corner case;Data hierarchy;Electronic data processing;Indirection;Mobile processor;Server (computing)
HPCA_17_008	9967	False	False	3		False	False	12	38	CPU cache;Cache (computing);Locality of reference;Memory hierarchy;Principle of locality;Profiling (information science);Synthetic data
HPCA_17_009	12374	False	False	3	3	False	False	9	42	Algorithm;Central processing unit;Embedded system;Overhead (computing);Power domains;Power gating;Power management;Processor design;Programmer;Requirement;Simulation;Spectral leakage;Symbolic simulation
HPCA_17_010	10138	False	False	3		False	False	10	20	Algorithm;Android;Best, worst and average case;Central processing unit;Control theory;Dynamic voltage scaling;Memory bandwidth;Mobile device;Operating system;Power management;Smartphone;System configuration
HPCA_17_011	10360	False	False	3	3	False	False	7	21	Computer cluster;Deferred Procedure Call;Frequency capping;Heuristic;Maximum throughput scheduling;Power management;Power supply;Program optimization;Response time (technology);Server (computing);Throughput
HPCA_17_012	10784	False	False	3		False	False	7	33	Assistive technology;Clos network;Data center;Deadlock;Equal-cost multi-path routing;Experiment;Fat tree;Fault tolerance;Jellyfish.com;Multipath routing;Randomness;Requirement;Routing;Synthetic data
HPCA_17_013	14472	False	False	3	3	True	False	15	44	Active Directory;CPU cache;Critical path method;Last mile;Manycore processor;Naivety;Operating system;Overhead projector;Scalability;Shared memory;Simulation;Sparse matrix;Thread (computing)
HPCA_17_014	10306	False	False	3	3	False	False	8	45	Bandwidth (signal processing);Dynamic random-access memory;Low-power broadcasting
HPCA_17_015	10465	False	False	3	3	False	False	8	18	Big data;Computer data storage;Control system;Data center;Digital data;Dynamic voltage scaling;High memory;Memory management;Memory module;Memory-mapped I/O;Power management
HPCA_17_016	13605	False	False	3	3	True	True	13	75	Computer data storage;Data integrity;Double data rate;Dynamic random-access memory;Field-programmable gate array;High- and low-level;High-level programming language;Memory controller;Memory module;Non-volatile memory;Observable;Open-source software;Systems design;Utility;Volatile memory
HPCA_17_017	11249	False	False	3	3	True	False	11	34	Algorithm;Classical XY model;Deadlock;Electronic data processing;Failure rate;Mesh networking;Microarchitecture;Network on a chip;Power gating;Program lifecycle phase;Router (computing);Routing;Run time (program lifecycle phase);Stock and flow;Throughput
HPCA_17_018	9831	False	False	3		False	False	15	46	Algorithm;Low-power broadcasting;Mathematical optimization;Microarchitecture;Network on a chip;Network switch;Performance per watt;Router (computing);Routing;Serialization;Synthetic data;Throughput
HPCA_17_019	9708	True	False	3	3	False	False	7	58	CPU cache;Central processing unit;ChIP-on-chip;Enterprise resource planning;Manycore processor;Network on a chip;Parallel computing;Physical Review A;Quality of service;Requirement;Router (computing);Server (computing)
HPCA_17_020	10006	False	False	3	18	False	False	17	58	2.5D;Arrayed waveguide grating;Baseline (configuration management);Benchmark (computing);Best, worst and average case;Bisection bandwidth;ChIP-on-chip;Die (integrated circuit);Focus stacking;Interconnection;Interposer;Network on a chip;PARSEC Benchmark Suite;Parsec (parser);Router (computing);Simulation;Supercomputer;Transmitter
HPCA_17_021	10094	False	False	3	3	False	False	8	22	Information leakage;Interleaved memory;Memory controller;Memory management;Memory protection;Scheduling (computing);Spectral leakage;Timing channel
HPCA_17_022	10774	False	False	3	3	True	False	14	21	Central processing unit;Cipher;Cold boot attack;DIMM;Disk encryption;Dynamic random-access memory;Emergence;Encryption;Non-volatile memory;Overhead (computing);Power supply;Reboot (computing);Replay attack;Salted Challenge Response Authentication Mechanism;Scrambler;Signal integrity;Skylake (microarchitecture);Stream cipher;Vector (malware)
HPCA_17_023	8748	False	False	3	10	False	False	11	26	Baseline (configuration management);Information leakage;Memory bandwidth;PATH (variable);Random-access memory;Scheduling (computing);Server (computing)
HPCA_17_024	9812	False	False	3	3	True	True	8	34	Adversary (cryptography);Cloud computing;Data center;Dynamic random-access memory;Memory timings;Multi-user;Network on a chip;Privacy;Schedule (project management);Scheduling (computing);Side-channel attack;Simulation;Time of arrival;Timing channel;Traffic shaping
HPCA_17_025	10624	False	False	3	3	True	False	9	18	Address space;Dynamic random-access memory;FM broadcast band;Flat memory model;Hot swapping;Interleaved memory;Load balancing (computing);Locality of reference;Lock (computer science);Paging;Placement syntax;Principle of locality
HPCA_17_026	10530	False	False	3	3	True	True	10	33	Atom;Atom;Baseline (configuration management);Byte;Byte addressing;Critical path method;Durability (database systems);IBM Tivoli Storage Productivity Center;Non-volatile memory;Redo log;Undo;Volatile memory
HPCA_17_027	9115	False	False	3	5	True	True	8	35	Attribute–value pair;Dynamic random-access memory;Indirection;Input/output;Key-value database;Lock (computer science);NoSQL;Online transaction processing;Page cache;Row (database);Solid-state drive;Solid-state electronics;Transaction processing
HPCA_17_028	9877	False	False	3	3	False	False	13	33	Cell (microprocessor);Domain Name System Security Extensions;Iteration;Multi-level cell;Phase-change memory;Radio resource management
HPCA_17_029	9381	False	False	3	5	False	False	7	27	Byte;Central processing unit;Computer multitasking;Multi-core processor;Reliability engineering;Scheduling (computing)
HPCA_17_030	10857	False	False	3	3	True	True	9	41	64-bit computing;ARM architecture;ARM big.LITTLE;Data center;Dynamic frequency scaling;Dynamic voltage scaling;Experiment;Frequency scaling;Heuristic;Memcached;Quality of service;Reinforcement learning;Task manager
HPCA_17_031	9263	False	False	3	3	True	True	6	41	Colocation centre;Data center;Fairness measure;Game theory;Heuristic;Resource contention
HPCA_17_032	9734	False	False	3	10	True	True	16	21	Access time;Address space;Algorithm;Big data;CAS latency;Computer data storage;Dynamic random-access memory;Flat memory model;Memory management;Requirement;Scalability
HPCA_17_033	9997	False	False	3	6	False	False	4	24	Autoassociative memory;CMOS;Cognition;Content-addressable memory;Discharger;Emulator;Hamming distance;Scalability
HPCA_17_034	10080	False	False	3	3	True	True	10	44	Cube;Data science;Emergence;Hybrid Memory Cube;In-memory database;Instruction-level parallelism;Linearizability;Overhead (computing);Speedup
HPCA_17_035	9221	False	False	3		False	False	7	38	Central processing unit;Cognitive dimensions of notations;Data integrity;Error detection and correction;Error-tolerant design;Forward error correction;Interconnection;Modulation;Network performance;Numerical analysis;Random-access memory;Round-off error;Scalability;Simulation;Soft error
HPCA_17_036	10050	False	False	5	5	False	False	2	26	Application checkpointing;CPU cache;Computation;Cryptography;Database;In-memory database;In-place algorithm;Kernel (operating system);Locality of reference;Operand;Static random-access memory;Throughput
HPCA_17_037	9453	False	False	3	3	True	True	9	22	Binary file;Boomerang;Branch predictor;Branch target predictor;CPU cache;Cache (computing);Control flow;Megabyte;Prefetcher;Server (computing);Stemming;Working set
HPCA_17_038	10684	False	False	5	5	True	True	9	42	CAS latency;Catastrophic interference;Data center;Interference (communication);Jumpstart Our Business Startups Act;Memory bandwidth;Memory controller;Quality of service;Requirement prioritization;Total cost of ownership
HPCA_17_039	9531	False	False	3		True	False	12	39	Access time;Baseline (configuration management);Clock signal;Critical path method;Dynamic random-access memory;Electronic data processing;Inter-process communication;Locality of reference;Memory-level parallelism;Microarchitecture;Parallel computing;Random access;Solution stack
HPCA_17_040	11460	False	False	3	6	False	False	9	45	Context-free grammar;Control flow;Control flow graph;Debugging;Executable;Fast path;Information Processes and Technology;Instrumentation (computer programming);Library;Library (computing);On the fly;Skylake (microarchitecture);Tracing (software)
HPCA_17_041	10322	False	False	3	3	True	True	9	62	Algorithm;Artificial neural network;Batch processing;Computation;Convolution;Data dependency;Deep learning;Graphics processing unit;Parallel computing;Pipeline (computing);Random access;Random-access memory;Resistive random-access memory;Throughput
HPCA_17_042	11162	False	False	3	3	True	True	10	29	Big data;Convolutional neural network;Dataflow;Dataflow architecture;Neural Networks;Neuron;Parallel computing;Performance per watt;Scalability;Speedup;Synapse
HPCA_17_043	10202	False	False	3	3	True	True	12	41	Branch predictor;Code coverage;Compiler;Control flow;Coprocessor;Dataflow;Graphics processing unit;Hardware acceleration;LLVM;Microarchitecture;Parsec (parser);Program analysis;Speculative execution
HPCA_17_044	10366	False	False	3	3	False	False	9	31	Algorithm;Approximation error;Intrusion detection system;Locality of reference;Principle of locality;Self-organized criticality;Xeon Phi
HPCA_17_045	10856	False	False	3		True	False	10	30	Cache (computing);Graphics processing unit;Instructions per cycle;Network switch;Packet switching;Radio frequency;Register file;Spectral leakage
HPCA_17_046	9787	False	False	3		True	False	12	29	Baseline (configuration management);Graphics processing unit;Performance per watt;Power supply;Register file;Scalar processor;Throughput
HPCA_17_047	10179	False	False	3	3	False	False	9	41	Central processing unit;Dynamic frequency scaling;Dynamic voltage scaling;Frequency scaling;General-purpose computing on graphics processing units;Graphics processing unit;High-throughput computing;Iteration;Power management;Run time (program lifecycle phase);Throughput
HPCA_17_048	10846	False	False	3	18	False	False	9		Atomicity (database systems);Cache coherence;Core Storage;Graphics processing unit;Information privacy;Oracle Coherence;Read-only memory;Read-write memory;Sequential consistency
HPCA_17_049	10465	False	False	3		False	False	9	32	3D computer graphics;3D rendering;Baseline (configuration management);Central processing unit;Computer data storage;Cube;Graphics processing unit;Hybrid Memory Cube;Pixel;Random-access memory;Throughput
HPCA_17_050	10078	False	False	3	3	False	False	8	30	Baseline (configuration management);Dynamic programming;Graphics processing unit;Kernel (operating system);Parallel computing;Scheduling (computing);Speedup
NDSS_17_001	12918	True	False	3	3	True	False	13	21	Cloud computing;Email;Encryption;Input/output;Locality of reference;Provable security;Symmetric-key algorithm
NDSS_17_002	15058	True	False	3	3	True	True	7		Backup
NDSS_17_003	27329	False	False	3	3	True	True	8	40	Bitcoin;Ecash;Elliptic curve cryptography;Ethernet hub;Money;Programming paradigm;Random oracle;Tumbler (Project Xanadu)
NDSS_17_004	15167	False	False	3	3	False	False	6	37	Best, worst and average case;Bitcoin;Communications protocol;Crypto-anarchism;De-anonymization;Dining cryptographers problem;Formal verification;Malware;P2P caching;Peer-to-peer;Pseudonymity
NDSS_17_005	16002	False	False	3		True	True	9
NDSS_17_006	12238	False	False	3	3	True	True	9	27	Attack surface;Emergence;Hoc (programming language);Software-defined networking
NDSS_17_007	13472	False	False	3	3	True	True	7	38	Bro;Computer security;Interference (communication);Network function virtualization;Network security;Poor posture;Scalability;Snort;Software-defined networking
NDSS_17_008	13934	False	False	3	3	False	False	10	27	Buffer overflow;Buffers;Controllers;Elasticity (cloud computing);Firewall (computing);Nelfinavir;Network function virtualization;Scalability;Software-defined networking;Virtual machine
NDSS_17_009	14614	False	False	3	3	False	False	2	31	Address space;Code injection;Code integrity;Control flow;Control-flow integrity;Hardening (computing);Hypervisor;Kernel (operating system);Sandbox (computer security)
NDSS_17_010	14678	False	False	3	3	True	False	16	18	Causality;Client-side;Coupling (computer programming);Denial-of-service attack;Digital rights management;Hoc (programming language);JavaScript;JavaScript library;Library;Library (computing);Trends in library usage;Vulnerability (computing);Web developer;World Wide Web;jQuery
NDSS_17_011	14890	False	False	3	3	False	False	10	29	Android;Chromium (web browser);Clickjacking;High availability;Phishing;Screenshot;Snapshot (computer storage);Social engineering (security);Usability testing;Web page
NDSS_17_012	14361	True	False	6		False	False	8	27	Device fingerprint;Fingerprint;Operating system;Video card
NDSS_17_013	13608	False	False	3	3	False	False	8		Recommender system
NDSS_17_014	12993	False	False	3	3	True	False	7	20	Authentication;Biometrics;Code injection;Denial-of-service attack;Experiment;Mathematical morphology;Smartphone;Sound card
NDSS_17_015	12807	False	False	3	3	False	False	6		Authentication
NDSS_17_016	12776	False	False	3	3	True	False	13	41	Authentication;Experiment;Gait analysis;Oscillator representation;Sampling (signal processing);Sensor;Sparse matrix;Wearable technology
NDSS_17_017	11917	False	False	3	3	False	False	9	28	Character encoding;Concatenation;Dictionary;Password;Password cracking;Password strength;Terabyte;Text corpus
NDSS_17_018	13634	False	False	3	3	False	False	7	27	Adversary (cryptography);Algorithm;Android;Authentication;Authorization;Camera phone;Computer vision;Information sensitivity;Operating system;Password cracking;Smartphone;Threat model
NDSS_17_019	14954	False	True	3	3	True	False	12	27	ASEA IRB;Evasion (network security);Malware;Social engineering (security);Technical support;Technical support scam;Telephone number
NDSS_17_020	13495	False	False	3	3	False	False	9	33	Algorithm;Android;Antivirus software;Approximation algorithm;Dataflow;Malware;Message sequence chart;Signature block;Static program analysis;Zero-day (computing)
NDSS_17_021	14582	False	False	3	3	True	True	11	57	Android;Application programming interface;Behavioral modeling;F1 score;Malware;Markov chain;Operating system
NDSS_17_022	13000	False	False	3	3	False	False	11	19	Antivirus software;Ecosystem;Machine learning;Malware;Social engineering (security);VirusTotal
NDSS_17_023	13843	False	False	3	3	True	False	12	38	Antivirus software;Client-side;Download;Ecosystem;Human–computer interaction;Lockstep (computing);Malware;Patch (computing);Potentially unwanted program;Server (computing);Server-side;Streaming media;Trojan horse (computing);Underground;Unsupervised learning
NDSS_17_024	14937	False	False	3	3	False	False	7	33	Cryptography;Diffie–Hellman key exchange;Directory System Agent;HTTPS;Internet Key Exchange;Key escrow;Key exchange;Library;Load balancing (computing);Open-source software;OpenSSL;Opportunistic TLS;Server (computing)
NDSS_17_025	12400	False	False	3	3	True	False	7	26	Backdoor (computing);Cryptosystem;Diffie–Hellman key exchange;Discrete logarithm;Elliptic curve cryptography;Integer factorization;Modulus robot;Opportunistic TLS;Transport Layer Security
NDSS_17_026	11004	False	False	3	3	True	True	6		Kernel (operating system);Next-generation network;Tunneling protocol
NDSS_17_027	12175	False	False	3	3	False	False	6	18	Airport security;Algorithm;Antivirus software;Cipher;Client-side;Content delivery network;Cryptography;Digital distribution;Downgrade;E-commerce;Encryption;Firefox;HTTPS;Hardening (computing);Heuristic;Hypertext Transfer Protocol;International Standard Book Number;Library;Man-in-the-middle attack;Middlebox;Network traffic control;Plaintext;Population;Proxy server;Recommender system;Relay;Server (…
NDSS_17_028	15728	True	False	3	3	False	False	8	36	Computation;Cryptography;Information retrieval;Oblivious transfer;Overhead (computing);Personally identifiable information;Private information retrieval;Secure multi-party computation;Security parameter
NDSS_17_029	16464	True	False	3	3	False	False	11	64	Amortized analysis;Benchmark (computing);Computation;Data pre-processing;Preprocessor;Secure multi-party computation;Secure two-party computation;Two-phase commit protocol;XOR;XOR gate;Yao graph
NDSS_17_030	15428	True	False	3	3	False	False	10		Computation;Lookup table;Secure multi-party computation
NDSS_17_031	14506	False	False	3	3	False	False	13	25	Categorical variable;Cloud computing;Computation;Contingency table;Encryption;Experiment;Homomorphic encryption;Level of measurement;Numerical analysis;Ordinal data;Outsourcing;Principal component analysis;Zero suppression
NDSS_17_032	13869	False	False	3	3	True	False	14	28	Android;Experiment;Malware;Mobile app;Mobile malware;Personally identifiable information;Program analysis;Stock and flow
NDSS_17_033	13833	False	False	3	3	True	False	16		Android
NDSS_17_034	13012	False	False	3	3	True	True	8		Android;Graphical user interface
NDSS_17_035	14447	False	False	3	3	False	False	11	40	Android;Baseline (configuration management);Black box;Encryption;Identifier;Internet privacy;Library;Mobile app;Network traffic control;Nondeterministic algorithm;Personally identifiable information;Privacy;Server (computing);Traffic analysis
NDSS_17_036	14924	False	False	4	4	False	False	8	28	Android;App Store;Machine learning;Mobile app;Privacy;Privacy policy;Requirement;Scalability;Static program analysis
NDSS_17_037	13208	False	False	3	3	True	True	12	38	Blinded;Blinding (cryptography);Compiler;Encode (action);Executable;Google Chrome;JavaScript;Just-in-time compilation;Just-in-time-concept;Proxy server;Rewriting;Shellcode;dachshund superbreed of dog
NDSS_17_038	13500	False	False	3	3	True	True	9	48	C++;Compiler;Hardening (computing);Initialization (programming);Linux;Optimizing compiler;Server (computing);Undefined behavior;Undefined value;Vulnerability (computing)
NDSS_17_039	14379	False	False	3	3	True	True	7	20	Application security;C++;Class hierarchy;Compiler;Executable;High- and low-level;Interaction;Machine code;MySQL;Node.js;Procedural programming;Reverse engineering;Type safety;Virtual method table
NDSS_17_040	13476	True	False	3	3	True	False	11		Rand index
NDSS_17_041	13831	False	False	3	3	False	False	12	37	64-bit computing;ARM architecture;Experiment;Hypervisor;Malware;Operating system;Privilege level;Privilege separation;Software design;X86
NDSS_17_042	14347	False	False	3	3	True	False	14	36	Amazon Elastic Compute Cloud (EC2);Cache (computing);Cloud computing;Covert channel;Data rate units;Error detection and correction;Forward error correction;High-throughput computing;Interrupt;Kilobit;Microarchitecture;Privilege (computing);Throughput;Virtual machine
NDSS_17_043	14609	False	False	3	3	False	False	8	23	Adversary (cryptography);Adversary model;Ciphertext indistinguishability;Computation;Differential privacy;Experiment;Geo warping;Location inference;Mobile device;Personalization;Privacy;Requirement;Smart device;Two-phase commit protocol
NDSS_17_044	11905	False	False	3	3	True	False	10	30	Classless Inter-Domain Routing;Human error assessment and reduction technique;IP address spoofing;Public key infrastructure;Recommender system;Resource Public Key Infrastructure;Simulation;Software deployment;Vulnerability (computing)
NDSS_17_045	14981	False	False	3	3	True	True	11		Runtime verification
NDSS_17_046	15216	False	False	3	3	True	False	12	22	Cluster analysis;Information privacy;Internet;Proxy server;Relay;Router (computing);Software deployment;Tor Messenger
NDSS_17_047	15296	False	False	3	3	False	False	8	33	Adversary (cryptography);Client (computing);Correlation attack;Denial-of-service attack;Relay;Resolver One;TRAVERSE;Tor Messenger;Traceroute
NDSS_17_048	16025	False	False	3	3	True	False	15	26	Adversary (cryptography);Algorithm;Autonomous car;Autonomous system (Internet);De-anonymization;High- and low-level;Relay;Routing;Selection algorithm;Simulation;Tor Messenger;Traffic analysis;Trust metric
NDSS_17_049	14121	True	False	4	4	True	True	9	25	Adversary (cryptography);Differential privacy;Internet privacy;Privacy;Proxy server;Relay;Tor Messenger
NDSS_17_050	14606	False	False	3	3	True	False	10	44	Address space;Address space layout randomization;Adversary (cryptography);Algorithm;Compiler;Computer data storage;Data structure;Executable space protection;HTTPS;Intel Developer Zone;LLVM;Memory corruption;Overhead (computing);Protection mechanism;Randomness;Relocation (computing);Server (computing);Trusted Computing;Trusted execution environment
NDSS_17_051	14661	False	False	3	3	True	False	9	57	Benchmark (computing);Cloud computing;Compiler;Exception handling;FreeType;Haswell (microarchitecture);High- and low-level;Hypervisor;Intel Developer Zone;Interrupt;Malware;Microsoft Research;NBench;Operating system;Page fault;Transactional Synchronization Extensions;Transactional memory;Trust (emotion);Trusted execution environment;Usability;libjpeg
NDSS_17_052	14725	False	False	3	3	True	True	9	17	Android;Computer;Cryptography;Kernel (operating system);Linux;Linux;Memory address;Mobile phone;Operating system;Patch (computing);Software bug;Trusted Execution Technology;Trusted execution environment;User space;Vulnerability (computing)
NDSS_17_053	14771	False	False	3	3	True	True	5	50	Benchmark (computing);Black box;Computer simulation;Context switch;Cryptography;Field-programmable gate array;Gate array;Hop;Instruction scheduling;Obfuscation (software);Oblivious ram;Processor design;Provable security;Random-access memory;Scheduling (computing);Scratchpad memory;Simulation
NDSS_17_054	14854	False	False	3	3	True	True	8	34	Business logic;Central processing unit;Classless Inter-Domain Routing;Dataflow;Hypervisor;Interaction;Library;Linux;Linux;Multiprocessing;Network enclave;OpenSSL;Operating system;POSIX;Software feature;Synchronization (computer science);System call;Task Control Block;Thread (computing);Tor Messenger;Trust anchor;User space;Web service
NDSS_17_055	13871	False	False	3	3	True	False	12	34	Adversary (cryptography);Control system;David W. Bradley;Embedded system;Failure rate;Firmware;Malware;Physical plant;Power-line communication;Programmable logic device;Rootkit;Sensor;Software deployment;System safety;Testbed;Trust (emotion)
NDSS_17_056	13805	False	False	3	3	True	True	9	54	Access control;Adversary (cryptography);Backward compatibility;Categorization;Denial-of-service attack;Malware;Mobile app;Performance Evaluation;Smartphone
NDSS_17_057	13376	False	False	3	3	True	False	11	20	Cellular organizational structure;Communications protocol;Crowdsourcing;Function-Behaviour-Structure ontology;Software deployment;Spamming
NDSS_17_058	12900	False	False	3	3	True	False	10	62	Address space;BACnet;Cyber-physical system;DNP3;Holism;Modbus;Network telescope;Statistical model;Time series;Undocumented feature
NDSS_17_059	11263	False	False	3	3	True	False	9		Privacy
NDSS_17_060	15132	False	False	3	3	True	False	10	1	ARM architecture;Address space;Address space layout randomization;CPU cache;Cache (computing);Central processing unit;Countermeasure (computer);High- and low-level;JavaScript;Linux;Memory corruption;Memory management;Memory management unit;Operating system;Page table;Requirement;Sandbox (computer security);Vulnerability (computing)
NDSS_17_061	14719	False	False	3	3	False	False	13	34	Address space layout randomization;Call stack;Compiler;Heap spraying;Kernel (operating system);Linux;Memory corruption;Memory safety;OpenSSL;Pointer (computer programming);Privilege escalation;Protection ring;RAM parity;Randomness;Stack machine;Symbolic execution;Undefined behavior;Undefined value;User space;Vector (malware);Vulnerability (computing)
NDSS_17_062	13972	False	False	3	3	True	False	11	57	Abstraction layer;Code reuse;Encryption;Exploit (computer security);Indirection;Java Platform, Standard Edition;Malware;Memory corruption;Memory protection;Pointer (computer programming);Randomized algorithm;Spectral leakage
NDSS_17_063	12426	False	False	3	3	True	False	8	34	Adversary (cryptography);Attack surface;Code page;Compiler;Computer language;Dynamic loading;Executable;Function pointer;Library;Library (computing);Memory corruption;Memory footprint;Memory protection;Memory segmentation;Object file;Privilege escalation;Programmer;Read-only memory;Read-write memory;Relocation (computing);Run time (program lifecycle phase);Ubuntu;Vector (malware);X86 memory segme…
NDSS_17_064	13375	False	False	4	4	False	False	7	24	64-bit computing;Aliasing;Allocation;Bounds checking;Call stack;Checking (action);Direct manipulation interface;Disk mirroring;Exception handling;Experiment;Instrument - device;Instrumentation (attribute);Legacy code;Low Back Pain;Medical Device Incompatibility Problem;Memory management;Physical object;Platelet Glycoprotein 4, human;Pointer (computer programming);Pointer <dog>;Setjmp.h;Stack-base…
NDSS_17_065	13807	False	False	3	3	True	True	5	33	Binary file;DARPA Grand Challenge;Dataflow;Parsing;Scalability;Software bug;Software testing
NDSS_17_066	15976	False	False	3	3	True	True	8	2	A(2)C;Malware;Mutation;Mutation Abnormality;POST (HTTP);Programs - Publication Format;Reside;SQL injection;State space
NDSS_17_067	15073	False	False	3	3	True	False	13	19	Address space;Byte;Compiler;Diversification (finance);Executable;JIT spraying;JavaScript;Just-in-time compilation;Unified Framework;X86;X86-64
NDSS_17_068	13307	False	True	3	3	True	True	5	22	Asymptotic safety in quantum gravity;Binary file;Binary recompiler;Code reuse;Compiler;Constant (computer programming);DARPA Grand Challenge;Linux;Patch (computing);Pointer (computer programming);Reassembly;Reverse engineering;Rewriting;Static library;X86;X86-64
FAST_17_001	10579	False	True	3	3	False	False	11	12	Algorithm;Central processing unit;Copy-on-write;Data structure;Snapshot (computer storage)
FAST_17_002	11248	False	False	3	3	True	False	14	32	Adobe Flash;Allocate-on-flush;Expect;Flash memory;Garbage collection (computer science);Instability;Long tail;Random-access memory;Service control point;Solid-state drive;USB flash drive;Whole Earth 'Lectronic Link
FAST_17_003	11700	False	False	3	3	False	False	9	27	Computer data storage;Data deduplication;Garbage collection (computer science);Initialization (programming);Liveness;Run time (program lifecycle phase);Sequential access
FAST_17_004	9554	False	False	3	3	True	False	8	18	Dictionary;Experiment;Heuristic;Locality of reference;Synthetic data;ZFS
FAST_17_005	11011	False	False	3	3	True	False	12	24	Central processing unit;Experiment;Internet bottleneck;Operating system;Systems design;User interface;User space
FAST_17_006	11453	False	False	3	3	True	True	6	30	Chunk (information);Cloud storage;Computation;Counterfeit consumer goods;Data deduplication;Delta encoding;Version control
FAST_17_007	12573	False	False	3	3	True	True	9	54	Apache Hadoop;Database;Distributed File System (Microsoft);Downtime;Experiment;Failover;In-memory database;NewSQL;Next-generation network;Scalability;Shared nothing architecture;Throughput
FAST_17_008	11383	False	False	3	3	False	False	5	32	Benchmark (computing);Disk storage;File server;Linux;Linux;Magnetic storage;Plug compatible;Server (computing);Shingled magnetic recording;Throughput
FAST_17_009	8806	False	False	3	3	True	True	8	12	Cold boot attack;DriveSpace;Experiment;Garbage collection (computer science);Hard disk drive;In-place algorithm;Magnetic storage;Magnetic tape data storage;Overhead (computing);SMART;Shingled magnetic recording;Simulation;Space–time tradeoff
FAST_17_010	9649	False	False	3	3	False	False	18	26	Big data;Code word;Data center;Erasure code;Experiment;Hard disk drive;Magnetic storage;Moore's law;Non-RAID drive architectures;Reed–Solomon error correction;Retry
FAST_17_011	12397	False	False	3	3	True	False	16	48	Cloud storage;Clustered file system;Distributed computing;Fault tolerance;Next-generation network;Redundancy (engineering);Software bug;System Fault Tolerance;Unavailability
FAST_17_012	10234	False	False	3	3	True	False	8	26	ACID;Apache HBase;Attribute–value pair;Data access;High availability;Key-value database;Open-source software;Transaction processing;Transactions per second;Value (ethics)
FAST_17_013	13064	False	True	3	3	False	False	7	43	Benchmark (computing);Best, worst and average case;Correctness (computer science);Crash (computing);Eventual consistency;Linux;Linux;Scheduling (computing)
FAST_17_014	10780	False	False	3	3	False	False	13	39	Checksum;Copy-on-write;Data integrity;Digest access authentication;In-memory database;Production system (computer science);Software bug
FAST_17_015	11312	False	False	3	3	True	True	8	48	Computer data storage;Constraint satisfaction;Control plane;Data center;Scalability
FAST_17_016	10848	False	False	3	3	True	True	13	20	Anomaly detection;Chunking (computing);Data model;Data retrieval;Database;Distributed computing;Generic data model;Instability;Memory footprint;Software system;Storage efficiency;Time series
FAST_17_017	11227	False	False	3	3	True	True	9	32	Control plane;Forwarding plane;High- and low-level;Multitenancy;Pervasive informatics;Requirement;Scalability;Software-defined storage;Swift (programming language)
FAST_17_018	10823	False	False	3	3	True	True	10	20	B+ tree;B-tree;Memcached;Persistent memory;Radix tree;Spatial database;Synthetic data;Tree structure
FAST_17_019	10627	False	False	3	3	True	True	16	1	Address space;Dynamic random-access memory;Flash memory;Locality of reference;Principle of locality;Sequential access;Solid-state drive
FAST_17_020	11040	False	False	3	3	True	True	8	50	Asynchronous I/O;Bitmap;Graph (abstract data type);Graphene;In-memory database;In-memory processing;Programming model;Scalability
FAST_17_021	11284	True	False	3	3	True	True	10	25	Amortized analysis;Application programming interface;File system API;HTTP/2;High- and low-level;POSIX;Remote procedure call;Server (computing);Unix;User space;Virtual private network
FAST_17_022	11449	False	False	4	4	False	False	11	5	Action Replay;Heuristic;Operating system;Performance Evaluation;Replay value;Scalability
FAST_17_023	11505	False	False	3	3	False	False	8	32	Experiment;Spatial variability
FAST_17_024	10424	False	False	3	3	True	False	11	8	Application checkpointing;Data-intensive computing;Database;Holism;Linux;Linux;MongoDB;PostgreSQL;Priority inversion;Redis;Throughput
FAST_17_025	11171	False	False	3	3	True	True	7	38	Database engine;High- and low-level;Input/output;Linux;Linux;Open-channel SSD;Parallel computing;Principle of abstraction;Solid-state drive;Spatial variability
FAST_17_026	12528	False	False	3	3	True	True	11	49	Die (integrated circuit);Experiment;Flash memory;Multitenancy;Parallel computing;Solid-state drive
FAST_17_027	12074	False	False	3	3	True	True	14	43	Attribute–value pair;Cache (computing);Experiment;Flash memory;Open-channel SSD;Solid-state drive;Systems design;Throughput
NSDI_17_001	11794	False	True	2	2	False	False	22	11	Arithmetic coding;Baseline (configuration management);Byte;Dropbox;Fault tolerance;Huffman coding;JPEG;JPEG 2000;Lossless compression;Open-source software;Parallel algorithm;Pebibyte;Petabyte;Software deployment
NSDI_17_002	12174	False	False	2	2	True	True	9	55	Decibel;Imperative programming;Interference (communication);Non-volatile memory;Scheduling (computing);Shared nothing architecture;Volatile memory
NSDI_17_003	10868	False	False	2	2	True	True	10	31	Data store;Finite-state machine;NoSQL;State machine replication;Strong consistency
NSDI_17_004	13185	False	False	2	2	True	True	7	34	Cluster manager;Clustered file system;Computer data storage;Durability (database systems);Experience;Failure rate;Hard disk drive;Machine learning;MapReduce
NSDI_17_005	12549	False	False	2	2	False	False	11	28	Approximation;Communications protocol;Computation;Load balancing (computing);Network congestion;Network switch;Packet switching;Routing
NSDI_17_006	10578	False	False	2	2	True	True	7	22	Algorithm;Apu Nahasapeemapetilon;CPU cache;Central processing unit;Computation;Data rate units;Graphics processing unit;Memory bandwidth;PCI Express;Parallel computing;Pipeline (computing);Program optimization;Software pipelining
NSDI_17_007	10309	False	False	2	2	True	False	11	29	Computer cluster;DPDK / dpdk.org;Data store;Docker;Failover;Firewall (computing);Load balancing (computing);Multidimensional scaling;Network address;Network address translation;Network function virtualization;OpenFlow;Pipeline (computing);Software deployment;Stateful firewall;Stateless protocol;Throughput;Transfer function
NSDI_17_008	12370	False	True	2	2	True	True	9	30	Application programming interface;Business logic;Firewall (computing);HOOD method;High- and low-level;Internet protocol suite;Intrusion detection system;Middlebox;Multi-commodity flow problem;Protocol stack;Source lines of code;State (computer science);Stateful firewall
NSDI_17_009	9914	True	False	2	24	True	False	14		Domain Name System Security Extensions
NSDI_17_010	12353	False	False	2	2	False	False	13	39	Adversary (cryptography);Ecosystem;End-to-end encryption;Identifier;Overhead (computing);Personally identifiable information;Privacy;Proxy server;Relay;Throughput;Tor Messenger;Trusted Execution Technology;Trusted execution environment
NSDI_17_011	10937	False	False	2	2	True	True	7	21	Entity;Experiment;Line-of-sight (missile);Privacy;Simulation
NSDI_17_012	11874	False	False	2	2	False	False	10	44	Ambient network;Experiment;Mi-Case;Network performance;Ray tracing (graphics);Testbed;Transmitter;Wireless access point
NSDI_17_013	12315	True	False	2	2	False	False	8	17	Backward compatibility;Field-programmable gate array
NSDI_17_014	12125	False	False	2	2	True	False	8	22	Backscatter (email);Data rate units;Denial-of-service attack;Digital data;E-textiles;FM broadcast band;FM broadcasting;Modulation;Radio broadcasting;Radio frequency;Smartphone
NSDI_17_015	20678	False	False	2	2	True	True	9	108	Aggregate data;Computation;Cryptography;Information privacy;Interactivity;Least squares;Least-squares function approximation;Plaintext;Server (computing)
NSDI_17_016	12799	False	False	2	2	True	True	8	35	Authentication;Cloud computing;Computation;Confidentiality;Data breach;Encryption;Program optimization;Query optimization;Relational operator;SQL
NSDI_17_017	12481	False	False	2	2	True	True	7	43	AES instruction set;Cryptographic primitive;Cryptography;E-services;End-to-end principle;Fixed-satellite service;Information privacy;Information retrieval;Information sensitivity;Map;Max;Privacy;Private information retrieval;Routing;Secret sharing
NSDI_17_018	9919	False	False	2	2	True	True	12	17	ARM architecture;Access control list;Algorithm;Application programming interface;Cloud computing;Compiler;Experience;Load balancing (computing);Microsoft Azure;Network address translation;Network function virtualization;Platform as a service;Quality of service;Scalability;Software-defined networking;State (computer science);Tunneling protocol
NSDI_17_019	14297	False	False	2	2	True	True	6	19	Algorithm;Autostereogram;Consistency model;Correctness (computer science);Distributed firewall;Simulation;Software-defined networking;Strong consistency;Structured text;Turned A
NSDI_17_020	12798	True	False	2	2	False	False	10	42	Best, worst and average case;Failure rate;Multiprotocol Label Switching;Network performance;Network topology;Routing;Time complexity
NSDI_17_021	9629	False	False	2	2	True	False	13	9	4K resolution;Computation;Data compression;Encoder;Functional programming;Inter-process communication;Parallel computing;Programming style;Thread (computing);Video decoder;Video processing
NSDI_17_022	12247	False	False	2	2	False	False	10	66	Approximation;Microsoft Azure;Real-time computing;Scheduling (computing);Smart city;Streaming media;Video content analysis
NSDI_17_023	10700	False	False	2	2	True	True	13	32	Algorithm;Classless Inter-Domain Routing;Interaction;Machine learning;Mathematical optimization;Program optimization;Relay
NSDI_17_024	11702	False	False	2	24	True	False	10	32	Bisection bandwidth;Data center;Elasticity (cloud computing);Experiment;Load balancing (computing);Presto;Simulation;Telephone exchange;Testbed
NSDI_17_025	11129	False	False	2	2	True	True	6	41	Benchmark (computing);Centralisation;Communication endpoint;Cubic function;Data aggregation;Data center;Expectation–maximization algorithm;Explicit Congestion Notification;Linux;Network congestion;Network packet;Network utility;Software deployment
NSDI_17_026	11349	False	False	2	2	True	True	9	47	Algorithm;C++;Centralisation;Chipset;Convex hull;Emulator;Experiment;Explicit Congestion Notification;Forwarding plane;Gigabit;High- and low-level;High-level programming language;Multi-core processor;Operating system;Router (computing);TRAVERSE;Throughput
NSDI_17_027	16206	False	False	2	2	True	False	15	53	Causal consistency;Causality;Data store;Lossy compression;Observable;Scalability;Snapshot (computer storage);Snapshot isolation
NSDI_17_028	10430	False	False	2	2	True	True	11	32	Amazon Web Services;Bayesian optimization;Best, worst and average case;Big data;Cloud computing;Curiously recurring template pattern;Experiment;Jumpstart Our Business Startups Act
NSDI_17_029	12939	False	False	2	2	True	True	12	60	CPU cache;Change detection and notification;Content delivery network;Digital distribution;Digital video;Distributed computing;Hidden Markov model;Hill climbing;Hit (Internet);Server (computing)
NSDI_17_030	10631	False	False	2	2	False	False	5	27	Dragon Ball Z: Budokai Tenkaichi 3;Ground truth;Nonlinear system;Sensor
NSDI_17_031	11574	False	False	2	2	True	True	8	30	End-to-end principle;Sensor;Systems design
NSDI_17_032	9889	False	False	3	3	False	False	6	19	Data rate units;Electron mobility;HDMI;Headset (audio);Lifting scheme;Line-of-sight (missile);Transmitter;Uncompressed video;Virtual reality
NSDI_17_033	12534	False	False	2	2	False	False	9	41	Computer cluster;Experiment;Multiplexing;Non-blocking algorithm;Optical fiber;Optical interconnect;Series and parallel circuits;Simulation;Switching time;Telephone exchange;Testbed;Time-sharing
NSDI_17_034	14572	False	False	2	2	False	False	7	29	Data center;Failure rate;Fault detection and isolation;Network switch;Router (computing);System call
NSDI_17_035	11776	False	False	2	2	True	True	8	44	Benchmark (computing);Cache (computing);Clipper;Machine learning;Model selection;Software deployment;TensorFlow;Throughput
NSDI_17_036	16523	False	False	2	2	True	True	8	73	Algorithm;Amazon Elastic Compute Cloud (EC2);Centralisation;Correctness (computer science);Data center;Emulator;Experiment;Gaia hypothesis;Machine learning;Speedup;Synchronization model
NSDI_17_037	12869	False	False	2	2	False	False	5	52	Apache Spark;Central processing unit;Memcached;Operating system;Paging;Remote direct memory access;Slab allocation;VoltDB
NSDI_17_038	10737	False	False	3	3	True	True	7	40	Algorithm;Computation;Graph drawing;Machine learning;Model of computation;Parallel computing;Unsupervised learning
NSDI_17_039	12071	False	False	2	2	False	False	7	24	Access control list;Apache Cocoon;Complex network;High- and low-level;Network planning and design;Performance Evaluation;Program lifecycle phase;Refinement (computing);Routing;Run time (program lifecycle phase);Software bug;Software development;Software-defined networking;Stepwise regression;Top-down and bottom-up design;Verification and validation
NSDI_17_040	16119	False	False	2	2	False	False	7	33	Cache (computing);Correctness (computer science);Datapath;Failure rate;Firewall (computing);Immutable object;Middlebox;Reachability;Scalability;Verification and validation
NSDI_17_041	12826	False	False	2	2	False	False	7	53	Backtesting;Data structure;Debugger;Debugging;Software-defined networking
NSDI_17_042	12364	True	False	2	2	True	False	8	44	Algorithm;Amortized analysis;Border Gateway Protocol;Classless Inter-Domain Routing;Datalog;Experiment;Forwarding plane;Insertion sort;Reachability;Real-time data;Software-defined networking
ASPLOS_17_001	11487	False	True	2	2	False	False	13	26	Central processing unit;Critical system;Embedded system;Exploit (computer security);Internet;Internet of things;Low-power broadcasting;Power supply;Requirement;Wearable computer
ASPLOS_17_002	11755	False	False	2	9	True	True	15	49	Bandwidth (signal processing);Cache (computing);Computer data storage;Graphics processing unit;Interference (communication);Memory bandwidth;PCI Express;Quality of service;Resource contention;Server (computing);Solo
ASPLOS_17_003	10081	False	False	2	2	True	True	4	24	C dynamic memory allocation;Computation;Hardware acceleration;Memory management;Multi-core processor;Throughput
ASPLOS_17_004	13598	False	False	2	2	True	True	6	38	Benchmark (computing);Compiler;Computation;Computational chemistry;Locality of reference;NWChem;Operand;Optimizing compiler;Principle of locality;Program optimization;Redundancy (engineering);Run time (program lifecycle phase);Static program analysis;Value (ethics)
ASPLOS_17_005	10514	False	False	2	2	False	False	3	56	Big data;CPU cache;Cache prefetching;Data access;Dynamic random-access memory;Link prefetching;Memory controller;Operating system;Overhead (computing);Page table
ASPLOS_17_006	10490	False	False	2	2	True	False	7	24	Computer;Electronic data processing;Fetch-and-add;Field-programmable gate array;Garbage collection (computer science);High- and low-level;Insertion sort;JavaScript;Lua;Memory footprint;Memory management;Principle of abstraction;Programming paradigm;RISC-V;Run time (program lifecycle phase);Scripting language;Semiconductor device fabrication;Single-board computer;Type system;Typing
ASPLOS_17_007	11240	False	False	2	2	False	False	7	39	Byte;Database transaction;Durability (database systems);In-place algorithm;Paging;Persistent memory;Relational database management system;Response time (technology);SQLite;Transactional memory
ASPLOS_17_008	10926	True	False	2	2	False	False	7	49	BASIC Stamp;Benchmark (computing);Blue Gene;Central processing unit;Data structure;HTML;Haswell (microarchitecture);Nehalem (microarchitecture);Programming model;Scalability;Software transactional memory;Speedup;Transactional memory;Westmere (microarchitecture)
ASPLOS_17_009	12096	False	False	2	2	True	True	12	40	C11 (C standard revision);Compiler;High- and low-level;High-level programming language;Interaction;Litmus;Memory model (programming);Microarchitecture;Multi-chip module;Open-source software;RISC-V;Shared memory;Software bug;Solution stack;Systems design;Verification and validation
ASPLOS_17_010	10523	False	False	2	2	False	False	8	24	Benchmark (computing);Byte;Durability (database systems);Dynamic random-access memory;Epoch (reference date);High- and low-level;Industry Standard Architecture;Non-volatile memory;Persistence (computer science);Persistent memory;Processor design;Systems theory;Volatile memory
ASPLOS_17_011	10344	False	False	2	2	True	True	8	53	Central processing unit;Dynamic data;Intrusion detection system;Power Management Unit;Race condition;Run time (program lifecycle phase);Sampling (signal processing)
ASPLOS_17_012	11126	False	False	2	2	True	False	7	29	Address space;Cache (computing);Cache coherence;Central processing unit;Coherence (physics);Crash (computing);Hardware acceleration;Software bug
ASPLOS_17_013	11816	False	False	2	2	False	False	8	56	Algorithm;Arbitrary code execution;Binary file;Control register;Correctness (computer science);Embedded system;End system;End-to-end principle;Field-programmable gate array;Formal verification;Functional programming;Imperative programming;Interference (communication);Lambda calculus;Non-interference (security);Proof assistant;Requirement;Side effect (computer science);Trusted Computing
ASPLOS_17_014	10804	False	False	2		True	True	7	13	Algorithm;Android;Causality;Parallel computing;Programming model;Race condition;Scalability;Web 2.0;X86
ASPLOS_17_015	11996	False	True	2	2	False	False	8	54	Algorithm;Computer data storage;Concurrency (computer science);Concurrent data structure;Data structure;Distributed computing;In-memory database;Linearizability;Noise reduction;Non-blocking algorithm;Non-uniform memory access;Programmer;Redis;Shared memory;Software bug;Uniform memory access
ASPLOS_17_016	12212	False	False	2	2	True	True	8	30	Algorithm;Application checkpointing;Experiment;Failure rate;Graph (abstract data type);Programming language;Snapshot (computer storage)
ASPLOS_17_017	12786	False	False	2	2	True	True	11	48	Algorithm;Approximation;Approximation algorithm;Computation;Dynamic problem (algorithms);Experiment;Incremental computing;Maxima;Maxima and minima;Streaming algorithm;Vertex (geometry)
ASPLOS_17_018	10394	False	False	2	2	True	True	9	7	Anonymous pipe;C++;Client–server model;Glue code;JavaScript;LaTeX;Node.js;Operating system;POSIX;Process (computing);Runtime system;Server (computing);Server-side;Unix;Unix-like;Web application
ASPLOS_17_019	10139	False	False	2	10	False	False	9	43	Artificial neural network;Central processing unit;Computation;Convolution;Convolutional neural network;Goodput;Natural language;Natural language processing;Outline of object recognition;Parallel computing;Pattern recognition;Program optimization;Scalability;Scheduling (computing);Sparse matrix;Speech recognition
ASPLOS_17_020	11335	False	False	2	24	False	False	7	29	Iteration;Locality of reference;Memory hierarchy;Recursion;Scheduling (computing);Tiling window manager
ASPLOS_17_021	14539	False	False	2	2	False	False	7	46	Algorithm;CPU cache;Exploit (computer security);Graphics processing unit;Inter-process communication;Kepler (microarchitecture);Locality of reference;Maxwell (microarchitecture);Pascal;Program optimization;Scheduling (computing);Scratchpad memory
ASPLOS_17_022	11561	False	False	2	2	False	False	7	44	C standard library;Comparison of programming languages (string functions);Correctness (computer science);Fault detection and isolation;Google Chrome;Google Native Client;Operating system;Sandbox (computer security);Speedup;Superoptimization
ASPLOS_17_023	12178	False	False	2	2	True	True	9	45	Byte;Central processing unit;Decoupling (electronics);Durability (database systems);Dynamic random-access memory;Non-volatile memory;Out of the box (feature);Persistent memory;Redo log;Speedup;Throughput;Transactional memory;Undo;Volatile memory;Volatility
ASPLOS_17_024	12147	False	False	2	2	True	True	5	51	Algorithm;Data center;Direct memory access;IP address spoofing;Quality of service;Reflex (building design software);Requirement;Scheduling (computing);Service-level agreement;Throughput
ASPLOS_17_025	10259	False	False	2	2	False	False	7	11	Approximation algorithm;Areal density (computer storage);Bit-level parallelism;Block cipher;Block cipher mode of operation;Cipher;Cognitive dimensions of notations;Digital rights management;Encoder;Encryption;Error detection and correction;H.264/MPEG-4 AVC;Invariant (computer science);Multi-level cell;Streaming media;Wafer (electronics)
ASPLOS_17_026	11613	False	False	2	2	False	False	8	22	Flash memory;Fragmentation (computing);Parallel computing;Read-write memory;Response time (technology);Scheduling (computing);Slack variable;Solid-state drive
ASPLOS_17_027	13986	False	False	2	3	True	True	17	90	Big data;Computation;Dataflow;Linux;Linux;Model of computation;Pattern matching;Pointer (computer programming);PostgreSQL;Programming language;Scalability;Software bug;Source lines of code;Static program analysis
ASPLOS_17_028	10691	False	False	2	2	True	False	11	38	Activation function;Algorithm;Application-specific integrated circuit;Binary number;Bitstream;Convolutional neural network;Embedded system;Feature extraction;Field-programmable gate array;General-purpose computing on graphics processing units;Graphics processing unit;Holism;Internet of things;Map;Multiplexer;Program optimization;Scalability;Software deployment;Stochastic computing;Throughput;Top-…
ASPLOS_17_029	9587	False	False	2	2	True	True	11	32	3D computer graphics;3D printing;Compiler;Firmware;Mathematical optimization;Printer (computing);Printing;Program optimization;Semiconductor device fabrication
ASPLOS_17_030	10705	False	False	2	2	False	False	9	43	CPU cache;Central processing unit;File Allocation Table;Graphics processing unit;MIX;Memory protection;Mix network;Operating system;Page (computer memory);Translation lookaside buffer
ASPLOS_17_031	14608	False	False	2	2	False	False	6	67	Benchmark (computing);Computer data storage;Direct Connect (protocol);Direct memory access;Download;InfiniBand;Legacy system;Memory overcommitment;Multitenancy;Network interface controller;Page fault;Paging;Programming model
ASPLOS_17_032	11956	True	False	2	18	False	False	8	70	CPU cache;Cache coloring;Cache pollution;Cloud computing;Data buffer;Graph coloring;Linux;Locality of reference;Manifest (transportation);Memory management;Network function virtualization;Operating system;Provisioning;Run time (program lifecycle phase);Software framework;Stock and flow
ASPLOS_17_033	10976	False	False	2		True	True	8	32	Cloud computing;Computer multitasking;Graphics processing unit;Kernel (operating system);Kernel preemption;Preemption (computing);Priority inversion;Runtime system;Scheduling (computing);Software system;Speedup
ASPLOS_17_034	10676	False	False	2	2	True	True	9	21	Algorithm;Count data;DSPACE;Data structure;Graphics processing unit;Latent Dirichlet allocation;Locality of reference;Memory bandwidth;Sparse matrix;Time complexity
ASPLOS_17_035	11452	False	False	2	2	True	True	6	51	Application-specific integrated circuit;Bitcoin;Cloud computing;Computation;Curiously recurring template pattern;Data center;Deep learning;Field-programmable gate array;Graphics processing unit;Litecoin;Mathematical optimization;Michael Jackson's Moonwalker;Program optimization;Semiconductor device fabrication;Total cost of ownership
ASPLOS_17_036	9991	False	False	2	2	False	False	9	24	Baseline (configuration management);Computer multitasking;Graphics processing unit;Interference (communication);Multikernel;Multiprocessing;Throughput
ASPLOS_17_037	10994	False	False	2	2	False	False	11	26	Machine learning;Open-source software;OpenRISC 1200;Toolchain;Vulnerability (computing)
ASPLOS_17_038	11830	False	False	2	2	False	False	12	35	ARM architecture;Central processing unit;Computer security;Data-flow analysis;Experiment;Hardware description language;Information flow;Information flow (information theory);Multi-core processor;Open-source hardware;Programmer;Type system;Verification and validation
ASPLOS_17_039	12226	False	False	2	2	True	False	10	29	Computer security model;Direct memory access;Field-programmable gate array;File system permissions;High- and low-level;Java;Java virtual machine;Machine code;Memory protection;Memory safety;Microprocessor;Read-only memory;Standard library
ASPLOS_17_040	11586	False	False	2	2	True	True	8	44	Binary file;Code reuse;Control flow;Control-flow integrity;Debugging;Experiment;Firefox;Foreach loop;Linux;Linux;Parallel computing;Shadow stack;Signal trace
ASPLOS_17_041	12503	True	False	2	2	True	True	11	72	Adversary (cryptography);Cloud computing;Confidentiality;Data mining;Denial-of-service attack;FUJITSU Cloud IaaS Trusted Public S5;Interference (communication);Multi-user;Time-sharing;Usability testing;Vulnerability (computing)
ASPLOS_17_042	11310	False	False	2	2	True	True	9	39	Algorithm;Artificial neural network;Cloud computing;Computation;Computational resource;Computer vision;Cortana (Halo);Data center;End-to-end principle;Google Now;Machine learning;Mobile device;Natural language;Profiling (information science);Scheduling (computing);Server (computing);Siri;Throughput
ASPLOS_17_043	10181	True	False	2	2	True	True	10	27	Approximation algorithm;Cloud computing;Computer data storage;Dynamic random-access memory;Limiter;Linux;Observable;Page (computer memory);Paging;Second Level Address Translation
ASPLOS_17_044	11858	False	False	2	2	False	False	7	51	ARM architecture;Compiler;Data center;Operating system;PowerPC;Server (computing);X86
ASPLOS_17_045	10606	False	False	2	18	False	False	9	22	Black box;Black-box testing;Cognitive dimensions of notations;Compiler;Consistency model;Corner case;Eisenstein's criterion;Litmus;Mathematical model;Memory architecture;Memory model (programming);Modeling language;Observable;Programming language;Programming model;Routh–Hurwitz stability criterion;Shared memory;Software testing;Test suite
ASPLOS_17_046	11941	False	False	2	18	True	True	9	49	Apache Cassandra;Apache HBase;Apache Hadoop;Big data;Cloud computing;Computation;Concurrency (computer science);Distributed computing;Manifest (transportation);MapReduce;Open-source software;Software bug;State space
ASPLOS_17_047	12531	False	False	2	2	False	False	8	34	C++;Castor;Compiler;Failure rate;Fault tolerance;FreeBSD;Library (computing);Memcached;Multi-core processor;Server (computing);Software bug;Throughput;Web server
ASPLOS_17_048	11320	False	False	2	2	True	True	11	27	Cognitive dimensions of notations;Data structure;Deep learning;Device driver;Fast path;Linux;Memory management;Mobile operating system;Operating system;PALLAS;Program optimization;Software bug;Software developer;Software-defined networking;Static program analysis
ASPLOS_17_049	10756	False	False	2	2	True	False	16	28	Algorithm;Data integrity;Dynamic random-access memory;MAC address;Memory refresh;Operating system;Refresh rate;Scheduling (computing);Semiconductor consolidation;Viz: The Computer Game
ASPLOS_17_050	10580	False	False	2	18	True	False	12	34	Algorithm;Approximation theory;CPU cache;Compiler;Holism;Hysteresis;Last mile;Microprocessor;Multi-core processor;Optimizing compiler;Prefetcher;Program counter
ASPLOS_17_051	11863	False	False	2	2	True	True	10	41	Artificial neural network;B-tree;Brute-force search;Computation;Dataflow;Deep learning;Dynamic random-access memory;Low-power broadcasting;Parallel computing;Scalability;Scheduling (computing);Static random-access memory;Tetris;Tetris;Throughput
ASPLOS_17_052	10482	False	False	2	18	False	False	11	32	CPU cache;Cache (computing);Cloud computing;Computer data storage;EarthBound;Fairness measure;HyperTransport;Intel QuickPath Interconnect;Non-uniform memory access;Router (computing);Server (computing);Simulation;Supercomputer;Synthetic data;Uniform memory access;Virtual machine
ASPLOS_17_053	12822	False	False	2	2	False	False	6	57	Abstraction layer;Application programming interface;Benchmark (computing);Communications protocol;Concurrency (computer science);Concurrency control;Data center;Foreach loop;Key-value database;Optimistic concurrency control;Precision Time Protocol;Read-only memory;Snapshot (computer storage);Throughput
ASPLOS_17_054	10737	False	False	2	2	True	True	10	34	Attribute–value pair;Byte;Cache (computing);Computation;Data center;Emergence;Fat tree;Key-value database;Low-power broadcasting;Middlebox;Multipath propagation;Network congestion;Network switch;Networking hardware;On the fly;Power supply;Throughput
ASPLOS_17_055	10694	True	False	2	2	True	True	4	3	Computation;Computer data storage;Memory hierarchy
ASPLOS_17_056	11285	False	False	2	2	False	False	6	48	Baseline (configuration management);Dynamic frequency scaling;Dynamic voltage scaling;Frequency scaling;Power management;Reinforcement learning;Scalability;Spatial variability;Switched-mode power supply;Transformer;Voltage regulator
VEE_17_001	11221	False	False	2	2	True	False	16	22	Autoscaling;Data center;Data structure;Elasticity (cloud computing);Experiment;Hypervisor;Lock (computer science);Memory scrubbing;Non-uniform memory access;Scalability;Semiconductor consolidation;Signal trace;Speedup;Swift (programming language);Unikernel;Virtual machine
VEE_17_002	10973	False	False	2	2	True	False	7	27	Amazon Elastic Compute Cloud (EC2);Central processing unit;Change detection and notification;GB-PVR;Hypervisor;Simulation;Uptime;X86
VEE_17_003	9600	False	False	2		True	True	14	38	Approximation error;Failure rate;Server (computing);Systems management;Terminate (software);Virtual machine;Working set;z/VM
VEE_17_004	11195	False	False	2	2	True	True	9	26	Central processing unit;Data deduplication;Graphics processing unit;Kernel same-page merging;Linux;Refresh rate;Virtual machine
VEE_17_005	8847	False	False	2	3	False	False	11	21	Big data;Central processing unit;Computation;Graphics processing unit;Heterogeneous computing;High- and low-level;Just-in-time compilation;Library (computing);Low-level programming language;Manycore processor;OpenCL API;Partial evaluation;Profiling (information science);Programmer;Programming language;R language;Run time (program lifecycle phase);Uptime
VEE_17_006	6504	False	False	2	21	True	False	9	24	CUDA;Computer vision;Embedded system;Field-programmable gate array;Floating Point Systems;General-purpose computing on graphics processing units;Hardware acceleration;OpenCL API;Parallel computing;Programming language;Quality of service;Runtime system;Software portability
VEE_17_007	11337	False	False	2		True	False	9	25	Address space;Cloud computing;Event-driven programming;Privilege level;Protection mechanism;Virtual Machine Manager;Virtual machine
VEE_17_008	11403	False	False	2	2	False	False	6	55	Broadcast automation;Code injection;DevOps;KVM switch;Live CD;Machine code;Memory footprint;Software bug;System monitoring
VEE_17_009	14277	False	False	2	2	False	False	6	48	Data deduplication;FreeBSD;Linux;Linux;Open-source software;Program optimization;System call;Virtual Machine Manager
VEE_17_010	12021	False	False	2	2	False	False	6	13	Cloud computing;Component-based software engineering;Encryption;Hypervisor;Processor register;Protection mechanism;Replay attack;Virtual machine
VEE_17_011	11587	False	False	2	4	True	True	11	35	Address space;Address space layout randomization;Adversary (cryptography);Binary code;Code reuse;Performance Evaluation;Virtual machine;Web server
VEE_17_012	10686	False	False	2	2	False	False	16	28	Cloud computing;Hypervisor;Keystroke logging;Operating system;Virtual machine;z/VM
VEE_17_013	10177	False	False	2		False	False	13	31	Booting;CPU cache;Cache (computing);Data deduplication;Disk image;Fingerprint;Hypervisor;Online and offline;Public key fingerprint;Random access;Read-write memory;Run time (program lifecycle phase);Semiconductor consolidation;Throughput;Virtual disk;z/VM
VEE_17_014	10315	False	False	2		True	False	11	33	32-bit;64-bit computing;ARM architecture;Binary translation;Computer architecture;Hypervisor;Memory management;Operating system;PowerPC;SPARC;Single user mode;User space;X86;X86-64
VEE_17_015	13024	False	False	2		True	False	13	45	ARM architecture;Commodity computing;Decoupling (electronics);Hypervisor;Juno (company);KVM switch;Linux;Linux;Memory protection;Page table;Performance Evaluation;Task Control Block;Virtual machine;X86
VEE_17_016	12414	False	False	2	10	True	False	11	45	Android;Centralisation;Garbage collection (computer science);High- and low-level;Memory management;Mobile operating system;Operating system;Power management;Scheduling (computing);Throughput;Virtual machine;z/VM
VEE_17_017	9035	False	False	2		False	False	18	20	Amazon Elastic Compute Cloud (EC2);CMA-ES;Docker;Full virtualization;GIOVE;Hypervisor;InfiniBand;Locality of reference;Loopback;OpenVMS;Operating-system-level virtualization;Shared memory;Supercomputer;Virtual machine;X86 virtualization
VEE_17_018	9367	False	False	2		False	False	10	25	Application checkpointing;Garbage collection (computer science);Location-based service;Memory management;Memory management unit;Memory protection;Page (computer memory);Program analysis;Virtual machine
ICPE_17_001	8793	False	False	2	5	False	False	17	7	Benchmark (computing);Compiler;DACAPO;Garbage collection (computer science);Java;Scala;Virtual machine
ICPE_17_002	9987	False	False	2	5	False	False	8	20	Algorithm;Automatic vectorization;COMEFROM;Central processing unit;Multi-core processor;Perf (Linux);Program optimization;Uncore
ICPE_17_003	9538	False	False	2	2	False	False	7	19	Cache (computing);Central processing unit;Computer data storage;Freedom of information laws by country;Hardware performance counter;Internet bottleneck;Memory hierarchy;Software documentation;X Window System
ICPE_17_004	10762	False	False	2	5	False	False	8	15	Approximation error;Computational complexity theory;Feature selection;Performance prediction;Software system
ICPE_17_005	10081	False	False	2	2	False	False	11	30	CPU cache;FreeBSD;Hypertext Transfer Protocol;Kernel (operating system);Linux;Linux;Operating system;Scheduling (computing);Serialization;Shim (computing);Streaming media;Throughput;Video server;Web server
ICPE_17_006	11921	False	False	2	5	False	False	14	23	Amazon Elastic Compute Cloud (EC2);CPU cache;Cloud computing;Failure rate;Field (computer science);In-memory database;Memcached;Procurement
ICPE_17_007	11886	False	False	2	2	False	False	10	36	Autoscaling;Cloud computing;Elasticity (cloud computing);Performance Evaluation;Provisioning;Quality of service;Scheduling (computing);Software as a service
ICPE_17_008	9796	False	False	2	5	False	False	11	25	Amazon Elastic Compute Cloud (EC2);Benchmark (computing);Cloud computing;Complex event processing;Context switch;Data compression;Event stream processing;Experiment;Jumpstart Our Business Startups Act;Multiprotocol Label Switching;Packet switching;Query string;Scalability;Stream processing;Telephone exchange;Upstream (software development)
ICPE_17_009	10794	False	False	2	2	False	False	11	11	Adaptive system;Complexity;Control system
ICPE_17_010	10698	False	True	2	5	True	True	13	12	Hall effect;Heuristic;Instrumentation (computer programming);Internet;Load testing;Multitier architecture;Nautical chart;Profiling (information science);Queueing theory;Response time (technology);Run time (program lifecycle phase);Server (computing);Testbed;Throughput;Tier 1 network;Web application;Web server
ICPE_17_011	8688	True	False	2	5	False	False	15	21	Apache OFBiz®;Black box;Box modeling;Computer;Concurrency (computer science);Estimation theory;Linear programming;Nonlinear programming;Nonlinear system;Numerical analysis;Operational system;Optimization problem;Program optimization;Value (ethics)
ICPE_17_012	10474	False	False	2	2	True	True	6	12	Benchmark (computing);Experiment;Kullback–Leibler divergence;Simulation;Software system;Spatial variability;Synthetic data
ICPE_17_013	7175	False	False	2	2	False	False	8	7	Decision support system;Hoc (programming language);Requirement;Scalability
ICPE_17_014	10559	False	False	2	2	True	True	12	11	Cloud computing;Distributed computing;Experiment;High- and low-level;Multitenancy;Parallel computing;Perceived performance;Performance Evaluation;Provisioning;Quality of service;Service-level agreement;Software deployment;Software performance testing;Steady state;Test automation;Throughput;User interface
ICPE_17_015	9082	False	False	2	3	False	False	12	3	Best, worst and average case;Central processing unit;Memory footprint;Multitenancy;NoSQL;Persistence (computer science);Provisioning;Representational state transfer;SQL;Scalability;Throughput;User experience
ICPE_17_016	6809	False	False	4	5	False	False	14	19	Closed system;Nautical chart;Production support;Production system (computer science);Real-time computing;Response time (technology);Software system;Swift (programming language);System monitoring;Technical support;Throughput;Unavailability
ICPE_17_017	6716	False	False	2		False	False	6	17	Application programming interface;Data Distribution Service;Desktop virtualization;Graphics processing unit;InfiniBand;Interlock (engineering);Mission critical;Operating system;Performance Evaluation;Quad data rate;Radar;Scalability;Virtual machine;X86 virtualization
ICPE_17_018	10173	False	False	2	5	False	False	10	21	Best, worst and average case;Graphical user interface;Quality of service;Service-level agreement;Service-oriented architecture;Value (ethics)
ICPE_17_019	10243	True	False	2	2	False	False	10	21	Application checkpointing;Central processing unit;Component-based software engineering;Experiment;Failure rate;Markov chain;Markov decision process;Simulation;Software system;Throughput
ICPE_17_020	5174	False	False	2	2	False	False	9	14	Amplifier;Markov model;Solid-state drive;USB flash drive
ICPE_17_021	9990	True	False	2	2	False	False	11	31	Cache (computing);Computer performance;Dynamic random-access memory;Embedded system;File system permissions;Interference (communication);Multi-core processor;Preemption (computing);Real-time computing;Scheduling (computing);Shared memory;Symmetric multiprocessing;UPPAAL
ICPE_17_022	11952	False	False	2	2	False	False	10		Asynchronous serial communication;End-to-end encryption;Middleware;Publish–subscribe pattern;Quality of service;Queueing theory;Response time (technology);Signal trace;Simulation
ICPE_17_023	5454	True	False	2	2	False	False	9	11	Amazon Elastic Compute Cloud (EC2);Benchmark (computing);Central processing unit;Cloud computing;Experiment;Network performance
ICPE_17_024	10413	False	False	2	5	True	True	7	14	Benchmark (computing);Coexist (image);Experiment;IBM Tivoli Storage Productivity Center;Load balancing (computing);Online analytical processing;Online transaction processing;Spatial variability;Transaction processing
ICPE_17_025	6848	True	False	2	5	True	True	9	6	Benchmark (computing);Central processing unit;Channel memory;Coprocessor;Graphics processing unit;Hardware acceleration;Heterogeneous computing;Intel QuickPath Interconnect;Non-uniform memory access;Open-source software;PCI Express;Parallel computing;Performance per watt;Profiling (information science);Resource contention;Uniform memory access;Usability
ICPE_17_026	9337	False	False	2	5	False	False	13	20	Central processing unit;Computation;Kernel (operating system);Memory bound function;Performance tuning;Program optimization;Scalar processor
ICPE_17_027	10073	False	False	2	2	False	False	17	24	Best practice;Continuous integration;Exploratory testing;Functional testing;Java;Open-source software;Operating system;Software performance testing;Test suite
ICPE_17_028	12304	False	False	2	2	False	False	9	18	C++;Data structure;Java;Java Platform, Enterprise Edition;Java collections framework;Library;Map;Overhead (computing);Run time (program lifecycle phase)
ICPE_17_029	10174	False	False	2	5	True	False	10	27	Java;Performance Evaluation;Software performance testing;Unit testing
ISPASS_17_001	8831	False	True	2	2	True	True	7	45	Address space;CPU cache;Java;Maxine;Microarchitecture;Morphing;Pointer (computer programming);Program optimization;Programming language;Server (computing);Simulation;Tagged pointer;Timing closure;X86;X86-64;z/VM
ISPASS_17_002	7338	False	False	3	15	True	False	7	16	Component-based software engineering;Computer architecture simulator;Computer cluster;Distributed computing;Open-source software;Performance per watt;Simulation;System Simulation;Thread (computing)
ISPASS_17_003	7714	False	False	2	2	True	False	10	24	Big data;CPU cache;Cache (computing);Cloud computing;Computer memory;Data mining;Link prefetching;Software as a service;Web search engine;Working set
ISPASS_17_004	8166	False	False	3	15	False	False	12	14	Display device;Hot-carrier injection;Human–computer interaction;Mobile device;Requirement;Simulation;User interface
ISPASS_17_005	8577	False	False	2	2	True	False	14	44	Booting;Central processing unit;Clock rate;Computer performance;Enterprise architecture framework;Instruction pipelining;Microprocessor;Pipeline (computing);Program optimization;Project Denver;Shattered World;Simulation;Software quality assurance
ISPASS_17_006	8812	False	False	2	2	True	True	11	28	Algorithm;ChIP-on-chip;Experience;Interconnection;Microarchitecture;Moore's law;Network on a chip;Open-source hardware;Open-source software;Pipeline (computing);Plug and play;Program optimization;Router (computing);Routing;SMART;Scalability;Semiconductor intellectual property core;System on a chip;SystemVerilog;Verilog
ISPASS_17_007	9480	False	False	3	15	True	True	11	35	Code::Blocks;Configuration management;Emulator;Memcached;Parsec (parser);Simulation;Speedup;Systems modeling;Throughput
ISPASS_17_008	8149	False	False	2	2	True	True	9	29	ARM architecture;Backward compatibility;Bare machine;Benchmark (computing);Binary translation;Compiler;Emulator;Exception handling;Performance Evaluation;SPECfp;Simulation;X86
ISPASS_17_009	10139	False	False	3	5	True	True	7	39	Algorithm;Benchmark (computing);Bioinformatics;Bioinformatics;Computation;Computational science;Computer graphics;Data mining;Distributed memory;Graphics processing unit;Reference implementation;Scalability;Shared memory;TRAVERSE;Tree traversal
ISPASS_17_010	9723	True	False	2	2	False	False	11	18	Baseline (configuration management);CPU cache;Computer memory;Dynamic random-access memory;Graphics processing unit;High Bandwidth Memory;Imperative programming;Memory bandwidth;Memory hierarchy;Speedup;Synergy
ISPASS_17_011	8469	False	False	3	14	True	True	12	21	Assembly language;Embedded system;Experiment;Fault injection;Graphics processing unit;High- and low-level;Pervasive informatics;Processor register;Scalability;Soft error;Supercomputer
ISPASS_17_012	8924	False	False	3	15	False	False	13	18	Benchmark (computing);CPU cache;Central processing unit;Dynamic voltage scaling;General-purpose computing on graphics processing units;Graphics processing unit;Memory hierarchy;Programmer;Software portability
ISPASS_17_013	6685	False	False	3	10	True	False	7	12	Benchmark (computing);CUDA;Computer architecture;Disassembler;Graphics;Graphics processing unit;Kepler (microarchitecture);Microarchitecture;Multiprocessing;Pipeline (computing);Shader;Simulation
ISPASS_17_014	8763	False	False	2	2	False	False	14	29	Asymmetric multiprocessing;CPU cache;Graphics processing unit;High-throughput computing;Low-power broadcasting;Parallel computing;Simultaneous multithreading;Supercomputer;Throughput
ISPASS_17_015	7367	False	False	3	15	False	False	12	11	Ahead-of-time compilation;Benchmark (computing);Compiled language;Compiler;Continuous integration;Java;JavaScript;Representational state transfer;Scripting language;Server (computing);Server-side;Software deployment;Throughput;Type system;Typing;Web development;Web framework;Web service
ISPASS_17_016	8125	False	False	2	2	False	False	10	21	Benchmark (computing);Delimiter;Garbage collection (computer science);Initialization (programming);Java;Memory management;Multi-core processor;Operating system;Program comprehension;Program optimization;Run time (program lifecycle phase);Scalability;Scheduling (computing);Speedup;Thread (computing);Tracing garbage collection;z/OS
ISPASS_17_017	8823	False	False	3	15	True	True	12	24	Byte;Byte addressing;Data General Nova;Dynamic random-access memory;Key-value database;Linux;Linux;Memory bus;Persistent memory
ISPASS_17_018	8857	False	False	2	2	True	True	7	26	Benchmark (computing);C++ AMP;CUDA;Central processing unit;Embodied energy;Graphics processing unit;Heterogeneous computing;Memory coherence;OpenCL API;Programmer;Programming language;Task allocation and partitioning of social insects
ISPASS_17_019	8193	False	False	3	3	False	False	7	25	Algorithm;Artificial neural network;Convolution;Convolutional neural network;Coppersmith–Winograd algorithm;Deep learning;Fast Fourier transform;Graphics processing unit;Profiling (computer programming);Program optimization;Scalability;TensorFlow;Theano (software);Torch
ISPASS_17_020	8029	False	False	3	10	False	False	9	24	Advanced Configuration and Power Interface;Central processing unit;Clock rate;Cloud computing;Cloud gaming;Computation;Data center;Frequency scaling;General-purpose computing on graphics processing units;Graphics;Graphics processing unit;Overhead (computing);Real-time data;Resource contention;Uncore;X86 virtualization
ISPASS_17_021	7464	False	False	3	15	False	False	12	12	Decision tree;Decision tree model;Performance prediction;Proxy server;Simulation;Stock and flow;X86
ISPASS_17_022	9140	False	False	3	15	True	False	14	30	Address space;DSPACE;Data access;Digital footprint;Dynamic random-access memory;Locality of reference;Memory hierarchy;Prefetcher;Principle of locality;Software transactional memory;Working set
ISPASS_17_023	10482	False	False	3	15	True	False	9	28	Benchmark (computing);Information management;LINC;Locality of reference;Memory footprint;Morphing;Optimal design;Principle of locality;Simulation;Sparse matrix;Synthetic data
ISPASS_17_024	9130	False	False	3	12	True	False	11	21	ARM architecture;Basic block;Design space exploration;Simulation;Thread (computing)
EuroSys_17_001	12242	True	False	2	2	True	True	6	33	Degree of parallelism;Fastest;Haswell (microarchitecture);In-memory database;Limiter;Parallel computing;Profiling (information science);Sandy Bridge
EuroSys_17_002	13043	False	False	2	2	False	False	8	40	Computational resource;Kullback–Leibler divergence;Lockstep (computing);Memory corruption;Parallel computing;Parsec (parser);Persistence (computer science);Scheduling (computing);System call;Thread (computing)
EuroSys_17_003	12594	True	False	2	2	False	False	7	60	Asynchronous I/O;Best, worst and average case;Call graph;Control flow;Control flow graph;Critical path method;Database transaction;Event-driven programming;Interleaved memory;MySQL;Open-source software;PostgreSQL;Profiling (computer programming);Programmer;Run time (program lifecycle phase);Server (computing);Software system;Web server
EuroSys_17_004	9361	False	False	2		True	False	20	17	Busy waiting;Central processing unit;Critical section;Hardware virtualization;Hypervisor;Library for WWW in Perl;Linux;Linux;Lock (computer science);Loop heat pipe;Preemption (computing);Scheduling (computing);Spinlock;Virtual machine;Whole Earth 'Lectronic Link
EuroSys_17_005	11383	False	False	2	12	True	True	11	20	Application checkpointing;Cascading Style Sheets;Computation;Data center;Forth;Jumpstart Our Business Startups Act
EuroSys_17_006	13303	False	False	2	2	True	True	11	30	Agile software development;Backup;Elasticity (cloud computing);Grid computing;Machine learning;Proteus;Server (computing)
EuroSys_17_007	12529	False	False	2	2	False	False	11	53	Correctness (computer science);Distributed computing;Formal verification;Software bug;Trusted Computing;Trusted computing base
EuroSys_17_008	12516	False	False	2	2	True	True	9
EuroSys_17_009	13329	True	False	2	2	True	True	8	24	Amazon Elastic Compute Cloud (EC2);Apache Hadoop;Application programming interface;Best, worst and average case;Cloud computing;Distributed computing;Experiment;Network topology;OpenVMS
EuroSys_17_010	12157	False	False	2	2	True	True	8	30	Categorization;Critical section;Deployment environment;Information;Lock (computer science);Programmer;Software bug;Synchronization (computer science)
EuroSys_17_011	15124	False	False	2	2	False	False	7	2	Simulation;Solid-state drive;Solid-state electronics
EuroSys_17_012	12769	False	False	2	2	True	False	9
EuroSys_17_013	12111	False	False	2	2	True	True	10	31	Attribute–value pair;Data center;Data structure;Direct memory access;In-memory database;Key-value database;Programming paradigm;Remote direct memory access;Remote procedure call;Request for proposal;Server (computing);USB flash drive
EuroSys_17_014	11673	False	False	2	2	False	False	9	24	Central processing unit;Experiment;Graphics processing unit;Information processing;Publish–subscribe pattern;Relational database management system;Routing;Social media;Stream processing;Subset sum problem;Throughput
EuroSys_17_015	14778	False	True	2	2	True	True	10	53	Algorithm;Central processing unit;Coprocessor;Graph (abstract data type);Graph (discrete mathematics);Iteration;Line graph;Locality of reference;NCSA Mosaic;Out-of-core algorithm;PageRank;Solid-state drive;Xeon Phi
EuroSys_17_016	14128	False	True	2	2	True	True	6	63	AddressSanitizer;Benchmark (computing);Compiler;Confidentiality;Heartbleed;Intel MPX;LLVM;Memcached;Memory safety;Parsec (parser);SQLite;Tagged pointer;Thread (computing)
EuroSys_17_017	12010	True	False	2	2	True	True	8	25	Algorithm;Application programming interface;Attribute–value pair;Component-based software engineering;Data buffer;Data store;Data structure;In-memory database;Key-value database;LevelDB;Log-structured file system;Multi-core processor;Thread (computing);Throughput
EuroSys_17_018	16321	True	False	2	2	False	False	6	3	Algorithm;Backoff;Cache coherence;High- and low-level;Locality of reference;Lock (computer science);MapReduce;Merge sort;Multi-core processor;OpenMP;Performance Rating;Program optimization
EuroSys_17_019	11922	False	False	2	10	False	False	8	50	Call graph;Clock skew;Computation;Data center;Data rate units;Dataflow;Dataflow programming;Gigabit;Mission critical;Parallel computing;Profiling (information science);Session (web analytics);Tracing (software);Transactions per second
EuroSys_17_020	12048	False	False	2	2	False	False	10	41	Heuristic;Hypervisor;Non-uniform memory access;Uniform memory access
EuroSys_17_021	13295	False	False	2	2	True	False	12	58	Address space;Critical path method;Inter-process communication;Kernel (operating system);L4 microkernel family;Map;Memory protection;Microkernel;Multitier architecture;Online transaction processing;Operating system;Page table;Remote procedure call;Server (computing);Synchronization (computer science);Web server
EuroSys_17_022	13889	True	False	2	2	True	True	7	49	Baseline (configuration management);Causality;Forwarding plane;Naivety;Programmer;Scalability;Software-defined networking;Vector clock
EuroSys_17_023	12113	False	False	2	2	False	False	14	38	Database;Datagram;IBM Tivoli Storage Productivity Center;InfiniBand;Internet protocol suite;Network interface;Parallel database;Relational database management system;Remote direct memory access;Response time (technology)
EuroSys_17_024	21551	False	False	2	2	False	False	2	55	Best, worst and average case;Cache (computing);Central processing unit;Concurrency (computer science);Fairness measure;Lock (computer science);Manifest (transportation);Memory management;Paging;Pipeline (computing);Resultant;Scalability;Test-and-set;Thread (computing);Throughput
EuroSys_17_025	1960	False	False	2	2	False	False	6	31	C++;Drop-in replacement;Fault tolerance;Memristor;Multi-objective optimization;Non-volatile memory;Overhead (computing);POSIX Threads;Persistence (computer science);Phase-change memory;Programming model;Schedule (computer science);SerDes;Serialization;Synchronization (computer science);Thread (computing);Volatile memory
EuroSys_17_026	15063	True	False	2	2	False	False	9	47	Analysis of algorithms;Computational complexity theory;Fault detection and isolation;Hoc (programming language);Modern Operating Systems;Operating system;Process migration;Static program analysis;Xojo
EuroSys_17_027	12242	True	False	2	2	True	True	9	19	Android;Asynchronous I/O;Black box;Diff utility;Graphics;Graphics processing unit;Holism;Image stitching;Information flow (information theory);Interaction;Mobile app;OpenGL;Rendering (computer graphics);Smartphone;Software bug;User interface;Visual effects
EuroSys_17_028	11574	False	False	2	18	True	True	15	16	19-inch rack;Accessibility;Computer data storage;DR-DOS;Digital data;Disk storage;Hard disk drive;Hierarchical storage management;Imperative programming;Library (computing);Memory hierarchy;Optical storage;POSIX;Robot;Robot Operating System;Robotic arm;Samba TNG;Solid-state drive;Tape library;Throughput;User interface;Virtualize
EuroSys_17_029	12006	False	False	2	2	True	True	5	38	Computer data storage;Hardening (computing);Load balancing (computing);Log-structured file system;Program optimization;Throughput;User interface
EuroSys_17_030	12630	False	False	2	2	True	True	11	44	Algorithm;Amazon Web Services;Apache Cassandra;Attribute–value pair;Data store;Experiment;Round-robin scheduling;Scheduling (computing);Simulation
EuroSys_17_031	14071	True	False	2	2	True	True	8	48	Amazon Elastic Compute Cloud (EC2);Causal consistency;Causality;Decoupling (electronics);Replay attack;Scalability;Throughput
EuroSys_17_032	10930	False	False	4	4	True	True	6	36	Dangling pointer;Log-structured file system;Memory management;Overhead (computing);Pointer (computer programming);Strong consistency;Thread (computing)
EuroSys_17_033	13670	False	False	2	2	True	False	11	62	Approximation algorithm;Cybercrime;Internet;Routing;Self-propelled particles;Software deployment
EuroSys_17_034	15096	True	False	2	2	True	False	8	41	Byzantine fault tolerance;Central processing unit;Correctness (computer science);FLOPS;Fault model;Formal specification;Merge sort;Multi-core processor;State machine replication;Trusted Execution Technology
EuroSys_17_035	12305	True	False	2	3	True	True	8	41	C++;Concurrent data structure;Copy-on-write;Correctness (computer science);Data structure;Garbage collection (computer science);Legacy code;Modern Operating Systems;Operating system;Parallel computing;Programmer;Requirement;Scalability
EuroSys_17_036	10881	False	False	2	2	False	False	13	30	Atomicity (database systems);Byte;Byte addressing;Critical path method;Data structure;In-place algorithm;Non-volatile memory;Persistent data structure;Throughput
EuroSys_17_037	14366	False	False	2	2	True	False	11	77	Central processing unit;Code reuse;Diversification (finance);GNU Compiler Collection;Hardening (computing);Hypervisor;Just-in-time compilation;Kernel (operating system);Linux;Memory corruption;Memory protection;Memory safety;Plug-in (computing);Privilege escalation;Software deployment;User space;X86;X86-64;XOR
EuroSys_17_038	12586	False	False	2	2	True	False	10	68	32-bit;64-bit computing;Address space;Bounds checking;Commodity computing;Intel MPX;Isolation (database systems);Memory protection;X86;X86-64
EuroSys_17_039	12897	False	False	2	2	True	True	8	55	Cascading Style Sheets;Computation;Confidentiality;Financial risk modeling;Provable prime
EuroSys_17_040	11610	False	False	2	2	True	True	7	24	Adversary model;Computer data storage;Intel Developer Zone;Memcached;Operating system;Paging;Server (computing);System call;Throughput;Translation lookaside buffer;Trusted Execution Technology
EuroSys_17_041	11756	False	False	2	18	False	False	18	44	Amazon Elastic Compute Cloud (EC2);Backup;Burstable billing;Cloud computing;Emergence;Experiment;In-memory database;Memcached;Program optimization;Simulation;Single-instance storage
HotOS_17_001	5509	False	False	2	2	False	False	7	33
HotOS_17_002	5359	False	False	3	4	True	False	9	19	Bridging (networking);Experience;Fail-stop;Failure mode and effects analysis;Failure rate
HotOS_17_003	5744	True	False	2	2	False	False	6	17	Correctness (computer science);Formal methods;Microservices;Remote procedure call;Run time (program lifecycle phase);Scalability
HotOS_17_004	4490	True	False	3		False	False	10	12	Battle of Midway;Cloud computing;Kernel (operating system);Linux;Linux;Multitenancy;Operating system;Peer-to-peer;Serverless computing;The Daily Dot;Throughput
HotOS_17_005	5502	False	False	4	4	True	False	6	50	Confluence (abstract rewriting);Decoupling (electronics);Deep learning;Hardware abstraction;High- and low-level;Machine learning
HotOS_17_006	3825	False	False	2	2	True	False	7	18	Computation;Feedback;Machine learning;Requirement;Throughput
HotOS_17_007	5617	False	False	3	3	True	False	10	26	Client (computing);Clustered file system;Computer data storage;Consistency model;Eventual consistency;Network partition;Oracle Database;Software system;Value (ethics);Xojo
HotOS_17_008	5114	False	False	2	2	False	False	5	22	Attribute–value pair;Cognitive dimensions of notations;Cross-validation (statistics);Database;Embedded database;Operating system;SQLite;Sync (Unix);System call
HotOS_17_009	6963	False	False	3	3	False	False	6	44	Experiment;Mobile device;Operability;Smartphone
HotOS_17_010	6960	False	False	3	18	True	True	9	24	Central processing unit;Control plane;Field-programmable gate array;Graphics processing unit;Memory-mapped I/O;Operating system;Span and div
HotOS_17_011	6285	False	False	3	3	False	False	3	35	Central processing unit;Computer;Operating system;Quantum;Quantum computing;Quantum mechanics;Scheduling (computing);Unit testing
HotOS_17_012	6354	False	False	3		False	False	14	39	Operating system
HotOS_17_013	5944	False	False	2	2	True	False	15	23	Cloud computing;Computer vision;Data center;Garbage collection (computer science);High- and low-level;Java;Machine learning;Platform as a service;Python;Runtime system;Scala;Substrate (electronics)
HotOS_17_014	6290	True	False	2	2	True	False	6	34	Application checkpointing;DBpedia;Data-flow analysis;Fault detection and isolation;Garbage collection (computer science);Information flow (information theory);Overhead (computing);Programming language;Rust;Sandbox (computer security);Substructural type system;System programming;System programming language;Systems theory;Type system;Zero-copy
HotOS_17_015	5314	False	False	3		False	False	9	23	Formal methods;Inter-process communication;Lua;Markov chain;PRISM (surveillance program);Requirement;Statistical model;System configuration
HotOS_17_016	5242	False	False	2	2	False	False	5	26	Formal verification;Multi-core processor;Operating system;Scheduling (computing)
HotOS_17_017	4617	False	False	3	7	True	True	6	32	Decoupling (electronics)
HotOS_17_018	4981	False	False	2	2	False	False	12	21	Central processing unit;Computer cluster;Data center;Distributed shared memory;Operating system;Process migration;Programmer;Scheduling (computing);Shared memory;Single system image;System image
HotOS_17_019	4823	False	False	2	2	False	False	8	21	Application checkpointing;Automatic parallelization;Big data;Compiler;Iteration;Logistic regression;Machine learning;Message Passing Interface;Parallel computing;Systems design
HotOS_17_020	4819	False	False	3	6	False	False	8	9	Apache Spark;First-class citizen;Jumpstart Our Business Startups Act
HotOS_17_021	5952	False	False	3	3	True	False	9	26	Debugging;Distributed computing;Scalability;Software bug
HotOS_17_022	4711	False	False	3	3	True	False	11	11	Algorithm;Basic block;Debugging;Information theory;Production system (computer science);Run time (program lifecycle phase);Subroutine;User behavior analytics;Value (ethics)
HotOS_17_023	5688	True	False	2	2	False	False	10	24	Computer;Emergence;Memory management unit;Memory protection;Non-volatile memory;Scalability;Spaces
HotOS_17_024	4793	False	False	4		False	False	4	18	Computer memory;Failure rate;Memory management;Operating system;Persistence (computer science);Runtime system;Systems design;Terabyte;Time complexity
HotOS_17_025	5762	False	False	2	2	False	False	8	12	Adversary (cryptography);Computer data storage;Encryption;Explanatory combinatorial dictionary;Firmware;Information privacy;Key (cryptography);Operating system;Pseudorandomness;R language;Requirement;Snapshot (computer storage);Terabyte
HotOS_17_026	6607	False	False	2	2	False	False	8	45	Application security;Common Vulnerabilities and Exposures;Machine learning;Open-source software;Software development process;Source lines of code;Static program analysis;Trusted Computing;Trusted computing base;Unified Model;Usability;Vulnerability (computing)
HotOS_17_027	6854	True	False	2	2	False	False	7	36	Database;Encryption;Provable security;Snapshot (computer storage);Threat (computer)
HotOS_17_028	5223	True	False	2	2	True	True	6	20	Client-side;Cloud computing;Display resolution;GLIMMER;Personally identifiable information;Quality of service;Trust (emotion);Trust metric;User-generated content
HotOS_17_029	5027	False	False	3	3	False	False	5	24	Central processing unit;Interaction;Memory protection;Moore's law;Protection ring;User space
CCGrid_17_001	8383	False	True	2	2	False	False	11	26	Autoscaling;Cloud computing;FMRIB Software Library (FSL);FUJITSU Cloud IaaS Trusted Public S5;Facebook Query Language;Fuzzy control system;Fuzzy logic;Q-learning;Reinforcement learning;Response time (technology);Run time (program lifecycle phase);Scalability;Service-level agreement;State-Action-Reward-State-Action;Virtual machine
CCGrid_17_002	8118	False	True	2	2	True	True	14	17	Cloud computing;Data acquisition;Data curation;Digital data;Experiment;Real-time data
CCGrid_17_003	4675	False	False	3	3	False	False	12	15	Big data;Cloud computing;Iteration;Locality of reference;MapReduce;On-premises software;Scalability;Scheduling (computing)
CCGrid_17_004	7507	False	False	2	2	False	False	12	22	Cloud computing;Computation;Computation offloading;Emergence;Glossary of computer graphics;Internet of things;Quality of service;Streaming media
CCGrid_17_005	8399	False	False	2	15	True	True	11	14	Algorithm;Cloudlet;Cluster analysis;Defense of the Ancients;Dota 2;Heuristic;Integer programming;K-medoids;Linear programming;Simulation;Software deployment;Storage area network;Wireless access point
CCGrid_17_006	3173	False	False	2	2	False	False	7	7	Apache Hadoop;Authentication;Computational complexity theory;Curiously recurring template pattern;Enterprise resource planning;Initialization (programming);Overhead (computing);Overhead projector
CCGrid_17_007	7811	False	False	2	2	False	False	7	15	Algorithm;Approximation algorithm;Brute-force search;Feature selection;Optimization problem;Overfitting;Parallel algorithm;Parallel computing;Performance prediction;Principal component analysis;Selection algorithm
CCGrid_17_008	7154	False	False	2	3	False	False	7	17	Apache Hadoop;Big data;Centralisation;Cloud computing;Data center;Jumpstart Our Business Startups Act;Mobile computing;Requirement;SPARK;Scheduling (computing)
CCGrid_17_009	4862	False	False	2	3	True	True	11	15	Cloud computing;FUJITSU Cloud IaaS Trusted Public S5;Layer (electronics);Service abstraction
CCGrid_17_010	8213	False	False	2	7	True	True	12	31	Cloud computing;Data center;Network traffic control;Software deployment;Virtual machine
CCGrid_17_011	7580	False	False	2	2	False	False	12	20	Bioinformatics;Bioinformatics;Distributed computing;MapleStory;Scheduling (computing);Throughput
CCGrid_17_012	7564	False	False	2	2	True	True	19	47	Algorithm;Byte;Computation;FLOPS;Fat tree;Heuristic;High- and low-level;Network topology;Procurement;Scalability;Simulation;Tree network
CCGrid_17_013	7643	True	False	2	15	True	False	13	15	Algorithm;Benchmark (computing);Big data;Cloud computing;Clustered file system;Context switch;Fastest;IP address spoofing;InfiniBand;Network socket;Object storage;Proxy server;Remote direct memory access;Scalability;Server (computing);Swift (programming language);Synthetic data;Throughput
CCGrid_17_014	6189	False	False	2	15	False	False	8	2	Benchmark (computing);CUDA;Critical path method;FarmVille;Graphics processing unit;InfiniBand;Molecular dynamics;Network interface controller;Remote direct memory access;Run time (program lifecycle phase);Synthetic data
CCGrid_17_015	3324	False	False	2	2	False	False	9	12	Fat tree;Network analysis (electrical circuits);Network model;Profiling (computer programming);Routing;Scalability;Simulation;Tree network
CCGrid_17_016	4957	False	False	2	15	True	True	7	11	Cloud computing;Electron mobility;Host Identity Protocol;Multitenancy;Persistence (computer science);Scalability;Software-defined networking;Synaptic Package Manager;Web service;X86 virtualization
CCGrid_17_017	10097	False	False	2	2	False	False	9	15	Algorithm;Connected component (graph theory);OpenVMS;Operating-system-level virtualization;Provisioning;Queueing theory;Requirement;Scalability
CCGrid_17_018	7352	False	False	2	2	False	False	11	17	Algorithm;Dataflow;Distributed computing;File transfer;Real life;Signal trace;Simulation;Spatial variability
CCGrid_17_019	7750	False	False	2	15	False	False	13	34	Algorithm;Black box;Cost efficiency;Data dependency;Experiment;Graph (abstract data type);Machine learning;Run time (program lifecycle phase);Synthetic data;Systems architecture;Virtual machine
CCGrid_17_020	5517	False	False	2	9	False	False	12	8	Algorithm;Central processing unit;Continuous integration;Hypervisor;OpenVMS;Privacy;Profiling (computer programming);Scalability;Software deployment;Virtual machine
CCGrid_17_021	7698	True	False	2	2	False	False	9	12	Algorithm;Central processing unit;Generic programming;Online and offline;Parallel computing;Scheduling (computing)
CCGrid_17_022	8880	False	False	2	3	False	False	12	14	Algorithm;Data redundancy;Distributed computing;Erasure code;Evolutionary algorithm;Fault tolerance;Mathematical optimization;Multi-objective optimization;Network performance;Overlay network;Pareto efficiency;Program optimization;Software deployment;Weight function
CCGrid_17_023	8641	False	False	2	15	False	False	14	17	CPU socket;Central processing unit;Cloud computing;Enterprise resource planning;High availability;Provisioning;Service-level agreement
CCGrid_17_024	10127	False	False	2	12	False	False	14	19	Heuristic;Linear programming;Online optimization;Optimization problem;Program optimization;Resource contention;Semiconductor consolidation;Tabu search;Thunderbolt (interface);Virtual machine
CCGrid_17_025	10207	False	False	2	2	False	False	6	24	Algorithm;Distributed computing;Event correlation;Event partitioning;MapReduce;Radio frequency
CCGrid_17_026	7415	False	False	2	15	False	False	10	14	Algorithm;Computer cluster;Dynamic programming;Electronic billing;IBM Tivoli Storage Productivity Center;Immutable object;Nonlinear programming;Open-source software;Partition problem;Rubber duck debugging;Scalability;Speedup;Throughput
CCGrid_17_027	7273	False	False	2	2	False	False	9	16	Batch processing;Big data;Cloud computing;Computation;Computational science;Data synchronization;Embarrassingly parallel;Graphics processing unit;In-memory database;In-memory processing;Iteration;Java virtual machine;Lazy evaluation;Machine learning;MapReduce;Memory hierarchy;Memory-mapped I/O;Message Passing Interface;Message passing;Numerical analysis;Scalability;Virtual machine
CCGrid_17_028	8360	False	False	2	2	False	False	4	18	Benchmark (computing);Care-of address;IBM Tivoli Storage Productivity Center;In-memory database;Open-source software;Operating system;Programming paradigm;Relational database management system;Software transactional memory;Transactional interpretation;Transactional memory
CCGrid_17_029	7500	False	False	2		False	False	9		Fault tolerance
CCGrid_17_030	9123	False	False	2	2	False	False	7	20	Enterprise resource planning;Interoperability;Locality of reference;Message Passing Interface;Message passing;Scalability;Synchronization (computer science);Synthetic data;Thread (computing);Throughput
CCGrid_17_031	3308	False	False	2	6	False	False	9	7	Computer data storage;Data access;Data center;Emergence;Hard disk drive;Procedural reasoning system;Pseudorandomness;Replication (computing);Solid-state drive;Solid-state electronics
CCGrid_17_032	8379	False	False	2	15	False	False	12	9	Attribute–value pair;CPU cache;Cache (computing);Hit (Internet);IBM System i;In-memory database;InnoDB;Kernel (operating system);Key-value database;Linux;MySQL;Online transaction processing;User space
CCGrid_17_033	5447	False	False	2	15	True	True	13	23	Cloud database;Hard disk drive;Heuristic;Hoc (programming language);IP Multimedia Subsystem;Optimization problem;Program optimization;Scalability;Service-level agreement;Solid-state drive
CCGrid_17_034	10757	False	True	2	2	True	False	11	19	Cloud computing;Experiment;MTD-f;Memory Technology Device;Multi-armed bandit;Simulation
CCGrid_17_035	8679	False	True	2	3	True	True	9	28	Amazon Elastic Compute Cloud (EC2);Apache Hadoop;Baseline (configuration management);Cloud computing;Computation;Correctness (computer science);MapReduce;Scalability
CCGrid_17_036	8279	False	False	2	2	False	False	14	32	Algorithm;Bisection bandwidth;Circulant matrix;Distributed computing;DragonFly BSD;Memory management;Message Passing Interface;Message passing;Network planning and design;Network topology;Routing;Simulation
CCGrid_17_037	8291	False	False	2	15	False	False	7	23	Algorithm;Application programming interface;Benchmark (computing);Central processing unit;Distributed computing;Hardware virtualization;Middleware;Operating-system-level virtualization;Optical power meter;Performance Application Programming Interface;Scheduling (computing);Server (computing);Virtual machine
CCGrid_17_038	8979	False	False	2	2	False	False	7	4	InfiniBand;Level design;Middleware;Open-source software;Scalability;Use Case Points;User interface
CCGrid_17_039	7937	False	False	2	2	False	False	10	18	Amazon Elastic Compute Cloud (EC2);Autoscaling;Cloud computing;Dynamic voltage scaling;Formal verification;Logic programming;Quality of service;Scalability;Software as a service;Utility
CCGrid_17_040	7556	False	False	2	18	False	False	17	27	Apache Flink;Apache Spark;Computer data storage;Data-intensive computing;Dynamic random-access memory;HPCC;In-memory database;In-memory processing;Jumpstart Our Business Startups Act;Memory management;Throughput
CCGrid_17_041	8077	False	False	2	18	False	False	11	24	Algorithm;Central processing unit;Computer-aided design;Echo state network;Linux;Non-volatile memory;PCI Express;Parallel I/O;Profiling (information science);Scheduling (computing);Throughput;Volatile memory
CCGrid_17_042	8282	False	False	2		False	False	10	20	Constraint programming;Distributed computing;Dynamic infrastructure;Enterprise resource planning;Formal language;Service composability principle;Software deployment
CCGrid_17_043	5848	True	False	2	4	False	False	10	11	Algorithm;Complex network;Optimization problem;Placement (EDA);Program optimization;Provisioning;Scalability
CCGrid_17_044	8700	False	False	3	3	False	False	7	14	Algorithm;Baseline (configuration management);Critical path method;Directed acyclic graph;Execution pattern;Experiment;Graph (discrete mathematics);Heuristic;Linear algebra;Locality of reference
CCGrid_17_045	7657	True	False	2	2	False	False	6	27	Algorithm;FLOPS;Job scheduler;Scheduling (computing);Shutdown (computing);Simulation
CCGrid_17_046	8279	False	False	2		False	False	9	14	Amazon Elastic Compute Cloud (EC2);Coefficient;F-Spot;Strategic management;Theil index;Time complexity
CCGrid_17_047	9342	False	False	2	2	False	False	7	24	Algorithm;Cloud computing;Heuristic;Heuristic (computer science);Microservices;Owned;Provisioning;Software deployment;Web 2.0
CCGrid_17_048	9032	False	False	2	3	False	False	11	12	Bitcoin;Cloud computing;Consensus (computer science);Cryptography;Digital asset;Distributed computing;Greedy algorithm;Immutable object;Peer-to-peer;Rogue;Simulation;Tamper resistance
CCGrid_17_049	6665	False	False	2	11	True	True	15	22	Bitcoin;Cloud computing;Cloud storage;Computer data storage;Computer forensics;Data validation;Performance Evaluation;Privacy;Tamper resistance
CCGrid_17_050	7849	False	False	2		True	False	9	20	ARM architecture;Correctness (computer science);Experiment;Immutable object;Introspection;Privilege level;Simulation;Subversion;Virtual Machine Manager;Virtual machine
CCGrid_17_051	7857	False	False	2	18	False	False	12	16	Cloud computing;Computation;Model–view–controller;Naive Bayes classifier;Quality of service;Requirement;Trust (emotion)
CCGrid_17_052	4414	False	False	2	4	False	False	11	21	Attribute–value pair;Cloud computing;Cloud database;Crowdsourcing;Data integrity;Database;High availability;Programming paradigm;Scalability;Usability
CCGrid_17_053	9304	False	False	2	2	False	False	11	35	Anomaly detection;Attack surface;Data center;Hypervisor;KVM switch;Operating system;Real-time computing;Scalability;Software deployment;System call
CCGrid_17_054	9093	False	False	2	30	True	True	11	14	Algorithm;Causality;Cluster analysis;Correlation does not imply causation;Network topology;Precision and recall;Probabilistic analysis of algorithms;Supercomputer;System administrator
CCGrid_17_055	5422	False	False	2	4	False	False	10	17	Algorithm;Distributed computing;Fail-stop;Fault tolerance
CCGrid_17_056	9454	False	False	2	2	False	False	7	23	In-memory database;Key-value database;Memcached;Runtime system;Supercomputer;Throughput;Titan (supercomputer);USB flash drive
CCGrid_17_057	5716	False	False	2	2	True	True	14	20	Attribute–value pair;Central processing unit;Data structure;Emulator;Encapsulation (networking);Flash memory;Locality of reference;Programmer;Shared memory;Throughput
CCGrid_17_058	6711	False	False	2		False	False	13	13	Address space;Assignment (computer science);Benchmark (computing);Cg (programming language);Compiler;Distributed memory;Fortran;Graphics processing unit;Message Passing Interface;Model–view–controller;NAS Parallel Benchmarks;Non-blocking algorithm;OpenACC;Parallel computing;Partitioned global address space;Pin grid array;Programmer;Programming model;View model;Viewpoint;Xeon Phi
CCGrid_17_059	8365	True	False	2		True	False	18	17	Comet (programming);Component-based software engineering;OpenMP;Programming model;Separation of concerns;Use-case analysis
CCGrid_17_060	8267	True	False	2	8	False	False	7	10	Batch processing;Central processing unit;Jumpstart Our Business Startups Act;Linear programming;Linear programming formulation;Nonlinear programming;Nonlinear system;Requirement;Run time (program lifecycle phase);Simulation;Supercomputer
CCGrid_17_061	8983	False	False	2	2	False	False	6	30	Algorithm;Baseline (configuration management);Heuristic;High- and low-level;Little Big Adventure;Responsiveness;Scheduling (computing);Simulation;Tracing (software)
CCGrid_17_062	9086	True	False	2		True	True	10	16	Hypervisor;Program optimization;Python;Quality of service;Service-level agreement
CCGrid_17_063	8450	False	False	2		False	False	9	27	Causality;Data center;Integer programming;Linear programming;Quality of service;Requirement;Rounding;Software deployment;Software-defined networking;Virtual machine
CCGrid_17_064	7999	True	False	2	2	False	False	11	25	Cloud computing;Cost efficiency;Data rate units;Download;Experiment;Operability;Provisioning;Scheduling (computing);Service-level agreement;Simulation;Stream processing;Throughput;Virtual machine
CCGrid_17_065	7663	True	False	2	2	True	True	8	24	Distributed computing;Docker;Elasticsearch;Requirement;Run time (program lifecycle phase);Software deployment;Software engineering;Swarm
CCGrid_17_066	8029	False	False	2		True	False	10	31	Approximation error;Benchmark (computing);Cloud computing;Computer performance;Interaction;Machine learning;NAS Parallel Benchmarks;Network-attached storage;Pareto efficiency;Profiling (computer programming);Supercomputer
CCGrid_17_067	7899	False	False	2	8	False	False	15	31	Amazon Elastic Compute Cloud (EC2);Benchmark (computing);Blueprint;Central processing unit;Cloud computing;Computer hardware;Exemplification;Google Compute Engine;High- and low-level;Multitier architecture;Real life;Throughput;Tier 1 network;Virtual machine;Web application
CCGrid_17_068	3650	False	False	2	2	False	False	10	1	Holism in science;Linux;Linux;Relevance;Run time (program lifecycle phase);Software project management;Testbed
CCGrid_17_069	7148	False	False	2	6	False	False	8	27	Algorithm;Decision tree;Monte Carlo;NP (complexity);Network function virtualization;Simulation;Testbed
CCGrid_17_070	7355	False	False	2	30	False	False	8	27	Cloud computing;Control theory;Elasticity (cloud computing);Experiment;Interactivity;LXC;Linux;Megabyte;Provisioning;Throughput
CCGrid_17_071	7177	False	False	2		True	True	7	12	Baseline (configuration management);Centralisation;Cluster state;Fan-out;Gang scheduling;Jumpstart Our Business Startups Act;Scheduling (computing);Simulation
CCGrid_17_072	8604	True	False	2	3	False	False	11	21	Cloud computing;Component-based software engineering;Information privacy;Malware;Multitenancy;Open-source hardware;Personally identifiable information;Software deployment;Virtual machine
SIGMOD_17_001	20964	False	False	3	4	False	False	7	37	Algorithm;Computation;Concurrency control;Database;Feedback;In-memory database;Multiversion concurrency control;Negative feedback;Overhead (computing);Throughput;Transaction processing
SIGMOD_17_002	15331	False	False	2	2	False	False	6	47	Algorithm;Algorithmic efficiency;Computation;Distributed algorithm;Distributed computing;Experiment;Graph partition;Load balancing (computing);PageRank;Personalization;Scalability
SIGMOD_17_003	13643	True	False	2	2	False	False	7	20	Algorithm;Foreign key;Many-to-many;Program optimization;Query optimization;Sampling (signal processing);Selection bias;Unique key
SIGMOD_17_004	16245	False	False	2	2	False	False	8	31	Computation;Experiment;Online analytical processing;Program optimization;Scoring functions for docking;Synthetic data
SIGMOD_17_005	18027	False	False	2	2	False	False	4	11	Algorithm;Castor;Data dependency;Data quality;Database;Machine learning;Relational database;Usability
SIGMOD_17_006	15218	True	False	2	3	True	False	11	26	Benchmark (computing);Common Platform;Computer science;Expectation–maximization algorithm;Instant messaging;Social network
SIGMOD_17_007	16166	False	False	2	2	True	True	6	67	Benchmark (computing);Correctness (computer science);Program optimization;Software bug;Sputter cleaning;Synthetic data
SIGMOD_17_008	15706	False	False	2	3	False	False	3	24	Linear programming;Routing;Run time (program lifecycle phase)
SIGMOD_17_009	21185	False	False	2		True	False	6	30	Algorithm;Connected component (graph theory);Database;Directed acyclic graph;Directed graph;Graph (discrete mathematics);Graph operations;Reachability;Strongly connected component;Time complexity;Transitive reduction
SIGMOD_17_010	16995	True	False	3	3	True	True	6		Data center;Telematics;explanation
SIGMOD_17_011	15795	False	False	2		False	False	10	28	Algorithm;Bioinformatics;Bioinformatics;Biological network;Database;Experiment;Gene regulatory network;Hoc (programming language);Microarray;Network analysis (electrical circuits);Synthetic data
SIGMOD_17_012	16563	False	False	2	9	False	False	10	33	Algorithm;Analysis of algorithms;Apache Hadoop;Column (database);Column-oriented DBMS;Data deduplication;Hard disk drive performance characteristics;Input/output;Memory-mapped I/O;Real life;Requirement
SIGMOD_17_013	19054	False	False	2	2	True	True	9	37	Algorithm;Experiment;Interface (Java);User interface
SIGMOD_17_014	15070	False	False	2	2	True	False	11	25	Algorithm;Approximation algorithm;Computation;Convex hull;Database;Experiment;Linear function;Linear function (calculus);Maxima;Ranking (information retrieval);Regret (decision theory);Scalability;Synthetic data;Time complexity
SIGMOD_17_015	17559	False	False	2	3	False	False	5	46	Algorithm;Gradient;Gradient descent;Iteration;Machine learning;SPARK;Stochastic gradient descent;Technological convergence;TensorFlow
SIGMOD_17_016	11417	True	False	2		True	True	15	21	Analysis of algorithms;Data access;Experiment;FITS;Geographic information system;Information system;Partition (database);Space-filling curve
SIGMOD_17_017	13773	False	False	2	2	False	False	6	29	Central processing unit;Computation;Contextual Query Language;Data model;Dynamic problem (algorithms);Incremental computing;Internet of things;Numerical analysis;Online and offline;Query language;Signal processing
SIGMOD_17_018	11979	True	False	2	4	False	False	13	21	Approximation algorithm;Data mining;Database;Graph database;Model–view–controller;NP (complexity);Polynomial;Structure mining;Time complexity;Vertex cover
SIGMOD_17_019	15003	False	False	2	24	False	False	8	37	Algorithm;Compiler;Declarative programming;Distributed computing;Machine learning
SIGMOD_17_020	13299	False	False	2	2	False	False	4	47	Byte;Data deduplication;Database;Delta encoding;NoSQL;Online and offline;Throughput
SIGMOD_17_021	18675	True	False	2	2	False	False	12	38	Algorithm;Approximation algorithm;Baseline (configuration management);Heuristic;Independent set (graph theory);Iterated local search;Iteration;Local search (optimization);Search algorithm;Speedup;Time complexity;Vertex (geometry)
SIGMOD_17_022	17006	False	False	2	2	False	False	11	24	Algorithm;Erdős–Rényi model;Experiment;Inferential programming;Privacy;Provable prime;Requirement;Table (information)
SIGMOD_17_023	14981	False	False	2	2	False	False	10	41	Algorithm;Approximation algorithm;Data item;Deployment environment;Feedback;Social media
SIGMOD_17_024	17058	False	True	2	2	False	False	4	41	Algorithm;Automatic parallelization;Binary space partitioning;Computation;Dynamic problem (algorithms);GRAPE;Incremental computing;List of algorithms;MapReduce;Parallel algorithm;Parallel computing;Partial evaluation;Programming model;Real life;Sequential algorithm;Simulation;Synthetic data
SIGMOD_17_025	18575	False	False	2	15	True	False	8	55	Algorithm;Computer data storage;Datalog;Fixed point (mathematics);Graph (abstract data type);Hierarchical and recursive queries in SQL;List of algorithms;Multi-function printer;Recursion;Relational algebra;Relational database management system;Semantic Web;Social network
SIGMOD_17_026	16381	True	False	2	2	True	False	6	40	Algorithm;Computation;Dynamic problem (algorithms);Graph traversal;Incremental computing;Incremental search;Pattern matching;Polynomial;Real life;Search algorithm;Undo
SIGMOD_17_027	14490	False	False	2	2	True	True	7	22	Algorithm;Algorithm Selection;Data dependency;Differential privacy;End-to-end principle;Metaheuristic;Naive Bayes classifier;Naivety;PYTHIA;Range query (data structures)
SIGMOD_17_028	11423	False	False	2	2	False	False	4	30	Central processing unit;Coprocessor;Experiment;Field-programmable gate array;Hash join;Multi-core processor
SIGMOD_17_029	15580	False	False	2	2	False	False	9	1	Algorithm;Central processing unit;Complex event processing;Computation;Experiment;Graph partition;Kleene star;Responsiveness
SIGMOD_17_030	13956	True	False	2		False	False	7	37	Adversary model;Ciphertext;Ciphertext-only attack;Cryptanalysis;Dummy variable (statistics);Encryption;Key (cryptography);Known-plaintext attack;Linear algebra;Plaintext;Repetitive strain;Scheme;Security parameter
SIGMOD_17_031	17788	False	False	2	2	False	False	8	29	Algorithm;Algorithmic efficiency;Data deduplication;Data store;Database;Database schema;Domain-specific language;In-memory database;Interconnection;List of algorithms;Memory footprint;Relational database;Synthetic data
SIGMOD_17_032	15487	False	False	2	2	True	True	13	48	Computer data storage;Data mining;Data pre-processing;Experiment;Iterative method;Preprocessor;Running with Rifles;Scalability;The Matrix
SIGMOD_17_033	16928	False	False	2	15	True	True	9	35	Algorithm;Baseline (configuration management);Discriminative model;Logistic regression;Machine learning
SIGMOD_17_034	16702	False	False	2	2	True	False	9	40	Approximation algorithm;Best-effort delivery;Computation;NP-hardness;Personalization;Sampling (signal processing);Social network;Speedup
SIGMOD_17_035	13994	False	False	2		False	False	9	30	Crowdsourcing;Database;Estimation theory;Experiment;Money
SIGMOD_17_036	13078	False	False	2	2	False	False	9	13	Column-oriented DBMS;Computer data storage;Database;Field-programmable gate array;Hardware acceleration;Intel QuickPath Interconnect;MonetDB;Multi-core processor;Pattern matching;Response time (technology);SQL;Throughput;User-defined function
SIGMOD_17_037	14011	False	False	2	2	False	False	9	34	Application domain;C++;Citation network;Directed graph;Experiment;Graph labeling;Neo4j;Open-source software;Query language;Reachability;SPARQL;Social network
SIGMOD_17_038	13020	False	False	2	2	False	False	7	18	Algorithm;Baseline (configuration management);Data model;Data structure;Geocaching;JSON;Missing data;MongoDB;PostgreSQL;Program optimization;Protocol Buffers;Relational database management system
SIGMOD_17_039	15523	False	False	2	2	False	False	7	28	Computer data storage;Data structure;Database;Hash table;In-memory database;Locality of reference;Query plan
SIGMOD_17_040	15701	False	False	2	2	True	False	15	10	Adobe Flash;Adobe Flash Player;Byte;Delta encoding;Emulator;Flash memory;Flash memory emulator;High- and low-level;IBM Tivoli Storage Productivity Center;In-place algorithm;Multi-level cell;Online transaction processing;Throughput
SIGMOD_17_041	14388	False	False	2	2	True	True	12	57	Database engine;High-level programming language;IBM Tivoli Storage Productivity Center;In-memory database;Online analytical processing;Online transaction processing;Replay attack
SIGMOD_17_042	16634	False	False	2	2	True	True	12
SIGMOD_17_043	13041	True	False	3	3	False	False	17	33	Accident (philosophy);Combinatory logic;Compiler;Correctness (computer science);Program optimization;Proof assistant;Query optimization;Reification (computer science);Relational algebra;Variable shadowing
SIGMOD_17_044	16039	False	False	2	2	False	False	11	40	Algorithm;Central processing unit;Data parallelism;Database;Experiment;Graphics processing unit;Multi-core processor;Parallel computing;Pareto efficiency;Programming paradigm;Threaded code
SIGMOD_17_045	13375	False	False	2	2	True	False	9	28	Bit array;Bit manipulation;Bloom filter;Central processing unit;Computational biology;Concurrency control;Data structure;Database;Experiment;Hash table;Haswell (microarchitecture);In-memory database;Locality of reference;Lookup table;Quotient filter;Random-access memory;Solid-state drive;X86
SIGMOD_17_046	15538	False	False	2	2	False	False	10	39	Algorithm;Bitmap;Database;Experiment;Information retrieval;Inverted index;Real life;Synthetic data;Zipf's law
SIGMOD_17_047	16179	False	False	2		False	False	6	24	Algorithm;Approximation algorithm;Bilateral filter;Experiment;Greedy algorithm;Knapsack problem;NP (complexity);Polynomial;Scheduling (computing);Synthetic data;Time complexity;Ultima Ratio Regum;Value (ethics)
SIGMOD_17_048	16333	False	False	2	2	True	True	10	42	Approximation theory;Column (database);E-commerce;Experiment;Full table scan;Latent variable;Lossless compression;Recommender system;Singular value decomposition;Social media
SIGMOD_17_049	15591	False	False	2	2	False	False	6	34	Column (database);Display resolution;Functional dependency;Software repository;Spreadsheet;Text corpus
SIGMOD_17_050	13834	False	False	2	2	False	False	9	44	Compile time;Compiler;Crash (computing);Database;Degree of parallelism;E-commerce;In-memory database;Multi-core processor;Online transaction processing;Parallel computing;Parallel database;Relational database management system;Server (computing);Stored procedure;Transaction processing
SIGMOD_17_051	13410	False	False	2	2	True	True	9	37	Application programming interface;Computer data storage;Data compression;Distributed memory;Facebook Graph Search;Interactivity;Neo4j;Server (computing);TAO;Terabyte;Throughput;Titan
SIGMOD_17_052	17098	False	False	2	2	True	False	10	66	Approximation;Approximation algorithm;Database;Experiment;Programming paradigm;SQL
SIGMOD_17_053	16388	False	False	3	4	True	True	12	29	Experiment;Graph (abstract data type);Graph database;Recursion;Scalability;Synthetic data;Time complexity
SIGMOD_17_054	14885	False	False	2	2	True	True	8	53	Arnold tongue;Concurrency (computer science);Concurrency control;Database;Database transaction;Fastest;Hekaton (database);IBM Tivoli Storage Productivity Center;In-memory database;Lock (computer science);Multi-core processor;Multiversion concurrency control;Online transaction processing;Read-write memory;Serializability;Silo;Silo (library);Throughput;Transaction processing;Transactions per second…
SIGMOD_17_055	12800	False	False	2	2	False	False	11	54	Algorithm;Critical path method;Database;Enterprise software;Lazy evaluation;MariaDB;MySQL;Open-source software;Oracle Database;PostgreSQL;Programmer;Scheduling (computing);Throughput;Transaction processing;VoltDB;Web service
SIGMOD_17_056	14944	True	False	2	6	True	True	7	20	Microsoft SQL Server;Online marketplace;SQL
SIGMOD_17_057	16621	False	False	2	24	True	True	8	54	Algorithm;Apache Hadoop;Approximation algorithm;Arbitrary-precision arithmetic;Big data;Cache (computing);Central processing unit;Data item;Data parallelism;Database;Fairness measure;Game theory;Multitenancy;Parallel database;Pareto efficiency;Polynomial;Proportionally fair;SPARK;Time complexity
SIGMOD_17_058	15685	False	False	2	2	False	False	7	23	Experiment;Interaction;Synthetic data
SIGMOD_17_059	13626	False	False	2	5	False	False	6	17	Algorithm;Login;Multi-armed bandit;Positive feedback;Social network;Thompson sampling
SIGMOD_17_060	15399	False	False	2	5	False	False	4	38	Computation;Cubic function;Data point;Dimensionality reduction;Inverse iteration;Kernel (operating system);LU decomposition;Lagrange multiplier;Nonlinear dimensionality reduction;Nonlinear system;Power iteration;Ripple
SIGMOD_17_061	11713	True	False	2		False	False	9	28	Algorithm;Branch misprediction;Central processing unit;Computer data storage;Database;Disjunctive normal form;Mathematical optimization;Program optimization;Random-access memory
SIGMOD_17_062	11905	False	False	2	3	True	True	9	29	Apache Hadoop;Clustered file system;Computer cluster;Computer data storage;Data-intensive computing;Distributed File System (Microsoft);Expectation–maximization algorithm;Fault tolerance;Load balancing (computing);Multi-objective optimization;Network-attached storage;Program optimization;Requirement;SPARK;Throughput;Web storage
SIGMOD_17_063	12998	False	False	2	2	True	False	8	29	Algorithm;Anomaly detection;Approximation algorithm;Density functional theory;Dirty data;Error detection and correction;Experiment;Functional dependency;Ground truth
SIGMOD_17_064	17071	False	False	2	2	False	False	6	29	Computational complexity theory;Database;Differential privacy;Information privacy;Personally identifiable information;Privacy;Social network;Synthetic data
SIGMOD_17_065	14004	False	False	2	2	True	False	12	43	Algorithm;Database;Expectation–maximization algorithm;Probabilistic Turing machine;Probabilistic database;Scalability;TI-BASIC
SIGMOD_17_066	17015	False	False	2	2	True	False	11	36	Algorithm;Data structure;Directed acyclic graph;IBM Tivoli Storage Productivity Center;Program optimization;Time complexity
SIGMOD_17_067	15351	True	False	2	3	False	False	6	2	Data curation;Interaction;Refinement (computing);Requirement
SIGMOD_17_068	16036	False	False	2	2	False	False	10	49	Cache (computing);Control knob;Data-intensive computing;Database;Database tuning;Machine learning;Management system;Relational database management system;Supervised learning
SIGMOD_17_069	16617	True	False	2	15	True	True	9	37	Attribute–value pair;Concerto;Concurrency (computer science);Key-value database;Verification and validation
SIGMOD_17_070	13795	False	False	2	2	False	False	8	56	Arnold tongue;Attribute–value pair;Benchmark (computing);Concurrency (computer science);Concurrency control;Control system;Global concurrency control;IBM Tivoli Storage Productivity Center;Key-value database;Lock (computer science);Throughput;Two-phase commit protocol;Two-phase locking
SIGMOD_17_071	13950	False	False	2	2	False	False	11	26	Algorithm;Baseline (configuration management);Computation;Experiment;Geolocation;Geotagging;R+ tree;R-tree;Range query (data structures);Region of interest;Requirement;Search algorithm;Social network;Streaming media
SIGMOD_17_072	13107	False	False	2	2	True	True	7	33	Bitcoin;Cryptocurrency;Distributed computing;Ethereum;Fault tolerance;Peer-to-peer;Relational database management system;Scalability;Smart contract;Solution stack;Synthetic data;Systems design;Throughput
SIGMOD_17_073	15487	False	False	2	2	True	True	5	41	Whole Earth 'Lectronic Link
SIGMOD_17_074	14914	False	False	3	3	False	False	8	38	Anomaly detection;Computation;Kernel density estimation;Spatial database
SIGMOD_17_075	17568	False	False	3	3	True	True	9	61	Benchmark (computing);Crowdsourcing;Database;Experiment;Mathematical optimization;Money;Multi-objective optimization;Program optimization;Query optimization;Relational database management system;Simulation;Unified Framework
SIGMOD_17_076	16339	False	False	2	2	True	True	9	40	Adversary (cryptography);Anomaly detection;Application programming interface;Bitcoin;Concurrency (computer science);Database transaction;Denial-of-service attack;E-commerce;Isolation (database systems);Language-independent specification;Programmer;Self-hosting;Serializability;Web API;Web application
SIGMOD_17_077	20964	False	False	2	3	False	False	5	32	Algorithm;Computer graphics;Data mining;Distance oracle;Feature vector;Global Positioning System;Oracle Database;Point of interest;Range query (data structures)
SIGMOD_17_078	14825	False	False	2	2	False	False	10	34	Algorithm;Anytime algorithm;Approximation algorithm;Best, worst and average case;Integer programming;Linear function (calculus);Linear programming;Operand;PostgreSQL;Program optimization;Query optimization;Search engine optimization
SIGMOD_17_079	13842	False	False	2	2	False	False	11	15	Benchmark (computing);Mathematical optimization;Microsoft SQL Server;Online optimization;Optimization problem;Parameter (computer programming);Plan;Prepared statement;Program optimization;Query optimization;SQL
SIGMOD_17_080	16582	False	False	2	2	False	False	6	48	Analysis of algorithms;Array data structure;Database;Deployment environment;Heuristic;Pipeline (computing)
SIGMOD_17_081	16068	False	False	2	2	False	False	8	20	Algorithm;Experiment;Gradient;Gradient descent;High- and low-level;Iteration;Machine learning;Mathematical optimization;Program optimization;Synthetic data
SIGMOD_17_082	13593	False	False	2	2	False	False	9	31	32-bit;Algorithm;Attribute–value pair;Byte;Central processing unit;End-to-end encryption;Endeavour (supercomputer);Gigabyte;Graphics processing unit;Memory bandwidth;PCI Express;Radix sort;Sorting;Sorting algorithm
SIGMOD_17_083	17949	False	False	2	2	False	False	10	34	Algorithm;Benchmark (computing);FOCAL (programming language);Row (database);Synthetic data;Tree rearrangement;User (computing);User interface;User profile;Weight function
SIGMOD_17_084	16477	False	False	2	2	False	False	8	45	Algorithm;Approximation theory;Bell test experiments;Computation;Expectation–maximization algorithm;Graph reduction;Line graph;Scalability;Simulation;Social network;Time complexity
SIGMOD_17_085	15988	False	False	2	15	True	False	14	15	Cognitive dimensions of notations;Database;Database schema;Database trigger;End-to-end principle;Program optimization;SQL;Source lines of code
SIGMOD_17_086	17114	False	False	2	4	False	False	11	25	Algorithm;Bismarck;Differential privacy;Experiment;Gradient;Gradient descent;Privacy;Scalability;Stochastic gradient descent;White box (software engineering)
SIGMOD_17_087	16086	False	False	2	2	True	False	13	26	Big data;Bioinformatics;Computer scientist;Parallel computing;Personalization;Pipeline (computing);Rewrite (programming);Speedup;Synergy;Whole genome sequencing
SIGMOD_17_088	18158	False	False	2	2	True	False	16	84	Access control;Cache (computing);Computer data storage;Data compression;Data system;Experiment;Full table scan;Multi-core processor;SIMD;Selectivity (electronic);Single-access key;Systems design
SIGMOD_17_089	13998	True	False	2	3	False	False	4	21	Algorithm;Cluster analysis;DBSCAN;Relaxation (approximation)
SIGMOD_17_090	17601	False	False	3	3	True	False	6	66	Algorithm;Data science;Data structure;Domain-specific modeling;Exploratory testing;In-memory database;Library (computing);Machine learning;Motorola Canopy;Statistical model
SIGMOD_17_091	17151	False	False	2	5	False	False	10	57	Algorithm;Data access;Data dependency;Database;Distributed computing;Distributed database;Fragmentation (computing);Inter-process communication;Online analytical processing;Relational database management system;Replication (computing);Requirement;Scalability;Shard (database architecture)
SIGMOD_17_092	18348	False	False	2	2	False	False	6	19	Algorithm;Baseline (configuration management);Cache (computing);Computation;Computational complexity theory;Decision support system;Join (SQL);Memoization;PostgreSQL;Program optimization;Relational algebra;Rewrite (programming);SQL;Value (ethics)
SIGMOD_17_093	18421	False	False	2	2	True	True	6	23	Attribute–value pair;Best, worst and average case;Bloom filter;Computational complexity theory;Computer data storage;Experiment;Key-value database;LevelDB;Lookup table;Memory footprint;Value (ethics)
SIGMOD_17_094	15433	False	False	2	2	True	True	7	39	Amazon Mechanical Turk;Crowdsourcing;The Turk
SIGMOD_17_095	18248	True	False	2	2	True	True	9	47	Algorithm;Algorithmic efficiency;Analysis of algorithms;Baseline (configuration management);Database;Database engine;Delta encoding;Dex;Dynamic programming;Heuristic;Pipeline (computing);Query plan;Synthetic data;Version control
SIGMOD_17_096	14296	True	False	3	3	False	False	6	28	Big data;Encryption;End-to-end principle;In-memory database;Locality of reference;Outsourcing;Parallel computing;PowerPC 600;Server (computing);Spectral leakage
PODS_17_001	13868	True	False	2	2	False	False	7	31	Binary decision diagram;Compiler;Computation;Conjunctive query;Diagram;Grammar-based code;Knowledge compilation;Pathwidth;Polynomial;Probabilistic database;Query language;Tame;Treewidth
PODS_17_002	13607	True	False	2	2	False	False	13	14	Algorithm;Best, worst and average case;Computation;Conjunctive query;Cycle (graph theory);Edge cover;Parallel computing;Server (computing);Vertex cover
PODS_17_003	18128	True	False	2	2	False	False	5	33	Conjunctive query;Counting problem (complexity);Data pre-processing;Data structure;Database;EXPTIME;Exponential time hypothesis;Join (SQL);Matrix multiplication;Preprocessor;Relational database;Time complexity
PODS_17_004	14298	False	False	2	2	False	False	9	38	Algorithm;Analysis of algorithms;Computational complexity theory;Degree distribution;Directed acyclic graph;Heuristic;In-memory database;Iterator;Random graph
PODS_17_005	17389	True	False	2	2	False	False	13	56	Conjunctive normal form;Conjunctive query;Data access;Datalog;LOGCFL;NL (complexity);Ontology (information science);Parameterized complexity;Scalability;Treewidth;Web Ontology Language
PODS_17_006	12568	True	False	2	2	False	False	6		Algorithm;Approximation;Greedy algorithm;Heuristic;Jumpstart Our Business Startups Act;Loss function;Multi-objective optimization;Program optimization;Provable security;Query optimization
PODS_17_007	13246	True	False	2	2	False	False	8	30	Analysis of algorithms;Chase (algorithm);Directed acyclic graph;Existential quantification;Logic programming;Negation as failure;Operational semantics;Polynomial;Polynomial hierarchy;Query language;Skolem normal form;Stable model semantics;Tuple-generating dependency
PODS_17_008	16339	False	False	2	2	False	False	3	53	Baseline (configuration management);Differential privacy;Empirical risk minimization;Gradient;Incremental search;Locality-sensitive hashing;Machine learning;Probably approximately correct learning
PODS_17_009	16492	True	False	2	2	False	False	3	35	Algorithm;Benchmark (computing);Chase (algorithm);Experiment;Sputter cleaning
PODS_17_010	17076	True	False	2	18	False	False	6	29	Computational complexity theory;Conjunctive grammar;Conjunctive query;Database;Feature engineering;Linear separability;Machine learning;Relational database;Utility;VC dimension;Whole Earth 'Lectronic Link
PODS_17_011	17574	True	False	2	9	True	True	9	27	Algorithm;Euler–Bernoulli beam theory;Insertion sort;PSPACE;Polynomial
PODS_17_012	24058	True	False	2	2	False	False	7	47	Atomic commit;Computational complexity theory;Context-free grammar;Database transaction;Decision problem;Distributed database;Distributed transaction;Failure rate;Non-blocking algorithm;Relational database management system
PODS_17_013	17463	True	False	2	3	False	False	16	36	Algorithm;Black box;Conjunctive grammar;Conjunctive query;Database theory;Datalog;Disjunctive normal form;Functional dependency;Information theory;Polynomial;Submodular set function
PODS_17_014	12694	False	False	2	2	True	False	7	28	Datalog;Deep learning;JSON;Logical framework;Recursion;Set packing;Tree structure
PODS_17_015	13568	False	False	2		False	False	6	37	Algorithm;British undergraduate degree classification;Functional dependency;Maximal set
PODS_17_016	45377	True	True	2	2	False	False	9	46	Co-NP;Complexity of constraint satisfaction;Conjunctive query;Constraint satisfaction;Constraint satisfaction problem;Datalog;First-order logic;Grammatical Framework;Guarded logic;NP-intermediate;Olami–Feder–Christensen model;Ontology (information science);P (complexity)
PODS_17_017	13959	True	False	2	4	False	False	4	31	Algorithm;Anytime algorithm;Experiment;Polynomial;Time complexity;Tree decomposition
PODS_17_018	11751	True	False	2	2	False	False	7	25	Algorithm;Best, worst and average case;Cartesian tree;Computational complexity theory;Database theory;Join (SQL);MapReduce;Parallel algorithm;SPARK
PODS_17_019	16589	True	False	2	4	False	False	5	29	Conjunctive query;Database;Insertion sort;Mallows's Cp;Polynomial;Probabilistic database;Relational database
PODS_17_020	15759	False	False	2		False	False	6	21	Analysis of algorithms;File select;Join (SQL);Numerical analysis;Overfitting;Parameterized complexity;Reverse engineering
PODS_17_021	13524	True	False	2	2	False	False	5	33	Data model;Database;Graph database;Null (SQL);Real life;Recursion;Recursive definition;Undecidable problem
PODS_17_022	15065	True	False	2	6	False	False	3	35	Axiomatic system;Chase (algorithm);Complexity;Functional dependency
PODS_17_023	13515	True	False	2	2	False	False	11	46	Algorithm;Arboricity;Average-case complexity;Cuckoo hashing;Data structure;Graph (discrete mathematics);Hash table;Out-of-core algorithm
PODS_17_024	14742	False	True	2	2	False	False	12	46	Algorithm;Approximation;Approximation algorithm;Computation;Computational complexity theory;DSPACE;Independent set (graph theory);Maximum coverage problem;Set cover problem;Time complexity
PODS_17_025	10424	True	False	2	2	False	False	4	42	Amortized analysis;Block size (cryptography);Data dictionary;Data structure;Database;Graph coloring;Insertion sort;Random-access memory;Range query (data structures);Skip list;With high probability
PODS_17_026	11162	True	False	2	2	False	False	6	12	Algorithm;Link analysis;Reblogging;Rewriting;Sorting;Streaming algorithm
PODS_17_027	12065	True	False	2	15	False	False	6	36	Algorithm;Approximation theory;Communication complexity;Computation;Server (computing);Video synopsis;Workspace
PODS_17_028	12151	True	False	2	2	True	True	8	18	Data model;JSON;Query language;World Wide Web
PODS_17_029	17088	True	False	3	3	True	False	7	27	Automaton;Complexity;Conjunctive query;Constraint satisfaction;Constraint satisfaction problem;Data compression;Database;Graph homomorphism;Probabilistic database;Type signature
SYSTOR_17_001	8602	False	False	2		True	True	8	14	Algorithm;Device driver;Digital rights management;Garbage collection (computer science);Linux;Overhead (computing);Overhead projector;Performance Evaluation;Run time (program lifecycle phase);Solid-state drive;Stream processing;Streaming media;Time-sharing;z/VM
SYSTOR_17_002	11467	False	False	2	2	False	False	10	34	Attribute–value pair;Data redundancy;Degraded mode;Erasure code;Experiment;Failure rate;High availability;In-memory database;Kinetic Void;Normal mode;Testbed;Throughput;USB flash drive;YCSB
SYSTOR_17_003	5545	False	False	2	3	True	True	10	25	Attribute–value pair;B-tree;Block code;Data deduplication;Experiment;Garbage collection (computer science);Hard disk drive;Key-value database;LevelDB;Log-structured merge-tree;Solid-state drive;Throughput
SYSTOR_17_004	9871	False	False	2	2	True	True	7	20	ARM architecture;Cloud computing;Computation;Context switch;Graphics processing unit;Multi-user;Multiplexing;Network switch;Overhead (computing);Round-robin scheduling;Scheduling (computing);Time complexity
SYSTOR_17_005	8690	False	False	2	2	True	True	7	28	Cloud computing;Fairness measure;Graphics;Graphics processing unit;Locality of reference;Overhead (computing);Paging;Virtualize
SYSTOR_17_006	4496	True	False	2		False	False	9	4	Address space layout randomization;Call graph;High- and low-level;Region of interest;Scheduling (computing);Side effect (computer science);Simulation;Software development;Traceability
SYSTOR_17_007	6302	False	False	2		False	False	7	16	Interrupt storm;Solid-state drive;Wear leveling
SYSTOR_17_008	12345	False	True	2	2	True	True	6	69	Application programming interface;Data rate units;Data store;End-to-end principle;Flash memory;Flash memory controller;Holism;Key-value database;Kinetic Void;Protocol stack;Remote direct memory access
SYSTOR_17_009	10493	False	False	2	5	True	True	9	36	Application programming interface;Bare machine;Divergence (computer science);General-purpose computing on graphics processing units;Graphics processing unit;OpenCL API;Passthrough;Remote procedure call;Virtual machine
SYSTOR_17_010	7710	False	False	2	2	False	False	9	19	Desktop metaphor;Desktop virtualization;Digital footprint;Fibre Channel;Kibibyte;Next-generation network;OpenVMS;Response time (technology);Virtual desktop;Virtual machine
SYSTOR_17_011	10174	False	True	2	2	True	True	16	30	Clustered file system;Confidentiality;Data store;Distributed File System (Microsoft);Encryption;FITS;Outsourcing;Privacy;Protection mechanism;Replication (computing);Service control point;Software deployment;Software-defined storage;Stackable switch;Time complexity;User space
SYSTOR_17_012	8671	False	False	2		False	False	5	14	Cloud computing;Heuristic;Network function virtualization;Server (computing);Virtual reality
SYSTOR_17_013	9248	True	False	2		False	False	9	33	Benchmark (computing);CAS latency;Central processing unit;Manycore processor;Memory controller;Online and offline;Requirement;Run time (program lifecycle phase);Scheduling (computing);X86 virtualization
SYSTOR_17_014	6121	True	False	2	2	False	False	13	15	Adobe Flash;Central processing unit;Hard disk drive;ISCSI;Kinetic Void;PCI Express;Scalability;Solid-state drive;Throughput
SYSTOR_17_015	10495	False	False	2		True	True	9	19	Command history;Computer data storage;Customer support;Data center;Dexter (malware);Downtime;Log analysis;Noise reduction;Software system;Static program analysis;Tracing (software)
SYSTOR_17_016	10790	False	False	3	7	True	True	12	21	Amazon Web Services;Cloud computing;Cloud storage;Clustered file system;Computer data storage;Consistency model;Data center;Fault tolerance;Integer programming;Linear programming;Memory hierarchy;Microsoft Azure;Service-level agreement;Thesaurus Linguae Latinae
HCW_17_001	10554	False	False	2	15	False	False	10	12	Abstraction layer;Algorithm;Application programming interface;C++;Central processing unit;Computer;Digital signal processing;Exynos;Field-programmable gate array;Graphics processing unit;Image gradient;Low-power broadcasting;MPSoC;Manycore processor;Multi-core processor;Nallatech;OpenCL API;Parallel computing;Scheduling (computing);Software portability;Supercomputer;Threading Building Blocks;Thro…
HCW_17_002	10389	False	False	2	3	False	False	13	30	3D computer graphics;Algorithm;Central processing unit;Deferred shading;DirectX;Graphics processing unit;OpenGL;Quality of service;Simulation;Systems management;Tiled rendering
HCW_17_003	10105	True	False	2	3	False	False	7	20	Application checkpointing;Auxiliary memory;Cache (computing);Computer data storage;Data-intensive computing;Device driver;Hard disk drive;Linux;Linux;Memory-mapped I/O;Operating system;Peripheral;Persistence (computer science);Random-access memory;Request for proposal;Snapshot (computer storage);Software modernization;Solid-state drive
HCW_17_004	9461	True	False	2	2	True	False	9	8	Central processing unit;Data dependency;Field-programmable gate array;Graphics processing unit;Heterogeneous computing;Heuristic;Multi-factor authentication;Performance per watt;Run time (program lifecycle phase);Scheduling (computing)
HCW_17_005	10236	False	False	2	2	False	False	13	26	Heterogeneous computing;Heuristic;Overselling;Preemption (computing);Simulation;Supercomputer;Utility
HCW_17_006	9259	False	False	2		False	False	18	26	Algorithm;Application lifecycle management;Central processing unit;Computer;Computer performance;Computer program;Data center;Design rationale;Numerical analysis;Parallel computing;Program optimization;Run time (program lifecycle phase);Scheduling (computing);Web search engine;Web search query
HCW_17_007	6474	False	False	2	15	False	False	8	24	Algorithm;Cloud computing;Embedded system;Enterprise resource planning;Evolutionary algorithm;Integer programming;Memory management;Tabu search;User-centered design
IPDPS_17_001	8693	False	False	2	2	False	False	7	18	Algorithm;Centralisation;Graph property;Linear function (calculus);Local variable;Mathematical optimization;Nonlinear system;Online and offline;Spectral clustering;Vertex (geometry)
IPDPS_17_002	10015	False	False	2	15	False	False	12	17	Algorithm;All nearest smaller values;Artificial neural network;Best, worst and average case;Computational biology;Data structure;Distributed memory;Information retrieval;Natural language processing;Parallel algorithm;Shared memory;Suffix tree;Time complexity;Worst-case complexity
IPDPS_17_003	7857	False	False	2	2	False	False	8	16	Algorithm;Cray XC30;Cuthill–McKee algorithm;Data structure;Distributed memory;Locality of reference;Nested dissection;Parallel computing;Reliability-centered maintenance;Scalability;Sparse matrix;Speedup;Supercomputer
IPDPS_17_004	10666	False	False	2	2	True	True	9	28	512-bit;64-bit computing;Algorithm;Automatic vectorization;Breadth-first search;Central processing unit;Graph (abstract data type);Graph500;Graphics processing unit;Haswell (microarchitecture);Knights;List of algorithms;Load balancing (computing);Manycore processor;Multi-core processor;Nvidia Tesla;SIMD;Sparse matrix;Xeon Phi
IPDPS_17_005	7833	True	False	2	15	True	True	12	27	Algorithm;C++;Central processing unit;Execution unit;Graphics processing unit;Heterogeneous computing;Manycore processor;Model of computation;Multi-core processor;Open-source software;Parallel computing;Performance Evaluation;SIMD;Sequence database;Shattered World;Smith–Waterman algorithm
IPDPS_17_006	7543	False	False	2	15	True	True	15	27	AVX-512;Advanced Vector Extensions;Algorithm;Bit array;Bit-level parallelism;Central processing unit;Computational problem;Hamming distance;Knights;Manycore processor;Microprocessor;Multi-core processor;Open-source software;Parallel computing;Random seed;SIMD;Seed;Smith–Waterman algorithm;Speedup;Streaming SIMD Extensions;Thread (computing);Xeon Phi
IPDPS_17_007	8929	False	False	2	3	False	False	9	31	Algorithm;BLAST;Central processing unit;Computational biology;Data access;Database;Heuristic;Indexed search;Locality of reference;Memory hierarchy;Multi-core processor;Parallel computing;Peptide sequence;Speedup;Thread (computing)
IPDPS_17_008	7883	False	False	2	2	True	False	11	11	Algorithm;Application domain;CUDA;Computation;Graphics processing unit;Hidden Markov model;Inter-process communication;Kepler (microarchitecture);Mathematical optimization;Program optimization;Programmer;Sequence alignment;Shared memory;Smith–Waterman algorithm;String searching algorithm;Whole genome sequencing
IPDPS_17_009	8476	False	False	2	15	True	False	14	19	CPU cache;Cache (computing);Computer data storage;Graphics processing unit;Shared memory
IPDPS_17_010	7734	False	False	2	15	False	False	6	29	Byte;Cache (computing);Hamming distance;Magnetoresistive random-access memory;Multi-core processor;Non-volatile memory;Overhead (computing);Performance Evaluation;Pseudo-LRU;Random-access memory;Spectral leakage;Volatility
IPDPS_17_011	8408	False	False	2	15	True	False	13	25	Cache (computing);Computation;Data model;Experiment;Flash memory;Hard disk drive;Linux;Linux;RAID;Response time (technology);Sequential access;Solid-state drive
IPDPS_17_012	8636	False	False	2	15	False	False	8	33	Algorithm;Benchmark (computing);CPU cache;Cache (computing);Central processing unit;Computer architecture;Computer data storage;Emulator;Non-volatile memory;Non-volatile random-access memory;Persistence (computer science);Persistent data structure;Persistent memory;Time complexity
IPDPS_17_013	8403	False	False	2	2	False	False	8	19	Android;Booting;CPU cache;Cloud computing;Computation;Computation offloading;Computer data storage;FUJITSU Cloud IaaS Trusted Public S5;Memory footprint;Mobile app;Mobile cloud computing;Mobile device;Operating system;Operating-system-level virtualization;Runtime system;Smartphone;Speedup;Virtual machine
IPDPS_17_014	8098	True	False	2	15	False	False	8	25	Amazon Web Services;Apache Hadoop;Complex system;Data center;Fairness measure;Interaction;Job scheduler;Jumpstart Our Business Startups Act;Linear temporal logic;MapReduce;Multitenancy;Power management;Reinforcement learning;Scheduling (computing);Temporal logic
IPDPS_17_015	8183	False	False	2	15	False	False	15	23	Benchmark (computing);Cloud computing;Computation;Emergence;GIOVE;High availability;Hypervisor;InfiniBand;LU decomposition;Message Passing Interface;Overhead (computing);Provisioning;Single-root input/output virtualization;Virtual machine;X86 virtualization
IPDPS_17_016	8514	False	False	2	2	True	False	8	36	Component-based software engineering;Kernel (operating system);Linux;Linux;Load balancing (computing);Memory hierarchy;Memory management;Memory module;Non-volatile random-access memory;Operating system;Operating-system-level virtualization;Out of the box (feature);PCI Express;Persistent memory;Programmer;Scheduling (computing);Simulation;User interface;User space
IPDPS_17_017	8806	True	False	2	2	False	False	7	18	Best, worst and average case;Broadcasting (networking);Color;Consensus (computer science);Fairness measure;Gossip protocol;Ramsey's theorem;Rational agent;Strong prime;With high probability
IPDPS_17_018	14182	False	False	2	2	False	False	9	18	Algorithm;Leader election;Mobile operating system;Mobile phone;Network topology;Operating system;Polylogarithmic function;Push–pull output;Smartphone;Time complexity
IPDPS_17_019	9383	True	False	2	5	False	False	7	9	Algorithm;Divergence (computer science);Leader election
IPDPS_17_020	9086	True	False	2	2	False	False	7	18	Average-case complexity;Game theory;Load balancing (computing);Local search (optimization);Randomness;Recursive least squares filter;Time complexity
IPDPS_17_021	9390	False	False	2	15	False	False	10	12	Central processing unit;Compiler;Cray XC30;Knights;Load balancing (computing);Manycore processor;Multi-core processor;Particle-in-cell;Performance Evaluation;Product binning;SIMD;Simulation;Sorting;Supercomputer;Thread (computing);Voxel;Xeon Phi
IPDPS_17_022	9021	False	False	2	2	False	False	18	13	B-spline;Blocking (computing);Blue Gene;Cache (computing);Cache coherence;Central processing unit;Coherence (physics);Coprocessor;Manycore processor;Monte Carlo;Parallel computing;Quantum;Quantum Monte Carlo;Quasi-Monte Carlo method;Run time (program lifecycle phase);SIMD;Scalability;Shared memory;Simulation;Speedup;Thread (computing);Throughput;Xeon Phi
IPDPS_17_023	7707	False	False	2		False	False	13	11	Algorithm;Directive (programming);FLOPS;Graphics processing unit;I/O bound;Message Passing Interface;One-way function;OpenACC;Sandy Bridge;Speedup;Supercomputer;Titan (supercomputer)
IPDPS_17_024	6879	False	False	2	9	False	False	16	11	Clock rate;Computer performance;Density functional theory;Interaction;Knights;Kohn–Sham equations;Lagrange multiplier;Manycore processor;Molecular dynamics;Multi-core processor;NWChem;OpenMP;Parallel computing;Program optimization;Pseudopotential;Roofline model;Scalability;Simulation;Task parallelism;Test case;Xeon Phi
IPDPS_17_025	8283	False	False	2	15	False	False	12	14	ARM Cortex-A9;ARM architecture;Dataflow programming;Deadlock;Embedded system;Field-programmable gate array;Hardware acceleration;Linux;Linux;Linux on embedded systems;OpenMP;Programming model;Run time (program lifecycle phase);Scalability;Speedup
IPDPS_17_026	9163	False	False	2	2	False	False	20	28	Central processing unit;Computation;Machine learning;Multi-core processor;Parallel computing;Shared memory;Simulation;Synchronization (computer science)
IPDPS_17_027	8611	False	False	2	15	True	True	10	24	Cache coherence;Multiprocessing;Non-volatile memory;Random-access memory;Spectral leakage;Static random-access memory;Volatile memory
IPDPS_17_028	10297	False	False	2	15	True	True	11	35	Algorithm;Artificial neural network;Computation;Convolutional neural network;Embedded system;Hardware acceleration;Locality of reference;Machine learning;Memory footprint;Neural Networks;Parallel computing;Requirement;Throughput;Tiling window manager
IPDPS_17_029	9241	True	False	2	2	False	False	8	45	Algorithm;Artificial neural network;Auto-Tune;Coefficient;Computation;Machine learning;Ordinal data;Ordinal regression;Stencil code;Support vector machine;Test set
IPDPS_17_030	7829	False	False	2	2	True	False	13	14	Algorithm;Bitonic sorter;Central processing unit;Complex system;Dynamic random-access memory;Manycore processor;Mesh networking;Message Passing Interface;Multi-core processor;OpenMP;Program optimization;Xeon Phi
IPDPS_17_031	8590	False	False	2	2	True	True	11	28	Compile time;Compiler;Kernel (operating system);Overhead code;Parallel computing;Run time (program lifecycle phase);Self-tuning;Simulation
IPDPS_17_032	8921	False	False	2	15	False	False	6	23	Cache (computing);Central processing unit;Critical path method;Dynamic program analysis;Locality of reference;Microarchitecture;OSI model;Performance prediction;Scalability
IPDPS_17_033	9685	True	False	2	15	False	False	7	16	Algorithm;Asynchronous system;Central processing unit;Communications protocol;Data deduplication;Message authentication code
IPDPS_17_034	11279	True	False	2	15	False	False	11	31	Algorithm;Backoff;Electron mobility;Exponential backoff;Failure rate;Self-stabilization;Time complexity
IPDPS_17_035	9502	True	False	2	8	False	False	8	12	2.5D;Adversary (cryptography);Algorithm;Best, worst and average case;Failure rate;Online algorithm;Radio jamming;Scheduling (computing);Throughput
IPDPS_17_036	10642	False	False	2	2	False	False	10	20	Algorithm;Las Vegas algorithm;Monte Carlo;Parallel computing;Parallel programming model;Simulation
IPDPS_17_037	7242	False	False	2	15	True	False	11	19	Bandwidth (signal processing);DR-DOS;Data structure;Experiment;Machine learning;Memory bandwidth;Non-uniform memory access;Program optimization;Speedup;Supervised learning;Uniform memory access
IPDPS_17_038	8318	False	False	2	15	False	False	8	16	Address space;Benchmark (computing);Chapel;Computer performance;Correctness (computer science);Local variable;Locality of reference;Parallel computing;Partitioned global address space;Program optimization
IPDPS_17_039	8462	False	False	2	15	False	False	10	24	Address space;Algorithm;Correctness (computer science);Data access;FastTrack;Intrusion detection system;Line Printer Daemon protocol;Locality of reference;Lock (computer science);Multi-core processor;Multiprocessing;Principle of locality;Race condition;Symmetric multiprocessing;Thread (computing)
IPDPS_17_040	9930	True	False	2	6	False	False	8	26	Algorithm;Fail-stop;Failure rate;Overhead (computing);Scheduling (computing);Work stealing
IPDPS_17_041	8255	False	False	2	15	False	False	6	21	Barrier (computer science);Benchmark (computing);Breadth-first search;Fast Fourier transform;Finite difference;Giga-updates per second;InfiniBand;Interconnection;Network architecture;Simulation;Vortex
IPDPS_17_042	9061	False	False	2	3	True	False	14	24	Algorithm;Data center;Dynamic circuit network;Failure rate;Simulation;Stock and flow;Throughput;Time complexity
IPDPS_17_043	9388	False	False	2	15	False	False	14	11	Application-specific integrated circuit;Computer;Crossbar switch;Interconnection;Microarchitecture;Place and route;Placement (EDA);Router (computing);Routing;Scalability;Simulation;Speedup;Supercomputer;Throughput
IPDPS_17_044	8838	False	False	2	2	False	False	9	18	Fat tree;Interference (communication);Jumpstart Our Business Startups Act;Mesh networking;Router (computing);Spatial variability;Supercomputer
IPDPS_17_045	8661	False	False	2	8	False	False	6	11	Apache Spark;Computation;Distributed computing;High- and low-level;Inline expansion;Java;MapReduce;Programming model;SQL;Serialization
IPDPS_17_046	7297	False	False	2	2	True	True	8	20	Apache Hadoop;Apache Hive;Backward compatibility;Cloud computing;Commodity computing;Computational complexity theory;Experiment;Jumpstart Our Business Startups Act;Microsoft Azure;Query language
IPDPS_17_047	7707	False	False	2	2	False	False	8	17	Block code;Library;Library (computing);Message passing;Multithreading (computer architecture);Parallel computing;Runtime system;Thread (computing)
IPDPS_17_048	9753	False	False	6	6	False	False	4	23	Algorithm;Graph (abstract data type);Graphics processing unit;Memory management;Programmer;Scalability
IPDPS_17_049	9818	True	False	2	15	False	False	11	27	Autonomous car;Autonomous robot;Computation;Crash (computing);Directed acyclic graph;Fault tolerance;Mobile robot;Non-blocking algorithm;Robot;Shared memory;Snapshot (computer storage);Vertex (geometry);Vertex (graph theory)
IPDPS_17_050	14400	False	False	2	2	False	False	4	9	Aerial photography;Algorithm;Approximation;Approximation algorithm;Linear programming;Operations research;Optimal design;Program optimization;Routing;Simulation;Unmanned aerial vehicle;Vehicle routing problem
IPDPS_17_051	11122	False	False	2	15	False	False	11	20	Algorithm;Autonomous car;Autonomous robot;Latent class model;Mobile robot;Robot;Visibility (geometry)
IPDPS_17_052	11286	False	False	2	2	False	False	5	41	Algorithm;Automaton;Central processing unit;Computation;Computer vision;Database;Field-programmable gate array;Graphics processing unit;Internet bottleneck;K-nearest neighbors algorithm;Machine learning;Natural language processing;Program optimization;Recommender system;Robotics;Similarity search;Speedup;Throughput
IPDPS_17_053	8666	False	False	2	15	False	False	10	32	Algorithm;Computation;Double-precision floating-point format;Experiment;FLOPS;Full scale;IBM WebSphere eXtreme Scale;Inter-process communication;Locality of reference;Manycore processor;Memory bound function;Parallel computing;Program optimization;Scalability;Simulation;Speedup;Stencil (numerical analysis);Stration;Sunway;Sunway TaihuLight;Supercomputer;Throughput
IPDPS_17_054	8362	False	False	2	6	False	False	6	17	Adjusted winner procedure;Algorithm;Central processing unit;Graphics;Graphics processing unit;Next-generation network;Numerical analysis;Parallel computing
IPDPS_17_055	8798	False	False	2	15	True	True	13	12	Computational chemistry;Defense Distributed;Electronic structure;Parallel computing;Perturbation theory;Runtime system;Scalability;Sparse matrix
IPDPS_17_056	8372	True	False	2	15	True	True	10	20	Cloud computing;Computation;Coprocessor;Cryptography;Library;Montgomery modular multiplication;OpenSSL;Public-key cryptography;RSA (cryptosystem);SIMD;Symmetric-key algorithm;Thread (computing);Throughput;Transport Layer Security;Xeon Phi
IPDPS_17_057	8296	False	False	2	2	False	False	9	29	CUDA;Code refactoring;Computation;Field-programmable gate array;Graphics;Graphics processing unit;Naivety;OpenACC;OpenCL API;OpenMP;Pipeline (computing);Scheduling (computing);Speedup;Supercomputer
IPDPS_17_058	9034	False	False	2	2	True	True	7	25	Experiment;Extrapolation;Job control (Unix);Linux;Lossless compression;Mathematical model;Memory-mapped I/O;P system;Signal trace;Simulation;Supercomputer;Synthetic data
IPDPS_17_059	8825	False	False	2	6	True	True	8	25	Apache Hadoop;Apache Spark;Sampling (signal processing);Simulation;Social media;Social simulation
IPDPS_17_060	8136	False	False	2	3	True	True	10	35	Algorithm;Attribute–value pair;BLAST;Big data;Computation;Distributed computing;MapReduce;Message Passing Interface;Partition (database);Programmer
IPDPS_17_061	7995	False	False	2	15	True	True	11	24	Artificial neural network;Convolution;Convolutional neural network;Deep learning;Double-precision floating-point format;Graphics processing unit;Pipeline (computing);Program optimization;SW26010;Speedup;Sunway;Sunway TaihuLight;Supercomputer
IPDPS_17_062	9955	False	False	2	5	False	False	5	25	Algorithm;Blue Gene;Experiment;Graphics processing unit;Load balancing (computing);Louvain Modularity;Multidimensional scaling;Parallel computing;Sequential algorithm;Shared memory;Supercomputer
IPDPS_17_063	8833	False	False	2	2	False	False	10	25	Algorithm;Breadth-first search;Central processing unit;Computation;FLOPS;Graph drawing;Graph traversal;Heterogeneous computing;Intel Core (microarchitecture);Linpack benchmarks;List of algorithms;Manycore processor;Maximum flow problem;Memory hierarchy;Performance per watt;Shortest path problem;Social network;Sunway;Sunway TaihuLight;TOP500;Traversed edges per second
IPDPS_17_064	9746	False	False	2	2	False	False	6	31	Computation;Display resolution;Distributed memory;End-to-end principle;Run time (program lifecycle phase);Scalability;Sparse matrix;Time complexity
IPDPS_17_065	8512	False	False	2	2	False	False	8	19	Algorithm;BLAS;Code generation (compiler);Coppersmith–Winograd algorithm;Data parallelism;Fast multipole method;Library;Matrix multiplication;Multi-core processor;Parallel computing;Strassen algorithm;Task parallelism;The Matrix;Workspace
IPDPS_17_066	9323	False	False	2	2	False	False	5	36	Algorithm;Analysis of parallel algorithms;Bidiagonalization;Critical path method;Distributed shared memory;Experiment;Greedy algorithm;Multi-core processor;QR code;QR decomposition;R language;Shared memory;Tiled web map
IPDPS_17_067	9135	False	False	2	2	False	False	11	21	Algorithm;Cholesky decomposition;Computation;Linear algebra;Linear system;Matrix multiplication;Numerical analysis;Numerical linear algebra;Numerical stability;Parallel algorithm;Scalability;System of linear equations;Tamper-resistant security module;Triangular matrix
IPDPS_17_068	8389	True	False	2	2	False	False	10	20	Algorithm;Breadth-first search;Column (database);Data structure;Independent set (graph theory);Ivy Bridge (microarchitecture);Manycore processor;Maximal independent set;Multi-core processor;Multiplication algorithm;Shared memory;Sparse matrix;Speedup;The Matrix;Thread (computing)
IPDPS_17_069	8210	False	False	2	2	False	False	7	16	CPU cache;Dynamic random-access memory;Graphics processing unit;Memory bandwidth;Multiprocessing;Parallel computing;Replication (computing);Scheduling (computing);Task parallelism
IPDPS_17_070	5632	False	False	2	2	True	False	15	33	Algorithm;Baseline (configuration management);Benchmark (computing);Best-effort delivery;Centralisation;Challenge-Handshake Authentication Protocol;Global network;Interconnection;Network on a chip;Parsec (parser);Power gating;Router (computing);Routing;Synthetic data
IPDPS_17_071	10689	True	False	2	15	True	True	11	23	Algorithm;Average path length;Data center;Fault tolerance;High availability;Performance per watt;Routing;Server (computing);Simulation;Throughput
IPDPS_17_072	8128	False	False	2	3	False	False	11	15	Computer cooling;Java HotSpot Virtual Machine;Job scheduler;Jumpstart Our Business Startups Act;Location awareness;Next-generation network;Scheduling (computing);Simulation;Supercomputer;Throughput
IPDPS_17_073	9455	True	False	2	2	False	False	8	22	Algorithm;Integer programming;Job shop scheduling;Jumpstart Our Business Startups Act;Linear programming;Linear programming formulation;Linear programming relaxation;Makespan;Parallel computing;Polynomial;Relaxation (approximation);Scheduling (computing);Time complexity
IPDPS_17_074	9236	False	False	2	2	False	False	9	22	Data structure;Dependence analysis;Fault tolerance;Finite-state machine;High availability;Multi-core processor;Scheduling (computing);State machine replication;Strong consistency;Throughput;Web application
IPDPS_17_075	10047	True	False	2	2	False	False	6	10	Algorithm;Central processing unit;Data dependency;Heuristic;Input/output;Memory bound function;Multiprocessing;NP-completeness;Parallel computing;Scheduling (computing);Sparse matrix;Synthetic data
IPDPS_17_076	9218	True	False	2	2	False	False	19	15	Algorithm;Approximation;Central processing unit;Computation;Graphics processing unit;List scheduling;Runtime system;Scheduling (computing)
IPDPS_17_077	9064	False	False	2	4	False	False	6	13	Data parallelism;Iteration;Iterator;Linear function (calculus);Load balancing (computing);Loop optimization;OpenMP;Parallel algorithm;Parallel computing;Polyhedron;Polynomial;Program optimization;Runtime system;Scheduling (computing);X86
IPDPS_17_078	8813	False	False	2	12	True	True	14	26	Algorithm;Broadcast automation;Central processing unit;Embodied energy;For loop;Graphics processing unit;Heterogeneous computing;Heuristic;Load balancing (computing);OpenMP;Parallel computing;Parallel language;Runtime system
IPDPS_17_079	7402	False	False	2	7	True	False	13	8	Cube;Data cube;Data-intensive computing;Dynamic programming;Graph500;IBM WebSphere eXtreme Scale;Multithreading (computer architecture);NWChem;OpenMP;Parallel computing;Programmer;Thread (computing)
IPDPS_17_080	8078	False	False	2	6	False	False	10	11	Backward compatibility;Benchmark (computing);Dependence analysis;High- and low-level;OpenMP;Parallel computing;Scheduling (computing);Side effect (computer science);Top-down and bottom-up design;Universal instantiation
IPDPS_17_081	8853	False	True	2	2	False	False	6	34	Algorithm;Benchmark (computing);Blocking (computing);Cache (computing);Graph drawing;Hardware performance counter;List of algorithms;Locality of reference;Loop nest optimization;PageRank;Principle of locality;Program optimization;Run time (program lifecycle phase);Sparse matrix;Synthetic data;Vertex (geometry)
IPDPS_17_082	9441	False	True	2	7	False	False	6	26	Buffer overflow;Central processing unit;Cluster analysis;Computer cluster;Graphics processing unit;Multi-core processor;Redshift;Sparse matrix;Speedup;Throughput;Total electron content
IPDPS_17_083	11037	False	True	2	2	True	True	9	40	Blocking (computing);Deadlock;Lossless compression;Network congestion;Routing;Simulation;Stock and flow;Throughput;Virtual channel
IPDPS_17_084	8369	False	True	2	2	False	False	11	17	Algorithm;Autonomous car;Central processing unit;Control flow;Experiment;Graphics processing unit;Message Passing Interface;Message passing;Network switch;Peer-to-peer;Run time (program lifecycle phase);Single instruction, multiple threads;Wildcard character
IPDPS_17_085	8857	True	False	2	15	False	False	18	13	Attribute–value pair;Big data;Central processing unit;Computation;Gigabyte;Graphics processing unit;Hash table;High memory;Kinetic Void;Memory bandwidth;Model of computation;Parallel computing;Performance Evaluation;Speedup;Thread (computing);Throughput
IPDPS_17_086	9463	False	False	2	2	False	False	7	18	Algorithm;Clustered file system;Consistent hashing;Data center;Elasticity (cloud computing);Scalability;Server (computing);Server farm
IPDPS_17_087	10641	False	False	2	6	False	False	9	30	Algorithm;Approximation algorithm;Gramian matrix;Iterative method;Kernel (operating system);Linear system;Low-rank approximation;Machine learning;X86
IPDPS_17_088	9465	False	False	2	15	False	False	13	34	64-bit computing;Algorithm;BSD;Discretization;FLOPS;Message Passing Interface;Multigrid method;OpenMP;PETSc;Preconditioner;Randomized algorithm;Sampling (signal processing);Sparse matrix;Unstructured grid
IPDPS_17_089	10182	True	False	2	2	True	True	10	18	Algorithm;Application framework;Context-free grammar;FIFO (computing and electronics);High-throughput computing;Multi-core processor;Non-blocking algorithm;Operating system;Scalability;Thread (computing);Throughput
IPDPS_17_090	10018	False	False	2	15	False	False	6	24	Blocking (computing);Computer data storage;Data structure;Insertion sort;Library (computing);Non-blocking algorithm;Random access;Server (computing);Thread (computing);Time complexity
IPDPS_17_091	7805	False	False	2	5	False	False	7	13	Boolean expression;Busy waiting;Java;Lock (computer science);Programmer;Reentrancy (computing);Span and div;Synchronization (computer science);Test case;Transactional memory
IPDPS_17_092	9394	True	False	2	15	False	False	12		Algorithm;Computer;Graph property;Parallel random-access machine;Sorting;Spanning tree
IPDPS_17_093	8657	False	False	2	6	False	False	8	29	Best, worst and average case;Computation;Dynamic voltage scaling;Embedded system;Frequency scaling;Haswell (microarchitecture);Modulation;Run time (program lifecycle phase);Runtime system;Speedup;Supercomputer
IPDPS_17_094	8211	False	False	2	3	True	False	15	29	Computer hardware;Network planning and design;Power management;Production system (computer science);Simulation;Slurm;Software deployment;Solution stack;Supercomputer
IPDPS_17_095	8362	False	False	2	7	False	False	11	30	Algorithm;Graphics processing unit;Java Caps;Jumpstart Our Business Startups Act;Scheduling (computing);Throughput
IPDPS_17_096	8014	False	False	2	2	False	False	12	25	Experiment;IBM WebSphere eXtreme Scale;Simulation;Soft systems methodology;Supercomputer
IPDPS_17_097	8682	True	False	2	15	False	False	9	16	Algorithms for Recovery and Isolation Exploiting Semantics;Blocking (computing);Concurrency (computer science);Direct memory access;Heuristic;High- and low-level;InfiniBand;Non-blocking algorithm;Remote direct memory access;Revolution in Military Affairs;SPMD;Scheduling (computing);Software portability;Speedup;Synthetic data;Throughput
IPDPS_17_098	7729	False	False	2	2	True	False	8	5	Block (programming);C++;Computation;Inline expansion;Intel Edison;Message Passing Interface;Overlap–add method;Programmer;Relocation (computing);Runtime system
IPDPS_17_099	15492	False	False	2	2	False	False	9	7	AV-TEST;Lookup table;Message Passing Interface;Network address
IPDPS_17_100	10030	False	False	2	2	False	False	5	20	Algorithm;CPU cache;Cache (computing);Clustering coefficient;Coefficient;Communication-avoiding algorithms;Computation;Floor and ceiling functions;Library;Message Passing Interface;Revolution in Military Affairs;Simulation
IPDPS_17_101	9219	False	False	2	24	False	False	3	30	Artificial neural network;Artificial neuron;Byzantine fault tolerance;Computation;Distributed computing;Failure rate;Fault tolerance;Neural Networks;Neuron;Social network;Synaptic Package Manager
IPDPS_17_102	8682	True	False	2	2	False	False	8	13	Benchmark (computing);Design of experiments;Heuristic;Iterator;Matrix multiplication;Time complexity;Tucker decomposition
IPDPS_17_103	9869	False	False	2	4	False	False	9
IPDPS_17_104	7288	False	False	2	2	False	False	11	23	Algorithm;Collaborative product development;Computation;Computer security;Data-intensive computing;Dynamic random-access memory;E-commerce;High memory;Knights;Load balancing (computing);MCDRAM;Manycore processor;Memory bandwidth;Multi-core processor;Sparse matrix;Speedup
IPDPS_17_105	9115	False	False	2	2	False	False	7	33	Distributed computing;Load balancing (computing);Power of two;Randomized algorithm;Server (computing);Simulation;Time complexity
IPDPS_17_106	9010	True	False	2	11	False	False	9	21	Apache Hadoop;Data redundancy;Jumpstart Our Business Startups Act;Load balancing (computing);MapReduce;Name binding
IPDPS_17_107	6919	True	False	2	15	False	False	11	18	Autonomic computing;Foreach loop;Linear programming;Memory footprint;Middleware;Multi-core processor;Performance;Pool (computer science);Remote procedure call;Scalability;Self-tuning;Subroutine;Throughput
IPDPS_17_108	9379	False	False	2	15	True	True	10	24	MapReduce;Program optimization;Supercomputer
IPDPS_17_109	8192	False	False	2	15	False	False	14	32	Algorithm;Data compression;Error detection and correction;Experiment;Flash memory;Memory-mapped I/O
IPDPS_17_110	9521	False	False	2	13	True	False	9	21	Central processing unit;Computer memory;Data compression;Entropy encoding;Graphics;Graphics processing unit;Huffman coding;Lossy compression;Memory bandwidth;Shannon's source coding theorem;Speedup
IPDPS_17_111	10184	False	False	2	2	False	False	16	13	Algorithm;Computer data storage;Data compression;Data point;Encoder;Lossy compression;Mean squared error;NetBSD Gzip / FreeBSD Gzip;Peak signal-to-noise ratio;Variable-length code
IPDPS_17_112	9701	True	False	2	4	True	True	8	18	Adaptive algorithm;Algorithm;Approximate computing;Compiler;Computation;Correctness (computer science);Linear algebra;Machine learning;Memoization;Run time (program lifecycle phase);Runtime system;Speedup;Static program analysis;Stencil (numerical analysis)
IPDPS_17_113	9813	False	False	2	15	True	False	9	25	Admissible numbering;Consistency model;High- and low-level;IBM WebSphere eXtreme Scale;Non-volatile memory;Papyrus;Persistent memory;Scalability;Software system;Tcl;Web beacon
IPDPS_17_114	8846	True	False	2	15	False	False	10	24	Byte;Byte addressing;Computer data storage;Data structure;Non-volatile memory;Nonvolatile BIOS memory;Null (SQL);Persistence (computer science);Program optimization;Run time (program lifecycle phase);Testbed;Undo
IPDPS_17_115	8846	False	False	2	15	True	True	12	25	Attribute–value pair;Buffer overflow;Burst mode (computing);Cluster analysis;Experiment;Key-value database;Scalability;Value (ethics)
IPDPS_17_116	7648	True	False	2	15	False	False	12	26	Garbage collection (computer science);I/O scheduling;Parallel computing;Participatory GIS;Response time (technology);Scheduling (computing);Solid-state drive
SIGMETRICS_17_001	13345	True	False	2	2	False	False	11	39	Algorithm;Cache (computing);Iteration;Maxima and minima;Nash equilibrium;Numerical analysis;Polynomial;Simulated annealing;Simulation;Synthetic data
SIGMETRICS_17_002	16821	False	False	2	2	False	False	8	30	Algorithm;Asymptotically optimal algorithm;Autoscaling;Centralisation;Comparison of raster-to-vector conversion software;Data center;Elasticity (cloud computing);Experiment;Idle (CPU);Load balancing (computing);Perceived performance;Scalability;Server (computing);Simulation
SIGMETRICS_17_003	18396	False	False	2	2	True	False	13	29	Algorithm;Computational complexity theory;Crossbar switch;Data center;Electronic switching system;Input/output;Network switch;Packet switching;Simulation;Throughput
SIGMETRICS_17_004	11798	False	False	2	2	True	True	9	36	Abstraction layer;Algorithm;Computation;Graph (abstract data type);Graph state;Speedup;Unified Extensible Firmware Interface;Vertex (graph theory);Vertex separator
SIGMETRICS_17_005	12773	False	False	2	8	False	False	11	22	Algorithm;Distributed computing;Graphics processing unit;Locality of reference;Manycore processor;Parallel computing
SIGMETRICS_17_006	23238	True	False	5	5	True	False	9	14	Algorithm;Bin packing problem;Cloud computing;Data center;Experiment;Jumpstart Our Business Startups Act;Memory overcommitment;Online algorithm;Requirement;Risk aversion;Risk management;Schedule (project management);Scheduling (computing);Set packing;Submodular set function
SIGMETRICS_17_007	10490	False	False	2	2	False	False	10	15	Acknowledgement (data networks);Data point;Debian;Heartbleed;Kernel (operating system);Limiter;Linux;Linux;Operating system;Rate limiting;Scalability;Terminate (software)
SIGMETRICS_17_008	12836	False	False	2	2	False	False	9	2	Autoregressive integrated moving average;Control system;Critical system;Denial-of-service attack;Hacktivism;Mission critical;Patch (computing);SHODAN;Scheduling (computing);Time series;Vulnerability (computing)
SIGMETRICS_17_009	18478	False	True	2	2	False	False	10	3	Combinatorial optimization;Complex network;Ellipsoid method;NP (complexity);Optimization problem;Polynomial;Program optimization
SIGMETRICS_17_010	13242	False	False	2	2	False	False	13	18	Algorithm;Approximation;Approximation error;Data center;Dynamical system;Expanded memory;Interchange circuit;Limiter;Perturbation theory;Perturbation theory (quantum mechanics);Point of View (computer hardware company);Quantum field theory;Queueing theory;Stationary process;Steady state;Stochastic process;Telecommunications network;Weak measurement
SIGMETRICS_17_011	14812	False	False	2	2	False	False	11	16	Approximation;Choice modelling;Dynamical system;Experiment;Mean squared error;Numerical analysis;Perturbation theory;Perturbation theory (quantum mechanics);Power of two;Programming paradigm;Quantum field theory;Rate of convergence;Stationary process;Stochastic process
SIGMETRICS_17_012	11388	False	False	2	2	True	False	16	11	Algorithm;Apache Hadoop;Balanced line;Clustered file system;Distributed computing;Durability (database systems);Google File System;Hard disk drive;Persistence (computer science);Server (computing);Simulation;Spatial variability
SIGMETRICS_17_013	23275	False	False	2	2	True	False	13	112	Bit error rate;Circuit restoration;Dynamic frequency scaling;Dynamic random-access memory;Dynamic voltage scaling;Experiment;Field-programmable gate array;Frequency scaling;Limiter;Multi-core processor;Simulation;Voltage regulator;Voltage source
SIGMETRICS_17_014	14612	False	False	2	2	False	False	13		Archive;FTL: Faster Than Light;Flash memory;Hard disk drive;Magnetic storage;Multi-level cell;Non-volatile memory;Relaxation (approximation);Simulation;Solid-state drive;Usability;Wear leveling
SIGMETRICS_17_015	22278	False	False	2	2	True	False	14	81	Code word;DIMM;Dynamic random-access memory;Error detection and correction;Failure rate;Forward error correction;Peripheral
SIGMETRICS_17_016	11465	False	False	2	2	True	False	8	12	Apache Hadoop;Data center;Data-intensive computing;Digital distribution;Distributed computing;MapReduce;Network traffic control
SIGMETRICS_17_017	13565	False	False	2	8	True	False	11	28	Amazon Elastic Compute Cloud (EC2);Backup;Burstable billing;Full disclosure (computer security);Google Compute Engine;In-memory database;Memcached;Multiplexing;Procurement;Throughput;Token bucket;Virtual machine
SIGMETRICS_17_018	19349	False	False	2	8	True	True	7	46	Bitcoin;Communications protocol;Cryptocurrency;De-anonymization;Fallout;Heuristic;Peer-to-peer;Peer-to-peer file sharing;Plaintext;Privacy;Provable prime;Transaction processing
SIGMETRICS_17_019	14255	False	False	2	2	False	False	8	45	BOINC;Computational science;Electronic data processing;Experiment;Failure rate;Message Passing Interface;SPARK;Server (computing)
SIGMETRICS_17_020	15885	False	False	2	2	False	False	8	26	Best, worst and average case;Cloud computing;Competitive analysis (online algorithm)
SIGMETRICS_17_021	18822	False	False	2	2	False	False	8	21	Elasticity (cloud computing);Experience;Internet access;Network congestion;Throughput
SIGMETRICS_17_022	17420	False	False	2	2	False	False	10	5	Biological network;Estimation theory;Experiment;Ground truth;Influence line;Information;Sampling (signal processing);Shoe size
SIGMETRICS_17_023	13730	False	True	2	2	False	False	9	31	Approximation algorithm;Closed system;Distributed computing;Enterprise software;Information-theoretic security;Monte Carlo method;Multiclass classification;Numerical integration;Parallel computing;Program optimization;Sampling (signal processing)
SIGMETRICS_17_024	18416	True	False	2	2	True	False	16		Algorithm;Algorithmic efficiency;Best, worst and average case;Computation;Direct numerical control;End-to-end principle;Experiment;Heuristic;Network calculus;Numerical analysis;Program optimization
SIGMETRICS_17_025	9708	False	False	2	20	False	False	8	14	Control system;Critical infrastructure protection;Network security;Operating system;Real-time operating system;Relevance;Simulation
SIGMETRICS_17_026	15683	False	False	2	2	False	False	11	19	1-bit architecture;BMP file format;Bitmap;Central processing unit;Computer data storage;Denial-of-service attack;Experiment;Flow network;High-level programming language;HyperLogLog;Network processor;Overhead (computing);Stock and flow
SIGMETRICS_17_027	13958	False	False	2	2	False	False	9	24	Experiment;High- and low-level;Mobile device;Program optimization;Web page
ISC_17_001	8309	False	False	2		False	False	8		Simulation
ISC_17_002	6489	False	False	2	30	False	False	13	14
ISC_17_003	9051	False	False	2	18	True	True	11		Discontinuous Galerkin method;Galerkin method;IBM WebSphere eXtreme Scale
ISC_17_004	7701	False	False	2	2	False	False	11	15	Automatic vectorization;Large-scale Atomic/Molecular Massively Parallel Simulator;Molecular dynamics;Program optimization;Simulation;Supercomputer;Xeon Phi
ISC_17_005	7115	False	False	2	2	False	False	12	20	Algorithm;Fast multipole method;Recursion;Remote direct memory access;Scalability;Space-filling curve;Sparse matrix
ISC_17_006	9924	True	False	2		True	True	11	27	Algorithm;Graph (abstract data type);Graphics processing unit;Parallel computing;Program optimization;Programming model;Real-time computing;Scalability;Social network;Speedup;Usability;Velocity;World Wide Web
ISC_17_007	7812	False	False	2	21	False	False	10
ISC_17_008	7483	False	False	2		False	False	11		Knights;Xeon Phi
ISC_17_009	8360	False	False	2	2	False	False	8	18	Algorithm;Big data;Central processing unit;Computer data storage;Disk storage;Graphics processing unit;Information retrieval;Memory hierarchy;Multi-core processor;Numerical analysis;Numerical weather prediction;Out of memory;Out-of-core algorithm;Singular value decomposition;Tiled web map
ISC_17_010	7837	False	False	2		True	True	9	7	Application framework;Blue Brain Project;Complex systems;Computational neuroscience;IBM WebSphere eXtreme Scale;Program optimization;Simulation;Systems design
ISC_17_011	7245	True	False	2	2	True	False	8		Benchmark (computing)
ISC_17_012	7841	False	True	2	2	False	False	9	17	Message Passing Interface;Message passing;Message queue;Parallel computing;Program optimization;Scalability;Waypoint
ISC_17_013	7851	False	False	2	12	False	False	10		Galerkin method
ISC_17_014	8283	False	False	2	15	False	False	13		Kernel (operating system)
ISC_17_015	6831	False	False	2	2	False	False	8		Simulation
ISC_17_016	9235	False	False	2	2	False	False	16	17	Benchmark (computing);Broadwell (microarchitecture);CPU cache;Clock rate;Graph500;HPCG benchmark;Haswell (microarchitecture);Ivy Bridge (microarchitecture);Memory hierarchy;Sandy Bridge;Throughput;Uncore;snoop
ISC_17_017	7150	False	False	2		False	False	15		Data striping;Load balancing (computing)
ISC_17_018	8825	False	True	2	3	False	False	17		Computation;Overlap–add method
ISC_17_019	7311	False	True	2	2	False	False	9	29	Algorithm;Cloud computing;Firmware;Machine learning;Overhead (computing);Resource contention;Software bug;Supercomputer;System administrator;System monitoring;Systems management;Time series
ISC_17_020	5966	False	False	2		False	False	16		ARM architecture;Haswell (microarchitecture)
ISC_17_021	7512	False	False	2	2	True	False	17	18	Advanced Configuration and Power Interface;Control system;Dynamic voltage scaling;Open-source software;Perf (Linux);Plug-in (computing);Power management;Power supply;Procurement;Program optimization;Runtime system;Scalability;Scheduling (computing);Software system;Xeon Phi
ISC_17_022	7075	False	False	2	2	False	False	6	20	Computational science;Experiment;Limiter;Mathematical optimization;Program optimization;Requirement
ISCA_17_001	11370	False	False	2	2	False	False	9	17	8-bit;Application-specific integrated circuit;Artificial neural network;Big memory;COMEFROM;Central processing unit;DEC Text Processing Utility;Data center;Domain-specific language;Graphics processing unit;Haswell (microarchitecture);High- and low-level;Matrix multiplication;Mebibyte;Profiling (computer programming);Substitution model;TOPS (Nortel);Tensor processing unit;TensorFlow;Throughput
ISCA_17_002	13613	False	False	2		True	True	11	39	Byte;Compiler;Dataflow;Deep learning;FLOPS;Flip-flop (electronics);Graphics processing unit;Half-precision floating-point format;ImageNet;Memory hierarchy;Natural language;Neural Networks;Pipeline (computing);Scalability;Server (computing);Simulation;Single-precision floating-point format;Speedup;Video processing
ISCA_17_003	12278	False	False	2	2	True	True	9	25	Accumulator (computing);Artificial neural network;Autonomous car;Convolutional neural network;Dataflow;Hall effect;Machine learning;Mobile operating system;Neural Networks;Rectifier (neural networks);Sparse matrix
ISCA_17_004	13200	False	False	2	2	False	False	11	45	Amortized analysis;Bespoke;Central processing unit;Low-power broadcasting;Microcontroller;Microprocessor;Printed electronics;Printing;Processor design;Slack variable;Wearable computer
ISCA_17_005	11303	False	False	2	18	False	False	10	41	32-bit;8-bit;Baseline (configuration management);Cryptography;Error detection and correction;Grammatical Framework;Internet of things;Irreducible polynomial;Link distance;Microarchitecture;Parallel computing;Polynomial;Public-key cryptography;SIMD;Secure communication;Speedup;Uncompressed video
ISCA_17_006	10907	False	False	2	2	True	True	11	42	Analytical Engine;Computer;Data aggregation;Sensor;Sensor node;Wearable computer;Wearable technology
ISCA_17_007	12288	False	False	2	8	True	False	12	28	Baseline (configuration management);Computation;Encryption;Memcached;OpenVPN;Requirement;Speedup;Spinlock;System call;Throughput
ISCA_17_008	11913	True	False	2	18	True	True	9	50	Cryptographic primitive;Cryptography;Encryption;Memory bandwidth;Memory bus;Merkle tree;Oblivious ram;Overhead (computing);Processor design;Random-access memory;Replay attack;Side-channel attack;Timing channel
ISCA_17_009	12167	False	False	2	18	True	True	9	36	2.5D;Cryptography;Deadlock;Encryption;Memory access pattern;Memory bus;Oblivious ram;Overhead projector;Personally identifiable information;Random-access memory;Trusted Computing;Trusted computing base
ISCA_17_010	11788	False	False	2	2	True	True	7	37	Best, worst and average case;Electric power conversion;Gradient;Integrated circuit;Performance per watt;Voltage regulation;Voltage regulator
ISCA_17_011	12211	False	False	2	18	True	True	15	54	End-to-end encryption;Natural language processing;Responsiveness;Sirius
ISCA_17_012	13572	False	False	2	13	True	True	9	64	Artificial neural network;Branch predictor;Clock signal;Enterprise resource planning;Frequency scaling;Greedy algorithm;Intel Core (microarchitecture);Microarchitecture;Naivety;Power gating;Scalability;Spectral leakage
ISCA_17_013	16331	False	False	2	2	True	False	12	48	Central processing unit;Consistency model;Graphics processing unit;Programmer;Run time (program lifecycle phase);Sequential consistency
ISCA_17_014	11091	False	False	2		False	False	10	44	Application checkpointing;Byte;Computer data storage;Computer memory;Content-addressable memory;Data structure;Dynamic random-access memory;Fail-safe;Non-volatile memory;Overhead (computing);Persistence (computer science);Programmer;Run time (program lifecycle phase);Serialization;Speculative execution;Volatile memory;Write-ahead logging
ISCA_17_015	13694	False	False	2	2	False	False	7	37	Application checkpointing;Cache coherence;Consistency model;Correctness (computer science);Deadlock;Interconnection;Mathematical induction;Speculative execution
ISCA_17_016	11890	False	False	2	2	True	True	13	37	Bare machine;Baseline (configuration management);Computation;Computer architecture simulator;Consistency model;Execution pattern;Memory ordering;Model checking;Multi-core processor;Requirement;Simulation;Software bug;Software verification and validation;Sorting;System Simulation;Thread (computing);Topological sorting;Type signature
ISCA_17_017	13202	False	False	2	3	False	False	8	47	Dependability;Error detection and correction;Memory protection;Overhead (computing);Receiver autonomous integrity monitoring;Redundant array of independent memory;Very-large-scale integration
ISCA_17_018	12285	False	False	2	2	True	True	6	33	ARM Cortex-M;Central processing unit;Computation;Computer hardware;Computer memory;Continuous operation;Embedded system;Idempotence;Internet of things;Power cycling;Programmer;Run time (program lifecycle phase);Ubiquitous computing;Verilog
ISCA_17_019	11562	False	False	2	8	True	True	13	50	CPU cache;Experiment;Fault injection;Microarchitecture;Microprocessor;Processor design;Register file;Simulation
ISCA_17_020	15872	False	False	2	2	True	False	16	83	Best, worst and average case;Brute-force attack;Dynamic random-access memory;End-to-end principle;Failure rate;Forward error correction;Interval arithmetic;Memory refresh;Profiling (information science);REAPER;Refresh rate;WAITS
ISCA_17_021	12396	False	False	2	2	False	False	10	42	Cycle basis;Data center;Graphics processing unit;Parallel computing;Quality of service;Scalability;Task parallelism;Throughput
ISCA_17_022	10403	False	False	2	18	False	False	8	27	Binary tree;Computer;Data structure;Graphics processing unit;Linked list;On the fly;Red–black tree;Snapshot (computer storage);Snapshot isolation;Software bug;Software versioning;Transactional memory
ISCA_17_023	10059	False	False	2	2	False	False	6	24	Benchmark (computing);CAS latency;Computation;Decoupling (electronics);General-purpose computing on graphics processing units;Graphics processing unit;Memory address;Memory bound function;Prefetcher;Single instruction, multiple threads;Speculative execution
ISCA_17_024	13104	False	False	2	2	False	False	11	35	Baseline (configuration management);CPU cache;Cache (computing);Graphics processing unit;Locality of reference;Simulation;Stream (computing);WARP (information security)
ISCA_17_025	10704	False	False	2	2	True	False	10	29	Dynamic random-access memory;Graphical path method;Graphics processing unit;Locality of reference;Moore's law;Multi-chip module;Scalability;Speedup;Supercomputer;Transistor
ISCA_17_026	12070	False	False	2	2	True	True	9	74	Computer architecture simulator;Embedded system;Malware;Simulation
ISCA_17_027	12758	False	False	2	2	True	False	14	48	Algorithm;Best, worst and average case;CPU cache;Computer architecture simulator;Page replacement algorithm;Programmer;Side-channel attack;Simulation
ISCA_17_028	13636	False	False	2	2	True	False	12	48	Adversary (cryptography);Brute-force attack;Decision tree;Design space exploration;Encryption;Login;One-time pad;Password;Password cracking;Reed–Solomon error correction;Secret sharing;Smartphone;TRAVERSE;Time complexity
ISCA_17_029	11425	True	False	2	2	True	True	9	41	Dennard scaling;Encryption;Graphics processing unit;Hardware acceleration;High- and low-level;Programmer;Scalability;User interface design
ISCA_17_030	13365	False	False	2	2	True	True	7	41	Bit-level parallelism;Burst mode (computing);Computer architecture simulator;Control flow;Dynamic random-access memory;Field-programmable gate array;Hardware acceleration;High- and low-level;Locality of reference;Low-level programming language;Maximum power transfer theorem;Parallel computing;Performance per watt;Pipeline (computing);SIMD;Scratchpad memory;Simulation;Sparse matrix;Vectored I/O
ISCA_17_031	10240	False	False	2	18	False	False	8	37	Dataflow;Dynamical system;Graphics processing unit;Hardware acceleration;Memory hierarchy;Nonlinear system;Simulation
ISCA_17_032	12546	False	False	2	2	False	False	3	32	Algorithm;Big data;Computer vision;Concurrency (computer science);Dataflow;Dataflow programming;Domain-specific language;Fixed-function;General-purpose computing on graphics processing units;Low-power broadcasting;Machine learning;Microarchitecture;SIMD
ISCA_17_033	13992	False	False	2	2	False	False	6	61	Cache coherence;Operating system;Page table;Page view;Physical address
ISCA_17_034	12511	False	False	2	8	True	False	12	36	Address space;Fragmentation (computing);Hybrid system;IP fragmentation;Memory management;Memory-mapped I/O;Operating system;Page (computer memory);Page table;Scalability;Software quality assurance;Translation lookaside buffer;Two-hybrid screening
ISCA_17_035	11221	False	False	2	2	False	False	6	35	Dynamic video memory technology;Operating system;Stock and flow
ISCA_17_036	10561	False	False	2	2	True	False	13	37	Benchmark (computing);Central processing unit;Cloud computing;Computer data storage;Memory address;Page table;Parsec (parser);Server (computing);Skylake (microarchitecture);Software deployment;Translation lookaside buffer;Virtual machine;X86
ISCA_17_037	11854	False	False	2	8	False	False	3	55	3D XPoint;Atomicity (database systems);Baseline (configuration management);Byte;Byte addressing;C++11;Compiler;Consistency model;Data structure;Industry Standard Architecture;Persistent data structure;Programmer;Schedule (computer science);Serializability
ISCA_17_038	11437	False	False	2	8	True	True	10	20	Baseline (configuration management);Browser speed test;Compiler;Goto;JavaScript;Just-in-time compilation;Keyboard shortcut;Optimizing compiler;Overhead (computing);Program optimization;Programmer;Run time (program lifecycle phase);SGI Octane;Scripting language;Simulation
ISCA_17_039	13461	False	False	2	8	False	False	7	52	Dynamic web page;Function-level programming;Graphic art software;Hardware acceleration;Hash table;HipHop for PHP;Just-in-time compilation;Memory management;Microarchitecture;PHP;Regular expression;Run time (program lifecycle phase);Scripting language;Server (computing);Server-side;Server-side scripting;String (computer science);Web content
ISCA_17_040	11987	False	False	2	2	True	False	9	49	Data center;Heterogeneous System Architecture;Hypervisor;Memory management;Operating system;Server (computing);Virtual Machine Manager;Virtual private server
ISCA_17_041	11803	False	False	2	2	False	False	7	31	Artificial neural network;Central processing unit;Convolutional neural network;Field-programmable gate array;Machine learning;Throughput
ISCA_17_042	10547	False	False	2	4	True	True	9	35	Artificial neural network;Computation;Graphics processing unit;Microcontroller;Multiply–accumulate operation;Parallel computing;SIMD;Sparse matrix;Synergy
ISCA_17_043	12644	False	False	2	2	False	False	9	47	Algorithm;CPU (central processing unit of computer system);Cache;Central processing unit;Computation;Conceptualization (information science);Field-programmable gate array;Gradient;Gradient;Gradient descent;Machine learning;Numerical analysis;Stochastic gradient descent;Throughput;algorithm
ISCA_17_044	11111	False	False	2		False	False	8	40	Central processing unit;Compile time;Compiler;Computation;Datapath;Field-programmable gate array;Hardware acceleration;High- and low-level;High-level programming language;High-level synthesis;Parallel computing;Pipeline (computing);Programming language;Reconfigurability;Run time (program lifecycle phase);Scheduling (computing);Server (computing)
ISCA_17_045	12620	False	False	2	2	True	True	10	58	Algorithm;Fractal;HTML;Parallel algorithm;Parallel computing;Programmer;Speculative execution;Swarm;Transactional memory
ISCA_17_046	11926	False	False	2	18	False	False	3	33	Alphabet (formal languages);Automata theory;Automaton;Central processing unit;Computation;Connected component (graph theory);Context switch;Data breach;Deterministic finite automaton;Finite-state machine;Graphics processing unit;Intrusion detection system;Limiter;Malware;Motif;Multi-core processor;Non-deterministic Turing machine;Nondeterministic finite automaton;Parallel computing;Speedup;Time c…
ISCA_17_047	13741	False	False	2	2	True	True	10	42	Backup;Computer cooling;Data center;Data-intensive computing;Decoupling (electronics);Digital footprint;Durability (database systems);Dynamic random-access memory;Non-volatile memory;Provisioning;Solid-state drive;Terabyte;Uninterruptible power supply
ISCA_17_048	11765	False	False	2	15	True	True	8	36	CPU cache;Cache (computing);Dynamic programming;Dynamic random-access memory;Gigabyte;Kilobyte;Map;Operating system;Oracle Spatial and Graph;Overhead (computing);Single-access key;Time-slot interchange
ISCA_17_049	12973	False	False	2	8	False	False	4	51	Algorithm;Baseline (configuration management);Central processing unit;Dennard scaling;Dynamic random-access memory;Mondrian OLAP Server
ISCA_17_050	13549	False	False	2	2	True	True	5	60	Architecture as Topic;Bank (environment);CPU cache;Cache;Cache (computing);Computer Systems;Distributed cache;Dynamic random-access memory;Gigabyte;Multi-core processor;Muscle Rigidity;Operating system;Working set
ISCA_17_051	10453	False	False	2	15	True	False	11	36	Approximate computing;Approximation algorithm;Big data;ChIP-on-chip;Computation;Computational RAM;Data compression;Data-intensive computing;Error detection and correction;Graph (abstract data type);In-memory database;Machine learning;Memory bandwidth;Multi-core processor;Network on a chip;Onset (audio);Regular expression;Software bug;Throughput;Video processing
ISCA_17_052	12298	False	False	2	4	True	False	12	26	3D lookup table;Data center;Data structure;Delta encoding;Dynamic random-access memory;Interconnection;Non-volatile memory;OLAP cube;Scalability;Skip list;Systems architecture;Volatile memory
ISCA_17_053	10987	True	False	2		True	True	8	35	Algorithm;Blocking (computing);Communication endpoint;IP address blocking;Network congestion;Network performance;Routing;Simulation;Throughput;VC dimension;Virtual channel
ISCA_17_054	11918	False	False	2	2	True	True	13	47	Algorithm;Deadlock;Deterministic routing;Directed acyclic graph;Interconnection;Routing
CLOUD_17_001	6192	False	False	4	4	True	True	9	9	Bandwidth (signal processing);Cloud computing;Data center;Dynamic circuit network;Network congestion;Network switch;Program optimization;Scheduling (computing);Simulation;Software-defined networking
CLOUD_17_002	6795	False	False	3		True	True	17	22	Cloud computing;Data center;Encapsulation (networking);Hypervisor;Multitenancy;Network switch;Private network;Requirement;Rewriting;Scalability;Software deployment;Software-defined networking;Testbed;Throughput;Tunneling protocol;Virtual private network
CLOUD_17_003	6755	False	False	3		False	False	9	22	Data center;Expectation–maximization algorithm;OpenVMS;Revenue sharing;Routing;Scheduling (computing);Software-defined networking;Virtual machine
CLOUD_17_004	7859	True	False	3	3	True	True	9	21	Adversary (cryptography);Big data;Centralisation;Cloud storage;Computer data storage;Denial-of-service attack;Discrete Hartley transform;Distributed computing;Distributed hash table;Emergence;Encryption;Hash table;Information privacy;Key (cryptography);Routing
CLOUD_17_005	7493	False	False	3		True	True	13	14	Algorithm;Apache Cassandra;Data center;Middleware;Sampling (signal processing);Sensor;Server (computing)
CLOUD_17_006	5773	False	True	3	15	False	False	10	20	Benchmark (computing);Cloud storage;Computer data storage;Data scrubbing;Distributed object;Dynamic Language Runtime;Interference (communication);Load balancing (computing);Multitenancy;Object storage;Testbed;Throughput
CLOUD_17_007	6867	False	False	3	9	True	False	11	19	Cloud computing;Cloud computing security;FedRAMP;ISO/IEC 27001:2013;Information assurance;Interactive evolutionary computation;Relevance;Requirement
CLOUD_17_008	6333	True	False	3		False	False	11	12	Computer security;Correctness (computer science);End-to-end encryption;End-to-end principle;Interaction;Run time (program lifecycle phase);SOA Security;Service composability principle;Service-oriented architecture;Taint checking;Telephone number;Trusted third party
CLOUD_17_009	7102	False	False	4	4	False	False	7	27	Client-side;Cloud storage;Confidentiality;Data deduplication;Encryption;Experiment;Multitier architecture;Privacy;Server (computing);Server-side;Server-side scripting
CLOUD_17_010	6973	False	False	3	3	True	False	14	27	Amazon Elastic Compute Cloud (EC2);Big data;Cloud computing;Computation;Computational resource;Data mining;Data science;K-means clustering;Money
CLOUD_17_011	5535	False	False	4	3	True	False	9	10	Algorithm;Apache Hadoop;Big data;Central processing unit;Computation;HARP;Java;Knights;Machine learning;Manycore processor;MapReduce;Memory bandwidth;Microarchitecture;Multi-core processor;Plug-in (computing);Scalability;Speedup;Xeon Phi
CLOUD_17_012	6475	False	False	4	3	True	False	9	17	Apache Spark;Big data;Cloud computing;Computer cluster;Data security;Distributed computing;Grand Challenges
CLOUD_17_013	7015	True	False	4	4	True	True	10	19	Amazon Web Services;Application checkpointing;Cloud computing;Cost efficiency;Deep learning;Experiment;Fault tolerance;Graphics processing unit;Heuristic;Parallel computing;Scheduling (computing);Simulation
CLOUD_17_014	6295	False	False	3		False	False	10	17	Apache HBase;Apache Hadoop;Benchmark (computing);Data model;Ecosystem;IBM Tivoli Storage Productivity Center;NoSQL;Relational database;Software maintenance
CLOUD_17_015	6388	False	False	3	3	True	True	12	17	Cloud computing;Computation;Outsourcing;Quality of service;Response time (technology);Robot;Warez
CLOUD_17_016	6763	False	False	3		False	False	8		Algorithm;Cloud computing;Deep learning;Experiment;Fingerprint;Global Positioning System;Image map;Positioning system;Region of interest;Smartphone;Virtual private server;Visual analytics
CLOUD_17_017	6249	False	False	3		False	False	10	20	Centralisation;Cloud computing;End-to-end principle;Quality of service;Routing;Scheduling (computing);Software-defined networking;Stock and flow;Throughput
CLOUD_17_018	7989	False	False	3	4	False	False	9	15	Algorithm;Cloud computing;Experiment;Heuristic;Integer programming;Linear programming;Numerical analysis;Requirement;Scheduling (computing)
CLOUD_17_019	5899	False	False	4	4	False	False	12	13	Cloud storage;Computational complexity theory;Data center;Deployment environment;Limiter;Network switch;OpenFlow;Operating system;Rate limiting;Requirement;Routing;Scheduling (computing);Software deployment;Software-defined networking;Storage area network
CLOUD_17_020	4462	False	False	3		True	True	9	15	Algorithm;Cloud computing;FUJITSU Cloud IaaS Trusted Public S5;Google Cloud Platform;Machine learning;On the fly;Platform as a service;Real-time computing;Service-level agreement
CLOUD_17_021	7046	False	False	3	3	True	False	19	19	Amdahl's law;Apache Hadoop;Assembly language;Benchmark (computing);Big data;Central processing unit;Computation;Cyberinfrastructure;Data center;Dynamic random-access memory;Hyperscale;Operating system;Science 2.0;Solid-state drive
CLOUD_17_022	7844	False	False	3	15	False	False	6	27	Attribute–value pair;Data store;Finite-state machine;Key-value database;Multi-master replication;Replication (computing);Router (computing);Speculative execution;Testbed;Throughput
CLOUD_17_023	6370	False	False	3	11	False	False	9	12	Bandwidth management;Centralisation;Cloud computing;Counter (digital);Data center;Network traffic control;Requirement;Software-defined networking;Stock and flow;Telephone exchange;Virtual machine
CLOUD_17_024	6585	False	False	3	4	True	True	14	22	Experiment;Jumpstart Our Business Startups Act;Load profile;Low-power broadcasting;Naivety;Quality of service;Run time (program lifecycle phase);Server (computing);Server farm;Simulation;Testbed;Timer;WAsP
CLOUD_17_025	8039	False	False	3	3	True	True	11	15	Cloud computing;Scheduling (computing);Service-level agreement;Signal trace
CLOUD_17_026	7345	False	False	3	3	False	False	10	17	Benchmark (computing);Commodity computing;Computational science;Data science;Downtime
CLOUD_17_027	6971	False	False	3		False	False	12	8	Cloud computing;Computer data storage;Docker;Memory overcommitment;Re-Loaded;Swappiness;Thrashing (computer science);Working set
CLOUD_17_028	8367	False	False	3	3	False	False	10	23	Algorithm;Data center;Multi-armed bandit;Network congestion;Network function virtualization;Online algorithm;Program optimization;Provisioning;Scalability;Service composability principle;Software deployment;Transfer function;USB On-The-Go
CLOUD_17_029	6629	False	True	3	3	False	False	9	13	Apache Hadoop;Curiously recurring template pattern;Distributed computing;Experiment;Fairness measure;Initialization (programming);Job scheduler;Load balancing (computing);Overhead projector;Scheduling (computing)
HPDC_17_001	11407	True	False	2		False	False	7	23	Algorithm;Baseline (configuration management);Job scheduler;Jumpstart Our Business Startups Act;Requirement;Scheduling (computing);Simulation;Slurm;Supercomputer;Synthetic data
HPDC_17_002	12605	False	False	2	2	False	False	8	31	Algorithm;Attribute–value pair;B-tree;Distributed computing;Download;Equivalence partitioning;Hash function;Heuristic;Key-based routing;Logical connective;NP-hardness;Optimization problem;Program optimization;Routing;Routing table;State (computer science);Stream processing;Synthetic data;Utility
HPDC_17_003	9938	False	False	2	2	True	True	6	26	Attribute–value pair;Computer data storage;Load balancing (computing);Multicast;Replication (computing);Routing;Scalability;Software-defined networking;Systems design;Value (ethics)
HPDC_17_004	11053	True	False	2		True	True	9	28	Computer data storage;Data-intensive computing;Dataspaces;Definition;Experiment;Hierarchical storage management;Hoc (programming language);Memory hierarchy;Memory-mapped I/O;Scalability;Simulation;Software architecture;Synthetic data
HPDC_17_005	13476	False	False	2	2	True	True	8	35	Big data;Computation;Data access;Database;Locality of reference;Programmer;SciDB;Time series;Universal Disk Format;User-defined function;rasdaman
HPDC_17_006	10318	False	False	2	2	True	True	14	20	Algorithm;Apache Spark;Cloud computing;Computation;Distributed computing;Distributed memory;In-memory database;K-means clustering;Machine learning;Parallel computing;Scalability;Social inequality;Synchronization (computer science);Turi
HPDC_17_007	13347	False	False	2	24	True	True	10	59	Algorithm;Analysis of algorithms;Big data;Central processing unit;Computation;Computational complexity theory;Data parallelism;Gradient;Gradient descent;Graphics processing unit;Information privacy;Machine learning;Manycore processor;Parallel computing;Stochastic gradient descent
HPDC_17_008	14288	False	False	2	2	True	False	13	46	Algorithm;Backup;Distributed memory;Graph (abstract data type);Library (computing);Lock (computer science);Programming complexity;Rate of convergence;Shared memory
HPDC_17_009	12448	False	False	2	5	True	False	13	20	Apache Hadoop;Application checkpointing;Failure rate;Fault tolerance;In-memory database;Jumpstart Our Business Startups Act;Load (computing);Simulation;Spark
HPDC_17_010	12971	False	False	2	2	True	True	10	43	Application checkpointing;Byzantine fault tolerance;Dependency injection;Experiment;Failure rate;Fault injection;Fault tolerance;Principle of good enough;State (computer science);Supercomputer
HPDC_17_011	11015	False	False	2	24	False	False	8	47	Compiler;Computation;Jacobi method;Optimizing compiler;Propagation of uncertainty;Smart Data Compression;Verification and validation
HPDC_17_012	10487	False	False	2	3	False	False	8	40	Application programming interface;Baseline (configuration management);Computation;Data lineage;Database normalization;Debugging;Machine learning;Pipeline (computing);Software bug;Storage efficiency
HPDC_17_013	11265	False	True	2	2	True	True	16	30	CAS latency;COS;Clock rate;Computation;Concurrency (computer science);Distributed computing;Emergence;Job control (Unix);Memory bandwidth;Run time (program lifecycle phase);Scalability;Time complexity;X86
HPDC_17_014	9889	False	False	2	2	False	False	6	31	Central processing unit;Communication endpoint;Experiment;File transfer;Intrusion detection system;Machine learning;Network interface;Network interface controller;Nonlinear system;Performance prediction;Petabyte;Predictive modelling;Program optimization;Scheduling (computing);Terabyte;Usability
HPDC_17_015	11558	False	False	2	2	False	False	7	24	Fastest;Interference (communication);Lustre;Mean squared error;Nonlinear system;Performance prediction;Petascale computing;Supercomputer;TOP500;Titan
HPDC_17_016	8162	False	False	2	3	False	False	8	15	Concave function;Data rate units;Lyapunov fractal;Network congestion;Round-trip engineering;Signal trace;Stock and flow;Supercomputer;TCP congestion control;Throughput
HPDC_17_017	15118	False	False	2	2	True	True	5	50	Algorithm;Atomic broadcast;Distributed computing;Failure rate;Fault tolerance;InfiniBand;Overlay network;Scalability;Throughput;Web server
HPDC_17_018	10593	False	False	2	2	True	True	11	26	Algorithm;Computational science;Database;Degree (graph theory);Graph database;Graph partition;Locality of reference;Online transaction processing;Parallel computing;Requirement;Social network;Synthetic data;Transaction processing
HPDC_17_019	9873	False	False	2	15	False	False	10	31	Adaptive mesh refinement;Algorithm;Computation;Load balancing (computing);Scalability;Space-filling curve;Titan (supercomputer)
HotCloud_17_001	4877	False	False	2	2	True	True	8	22	Amazon Web Services;Experiment;Imperative programming;Petabyte;Response time (technology);Run time (program lifecycle phase);Scheduling (computing)
HotCloud_17_002	4415	False	False	2	2	True	True	7	12	Amazon Web Services;Bohr–Einstein debates;Data center;OLAP cube;Online analytical processing;Power dividers and directional couplers;Quantitative computed tomography
HotCloud_17_003	5063	False	False	2	2	True	True	7	26	Autoscaling;Cloud computing;Docker;Load balancing (computing);OpenVMS;Platform as a service;Scalability;Software deployment;Substrate (electronics);Swarm;Web container
HotCloud_17_004	5151	False	False	2	2	False	False	10	24	Attribute–value pair;Computation;Direct memory access;Extensibility;FLOPS;In-memory database;JavaScript;Just-in-time compilation;Machine code;Network interface controller;Server (computing);USB flash drive
HotCloud_17_005	4558	False	False	2	2	False	False	5	13	Cloud computing;Complex systems;Debugging;Random oracle;Scalability;Software deployment;Software performance testing;Viva Piñata: Trouble in Paradise;Web service
HotCloud_17_006	5039	True	False	2	2	False	False	11	24	Central processing unit;Electronic waste;Mobile device;Mobile phone;Moore's law;Server (computing);Smartphone;Total cost of ownership
HotCloud_17_007	5969	True	False	2	2	True	False	8	40	Apache Spark;Critical path method;Directed acyclic graph;Field-programmable gate array;Graphics processing unit;IBM Tivoli Storage Productivity Center;Map;Scheduling (computing)
HotCloud_17_008	4821	True	False	2	2	False	False	3	12	Batch processing;Downgrade;General-purpose computing on graphics processing units;Graphics processing unit;OpenCL API
HotCloud_17_009	5081	True	False	2	2	False	False	9	25	Cloudlet;Cyber-physical system;Fault tolerance;Requirement;Scalability;Smart city;Span and div
HotCloud_17_010	4944	False	False	2	2	False	False	9	12	Amazon Elastic Compute Cloud (EC2);Cloud computing;Comparison shopping website;Server (computing)
HotCloud_17_011	4848	False	False	2	2	True	True	8	23	Artificial neural network;Decision support system;Intrusion detection system;Network function virtualization;Network model;Proxy server;Scalability;Suricata
HotCloud_17_012	4488	False	False	2	2	True	True	8	11	Data access;Distributed shared memory;Locality of reference;Shared memory
HotCloud_17_013	5588	False	False	2	2	False	False	3	25	Communications protocol;Correctness (computer science);Distributed computing;Fault injection;Fault tolerance;Lazy evaluation;Programmer;Regression testing;Replication (computing);Software quality
HotCloud_17_014	4632	False	False	2	21	True	False	19	10	Algorithm;Benchmark (computing);Coherence (physics);Distributed computing;Fault tolerance;Institute for Operations Research and the Management Sciences;Multi-objective optimization;Open-source software;SQL;Scalability;Strong consistency;Throughput;YCSB
HotCloud_17_015	5553	False	False	2	2	True	True	8	40	Algorithm;Cloud computing;Data center;Experiment;Load balancing (computing);Overhead (computing);Point-to-multipoint communication;Simulation;Telecommunications link;The Coroner's Toolkit
HotCloud_17_016	4881	False	False	2	2	True	True	7	24	Change detection and notification;Cubic function;FITS;Flip-flop (electronics);Protocol stack;SPDY;Throughput;Web service
HotCloud_17_017	4889	False	False	2	2	False	False	6	10	Change detection and notification;Cloud computing;Last mile;Loader (computing);Loading screen;Web page;Web service
HotCloud_17_018	5660	False	False	2	2	True	True	8	28	Algorithm;Anomaly detection;Directed acyclic graph;Fault detection and isolation;Fraps;Platform as a service
HotCloud_17_019	5348	False	False	2	2	True	True	8	18	Access control;Authentication;Cloud computing;Data mining;FUJITSU Cloud IaaS Trusted Public S5
HotStorage_17_001	4125	False	False	2	2	False	False	9	14	Checksum;Client-side;Cloud storage;Computation;Dropbox;JavaScript;Lambda lifting;Locality of reference;Mobile app;Overhead (computing);Pervasive informatics;Server (computing);Server-side;Synchronization (computer science);Systems architecture;Web application
HotStorage_17_002	4517	False	False	2	2	False	False	5	10	Data center;Hard disk drive;Mass storage;SAS;Serial ATA
HotStorage_17_003	4277	True	False	2	2	True	True	9	7	Apache Cassandra;Backup;Backup and Restore;Database;Database dump;Eventual consistency;MongoDB;NoSQL;Oblivious transfer;Quiesce;Snapshot (computer storage);Storage area network;Time consistency
HotStorage_17_004	4704	False	False	2	2	True	False	10	19	Byte;Dynamic random-access memory;Experience;Key-value database;Legacy code;Memcached;Multitier architecture;Persistence (computer science);Persistent memory
HotStorage_17_005	5178	False	False	2	2	False	False	11	22	Emergence;Memory-mapped I/O;Non-volatile memory;Overhead (computing);Overhead projector;Page fault;Page table;Random-access memory;Throughput
HotStorage_17_006	4785	False	False	2	21	True	True	10
HotStorage_17_007	5577	True	False	2	2	False	False	8	42	Emulator;Interrupt
HotStorage_17_008	4288	False	False	2	2	True	True	8	18
HotStorage_17_009	4250	False	False	2	2	False	False	10	21	Android;Experiment;Mobile device;SQLite;Smartphone
HotStorage_17_010	4771	False	False	2	2	False	False	8	17	Access control;Adversary (cryptography);Code injection;Data breach;Encryption;Fault injection;Information sensitivity;Memory cell (binary);Non-volatile memory;Resistive random-access memory
HotStorage_17_011	3496	False	False	2	2	True	False	10	12	In-place algorithm;Locality of reference;Magnetic storage;Shingled magnetic recording;Sputter cleaning;Synthetic data;W-shingling
HotStorage_17_012	3226	False	False	2	2	False	False	12	6	Adobe Flash;Associative entity;Booster (electric power);Cache (computing);Device driver;FTL: Faster Than Light;Flash file system;Flash memory;Flash memory controller;Random access;Random-access memory;Smartphone;Universal Flash Storage
HotStorage_17_013	4524	True	False	2	2	False	False	14	24	3D XPoint;Bandwidth (signal processing);Central processing unit;Computer performance;DBpedia;Disk array;Gigabit;Solid-state drive
HotStorage_17_014	4088	False	False	2	2	False	False	17	17	Data striping;Flash memory;Garbage collection (computer science);Multi-level cell;Parity bit;Solid-state drive;Span and div
HotStorage_17_015	2680	False	False	2	2	False	False	8	3	Ecosystem;Linux;Linux;Memory-mapped I/O;Weighted round robin
HotStorage_17_016	4370	False	False	2	2	True	True	6	14	Data center;Enterprise resource planning;Linux
HotStorage_17_017	4410	False	False	2	2	False	False	11	5	Data center;I/O scheduling;Linux;MongoDB;Scalability;Scheduling (computing);Shard (database architecture)
HotStorage_17_018	4488	False	False	2	2	True	False	12	15	Algorithm;Autonomous car;Operating system;Requirement;Robot;Robot Operating System;Robotics;Utility
HotStorage_17_019	4089	False	False	2	2	False	False	7	12	Bandwidth (signal processing);Baseline (configuration management);JPEG;Peak signal-to-noise ratio;Social media
HotStorage_17_020	4839	True	False	2	2	True	False	8	19	Computer data storage;Dark Side;Data access;Next-generation network
HotStorage_17_021	4790	False	False	2	2	True	True	13	19	Blob detection;Code refactoring;Delta encoding;IBM WebSphere eXtreme Scale;Simulation;Supercomputer
ATC_17_001	10023	False	False	2	2	True	False	14	18	Kernel (operating system);Linux;Lock (computer science);Operating system;Security bug;Software bug;Systems design;z/OS
ATC_17_002	9644	False	False	2	2	False	False	14	12	2.5D;Cognitive dimensions of notations;Compiler;Device driver;Error message;Experiment;GNU Compiler Collection;Kernel (operating system);Linux;Linux
ATC_17_003	9572	False	False	2	2	False	False	9	28	Algorithm;Linux;Linux;Memory-mapped I/O;Operating system;Scalability;Translation lookaside buffer
ATC_17_004	10670	False	False	2	2	True	True	8	39	Big data;CPU cache;Falcon;Lock (computer science);Operating system;Page cache;Parallel computing;Scalability;Solid-state drive;Throughput
ATC_17_005	10567	False	False	2	2	True	True	10	34	Algorithm;Analysis of algorithms;Approximation algorithm;Data center;End-to-end principle;Failure rate;Greedy algorithm;Network performance;Real-time computing;Scalability;Simulation;Testbed;The Matrix;Traceroute;Video game localization
ATC_17_006	10178	False	False	2	2	False	False	9	34	Central processing unit;Cloud computing;Data center;Experiment;Fairness measure;Network performance;OpenVMS;Scheduling (computing);Simulation;Software bug;Testbed
ATC_17_007	10503	False	False	2	2	False	False	8	10	Concurrency (computer science);Kinetic Void;Limiter;Microsequencer;Requirement;Riak;Serialization;Throughput;Windows Update
ATC_17_008	9597	False	False	2	2	True	False	18	24	Apache Hadoop;Data parallelism;Elasticity (cloud computing);PageRank;Priority queue;SPARK;Scheduling (computing);Simulation
ATC_17_009	10095	False	False	2	2	False	False	9	35	Algorithm;Heuristic;Overhead (computing);Overhead projector;Scalability;Streaming media
ATC_17_010	10390	False	False	2	2	True	False	20	36	Algorithm;Experiment;Graph (abstract data type);Iteration;Locality of reference;Out-of-core algorithm;Programming model;Speedup
ATC_17_011	9009	False	False	2	2	True	False	11	23	Airtime;Anomaly detection;Bufferbloat;Computer simulation;Downstream (software development);Experiment;Fairness measure;Linux;Linux;Multiseat configuration;Network congestion;Scheduling (computing);Software bug;Testbed;Throughput;Wireless access point
ATC_17_012	9673	False	False	2	2	True	True	6	31	Algorithm;Analysis of algorithms;Biobank;Bioinformatics;Bioinformatics;Computation;Computer data storage;Distributed computing;End-to-end principle;High-throughput computing;Monolithic kernel;Mozilla Persona;Scalability;Sequence alignment;Server (computing);Software system;Sorting;Throughput;Whole genome sequencing
ATC_17_013	9269	True	False	2	2	True	True	14	10	Aerial photography;Central processing unit;Direct memory access;Disk buffer;End-to-end principle;Experiment;Graphics processing unit;High- and low-level;Operating system;POSIX;Page cache;Peer-to-peer;Peer-to-peer file sharing;Peripheral;RAID;System integration;Throughput
ATC_17_014	10378	False	False	2	2	True	True	12	28	Byte;Central processing unit;Computation;Computer vision;Deep learning;GPU cluster;Graphics processing unit;Open-source software;TensorFlow;Throughput
ATC_17_015	10401	False	False	2	2	True	True	13	31	Algorithm;Auxiliary memory;Central processing unit;Computation;Computer data storage;Fastest;Field-programmable gate array;Graph (abstract data type);Graphics processing unit;Non-volatile memory;Solid-state drive;Speedup;Xeon Phi
ATC_17_016	10393	False	False	2	2	False	False	3	25	Central processing unit;Data-flow analysis;Deep learning;Encryption;Graphics processing unit;Image processing;Information flow (information theory);Information leakage;Malware;Register file;Run time (program lifecycle phase);Static library;Taint checking;Tracking system;Vehicle tracking system
ATC_17_017	10837	True	False	2	2	False	False	10	16	ARM architecture;Architecture of Windows NT;Hypervisor;Kernel (operating system);Linux;Linux;Multiplexing;Operating system;Protection ring;Virtual machine;X86;X86 virtualization;z/OS
ATC_17_018	10712	False	False	2	2	True	False	11	43	Central processing unit;Cloud computing;Disk mirroring;Ecosystem;FUJITSU Cloud IaaS Trusted Public S5;Hypervisor;Introspection;Management system;Operating system;Span and div;Virtual machine;X86 virtualization
ATC_17_019	9537	True	False	2	2	False	False	8	34	Apache Hadoop;Best-effort delivery;Big data;Computer cluster;Data center;In-memory database;Jumpstart Our Business Startups Act;MapReduce;Operating-system-level virtualization;Preemption (computing);Quality of service;Requirement;Scheduling (computing);Synthetic data
ATC_17_020	3603	False	False	2	2	False	False	7	14	Benchmark (computing);Central processing unit;IP fragmentation;Lock (computer science);Memory footprint;Paging;Preemption (computing);Read-copy-update;Virtual machine
ATC_17_021	10604	False	False	2	2	True	True	6	38	Compositing;Diversification (finance);Fusebox;Hardening (computing);RAM parity;Transport Layer Security
ATC_17_022	13340	False	False	2	2	True	True	7	19	Backward compatibility;Bitcoin;Central processing unit;Confidentiality;Cryptography;Data integrity;Data-flow analysis;Dataflow;LibreSSL;Memcached;Task Control Block;Trusted Computing;Trusted computing base
ATC_17_023	9974	False	False	2	2	False	False	8	32	Cache (computing);Haven (graph theory);Information leakage;Interrupt;Operating system;Page fault;Side-channel attack;Task Control Block;Timer;Trusted Computing;Valkyria Chronicles III;libjpeg
ATC_17_024	4703	False	False	2	2	False	False	9	7	Conformance testing;DevOps;Download;Immutable object;Software deployment;Software portability;Vulnerability (computing)
ATC_17_025	10520	False	False	2	2	True	True	8	44	Attribute–value pair;Cache (computing);Central processing unit;Dynamic random-access memory;Memcached;Memory bandwidth;Multitenancy;Server (computing);Throughput;Web application;Web cache
ATC_17_026	9835	False	False	2	2	False	False	9	27	Backup;Denial-of-service attack;Disk partitioning;Distributed transaction;Downtime;IBM Tivoli Storage Productivity Center;In-memory database;Online transaction processing;Relational database management system;Remote direct memory access;Transaction processing;Transaction processing system;Transactions per second
ATC_17_027	10429	False	False	2	2	True	True	12	55	Attribute–value pair;B+ tree;B-tree;Concurrency (computer science);Dynamic random-access memory;Hash table;Key-value database;Non-volatile memory;Thread (computing);Throughput;Volatile memory;YCSB
ATC_17_028	12052	False	False	2	2	True	True	14	32	Amplifier;Attribute–value pair;Central processing unit;Holism;Kinetic Void;Memory-mapped I/O;RocksDB;Synergy;Synthetic data;Throughput;Tree structure
ATC_17_029	8895	False	False	2	2	False	False	6	33	Black box;Central processing unit;Compiler;Debugger;Debugging;Failure rate;Linux;Linux;Linux for PlayStation 2;Open-source software;Operating system;Pervasive informatics;Rapid Refresh;Runtime system;Software deployment;Systems design;User space;Virtual machine
ATC_17_030	9199	False	False	2	2	False	False	8	19	Computer data storage;Degraded mode;Failure rate;Hard disk drive;Machine learning;RAID;Robustness (computer science);Solid-state drive;Solid-state electronics;Test set;USB flash drive
ATC_17_031	9379	False	False	2	2	False	False	8	30	C++;Central processing unit;Control flow;Failure rate;Heisenbug;Parsec (parser)
ATC_17_032	10010	False	False	2	2	False	False	9	34	Algorithm;Digital subscriber line;Domain-specific language;Machine code;System call;Tracing (software)
ATC_17_033	10689	False	False	2	2	True	True	8	25	Central processing unit;Fairness measure;Linux;Linux;Network interface controller;Operating system;Overselling;Protocol stack;Scheduling (computing);Stock and flow;Throughput;Titan
ATC_17_034	9711	False	False	2	2	True	True	9	27	ASEA IRB;Android;Crowdsourcing;Landline;Network performance;Programming paradigm;Smartphone
ATC_17_035	8840	False	False	2	2	True	True	6	38	Central processing unit;Compiler;Data structure;Debugging;Field-programmable gate array;General-purpose language;High- and low-level;High-level synthesis;Integrated development environment;Library;Profiling (information science);Rapid prototyping;Silicon compiler;Standard library
ATC_17_036	9700	False	False	2	2	True	True	6	36	Active redundancy;Algorithm;Cloud computing;Control plane;Distributed firewall;Forwarding plane;High availability;IPsec;Multitenancy;Private network;Provisioning;Simulation;Throughput;Virtual machine;Virtual private network
ATC_17_037	9319	False	True	2	2	False	False	7	22	Algorithm;Approximation algorithm;Dynamic programming;Emulator;Experiment;LIRS caching algorithm;Program optimization;Shard (database architecture);Signal trace;Simulation
ATC_17_038	9639	False	False	2	2	True	False	7	38	Algorithm;Cache (computing);Data structure;Django;Lazy evaluation;Memcached;Redis;Simulation;Throughput;Web application;Web framework
ATC_17_039	9031	False	False	2	2	True	False	12	34	Cache (computing);Centralisation;Control flow;Control plane;Fluid animation;Operating system;Scalability;Scheduling (computing);Simulation
ATC_17_040	8806	False	True	2	2	True	True	8	21	Abstract syntax tree;Build automation;C preprocessor;Compiled language;Compiler;Include directive;Preprocessor;ccache
ATC_17_041	10192	False	False	2	2	True	True	8	24	Algorithm;Cloud storage;Computer data storage;Consensus (computer science);Data center;Erasure code;Failure rate;Microsoft Azure;Software versioning;Strong consistency
ATC_17_042	9714	False	False	2	2	True	True	13	44	Benchmark (computing);Cloud storage;Computer data storage;Cuckoo hashing;Failure rate;Hash function;Infinite loop;Insertion sort;Open addressing;Pseudoforest;Usability;YCSB
ATC_17_043	10406	False	False	2	2	False	False	6	33	Amazon Elastic Compute Cloud (EC2);Apache Hadoop;Clustered file system;HTTP pipelining;Instruction pipelining;Mean time to repair;Middleware;Open-source software;Pipeline (computing);Testbed
ATC_17_044	5430	False	False	2	2	True	True	8	30	Cloud storage;Delta encoding;Disk image;Durability (database systems);Erasure code;Foreach loop;Speculative execution
ATC_17_045	9414	False	False	2	2	True	False	9	33	Electronic billing;Perf (Linux);Scheduling (computing)
ATC_17_046	11357	False	False	2	2	False	False	6	23	Blocking (computing);CPU cache;Data structure;Linux;Lock (computer science);Mutual exclusion;Non-uniform memory access;Operating system;Read-write memory;Scalability;Scheduling (computing);Shard (database architecture);Spinlock;Synchronization (computer science)
ATC_17_047	9348	False	False	2	2	True	True	8	21	Cascading Style Sheets;Concurrency (computer science);Data structure;Distributed computing;Epoch (reference date);Locality of reference;Memory hierarchy;Multi-core processor;Parallel computing;Stream processing;Throughput
ATC_17_048	9660	False	True	2	2	False	False	15	33	Adjacency list;Algorithm;Computation;Data structure;Graph (abstract data type);In-memory database;Locality of reference;Multi-core processor;Out-of-core algorithm;Preprocessor;Radix sort;Run time (program lifecycle phase);Social network
ATC_17_049	10523	False	False	2	2	True	False	11	40	Cloud computing;GNU Compiler Collection;Graphene;Hypervisor;Library (computing);Linux;Linux;Loader (computing);Open-source software;Operating system;Out of the box (feature);R language;Shim (computing);Task Control Block
ATC_17_050	11150	False	False	2	2	True	True	5	63	Computation;Differential privacy;Distributed computing;Real-time computing;Sampling (signal processing);Scalability;Stream cipher;Stream processing
ATC_17_051	11076	False	False	2	2	True	True	10	43	Bandwidth (signal processing);Delta encoding;Docker;Ethernet hub;Exploit (computer security);Extensible Authentication Protocol;Haskell;Mercury;OCaml;Python;Python Package Index;RubyGems;Software repository;Time-utility function
ATC_17_052	10401	False	False	2	2	True	False	10	38	Concolic testing;Crash (computing);Cryptography;Microsoft Windows;Operating system;Privilege escalation;Run time (program lifecycle phase);Software bug;Symbolic execution;Test automation;Vulnerability (computing)
ATC_17_053	11081	False	False	2	2	False	False	6	43	Computer data storage;Data store;Fragmentation (computing);High memory;IP fragmentation;Memory management;Non-volatile memory;Polynomial texture mapping;Throughput;Transactional memory
ATC_17_054	10393	False	False	2	2	False	False	10	38	Atomicity (database systems);Byte;Byte addressing;CPU cache;Correctness (computer science);Critical path method;Data General Nova;Data structure;Linux;Linux;Memory bus;Non-volatile memory;POSIX;Page cache;Pointer (computer programming);Throughput;Volatile memory
ATC_17_055	8959	False	False	2	2	True	True	9	17	Adaptive filter;Data deduplication;Experiment;Hypervisor;Kernel same-page merging;Memory management;Overhead (computing);Page (computer memory);Page table;Paging;Translation lookaside buffer
ATC_17_056	11515	False	False	2	2	False	False	7	43	Algorithm;Failure rate;Garbage collection (computer science);Java;Memory management;Scheduling (computing);Static variable;Virtual machine
ATC_17_057	11406	False	False	2	2	False	False	12	14
ATC_17_058	9915	False	False	2	2	True	True	9	32	Direct memory access;Distributed transaction;Memory pool;Networking hardware;Non-volatile memory;Overhead (computing);Persistent memory;Remote direct memory access;Remote procedure call;Server (computing);Volatile memory
ATC_17_059	9552	True	False	2	2	True	True	12	18	Desktop computer;Durability (database systems);Interference (communication);Manycore processor;Multi-core processor;Relevance;Scalability;Smartphone;Sync (Unix);System call;Transaction log
ATC_17_060	9896	False	False	2	2	False	False	8	17	Apache Hadoop;Batch processing;Data center;Durability (database systems);Interference (communication);Requirement;Scalability;Server (computing);Simulation;Software deployment;Usability
SPAA_17_001	5165	True	False	1	1	False	False	9	22	Constraint satisfaction;Constraint satisfaction problem;Interactive proof system;Polylogarithmic function;Polynomial;Relaxation (approximation);Semidefinite programming;Time complexity
SPAA_17_002	12669	True	False	1	1	False	False	3	32	Algorithm;B-tree;Cache (computing);Competitive analysis (online algorithm);Deterministic algorithm;Online algorithm;Program optimization;Routing
SPAA_17_003	10159	False	False	1	15	False	False	10	34	Data center;Ethernet hub;Experiment;Network congestion;Server (computing);Simulation;Swarm;Swarm intelligence;Throughput
SPAA_17_004	13418	False	False	1	4	False	False	6	16	Algorithm;Approximation algorithm;Central processing unit;Combinatorial optimization;Computation;Data center;Low-power broadcasting;Minimum-cost flow problem;Multi-core processor;Multiprocessing;Optimization problem;Program optimization;Quantum state;Rounding;Server (computing);Sleep mode;State transition table;Time complexity
SPAA_17_005	12449	False	False	1	1	False	False	10	34	Algorithm;Bulk synchronous parallel;Central processing unit;Computation;Inter-process communication;Parallel algorithm;QR decomposition
SPAA_17_006	15759	True	False	1		False	False	7	23	Competitive analysis (online algorithm);Interruption science;Job scheduler;Job shop scheduling;Jumpstart Our Business Startups Act;Scheduling (computing);Span and div;Time of arrival
SPAA_17_007	10718	True	False	1	1	False	False	9	34	Algorithm;Distributed computing;Leader election;Path (graph theory);Polylogarithmic function;Polynomial;Symmetry breaking;Time complexity
SPAA_17_008	9397	True	False	1	3	False	False	12	8	Conductance (graph);Connectivity (graph theory);Degree (graph theory);Graph (discrete mathematics);Moore neighborhood;PODC;SPAA
SPAA_17_009	10720	True	False	1	24	False	False	6	30	Algorithm;Approximation algorithm;Caldwell catalogue;Multi-core processor;Multiprocessing;NP (complexity);Run time (program lifecycle phase);Scheduling (computing);Transactional memory;Tunnel Setup Protocol;Xerox Star
SPAA_17_010	12198	False	False	1	15	False	False	7	21	Algorithm;Attribute–value pair;Experiment;Key-value database;Operator overloading;Randomness;Redis;Response time (technology);Server (computing);Simulation
SPAA_17_011	9963	True	False	1	1	False	False	7	19	Algorithm;Approximation;Approximation algorithm;Asymptotically optimal algorithm;Computation;Data center;Heuristic;Linear programming;Network topology;Order of approximation;Polynomial;Scheduling (computing);Stock and flow;Time complexity
SPAA_17_012	11714	True	True	1	1	False	False	3	19	Algorithm;Algorithm design;Cluster analysis;Computational complexity theory;Data point;Database;Defense Distributed;Distributed algorithm;K-means clustering;Metric k-center;Pervasive informatics;Time complexity;Uncertain data
SPAA_17_013	9422	True	False	1	1	False	False	6	32	Algorithm;Algorithm design;Big data;Cluster analysis;Computational problem;Convex function;Convex optimization;Data mining;Distributed algorithm;Distributed computing;Load balancing (computing);Machine learning;Mathematical optimization;P (complexity);Social network;Stochastic process
SPAA_17_014	11135	True	False	1	24	False	False	7	15	Algorithm;Bin packing problem;Cloud computing;Competitive analysis (online algorithm);Digital back-propagation;Loss function;Maxima and minima;Online algorithm;Set packing;Time complexity
SPAA_17_015	9153	True	False	1	1	False	False	4	23	Algorithm;Censoring (statistics);Cycle detection;Distributed algorithm;Property testing
SPAA_17_016	13625	True	False	1	1	False	False	10
SPAA_17_017	12125	False	False	1	15	False	False	7	17	Algorithm;Jumpstart Our Business Startups Act;Online algorithm;Scheduling (computing);Throughput;WAITS
SPAA_17_018	10288	True	False	1	1	False	False	8	25	Algorithm;Computation;Distributed algorithm;Expectation–maximization algorithm;Mathematical optimization;Optimization problem;Submodular set function
SPAA_17_019	6816	True	False	1	21	False	False	4	14	Algorithm;Autonomous car;Competitive analysis (online algorithm);Datasheet;Deterministic algorithm;Embedded system;Online algorithm;Server (computing)
SPAA_17_020	11211	False	False	1	1	False	False	10	47	Algorithm;Central processing unit;Data structure;Depth-first search;Deterministic algorithm;Distributed algorithm;Fault tolerance;Graph (discrete mathematics);Graph theory;Parallel algorithm;Parallel random-access machine
SPAA_17_021	10117	True	False	1	15	False	False	10	11	Algorithm;Centralisation;Graph (discrete mathematics);Greedy algorithm;Routing;Shortest path problem
SPAA_17_022	12135	True	False	1		True	False	9	13	Algorithm;Approximation;Approximation algorithm;Bin packing problem;Central processing unit;Job shop scheduling;Jumpstart Our Business Startups Act;Makespan;Multiprocessor scheduling;Scheduling (computing);Set packing
SPAA_17_023	9081	True	False	1	1	False	False	5	29	Algorithm;Coefficient;Computational complexity theory;Coppersmith–Winograd algorithm;Cubic function;Mathematical induction;Matrix multiplication;Matrix multiplication algorithm;Multiplication algorithm;Numerical integration;Strassen algorithm
SPAA_17_024	12947	False	False	1	1	True	True	11	58	Algorithm;Approximation algorithm;Breadth-first search;Computer data storage;Graph (abstract data type);Hyper-threading;List of algorithms;Multi-core processor;Parallel algorithm;Parallel computing;Program animation;Scalability;Set cover problem;Shared memory;Source lines of code;Speedup;Synthetic data;Thread (computing);Throughput
SPAA_17_025	12423	True	True	1	1	False	False	8	58	Algorithm;Approximation algorithm;Communications protocol;Computation;Graph embedding;Graph theory;MapReduce;Matching (graph theory);Randomized algorithm;Randomness;Scalability;Vertex cover
SPAA_17_026	10886	False	False	1	1	False	False	7	47	Algorithm;Central processing unit;Concurrent data structure;Data structure;Data-intensive computing;Die (integrated circuit);Embarrassingly parallel;FIFO (computing and electronics);In-memory database;Naivety;Pipeline (computing);Pointer (computer programming);Scalability;Server (computing);Throughput
SPAA_17_027	8818	True	False	1	2	False	False	8	15	Algorithm;Non-volatile memory;Sorting;Sorting algorithm;Sparse matrix;Volatile memory
SPAA_17_028	12234	True	False	1	1	False	False	7	69	Algorithm;Backoff;Exponential backoff;Job shop scheduling;Makespan;Manifest (transportation);Time complexity
SPAA_17_029	10649	True	False	1	1	False	False	7	41	Algorithm;Approximation algorithm;Black box;DSPACE;Human factors and ergonomics;Set cover problem;Streaming algorithm
SPAA_17_030	12642	True	False	1	1	False	False	8	40	Algorithm;Atomic broadcast;Cache-oblivious algorithm;Correctness (computer science);Dynamic programming;Linearizability;Lock (computer science);Parallel computing;Recurrence plot;Recursion;Scalability;Scheduling (computing);Time complexity;Work stealing
SPAA_17_031	9569	False	False	1		False	False	8	24	Data structure;Dynamic data;Lock (computer science);Scalability;Transactional memory
PODC_17_001	10740	True	True	2	2	False	False	11	19	Algorithm;Collision detection;Discrete mathematics;Graph (discrete mathematics);Leader election;Polynomial;Randomized algorithm;Spontaneous order;Subroutine;With high probability
PODC_17_002	12367	True	False	2		False	False	9	23	Centralisation;Directed acyclic graph;Queueing theory;Shortest path problem
PODC_17_003	11919	True	False	2	2	False	False	6	22	Algorithm;Augmented reality;Cognitive network;Cognitive radio;Distributed algorithm;Edge coloring;Graph coloring;Randomized algorithm;Regular expression;Time complexity
PODC_17_004	9971	False	False	2	2	False	False	5	34	Algorithm;BMC Remedy Action Request System;Best, worst and average case;Fault (technology);Linear network coding;Network model;Routing;Throughput
PODC_17_005	10099	True	False	2	2	False	False	7	40	Heuristic;Mathematical optimization;Population dynamics;Reinforcement learning;Skolem normal form;Stochastic process
PODC_17_006	11584	True	False	2	2	False	False	8	25	Algorithm;Analysis of algorithms;Asynchronous I/O;Backoff;Communications protocol;Memory address;Shared memory;Time complexity;With high probability
PODC_17_007	10999	False	False	2	2	False	False	9	26	Algorithm;Atomicity (database systems);Client (computing);Clustered file system;Computer data storage;Concurrent computing;Edge computing;Erasure code;Failure rate;Fault tolerance;International Standard Book Number;Liveness;Message passing;PODC;Persistence (computer science);Reed–Solomon error correction;Server (computing)
PODC_17_008	11082	False	False	2	2	True	False	10	44	Black box;Black–Scholes model;Bridging (networking);Isolation (database systems);Observable;PODC;Snapshot isolation
PODC_17_009	10600	True	False	2	2	False	False	7	31	Cloud storage;DSPACE;Emulator;Object type (object-oriented programming);Read-modify-write;Server (computing)
PODC_17_010	10689	False	False	2	2	False	False	4	41	A-normal form;Algorithm;Complexity class;Computation;Computational complexity theory;Electronic design automation;Graph coloring;Independent set (graph theory);Matching (graph theory);Maxima and minima;Maximal independent set;Model of computation;Ramsey's theorem;Toroidal graph;Undecidable problem
PODC_17_011	11853	True	False	2	2	False	False	9	33	Asymptotically optimal algorithm;Communication complexity;Communications protocol;Multiparty communication complexity;Property testing
PODC_17_012	11883	True	False	2	2	False	False	5	52	Algorithm;Computation;Degree (graph theory);Distributed algorithm;Distributed computing;Email;Independent set (graph theory);Markov chain;Markov random field;Sampling (signal processing)
PODC_17_013	13137	True	False	2	2	False	False	8	65	Algorithm;Best, worst and average case;Distributed algorithm;Minimum spanning tree;Polynomial;Random graph;Randomized algorithm;Routing;Span and div;Spanning tree;Time complexity
PODC_17_014	10945	False	False	2	2	False	False	7	37	Algorithm;Clique (graph theory);Distributed algorithm;Maximal independent set;Randomized algorithm;With high probability
PODC_17_015	7632	False	True	2	2	False	False	13	27	Algorithm;Deterministic algorithm;Distributed minimum spanning tree;Ink Serialized Format;Line graph;Minimum spanning tree;Polylogarithmic function;Randomized algorithm;Spanning tree;Time complexity
PODC_17_016	11390	True	False	2	2	False	False	9	35	Algorithm;Approximation;Approximation algorithm;Computer science;Distributed algorithm;Graph coloring;Independent set (graph theory);Line graph;Matching (graph theory);Maximal independent set;Maximal set;Network congestion;Randomized algorithm;Simulation
PODC_17_017	12103	True	False	2	2	False	False	12	32	Algorithm;Arboricity;Clique (graph theory);Color;Computation;DTIME;Edge coloring;Email;Graph coloring;Line graph;Message passing;Polylogarithmic function;Recursion;Telecommunications network;The Globe and Mail;Time complexity;Vertex (graph theory)
PODC_17_018	12171	True	False	2	2	False	False	6	26	Adjacency matrix;Approximation algorithm;B-tree;ICALP;Long line (telecommunications);Lowest common ancestor;PODC;SIAM Journal on Computing;Symposium on Foundations of Computer Science;Tree (set theory)
PODC_17_019	9643	True	False	2	8	False	False	7	28	Algorithm;Cache coherence;Coherence (physics);Compare-and-swap;Crash (computing);Fetch-and-add;Mutual exclusion;Mutual information;Schedule (computer science);Shared memory;TRAVERSE;Time complexity
PODC_17_020	9384	True	False	2	4	False	False	13		Amortized analysis;Mutual exclusion
PODC_17_021	9687	True	False	2		False	False	5		Vendor lock-in
PODC_17_022	12080	True	False	2	2	False	False	8		Asynchronous circuit;Causality
PODC_17_023	10765	True	False	2		False	False	5	24	Algorithm;Binary logarithm;Causality;Computation;Like button;Online algorithm;REPLAY (software);Star network;Vector clock
PODC_17_024	12760	True	False	2	6	False	False	5		Symmetry breaking
PODC_17_025	10789	True	False	2	2	False	False	7	32	Best, worst and average case;Power of two;Priority queue;Round-robin scheduling;Schedule;Scheduling (computing);Stochastic process
PODC_17_026	10435	False	False	2	2	False	False	9	29	(a,b)-tree;B+ tree;B-tree;Concurrency (computer science);Data structure;Experiment;FLOPS;Fast path;HTML;Non-blocking algorithm;Overhead (computing);Search tree;Transactional memory;Vendor lock-in
PODC_17_027	7875	True	False	2	2	False	False	5	16	Computer architecture;Concurrency (computer science);Concurrency control;Cryptocurrency;Design by contract;Ethereum;Java virtual machine;Multi-core processor;Programming language;Serializability;Smart contract;Software transactional memory;Speedup;Throughput;Transactional memory;Validator
PODC_17_028	11171	True	False	2	2	True	True	4	10	Adversary (cryptography);Bitcoin;Computational resource;Computer performance;Cryptocurrency;Cynthia Dwork;Hall effect;IBM Notes;Liveness;Random oracle;Security parameter;Sybil attack
PODC_17_029	10535	False	False	2	2	False	False	4	20	Algorithm;Consensus (computer science);Key-agreement protocol;Mutual exclusion;Point of View (computer hardware company);Shared memory;Shared register
PODC_17_030	10979	True	False	2	2	True	False	8	26	Color;Consensus (computer science);With high probability
PODC_17_031	11000	True	False	2	5	False	False	4
PODC_17_032	11024	True	False	2	2	False	False	8	62	Backtracking;Computer Peripherals;Computer science;Dietary Iron;Exhibits as Topic;Experiment;Fifty Nine;Graph - visual representation;Greedy algorithm;Informatics;Informatics (discipline);Milgram experiment;Probability;Random graph;Routing;SLPI protein, human;Shortest path problem;Small-world experiment;Switzerland;computer science
PODC_17_033	9572	False	False	2	2	False	False	7	37	Algorithm;Computer engineering;Distributed computing;Graph theory;Informatics;Ku band;Randomized algorithm;Topology (electrical circuits);Uniform Resource Identifier
PODC_17_034	11059	True	False	2		False	False	3
PODC_17_035	9403	False	False	2	2	False	False	6	26	Agent-based model;American Cryptogram Association;Cellular automaton;Computer engineering;Computer science;GeForce 9 series;Glauber;Ising model;Jolla;Percolation;Self-organization;The Globe and Mail;Theoretical computer science;Time complexity;With high probability
PODC_17_036	8827	True	False	2	2	False	False	6	21	Algorithm;Computation;EXPSPACE;Finite-state machine;Petri net;Primitive recursive function;Reachability problem;Recursion;Whole Earth 'Lectronic Link
PODC_17_037	11392	False	False	2	2	False	False	3	16	Clock signal;Fairness measure;Network switch;Population protocol;Standard model (cryptography);Theory;Transfinite induction
PODC_17_038	11803	False	False	2	2	False	False	8	16	1-bit architecture;Algorithm;Communication complexity;Mobile operating system;Mobile phone;Network topology;Operating system;Peer-to-peer;Polynomial;Pseudorandomness;Randomness;Smartphone;Time complexity
ICPP_17_001	8397	False	True	1	1	True	False	10	22	Admissible numbering;Cray XC40;Dataflow;Dataflow programming;Decoupling (electronics);Memory-mapped I/O;Parallel computing;Performance Evaluation;Pipeline (computing);Programming paradigm;Scalability;Speedup;Supercomputer
ICPP_17_002	8161	False	True	1		False	False	11	23	Algorithm;Amortized analysis;Deep learning;Distributed computing;Gloss (annotation);Gradient;Gradient descent;Silent Hill: Downpour;Sparse matrix;Speedup;Stochastic gradient descent
ICPP_17_003	5865	False	True	1		False	False	11	16	Domain decomposition methods;Graphics processing unit;Parallel computing;Program optimization;Scalability;Simulation;Smoothed-particle hydrodynamics;Speedup;Thread pool
ICPP_17_004	9313	False	False	1		False	False	11	23	Benchmark (computing);Central processing unit;Graph (abstract data type);Graph500;Graphics processing unit;HPCG benchmark;Locality of reference;Memory bandwidth;Shared memory;Speedup;Supercomputer
ICPP_17_005	7332	False	False	1		True	True	10	27	Algorithm;Artificial neural network;Central processing unit;Computer vision;Convolution;Convolutional neural network;Cube;Data cube;Deep learning;Gradient;Gradient descent;Graphics Core Next;Graphics processing unit;High-level programming language;One-class classification;Pixel;Stochastic gradient descent
ICPP_17_006	9036	False	False	1		False	False	7	26	Algorithm;Approximation algorithm;Computation;Connected component (graph theory);Heterogeneous computing;Parallel computing;Proof-of-work system;Sampling (signal processing);Sorting;Sparse matrix
ICPP_17_007	7444	False	False	1	2	True	True	11	19	Application programming interface;Computer programming;Light-weight process;OpenMP;POSIX;POSIX Threads;Parallel computing;Scheduling (computing);Thread (computing)
ICPP_17_008	9657	False	False	1	1	False	False	6	32	Centralisation;Cilk Plus;Experiment;Jumpstart Our Business Startups Act;Load balancing (computing);Locality of reference;Multi-core processor;OpenMP;Scalability;Scheduling (computing);Sun WorkShop TeamWare;Threading Building Blocks
ICPP_17_009	6477	False	False	1	1	False	False	6	24	Compiler;Critical section;Data compression;Encoder;Experience;Experiment;GNU Compiler Collection;Manifest (transportation);Programmer;Scalability;Transactional memory
ICPP_17_010	7494	True	False	1	15	False	False	14	4	CUDA;Graphics processing unit;Jacobi method;LU decomposition;Linear system;Preconditioner;Sparse matrix
ICPP_17_011	6560	False	False	1		False	False	14	16	Algorithm;Central processing unit;Double-precision floating-point format;Graphics processing unit;Hash table;Input/output;Library (computing);Limiter;Locality of reference;Matrix multiplication;Multigrid method;Pascal (microarchitecture);Performance Evaluation;Preconditioner;Shared memory;Single-precision floating-point format;Sparse matrix;The Matrix
ICPP_17_012	6310	False	False	1	1	False	False	7	23	Ambient occlusion;Computer security;Definition;Iteration;Negativity (quantum mechanics);Parallel computing;Program optimization;Recommender system;Sparse matrix;Speedup
ICPP_17_013	9732	False	False	1		False	False	6	30	Baseline (configuration management);Computation;False sharing;Garbage collection (computer science);Graphics processing unit;Memory management;Memory organisation;Network switch;PCI Express;Paging;Run time (program lifecycle phase)
ICPP_17_014	6625	False	False	1	1	True	False	12	20	Benchmark (computing);Design space exploration;Emergence;Hybrid drive;Mesh networking;Network on a chip;Optical interconnect;Simulation;Throughput
ICPP_17_015	8645	False	False	1		True	True	10	21	Content delivery network;Data center;Hardware virtualization;High- and low-level;Hypervisor;Interconnection;Memcached;Operating system;Responsiveness;Storage virtualization;Throughput;Virtual machine
ICPP_17_016	7871	False	False	1		True	False	15	10	Asynchronous I/O;Benchmark (computing);CUDA;Central processing unit;Computation;Control flow;Critical path method;Decoupling (electronics);Graph dynamical system;Graphics processing unit;Network interface controller;Point-to-point (telecommunications);Scalability;Simulation;Strahler number
ICPP_17_017	7168	False	False	1	3	False	False	13	16	Benchmark (computing);Deep learning;Graphics processing unit;IEEE-488;InfiniBand;Multi-source;Multicast;Remote direct memory access;Scalability
ICPP_17_018	8463	False	False	1	5	False	False	9	28	Application programming interface;C++;CUDA;Computation;Execution unit;Graphics processing unit;OpenACC;OpenMP;Pipeline (computing);Programmer;Programming model;Speedup;Tiling window manager
ICPP_17_019	8660	False	False	1	10	False	False	11	34	Algorithm;Bitmap;Data structure;Graph drawing;Graph partition;Graph traversal;Locality of reference;Non-uniform memory access;Polymer;Programmer;Shared memory;Speedup
ICPP_17_020	6093	False	False	1		False	False	11	23	Algorithm;Computation;Cray XK7;Delaunay triangulation;Image analysis;Parallel algorithm;Routing;Scalability;Supercomputer;Titan (supercomputer)
ICPP_17_021	7718	True	False	1		False	False	16	16	Algorithm;Benchmark (computing);Database;In-memory database;Parallel computing;Query optimization;Resource Description Framework;SPARQL;Scalability;UniProt
ICPP_17_022	8878	False	False	1		True	True	17	31	Algorithm;Computation;Data center;Online and offline;Optimal matching;Performance per watt;Power optimization (EDA);Power supply;Program optimization;Quality of service;Scheduling (computing);Semiconductor consolidation;Solar cell;Spatial variability
ICPP_17_023	7027	False	False	1	4	True	False	18	30	Bit error rate;Cache (computing);Cloud computing;Data striping;Disk array;Disk sector;Failure rate;Hit (Internet);Least frequently used;Magnetic stripe card;Money;Page cache;Partial-order planning;Replication (computing);Simulation
ICPP_17_024	7369	False	False	1		False	False	11	19	Apache Hadoop;Clustered file system;Data striping;Encoder;Erasure code;RAID;Scalability;Simulation
ICPP_17_025	8782	False	False	1	11	False	False	9	22	Baseline (configuration management);Cloud computing;Computer data storage;Event-driven programming;Experience;Object storage;Programming model;Service-level agreement
ICPP_17_026	8455	False	False	1		True	False	13	26	CPU cache;Computation;Computational complexity theory;Context of computational complexity;Data access;Data-intensive computing;Dataspaces;Deployment environment;Non-uniform memory access;Predictive modelling
ICPP_17_027	7677	False	False	1	2	False	False	8	22	Computer data storage;Core Storage;Dirty data;Manycore processor;NetApp filer;Operating system;Parallel computing;Persistence (computer science);Requirement;Scalability;Thread (computing);Throughput
ICPP_17_028	21674	False	False	1	2	False	False	11	27	Algorithm;Automata theory;Cache coherence;Computer data storage;Computer science;Data dependency;Data parallelism;Deterministic finite automaton;Feedback arc set;Finite-state machine;Hash function;Hyper-threading;In-memory database;Locality of reference;Network switch;Non-blocking algorithm;PROSITE;Parallel computing;Pattern matching;Public key fingerprint;SIMD;Sales force management system;Scala…
ICPP_17_029	6939	False	False	1		False	False	11	3	Cray XC30;Data parallelism;Parallel computing;Plasma display;Scalability;Speedup;Supercomputer
ICPP_17_030	9102	True	False	1	4	False	False	16	31	Assistive technology;Compressed sensing;Math Kernel Library;Mathematical optimization;Matrix multiplication;Preprocessor;Profiling (computer programming);Program optimization;Sparse matrix;Test suite
ICPP_17_031	8484	False	False	1		False	False	10		Algorithm;Benchmark (computing);Cloud computing;Computation;Computer;Heuristic;Knapsack problem;Mobile device;Multi-user;Partition problem;Simulation
ICPP_17_032	9051	True	False	1	1	False	False	7	21	Centralisation;Interference (communication);Link-state routing protocol;NP-hardness;Rayleigh fading;Scheduling (computing);Throughput
ICPP_17_033	8498	False	False	1	2	True	False	11	26	Algorithm;End-to-end principle;Fat tree;Graph (discrete mathematics);Interconnection;Network switch;Randomized algorithm;Shortest path problem;Vertex (geometry)
ICPP_17_034	8594	True	False	1		False	False	8	17	Best-effort delivery;Bin packing problem;Database;Enterprise software;Graph database;Heuristic;In-memory database;Lambda architecture;Online analytical processing;Performance Evaluation;Programming paradigm;Quality of service;Scalability;Service-oriented architecture;Spatial variability;Stream (computing)
ICPP_17_035	7167	False	False	1	2	True	True	9	21	Amazon Elastic Compute Cloud (EC2);Cloud computing;Elasticity (cloud computing);Gradient;Pareto efficiency;Run time (program lifecycle phase);Scalability;Simulation
ICPP_17_036	8159	False	False	1	1	False	False	7	32	Access control;Amazon Elastic Compute Cloud (EC2);Amazon Web Services;Benchmark (computing);C++;Cloud computing;Computation;Computation offloading;Computer cluster;Control system;Gigabyte;Graphics processing unit;LLVM;MapReduce;Message Passing Interface;Microsoft Azure;OpenMP;Programmer;Programming model;Scala;Yet another
ICPP_17_037	9402	False	False	1	21	False	False	17	18	Algorithm;Binary image;Central processing unit;Dilation (morphology);Distance transform;Erosion (morphology);Euclidean algorithm;Euclidean distance;GeForce;Graphics processing unit;Image processing;List of Intel Core i7 microprocessors;Map;Parallel algorithm;Pixel;Throughput;Voronoi diagram
ICPP_17_038	7964	False	False	1	3	False	False	12	20	Algorithm;Analysis of algorithms;Central processing unit;Computer cluster;Graphics processing unit;Load balancing (computing);Machine learning;Non-negative matrix factorization;Recommender system
ICPP_17_039	7923	True	False	1	1	False	False	11	21	Algorithm;Amdahl's law;CUDA;Central processing unit;Computation;Data structure;Directed graph;Display resolution;Force-directed graph drawing;Graph drawing;Graphics;Graphics processing unit;List of toolkits;Network analysis (electrical circuits);Shared memory;Speedup;Time complexity;Workstation
ICPP_17_040	8284	False	False	1	1	False	False	11	28	Big data;Black box;Central processing unit;Distributed database;Microsoft Customer Care Framework;Network traffic control;Program optimization;Scheduling (computing);Simulation;Speedup
ICPP_17_041	9834	False	False	1		True	True	12	16	4chan;Algorithm;Digital footprint;Experiment;Linux;Multidimensional scaling;Parity bit;RAID;Response time (technology);Scalability
ICPP_17_042	9794	False	False	1		False	False	12	19	Algorithm;Analysis of algorithms;Cache (computing);Cloud computing;Data item;Dynamic programming;Mobile cloud computing;Money;Next-generation network;Online algorithm;Online and offline;Speculative execution;Time complexity
ICPP_17_043	7785	False	False	1	1	False	False	11	22	Algorithm;BLAS;Blocking (computing);Central processing unit;Direct memory access;Double-precision floating-point format;Instruction scheduling;Matrix multiplication;Memory hierarchy;Multiple buffering;Parallel computing;SW26010;Scheduling (computing);Sunway;Sunway TaihuLight;Supercomputer;The Matrix
ICPP_17_044	7626	False	False	1	4	False	False	13	16	Algorithm;BLAS;Benchmark (computing);Bridging (networking);Competitive programming;Computer memory;Kernel (operating system);Manycore processor;Matrix multiplication;Memory bandwidth;Memory bound function;Methods of computing square roots;Program optimization;RLC circuit;SW26010;Sunway;Sunway TaihuLight;Supercomputer
ICPP_17_045	8055	False	False	1		True	False	14	15	Advanced Vector Extensions;Bit slicing;Bit-level parallelism;Bitwise operation;Code generation (compiler);Domain-specific language;Electronic circuit;Field-programmable gate array;Logic optimization;Program optimization;SIMD;Significant figures;Vector processor
ICPP_17_046	7605	False	False	1	1	False	False	8	26	Algorithm;Artificial neural network;Benchmark (computing);Central processing unit;Computation;Computer data storage;Data mining;Deep learning;Distributed computing;Iteration;Machine learning;Megabyte;Memory bandwidth;Parallel computing;Self-tuning;Speedup
ICPP_17_047	8990	False	False	1	8	False	False	13		Algorithm;Computation;Control flow;Data access;Double-precision floating-point format;FLOPS;Fastest;Graphics processing unit;Machine learning;Nvidia Tesla;Parallel computing;Simulation;Speedup;Supervised learning
ICPP_17_048	8880	False	False	1	4	True	False	10	23	Aho–Corasick algorithm;Algorithm;Automatic vectorization;Central processing unit;Cloud computing;Firewall (computing);Haswell (microarchitecture);Intrusion detection system;Laptop;Locality of reference;Network security;Network traffic control;Pattern matching;SIMD;Speedup;Time complexity;Web server;Xeon Phi
ICPP_17_049	8576	False	False	1	1	False	False	6	23	Algorithm;Algorithm design;Analysis of algorithms;Exploratory testing;Geographic information system;Information Systems;Kernel density estimation;Real-time computing;Scheduling (computing);Social media;Time complexity;Web crawler
ICPP_17_050	8523	False	False	1		False	False	11	21	Algorithm;Central processing unit;Centrality;Closeness centrality;Data structure;Experiment;Information theory;Multi-core processor;Parallel algorithm;Run time (program lifecycle phase);Sequential algorithm;Social network;Speedup;Synthetic data;Telecommunications network
ICPP_17_051	8805	False	False	1	3	True	False	13	23	Algorithm;Computational science;Data point;Graph coloring;Heuristic;Manycore processor;Mathematical optimization;Multi-core processor;Non-blocking algorithm;Numerical analysis;Parallel algorithm;Parallel computing;Program optimization;Real life;Shared memory;Thread (computing)
ICPP_17_052	6595	False	False	1	15	False	False	9	18	Algorithm;CUDA;Computation;Distributed memory;Graphics processing unit;IP Multimedia Subsystem;Linear system;Matrix multiplication;Message Passing Interface;Numerical analysis;Parallel computing;Scalability;Semi-supervised learning;Sparse matrix
ICPP_17_053	7242	False	False	1	1	False	False	8	16	Auto-Tune;CUDA;Compiler;Experiment;Graphics processing unit;Programmer;Static program analysis
ICPP_17_054	8882	True	False	1	4	True	False	16	32	Algorithm;Baseline (configuration management);Disk partitioning;Distributed algorithm;Hall-effect thruster;Heterogeneous computing;Multi-objective optimization;Pareto efficiency;Program optimization;Quality of results;Run time (program lifecycle phase);Time complexity
ICPP_17_055	10368	False	False	1	24	False	False	8	20	Computer cooling;Heuristic;Multi-core processor;Point of View (computer hardware company);Power supply;Scheduling (computing);Solar cell;Synthetic data
ICPP_17_056	8491	False	False	1	2	False	False	15	17	Algorithm;Compare-and-swap;Discrete wavelet transform;In-place algorithm;Lifting scheme;Linearizability;Lock (computer science);Memory bound function;Memory bus;Naivety;Parallel algorithm;Programming language;SIMD;SWAP (instrument);The C Programming Language;Thread (computing);Time complexity;Wavelet;Wavelet transform
ICPP_17_057	4921	True	False	1		False	False	9	15	Algorithm;Computation;Graph partition;Heuristic;Parallel algorithm;Partition problem;Recursion;Subroutine
ICPP_17_058	8711	False	False	1	1	True	False	11	18	Apache Storm;Application checkpointing;Backup;Computation;Data store;Experiment;Fault tolerance;Floor and ceiling functions;Management system;State management;Stream processing;Synthetic data;Throughput;Velocity
ICPP_17_059	7670	False	False	1	1	False	False	7	26	Computation;Concurrency (computer science);Error detection and correction;IBM WebSphere eXtreme Scale;Programming complexity;Scalability;State (computer science);Transistor;Very-large-scale integration
ICPP_17_060	7077	False	False	1		False	False	10	24	Multi-core processor;Non-uniform memory access;Parallel computing;Power management;Scalability;Supercomputer;Symmetric multiprocessing
SIGCOMM_17_001	13525	False	False	1	1	True	True	7	41	DPDK / dpdk.org;LXC;Linux;Load balancing (computing);Network function virtualization;Parallel algorithm;Parallel computing;Task parallelism;Transfer function
SIGCOMM_17_002	12296	False	False	1	1	True	False	14	22	Internet;Network switch;Peering;Router (computing);Routing;Scalability;Software-defined networking
SIGCOMM_17_003	14646	False	False	1	9	False	False	8	42	Algorithm;Convex hull;Data center;Data rate units;End-to-end principle;Experiment;Explicit Congestion Notification;Network congestion;Network packet;Network switch;Requirement;Scheduling (computing);Simulation;Stock and flow;Testbed
SIGCOMM_17_004	14332	False	False	1	1	False	False	4	43	Automated proof checking;Correctness (computer science);Formal verification;Network address;Network address translation;Reachability;Scalability;Separation logic;Software bug;State (computer science);Symbolic execution;Toolchain;Transfer function;Verification and validation
SIGCOMM_17_005	13158	False	False	1	1	False	False	5	26	Bitstream;Byte;Correctness (computer science);Distributed firewall;Electron mobility;Experiment;Formal verification;Linux;Load balancing (computing);Middlebox;Multihoming;Network security;Reliability engineering;Routing;Scalability;Single point of failure;TRAVERSE
SIGCOMM_17_006	13945	False	False	1	2	True	False	14	16	A/B testing;Comparison shopping website;Computation;Cross-site scripting;Distributed computing;E-commerce;Peer-to-peer;Sandbox (computer security);Secure multi-party computation;Server (computing);Server-side;Software deployment;Watchdog timer
SIGCOMM_17_007	14008	False	False	1	1	True	True	8	50	Compressed sensing;Experiment;Fast path;Forwarding plane;Open vSwitch;Overhead (computing);Testbed;Throughput
SIGCOMM_17_008	12235	False	False	1	1	False	False	9	35	Data center;Network topology;Online optimization;Program optimization;Routing
SIGCOMM_17_009	13686	False	False	1	1	False	False	10	42	Border Gateway Protocol;Causality;Control plane;Customer edge;Downtime;Failure rate;Internet;Internet backbone;Missile guidance;Multihoming;ReBoot;Reachability;Reliability engineering;Router (computing);Single point of failure
SIGCOMM_17_010	13470	False	False	1	1	True	False	14	28	Apache Hadoop;Clos network;Data center;Digital footprint;Hierarchical control system;Jumpstart Our Business Startups Act;Network architecture;Network topology;Random graph;Run time (program lifecycle phase);Simulation;Testbed;Throughput;Tree network
SIGCOMM_17_011	11211	True	False	1	1	False	False	7	37	Algorithm;Anomaly detection;Classless Inter-Domain Routing;Denial-of-service attack;IP address spoofing;Open vSwitch;Randomized algorithm;Throughput;Time complexity
SIGCOMM_17_012	12965	False	False	1	1	False	False	9	35	FreeS/WAN;Interference (communication);Low-power broadcasting;System V printing system;Throughput;Universal Software Radio Peripheral;WAN optimization
SIGCOMM_17_013	15031	False	False	1	1	True	True	9	88	Anti-spam techniques;Cryptographic protocol;Email;Email encryption;Encryption;End-to-end encryption;Plaintext;Privacy
SIGCOMM_17_014	12146	False	False	1	1	True	True	8	10	Centralisation;Control plane;Crossbar switch;Data center;Distributed control system;Fat tree;Network planning and design;Network switch;Requirement;Software deployment;Testbed
SIGCOMM_17_015	14462	False	False	1	1	True	True	10	48	Algorithm;BIBO stability;Clos network;Data center;Load balancing (computing);MOST Bus;Randomized algorithm;STRIPS;Simulation;Throughput;Verilog
SIGCOMM_17_016	14121	False	True	1	1	False	False	8	36	Aggregate function;Compiler;Key-value database;Network performance;Network switch;Processor design;Query language;Simulation;Zig-zag in-line package
SIGCOMM_17_017	12354	False	False	1	5	False	False	10	24	Event-driven process chain;Interaction;Next-generation network;Open-source software;Pipeline (computing);Scalability;Schema (genetic algorithms);Systems architecture;Throughput
SIGCOMM_17_018	13880	False	False	1	1	False	False	9	43	Border Gateway Protocol;Classless Inter-Domain Routing;Communications protocol;Inter-domain;Routing
SIGCOMM_17_019	13696	False	False	1	1	True	True	7	29	Algorithm;Blocking (computing);Central processing unit;Data center;Limiter;Network congestion;Network switch;Non-blocking algorithm;Protocol stack;Rate limiting;Router (computing);Scalability;Server (computing);Stock and flow;Traffic shaping
SIGCOMM_17_020	14138	False	False	1	1	True	False	12	27	Border Gateway Protocol;Egress filtering;Peering;Real-time computing;Routing;Software-defined networking
SIGCOMM_17_021	12299	False	False	1	2	False	False	6	32	Algorithm;Duplex (telecommunications);Location estimation in sensor networks;Printed circuit board;Radio frequency;Radio-frequency identification;Relay;Sensor;Unmanned aerial vehicle;Video game localization
SIGCOMM_17_022	13219	False	False	1	1	True	True	13	17	Application server;Application-specific integrated circuit;Compiler;Data center;Load balancing (computing);Packet switching;Portable C Compiler;Server (computing);State (computer science);Stateful firewall;Telephone exchange;Virtual IP address
SIGCOMM_17_023	14516	False	False	1	1	True	True	4	49	Border Gateway Protocol;Downtime;Experiment;Fast reroute;Forwarding plane;Internet;Router (computing);Routing;Swift (programming language)
SIGCOMM_17_024	13399	False	False	1	1	True	True	10	25	Central processing unit;Load (computing);Loader (computing);Mobile device;Proxy server;Scheduling (computing);Web page;Web server
SIGCOMM_17_025	12972	False	False	1	1	False	False	7	32	Certified Digital Radio Broadcast Specialist;Data center;Experiment;Failure rate;Functional testing (manufacturing);Load balancing (computing);Network congestion;Presto;Simulation;Telephone exchange;Testbed
SIGCOMM_17_026	12549	False	False	1	1	True	False	11	20	CPU cache;Central processing unit;Commodity computing;Direct memory access;Disk buffer;Disk storage;Encryption;End-to-end encryption;Flash memory;In-memory database;Memory bandwidth;Network traffic control;Operating system;PCI Express;Page cache;Plaintext;Server (computing);Streaming media;Throughput;User space;Web server;Zero-copy
SIGCOMM_17_027	13544	False	False	1	1	False	False	6	39	Algorithm;Artificial neural network;Client-side;Deployment environment;Experiment;Network model;Reinforcement learning;Streaming media
SIGCOMM_17_028	13168	False	False	1	1	False	False	5	28	Compiler;Finite-state machine;High- and low-level;Interaction;Memory footprint;Network traffic control;Numerical analysis;Pattern matching
SIGCOMM_17_029	14561	False	True	1	2	False	False	12	35	Clos network;DPDK / dpdk.org;Data center;Linux;Linux;NetFPGA;Network switch;Simulation;Throughput;Transport Layer Security
SIGCOMM_17_030	13211	False	False	1	1	True	False	9	35	Ecosystem;Encryption;Experiment;HTTPS;Internet;Iteration;Multiplexing;Software deployment;Streaming media
SIGCOMM_17_031	14037	False	False	1	1	False	False	7	58	Border Gateway Protocol;Colocation centre;Downtime;Failure rate;Information source;Internet;Lightweight methodology;Peering;Real-time computing;Routing;Virtual private network
SIGCOMM_17_032	13234	True	False	1	1	False	False	7	27	Border Gateway Protocol;Cloud computing;Constraint logic programming;Fault tolerance;Interaction;Load balancing (computing);Network theory;Reachability;Routing;Synthetic data;Vulnerability (computing);Well-formed formula
SIGCOMM_17_033	13938	False	False	1	1	True	True	4	9	Central processing unit;Centralisation;Compile time;Compiler;Crossbar switch;Network switch;Processor design;RateMyTeachers.com;TRAVERSE;Throughput
SIGCOMM_17_034	11169	False	False	1	1	True	False	12	1	Algorithm;Baseline (configuration management);Java HotSpot Virtual Machine;Spectral efficiency;Throughput
SIGCOMM_17_035	13223	False	False	1	1	True	True	9	34	Central processing unit;Experiment;Network function virtualization;Operating system;Proportionally fair;Scheduling (computing);Throughput;User space;cgroups
SIGCOMM_17_036	12934	False	False	1	1	False	False	9	29	Cloud computing;Data center;Network congestion;Network packet;Recommender system;Telephone exchange
EuroPar_17_001	6901	False	False	1		False	False	5	9	Algorithm;Binary search algorithm;Blocking (computing);Compare-and-swap;Data structure;Dictionary;Linearizability;Lookup table;Non-blocking algorithm;Radix tree;SWAP (instrument);Search tree;Tree (data structure);Trie
EuroPar_17_002	6041	True	False	1	1	False	False	6	23	Binary search algorithm;Concurrency (computer science);Data structure;Interleaving (disk storage);Linearizability;Lock (computer science);Optimal binary search tree;Read-write memory;Search tree
EuroPar_17_003	4737	False	False	1		False	False	11	12	Algorithm;Computer graphics (computer science);Data dependency;Graph coloring;Haswell (microarchitecture);Heuristic;Independent set (graph theory);Locality of reference;Manycore processor;Multi-core processor;Parallel computing;Relevance;Scalability
EuroPar_17_004	6387	False	False	1	1	False	False	13		Performance Evaluation;Speculative multithreading
EuroPar_17_005	5294	False	False	1	3	False	False	4	5	Central processing unit;Clock rate;Frequency scaling;Graphics processing unit;Matrix multiplication;Memory bus;Multi-core processor;Performance per watt;Program optimization;Requirement;System on a chip;Tegra
EuroPar_17_006	5659	False	False	1	11	True	False	11		SEER-SEM
EuroPar_17_007	6545	False	False	1		False	False	13		CPU cache
EuroPar_17_008	4836	True	False	1	1	False	False	10	18	Denial-of-service attack;Distributed computing;Frequency capping;Shutdown (computing);Signal trace;Simulation;Testbed
EuroPar_17_009	5013	False	False	1	3	False	False	4	21	Compiler;Legacy system;Lock (computer science);Memory footprint;OpenMP;Parareal;Runtime system;Shared memory
EuroPar_17_010	5085	False	False	1		False	False	6		Adaptive Multi-Rate audio codec;Asynchrony (computer programming)
EuroPar_17_011	5383	True	False	1		False	False	9		Sparse matrix
EuroPar_17_012	4983	False	False	1	1	True	False	15	14	Central processing unit;Experiment;Load balancing (computing);Programmer
EuroPar_17_013	5626	False	False	1	1	False	False	11	23	CPU cache;Cache (computing);Computer data storage;Data dependency;Dataflow;Insertion sort;Runtime system
EuroPar_17_014	5171	False	False	1	4	False	False	10		Binary file;Rewriting
EuroPar_17_015	5563	False	False	1		False	False	9		Graphics processing unit;Scratchpad memory
EuroPar_17_016	5813	False	False	1		False	False	12
EuroPar_17_017	5454	False	False	1		False	False	10	20	Central processing unit;Cloud computing;Data center;Multi-core processor;Scheduling (computing);Server (computing);Virtual machine
EuroPar_17_018	5022	False	False	1	8	False	False	9	18	Algorithm;Cloud computing;Component-based software engineering;Earliest deadline first scheduling;Elasticity (cloud computing);Failure rate;Scheduling (computing);Software deployment
EuroPar_17_019	5478	True	False	1	1	False	False	11	32	Algorithm;Application checkpointing;Benchmark (computing);Centralisation;Chandra–Toueg consensus algorithm;Failure rate;Fault tolerance;Keystroke logging;Liveness;Mean time between failures;Multigrid method;Reliability engineering;Single point of failure
EuroPar_17_020	5260	False	False	1		True	False	7		List of algorithms;Shortest path problem
EuroPar_17_021	5339	False	False	1		True	True	12	11	Apache Hadoop;Computation;Experiment;In-memory database;MapReduce;Memcached;Message Passing Interface;Software deployment;Supercomputer
EuroPar_17_022	6272	False	True	1	1	False	False	8	25	Algorithm;Compressed data structure;Computation;Computational resource;Data compression;Data structure;Iteration;Memoization;Parallel algorithm;Singular value decomposition;Sparse matrix;Speedup;Synthetic data;Tucker decomposition
EuroPar_17_023	4597	True	False	1	1	False	False	7	11	Automatic vectorization;BLAS;Blocking (computing);Cache (computing);Central processing unit;Cholesky decomposition;Computer data storage;Graphics processing unit;Interleaved memory;Knights;LAPACK;Linear algebra;Math Kernel Library;Matrix multiplication;Multi-core processor;OpenMP;Tamper-resistant security module;Xeon Phi
EuroPar_17_024	6475	False	False	3		False	False	10		Sparse matrix
EuroPar_17_025	6278	False	False	1	2	False	False	8	15	Analysis of algorithms;Benchmark (computing);Computation;Data parallelism;Deadlock;Graphics processing unit;Lazy evaluation;Lock (computer science);Model checking;Multi-core processor;Parallel computing;SPIN model checker;Synthetic data;Thread (computing)
EuroPar_17_026	4580	False	False	1	1	False	False	16	13	512-bit;Algorithm;Broadwell (microarchitecture);Computation;Fast multipole method;Kernel (operating system);Knights;Locality of reference;Manycore processor;Message Passing Interface;Multi-core processor;Network on a chip;Open-source software;Parallel computing;Scalability;Shared memory;Speedup;Thread (computing);Tree traversal;Xeon Phi
EuroPar_17_027	5921	False	False	1	1	False	False	12	19	Algorithm;Concurrency (computer science);Graph (abstract data type);Graph partition;In-memory database;Locality of reference;Multiprocessing;Non-uniform memory access;Optimal control;Pattern matching;Scalability;Uniform memory access
EuroPar_17_028	4988	False	False	1	24	False	False	11		HTTP Public Key Pinning;Parallel computing;Reinforcement learning
EuroPar_17_029	7029	False	False	1	3	True	False	12		Speculative execution
EuroPar_17_030	5473	False	True	1	1	False	False	18		Load balancing (computing);Simulation
EuroPar_17_031	5593	False	False	1	11	False	False	7
EuroPar_17_032	5397	False	False	1	11	True	False	10
EuroPar_17_033	4788	True	False	1	1	False	False	6
EuroPar_17_034	5211	False	False	1	21	False	False	6		Benchmark (computing)
EuroPar_17_035	6068	False	False	1	1	False	False	11	16	Algorithm;Assembly language;Computational problem;De novo transcriptome assembly;Manycore processor;Multi-core processor;Scalability;Self-assembly;Simulation;Software transactional memory;Speedup;Whole genome sequencing;Xeon Phi
EuroPar_17_036	5811	True	False	1	11	False	False	7	12	Algorithm;Apache Spark;Computation;Distributed Interactive Simulation;Fault tolerance;Hierarchical and recursive queries in SQL;MapReduce;Programmer;Programming model;Recursion;Scalability;Scheduling (computing);Synchronization (computer science)
EuroPar_17_037	4879	False	False	1		False	False	8	13	Algorithm;Branch and bound;IBM Tivoli Storage Productivity Center;Medoid;Parallel database;Partition (database);Plan;Relational database management system;SQL
EuroPar_17_038	5502	False	False	1	18	False	False	12		Sparse matrix
EuroPar_17_039	4350	False	False	1		False	False	12		Routing;Web search engine
EuroPar_17_040	5070	False	False	1	1	True	False	13	7	Duplicate code;Expectation–maximization algorithm;Jumpstart Our Business Startups Act;Library;Library (computing);Linear programming;Requirement;Scalability;Scheduling (computing);Simulation
EuroPar_17_041	5015	False	False	1	3	False	False	10		Heuristic;Software as a service
EuroPar_17_042	6324	False	False	1	1	False	False	6		MapReduce
EuroPar_17_043	4739	False	False	1	6	False	False	10
EuroPar_17_044	5456	False	False	1	7	False	False	10		Coprocessor;Programming model;Xeon Phi
EuroPar_17_045	4702	False	True	1	1	True	True	8		Application programming interface;Light-weight process
EuroPar_17_046	7109	True	False	1		True	True	10
EuroPar_17_047	4489	False	False	1		False	False	6		Application checkpointing;IEEE-488
EuroPar_17_048	7327	True	True	1	1	False	False	15	23	Algorithm;Approximation algorithm;Baseline (configuration management);Best, worst and average case;Circuit minimization for Boolean functions;Colocation centre;Combinatorial optimization;Data center;Job shop scheduling;Makespan;Multiprocessor scheduling;NP (complexity);Polynomial-time approximation scheme;Program optimization;Scheduling (computing);Simulation
EuroPar_17_049	7402	True	True	1	1	False	False	10		Multi-core processor
EuroPar_17_050	5627	True	False	1	1	False	False	11		Approximation;Approximation algorithm
Cluster_17_001	11417	False	True	1	1	False	False	11	29	Algorithm;Central processing unit;Computational complexity theory;Experiment;Pattern matching;Scalability;Synthetic data
Cluster_17_002	9639	False	True	1	1	False	False	11	21	Algorithm;Central processing unit;IBM OpenPower;Library (computing);Open MPI;Run time (program lifecycle phase);Shared memory;Xeon Phi
Cluster_17_003	9072	False	False	1	2	False	False	13	17	Algorithm;Anatomic Node;Central processing unit;Computation;Hybrid system;Image analysis;Image resolution;Image segmentation;Quantitation;Reuse (action);Socket Device Component;Speedup;Value (ethics);algorithm;cellular targeting
Cluster_17_004	7046	False	False	1	5	True	False	9	22	256-bit;Algorithm;Automatic vectorization;Bioinformatics;Bioinformatics;Bowtie (sequence analysis);Central processing unit;Communications satellite;High-throughput computing;Intel Core (microarchitecture);Manycore processor;Memory bound function;Multithreading (computer architecture);Next-generation network;Parallel computing;Performance Evaluation;Program optimization;SIMD;SW26010;Scalability;Su…
Cluster_17_005	8436	False	False	1	1	False	False	10	25	Algorithm;Computation;GeForce 700 series;Graphics processing unit;Manycore processor;Multi-core processor;Sparse matrix;Speedup;Titan
Cluster_17_006	9706	False	False	1	1	True	True	13	36	Assistive technology;Code refactoring;Computer data storage;Data model;Decimation (signal processing);Delta encoding;IBM WebSphere eXtreme Scale;Multitier architecture;Pervasive informatics;Simulation;Software ecosystem;Supercomputer;Triangulated irregular network
Cluster_17_007	7748	False	False	1	1	True	True	15	21	Algorithm;Analysis of algorithms;Benchmark (computing);Bottleneck (software);Computer data storage;Cray XC40;Data aggregation;Job control (Unix);Lustre;Memory-mapped I/O;Message Passing Interface;Multiple buffering;Network topology;Simulation;Supercomputer;Two-phase commit protocol
Cluster_17_008	5220	False	False	1	1	False	False	11	41	Attribute–value pair;Big data;Database;Object storage;POSIX;Principle of abstraction;Time series
Cluster_17_009	4380	False	False	1	1	True	True	14	15	Big data;CPU cache;Interference (communication);Run time (program lifecycle phase)
Cluster_17_010	9769	False	False	1	10	False	False	14	29	Benchmark (computing);Computation;Cost efficiency;Data center;Experiment;Message Passing Interface;Model of computation;Multi-core processor;Run time (program lifecycle phase);SimGrid;Simulation;Supercomputer
Cluster_17_011	7523	True	False	1	1	True	True	7	22	Binary code;Experiment;Parsing;Performance prediction;Performance tuning;Program analysis;Software development;Static program analysis;Supercomputer;Usability
Cluster_17_012	9768	True	False	1		True	False	14	20	Benchmark (computing);Directed acyclic graph;Multi-core processor;Parallel computing;Parallel programming model;Programmer;Run time (program lifecycle phase);Runtime system;Scheduling (computing);Software suite;Time series;Timeline;Utility
Cluster_17_013	9492	False	False	1	2	False	False	9	23	Binary file;Dynamic random-access memory;Multitier architecture;Volatility;Xeon Phi
Cluster_17_014	8698	False	False	1		False	False	10	32	Best-effort delivery;Central processing unit;Interference (communication);Limiter;Optimization problem;Parallel computing;Particle swarm optimization;Program optimization;Provisioning;Quality of service;Requirement;Resource contention;Stream processing;Swarm intelligence
Cluster_17_015	3795	False	False	1		False	False	9	3	Computer performance;Dynamic random-access memory;High Bandwidth Memory;Matrix multiplication;Memory hierarchy;Non-volatile memory;Supercomputer;Volatile memory
Cluster_17_016	14005	False	False	1	1	False	False	5	119	Computer data storage;Data-intensive computing;Dynamic random-access memory;Locality of reference;Memory hierarchy;Memory management;Memory-level parallelism;Non-volatile memory;Parallel computing;Scalability;Volatile memory
Cluster_17_017	10904	True	False	1	18	False	False	12	28	Addressing mode;Benchmark (computing);Computer memory;Graphics processing unit;Mathematical model;Memory hierarchy;Performance prediction;Queuing delay;Replay attack;X86
Cluster_17_018	8078	False	False	1		False	False	11	18	Deadlock;End-to-end principle;Error-tolerant design;Experiment;Flow control (data);Hot-potato and cold-potato routing;Network topology;Routing;Simulation;Soft error;Telephone exchange;Throughput
Cluster_17_019	3811	True	False	1	1	False	False	18	14	64-bit computing;Algorithm;Multi-core processor;Non-blocking algorithm;Read-modify-write;Scalability
Cluster_17_020	9477	False	False	1	3	False	False	14	32	Catastrophic interference;Data aggregation;Interference (communication);Network congestion;Network performance;Network topology;Next-generation network;Routing;Scalability;Simulation;Tree network;Utility;Visual analytics
Cluster_17_021	8375	False	False	1	1	False	False	14
Cluster_17_022	9200	False	False	1	1	False	False	9	31	Data buffer;Data compression;Memory hierarchy;Run time (program lifecycle phase);Simulation;Solid-state drive;Solid-state electronics;Supercomputer;Wavelet;Wavelet transform
Cluster_17_023	3693	False	False	1		True	True	12	11	Clustered file system;Durability (database systems);Input/output;Persistent memory;Resource contention
Cluster_17_024	9310	True	True	1	1	True	True	12	47	Apache Hadoop;Big data;Enterprise resource planning;Fair-share scheduling;Fairness measure;MapleStory;Resource contention;Simulation;Trace-based simulation
Cluster_17_025	7603	False	True	1		False	False	10	15	Amplifier;Buffer overflow;Burst mode (computing);Data buffer;Garbage collection (computer science);Non-volatile memory;Open-source software;Solid-state drive;Streaming media;Supercomputer;Throughput;User interface;User space
Cluster_17_026	9463	False	False	1	1	True	True	9	25	Commodity computing;Computation;Edge computing;Graph (abstract data type);Graph partition;In-memory database;Model of computation;Out-of-core algorithm;Server (computing)
Cluster_17_027	7533	False	False	1	1	False	False	12	21	Airborne Ranger;Algorithm;Big data;CUDA;Central processing unit;Cluster analysis;Computational problem;Computer cooling;Data mining;Distributed memory;Ecology;GeForce 700 series;Graphics processing unit;K-means clustering;Memory hierarchy;Message Passing Interface;Numerical analysis;OpenACC;Scalability;Sensor;Simulation;Software deployment;Supercomputer;Titan;Titan (supercomputer);Unmanned aerial…
Cluster_17_028	10146	False	False	1	1	False	False	15	57	Algorithm;Benchmark (computing);Big data;Graph (abstract data type);Intrusion detection system;Network traffic control;Next-generation network;Scalability;Synthetic data;Veracity
Cluster_17_029	9103	False	False	1		False	False	6	19	Booting;Cloud computing;Compiler;Docker;Graphical user interface;Interference (communication);Operating system;Operating-system-level virtualization;Platform as a service;Scalability;Solution stack;Swarm;Usability
Cluster_17_030	6715	False	False	1		True	True	9	9	Algorithm;Best, worst and average case;Central processing unit;Deadlock;Docker;Graphics;Graphics processing unit;Middleware;Operating-system-level virtualization;Parallel computing;Scheduling (computing);Supercomputer
Cluster_17_031	10084	False	False	1	1	False	False	11	37	Algorithms for Recovery and Isolation Exploiting Semantics;Apache Spark;Assistive technology;Big data;Bridging (networking);Compute Node Linux;Distributed computing;Ecosystem;Emulator;Goodyear MPP;Hypervisor;IBM WebSphere eXtreme Scale;Linux;Network emulation;Scalability;Simulation;Software ecosystem;Stack (abstract data type);Supercomputer;Testbed;libvirt
Cluster_17_032	10108	False	False	1	2	True	True	9	35	Apache Hadoop;Attribute–value pair;Cache (computing);Consistent hashing;Distributed hash table;Distributed memory;Fair queuing;Hit (Internet);In-memory database;Job scheduler;Key-value database;Load balancing (computing);Locality of reference;Look and feel;MapReduce;Scheduling (computing);USB flash drive
Cluster_17_033	9904	True	False	1	5	False	False	10	15	64-bit computing;ARM architecture;Branch predictor;CPU cache;Central processing unit;Emergence;General-purpose computing on graphics processing units;Gigabit;Network interface;Roofline model;Scalability;Server (computing);System on a chip;Tegra;X86
Cluster_17_034	3815	False	False	1	11	False	False	12	19	End-to-end principle;Frequency capping;Simulation;Supercomputer
Cluster_17_035	3850	False	False	1	2	True	False	15	14	Acknowledgement (data networks);Active queue management;Apache Hadoop;Data center;Electroconvulsive therapy;Encoding Control Notation;Explicit Congestion Notification;High-throughput computing;IP Multimedia Subsystem;Network congestion;Network switch;Protocol Buffers;Throughput
Cluster_17_036	3286	False	False	1	15	False	False	14	5	Comet (programming);FLOPS;InfiniBand;Message Passing Interface;Network switch;Non-blocking algorithm;Omni-Path;Pre-rendering;Profiling (computer programming);San Diego Supercomputer Center;Scalability
Cluster_17_037	10070	False	False	1	1	True	True	10	34	Clustered file system;Computer data storage;Experiment;Fault tolerance;Hoc (programming language);Lustre;MongoDB;Scalability;SciDB;Simulation;Speedup;Supercomputer;User space
Cluster_17_038	7416	False	False	1	1	False	False	7	20	Atom;Field (computer science);Middleware;Molecular dynamics;Run time (program lifecycle phase);Simulation;Synthetic data
Cluster_17_039	3923	False	False	1	5	False	False	9	16	Algorithm;Backup;Computational complexity theory;Correctness (computer science);Experiment;Failure rate;Fault tolerance;Heuristic;Heuristic (computer science);Real-time computing;Stream processing;Streaming media
Cluster_17_040	3910	False	False	1	2	False	False	14	15	ACID;Commodity computing;Concurrency (computer science);Concurrency control;Data store;Database;Materialized view;NewSQL;NoSQL;Qualitative comparative analysis;Scalability;Synergy
Cluster_17_041	8099	True	False	1	2	False	False	8	15	Analysis of algorithms;Cache (computing);Instruction pipelining;Matrix multiplication;Memory hierarchy;OpenMP;Runtime system;Scalability;Shared memory;Video tracking
Cluster_17_042	8380	False	False	1		False	False	9	22	Computer data storage;Job queue;Memory bandwidth;Memory bound function;Run time (program lifecycle phase);Scheduling (computing);Supercomputer;Throughput;Virtual machine
Cluster_17_043	6423	False	False	1	1	False	False	7	21	Algorithm;Anomaly detection;Low-rank approximation;Supercomputer;Tracking system;Usage data
Cluster_17_044	7523	False	False	1		False	False	6	15	Big data;Data aggregation;Data model;Hard coding;Profiling (computer programming);Requirement;Run time (program lifecycle phase)
Cluster_17_045	6691	False	False	1	1	False	False	10	15	CUDA;Distributed memory;Graphics processing unit;Lattice QCD;Message Passing Interface;OpenACC;Programmer;Programming complexity;Quantum mechanics
Cluster_17_046	8803	True	False	1	1	True	False	13	33	Algorithm;Compiler;Computer cluster;Domain-specific language;Falcon;Falcon;Graph (abstract data type);Graphics processing unit;Information system;Parallel algorithm;Speedup
Cluster_17_047	11442	False	False	1		False	False	14	16	Advanced Vector Extensions;Algorithm;Central processing unit;Compiler;Computation;Data center;Data store;Erasure code;Field-programmable gate array;Gigabyte;Graphics processing unit;Just-in-time compilation;Open-source software;Reed–Solomon error correction;SIMD;Skylake (microarchitecture);Streaming SIMD Extensions;Supercomputer;Throughput;X86
Cluster_17_048	6606	False	False	1		False	False	8	24	Application checkpointing;Data compression;Fail-stop;Failure rate;Input/output;Operating system;Simulation;Time complexity
Cluster_17_049	10902	False	False	1	1	False	False	10	50	Algorithm;Application checkpointing;Application programming interface;CPU cache;Computer data storage;Correctness (computer science);Data structure;Emergence;Fault tolerance;Iterative method;Matrix multiplication;Monte Carlo method;Non-volatile memory;Performance Evaluation;Simulation;Sparse matrix;Volatile memory;Volatility
Cluster_17_050	10480	False	False	1	1	False	False	6	26	Algorithm;Application checkpointing;Central processing unit;Directed acyclic graph;Dynamic programming;Fail-stop;Failure rate;Graph (discrete mathematics);Job shop scheduling;List scheduling;Makespan;Order of approximation;Parallel computing;Recursion;Run time (program lifecycle phase);Schedule (project management);Scheduling (computing);Series-parallel graph;Stable storage
Cluster_17_051	8266	True	False	1	2	False	False	14	14	Access time;Algorithm;Central processing unit;Embarrassingly parallel;FLOPS;Graphics processing unit;High memory;Hyper-threading;Linearizability;Load balancing (computing);Locality of reference;Mathematical optimization;Memory bandwidth;Monte Carlo;Monte Carlo method;Parallel computing;Supercomputer;Xeon Phi
Cluster_17_052	8675	False	False	1	1	True	True	10	25	Application checkpointing;Channel (communications);Data buffer;FIFO (computing and electronics);Flow control (data);GROMACS;Interactive visualization;Large-scale Atomic/Molecular Massively Parallel Simulator;Simulation;Snapshot (computer storage);Synthetic data;Viz: The Computer Game
Cluster_17_053	3776	False	False	1		False	False	5	11	Algorithm;Computation;Distributed memory;Manycore processor;Markov chain;Markov chain Monte Carlo;Monte Carlo;Parallel computing;Pseudorandom number generator;Pseudorandomness;Run time (program lifecycle phase);Sampling (signal processing);Shared memory
Cluster_17_054	3720	False	False	1		False	False	15	17	CUDA;Computation;Graphics processing unit;Locality of reference;Paging;Scalability;Stencil (numerical analysis);Supercomputer;Tsubame (supercomputer);Wrapper library
Cluster_17_055	7979	False	False	1	2	False	False	12	25	Censoring (statistics);Experiment;Job scheduler;Machine learning;Random forest;Runtime system;Scheduling (computing);Tobit model
Cluster_17_056	4213	False	False	1	6	True	False	10	22	Automatic parallelization;Central processing unit;Compiler;GNU Compiler Collection;Infinite loop;Parallel computing;Polyhedron;Programming language;The C Programming Language;Toolchain
Cluster_17_057	7830	False	False	1		True	True	10	33	Computer cluster;Concurrency (computer science);Haswell (microarchitecture);Intel Core (microarchitecture);Memory module;Multi-core processor;Parallel computing;Power management;Power supply;Scalability;Scheduling (computing)
Cluster_17_058	4214	True	False	1		False	False	11	24	Artificial neural network;Context switch;Critical system;Experiment;Hypervisor;Interrupt;Memory management;Mutual exclusion;Performance prediction;Run time (program lifecycle phase);Semiconductor consolidation;Server (computing);Virtual machine
Cluster_17_059	7197	False	False	1		False	False	14	24	Domain-specific language;HPC Challenge Benchmark;Memory hierarchy;Middleware;Program optimization
Cluster_17_060	9035	False	False	1		True	True	7	34	Algorithm;Centralisation;Cluster analysis;Computation;Data point;Machine learning;MapReduce;Privacy;Product binning
Cluster_17_061	3764	False	False	1		False	False	13	14	Attribute–value pair;Benchmark (computing);Communications protocol;Data access;Datapath;Deployment environment;Dynamic random-access memory;Forwarding plane;Java virtual machine;Key-value database;Memcached;Middleware;Pipeline (computing);Remote direct memory access;Solid-state drive;USB flash drive;User space
Cluster_17_062	3938	False	False	1	15	True	True	12		Algorithm;Computation;Deployment environment;Distributed computing;Graph embedding;Graph theory;Machine learning;Network topology;Observable;Optimal control;Parallel computing;Simulation;Titan
Cluster_17_063	9719	False	False	1	2	False	False	10	26	Approximation error;Complex dynamics;Error detection and correction;Experiment;Instability;Numerical integration;Overhead (computing);PETSc;Protection mechanism;Rejection sampling;Smart Data Compression;Supercomputer
Cluster_17_064	4316	False	False	1	12	False	False	15	22	Backup;Memory protection;Smart Data Compression
Cluster_17_065	3818	False	False	1		False	False	9	15	Computation;Error detection and correction;Experiment;Gaussian process;Kriging;Soft error;Solid-state drive;Supercomputer
PACT_17_001	9659	False	False	2	3	True	False	14	24	AVL tree;Algorithm;HTML;In-place algorithm;Multi-core processor;Non-blocking algorithm;Read-copy-update;Read-only memory;Red–black tree;Server (computing);TRAVERSE;Transactional memory;Tree structure
PACT_17_002	10340	False	False	2	11	False	False	10
PACT_17_003	9734	False	False	2	12	True	True	6	21	Benchmark (computing);Data (computing);Edge detection;Graph (abstract data type);Graphics processing unit;High- and low-level;Load balancing (computing);Multigraph;Sparse matrix;Two-phase commit protocol
PACT_17_004	9972	False	False	2		False	False	12	23	Acoustic cryptanalysis;Acoustic model;CUDA;Central processing unit;Cluster analysis;Computation;Google Map Maker;Graphics processing unit;Hardware acceleration;Lazy evaluation;Memoization;Memory bandwidth;Mixture model;Mobile processor;Run time (program lifecycle phase);Speech recognition;Speedup;User (computing)
PACT_17_005	9952	False	False	2	2	True	True	12	47	Approximate computing;Approximation algorithm;Baseline (configuration management);Benchmark (computing);Computation;Dynamic random-access memory;Precomputed Radiance Transfer;Scheduling (computing);Software bug
PACT_17_006	12470	False	False	2	2	True	True	7	84	Dynamic dispatch;Lavasoft Ad-Aware;Multithreading (computer architecture);Out-of-order execution;Parallel computing;Speculative execution;Speculative multithreading;Speedup;Thread (computing);Transactional memory
PACT_17_007	6029	False	False	2	2	False	False	6	31	Branch predictor;HTML;Programmer;Side effect (computer science);Transactional memory
PACT_17_008	12749	False	False	2	2	True	True	14	58	Arbitrary code execution;Baseline (configuration management);Computer performance;Heuristic;Holism;Intel Turbo Boost;Load balancing (computing);Look and feel;Multi-core processor;Parallel computing;Program slicing;Thread (computing)
PACT_17_009	1828	False	False	2	2	False	False	7	8	Apache Cassandra;Benchmark (computing);Big data;Database;Emulator;Hardware performance counter;Microarchitecture;MongoDB;MySQL;NoSQL;Proxy server;SQL;Simulation;Translation lookaside buffer
PACT_17_010	9571	False	False	2	2	False	False	7	29	Business process;High availability;Jumpstart Our Business Startups Act;Lightweight Portable Security;Requirement;Supercomputer;Usability
PACT_17_011	11574	False	False	2	2	True	True	10	44	Adaptive filter;Complex adaptive system;Limiter;Nexus S;Read-only memory;Self-replication;Server (computing)
PACT_17_012	11317	True	False	2	2	True	True	11	28	Branch predictor;Central processing unit;Dynamic voltage scaling;Manycore processor;Moore's law;Multi-core processor;Spatial variability;String metric;Transistor
PACT_17_013	9987	False	False	2	4	False	False	13		Fairness measure
PACT_17_014	9685	False	False	2	2	False	False	5	29	Address space;Algorithm;Baseline (configuration management);Big data;Cache (computing);Cube;Data compression;Dynamic Markov compression;Hybrid Memory Cube;Locality of reference;Multiple granularity locking;OpenVMS;Page (computer memory);Server (computing);Translation lookaside buffer
PACT_17_015	9503	False	True	2	2	False	False	8	52	Artificial neural network;Deep learning;Graphics processing unit;Heuristic;Machine learning;Mathematical optimization;Optimization problem;Parallel computing;Predictive modelling;Program optimization;Unicom System Architect
PACT_17_016	11294	False	True	2	11	True	True	10	42	Algorithm;Bit array;Central processing unit;Graph (abstract data type);Graphics processing unit;Out of memory;Overhead (computing);Rename (relational algebra);Shared memory;TRAVERSE;Time complexity;Vertex (computer graphics);Vertex (geometry);X-Stream Network
PACT_17_017	11461	False	True	2	2	False	False	5	35	Algorithm;Computation;Data structure;General-purpose computing on graphics processing units;Graphics;Graphics processing unit;Skip list
PACT_17_018	12486	False	True	2	2	True	True	17	52	Heuristic;Network on a chip;Router (computing);Simulation;Span and div;Value-driven design
PACT_17_019	11546	False	False	2	2	False	False	8	40	Best, worst and average case;Dynamic random-access memory;Non-volatile memory;Operating system;Page table;Pressure-tolerant electronics;Translation lookaside buffer;Volatile memory
PACT_17_020	12887	False	False	2	2	True	False	9	49	Cache (computing);Cache coherence;Central processing unit;Circular definition;Memory coherence;Memory model (programming);Open-source software;Operational definition;Out-of-order execution;RISC-V;Time Sharing Option
PACT_17_021	11121	False	False	2	4	False	False	4	67	Data-intensive computing;Gigabyte;Limiter;MPU-401;Memory address;Memory management (operating systems);Microprocessor;Page (computer memory);Page table;Serialization
PACT_17_022	9265	False	False	2		False	False	11	31	Application checkpointing;Computation;Computer data storage;Matrix multiplication;Non-volatile memory;Overhead (computing);Run time (program lifecycle phase);Volatile memory
PACT_17_023	9536	False	False	2	2	False	False	4		Algorithm;Automatic vectorization;Compiler;Experiment;Holism;Line code;Parallel computing;SIMD;Scalar processor;Successive linear programming;SuicideGirls;Superword Level Parallelism;Top-down and bottom-up design;Unreachable memory
PACT_17_024	11720	False	False	2		False	False	12	39	ARM architecture;AVX-512;Advanced Vector Extensions;Binary translation;Parallel computing;Performance per watt;Register allocation;SIMD;Superword Level Parallelism;X86
PACT_17_025	11002	False	False	2	2	False	False	8	52	Automatic parallelization;Computational science;Just-in-time compilation;Linear algebra;Open-source software;Parallel computing;Partial evaluation;Programmer;Scripting language;Speculative execution;Speedup
MASCOTS_17_001	9930	False	False	3		False	False	12	47	Binary heap;Circular buffer;Computation;Control flow;Core Data;Data structure;Graphics;Graphics processing unit;Parallel computing;Performance Evaluation;Priority queue;Profiling (information science);Simulation;Splay tree
MASCOTS_17_002	7798	False	False	2	2	True	True	10	5	Computation;Deep learning;Graphics processing unit;Nexus S;Program optimization;Scalability;Theano (software);Torch
MASCOTS_17_003	8747	False	False	3	3	True	False	15	33	Artificial neural network;Central processing unit;Computer cooling;Data center;Graphics processing unit;Simulation;Soft error;Supercomputer
MASCOTS_17_004	10066	False	False	3	6	False	False	10	19	Backup;Cloud computing;Cloud storage;Personal cloud;Type of service
MASCOTS_17_005	6565	False	False	3	11	True	True	10	22	Apache Hadoop;Big data;Cloud computing;Cloud storage;Data-intensive computing;Job scheduler;Jumpstart Our Business Startups Act;Machine learning;Multiplexing;Out-of-order execution;Provisioning;Response time (technology);Scalability;Scheduling (computing);Service-level agreement;Swift (programming language);Testbed;Throughput
MASCOTS_17_006	8296	False	False	2	2	False	False	13	5	Attribute–value pair;Backup;Data synchronization;High availability;In-memory database;Memory management;Remote backup service;Remote direct memory access;Throughput;USB flash drive;YCSB
MASCOTS_17_007	8749	False	False	2	2	False	False	14	11	Data center;Experiment;Hash function;Join (SQL);Load balancing (computing);Scalability;Server (computing);Simulation;Static hashing
MASCOTS_17_008	9242	False	False	3		True	False	14	35	Burst mode (computing);Non-volatile memory;Non-volatile random-access memory;Provisioning;Random-access memory;Supercomputer
MASCOTS_17_009	8242	False	False	2	2	True	False	14	10	Cryptocurrency;Cryptography;Data mining;Digital gold currency;Ethereum;Mining pool;Simulation;Solo
MASCOTS_17_010	9447	False	False	3		False	False	9	18	Attribute-value system;Black box;Black-box testing;Correctness (computer science);Finite-state machine;Model checking;Simulation;Software bug;Software-defined networking;Test automation;White-box testing
MASCOTS_17_011	8921	False	False	2	2	False	False	6	21	Algorithm;Approximation;Belief propagation;Experiment;Fixed point (mathematics);Free energy perturbation;Free energy principle;Gradient;Numerical analysis;Recursion;Serializability;Throughput
MASCOTS_17_012	9088	False	False	2	2	True	True	6	33	Database;Debugging;Experiment;Hypertext Transfer Protocol;Internet bottleneck;MySQL;NetBSD Gzip / FreeBSD Gzip;Perl DBI;Quality of service;Redis;Requirement;Run time (program lifecycle phase);Server (computing);User experience;Web server
MASCOTS_17_013	9664	False	True	2	2	True	False	12	33	Backup;Curiously recurring template pattern;Data center;Emergency power system;Load management;Markov chain;Markov decision process;Online optimization;Program optimization;Randomness;Stochastic optimization;Value at risk
MASCOTS_17_014	9869	True	False	2	2	False	False	11	42	Event-driven programming;Expect;Job scheduler;Jumpstart Our Business Startups Act;Power supply;Provisioning;Run time (program lifecycle phase);Scheduling (computing);Simulation;Supercomputer
MASCOTS_17_015	9471	False	False	3	15	True	True	17	24	Baseline (configuration management);Computer data storage;Dynamic random-access memory;Gigabyte;Hit (Internet);Instructions per cycle;Locality of reference;Memory bandwidth;Paging;Random-access memory;SWAP (instrument);Self
MASCOTS_17_016	9915	False	False	3		False	False	13	31	Approximation algorithm;Computation;Manycore processor;Multi-core processor;Network on a chip;Program optimization;Programming paradigm;Time complexity
MASCOTS_17_017	10159	False	False	2	3	True	True	9	41	CAS latency;Computer cluster;Computer data storage;Data center;Dynamic voltage scaling;Modulation;Multi-core processor;Operating system;Server (computing)
MASCOTS_17_018	10185	False	False	2	2	False	False	7	29	Concurrency (computer science);Concurrency control;Experiment;HTML;Haswell (microarchitecture);Transactional memory;White box (computer hardware)
MASCOTS_17_019	9807	False	False	2	2	False	False	10	27	Cloud computing;Colocation centre;Interference (communication);Resource contention
MASCOTS_17_020	9566	False	False	3		False	False	11
SOCC_17_001	13110	False	False	3		True	True	13	36	Algorithm;Computation;Estimation theory;Expectation–maximization algorithm;Parallel computing;Speedup;Synchronous optical networking;Synthetic data
SOCC_17_002	11807	False	False	1	1	False	False	7	15	Cloud computing;Digital subscriber line;Scheduling (computing);Service-level agreement;Software bug;Test case;Unit testing;Virtual machine
SOCC_17_003	12245	False	False	2	2	True	False	9	36	Attribute–value pair;CPU cache;Cache (computing);Central processing unit;Commodity computing;Computer;Computer data storage;Data access;Data item;Data structure;Database index;Dynamic random-access memory;Experiment;Hash table;Locality of reference;Throughput;Web search engine
SOCC_17_004	10812	False	False	3	5	False	False	11	43	Centralisation;In-memory database;Infographic;Open-source software;Out-of-core algorithm;Shared nothing architecture
SOCC_17_005	13634	False	False	3	3	False	False	7	66	Amortized analysis;Cloud computing;End-to-end principle;Fault tolerance;Frequency capping;Hypervisor;Self-organization;Service-level agreement;Simulation
SOCC_17_006	11068	False	False	1	1	True	True	7	27	Algorithm;Association rule learning;Block (data storage);CPU cache;Cache prefetching;Digital footprint;Hit (Internet);Scalability;Software as a service
SOCC_17_007	13346	False	False	4		True	True	9	46	Event-driven programming;General-purpose computing on graphics processing units;Graphics;Graphics processing unit;Multiplexing;Multitenancy;Scheduling (computing);Semiconductor consolidation
SOCC_17_008	12406	False	False	1	1	True	True	7	59	AMD Accelerated Processing Unit;Failure rate;Inbound marketing;Internet protocol suite;MySQL;Paxos (computer science);Redis;Remote direct memory access;Response time (technology);Scalability;Server (computing);Shingled magnetic recording;State machine replication;Throughput
SOCC_17_009	13108	False	False	1	1	True	False	12	43	Apache Hadoop;Data architecture;Database;Ecosystem;Experience;Experiment;Location awareness;Machine learning;Microsoft SQL Server;NoSQL;Page view;Program optimization;Real-time computing;SQL;Two-phase commit protocol
SOCC_17_010	12846	False	False	1	1	True	True	10	31	Cloud computing;Network architecture;Principle of least privilege;Software-defined networking;Substrate (electronics)
SOCC_17_011	13438	False	False	4	12	False	False	10	49	Attribute–value pair;B-tree;Baseline (configuration management);Cluster analysis;Copy-on-write;Data structure;Directory (computing);Key-value database;Memory-mapped I/O;Peripheral;Tree structure
SOCC_17_012	11365	False	False	1	1	True	True	11	36	Central processing unit;Hypervisor;Network function virtualization;New Foundations;No Silver Bullet;Server (computing);Software deployment;Throughput;Vendor lock-in
SOCC_17_013	10694	False	False	2	2	False	False	9	17	Algorithm;Analysis of algorithms;Cache (computing);Computation;Domain controller;Frequency capping;Machine learning;Search advertising;Simulation
SOCC_17_014	11424	True	False	2	2	False	False	8	39	Algorithm;Apache Storm;Benchmark (computing);Big data;Black box;Heuristic;Hill climbing;Program optimization;Stream processing
SOCC_17_015	10711	False	False	4		True	True	17	39	Change detection and notification;Cloud computing;Content delivery network;Digital distribution;Elasticity (cloud computing);HTTPS;Intel Developer Zone;Key distribution;Key management;Key server (cryptographic);On-premises software;Public-key cryptography;Scalability;Security bug;Server (computing);Software bug;Throughput
SOCC_17_016	12664	False	False	1	1	True	True	7	41	Algorithm;Computer data storage;Distributed computing;Distributed web crawling;Embarrassingly parallel;Graph traversal;Load balancing (computing);MapReduce;Message Passing Interface;SPARK;Search algorithm;Subgraph isomorphism problem
SOCC_17_017	13600	False	False	1	1	False	False	9	27	Amoeba;Apache Spark;B-tree;Clustered file system;Computer data storage;Curiously recurring template pattern;Disk partitioning;Exploratory testing;Hoc (programming language);IBM Tivoli Storage Productivity Center
SOCC_17_018	10779	False	False	4	11	True	True	14	46	Approximation algorithm;Cloud computing;Computation;Experiment;Hash function;Hash table;Locality of reference;Locality-sensitive hashing;Nearest neighbor search;Overhead (computing);Principal component analysis;Result set;Testbed;lsh
SOCC_17_019	11864	True	False	1	1	False	False	12	29	Algorithm;Approximation;Bin packing problem;Central processing unit;Colocation centre;Data center;Experiment;Preemption (computing);Requirement;Simulation
SOCC_17_020	11664	False	False	3	5	False	False	7	21	Amazon Elastic Compute Cloud (EC2);Data center;I/O bound;Linux;Multiplexing;Multitenancy;Operating system;Priority inversion;Scheduling (computing);Throughput
SOCC_17_021	12085	False	False	4		False	False	12	24	Fairness measure;Hot swapping;Hypervisor;Paging;Run time (program lifecycle phase);Scalability;Virtual machine
SOCC_17_022	13929	False	False	1	1	True	True	16	57	Apache Flume;Apache Hadoop;Data parallelism;Fault model;MapReduce;SPARK;Speculative execution;Throughput
SOCC_17_023	12507	False	False	4	4	True	True	13	28	Approximation error;Data center;Java HotSpot Virtual Machine;Multitenancy;Sampling (signal processing);Traffic exchange
SOCC_17_024	15538	True	False	1	1	False	False	4	82	Byte;Cache (computing);Data center;Distributed memory;Distributed shared memory;Dynamic random-access memory;High availability;Linux;NoSQL;Non-volatile memory;Persistence (computer science);Persistent data structure;Persistent memory;Replication (computing);Shared memory
SOCC_17_025	11681	False	False	2	2	True	True	11	24	Algorithm;Apache Hive;Apache Tomcat;MySQL;Search algorithm;Throughput;Time complexity
SOCC_17_026	11925	False	False	1	1	False	False	8	40	Algorithm;Data center;Downtime;Live Aid;Machine learning;Performance per watt;Service-level agreement;Virtual machine
SOCC_17_027	10615	False	False	1	1	False	False	9	25	Digital footprint;Durability (database systems);Erasure code;Experiment;Java HotSpot Virtual Machine;Load balancing (computing);Microsoft Azure;Tails
SOCC_17_028	8222	False	False	3		False	False	10	17	Ableton Live;Adobe Creative Cloud;Bare machine;Cloud computing;Hypervisor;Vulnerability (computing);X86
SOCC_17_029	11555	False	True	1	1	True	True	8	51	Algorithm;Approximation algorithm;Experiment;Exploratory testing;Fairness measure;Iteration;Jumpstart Our Business Startups Act;Machine learning;Resource contention;Scheduling (computing)
SOCC_17_030	13663	False	False	1	1	False	False	5	66	Computer forensics;Data loss prevention software;Distributed computing;Experiment;Intrusion detection system;Kernel (operating system);Linux;Linux Security Modules;Platform as a service;Streaming media;Usability
SOCC_17_031	11464	False	False	4	11	False	False	7	17	Big data;C++;Compiler;Ecosystem;Input/output;Java;Java virtual machine;Machine code;Naivety;Overhead (computing);SPARK;Universal Disk Format;User-defined function;Virtual machine
SOCC_17_032	10912	False	False	1	1	False	False	11	20	Big data;Cloud computing;Complex systems;Data model;Data structure;Database;Dataflow;Dataflow programming;Interchange circuit;JSON;Java;MongoDB;Physical data model;Programmer;Programming language;SPARK;Systems design
SOCC_17_033	11661	False	False	1	1	True	False	14	54	Amazon Web Services;Cloud computing;Collaborative filtering;Interpolation;Linear interpolation;Microsoft Azure;Performance prediction
SOCC_17_034	12524	False	False	4		True	True	11	41	Best, worst and average case;Cloud computing;Domain-specific language;Enterprise software;High availability;Machine learning;Provisioning;Virtual machine
SOCC_17_035	12416	False	False	4	4	True	False	11	48	Algorithm;Client-side;Cloud computing;Confidentiality;Cost efficiency;Encryption;Homomorphic encryption;IBM Tivoli Storage Productivity Center;Plaintext;Programmer
SOCC_17_036	13376	False	False	1	1	True	True	8	33	Fault tolerance;Frequency-hopping spread spectrum;Java HotSpot Virtual Machine;Virtual machine
SOCC_17_037	12997	False	False	2	2	True	True	11	56	Central processing unit;Control plane;Data center;Forwarding plane;Hypervisor;Management plane;Microprocessor;Multi-core processor;Network interface;Network interface controller;Network switch;New Foundations;Program optimization;Software-defined networking
SOCC_17_038	14575	False	False	2	2	False	False	7	48	Big data;Crash (computing);Data-intensive computing;Debugging;Definition;Delta Debugging;Fault detection and isolation;Internationalization and localization;Oracle (software testing);Relational database management system;Scalability;Software engineering;Time complexity
SOCC_17_039	10974	False	False	4		True	False	8	7	Approximation algorithm;Data structure;Snapshot (computer storage);Storage area network
SOCC_17_040	12606	True	False	1	1	False	False	10	29	Attribute–value pair;Big data;Data store;Download;Ecosystem;Internet;Key-value database;Load balancing (computing);Open-source software;Scalability;Scale-invariant feature transform;Sensor;Source data;Spatial analysis;Spatial database
SOCC_17_041	10318	True	False	4	11	True	False	11	31	Amortized analysis;Atomicity (database systems);Communications protocol;Concurrency (computer science);Concurrency control;Distributed transaction;FLOPS;Failure rate;Isolation (database systems);Key-value database;Kinetic Void;Read-only memory;Read-write memory;Scalability;Serializability;Server (computing);Write-only documentation
SOCC_17_042	10743	False	False	4		True	False	14	18	Apache Hadoop;Apache Hive;Benchmark (computing);Big data;Blend modes;Computer cluster;Database;Decision support system;IBM Tivoli Storage Productivity Center;In-memory database;MapReduce;NoSQL;Open-source software;Presto;SAP HANA;SHARK;SQL;Solution stack;Technical standard;The Void (virtual reality);Vortex;Web 2.0
SOCC_17_043	11755	False	False	1	1	False	False	8	41	Adaptive sampling;Experiment;Internet of things;Maxima and minima;Sampling (signal processing);Sensor;Smart meter
SOCC_17_044	10355	False	False	1	1	True	True	10	25	Data center;Experiment;Hoc (programming language);Network congestion;Server (computing);Service-level agreement;Tracing (software)
SOCC_17_045	12872	False	False	1	1	False	False	6	49	Amazon Web Services;Distributed computing;End-to-end principle;Fairness measure;Job scheduler;Multitenancy;Rate limiting;Scheduling (computing);Service-oriented architecture;Synthetic data;WISP
IISWC_17_001	8713	False	False	3	3	True	True	12	38	Big data;Brute-force search;Central processing unit;Clock rate;Cloud computing;Data rate units;Internet bottleneck;Memory hierarchy;Multi-core processor;Requirement;Run time (program lifecycle phase);Scalability;Server (computing);System configuration
IISWC_17_002	10157	False	False	3		False	False	11	29	Data center;Power management;Provisioning
IISWC_17_003	7729	False	False	3	3	False	False	13	37	Big data;Cost efficiency;Data center;Electronic data processing;MapReduce;Program optimization;Programming model;Scheduling (computing);Server (computing)
IISWC_17_004	9170	False	False	3	3	True	True	15	35	Adobe Streamline;Compute kernel;Loss function;Open-source software;Oracle Database;Parallel computing;Performance prediction;Runtime system;Speedup
IISWC_17_005	8622	True	False	3	3	False	False	13	20	Algorithm;Branch predictor;CPU cache;Cache (computing);Central processing unit;Computation;Computer data storage;Fairness measure;Graphics processing unit;Hardware acceleration;Interference (communication);Kernel (operating system);OpenCL API;Program optimization;Real computation;Run time (program lifecycle phase);Scalability;Scheduling (computing);Speedup;Throughput
IISWC_17_006	9571	False	False	3	18	False	False	10
IISWC_17_007	9292	False	False	3	3	True	False	14	16	Cube;Dynamic random-access memory;Hybrid Memory Cube;Packet switching;Three-dimensional integrated circuit
IISWC_17_008	9348	False	False	3	3	False	False	16	24	Central processing unit;Clustered file system;Computer data storage;Digital footprint;Erasure code;Fault tolerance;IBM System i;Network traffic control;Open-source software;Reed–Solomon error correction;Scalability;Solid-state drive;Solid-state electronics
IISWC_17_009	12878	False	False	3	3	True	True	12	24	Computer data storage;Digital footprint;Disk array;Scenario (computing);Signal trace;System Information (Windows)
IISWC_17_010	9352	False	False	3	3	False	False	9	32	Benchmark (computing);Compiled language;Compiler;Dynamic programming;High- and low-level;High-level programming language;Interpreter (computing);Just-in-time compilation;Meta-process modeling;Microarchitecture;Programming language;Python;Racket;Virtual machine
IISWC_17_011	1638	False	False	3		False	False	7	3	Graphics;Graphics processing unit;Rendering (computer graphics);System on a chip;Systems design
IISWC_17_012	1723	False	False	4		False	False	10	7	Central processing unit;Computer data storage;Double data rate;Dynamic random-access memory;Memory module
IISWC_17_013	1837	False	False	3	3	False	False	16	2	Apache Hadoop;Big data;Commodity computing;Computational resource;Computer data storage;Dynamic random-access memory;Machine learning;Message Passing Interface;SPARK;Server (computing)
IISWC_17_014	1515	False	False	3	7	False	False	13	13	Adobe Streamline;Artificial neural network;Computer vision;Convolutional neural network;Deep learning;Graphics processing unit;Maxwell (microarchitecture);Mobile device;Power semiconductor device;Server (computing);Tegra
IISWC_17_015	1701	True	False	3		True	True	9	4	Approximate computing;Approximation algorithm;Cognitive dimensions of notations;Error-tolerant design;Experiment;Monte Carlo;Monte Carlo method;Programmer;Scalability;Traction TeamPage
IISWC_17_016	1546	False	False	3		False	False	14	1	Benchmark (computing);Coefficient;Design of experiments;Experiment;Heterogeneous computing;Linear model;Linpack benchmarks
IISWC_17_017	1631	False	False	3	3	False	False	11	6	Amdahl's law;Automata theory;Automaton;Central processing unit;High- and low-level;Markup language;Programmer;Speedup;State transition table
IISWC_17_018	1215	False	False	3	3	False	False	15	3	Augmented reality;Autonomous car;Central processing unit;Control knob;Dynamic frequency scaling;Dynamic voltage scaling;Embedded system;Frequency scaling;Limiter;Mobile device;Multi-function printer;Response time (technology);Smartphone;Transistor;Wearable technology
IISWC_17_019	8755	False	False	3	3	False	False	12	35	ARM architecture;Cloud computing;Memcached;Parallel computing;Price point;Server (computing);Service-level agreement;Task parallelism;Web server
IISWC_17_020	9533	False	False	3	3	False	False	6	12	Compiler;Customer relationship management;Directed graph;Emergence;Fractal;Producer–consumer problem;Social network;Tails
IISWC_17_021	9966	False	False	3	10	True	False	12	19	CAS latency;Desktop computer;Haswell (microarchitecture);Hypervisor;Internet bottleneck;Memory management;Nehalem (microarchitecture);Network congestion;Non-uniform memory access;Semiconductor consolidation;Server (computing);Software system;Uniform memory access;Westmere (microarchitecture)
IISWC_17_022	9566	False	False	3		True	False	15	41	Computer data storage;Dynamic random-access memory;Memory architecture;Multi-core processor;Network switch;Parallel computing;Partition (database);Read-write memory;Shared memory;Thread (computing)
IISWC_17_023	7796	False	False	3		False	False	15	36	Array data structure;Cache (computing);Central processing unit;Computer data storage;Crossbar switch;Dynamic random-access memory;File system permissions;Locality of reference;Manycore processor;Memory footprint;Multi-core processor;Paging;Principle of locality;Resistive random-access memory;Scalability
IISWC_17_024	8384	False	False	3	3	False	False	7	33	Authentication;Central processing unit;Cloud computing;Computation;Computer vision;Data rate units;Field-programmable gate array;Graphics processing unit;Image processing;Image sensor;Low-power broadcasting;Microprocessor;Program optimization;Radio-frequency identification;Real-time computing;System on a chip;Time complexity;Virtual camera system;Virtual reality
IISWC_17_025	10262	False	False	3	3	False	False	8	41	Android;Application programming interface;Central processing unit;Computation;Handheld game console;Hardware acceleration;Mobile device;Opcode;Operand;Speedup
IISWC_17_026	8572	False	False	3	10	True	True	6	27	Graphics processing unit;Kernel (operating system);Linux;Maxwell (microarchitecture);Program optimization;Programmer;Resource contention;Scalability;Scheduling (computing);Throughput
IISWC_17_027	8925	False	False	3		False	False	11	24	Approximation algorithm;Benchmark (computing);Central processing unit;Computation;Double-precision floating-point format;GNU;Graphics processing unit;Multithreading (computer architecture);Significant figures;Synthetic data;Thread (computing);Time complexity
IISWC_17_028	8387	False	False	3	3	True	True	9	16	Automatic vectorization;Compiler;For loop;Library;Loop optimization;Program optimization;Utility
IISWC_17_029	7078	False	False	3	9	True	True	10	13	Best practice;CFLAGS;Compiler;Experiment;Litmus;SQL;Spatial variability;Test automation
IISWC_17_030	7795	False	False	3	3	True	True	12	33	Address space;Algorithm;Benchmark (computing);Cache coherence;General-purpose computing on graphics processing units;Graphics processing unit;Memory hierarchy;Scalability;Uniform memory access
IISWC_17_031	9336	False	False	3		False	False	13	31	Basic block;Fault injection;List of fields of doctoral studies in the United States;Magnetic-core memory;Manifest (transportation);Microarchitecture;Microsoft Windows;Multi-core processor;Register file;Run to completion scheduling;Schedule (computer science);Simulation;Smart Data Compression;Soft error;Superscalar processor;Transistor;Vulnerability (computing)
SP_17_001	19512	True	False	4	4	False	False	9	43	Cognitive dimensions of notations;Composability;Cryptographic primitive;Cryptography;Diffie–Hellman key exchange;Key exchange;Key-agreement protocol;Universal composability
SP_17_002	14808	False	False	4	4	True	False	9	55	Computer security incident management;Digital footprint;Malware;Malware analysis;Network traffic control;Potentially unwanted program;Signal processing;Threat (computer);Trace theory
SP_17_003	14895	False	False	4	4	False	False	9	13	Correctness (computer science);Cyber-physical system;Industrial robot;Industry 4.0;Logistics;Requirement;Robot;Robotics;Software deployment;Vulnerability (computing)
SP_17_004	14138	False	False	4	4	True	True	7	34	Denial-of-service attack;IP address spoofing;Internet;Onset (audio);Pervasive informatics;Reachability;Scalability
SP_17_005	15045	True	False	4	4	True	False	9	46	Binary file;Call stack;Disassembler;Malware;Malware analysis;Obfuscation (software);Scalability;Symbolic execution;Syntactic predicate
SP_17_006	17290	False	False	4	4	True	True	12	55	Byte;Certificate Transparency;Client-side;Data structure;Download;Firefox;OCSP stapling;Online Certificate Status Protocol;Poor posture;Public key infrastructure;Server (computing);Server-side;Transport Layer Security
SP_17_007	16116	False	False	4	4	True	True	6	49	Bitcoin;Double-spending;Java;Megabyte;Mobile phone;Public-key cryptography;Server (computing);Thin client;Tor Messenger
SP_17_008	15483	False	True	4	4	True	False	14	14	Accessibility;Android;Android software development;Application programming interface;Credential;Denial-of-service attack;Feedback;Login;Play Store;Software development kit;Usability testing;User interface
SP_17_009	20454	True	False	4	4	True	True	11	53	Access control;Automata theory;Confidentiality;Distributed computing;Formal verification;HOL (proof assistant);Information flow (information theory);Input/output;Isabelle;Multimedia framework;Proof assistant;Scala;Social media
SP_17_010	13606	True	False	4	4	False	False	6	34	Application programming interface;Correctness (computer science);Cryptocurrency;Cryptography;Library;Library (computing);Public-key cryptography;Python;Software documentation;Usability
SP_17_011	13628	False	False	4	4	True	False	8	25	Algorithm;Border Gateway Protocol;Denial-of-service attack;Man-in-the-middle attack;RAPTOR;Relay;Routing;Selection algorithm;Simulation;Tor Messenger
SP_17_012	14492	False	False	4	4	False	False	12	62	AES instruction set;Algorithm;Binary code;Binary file;Cryptographic hash function;Cryptography;Firewall (computing);Hoc (programming language);Library (computing);MD5;Malware;Obfuscation (software);Pervasive informatics;RC4;Reference implementation;Symbolic execution;Synthetic data;Tea
SP_17_013	16718	False	False	4	4	False	False	7	53	Application programming interface;Backward compatibility;C++;Google Chrome;High- and low-level;JavaScript;Memory-mapped I/O;Node.js;Software bug
SP_17_014	14639	False	False	4	4	True	False	8	42	Byte;Data center;Garbage collection (computer science);Information sensitivity;Memory management;Observable;Stock and flow;Timing channel
SP_17_015	15168	False	False	4	4	True	True	12	23	Algorithm;Automata theory;Automaton;Black box;Black-box testing;Code coverage;Corner case;Deterministic finite automaton;Internationalized domain name;Java;Library (computing);Machine learning;Man-in-the-middle attack;Public key certificate;Python;Regular expression;Regular language;Server (computing);Software bug;Software verification and validation;Template (C++);Transport Layer Security;Verifi…
SP_17_016	12711	False	False	4	4	False	False	10	25	Access control;Code refactoring;Comparison of privilege authorization features;Confused deputy problem;Experiment;Hardening (computing);Java;Java Class Library;Java virtual machine;Job Control Language;Observable;Privilege (computing);Software maintenance;Stack-oriented programming language;Usability;Vector (malware)
SP_17_017	16815	False	False	4	4	True	False	6	32	Autonomous system (Internet);Bitcoin;Border Gateway Protocol;Centralisation;Countermeasure (computer);Cryptocurrency;Double-spending;Multihoming;Routing;Telephone number
SP_17_018	17769	False	False	4	4	True	False	13	4	Black box;Diesel;Evasion (network security);Firmware;Limiter;Microsoft Software Assurance;Software assurance;Static program analysis
SP_17_019	14781	False	False	4	4	True	False	17	39	Black hat;Black–Scholes model;Dictionary;Distortion;Email;Evasion (network security);Instant messaging;Long tail;Mobile phone;Program optimization;Purify;Search engine optimization;Spamdexing;Telephone number;The Inner Circle;Tweaking;Underground;Vocabulary;Web search engine;Web search query
SP_17_020	15602	True	False	4	4	True	True	9	47	Computer simulation;Ethereum;HTTPS;Man-in-the-middle attack;Public key infrastructure;Rogue;Smart contract;Stock and flow
SP_17_021	14301	False	False	4	4	True	True	12	33	Authorization;Cross-site request forgery;Cross-site scripting;Data model;Graph database;Machine learning;Social Networks;Social network;Software bug;Web application
SP_17_022	19185	True	False	4	4	False	False	8	43	Cryptography;Encryption;Homomorphic encryption;Overhead (computing);Personalization;Privacy;Random forest;Whole genome sequencing
SP_17_023	17194	True	False	4	4	False	False	9	44	AES instruction set;Adversary model;Algorithm;Authenticated encryption;Authentication;Cipher;Concrete security;Correctness (computer science);Cryptographic nonce;Cryptographic primitive;Cryptography;Dependent type;Encryption;Firefox;Galois/Counter Mode;Google Cloud Messaging;High- and low-level;Multiplexing;Padding (cryptography);Poly1305;Primitive recursive function;Provable security;Reference i…
SP_17_024	14211	False	False	4	4	True	False	8	17	Firmware;Hoc (programming language);Patch (computing);Smart city
SP_17_025	17212	True	False	4	4	False	False	7	38	Aggregate data;Algorithm;Convex function;Convex optimization;Forth;Interactivity;Logistic regression;Privacy;Program optimization;Randomized algorithm;Server (computing);Support vector machine
SP_17_026	16423	False	False	4	4	False	False	7	37	Adversary (cryptography);Ciphertext;Database;Denial-of-service attack;Encryption;Matching (graph theory);Range query (data structures);Sorting;Spectral leakage
SP_17_027	14022	True	False	4	4	False	False	9	39	Computational model;Helios;Privacy;Program animation
SP_17_028	13877	False	False	4	4	False	False	7	37	Black box;Denial-of-service attack;Discharger;Inference attack;Machine learning;Row (database);Spectral leakage
SP_17_029	13862	False	False	4	4	False	False	9	34	Authentication;Digital footprint;Enhanced entity–relationship model;Hand geometry;Laptop;Mobile device;Multi-touch;Smartphone;Smudge attack;Spatial variability;SwIPe (protocol);Tablet computer;Touchscreen;Usability;Usability testing;User experience
SP_17_030	15369	False	False	4	4	True	True	6	42	Black box;Clam AntiVirus;Code coverage;Crash (computing);Cross-reference;Evasion (network security);Failure rate;Library;Man-in-the-middle attack;Memory corruption;Parsing;Portable Document Format;Software bug;Software testing;Transport Layer Security;Vulnerability (computing);X.509;american fuzzy lop
SP_17_031	12898	False	False	4	4	True	True	10	39	ARM architecture;Address space;Address space layout randomization;Binary file;Binary hardening;Code reuse;Commercial software;Compiler;Debugging;In-place algorithm;InterPro;Memory footprint;Mobile device;Software incompatibility;XML Object Model
SP_17_032	16253	False	False	4	4	False	False	8	44	Computer security;Encryption;End-to-end encryption;Mental model;Secure communication;Transport Layer Security;WhatsApp Messenger
SP_17_033	21481	True	False	4	4	True	False	15	31	Cryptography;Diffie–Hellman key exchange;Direct Anonymous Attestation;Forward anonymity;Key (cryptography);Keyboard shortcut;Provable security;Synchronous optical networking;Trusted Computing;Trusted Platform Module;U-Prove;X86
SP_17_034	21307	True	False	4	4	True	False	15	26	AND gate;Adversary (cryptography);Analysis of algorithms;Cache (computing);Computation;High-throughput computing;Random permutation;Secure multi-party computation;Throughput
SP_17_035	14015	False	False	4	4	False	False	8	42	Bare machine;Code injection;Code integrity;Compiler;Control flow;Embedded system;Information system;Internet of things;LLVM;Run time (program lifecycle phase)
SP_17_036	15654	False	False	4	4	True	True	10	48	Big data;Data hub;Data store;Information privacy;Machine learning;Monetization;Personalization;Scalability;Selectivity (electronic);Working set
SP_17_037	15432	False	False	4	4	False	False	5	52	Adversary (cryptography);Byzantine fault tolerance;Experiment;Formal verification;Pigeonhole sort;Randomness;Scalability;Secret sharing;Selection bias;Shard (database architecture)
SP_17_038	22163	True	False	4	4	True	True	9	34	Artificial neural network;C++;Computation;Experiment;Gradient;Gradient descent;Image processing;Information privacy;Linear function (calculus);Logistic regression;Machine learning;Nonlinear system;Optical character recognition;Predictive modelling;Privacy;Secure two-party computation;Server (computing);Sigmoid function;Softmax function;Stochastic gradient descent;Two-phase commit protocol
SP_17_039	14954	False	False	4	4	False	False	4	25	Augmented reality;Experience;Head-mounted display;Microsoft HoloLens;Stemming
SP_17_040	18721	False	False	4	4	False	False	7	19	Controlled vocabulary;Document;Document retrieval;Elasticsearch;Experiment;Multitenancy;Side-channel attack;Solr;Tf–idf;Web search engine;Web search query
SP_17_041	13827	False	False	4	4	True	True	7	23	Abstract family of languages;Bug bounty program;Code coverage;Context-sensitive grammar;Deep learning;Denial-of-service attack;Heuristic;Internet Explorer;JavaScript;Knowledge Search;Memory corruption;Mutation (genetic algorithm);Open-source software;Parsing;Rendering (computer graphics);Seed;Software bug;Text corpus;XML;XSLT;libxml2;libxslt
SP_17_042	17061	False	False	4	4	True	True	10	41	Android;Information privacy;Machine learning;Mobile operating system;Run time (program lifecycle phase);Smartphone;Usability;iOS
SP_17_043	18666	False	False	4	4	True	True	5	123	Computer security;Cryptography;Database;NewSQL;NoSQL;Open-source software;Performance Evaluation;SQL;Usability
SP_17_044	14515	False	False	4	4	True	True	4	16	Complex network;Confidentiality;Denial-of-service attack;Document processing;Google Cloud Print;Internet;Jumpstart Our Business Startups Act;Network Computer;Open-source software;Paperless office;Printer (computing);Printing;Real Time Kinematic
SP_17_045	21719	True	False	4	4	True	True	13	99	Computer security
SP_17_046	13457	False	False	4	4	True	False	11	31	Antivirus software;BIOS;Bare machine;Decision tree;Emulator;Evasion (network security);Fidelity of quantum states;Malware;Malware analysis;Mobile app;Statistical model;Threat (computer);Virtual machine
SP_17_047	13505	False	False	4	5	True	False	13	40	Android;Application security;Code reuse;Computer security;Cut, copy, and paste;Gradient;Gradient;Gradient descent;Information security;Information source;Paste;Paste substance;Philosophy of mind;Play Store;Scanning;Software developer;Solutions;Stack Overflow;Static program analysis;Stochastic gradient descent;benefit
SP_17_048	17541	False	False	4	4	True	True	13	64	Authentication;Black box;Interoperability;Library;Library (computing);Public key certificate;Public key infrastructure;Root certificate;Secure communication;Symbolic execution;Transport Layer Security;X.509
SP_17_049	13538	False	False	4	4	True	True	7	29	Android;Lock (computer science);Real life;Usability
SP_17_050	16111	False	False	4	4	True	False	12	39	Field research;Mobile operating system;Operating system;Privacy;Smartphone;Word error rate
SP_17_051	14952	True	False	4	4	False	False	5	36	3-D Secure;Denial-of-service attack;Experiment;Man-in-the-middle attack;Mobile app;Mobile phone;Password;Recommender system;Self-service password reset;User (computing)
SP_17_052	15296	False	False	4	4	True	False	15	11	Botnet;Credential;Experiment;Honeypot (computing);Malware;Remote Desktop Protocol;Remote desktop software
SP_17_053	14126	True	True	4	4	False	False	7	38	Algorithm;Artificial neural network;Benchmark (computing);Defensive programming;Machine learning;Neural Networks
SP_17_054	16618	False	False	4	4	True	False	15	14	Address space;Agile software development;Autonomous system (Internet);Bulletproof hosting;Cloud computing;Ecosystem;Statistical classification;Strategic management;Terabyte;Underground
SP_17_055	14970	False	False	4	4	True	True	9	36	Duplicate code;Ecosystem;Function-level programming;Open Sound System;Open-source software;Preprocessor;Scalability;Software bug;Software developer;Software development;Software system;Source lines of code;Ubuntu;Vulnerability (computing)
SP_17_056	19724	True	True	4	4	False	False	12	65	Computational hardness assumption;Computational model;CryptoVerif;Cryptographic primitive;Cryptography;HTTPS;Interoperability;JavaScript;Logjam (computer security);ProVerif;Reference implementation;Shadow Copy;Transport Layer Security;Triple DES;Type system
SP_17_057	28590	False	False	4	8	False	False	8	87	Algorithm;Amortized analysis;Broadcast automation;Confidentiality;Database;Encryption;Enterprise resource planning;Information flow (information theory);Non-interference (security);Personally identifiable information;Potential method;Precision and recall;Programmer;Provable prime;Side-channel attack;Type inference;Type system;Verification and validation
SP_17_058	13018	False	False	4	4	True	True	7	23	AdBlock;Device fingerprint;Fingerprint;Google Chrome;Google Chrome extension;Public key fingerprint
SP_17_059	12338	False	False	4	4	True	False	10	22	Exploit (computer security);Shellcode;Test case;The 100;Vulnerability (computing)
SP_17_060	19028	False	False	4	4	True	True	9	50	Benchmark (computing);Bulldozer (microarchitecture);Cloud database;Column (database);Computation;Correctness (computer science);Cryptographic protocol;Cryptography;Database;Deterministic automaton;Formal verification;High-level programming language;IBM Tivoli Storage Productivity Center;Interactive proof system;Microsoft SQL Server;Outsourcing;Polylogarithmic function;Polynomial;Preprocessor;Rela…
MICRO_17_001	12647	False	False	1	1	True	True	9	46	Banshee;Cache (computing);Cache coherence;Design closure;Dynamic random-access memory;Lookup table;Memory bandwidth;Page table;Spectral efficiency;Translation lookaside buffer
MICRO_17_002	10302	False	False	1		True	True	11	45	ASIC;Ampersand;Big data;CMOS;Central processing unit;Data rate units;Dynamic dispatch;Intrusion detection system;Memory address;Performance per watt;Stream processing
MICRO_17_003	10022	False	False	1		True	False	18	5	CAS latency;Computation;DIMM;Data buffer;End system;End-to-end encryption;Field-programmable gate array;Flash memory;Gigabyte;Magnetoresistive random-access memory;Memory bus;NVDIMM;PCI Express;Pin compatibility;Prototype;Registered memory;Server (computing)
MICRO_17_004	11598	False	False	1	6	True	True	12	26	Acoustic model;Central processing unit;Computer data storage;Finite-state machine;Gigabyte;Graphics processing unit;Hardware acceleration;Language model;Megabyte;Memory bandwidth;Memory footprint;Requirement;Small form factor;Speech recognition;Transducer;Viterbi algorithm;Wearable technology
MICRO_17_005	14799	False	False	1	1	False	False	12	63	Data dependency;Dynamic random-access memory;Failure rate;File system permissions;Forward error correction;Pareto efficiency;Refresh rate;Single-core;Software testing
MICRO_17_006	11638	False	False	1	1	True	True	4	41	Algorithm;Approximation;Artificial neural network;CPU cache;Central processing unit;Computation;Graphics processing unit;Noise reduction;Pipeline (computing);Pixel;Program optimization;Sensor;User interface
MICRO_17_007	13077	False	False	1	1	True	False	10	26	Baseline (configuration management);Central processing unit;Concurrency (computer science);Dynamic random-access memory;Graphics processing unit;High Bandwidth Memory;ISDB;Locality of reference;Memory controller;Terabyte;Throughput;Wiring
MICRO_17_008	11291	False	False	1	1	False	False	5	27	Autonomous car;CMOS;Dennard scaling;Field-programmable gate array;Graphics processing unit;Hazard (computer architecture);Low-power broadcasting;Manycore processor;Microarchitecture;Pipeline (computing);Shared memory;Very-large-scale integration;Video-in video-out
MICRO_17_009	12936	False	False	1		False	False	6	51	Baseline (configuration management);Benchmark (computing);Central processing unit;Classic RISC pipeline;Context switch;Exception handling;Graphics processing unit;Lazy evaluation;Memory management;Page fault;Preemption (computing);Speedup
MICRO_17_010	12598	False	False	1	5	True	True	12	44	3D XPoint;Allocate-on-flush;Atom;Atom;Computer architecture simulator;Experiment;Limiter;Memory controller;Memristor;Non-volatile memory;Phase-change memory;Program optimization;Proteus;Requirement;Simulation;Volatile memory
MICRO_17_011	10319	False	False	1	1	True	False	6	28	Data parallelism;Graphics processing unit;Memory hierarchy;Moore's law;Non-uniform memory access;Parallel computing;Performance per watt;Programming model;Scalability;Scheduling (computing);Single instruction, multiple threads;Throughput;Transistor;Uniform memory access
MICRO_17_012	12375	False	False	1	3	False	False	9	26	Address space;Byte;Byte addressing;Computer data storage;Convergence Insufficiency;Data structure;Dynamic data;Dynamization;Experiment;Linked list;Non-volatile memory;Persistence (computer science);Pointer (computer programming);Volatile memory
MICRO_17_013	17251	False	False	1	1	True	True	13	81	Address space;CAS latency;CCIR System I;Central processing unit;Computer data storage;General-purpose computing on graphics processing units;Graphics processing unit;High-level programming language;IBM System i;In-place algorithm;Industry Standard Architecture;Manual memory management;Memory management;Memory protection;Overhead (computing);PCI Express;Page (computer memory);Page table;Paging;Q-B…
MICRO_17_014	13332	False	False	1	5	False	False	6	72	Approximation algorithm;Backup;Backup and Restore;Computation;Non-volatile memory;Synergy
MICRO_17_015	13497	False	False	1	1	True	True	8	68	Best, worst and average case;Compiler;Computation;Deployment environment;Graphics;Graphics processing unit;Multithreading (computer architecture);Operand;Register file;Run time (program lifecycle phase);Thread (computing)
MICRO_17_016	12099	False	False	1	1	True	True	7	30	Application programming interface;Computation;Computer programming;Data center;Data-intensive computing;Design space exploration;Embedded system;Flash file system;Flash memory controller;Garbage collection (computer science);Non-volatile memory;Overhead (computing);Solid-state drive;Solid-state electronics;Volatile memory;Wear leveling
MICRO_17_017	13005	False	False	2	2	True	True	13	30	Algorithm;Artificial intelligence;Benchmark (computing);Clock signal;Embedded system;End-to-end principle;Field-programmable gate array;General-purpose computing on graphics processing units;Graphics;Graphics processing unit;Joule;Legacy code;Performance per watt;Requirement;Scratch (programming language);Signal processing;Speedup;Supercomputer;Throughput
MICRO_17_018	12247	False	False	1	1	True	False	14	50	Gradient boosting;Lasso;Matrix regularization;Mobile data terminal;Non-functional requirement;Non-volatile memory;Persistence (computer science);Requirement
MICRO_17_019	12024	False	False	1	1	False	False	9	53	Atomicity (database systems);Big data;Computation;Double data rate;Exabyte;Hardware acceleration;In-memory database;Intel Core (microarchitecture);Limiter;Manycore processor;Memory controller;Performance per watt;Processor design;Remote procedure call;Shared memory
MICRO_17_020	11734	False	False	1	1	True	True	6	51	Central processing unit;Evasion (network security);Head-mounted display;Helmet-mounted display;High- and low-level;Learnability;Logistic regression;Malware;Probably approximately correct learning;Reverse engineering;Software bug
MICRO_17_021	12392	False	False	2	15	False	False	2	43	Alphabet (formal languages);Amplifier;Automata theory;Automaton;Benchmark (computing);CPU cache;Central processing unit;Compiler;Dynamic random-access memory;Finite-state machine;Locality of reference;Memory bandwidth;Nondeterministic finite automaton;Parsing;Pattern matching;Pipeline (computing);Principle of locality;Sense amplifier;Speedup;X86;XML
MICRO_17_022	13456	False	False	1	1	False	False	10	29	Algorithm;Central processing unit;Computer security;Design by contract;Digital electronics;Information flow;Information flow (information theory);Information security;Low-power broadcasting;Microprocessor;Secure by design;Stock and flow;Vulnerability (computing)
MICRO_17_023	14537	False	False	1	1	True	True	12	83	AMBIT;Amplifier;Baseline (configuration management);Bit array;Bitmap;Bitmap index;Bitwise operation;Central processing unit;Cube;Data-intensive computing;Database;Dynamic random-access memory;Field-programmable gate array;Graphics processing unit;Hybrid Memory Cube;In-memory database;Memory bandwidth;Memory bus;Power inverter;SIMD;Sense amplifier;Simulation;Throughput;Web search engine
MICRO_17_024	10955	True	False	1	3	False	False	9	36	Cache (computing);Computer;Computer security;Information flow (information theory);Information security;Side-channel attack;Simulation
MICRO_17_025	14788	False	False	1	2	True	True	8	67	Application-specific integrated circuit;Artificial neural network;Bandwidth (signal processing);Bitwise operation;Convolutional neural network;Dynamic random-access memory;Functional completeness;Graphics processing unit;In-memory database;Internet bottleneck;Parallel computing;Random-access memory;Speedup
MICRO_17_026	12155	False	False	1	1	False	False	7	41	Algorithm;Central processing unit;Cloud computing;Computational resource;Covert channel;Data center;Data rate units;General-purpose computing on graphics processing units;Graphics processing unit;Interference (communication);Microarchitecture;Parallel computing;Reverse engineering;Scheduling (computing);Trojan horse (computing)
MICRO_17_027	12836	False	False	1	1	True	True	9	37	Address space;Computer data storage;Data deduplication;ECC memory;Graphic art software;Hash function;Hypervisor;Kernel same-page merging;Memory address;Memory controller;Memory footprint;Simulation;Virtual machine
MICRO_17_028	16233	False	False	1	6	False	False	6	68	Algorithm;Application-specific integrated circuit;Broadcast automation;Compiler;Computer program;Digital subscriber line;Domain-specific language;Field-programmable gate array;Gradient;Gradient descent;High- and low-level;Machine learning;Parallel computing;Processor design;Programmer;Scalability;Software development;Source lines of code;Speedup;Thread (computing)
MICRO_17_029	14085	False	False	1	1	False	False	11	46	Brain–computer interface;Branch predictor;Central processing unit;Clock rate;Electroencephalography;Embedded system;Perceptron
MICRO_17_030	11098	False	False	1	1	False	False	6	16	16-bit;8-bit;Artificial neural network;Bitap algorithm;Computation;Convolutional neural network;Data parallelism;Deep learning;Degree of parallelism;Fixed-point arithmetic;Neural Networks;Parallel computing
MICRO_17_031	10588	False	False	1	1	True	False	14	28	Branch predictor;CPU cache;Data dependency;Instruction-level parallelism;Memory address;Microsoft Windows;Parallel computing;Password Authentication Protocol;Requirement;Value (ethics)
MICRO_17_032	12677	False	False	1	1	True	True	12	70	Application-specific integrated circuit;Artificial neural network;Circulant matrix;Computational complexity theory;Deep learning;Embedded system;Fast Fourier transform;Field-programmable gate array;Inference engine;Multiplication algorithm;Network architecture;Pipeline (computing);Scalability;Throughput
MICRO_17_033	9906	True	False	1	7	False	False	3	27	8b/10b encoding;Benchmark (computing);CPU cache;Perceptron;Program optimization;Speedup;Thread (computing)
MICRO_17_034	11954	False	False	1	1	True	True	6	54	Baseline (configuration management);Best, worst and average case;CPU cache;Cache (computing);Context switch;Network switch;Page table;Telephone exchange;Thread (computing);Translation lookaside buffer;Virtual machine;Virtual reality
MICRO_17_035	12033	False	False	1	1	False	False	9	40	64-bit computing;ARM architecture;Benchmark (computing);Central processing unit;ChIP-on-chip;Correctness (computer science);Dynamic voltage scaling;Multi-core processor;X86
MICRO_17_036	13652	False	False	1	1	True	True	8	32	Consistency model;High- and low-level;Litmus;Microarchitecture;Multi-chip module;Multi-core processor;Parallel computing;RISC-V;Sequential consistency;SystemVerilog;Verification and validation
MICRO_17_037	15100	False	False	1	2	True	False	16	58	Baseline (configuration management);Cache (computing);End-to-end principle;Handheld game console;Macroblock;Mobile device;Stock and flow;Streaming media;Systems design;Video decoder;Video display controller;Video processing
MICRO_17_038	12158	True	False	1	1	False	False	9	33	Cache coherence;Communications protocol;Formal verification;Push-button;Systems architect
MICRO_17_039	15757	False	False	1		True	True	14	72	Boundary vector field;Central processing unit;Dynamic voltage scaling;Graphics processing unit;Power supply;Scheduling (computing);Static random-access memory;Throughput
MICRO_17_040	12708	False	False	1	1	True	True	11	58	Arbitrary code execution;Benchmark (computing);Concurrency (computer science);Consistency model;Correctness (computer science);Overhead (computing);Parsec (parser);Race condition;Software bug;Strong consistency;Thread (computing);Type safety
MICRO_17_041	13051	False	False	1	1	True	True	10	50	Bump mapping;Die (integrated circuit);Dummy variable (statistics);Dynamic random-access memory;Frequency capping;Headroom (photographic framing);Heat sink;Overhead projector;Process migration;Simulation;Thermal copper pillar bump;Thermal resistance;Transistor
MICRO_17_042	12482	False	False	3		False	False	13	32	Algorithm;Amiga Reflections;Clock rate;Computer graphics;Control flow;Display resolution;Graphics processing unit;Path tracing;Rendering (computer graphics);SIMD;Single instruction, multiple threads;Visual effects;Z-buffering
MICRO_17_043	11440	True	False	1	2	True	True	6	30	Bloom filter;Cache (computing);Database server;Forth;Interrupt handler;Kilobyte;Network switch;Operating system;Scheduling (computing);System call;Web server;Windows Task Scheduler
MICRO_17_044	13347	False	False	1		True	True	13	33	Computation;GeForce;Graphics;Graphics pipeline;Graphics processing unit;NVLink;Network traffic control;Pure Data;Runahead;Scalability;Simulation;Speedup
MICRO_17_045	12458	False	False	1	1	False	False	8	44	Central processing unit;Clock rate;Control theory;Dynamic frequency scaling;Dynamic voltage scaling;Frequency scaling;Multi-core processor;Operational amplifier;Provisioning;Scheduling (computing);Throughput
MICRO_17_046	12358	False	False	1	3	True	True	10	42	Face detection;Graphics processing unit;Pipeline (software);Software design pattern
MICRO_17_047	10768	False	False	1	1	True	True	8	26	Cache (computing);Consistency model;False sharing;Key-value database;LevelDB;Linux;Linux;Memory protection;Parallel computing;Ptrace;Service control point;Speedup;Strong consistency;User space
MICRO_17_048	11838	False	False	1	1	True	True	11	32	CUDA;Data dependency;Dynamic programming;Graphics processing unit;Parallel computing;Run time (program lifecycle phase);Scheduling (computing);Synchronization (computer science);Thread block;Wire-frame model
MICRO_17_049	11415	True	False	1	1	False	False	5	45	Architectural decision;Best, worst and average case;Glossary of computer graphics;Risk management;Software architecture
MICRO_17_050	11428	False	False	1	1	False	False	9	25	Analog-to-digital converter;Baseline (configuration management);Computation;Computer;Computer architecture;Embedded system;Graphics processing unit;Model of computation;Nonlinear system;Supercomputer
MICRO_17_051	10128	True	False	1	1	False	False	12	22	Algorithm;Automatic vectorization;Best, worst and average case;Central processing unit;Compiler;Heuristic;LLVM;Microprocessor;NAS Parallel Benchmarks;Parallel computing;SIMD;Speedup;Successive linear programming;Superword Level Parallelism
MICRO_17_052	12429	False	False	1	8	False	False	12	38	Computer;Error detection and correction;Execution pattern;Fault tolerance;Microarchitecture;Programmer;Quantum computing;Quantum error correction;Quantum mechanics;Qubit;Scalability
MICRO_17_053	15790	False	False	1	2	False	False	5	58	Algorithm;Compiler;Computation;Data access;Experiment;Locality of reference;Manycore processor;Multi-core processor;Network on a chip;Programming paradigm;Run time (program lifecycle phase);Thread (computing)
MICRO_17_054	11314	False	False	1	1	False	False	8	49	Angular defect;Compiler;Computation;Computer;Error detection and correction;Fastest;Microarchitecture;Network congestion;Optimizing compiler;Quantum;Quantum computing;Quantum error correction;Quantum mechanics;Qubit;Scalability;Scheduling (computing);Simulation;Toric code
MICRO_17_055	11595	False	False	1	1	True	False	14	43	Hall-effect thruster;Thread (computing);Throughput
MICRO_17_056	10484	False	False	1	1	False	False	5	41	Computation;Computer architecture;Pipeline (computing);Semiconductor;Simulation;Standard cell;Superscalar processor;Thin-film transistor;Transistor
MICRO_17_057	14769	False	False	1	1	False	False	17	43	Baseline (configuration management);Central processing unit;Data parallelism;Data structure alignment;Decoupling (electronics);Microarchitecture;Parallel computing;Program lifecycle phase;SIMD;Speedup
MICRO_17_058	10992	False	False	1	1	False	False	8	14	Best, worst and average case;Bluetooth;Compaq LTE;Compiler;Computer architecture;Dynamic logic (digital electronics);EMI;Frequency band;Interference (communication);Radio frequency;Run time (program lifecycle phase)
MICRO_17_059	11665	False	False	1	2	True	True	17	48	Apache Synapse;Artificial neural network;Computation;Deep learning;Graphics processing unit;Impedance bridging;Program optimization;Singlet fission;Speedup;Synapse;Web service
MICRO_17_060	11444	False	False	1		False	False	6	22	Address space;B+ tree;Baseline (configuration management);Byte;Byte addressing;Computer data storage;IBM Tivoli Storage Productivity Center;Identifier;Memory address;Microarchitecture;Non-volatile memory;Out-of-order execution;Persistence (computer science);Persistent memory;Programming complexity;Speedup
MICRO_17_061	11267	False	True	1	1	False	False	8	42	Algorithm;Central processing unit;Code word;Compiler;Computer;Computer engineering;High- and low-level;High-level programming language;Integer factorization;Microarchitecture;Microcode;Programming language;Quantum;Quantum algorithm;Quantum computing;Quantum mechanics;Quantum system;Qubit;Transmon
MobiCom_17_001	10383	False	True	2	2	True	True	8	5	Emulator;Firmware;Modulation;Subcarrier;Super G (wireless networking);Throughput
MobiCom_17_002	13315	False	False	1		False	False	6	43	Algorithm;Chipset;Data rate units;Electron mobility;Experiment;Gigabit;PHY (chip);Telephone exchange;Throughput
MobiCom_17_003	14826	True	False	1	1	True	False	12	48	Algorithm;Ambient calculus;Data rate units;Downtime;Electron mobility;Experiment;Network architecture;Peripheral Interface Adapter;Wireless access point
MobiCom_17_004	13559	False	False	1	1	False	False	12	39	Compaq LTE;Data access;Forwarding plane;Mobile device;Parallel computing
MobiCom_17_005	8289	False	False	1	1	True	True	11
MobiCom_17_006	8638	True	False	2	2	False	False	8	18	Access network;Display resolution;Imperative programming;Mobile app;Mobile phone;Radio access network;User experience
MobiCom_17_007	12421	False	False	3	3	True	False	11	26	Centralisation;End-to-end encryption;End-to-end principle;Failure rate;High availability;Social network;Stationary process
MobiCom_17_008	12813	False	True	1	1	False	False	7	29	Computation;Duplex (telecommunications);ETSI Satellite Digital Radio;Embedded system;MIMO;Modular design;PHY (chip);Pipeline (computing);Router (computing);Simulation Interoperability Standards Organization;Stock and flow
MobiCom_17_009	12480	False	False	1	1	True	True	7	19	Algorithm;Channel capacity;Duplex (telecommunications);Experiment;Frequency band;Hoc (programming language);Interference (communication);Loopback;One-way function;Relay;Routing;Simulation;Strategic management;Throughput
MobiCom_17_010	13470	False	False	1	1	True	True	14	45	Access network;End-to-end principle;Network architecture;Over-the-top content;Radio access network;Requirement;Software deployment
MobiCom_17_011	12147	False	False	1	1	False	False	7	31	Decoupling (electronics);Download;Mobile device;Multipath propagation;Scheduling (computing);Smartphone;Web page
MobiCom_17_012	11880	False	False	3	15	True	True	13	29	Backhaul (telecommunications);Gigabit;Network architecture;Network planning and design;Radio frequency;Steerable filter;Viz: The Computer Game
MobiCom_17_013	10039	False	False	3	9	True	True	6	22	Central processing unit;Communications protocol;Duplex (telecommunications);Laptop;Mobile device;Near field communication;One-way function;Smartphone;Social network;Transmitter
MobiCom_17_014	12063	False	False	2	2	True	True	12	42	Denial-of-service attack;Liquid-crystal display;Movie projector;Telecommunications link;Transmitter
MobiCom_17_015	10691	False	False	1	1	True	True	10	25	Collaborative filtering;Flicker (screen);Grayscale;Interference (communication);Modulation;Throughput;Transmitter;Uncompressed video;VLC media player
MobiCom_17_016	13169	True	False	1	1	True	True	6	10	Angle of arrival;Experiment;Global Positioning System;Photogrammetry;Software deployment;Sparse matrix;Ubiquitous computing
MobiCom_17_017	11612	False	False	3	8	True	False	19	33	Algorithm;Analog-to-digital converter;Application-specific integrated circuit;Blocking (radio);CMOS;Carrier frequency;ETSI Satellite Digital Radio;Frequency divider;Indoor positioning system;Integrated circuit;Interference (communication);Line-of-sight (missile);Low-power broadcasting;Machine learning;Multiplexing;RF modulator;Radio frequency;Sampling (signal processing);Signal processing;Ultra-w…
MobiCom_17_018	12639	False	False	1	1	False	False	10	31	Crowdsourcing;Experiment;Participatory sensing;Sampling (signal processing);Smart city;The Current;Transmitter;Video game localization
MobiCom_17_019	12191	False	False	2	2	True	False	10	39	Algorithm;Internationalization and localization;Radio-frequency identification;Super-resolution imaging;Ultra-wideband;Video game localization
MobiCom_17_020	13890	False	False	1	1	True	True	8	44	Gesture recognition;Nominal impedance;Pervasive informatics;Radio-frequency identification;SwIPe (protocol);User interface
MobiCom_17_021	10987	False	False	2	2	True	True	7	21	Data rate units;Denial-of-service attack;Experiment;Flip graph;Graphical model;Mathematical optimization;Throughput
MobiCom_17_022	12125	False	False	1	2	True	True	11	43	Multipath propagation;RSS;Radio frequency;Radio-frequency identification;Real life
MobiCom_17_023	14812	False	False	1	1	True	False	14	59	Hash function;Heterogeneous Element Processor;Radio-frequency identification;Software deployment
MobiCom_17_024	13687	False	False	1	1	True	False	12
MobiCom_17_025	14348	False	False	1	1	False	False	8	56	Camera phone;Experiment;Fault tolerance;Image processing;Interference (communication);Waveform
MobiCom_17_026	11970	False	False	1	1	False	False	5	26	Authentication;Broadcast automation;Electron mobility;Google Now;Headphones;Home automation;Microphone;Replay attack;Siri;User interface;Wearable computer;Wearable technology
MobiCom_17_027	10197	False	False	1	1	True	True	9	29	Covert channel;Data security;Excalibur: Morgana's Revenge;Experiment;Laptop;Malware;Mobile device;Mobile operating system;Mobile phone;Network interface;Network interface controller;Nominal impedance;Radio frequency;Transmitter
MobiCom_17_028	12675	False	False	1	1	True	True	8	37	Android;Computer form factor;Graphical user interface;Head-mounted display;Look and feel;Programming model;Relay;Second screen;Smart device;Smartphone;Smartwatch;User interface;Wearable technology
MobiCom_17_029	11807	False	False	1	1	True	True	10	22	Executable;Holism;Internet of things;Overhead (computing);Read-only memory;Run time (program lifecycle phase);Source lines of code;Top-down and bottom-up design
MobiCom_17_030	11726	False	False	1	1	True	True	10	21	Android;Database;End-to-end principle;Mobile operating system
MobiCom_17_031	12338	False	False	1	1	True	True	12	32	Central processing unit;Data compression;Data rate units;Floating Point Systems;Immersion (virtual reality);Interaction;Mobile device;Refresh rate;Server (computing);Smartphone;Virtual reality
MobiCom_17_032	10363	False	False	2	2	True	True	10	15	Experience;Floor and ceiling functions;Graphics processing unit;Image resolution;Low-power broadcasting;Mobile device;Mobile game;Smartphone
MobiCom_17_033	12650	False	False	2	2	True	False	10	50	Computer scientist;Database;Ground truth;Population;Sampling (signal processing);Virtual private network
MobiCom_17_034	12549	False	False	2	2	True	True	12	38	Approximation algorithm;JavaScript;Program slicing;Scalability;Web page;Web server;World Wide Web
MobiCom_17_035	12449	False	False	3	8	False	False	8	39	Channel state information;Complexity;Digital signal processing;Frequency offset;Network packet;Network performance;Signal processing;State (computer science);Stateful firewall;Universal Software Radio Peripheral
IGSC_17_001	7479	False	False	2		False	False	11	14	Android;Application checkpointing;Aspartate Transaminase;Booting;Computer;Computers;Constrained optimization;Constraint (mathematics);Digital footprint;Laptop;Mobile app;Optimization problem;Program optimization;Shutdown (computing);Smartphone;Smartphone
IGSC_17_002	7654	False	False	4	4	False	False	14	29	Advanced Power Management;Algorithm;Artificial neural network;Baseline (configuration management);Bayesian network;Cache;Calculus of variations;Deploy;Inference;Multi-armed bandit;Multitier architecture;Neural Network Simulation;Next-generation network;Optimization problem;Power management;Sleep mode;Telephone exchange;algorithm
IGSC_17_003	7110	False	False	5		True	True	11	16	Abdomen;Android;Digital footprint;Mobile app;Smartphone;Smartphone
IGSC_17_004	5575	False	False	5		False	False	11	26	Anatomic Node;Apathy;Bit-level parallelism;Cross Reactions;Crosstalk;Embodied energy;Error detection and correction;Heart failure;Holism;Pointer <dog>;Solutions;error correction
IGSC_17_005	5218	False	False	5		True	False	14	18	2.5D;ChIP-on-chip;Computation;Computation (action);DNA Integration;Interconnection;Interposer;Multi-core processor;Network on a chip;Routing;Scalability;Silicon;Simulation;anatomical layer
IGSC_17_006	4426	True	False	5		False	False	10	9	Apache Cassandra;Big data;Complement System Proteins;Database;MongoDB;NoSQL;Published Database;Question (inquiry);Relational database management system;Response time (technology);SQL;Structured Query Language;Throughput;Workload
IGSC_17_007	6944	False	False	2	2	False	False	8	21	ARM architecture;Architecture as Topic;Central processing unit;Congenital contractural arachnodactyly;FBN2 wt Allele;Interdependence;Multithreading (computer architecture);Predictive modelling;Scheduling (computing);Thread (computing);voltage
IGSC_17_008	6472	True	False	5		False	False	15	15	Anatomic Node;Architecture as Topic;Data structure;Experiment;Heterogeneous computing;Impacted tooth;integral
IGSC_17_009	6949	False	False	2	2	False	False	10	11	Algorithm;Backup;Fault tolerance;Multi-core processor;Scheduling (computing);algorithm;voltage
IGSC_17_010	7106	True	False	2	2	False	False	9	26	Classification;Hereditary pancreatitis;Level of detail;Out-of-band agreement;Perf (Linux);Profiling (information science);RASSF5 wt Allele;Recommender system;Taxonomy (general);Workload
IGSC_17_011	6567	True	False	3	3	True	False	7	2	Acclimatization;Carbon Footprint;Clock gating;Computation;EAF2 gene;Exception handling;Frequency scaling;Granule;Java;Java Programming Language;Perf (Linux);Performance per watt;Power gating;Programming Languages;RASSF5 gene;Software developer;Supercomputer;Watt;voltage
IGSC_17_012	5392	False	False	5		True	True	9		Android;Best, worst and average case;Deploy;Drain device;Greater Than;Hardware performance counter;Less Than;Scheduling (computing);Smartphone;Smartphone;Software deployment
IGSC_17_013	6863	False	False	3	3	False	False	11	17	Allocation;Anatomic Node;Benchmark (computing);OpenMP;Parallel computing;Program optimization;Programming model;Run time (program lifecycle phase);Runtime system
IGSC_17_014	6085	False	False	4	4	False	False	9	7	Backlink;Backplane;Backplane Device Component;Communication endpoint;Controllers;Data center;Decision;Duplex (telecommunications);Fat tree;Holism;NOONAN SYNDROME 3;Platelet Glycoprotein 4, human;Power management;Router (computing);Semiconductor consolidation;Simulation;Simulators;Sleep mode;Software-defined networking;TRANSMITTER (Medical Device);Transmitter;Two-port network
IGSC_17_015	7857	False	False	2	2	True	False	11	11	Algorithm;Approximation algorithm;Bluetooth;Colocation centre;Data center;Global optimization;Optimization mechanism;PEG10 gene;Program optimization;Programs - Publication Format;Server (computing);Simulation;Trimethoprim-Sulfamethoxazole Combination;algorithm;ergoloid mesylates, USP
IGSC_17_016	5672	True	False	5		False	False	11	14	Analysis;Benchmark (computing);Central processing unit;Dynamic voltage scaling;Electronic data processing;Execution;Frequency scaling;Graphics processing unit;PARSEC;Parsec;Program optimization;Run time (program lifecycle phase);Thread (computing);energy balance;voltage
IGSC_17_017	7024	False	False	5		False	False	14	26	Combinatorial optimization;Graph partition;Integer programming;Job shop scheduling;Legal fine;Linear IgA Bullous Dermatosis;Linear programming;Makespan;Mathematical optimization;Multi-core processor;Nevus sebaceous;Optimization problem;Partition problem;Program optimization;Run time (program lifecycle phase);Scheduling (computing);Single-core;Speedup;XIAP gene
IGSC_17_018	4978	False	False	5		False	False	13	31	Algorithm;Allocation;Categorization;Conflict (Psychology);Dynamic frequency scaling;Dynamic voltage scaling;Frequency scaling;Heuristic;Heuristics;Integer programming;Linear programming;Pareto efficiency;Performance Evaluation;Polyethylene terephthalate;Program optimization;Radiotherapy Systems, Linear Accelerator;Scheduling (computing);Solutions;algorithm
IGSC_17_019	7175	False	False	5		False	False	5	12	Anatomic Node;CMOS;Emission - Male genitalia finding;Extracranial-Intracranial Arterial Bypass;Integrated circuit;Mobile computing;Semiconductor device fabrication;Top-down and bottom-up design;anatomical layer
IGSC_17_020	6023	False	False	5	10	True	True	11	15	Artificial neural network;Biological Neural Networks;Deep learning;Electricity;Inference;Less Than;Neural Network Simulation;Power Architecture;Power supply;Server (computing);Steady state;Virtual private server
IGSC_17_021	8564	False	False	5		False	False	16		Best-effort delivery;CPU (central processing unit of computer system);Central processing unit;Content management system;Deterministic algorithm;Dynamic random-access memory;Memory bandwidth;Multi-core processor;Real-time computing;Scheduling (computing);Simulation;Thermal management (electronics);anatomical layer;heat dissipation
IGSC_17_022	6451	True	False	2	2	True	True	11		Algorithm;Gradient;Greater Than;Mission critical;Power (Psychology);Quorum sensing;Simulation;algorithm
IGSC_17_023	4900	False	False	5	5	False	False	14	11	Cache (computing);Cloud computing;Elasticity (cloud computing);Memcached;Multitier architecture;Physical computing;Software as a service;Web server;benefit
ICAC_17_001	9028	False	False	3	3	True	True	13	28	Agile software development;Amazon Web Services;Cloud computing;Colocation centre;Interference (communication);Load balancing (computing);OpenVMS;Requirement;Scheduling (computing);Web application
ICAC_17_002	8240	False	False	3	9	True	True	9	20	Big data;Event stream processing;Jumpstart Our Business Startups Act;Microsoft Windows;Online and offline;Replay attack;Requirement;Social media;Stream processing
ICAC_17_003	8632	False	False	3	3	True	True	9	35	Heuristic;IPsec;Interference (communication);Linux;Machine learning;Matrix regularization;Scheduling (computing);Throughput;X86
ICAC_17_004	10221	False	False	3		True	True	10	28	Algorithm;Android;Computation;Desktop computer;Desktop metaphor;Digital footprint;Email;Feature phone;Laptop;Optimization problem;Program optimization;Seamless3d;Smartphone;Web navigation
ICAC_17_005	8620	False	False	3	3	False	False	12	24	Algorithm;Apache Hadoop;Big data;Concave function;Domain-specific language;Fuzzy control system;Heuristic;Heuristic (computer science);Job shop scheduling;Jumpstart Our Business Startups Act;Makespan;MapReduce;Self-tuning;System Wide Information Management;System administrator
ICAC_17_006	8779	False	False	3	6	True	True	12	26	Kernel (operating system);Multiverse;Operating system;Racket;Runtime system;z/OS
ICAC_17_007	8743	False	False	3	3	True	True	10	24	Artificial neural network;Cloud computing;Computational model;Elasticity (cloud computing);Feedback;Monad (functional programming);Monolithic kernel;Program optimization;Robustness (computer science);Scheduling (computing);Service-level agreement;Service-oriented architecture;System identification
ICAC_17_008	8936	False	False	3	11	False	False	13	31	Adaptive system;Case-based reasoning;E-commerce;Logic programming;Real-time data;Reinforcement learning;Run time (program lifecycle phase);Stationary process;Web application
ICAC_17_009	10016	True	True	3	3	False	False	12	27	Baseline (configuration management);Computation;Experiment;Logic programming;Mathematical optimization;Optimal control;Program optimization;Scalability;Self-assembly;Software system
ICAC_17_010	9049	False	False	3	3	False	False	8	35	Agent-based model;Aggregate function;Agile software development;Autonomic computing;Big data;Computation;Computational resource;Failure rate;Redundancy (engineering);Reverse engineering
ICAC_17_011	8019	False	False	3	4	False	False	17	34	Autonomic computing;Big data;Decision support system;Deep learning;Discharger;Edge computing;Electrocorticography;Electroencephalography;Emergence;Feature extraction;Multimodal interaction;Neurostimulation;Residue number system;Resting state fMRI;Self-discharge;Simulation;Spontaneous order
ICAC_17_012	8104	False	False	3	3	True	True	7	22	Application checkpointing;Crash (computing);Fault tolerance;Run time (program lifecycle phase);Snapshot (computer storage);State (computer science);Stream processing;Throughput
ICAC_17_013	9931	True	False	3		False	False	8	20	Daemon;Daemon (computing);Digital footprint;Feature phone;Low-power broadcasting;Microcontroller;Mobile app;Multi-core processor;Smartphone;User interface
ICAC_17_014	8342	False	False	3	3	True	False	9	20	Algorithm;Baseline (configuration management);Instagram;Simulation;Social network;Unsupervised learning
CCS_17_001	17905	True	False	1	1	True	True	8	36	Compiler;Computation;Garbled circuit;Two-phase commit protocol;Value (ethics);Yao graph
CCS_17_002	18399	False	True	1	1	False	False	9	49	Amortized analysis;Authentication;Computation;Data pre-processing;Garbled circuit;Preprocessor;Secure two-party computation
CCS_17_003	19276	False	False	1	1	False	False	5	35	Authentication;Boolean circuit;Computation;Data pre-processing;Experiment;Garbled circuit;High-level programming language;Scalability;Secure multi-party computation
CCS_17_004	12524	False	False	3	3	True	False	15	28	Adversary (cryptography);Amiga Reflections;Authentication;Biometrics;Enhanced entity–relationship model;Liveness;Medical ultrasound;Microphone;Passphrase;Password;Replay attack;Sampling (signal processing);Signal reflection;Smartphone;Speaker recognition
CCS_17_005	13856	False	False	1	1	True	True	11	36	Algorithm;Authentication;Biometrics;Denial-of-service attack;Experiment;Fingerprint;Fingerprint recognition;Lock (computer science);Password;Touchscreen
CCS_17_006	14061	False	False	1	1	True	False	9	26	Computer security;List of Code Lyoko episodes;Location-based game;Social presence theory;Usability
CCS_17_007	13287	False	True	1	1	True	True	4	32	Airplane mode;Cortana (Halo);Google Now;Huawei E220;Human–computer interaction;Microphone;Modulation;Nonlinear system;S-Voice;Siri;Speech recognition;Synchronous optical networking
CCS_17_008	14000	False	False	1	1	False	False	7	26	Adversary (cryptography);Denial-of-service attack;Evasion (network security);Malware;Morphing;Portable Document Format
CCS_17_009	10946	False	False	1	1	True	True	8	31	Approximation algorithm;Artificial neural network;Cryptography;Deep learning;Randomness
CCS_17_010	12489	False	False	1	1	True	True	10	21	Common Vulnerabilities and Exposures;Desktop metaphor;Internet security;Mobile device;Mobile security;Out There;User interface;World Wide Web
CCS_17_011	15914	True	False	3	3	False	False	2	42	JavaScript;Privacy;Reference frame (video);Tor Messenger
CCS_17_012	14590	False	False	1	1	True	False	15	29	Application programming interface;Browser extension;Browser security;Hypermedia;Privacy;Source lines of code;Web API;Web application
CCS_17_013	14921	False	False	1	1	True	False	12	22	Bitcoin;Cryptography;Data mining;Fork (software development);Nash equilibrium;Pools of Darkness
CCS_17_014	18967	False	False	1	1	True	False	12	33	Cloud computing;Computation;Correctness (computer science);Cryptographic protocol;Cryptography;Ethereum;Formal verification;Game theory;On-premises software;Plaintext;Rational Unified Process;Rationality;Smart contract;Solidity;Trust metric
CCS_17_015	15877	True	False	1	1	True	False	10	32	Bitcoin;Contingency (philosophy);Retrievability;SHA-2;Server (computing);Sudoku;Trusted third party;Zero
CCS_17_016	11782	False	False	1	1	True	True	10	36	Computation;Experiment;Malware;Scalability;Secure multi-party computation;Threat model;Usability
CCS_17_017	26144	True	False	1	1	False	False	16	35	Adversary (cryptography);Adversary model;Arithmetic circuit complexity;Compiler;Computation;Denial-of-service attack;Experiment;Fairness measure;LiveCode;Secret sharing;Secure multi-party computation
CCS_17_018	21027	True	False	1	1	True	False	12	48	Mathematical optimization;Secure state;Software deployment;Symmetric-key algorithm
CCS_17_019	14646	False	False	3	3	True	False	14	40	Computer;Habitat;Information needs;Information security;Password;Password management;Password manager;Password strength;Web application
CCS_17_020	16187	False	False	1	1	True	False	11	54	Computer science;Human error assessment and reduction technique;Password;Usability;Usability testing
CCS_17_021	22416	False	False	1	1	True	False	8	20	Amazon Mechanical Turk;Authentication;Dictionary;Dictionary attack;Encryption;Experiment;Java Caps;Linux;Linux;Login;Operating system;Password;Password-based cryptography;Personalization;State (computer science);Substitution (logic);The Turk;Usability
CCS_17_022	14389	False	False	1	1	True	False	12	25	Application security;Autonomous car;Autonomous system (Internet);Broadcast automation;DARPA Grand Challenge;Human factors and ergonomics;Mission critical;Our World;Programming paradigm;Software system
CCS_17_023	12509	False	False	1	1	False	False	12	43	Algorithm;Approximation algorithm;Artificial neural network;Binary code;Collision detection;Computer security;Control flow;Control flow graph;Deep learning;Firmware;Gemini Sound Products;Graph embedding;Malware;Matching (graph theory)
CCS_17_024	13086	False	False	1	1	True	True	12	42	Causality;Denial-of-service attack;Information flow;Information flow (information theory);Persistence (computer science);Reachability;Refinable function;System call
CCS_17_025	17547	False	False	1	1	False	False	5	50	Application domain;Greedy algorithm;Privacy;Time complexity
CCS_17_026	16163	True	False	1	1	False	False	6	54	Authentication;Helios;Privacy;ProVerif;Push-button;Tamarin;Type system
CCS_17_027	14545	False	False	1	1	False	False	9	46	Baseline (configuration management);Cluster analysis;Contact list;Differential privacy;Experiment;Graph property;Internet privacy;Population;Recommender system;Social graph;Social network;Synthetic data
CCS_17_028	13066	False	False	3	18	True	True	6	22	B-tree;Bitcoin;Duplex (telecommunications);Entity;Ethereum;Scalability;Throughput
CCS_17_029	19299	False	False	1	1	False	False	7	19	Bitcoin;Blocking (computing);Composability;Concurrency (computer science);Deadlock;Hop;Non-blocking algorithm;Performance Evaluation;Privacy;Product change notification;Provable prime;Provable security;Smart contract;Software deployment;Throughput;Time complexity;Universal composability
CCS_17_030	17284	True	False	1	1	True	True	7	31	Bitcoin;Micropayment;Scalability;Zcash
CCS_17_031	15247	False	False	1	1	True	True	14	43	Bandwidth (signal processing);Client–server model;Computation;End-to-end encryption;Experiment;Random access;Random-access machine;Secret sharing;Server (computing);Shamir's Secret Sharing
CCS_17_032	15195	False	False	1	1	False	False	6	32	Baseline (configuration management);Cloud storage;Dm-crypt;Encryption;Experiment;Local variable;Oblivious ram;Random-access memory;Speedup;User space
CCS_17_033	12875	True	True	1	1	False	False	5	49	Access time;Byte;Computation;Computational complexity theory;Data structure;Initialization (programming);Kibibyte;Overhead (computing);Phelim Boyle;Random access;Secret sharing;Secure multi-party computation
CCS_17_034	15095	False	False	1	1	True	False	16	44	Algorithm;Apex (geometry);Bootstrapping (statistics);Coat of arms;Exploit kit;Open security;Phishing;Rotten Tomatoes;Spawn (computing);VirusTotal
CCS_17_035	14453	False	False	1	1	True	False	16	39	Application security;Client-side;Content Security Policy;Exploratory factor analysis;Exploratory testing;Factor analysis;Fixed effects model;Generalized linear model;Latent variable;Malware;Patch (computing);Phishing;Shared web hosting service;Solution stack;Web application;Web application security;Webmaster;World Wide Web
CCS_17_036	13557	False	False	1	1	True	False	10	29	Phishing;Social engineering (security)
CCS_17_037	14158	False	False	1	1	False	False	7	57	Adversary (cryptography);Algorithm;Black box;Computer vision;Convolutional neural network;Facial recognition system;Internet Movie Database (IMDb);Machine learning;Matrix regularization;Predictive modelling;Standard ML;Test set
CCS_17_038	13438	False	False	1	1	True	False	11	70	Adversary (cryptography);Algorithm;COMEFROM;Centralisation;Computer;Database;Deep learning;Differential privacy;End-to-end principle;Federation (information technology);Information extraction;Information leakage;Information privacy;Information sensitivity;Machine learning;Privacy;Server (computing);Test set
CCS_17_039	12982	False	False	1	1	False	False	7	54	Artificial neural network;Cloud computing;Communications protocol;Information sensitivity;Machine learning;Server (computing)
CCS_17_040	14461	True	False	1	1	False	False	9	28	Benchmark (computing);EasyChair;Information flow (information theory);Linear temporal logic;Multi-agent system;Temporal logic;Verification and validation;Web application
CCS_17_041	20029	True	False	1	1	True	False	13	54	Access control;Attribute-based encryption;Cryptographic primitive;Cryptography;Encryption;Generic group model;Master theorem
CCS_17_042	19536	True	False	1	1	True	True	6	51	Attribute-based encryption;Ciphertext;Conditional access;Cryptography;Encryption;Software deployment
CCS_17_043	17153	True	False	1	1	False	False	12	31	Authentication;Bitcoin;Credential;Digital credential;Digital signature;Information sensitivity;Transaction authentication;Universal instantiation
CCS_17_044	16939	False	False	1	1	True	True	7	42	Benchmark (computing);Confidentiality;Correctness (computer science);Formal verification;Oblivious ram;Oblivious transfer;Random-access memory;User (computing)
CCS_17_045	17331	True	False	1	1	True	False	12	53	Certificate Transparency;Computation;Encryption;Fairness measure;Hardware restriction;Secure multi-party computation
CCS_17_046	18214	True	False	1	1	True	False	12	36	64-bit computing;Arithmetic circuit complexity;Arithmetic logic unit;Compiler;Cryptography;Digital rights management;Encryption;Experiment;Functional encryption;Mobile payment;Obfuscation (software);Primitive recursive function;Pseudorandom function family;Pseudorandom number generator;Universal instantiation
CCS_17_047	18765	False	False	1	1	True	True	6	32	Cryptography;Encryption;Functional encryption;Plaintext;Provable security
CCS_17_048	16089	True	False	1	1	False	False	7	17	Algorithm;Binary decision diagram;Cryptography;Finite-state machine;Lattice-based cryptography;Nibble;Obfuscation (software);Product bundling;Sampling (signal processing)
CCS_17_049	14409	False	False	3	3	True	True	10	37	Access control;Authentication;Authorization;Best practice;E-services;Login;Mobile app;Online service provider;Server (computing);Traffic analysis;User profile;Vulnerability (computing)
CCS_17_050	13923	False	False	3	3	False	False	10	26	Android;Antivirus software;Credential;Experiment;Hard coding;Mobile app;Program slicing;Server-side;Static program analysis;Traffic analysis;User interface;Value (ethics)
CCS_17_051	15616	False	False	1	1	True	False	12	23	Adversary (cryptography);Login;Mobile app;Mobile device;Operating system;Phishing;Security controls;The Walking Dead: Season Two;User experience;User interface;Web content
CCS_17_052	13584	True	False	1	1	True	False	18	51	Chosen-ciphertext attack;Ciphertext;Computer security;Email;Encryption;Libgcrypt;Mathematical structure;Microarchitecture;Montgomery modular multiplication;Pretty Good Privacy;Public-key cryptography;SWAP (instrument);Side-channel attack;Spectral leakage
CCS_17_053	15284	False	False	1	1	True	True	14	61	3-D Secure;Adversary model;Central processing unit;Channel (communications);Ciphertext;Confidentiality;Control flow;Cryptographically secure pseudorandom number generator;Cryptography;Ecosystem;Encryption;Global Positioning System;GnuTLS;Graphene;Hockey Night in Canada;Intel Developer Zone;Kernel (operating system);Library;Library (computing);Open-source software;OpenSSL;Operating system;Padding …
CCS_17_054	16423	False	False	1	1	False	False	11	68	Automated reasoning;Cartesian tree;End-to-end principle;Hoare logic;Interference (communication);Java;Non-interference (security);Relaxation (approximation);Scalability;Side-channel attack;Static program analysis;Taint checking;Verification and validation
CCS_17_055	19305	True	False	3	9	True	False	12	30	Circular definition;Collision resistance;Cryptographic hash function;Hash function;Merkle–Damgård construction;One-way compression function
CCS_17_056	15691	True	False	3	9	False	False	7	20	Adversary (cryptography);Adversary model;Algorithm;Black box;Ciphertext indistinguishability;Cryptography;Cryptosystem;Encryption;Kleptography;Modular programming;Semantic security;Software engineering;Subversion
CCS_17_057	18542	True	False	3	5	True	False	15	14	Block size (cryptography);Cryptography;Encryption;Public-key cryptography;Spectral leakage;Symmetric-key algorithm;Time complexity
CCS_17_058	16778	False	False	1	1	True	False	13	12	Client (computing);Client-side;Code injection;Collision attack;Collision problem;Credential;Feasible region;Intranet;Malware;Man-in-the-middle attack;Name collision;namespaces
CCS_17_059	12912	False	False	1	1	True	False	10	17	Denial-of-service attack;Entity;Rogue;Typosquatting
CCS_17_060	11772	False	False	1	1	True	True	11	32	Distortion;Expectation–maximization algorithm;Fingerprint;IP address spoofing;Internet;TCP/IP stack fingerprinting
CCS_17_061	17309	False	False	1	1	True	False	9	46	Algorithm;Android;Authentication;Hash chain;One-time password;Password;S/KEY;Server (computing);Server-side
CCS_17_062	17904	True	False	1	1	False	False	10	32	Adversary (cryptography);Algorithm;Amortized analysis;Argon2;Block cipher mode of operation;Central processing unit;Cryptography;Data dictionary;Depth perception;Depth-first search;Dictionary attack;Directed acyclic graph;Directed graph;Heuristic;Key derivation function;Online and offline;Password;Provable security;Side-channel attack;Throughput;Time complexity
CCS_17_063	20116	True	True	2	18	False	False	13	14	AES instruction set;Advanced Encryption Standard process;Authenticated encryption;Authentication;Block cipher;Block cipher mode of operation;Cipher;Cryptographic nonce;Encryption;Google Cloud Messaging;Key derivation function;PDF/A;Plaintext
CCS_17_064	11763	False	False	1	1	True	False	13	30	Android;Compartmentalization (information security);Compile time;Compiler;Firmware;Library;Monetization;Play Store;Privilege separation;Sandbox (computer security);Software development kit
CCS_17_065	11820	False	False	3	9	True	False	5	35	Android;Credential;Denial-of-service attack;Download;Information leakage;Information sensitivity;Login;Play Store;Static program analysis;Virtual private network;Web service
CCS_17_066	9764	False	False	1	1	True	False	11	31	Android;Best practice;Experience;Image stitching;Integrated development environment;Next-generation network;Plug-in (computing);Secure coding;Software documentation;User interface
CCS_17_067	15238	True	False	1	1	False	False	13	31	Channel (communications);Data center;Kalman filter;Maximum power transfer theorem;Multitenancy;Operator overloading;Overselling;Reflow soldering;Side-channel attack
CCS_17_068	10667	False	False	1	1	True	False	14	42	Artificial neural network;Computer hardware;Contactless payment;Control flow;Control system;David W. Bradley;Embedded controller;Embedded system;Hall effect;Power-line communication;Programmable logic device;Public key fingerprint;Run time (program lifecycle phase);Trust (emotion);Trusted Computing;Trusted computing base;User interface
CCS_17_069	14805	True	False	1	1	True	True	7	15	Acknowledgement (data networks);CAN bus;Control unit;Electronic control unit;Engine control unit;Fingerprint;Identity document forgery;Patch (computing);Public key fingerprint;Transmitter
CCS_17_070	16390	False	False	1	1	False	False	6	48	Adversarial machine learning;Cluster analysis;Feature vector;Machine learning
CCS_17_071	13741	False	False	1	1	False	False	9	64	Artificial neural network;Countermeasure (computer);Crowdsourcing;Deep learning;Lossy compression;Neural Networks;Online service provider;Recurrent neural network;Scalability;Traction TeamPage;Usability testing;Utility
CCS_17_072	15844	False	False	1	1	True	True	8	88	Adversarial machine learning;Anti-spam techniques;Enterprise social networking;Machine learning;Simulation;Social network;Spamming;Trust metric
CCS_17_073	16335	True	False	1	1	False	False	8	50	16-bit;Adversary (cryptography);Analysis of algorithms;Artificial neural network;Deep learning;Machine learning;Mobile device;Plaintext;Server (computing)
CCS_17_074	19146	True	False	1	1	True	False	13	34	Algorithm;Computation;Essence;Experiment;Oracle Database;Program analysis;Proxy server;Systems theory;Text corpus;The Witness;Universal instantiation
CCS_17_075	17159	False	False	3	3	True	False	11	36	Benchmark (computing);Big data;Computation;Data science;Encryption;Hardware restriction;High-level programming language;Information sensitivity;MATLAB;Machine learning;MapReduce;Memory-mapped I/O;Python;SQL;Trusted Computing
CCS_17_076	15147	True	False	1	1	False	False	8	27	Eurocrypt;Franklin Electronic Publishers;PKC (conference);Random oracle;Symmetric-key algorithm
CCS_17_077	13931	True	False	1	1	False	False	7	48	32-bit;Communication complexity;Computation;Computational complexity theory;Cryptography;Encryption;Hash function;Homomorphic encryption;Interactivity;Mobile phone;Oblivious transfer;Overhead (computing);Preprocessor
CCS_17_078	16774	True	False	1	1	False	False	10	47	Analysis of algorithms;Program optimization;Programming paradigm;Pseudorandom function family;Public-key cryptography;Symmetric-key algorithm
CCS_17_079	11306	False	False	3	9	False	False	7	23	Algorithm;Anomaly detection;Byte;Credential;Data breach;Denial-of-service attack;Hall effect;Intrusion detection system;Lateral thinking;Login;Network traffic control;Simulation
CCS_17_080	15165	False	False	1	1	True	True	11	36	Anomaly detection;Artificial neural network;Data mining;Deep learning;Failure rate;Information source;Long short-term memory;Natural language;Network model;Software bug
CCS_17_081	12104	False	False	3	8	True	True	7	19	Binary file;Ecosystem;Semi-supervised learning;Supervised learning;The Current;Threat (computer)
CCS_17_082	15142	False	True	1	1	True	False	8	41	AES instruction set;Adversary (cryptography);Android;Authentication;Confidentiality;Cryptographic nonce;Cryptographic protocol;Cryptography;Encryption;Financial Times;Forge (software);Group key;Handshaking;Key (cryptography);Network packet;Replay attack;Session key;TCP Wrapper;Temporal Key Integrity Protocol;The Fast and the Furious;Wi-Fi Protected Access
CCS_17_083	13407	False	False	1	1	True	True	14	22	Checksum;Crypto phone;Dictionary;End-to-end principle;Feature phone;Man-in-the-middle attack;Mobile phone;Real life;Secure voice;Usability;Usability testing
CCS_17_084	19798	True	False	2	2	True	False	16	44	Cognitive dimensions of notations;Cryptographic hash function;Cryptographic primitive;Cryptography;Denial-of-service attack;Key exchange;Standard-definition television
CCS_17_085	15150	True	False	1	1	True	False	12	20	Data store;Database;Experiment;Integrated circuit layout;Open-source software;Personally identifiable information;Private information retrieval;Server (computing)
CCS_17_086	13808	False	False	1	1	True	True	7	23	Algorithm;Event monitoring;Internet of things;Microsoft Windows;Pegasus;Personally identifiable information;Provable prime;Real-time computing;Sensor;Stream processing;Wireless access point
CCS_17_087	20329	False	False	1	1	True	False	14	31	Algorithm;Angular defect;Computation;Database;Differential privacy;Distributed Proofreaders;End-to-end encryption;End-to-end principle;Linkage (software);Pattern Recognition Letters;Privacy;Secure multi-party computation;Virtual private network
CCS_17_088	12065	False	False	1	1	True	False	12	13	Client-side;Google Chrome;HTTPS;Server (computing)
CCS_17_089	11171	False	False	1	1	True	False	11	26	Authentication;Black hat;Credential;Data breach;E-services;Ecosystem;Email;Google Account;Keystroke logging;Malware;Online identity;Password;Phishing;Risk IT;Trust metric;Underground;User (computing)
CCS_17_090	12841	False	False	1	1	True	False	12	24	Algorithm;Antivirus software;Binary file;Code signing;Digital signature;Ecosystem;Flaming (Internet);Malware;Microsoft Windows;Public key infrastructure;Stuxnet;Threat (computer);Threat model
CCS_17_091	13767	False	False	3	3	False	False	9	25	Computation;Computational complexity theory;Computer security;Data structure;Dictionary;Email;Encryption;Information security;Point of View (computer hardware company);Symmetric-key algorithm;Transport Layer Security;Wikipedia
CCS_17_092	18347	True	False	1	1	False	False	10	35	Adversary (cryptography);Backward compatibility;Ciphertext;Cryptanalysis;Cryptographic primitive;Cryptography;Encryption;Outsourcing;Privacy;Pseudorandomness;Server (computing);Streaming SIMD Extensions;Symmetric-key algorithm
CCS_17_093	15744	False	False	1	1	True	False	15		Cybercrime
CCS_17_094	11031	False	False	1	1	False	False	11	3	Computer Fraud and Abuse Act;Digital Millennium Copyright Act;End-user license agreement;Vulnerability (computing)
CCS_17_095	20904	True	False	1	1	False	False	5	38	Block cipher;Digital Forensics Framework (DFF);Discrete logarithm;Encryption;Format-preserving encryption
CCS_17_096	13368	False	False	3	3	True	False	16	29	Black box;Block cipher;Cipher;Ciphertext;Cryptocurrency;Cryptography;Denial-of-service attack;Encryption;Key (cryptography);Plaintext;Syntax error;System on a chip;Trojan horse (computing)
CCS_17_097	21756	False	False	1	1	False	False	15	46	Antivirus software;Benchmark (computing);Bilinear filtering;Credential;Cryptographic protocol;Cryptography;Digital credential;Interactivity;Pairing-based cryptography;Polynomial;Polynomial identity testing;Schwartz–Zippel lemma;Software verification and validation;Zero-knowledge proof
CCS_17_098	17833	False	False	3	3	False	False	6	29	Amortized analysis;Commitment scheme;Privacy;Quantum;Quantum computing;Randomness;Zero-knowledge proof
CCS_17_099	17017	False	False	1	1	True	False	11	69	Backdoor (computing);Confidentiality;Cryptography;Electronic circuit;Experiment;Hardware security module;Integrated circuit;Overhead (computing);Public-key cryptography;Random number generation;Semiconductor industry;Supply chain attack;Tamper resistance;Time complexity
CCS_17_100	15532	False	False	1	1	True	False	8	46	ARM Cortex-M;ARM architecture;Computer-aided design;Key (cryptography);Lock (computer science);Microprocessor;Netlist;Provable prime;Provable security;Reverse engineering;STRIPS;Simulation
CCS_17_101	18963	False	True	1	1	True	False	13	38	Authentication;Average-case complexity;Best, worst and average case;Central processing unit;Coppersmith's attack;Cryptography;Digital identity;Entropy (information theory);FIPS 140;FIPS 140-2;Fingerprint;Key generation;Laptop;Modulus robot;Parallel algorithm;Pretty Good Privacy;Public key fingerprint;Random number generation;Trusted Computing;Trusted Platform Module
[truncated: 712 more rows]
