# Supplementary material for: A survey of accepted authors in computer systems conferences
Source: PeerJ Comput Sci. 2020 Sep 28;6:e299. doi: 10.7717/peerj-cs.299 (PMC7924675; doi:10.7717/peerj-cs.299)
Supplement: Supplemental Information 2 — This is a snapshot of the github repository that includes the data and source code required to reproduce this paper (except for confidential survey data). The snapshot represents commit 6663a253f1ac4dc351a78ccc74c0de80c7cc06ad of http://github.com/eitanf/sysconf. The most pertinent article files are under pubs/diversity-survey/. [file peerj-cs-06-299-s002.bz2 › sysconf/features/roles.csv]

name	gs_email	role	key
Aalst, Wil Van Der	@tue.nl	author	CCGrid_17_025
Aba, Massinissa Ait	@cea.fr	author	HCW_17_006
Ababei, Cristinel	@marquette.edu	pc	IGSC_17
Abadi, Daniel J.	@cs.yale.edu	pc	CIDR_17
Abadi, Daniel J.	@cs.yale.edu	author	CIDR_17_021
Abadi, Martín		keynote	PLDI_17
Abari, Omid	@mit.edu	author	NSDI_17_032
Abari, Omid	@mit.edu	lead_author	NSDI_17_032
Abbadi, Amr El	@cs.ucsb.edu	author	HotCloud_17_014
Abbadi, Mohamed		author	SLE_17_001
Abbas, Naeem	@pnec.nust.edu.pk	author	IPDPS_17_028
Abdel-Majeed, Mohammad	@ju.edu.jo	author	HPCA_17_045
Abdel-Majeed, Mohammad	@ju.edu.jo	lead_author	HPCA_17_045
Abdelbaky, Moustafa	@rutgers.edu	author	CCGrid_17_042
Abdelbaky, Moustafa	@rutgers.edu	lead_author	CCGrid_17_042
Abdelhafez, Hazem	@ece.ubc.ca	author	EuroPar_17_005
Abdelhalim, Amer	@anl.gov	pc	Cluster_17
Abdelwahed, Sherif	@ece.msstate.edu	author	Cluster_17_028
Abdelzaher, Tarek	@cs.uiuc.edu	pc	ICAC_17
Abdelzaher, Tarek	@cs.uiuc.edu	author	ICAC_17_014
Abdolrashidi, Amirali	@email.ucr.edu	author	MICRO_17_048
Abdolrashidi, Amirali	@email.ucr.edu	lead_author	MICRO_17_048
Abdulah, Sameh		pc	HiPC_17
Abduljabbar, Mustafa	@kaust.edu.sa	author	ISC_17_005
Abduljabbar, Mustafa	@kaust.edu.sa	lead_author	ISC_17_005
Abduljabbar, Mustafa	@kaust.edu.sa	author	EuroPar_17_026
Abduljabbar, Mustafa	@kaust.edu.sa	lead_author	EuroPar_17_026
Abdulla, Parosh Aziz	@it.uu.se	author	PLDI_17_019
Abdulla, Parosh Aziz	@it.uu.se	lead_author	PLDI_17_019
Abe, Naoki		pc	KDD_17
Abe, Naoki		session	KDD_17
Abe, Tatsuya		author	OOPSLA_17_031
Abedi, Ali	@maine.edu	author	ICPE_17_023
Abedi, Ali	@maine.edu	lead_author	ICPE_17_023
Abedjan, Ziawasch	@tu-berlin.de	session	CIDR_17
Abedjan, Ziawasch	@tu-berlin.de	author	CIDR_17_005
Aben, Emile		author	SIGCOMM_17_031
Aben, Emile		author	IMC_17_002
Abeydeera, Maleen	@mit.edu	author	ISCA_17_045
Abeydeera, Maleen	@mit.edu	author	PACT_17_006
Abeydeera, Maleen	@mit.edu	lead_author	PACT_17_006
Abhashkumar, Anubhavnidhi	@wisc.edu	author	CoNEXT_17_023
Abhashkumar, Anubhavnidhi	@wisc.edu	lead_author	CoNEXT_17_023
Aboulnaga, Ashraf	@qf.org.qa	pc	SIGMOD_17
Aboulnaga, Ashraf	@qf.org.qa	pc	SOCC_17
Abowd, John	@census.gov	author	SIGMOD_17_022
Abraham, Ittai	@cs.huji.ac.il	author	NSDI_17_003
Abraham, Ittai	@cs.huji.ac.il	pc	IPDPS_17
Abraham, Ittai	@cs.huji.ac.il	author	SOSP_17_030
Abrahao, Bruno	@cs.stanford.edu	pc	KDD_17
Abramson, David	@monash.edu	pc	CCGrid_17
Abramson, David	@monash.edu	pc	IPDPS_17
Abramson, David	@monash.edu	pc	HPDC_17
Abramson, David	@monash.edu	chair	ICPP_17
Abramson, David	@monash.edu	pc	HPCC_17
Abts, Dennis	@acm.org	pc	IISWC_17
Abu-Ghazaleh, Nael	@cs.ucr.edu	author	MICRO_17_020
Abu-Ghazaleh, Nael	@cs.ucr.edu	author	MICRO_17_026
Abu-Salma, Ruba		author	SP_17_032
Abu-Salma, Ruba		lead_author	SP_17_032
Abulila, Ahmed		author	HPCA_17_003
Acar, Gunes	@princeton.edu	author	CCS_17_125
Acar, Umut A.	@cs.cmu.edu	author	PPoPP_17_022
Acar, Umut A.	@cs.cmu.edu	lead_author	PPoPP_17_022
Acar, Umut A.	@cs.cmu.edu	pc	SPAA_17
Acar, Umut A.	@cs.cmu.edu	author	PLDI_17_035
Acar, Yasemin		author	SP_17_010
Acar, Yasemin		lead_author	SP_17_010
Acar, Yasemin		author	SP_17_047
Acar, Yasemin		author	CCS_17_066
Acar, Yasemin		author	CCS_17_135
Accioly, Paola	@cin.ufpe.br	author	OOPSLA_17_018
Acer, Mustafa Emre		author	CCS_17_088
Acer, Mustafa Emre		lead_author	CCS_17_088
Acer, Seher	@bilkent.edu.tr	author	EuroPar_17_038
Acer, Seher	@bilkent.edu.tr	lead_author	EuroPar_17_038
Acharya, Ayan	@utexas.edu	pc	ICDM_17
Achermann, Reto	@inf.ethz.ch	author	HotOS_17_023
Achermann, Reto	@inf.ethz.ch	lead_author	HotOS_17_023
Acun, Bilge	@illinois.edu	author	HiPC_17_026
Acun, Bilge	@illinois.edu	lead_author	HiPC_17_026
Adam, Omer		author	CCGrid_17_062
Adam, Omer		lead_author	CCGrid_17_062
Adams, Michael D.	@utah.edu	author	OOPSLA_17_042
Adams, Michael D.	@utah.edu	lead_author	OOPSLA_17_042
Adams, Trent		keynote	NDSS_17
Adamsen, Christoffer Quist	@cs.au.dk	author	OOPSLA_17_038
Adamsen, Christoffer Quist	@cs.au.dk	lead_author	OOPSLA_17_038
Adeniyi-Jones, Chris		pc	EuroPar_17
Adersberger, Josef		author	FAST_17_016
Adhinarayanan, Vignesh	@vt.edu	author	IPDPS_17_096
Adhinarayanan, Vignesh	@vt.edu	lead_author	IPDPS_17_096
Adib, Fadel	@mit.edu	author	SIGCOMM_17_021
Adib, Fadel	@mit.edu	pc	MobiCom_17
Adib, Fadel	@mit.edu	session	MobiCom_17
Adib, Fadel	@mit.edu	author	MobiCom_17_019
Adrian, David	@umich.edu	author	NDSS_17_024
Adve, Sarita V.	@illinois.edu	author	ISCA_17_013
Adve, Sarita V.	@illinois.edu	author	IISWC_17_030
Afroz, Sadia	@icsi.berkeley.edu	pc	CCS_17
Afsahi, Ahmad		pc	IPDPS_17
Afsahi, Ahmad		author	HiPC_17_037
Afsahi, Ahmad		pc	HPCC_17
Aftandilian, Edward	@google.com	author	OOPSLA_17_014
Aftandilian, Edward	@google.com	pc	PLDI_17
Aga, Misiker Tadesse	@umich.edu	author	HPCA_17_022
Aga, Shaizeen	@umich.edu	author	HPCA_17_036
Aga, Shaizeen	@umich.edu	lead_author	HPCA_17_036
Aga, Shaizeen	@umich.edu	author	ISCA_17_008
Aga, Shaizeen	@umich.edu	lead_author	ISCA_17_008
Agache, Alexandru		author	EuroSys_17_009
Agache, Alexandru		lead_author	EuroSys_17_009
Agache, Alexandru		author	SIGCOMM_17_029
Agarwal, Deepak		panel	KDD_17
Agarwal, Neha	@umich.edu	author	ASPLOS_17_043
Agarwal, Neha	@umich.edu	lead_author	ASPLOS_17_043
Agarwal, Nipun		author	MICRO_17_019
Agarwal, Rachit	@cs.cornell.edu	author	EuroSys_17_008
Agarwal, Rachit	@cs.cornell.edu	author	SIGMOD_17_051
Agarwal, Rachit	@cs.cornell.edu	pc	ATC_17
Agarwal, Sameer	@cs.berkeley.edu	pc	SOCC_17
Agarwal, Sharad	@microsoft.com	pc	NSDI_17
Agarwal, Sharad	@microsoft.com	pc	MobiCom_17
Ageev, Mikhail	@yandex.com	pc	SIGIR_17
Aggarwal, Charu	@us.ibm.com	pc	ICDM_17
Aggarwal, Charu	@us.ibm.com	author	ICDM_17_002
Aggarwal, Charu	@us.ibm.com	author	KDD_17_025
Aggarwal, Charu	@us.ibm.com	author	KDD_17_034
Aggarwal, Charu	@us.ibm.com	author	KDD_17_035
Aggarwal, Charu	@us.ibm.com	author	KDD_17_044
Aggarwal, Pooja		author	HiPC_17_011
Aggarwal, Pooja		lead_author	HiPC_17_011
Aghayev, Abutalib		author	FAST_17_008
Aghayev, Abutalib		lead_author	FAST_17_008
Agichtein, Eugene	@mathcs.emory.edu	pc	SIGMOD_17
Agichtein, Eugene	@mathcs.emory.edu	pc	SIGIR_17
Agostini, Elena		author	CCGrid_17_014
Agostini, Elena		lead_author	CCGrid_17_014
Agrawal, Abhinav	@ncsu.edu	author	IISWC_17_031
Agrawal, Abhinav	@ncsu.edu	author	SC_17_058
Agrawal, Abhinav	@ncsu.edu	lead_author	SC_17_058
Agrawal, Abhishek	@intel.com	pc	IGSC_17
Agrawal, Aditya	@illinois.edu	author	SIGMETRICS_17_015
Agrawal, Aditya	@illinois.edu	author	MICRO_17_007
Agrawal, Aditya	@illinois.edu	author	MICRO_17_041
Agrawal, Aditya	@illinois.edu	lead_author	MICRO_17_041
Agrawal, Ankit	@eecs.northwestern.edu	author	HiPC_17_010
Agrawal, Ankit	@eecs.northwestern.edu	author	HiPC_17_023
Agrawal, Ankit	@eecs.northwestern.edu	pc	ICDM_17
Agrawal, Divyakant	@cs.ucsb.edu	author	SIGMOD_17_081
Agrawal, Divyakant	@cs.ucsb.edu	author	HotCloud_17_014
Agrawal, Gagan	@cse.ohio-state.edu	author	PPoPP_17_019
Agrawal, Gagan	@cse.ohio-state.edu	pc	CCGrid_17
Agrawal, Gagan	@cse.ohio-state.edu	author	CCGrid_17_029
Agrawal, Gagan	@cse.ohio-state.edu	pc	PACT_17
Agrawal, Gagan	@cse.ohio-state.edu	chair	HiPC_17
Agrawal, Gagan	@cse.ohio-state.edu	session	HiPC_17
Agrawal, Gaurav	@google.com	author	ISCA_17_001
Agrawal, Kunal	@wustl.edu	author	PPoPP_17_017
Agrawal, Kunal	@wustl.edu	author	PPoPP_17_023
Agrawal, Kunal	@wustl.edu	author	ICPP_17_008
Agrawal, Nitin	@cs.wisc.edu	pc	FAST_17
Agrawal, Nitin	@cs.wisc.edu	session	FAST_17
Agrawal, Nitin	@cs.wisc.edu	author	SOSP_17_039
Agrawal, Nitin	@cs.wisc.edu	lead_author	SOSP_17_039
Agrawal, Nitin	@cs.wisc.edu	author	Middleware_17_014
Agrawal, Rakesh	@microsoft.com	pc	CIDR_17
Agrawal, Sandeep R.	@oracle.com	pc	IISWC_17
Agrawal, Sandeep R.	@oracle.com	author	MICRO_17_019
Agrawal, Sandeep R.	@oracle.com	lead_author	MICRO_17_019
Agrawal, Shashank	@visa.com	author	CCS_17_042
Agrawal, Shashank	@visa.com	lead_author	CCS_17_042
Agrawal, Shweta	@iitm.ac.in	author	CCS_17_142
Agrawal, Shweta	@iitm.ac.in	lead_author	CCS_17_142
Aguiar, Leandro P. De		author	SIGMETRICS_17_008
Aguilera, Marcos K.	@vmware.com	chair	HotStorage_17
Aguilera, Marcos K.	@vmware.com	session	HotStorage_17
Aguilera, Marcos K.	@vmware.com	session	SOCC_17
Aguilera, Marcos K.	@vmware.com	pc	SOSP_17
Agullo, Emmanuel		pc	SC_17
Agung, Mulya		author	HiPC_17_014
Agung, Mulya		lead_author	HiPC_17_014
Ahalt, Stan		pc	SC_17
Ahamad, Mustaque	@cc.gatech.edu	author	NDSS_17_058
Ahmad, Irfan		pc	FAST_17
Ahmad, Irfan		session	FAST_17
Ahmad, Irfan		session	HotCloud_17
Ahmad, Irfan		author	ATC_17_037
Ahmad, Ishfaq	@cse.uta.edu	session	IGSC_17
Ahmad, Ishfaq	@cse.uta.edu	author	IGSC_17_018
Ahmad, Maaz Bin Safeer		author	PLDI_17_024
Ahmad, Masab	@uconn.edu	author	IPDPS_17_026
Ahmad, Raza		author	ICDM_17_068
Ahmad, Yanif	@jhu.edu	pc	SIGMOD_17
Ahmed, Amal	@ccs.neu.edu	author	PLDI_17_020
Ahmed, Kishwar	@fiu.edu	author	MASCOTS_17_014
Ahmed, Kishwar	@fiu.edu	lead_author	MASCOTS_17_014
Ahmed, M Meraj	@g.rit.edu	author	IGSC_17_005
Ahmed, M Meraj	@g.rit.edu	lead_author	IGSC_17_005
Ahmed, Maruf		author	Cluster_17_058
Ahmed, Maruf		lead_author	Cluster_17_058
Ahmed, Pritom	@ucr.edu	author	SIGMOD_17_071
Ahmed, Pritom	@ucr.edu	lead_author	SIGMOD_17_071
Ahmed, Salah		author	SIGMOD_17_029
Ahn, Dong H.		author	PPoPP_17_021
Ahn, Dong H.		author	IISWC_17_029
Ahn, Ethan C.	@utsa.edu	author	HotStorage_17_010
Ahn, Gail-Joon	@asu.edu	author	NDSS_17_008
Ahn, Gail-Joon	@asu.edu	pc	CLOUD_17
Ahn, Gail-Joon	@asu.edu	pc	CCS_17
Ahn, Jung Ho	@snu.ac.kr	author	HPCA_17_039
Ahn, Jung Ho	@snu.ac.kr	author	ASPLOS_17_052
Ahn, Jung Ho	@snu.ac.kr	pc	IPDPS_17
Ahn, Jung Ho	@snu.ac.kr	pc	ISCA_17
Ahn, Jung Ho	@snu.ac.kr	author	IISWC_17_012
Ahn, Jung Ho	@snu.ac.kr	author	IISWC_17_022
Ahn, Jung Ho	@snu.ac.kr	lead_author	IISWC_17_022
Ahn, Jung Ho	@snu.ac.kr	pc	MICRO_17
Ahn, Jung Ho	@snu.ac.kr	pc	SC_17
Ahn, Soohan		author	ICPE_17_020
Ahrens, James	@lanl.gov	author	IPDPS_17_096
Ai, Qingyao	@cs.umass.edu	author	SIGIR_17_032
Ai, Qingyao	@cs.umass.edu	author	SIGIR_17_065
Ai, Qingyao	@cs.umass.edu	lead_author	SIGIR_17_065
Ai, Zhiyuan		author	ATC_17_010
Ai, Zhiyuan		lead_author	ATC_17_010
Aida, Kento		pc	CLOUD_17
Aiello, Luca Maria	@nokia-bell-labs.com	pc	SIGIR_17
Aiello, Marco	@ieee.org	pc	CLOUD_17
Aiken, Alex	@cs.stanford.edu	author	ASPLOS_17_022
Aiken, Alex	@cs.stanford.edu	author	SC_17_013
Aiken, Alex	@cs.stanford.edu	author	HiPC_17_002
Aiken, Alex	@cs.stanford.edu	author	OOPSLA_17_046
Aiken, Alex	@cs.stanford.edu	author	PLDI_17_045
Ailamaki, Anastasia	@epfl.ch	author	CIDR_17_008
Ailamaki, Anastasia	@epfl.ch	author	SOCC_17_009
Ainsworth, Mark	@brown.edu	author	HotStorage_17_021
Ainsworth, Mark	@brown.edu	author	Cluster_17_006
Aiyar, Srinivas		author	NSDI_17_004
Ajay, Jerry	@buffalo.edu	author	ASPLOS_17_029
Ajay, Jerry	@buffalo.edu	lead_author	ASPLOS_17_029
Aji, Ashwin	@amd.com	pc	IPDPS_17
Aji, Ashwin	@amd.com	pc	ICPP_17
Aji, Ashwin	@amd.com	pc	HPCC_17
Akaria, Islam		author	IPDPS_17_001
Akata, Zeynep		keynote	ISC_17
Akbudak, Kadir	@cs.bilkent.edu.tr	author	ISC_17_002
Akbudak, Kadir	@cs.bilkent.edu.tr	lead_author	ISC_17_002
Akella, Aditya	@cs.wisc.edu	chair	NSDI_17
Akella, Aditya	@cs.wisc.edu	author	ATC_17_033
Akella, Aditya	@cs.wisc.edu	author	SIGCOMM_17_018
Akella, Aditya	@cs.wisc.edu	author	SOCC_17_037
Akella, Aditya	@cs.wisc.edu	pc	SOSP_17
Akella, Aditya	@cs.wisc.edu	session	SOSP_17
Akella, Aditya	@cs.wisc.edu	author	SOSP_17_022
Akella, Aditya	@cs.wisc.edu	author	CoNEXT_17_023
Akella, Venkatesh		author	HPCA_17_020
Aken, Dana Van		author	CIDR_17_014
Aken, Dana Van		author	SIGMOD_17_068
Aken, Dana Van		lead_author	SIGMOD_17_068
Akgun, Itir	@ece.ucsb.edu	author	ISCA_17_052
Akkus, Istemi Ekin	@mpi-sws.org	author	Middleware_17_003
Akkus, Istemi Ekin	@mpi-sws.org	author	CoNEXT_17_027
Akoglu, Ali		pc	HPCC_17
Akoglu, Ali		author	HPCC_17_039
Akoglu, Leman	@cs.cmu.edu	pc	ICDM_17
Akoglu, Leman	@cs.cmu.edu	panel	ICDM_17
Akoglu, Leman	@cs.cmu.edu	session	KDD_17
Akram, Riad		author	IISWC_17_015
Akram, Riad		lead_author	IISWC_17_015
Aksenov, Vitaly		author	EuroPar_17_002
Aksenov, Vitaly		lead_author	EuroPar_17_002
Aktaş, Mehmet Fatih		author	ICPP_17_026
Aktaş, Mehmet Fatih		lead_author	ICPP_17_026
Aktolga, Elif	@cs.umass.edu	pc	SIGIR_17
Akturk, Ismail	@umn.edu	author	ASPLOS_17_055
Akturk, Ismail	@umn.edu	lead_author	ASPLOS_17_055
Al-Fuqaha, Ala	@wmich.edu	author	HPCC_17_007
Al-Hawaj, Khalid		author	MICRO_17_057
Al-Kiswany, Samer	@uwaterloo.ca	pc	HPDC_17
Al-Kiswany, Samer	@uwaterloo.ca	author	HPDC_17_003
Al-Kiswany, Samer	@uwaterloo.ca	lead_author	HPDC_17_003
Al-Kiswany, Samer	@uwaterloo.ca	pc	MASCOTS_17
Al-Rawi, Asma		author	ISC_17_021
Al-Shaer, Ehab		pc	CCS_17
Alabi, Daniel	@g.harvard.edu	author	KDD_17_007
Alagappan, Ramnatthan	@cs.wisc.edu	author	FAST_17_011
Alagappan, Ramnatthan	@cs.wisc.edu	author	FAST_17_013
Alagappan, Ramnatthan	@cs.wisc.edu	author	EuroSys_17_036
Alaghi, Armin	@cs.washington.edu	author	IPDPS_17_052
Alaghi, Armin	@cs.washington.edu	author	IISWC_17_024
Alam, Hanna	@tce.technion.ac.il	author	ISCA_17_035
Alam, Hanna	@tce.technion.ac.il	lead_author	ISCA_17_035
Alam, Mejbah Ul	@utsa.edu	author	EuroSys_17_010
Alam, Mejbah Ul	@utsa.edu	lead_author	EuroSys_17_010
Alam, Monjur	@gatech.edu	author	ISCA_17_026
Alam, Sadaf R.		pc	SC_17
Alam, Sadaf R.		panel	SC_17
Alam, Sadaf R.		panel	SC_17
Alameldeen, Alaa	@cs.wisc.edu	pc	MICRO_17
Alameldeen, Alaa	@cs.wisc.edu	session	MICRO_17
Alameldeen, Alaa	@cs.wisc.edu	author	MICRO_17_005
Alapati, Praveen	@cse.iitm.ac.in	author	HPCC_17_047
Alapati, Praveen	@cse.iitm.ac.in	lead_author	HPCC_17_047
Alarcon, Sonia		author	HCW_17_004
Alarcon, Sonia		lead_author	HCW_17_004
Alay, Özgü	@simula.no	author	MobiCom_17_005
Alay, Özgü	@simula.no	lead_author	MobiCom_17_005
Alay, Özgü	@simula.no	pc	IMC_17
Alay, Özgü	@simula.no	pc	CoNEXT_17
Albarghouthi, Aws	@cs.wisc.edu	author	OOPSLA_17_020
Albarghouthi, Aws	@cs.wisc.edu	lead_author	OOPSLA_17_020
Albayram, Yusuf		author	CLOUD_17_005
Albericio, Jorge	@ece.toronto.edu	author	MICRO_17_030
Albericio, Jorge	@ece.toronto.edu	lead_author	MICRO_17_030
Albers, Susanne	@in.tum.de	pc	IPDPS_17
Albers, Susanne	@in.tum.de	pc	SPAA_17
Albers, Susanne	@in.tum.de	session	SPAA_17
Albers, Susanne	@in.tum.de	author	SPAA_17_004
Albers, Susanne	@in.tum.de	lead_author	SPAA_17_004
Albonesi, David		author	ISPASS_17_004
Alcantara, Joel		author	Middleware_17_011
Alcantara, Joel		lead_author	Middleware_17_011
Alcorn, Scott		author	KDD_17_048
Alcántara, Manuel		author	IPDPS_17_049
Alcántara, Manuel		lead_author	IPDPS_17_049
Aldinucci, Marco	@unito.it	pc	Cluster_17
Aldrich, Jonathan	@cs.cmu.edu	chair	OOPSLA_17
Aldrich, Jonathan	@cs.cmu.edu	session	OOPSLA_17
Aldrich, Jonathan	@cs.cmu.edu	session	OOPSLA_17
Alduaij, Naser	@cs.columbia.edu	author	Middleware_17_007
Aldweesh, Amjad		author	CCS_17_014
Alexeev, Yuri	@alcf.anl.gov	author	SC_17_038
Alforov, Yevhen	@dkrz.de	author	Cluster_17_008
Alfredsson, Stefan	@kau.se	author	MobiCom_17_005
Alglave, Jade	@ucl.ac.uk	pc	ASPLOS_17
Alhassoun, Nailah	@ksu.edu.sa	author	IGSC_17_022
Alhassoun, Nailah	@ksu.edu.sa	lead_author	IGSC_17_022
Ali, Karim	@ualberta.ca	author	OOPSLA_17_027
Ali-Eldin, Ahmed	@cs.umu.se	author	ICPE_17_007
Alian, Mohammad	@illinois.edu	author	HPCA_17_003
Alian, Mohammad	@illinois.edu	lead_author	HPCA_17_003
Alian, Mohammad	@illinois.edu	author	ISPASS_17_002
Alian, Mohammad	@illinois.edu	lead_author	ISPASS_17_002
Alim, Adil	@albany.edu	author	ICDM_17_058
Alimohammadifar, Amir		author	NDSS_17_045
Alipour, Mehdi	@it.uu.se	author	ISCA_17_015
Alipourfard, Omid	@yale.edu	author	NSDI_17_028
Alipourfard, Omid	@yale.edu	lead_author	NSDI_17_028
Alistarh, Dan	@csail.mit.edu	author	EuroSys_17_035
Alistarh, Dan	@csail.mit.edu	lead_author	EuroSys_17_035
Alistarh, Dan	@csail.mit.edu	author	PODC_17_025
Alistarh, Dan	@csail.mit.edu	lead_author	PODC_17_025
Alistarh, Dan	@csail.mit.edu	author	CoNEXT_17_028
Alizadeh, Mohammad	@csail.mit.edu	author	NSDI_17_024
Alizadeh, Mohammad	@csail.mit.edu	pc	SIGCOMM_17
Alizadeh, Mohammad	@csail.mit.edu	author	SIGCOMM_17_016
Alizadeh, Mohammad	@csail.mit.edu	author	SIGCOMM_17_027
Alizadeh, Mohammad	@csail.mit.edu	author	SIGCOMM_17_033
Alizadeh, Mohammad	@csail.mit.edu	keynote	CoNEXT_17
Allalen, Momme		author	ISC_17_013
Allan, James	@cs.umass.edu	pc	SIGIR_17
Allan, James	@cs.umass.edu	author	SIGIR_17_041
Allcock, William		author	Cluster_17_055
Allen, Gabrielle Dawn	@illinois.edu	pc	ICPP_17
Allen, Gabrielle Dawn	@illinois.edu	pc	Cluster_17
Allen, Tyler		author	Cluster_17_057
Allen-Bond, Michael R.		author	ASPLOS_17_048
Allman, Mark	@icir.org	pc	IMC_17
Allman, Mark	@icir.org	author	IMC_17_005
Allodi, Luca	@tue.nl	author	CCS_17_093
Allodi, Luca	@tue.nl	lead_author	CCS_17_093
Almakhdhub, Naif Saleh		author	SP_17_035
Almasi, Gheorghe		pc	EuroPar_17
Almasi, Gheorghe		pc	SC_17
Almeida, Francisco	@ull.edu.es	pc	EuroPar_17
Almeida, José Bacelar	@di.uminho.pt	author	CCS_17_112
Almeida, José Bacelar	@di.uminho.pt	lead_author	CCS_17_112
Almeida, José Bacelar	@di.uminho.pt	author	CCS_17_123
Almeida, José Bacelar	@di.uminho.pt	lead_author	CCS_17_123
Almeida, Jussara	@dcc.ufmg.br	pc	MASCOTS_17
Almeida, Jussara	@dcc.ufmg.br	author	MASCOTS_17_004
Almgren, Ann	@lbl.gov	author	ICPP_17_018
Almgren, Ann	@lbl.gov	author	EuroPar_17_010
Almgren, Magnus	@chalmers.se	author	ICPP_17_048
Almudever, Carmen G.	@tudelft.nl	author	MICRO_17_061
Alonso, Gustavo	@inf.ethz.ch	chair	EuroSys_17
Alonso, Gustavo	@inf.ethz.ch	author	SIGMOD_17_028
Alonso, Gustavo	@inf.ethz.ch	author	SIGMOD_17_036
Alonso, Gustavo	@inf.ethz.ch	author	SIGMOD_17_041
Alonso, Omar	@microsoft.com	pc	SIGIR_17
Alrwais, Sumayah		author	SP_17_054
Alrwais, Sumayah		lead_author	SP_17_054
Alshboul, Mohammad	@ncsu.edu	author	PACT_17_022
Alshenibr, Leen		author	NDSS_17_003
Alsop, Johnathan	@illinois.edu	author	ISCA_17_013
Alsop, Johnathan	@illinois.edu	author	IISWC_17_030
Alsudais, Azzam	@colorado.edu	author	NSDI_17_007
Alt, Samantha		author	HiPC_17_007
Altaf, Muhammad Shoaib Bin	@cs.wisc.edu	author	ISCA_17_029
Altaf, Muhammad Shoaib Bin	@cs.wisc.edu	lead_author	ISCA_17_029
Altayeva, Aigerim		author	HPCC_17_008
Althoff, Tim	@cs.stanford.edu	pc	KDD_17
Altingovde, Ismail Sengor	@ceng.metu.edu.tr	pc	SIGIR_17
Altintas, Ilkay	@sdsc.edu	pc	ISC_17
Altintas, Ilkay	@sdsc.edu	panel	CLOUD_17
Altintas, Ilkay	@sdsc.edu	chair	ICPP_17
Altintas, Ilkay	@sdsc.edu	pc	SC_17
Altisen, Karine	@imag.fr	author	IPDPS_17_019
Altisen, Karine	@imag.fr	lead_author	IPDPS_17_019
Altmann, Jorn	@acm.org	pc	CLOUD_17
Altıntaş, Ervin		author	IPDPS_17_077
Alur, Rajeev	@cis.upenn.edu	author	SIGCOMM_17_028
Alur, Rajeev	@cis.upenn.edu	author	PLDI_17_041
Aluru, Srinivas	@cc.gatech.edu	pc	IPDPS_17
Aluru, Srinivas	@cc.gatech.edu	author	IPDPS_17_002
Aluru, Srinivas	@cc.gatech.edu	pc	PACT_17
Aluru, Srinivas	@cc.gatech.edu	session	PACT_17
Aluru, Srinivas	@cc.gatech.edu	pc	SC_17
Aluru, Srinivas	@cc.gatech.edu	author	HiPC_17_013
Aluru, Srinivas	@cc.gatech.edu	chair	ICDM_17
Alvares, Alberto Jose		author	ICPP_17_056
Alvarez, Gonzalo P. Rodrigo	@cs.umu.se	author	HPDC_17_001
Alvarez, Gonzalo P. Rodrigo	@cs.umu.se	lead_author	HPDC_17_001
Alvaro, Peter	@ucsc.edu	author	EuroSys_17_029
Alvaro, Peter	@ucsc.edu	pc	SIGMOD_17
Alvaro, Peter	@ucsc.edu	author	HotCloud_17_013
Alvaro, Peter	@ucsc.edu	author	HotStorage_17_008
Alvaro, Peter	@ucsc.edu	pc	SOCC_17
Alvaro, Peter	@ucsc.edu	session	SOCC_17
Alviano, Mario	@mat.unical.it	author	PODS_17_007
Alviano, Mario	@mat.unical.it	lead_author	PODS_17_007
Alvisi, Lorenzo	@cs.cornell.edu	author	NSDI_17_027
Alvisi, Lorenzo	@cs.cornell.edu	author	SIGMOD_17_070
Alvisi, Lorenzo	@cs.cornell.edu	pc	PODC_17
Alvisi, Lorenzo	@cs.cornell.edu	session	PODC_17
Alvisi, Lorenzo	@cs.cornell.edu	author	PODC_17_008
Alvisi, Lorenzo	@cs.cornell.edu	author	SIGCOMM_17_013
Alvisi, Lorenzo	@cs.cornell.edu	chair	SOSP_17
Alvisi, Lorenzo	@cs.cornell.edu	pc	SOSP_17
Alwen, Joel		author	CCS_17_062
Alwen, Joel		lead_author	CCS_17_062
Amann, Johanna		pc	NDSS_17
Amann, Johanna		session	NDSS_17
Amann, Johanna		author	IMC_17_019
Amann, Johanna		lead_author	IMC_17_019
Amann, Johanna		author	CoNEXT_17_022
Amano, Hideharu	@am.ics.keio.ac.jp	author	HPCA_17_035
Amano, Hideharu	@am.ics.keio.ac.jp	author	ICPP_17_033
Amano, Hideharu	@am.ics.keio.ac.jp	author	Cluster_17_018
Amaral, José Nelson	@ualberta.ca	author	EuroPar_17_004
Amaral, Marcelo Carneiro Do	@ac.upc.edu	author	SC_17_015
Amaral, Marcelo Carneiro Do	@ac.upc.edu	lead_author	SC_17_015
Amaral, Vasco	@fct.unl.pt	author	SLE_17_013
Amarasinghe, Saman	@mit.edu	author	CIDR_17_027
Amarasinghe, Saman	@mit.edu	author	OOPSLA_17_054
Amarilli, Antoine	@a3nm.net	author	PODS_17_029
Amarilli, Antoine	@a3nm.net	lead_author	PODS_17_029
Amarís, Marcos	@ime.usp.br	author	EuroPar_17_049
Amarís, Marcos	@ime.usp.br	lead_author	EuroPar_17_049
Amato, Nancy	@tamu.edu	pc	PPoPP_17
Amato, Nancy	@tamu.edu	pc	IPDPS_17
Ambrona, Miguel		author	CCS_17_041
Ambrona, Miguel		lead_author	CCS_17_041
Amer, Abdelhalim	@anl.gov	author	CCGrid_17_030
Amer, Abdelhalim	@anl.gov	pc	IPDPS_17
Amer, Abdelhalim	@anl.gov	pc	ISC_17
Amer, Abdelhalim	@anl.gov	author	SC_17_057
Amer, Halim	@aurak.ac.ae	author	PPoPP_17_008
Ames, Scott		author	CCS_17_129
Ames, Scott		lead_author	CCS_17_129
Amigó, Enrique	@lsi.uned.es	pc	SIGIR_17
Amin, Tanvir Al	@google.com	author	ICAC_17_014
Amini, Massih-Reza	@imag.fr	pc	SIGIR_17
Amiri, Ardalan	@uci.edu	author	ASPLOS_17_027
Amit, Nadav	@vmware.com	author	ASPLOS_17_031
Amit, Nadav	@vmware.com	pc	VEE_17
Amit, Nadav	@vmware.com	author	HotOS_17_017
Amit, Nadav	@vmware.com	lead_author	HotOS_17_017
Amit, Nadav	@vmware.com	pc	SYSTOR_17
Amit, Nadav	@vmware.com	pc	ATC_17
Amit, Nadav	@vmware.com	session	ATC_17
Amit, Nadav	@vmware.com	author	ATC_17_003
Amit, Nadav	@vmware.com	lead_author	ATC_17_003
Ammar, Mostafa	@cc.gatech.edu	pc	MASCOTS_17
Amorim, Luís Eduardo De Souza		author	SLE_17_006
Amorim, Luís Eduardo De Souza		lead_author	SLE_17_006
Amrizal, Muhammad Alfian		author	HiPC_17_014
Amsterdamer, Yael	@biu.ac.il	pc	SIGMOD_17
Amza, Cristiana	@ece.utoronto.ca	author	VEE_17_008
Amza, Cristiana	@ece.utoronto.ca	pc	Middleware_17
An, Aijun	@cse.yorku.ca	pc	ICDM_17
An, Yujie		author	IPDPS_17_092
An, Yujie		lead_author	IPDPS_17_092
An, Zhenlin	@comp.polyu.edu.hk	author	MobiCom_17_023
An, Zhongqi		author	Cluster_17_061
An, Zhongqi		lead_author	Cluster_17_061
Anagnostopoulos, Aris	@dis.uniroma1.it	pc	KDD_17
Anand, Saswat	@cs.stanford.edu	author	NDSS_17_020
Ananthanarayanan, Ganesh	@microsoft.com	author	NSDI_17_022
Ananthanarayanan, Ganesh	@microsoft.com	pc	HotCloud_17
Ananthanarayanan, Ganesh	@microsoft.com	pc	CoNEXT_17
Anciaux, Nicolas		pc	SIGMOD_17
Ancona, Davide	@unige.it	session	OOPSLA_17
Ancona, Davide	@unige.it	author	OOPSLA_17_040
Ancona, Davide	@unige.it	lead_author	OOPSLA_17_040
Andelfinger, Philipp	@kit.edu	author	MASCOTS_17_001
Andersen, David G.	@cs.cmu.edu	pc	ASPLOS_17
Andersen, David G.	@cs.cmu.edu	author	SIGMOD_17_054
Andersen, David G.	@cs.cmu.edu	author	SOCC_17_013
Anderson, Daniel		author	IMC_17_017
Anderson, Daniel		lead_author	IMC_17_017
Anderson, Michael R.	@dtu.dk	author	SIGMOD_17_073
Anderson, Thomas	@cs.washington.edu	pc	NSDI_17
Anderson, Thomas	@cs.washington.edu	author	NSDI_17_005
Anderson, Thomas	@cs.washington.edu	author	NSDI_17_032
Anderson, Thomas	@cs.washington.edu	author	SIGCOMM_17_036
Anderson, Thomas	@cs.washington.edu	author	SOSP_17_028
Anderton, William C.		author	SPAA_17_028
Anderton, William C.		lead_author	SPAA_17_028
Ando, Shin	@rs.tus.ac.jp	pc	ICDM_17
Andonov, Rumen	@irisa.fr	author	PPoPP_17_015
Andriesse, Dennis	@few.vu.nl	author	CCS_17_104
Andriotis, Panagiotis	@uwe.ac.uk	author	NDSS_17_021
Andritsos, Periklis	@utoronto.ca	author	HPCC_17_035
Andronidis, Anastasios	@imperial.ac.uk	author	ATC_17_032
Andrus, Jeremy	@cs.columbia.edu	author	Middleware_17_007
Andrus, Jeremy	@cs.columbia.edu	lead_author	Middleware_17_007
Andrzejak, Artur	@informatik.uni-heidelberg.de	author	ICPE_17_028
Andrzejak, Artur	@informatik.uni-heidelberg.de	pc	ICAC_17
Ang, Lynn		author	KDD_17_053
Ang, Petchean		author	SOSP_17_006
Angelino, Elaine	@eecs.berkeley.edu	author	KDD_17_007
Angelino, Elaine	@eecs.berkeley.edu	lead_author	KDD_17_007
Anghel, Andreea	@zurich.ibm.com	author	CCGrid_17_066
Angulo, Gustavo		author	CIDR_17_014
Anirudh, Rushil	@llnl.gov	author	SC_17_028
Annavaram, Murali	@usc.edu	author	HPCA_17_045
Annavaram, Murali	@usc.edu	author	HPCA_17_046
Annavaram, Murali	@usc.edu	pc	IPDPS_17
Annavaram, Murali	@usc.edu	session	IPDPS_17
Annavaram, Murali	@usc.edu	author	IPDPS_17_009
Annavaram, Murali	@usc.edu	author	IPDPS_17_069
Annavaram, Murali	@usc.edu	pc	SIGMETRICS_17
Annavaram, Murali	@usc.edu	author	ISCA_17_024
Annavaram, Murali	@usc.edu	author	MICRO_17_016
Ansari, Amin	@qti.qualcomm.com	author	PACT_17_018
Anta, Antonio Fernandez	@imdea.org	pc	PODC_17
Antao, Samuel	@sips.inesc-id.pt	author	HiPC_17_021
Antichi, Gianni	@cl.cam.ac.uk	author	SIGCOMM_17_029
Antonakakis, Manos	@gatech.edu	pc	NDSS_17
Antonakakis, Manos	@gatech.edu	author	SP_17_002
Antonakakis, Manos	@gatech.edu	author	CCS_17_036
Antonakakis, Manos	@gatech.edu	author	CCS_17_070
Antoniadis, Antonios		pc	ICPP_17
Antonie, Luiza	@uoguelph.ca	pc	ICDM_17
Antoniu, Gabriel	@inria.fr	pc	HPDC_17
Antoniu, Gabriel	@inria.fr	author	EuroPar_17_042
Antoniu, Gabriel	@inria.fr	chair	Cluster_17
Antoniu, Gabriel	@inria.fr	session	Cluster_17
Antoniu, Gabriel	@inria.fr	session	Cluster_17
Antoniu, Gabriel	@inria.fr	pc	SC_17
Antonopoulos, Timos		author	PLDI_17_001
Antonopoulos, Timos		lead_author	PLDI_17_001
Antova, Lyublena	@datometry.com	pc	SIGMOD_17
Antypas, Katerina		pc	Cluster_17
Antypas, Katerina		panel	SC_17
Anzt, Hartwig	@icl.utk.edu	author	ICPP_17_010
Anzt, Hartwig	@icl.utk.edu	lead_author	ICPP_17_010
Ao, Yulong		author	IPDPS_17_053
Ao, Yulong		lead_author	IPDPS_17_053
Ao, Yulong		author	ICPP_17_043
Aoki, Takayuki		author	Cluster_17_054
Apon, Amy	@clemson.edu	pc	ICPE_17
Apon, Amy	@clemson.edu	pc	SC_17
Apostolaki, Maria		author	SP_17_017
Apostolaki, Maria		lead_author	SP_17_017
Appel, Andrew W.	@princeton.edu	author	CCS_17_124
Appel, Andrew W.	@princeton.edu	author	OOPSLA_17_004
Appice, Annalisa	@di.uniba.it	pc	ICDM_17
Appini, Mahathi Priya		author	SP_17_046
Appuswamy, Raja	@epfl.ch	author	CIDR_17_008
Appuswamy, Raja	@epfl.ch	lead_author	CIDR_17_008
Apra, Edoardo	@pnnl.gov	pc	IPDPS_17
Apte, Varsha	@cse.iitb.ac.in	author	ICPE_17_010
Apte, Varsha	@cse.iitb.ac.in	lead_author	ICPE_17_010
Aqil, Azeem	@cs.ucr.edu	author	CoNEXT_17_026
Aqil, Azeem	@cs.ucr.edu	lead_author	CoNEXT_17_026
Arab, Bahareh Sadat	@hawk.iit.edu	author	CIDR_17_007
Arabnejad, Hamid	@fe.up.pt	author	CCGrid_17_001
Arabnejad, Hamid	@fe.up.pt	lead_author	CCGrid_17_001
Aracil, Javier	@etsi.us.es	author	HPCC_17_045
Arafa, Pansy	@uwaterloo.ca	author	MASCOTS_17_012
Arafa, Pansy	@uwaterloo.ca	lead_author	MASCOTS_17_012
Araki, Toshinori		author	SP_17_034
Araki, Toshinori		lead_author	SP_17_034
Arampatzis, Avi	@ee.duth.gr	pc	SIGIR_17
Arapakis, Ioannis	@telefonica.com	pc	SIGIR_17
Arasu, Arvind		pc	SIGMOD_17
Arasu, Arvind		session	SIGMOD_17
Arasu, Arvind		author	SIGMOD_17_069
Arasu, Arvind		lead_author	SIGMOD_17_069
Araujo, Guido	@ic.unicamp.br	author	ICPP_17_036
Araujo, Guido	@ic.unicamp.br	author	EuroPar_17_004
Araujo, Miguel Ramos De	@feedzai.com	author	ICDM_17_015
Araujo, Miguel Ramos De	@feedzai.com	lead_author	ICDM_17_015
Arbenz, Peter	@inf.ethz.ch	pc	EuroPar_17
Arcaute, Esteban	@walmartlabs.com	author	SIGMOD_17_042
Archer, Charles		author	IPDPS_17_099
Archer, Charles		author	SC_17_057
Ardagna, Danilo	@polimi.it	pc	CLOUD_17
Ardalani, Newsha	@cs.wisc.edu	author	ISCA_17_032
Ardanaz, Federico		author	ISC_17_021
Ardekani, Masoud Saeida	@masoud.io	author	SOCC_17_035
Ardekani, Masoud Saeida	@masoud.io	pc	Middleware_17
Ardekani, Masoud Saeida	@masoud.io	author	Middleware_17_014
Ardekani, Masoud Saeida	@masoud.io	lead_author	Middleware_17_014
Arden, Owen	@ucsc.edu	author	CCS_17_116
Arden, Owen	@ucsc.edu	author	CCS_17_117
Aref, Walid	@cs.purdue.edu	pc	SIGMOD_17
Aref, Walid	@cs.purdue.edu	session	SIGMOD_17
Arguello, Jaime	@email.unc.edu	pc	SIGIR_17
Argyraki, Katerina	@epfl.ch	author	NSDI_17_040
Argyraki, Katerina	@epfl.ch	author	SIGCOMM_17_004
Argyros, George		author	SP_17_015
Ariola, Zena M.	@cs.uoregon.edu	author	PLDI_17_011
Arjomand, Mohammad	@gatech.edu	author	ASPLOS_17_026
Arjomand, Mohammad	@gatech.edu	author	SIGMETRICS_17_014
Arjomand, Mohammad	@gatech.edu	author	IISWC_17_023
Arlitt, Martin	@microfocus.com	pc	ICPE_17
Arlitt, Martin	@microfocus.com	author	ICPE_17_012
Arlitt, Martin	@microfocus.com	pc	MASCOTS_17
Armbrust, Michael	@cs.berkeley.edu	author	SOSP_17_023
Arnau, Jose Maria	@ac.upc.edu	author	PACT_17_004
Arnau, Jose Maria	@ac.upc.edu	author	MICRO_17_004
Arnautov, Sergei		author	EuroSys_17_016
Arnautov, Sergei		author	IPDPS_17_089
Arnautov, Sergei		lead_author	IPDPS_17_089
Arndt, Oliver Jakob		author	HCW_17_001
Arndt, Oliver Jakob		lead_author	HCW_17_001
Arnold, Dorian	@cs.unm.edu	pc	ISPASS_17
Arnold, Dorian	@cs.unm.edu	author	IPDPS_17_047
Arnold, Dorian	@cs.unm.edu	chair	ICPP_17
Arnold, Dorian	@cs.unm.edu	panel	SC_17
Aroca, Jordi Arjona	@it.uc3m.es	author	CCGrid_17_017
Aroca, Jordi Arjona	@it.uc3m.es	author	SOCC_17_034
Aroca, Jordi Arjona	@it.uc3m.es	author	Middleware_17_008
Arora, Aashray	@cs.stonybrook.edu	author	ATC_17_028
Arora, Akhil	@xerox.com	author	SIGMOD_17_006
Arora, Akhil	@xerox.com	lead_author	SIGMOD_17_006
Arora, Sudhansku		author	CIDR_17_006
Arora, Vaibhav	@cs.ucsb.edu	author	HotCloud_17_014
Arora, Vaibhav	@cs.ucsb.edu	lead_author	HotCloud_17_014
Arora, Varun		author	NSDI_17_004
Arpaci-Dusseau, Andrea	@cs.wisc.edu	author	FAST_17_011
Arpaci-Dusseau, Andrea	@cs.wisc.edu	author	FAST_17_013
Arpaci-Dusseau, Andrea	@cs.wisc.edu	pc	NSDI_17
Arpaci-Dusseau, Andrea	@cs.wisc.edu	author	VEE_17_009
Arpaci-Dusseau, Andrea	@cs.wisc.edu	pc	EuroSys_17
Arpaci-Dusseau, Andrea	@cs.wisc.edu	author	EuroSys_17_011
Arpaci-Dusseau, Andrea	@cs.wisc.edu	author	HPDC_17_003
Arpaci-Dusseau, Remzi	@cs.wisc.edu	pc	FAST_17
Arpaci-Dusseau, Remzi	@cs.wisc.edu	author	FAST_17_011
Arpaci-Dusseau, Remzi	@cs.wisc.edu	author	FAST_17_013
Arpaci-Dusseau, Remzi	@cs.wisc.edu	author	VEE_17_009
Arpaci-Dusseau, Remzi	@cs.wisc.edu	author	EuroSys_17_011
Arpaci-Dusseau, Remzi	@cs.wisc.edu	author	HPDC_17_003
Arpaci-Dusseau, Remzi	@cs.wisc.edu	pc	SOSP_17
Arroyo-Paredes, Yulissa		author	OOPSLA_17_014
Arshad, Sajjad	@ccs.neu.edu	author	NDSS_17_010
Arshad, Sheheryar		author	IGSC_17_018
Arslan, Engin	@illinois.edu	pc	Cluster_17
Arteaga, Jaime	@udel.edu	author	IPDPS_17_079
Arteaga, Jaime	@udel.edu	lead_author	IPDPS_17_079
Arteca, Ellen	@uwaterloo.ca	author	OOPSLA_17_055
Arulraj, Joy	@cs.cmu.edu	author	CIDR_17_014
Arulraj, Leo	@cs.wisc.edu	author	VEE_17_009
Arulraj, Leo	@cs.wisc.edu	lead_author	VEE_17_009
Arumaithurai, Mayutan	@cs.uni-goettingen.de	author	SIGCOMM_17_035
Arumugam, Kamesh		author	ICPP_17_047
Arumugam, Kamesh		lead_author	ICPP_17_047
Arun, Venkat	@unh.newhaven.edu	author	SIGCOMM_17_016
Arunkumar, Akhil	@asu.edu	author	ISCA_17_025
Arunkumar, Akhil	@asu.edu	lead_author	ISCA_17_025
Arunkumar, Akhil	@asu.edu	author	MICRO_17_011
Arvind	@mit.edu	author	PACT_17_020
Asaad, Sameh		author	MICRO_17_003
Asadi, Hossein	@sharif.edu	pc	SPAA_17
Asanoviç, Krste	@eecs.berkeley.edu	author	HotOS_17_013
Asanoviç, Krste	@eecs.berkeley.edu	author	IPDPS_17_081
Asanoviç, Krste	@eecs.berkeley.edu	pc	MICRO_17
Asanoviç, Krste	@eecs.berkeley.edu	session	MICRO_17
Asenjo, Rafael	@uma.es	session	EuroPar_17
Asenjo, Rafael	@uma.es	author	EuroPar_17_015
Asenjo, Rafael	@uma.es	pc	PACT_17
Asgari, Bahar	@gatech.edu	author	IISWC_17_007
Ashraf, Imran	@tudelft.nl	author	MICRO_17_061
Ashraf, Mohammed		author	CCS_17_100
Asipov, Boris		author	CIDR_17_018
Askarov, Aslan	@cs.au.dk	author	SP_17_014
Aslam, Javed	@ccs.neu.edu	pc	SIGIR_17
Aslantas, Cansu		author	CIDR_17_001
Asokan, N.	@aalto.fi	author	CCS_17_039
Asplund, Joshua		author	SC_17_004
Aspnes, James	@cs.yale.edu	author	PODC_17_037
Aspnes, James	@cs.yale.edu	lead_author	PODC_17_037
Assadi, Sepehr	@seas.upenn.edu	author	PODS_17_024
Assadi, Sepehr	@seas.upenn.edu	lead_author	PODS_17_024
Assadi, Sepehr	@seas.upenn.edu	author	SPAA_17_025
Assadi, Sepehr	@seas.upenn.edu	lead_author	SPAA_17_025
Assasa, Hany	@imdea.org	author	CoNEXT_17_031
Assent, Ira	@cs.au.dk	author	SIGMOD_17_044
Assent, Ira	@cs.au.dk	pc	ICDM_17
Assent, Ira	@cs.au.dk	pc	KDD_17
Assouline, Jonathan	@algolux.com	author	MICRO_17_006
Assuncao, Renato	@dcc.ufmg.br	pc	KDD_17
Asudeh, Abolfazl	@mavs.uta.edu	author	SIGMOD_17_014
Asudeh, Abolfazl	@mavs.uta.edu	lead_author	SIGMOD_17_014
Ataei, Parisa	@oregonstate.edu	author	SIGMOD_17_005
Atasu, Kubilay	@zurich.ibm.com	author	ICPP_17_038
Atasu, Kubilay	@zurich.ibm.com	lead_author	ICPP_17_038
Ateniese, Giuseppe	@stevens.edu	author	CCS_17_038
Ates, Emre	@bu.edu	author	ISC_17_019
Athanasopoulos, Elias	@cs.ucy.ac.cy	author	NDSS_17_039
Athanasopoulos, Elias	@cs.ucy.ac.cy	author	EuroSys_17_038
Athanasopoulos, Elias	@cs.ucy.ac.cy	pc	CCS_17
Athanassoulis, Manos	@seas.harvard.edu	author	SIGMOD_17_088
Athanassoulis, Manos	@seas.harvard.edu	author	SIGMOD_17_093
Atif, Jamal		author	ICDM_17_055
Atig, Mohamed Faouzi	@it.uu.se	author	PLDI_17_019
Atreya, Kishore		author	ASPLOS_17_054
Attariyan, Mona		pc	ATC_17
Attariyan, Mona		pc	SOSP_17
Attiya, Hagit	@cs.technion.ac.il	pc	PODC_17
Atya, Ahmed O. F.	@cs.ucr.edu	author	CoNEXT_17_026
Atzmueller, Martin	@uvt.nl	pc	ICDM_17
Aublin, Pierre-Louis		author	ATC_17_022
Auerbach, Joshua	@champlain.edu	author	SIGMOD_17_043
Auerbach, Joshua	@champlain.edu	lead_author	SIGMOD_17_043
Auguilera, Marcos K.	@vmware.com	author	ASPLOS_17_015
August, David I.	@princeton.edu	author	PACT_17_025
Augusto, Adriano	@ut.ee	author	ICDM_17_034
Augusto, Adriano	@ut.ee	lead_author	ICDM_17_034
Aumage, Olivier		author	CCGrid_17_059
Aumage, Olivier		lead_author	CCGrid_17_059
Aumage, Olivier		author	EuroPar_17_014
Aumage, Olivier		pc	Cluster_17
Aupy, Guillaume	@inria.fr	author	IPDPS_17_075
Aupy, Guillaume	@inria.fr	lead_author	IPDPS_17_075
Aupy, Guillaume	@inria.fr	pc	ICPP_17
Aupy, Guillaume	@inria.fr	author	EuroPar_17_042
Aupy, Guillaume	@inria.fr	pc	SC_17
Aura, Tuomas	@aalto.fi	author	CCGrid_17_016
Ausavarungnirun, Rachata	@cmu.edu	author	SIGMETRICS_17_013
Ausavarungnirun, Rachata	@cmu.edu	author	MICRO_17_013
Ausavarungnirun, Rachata	@cmu.edu	lead_author	MICRO_17_013
Austin, Brian		author	SC_17_014
Austin, Todd	@umich.edu	author	HPCA_17_022
Austin, Todd	@umich.edu	author	ISCA_17_007
Avancha, Sasikanth		author	ISCA_17_002
Aved, Alexander	@knights.ucf.edu	author	IGSC_17_018
Avin, Chen	@cse.bgu.ac.il	pc	IPDPS_17
Avin, Chen	@cse.bgu.ac.il	author	KDD_17_059
Avin, Chen	@cse.bgu.ac.il	lead_author	KDD_17_059
Aviv, Adam J.	@usna.edu	author	NDSS_17_002
Aviv, Adam J.	@usna.edu	lead_author	NDSS_17_002
Aviv, Adam J.	@usna.edu	author	CCS_17_032
Avrachenkov, Konstantin	@sophia.inria.fr	author	SIGMETRICS_17_001
Avrachenkov, Konstantin	@sophia.inria.fr	lead_author	SIGMETRICS_17_001
Avritzer, Alberto	@sonatype.com	pc	ICPE_17
Avritzer, Alberto	@sonatype.com	session	ICPE_17
Awad, Amro	@sandia.gov	author	ISPASS_17_023
Awad, Amro	@sandia.gov	author	ISCA_17_009
Awad, Amro	@sandia.gov	lead_author	ISCA_17_009
Awad, Amro	@sandia.gov	author	PACT_17_019
Awad, Amro	@sandia.gov	lead_author	PACT_17_019
Awad, Amro	@sandia.gov	pc	IISWC_17
Awad, Amro	@sandia.gov	session	IISWC_17
Awad, Mahmoud		author	ICPE_17_011
Awad, Mahmoud		lead_author	ICPE_17_011
Awadallah, Ahmed Hassan	@microsoft.com	pc	SIGIR_17
Awadallah, Ahmed Hassan	@microsoft.com	author	SIGIR_17_024
Awan, Ammar Ahmad	@osu.edu	author	PPoPP_17_027
Awan, Ammar Ahmad	@osu.edu	lead_author	PPoPP_17_027
Awan, Ammar Ahmad	@osu.edu	author	ICPP_17_017
Ayday, Erman	@cs.bilkent.edu.tr	pc	NDSS_17
Aydin, Hakan	@cs.gmu.edu	session	IGSC_17
Aydin, Hakan	@cs.gmu.edu	author	IGSC_17_009
Ayesta, Urtzi	@laas.fr	pc	SIGMETRICS_17
Ayesta, Urtzi	@laas.fr	pc	MASCOTS_17
Ayguade, Eduard	@ac.upc.edu	author	IPDPS_17_025
Ayguade, Eduard	@ac.upc.edu	author	IPDPS_17_080
Ayguade, Eduard	@ac.upc.edu	author	ICPP_17_013
Ayguade, Eduard	@ac.upc.edu	author	MICRO_17_009
Aykanat, Cevdet	@cs.bilkent.edu.tr	author	EuroPar_17_038
Ayodele, Anthony	@faculty.umuc.edu	pc	CLOUD_17
Azab, Ahmed M.	@samsung.com	author	SP_17_031
Azad, Ariful	@lbl.gov	author	IPDPS_17_003
Azad, Ariful	@lbl.gov	lead_author	IPDPS_17_003
Azad, Ariful	@lbl.gov	author	IPDPS_17_068
Azad, Ariful	@lbl.gov	lead_author	IPDPS_17_068
Azad, Ariful	@lbl.gov	pc	Cluster_17
Azad, Ariful	@lbl.gov	pc	SC_17
Azar, Yossi	@tau.ac.il	pc	IPDPS_17
Azar, Yossi	@tau.ac.il	author	SPAA_17_014
Azar, Yossi	@tau.ac.il	lead_author	SPAA_17_014
Azarmi, Mehdi	@purdue.edu	author	CLOUD_17_008
Azarmi, Mehdi	@purdue.edu	lead_author	CLOUD_17_008
Azimi, Reza	@brown.edu	author	HPCA_17_011
Azimi, Reza	@brown.edu	lead_author	HPCA_17_011
Azimi, Reza	@blanclabs.com	author	Cluster_17_033
Azimi, Reza	@blanclabs.com	lead_author	Cluster_17_033
Azzopardi, Leif	@strath.ac.uk	pc	SIGIR_17
Azzopardi, Leif	@strath.ac.uk	author	SIGIR_17_014
Babu, Shivnath		pc	CIDR_17
Babu, Shivnath		author	SIGMOD_17_057
Bach, Stephen	@cs.stanford.edu	pc	KDD_17
Bacha, Anys	@umich.edu	author	IPDPS_17_027
Bachhav, Kishor		author	CIDR_17_003
Backes, Michael	@cs.uni-saarland.de	author	NDSS_17_037
Backes, Michael	@cs.uni-saarland.de	author	NDSS_17_061
Backes, Michael	@cs.uni-saarland.de	pc	SP_17
Backes, Michael	@cs.uni-saarland.de	author	SP_17_010
Backes, Michael	@cs.uni-saarland.de	author	SP_17_022
Backes, Michael	@cs.uni-saarland.de	lead_author	SP_17_022
Backes, Michael	@cs.uni-saarland.de	author	SP_17_047
Backes, Michael	@cs.uni-saarland.de	author	CCS_17_064
Backes, Michael	@cs.uni-saarland.de	author	CCS_17_066
Backes, Michael	@cs.uni-saarland.de	author	CCS_17_109
Backes, Michael	@cs.uni-saarland.de	author	CCS_17_120
Backes, Michael	@cs.uni-saarland.de	lead_author	CCS_17_120
Backes, Michael	@cs.uni-saarland.de	author	CCS_17_135
Bacon, David F.	@google.com	pc	PLDI_17
Bacon, David F.	@google.com	session	PLDI_17
Bacon, Jean		author	SOCC_17_030
Badam, Anirudh	@microsoft.com	author	FAST_17_026
Badam, Anirudh	@microsoft.com	pc	NSDI_17
Badam, Anirudh	@microsoft.com	session	NSDI_17
Badam, Anirudh	@microsoft.com	author	EuroSys_17_036
Badam, Anirudh	@microsoft.com	author	ISCA_17_047
Badam, Anirudh	@microsoft.com	author	ATC_17_053
Baden, Scott B.	@eng.ucsd.edu	author	IPDPS_17_098
Baden, Scott B.	@eng.ucsd.edu	pc	SC_17
Bader, David A.	@cc.gatech.edu	author	HiPC_17_003
Bader, Michael		pc	SC_17
Bader, Michael		session	SC_17
Bader, Michael		author	SC_17_016
Badia, Rosa M.		session	ISC_17
Badia, Rosa M.	@bsc.es	pc	SC_17
Badiei, Masoud	@g.harvard.edu	author	HPCA_17_011
Bae, Minho		author	ICPP_17_021
Bae, Minho		lead_author	ICPP_17_021
Baek, Hyunwook	@cs.utah.edu	author	CCGrid_17_009
Baek, Hyunwook	@cs.utah.edu	lead_author	CCGrid_17_009
Baek, Hyunwook	@cs.utah.edu	author	SOCC_17_023
Baek, Hyunwook	@cs.utah.edu	lead_author	SOCC_17_023
Baek, Woongki	@unist.ac.kr	author	ASPLOS_17_007
Baetke, Frank		session	ISC_17
Baeza-Yates, Ricardo	@upf.edu	pc	SIGIR_17
Bagchi, Saurabh	@purdue.edu	author	SP_17_035
Bagchi, Saurabh	@purdue.edu	author	Middleware_17_016
Bagchi, Saurabh	@purdue.edu	author	Middleware_17_017
Bagdi, Hardik		author	ATC_17_018
Bagga, Jasmeet		author	NSDI_17_034
Bagnall, Anthony	@uea.ac.uk	pc	ICDM_17
Bagnulo, Marcelo	@it.uc3m.es	pc	CoNEXT_17
Bahadori, Mohammad Taha	@gatech.edu	pc	KDD_17
Bahl, Paramvir		author	NSDI_17_022
Bahl, Victor	@acm.org	pc	HotCloud_17
Bahl, Victor	@acm.org	pc	MobiCom_17
Bahsoon, Rami	@cs.bham.ac.uk	author	CCGrid_17_039
Bai, Gang		author	ICPP_17_005
Bai, Wei	@microsoft.com	author	SIGCOMM_17_025
Bai, Xiao		pc	SIGIR_17
Bai, Xiao		author	SIGIR_17_031
Bai, Xiaolong	@zju.edu.cn	author	CCS_17_051
Bai, Youhui		author	ICPP_17_041
Bai, Yu	@fullerton.edu	author	MICRO_17_032
Bai, Yunhao		author	IGSC_17_001
Bai, Yuxin	@rochester.edu	author	ASPLOS_17_056
Bai, Yuxin	@rochester.edu	lead_author	ASPLOS_17_056
Bai, Zilong	@.ucdavis.edu	author	KDD_17_030
Bai, Zilong	@.ucdavis.edu	lead_author	KDD_17_030
Baier, Christel	@tu-dresden.de	author	HotOS_17_015
Baig, Ghufran	@cs.utexas.edu	author	CoNEXT_17_028
Baig, Ghufran	@cs.utexas.edu	lead_author	CoNEXT_17_028
Bailey, James	@unimelb.edu.au	pc	ICDM_17
Bailey, James	@unimelb.edu.au	session	ICDM_17
Bailey, James	@unimelb.edu.au	author	ICDM_17_026
Bailey, Jeff		author	SIGCOMM_17_030
Bailey, Jonathan		author	MICRO_17_015
Bailey, Michael	@illinois.edu	author	NDSS_17_027
Bailey, Peter	@microsoft.com	pc	SIGIR_17
Bailey, Peter	@microsoft.com	session	SIGIR_17
Bailey, Peter	@microsoft.com	author	SIGIR_17_040
Bailey, Peter	@microsoft.com	lead_author	SIGIR_17_040
Bailis, Peter	@cs.stanford.edu	author	CIDR_17_004
Bailis, Peter	@cs.stanford.edu	lead_author	CIDR_17_004
Bailis, Peter	@cs.stanford.edu	pc	SIGMOD_17
Bailis, Peter	@cs.stanford.edu	author	SIGMOD_17_010
Bailis, Peter	@cs.stanford.edu	lead_author	SIGMOD_17_010
Bailis, Peter	@cs.stanford.edu	author	SIGMOD_17_074
Bailis, Peter	@cs.stanford.edu	author	SIGMOD_17_076
Bajunaid, Noor		author	ICPE_17_019
Bajunaid, Noor		lead_author	ICPE_17_019
Bajwa, Raminder		author	ISCA_17_001
Baker, Allison H.	@ucar.edu	pc	SC_17
Baker, Gavin		author	ICPE_17_025
Baker, Gavin		lead_author	ICPE_17_025
Baker, Randal S.		author	IPDPS_17_047
Baker, Richard		author	NDSS_17_059
Baker, Sonia		author	HPCC_17_026
Baker, Tobin		author	CIDR_17_012
Bakshi, Ainesh		author	FAST_17_004
Bakst, Alexander		author	OOPSLA_17_062
Bakst, Alexander		lead_author	OOPSLA_17_062
Bal, Henri	@cs.vu.nl	pc	HPDC_17
Balaji, Pavan	@mcs.anl.gov	author	CCGrid_17_030
Balaji, Pavan	@mcs.anl.gov	author	CCGrid_17_038
Balaji, Pavan	@mcs.anl.gov	chair	IPDPS_17
Balaji, Pavan	@mcs.anl.gov	session	IPDPS_17
Balaji, Pavan	@mcs.anl.gov	author	IPDPS_17_099
Balaji, Pavan	@mcs.anl.gov	author	IPDPS_17_108
Balaji, Pavan	@mcs.anl.gov	chair	ISC_17
Balaji, Pavan	@mcs.anl.gov	session	ISC_17
Balaji, Pavan	@mcs.anl.gov	session	ISC_17
Balaji, Pavan	@mcs.anl.gov	session	ICPP_17
Balaji, Pavan	@mcs.anl.gov	author	ICPP_17_007
Balaji, Pavan	@mcs.anl.gov	author	EuroPar_17_045
Balaji, Pavan	@mcs.anl.gov	pc	Cluster_17
Balaji, Pavan	@mcs.anl.gov	author	Cluster_17_004
Balaji, Pavan	@mcs.anl.gov	pc	SC_17
Balaji, Pavan	@mcs.anl.gov	author	SC_17_057
Balaji, Pavan	@mcs.anl.gov	author	HiPC_17_037
Balaji, Pavan	@mcs.anl.gov	chair	HPCC_17
Balaji, Pavan	@mcs.anl.gov	keynote	HPCC_17
Balaji, Pavan	@mcs.anl.gov	session	HPCC_17
Balaji, Pavan	@mcs.anl.gov	author	HPCC_17_027
Balaji, Pavan	@mcs.anl.gov	author	HPCC_17_029
Balakrishnan, Hari	@csail.mit.edu	author	NSDI_17_025
Balakrishnan, Hari	@csail.mit.edu	author	NSDI_17_026
Balakrishnan, Hari	@csail.mit.edu	keynote	MobiCom_17
Balakrishnan, Mahesh	@yale.edu	pc	FAST_17
Balakrishnan, Mahesh	@yale.edu	pc	NSDI_17
Balakrishnan, Mahesh	@yale.edu	author	ASPLOS_17_015
Balakrishnan, Mahesh	@yale.edu	pc	EuroSys_17
Balakrishnan, Mahesh	@yale.edu	pc	HotStorage_17
Balakrishnan, Mahesh	@yale.edu	chair	SOCC_17
Balakrishnan, Ramesh		pc	IPDPS_17
Balakrishnan, Vijay		author	SYSTOR_17_001
Balan, Rajesh Krishna	@smu.edu.sg	author	MobiCom_17_022
Balaprakash, Prasanna	@mcs.anl.gov	author	HPDC_17_014
Balaraman, Ravindran	@cse.iitm.ac.in	author	HPCC_17_019
Balasooriya, Janaka	@asu.edu	pc	CLOUD_17
Balasubramaniam, Karthikeyan Vasuki		author	NSDI_17_021
Balasubramanian, Abhiram	@cs.utah.edu	author	HotOS_17_014
Balasubramanian, Abhiram	@cs.utah.edu	lead_author	HotOS_17_014
Balasubramanian, Aruna	@cs.stonybrook.edu	author	SIGMETRICS_17_027
Balasubramanian, Aruna	@cs.stonybrook.edu	pc	MobiCom_17
Balasubramanian, Aruna	@cs.stonybrook.edu	session	MobiCom_17
Balasubramanian, Aruna	@cs.stonybrook.edu	author	MobiCom_17_028
Balasubramanian, Aruna	@cs.stonybrook.edu	pc	CoNEXT_17
Balasubramanian, Bharath	@princeton.edu	pc	CLOUD_17
Balasubramanian, Ezhil R. M.		author	MICRO_17_021
Balasubramonian, Rajeev	@cs.utah.edu	pc	ISCA_17
Balasubramonian, Rajeev	@cs.utah.edu	pc	MICRO_17
Balazinska, Magdalena	@cs.washington.edu	chair	CIDR_17
Balazinska, Magdalena	@cs.washington.edu	author	CIDR_17_012
Balazinska, Magdalena	@cs.washington.edu	chair	SIGMOD_17
Balazinska, Magdalena	@cs.washington.edu	session	SIGMOD_17
Balazinska, Magdalena	@cs.washington.edu	session	SIGMOD_17
Balazinska, Magdalena	@cs.washington.edu	author	ATC_17_056
Balazinska, Magdalena	@cs.washington.edu	keynote	SOCC_17
Balazinska, Magdalena	@cs.washington.edu	keynote	Middleware_17
Baldimtsi, Foteini	@gmu.edu	author	NDSS_17_003
Baldimtsi, Foteini	@gmu.edu	pc	CCS_17
Baldus, Gary		author	SIGCOMM_17_002
Baldwin, Timothy	@unimelb.edu.au	pc	SIGIR_17
Balkanski, Eric		pc	KDD_17
Balke, Wolf-Tilo	@ifis.cs.tu-bs.de	author	CLOUD_17_026
Balkesen, Cagri	@inf.ethz.ch	author	MICRO_17_019
Balkind, Jonathan	@princeton.edu	author	OOPSLA_17_039
Balkwill, Matthew		author	CoNEXT_17_028
Ballani, Hitesh	@microsoft.com	pc	HotCloud_17
Ballard, Grey	@wfu.edu	pc	IPDPS_17
Ballard, Grey	@wfu.edu	author	SPAA_17_005
Balmau, Oana	@epfl.ch	author	EuroSys_17_017
Balmau, Oana	@epfl.ch	lead_author	EuroSys_17_017
Balmau, Oana	@epfl.ch	author	ATC_17_028
Balmau, Oana	@epfl.ch	lead_author	ATC_17_028
Balog, Krisztian	@uis.no	pc	SIGIR_17
Balog, Krisztian	@uis.no	author	SIGIR_17_026
Balog, Krisztian	@uis.no	author	SIGIR_17_077
Baltrunas, Džiugas	@simula.no	author	MobiCom_17_007
Balzarotti, Davide	@eurecom.fr	pc	NDSS_17
Balzarotti, Davide	@eurecom.fr	pc	SP_17
Balzarotti, Davide	@eurecom.fr	author	SP_17_002
Bandara, Sathya		author	HiPC_17_012
Banerjee, Arindam	@cs.umn.edu	author	ICDM_17_049
Banerjee, Arindam	@cs.umn.edu	pc	KDD_17
Banerjee, Debrup	@odu.edu	author	ICDM_17_027
Banerjee, Debrup	@odu.edu	lead_author	ICDM_17_027
Banerjee, Dip Sankar	@iiitg.ac.in	author	ICPP_17_006
Banerjee, Nilanjan	@umbc.edu	pc	IGSC_17
Banerjee, Subarno	@cse.iitk.ac.in	author	ISCA_17_002
Banerjee, Sujata	@banerjee.net	pc	SIGCOMM_17
Banerjee, Sujata	@banerjee.net	session	SIGCOMM_17
Banerjee, Sujata	@banerjee.net	pc	CoNEXT_17
Banerjee, Sujata	@banerjee.net	author	CoNEXT_17_023
Banerjee, Suman	@cs.wisc.edu	pc	SIGCOMM_17
Banerjee, Suman	@cs.wisc.edu	pc	CoNEXT_17
Banerjee, Tania		author	HiPC_17_034
Bangalore, Purushotham		author	SOCC_17_004
Banicescu, Ioana	@cse.msstate.edu	pc	HCW_17
Banicescu, Ioana	@cse.msstate.edu	session	HCW_17
Banicescu, Ioana	@cse.msstate.edu	pc	EuroPar_17
Banicescu, Ioana	@cse.msstate.edu	author	Cluster_17_028
Banicescu, Ioana	@cse.msstate.edu	pc	SC_17
Banicescu, Ioana	@cse.msstate.edu	pc	HPCC_17
Bansal, Aman		author	HPCC_17_006
Bansal, Nikhil	@tue.nl	pc	IPDPS_17
Bansal, Nikhil	@tue.nl	pc	SPAA_17
Bansal, Sorav	@iitd.ernet.in	pc	ATC_17
Bansal, Tarun	@iiitd.ac.in	pc	MobiCom_17
Bao, Hong		author	HPCC_17_054
Bao, Tiffany	@cmu.edu	author	SP_17_059
Bao, Tiffany	@cmu.edu	lead_author	SP_17_059
Bao, Yubin		author	SOCC_17_001
Bao, Yungang	@ict.ac.cn	pc	ASPLOS_17
Bao, Yungang	@ict.ac.cn	author	SOCC_17_025
Bao, Yungang	@ict.ac.cn	pc	IISWC_17
Bao, Yungang	@ict.ac.cn	pc	HiPC_17
Bao, Yungyang		session	ASPLOS_17
Bao, Zhifeng	@rmit.edu.au	pc	SIGIR_17
Bao, Zhuowei		pc	SIGMOD_17
Baokar, Arjun	@berkeley.edu	author	SP_17_050
Bar-Yehuda, Reuven		author	PODC_17_016
Bar-Yehuda, Reuven		lead_author	PODC_17_016
Barak, Amnon		author	IPDPS_17_036
Barak, Assi		author	SP_17_034
Barakat, Chadi	@inria.fr	pc	IMC_17
Barakat, Chadi	@inria.fr	session	IMC_17
Baralis, Elena	@polito.it	pc	ICDM_17
Baranasuriya, Nimantha	@comp.nus.edu.sg	author	CoNEXT_17_012
Baraniuk, Richard	@rice.edu	pc	KDD_17
Baranowski, Marek S.		author	HotOS_17_014
Barba, Lorena	@gwu.edu	pc	SC_17
Barba, Lorena	@gwu.edu	panel	SC_17
Barbalace, Antonio	@vt.edu	author	ASPLOS_17_044
Barbalace, Antonio	@vt.edu	lead_author	ASPLOS_17_044
Barbalace, Antonio	@vt.edu	author	VEE_17_001
Barbalace, Antonio	@vt.edu	author	HotOS_17_012
Barbalace, Antonio	@vt.edu	lead_author	HotOS_17_012
Barber, Ronald		author	CIDR_17_002
Barber, Ronald		lead_author	CIDR_17_002
Barbieri, Nicola	@yahoo-inc.com	pc	ICDM_17
Barbieri, Nicola	@yahoo-inc.com	pc	KDD_17
Barbosa, Manuel	@dcc.fc.up.pt	author	CCS_17_112
Barbosa, Manuel	@dcc.fc.up.pt	author	CCS_17_123
Barcellos, Marinho	@inf.ufrgs.br	pc	IMC_17
Bard, Deborah		author	SC_17_014
Bardhan, Jaydeep	@neu.edu	pc	SC_17
Bardin, Sébastien	@cea.fr	author	SP_17_005
Bardin, Sébastien	@cea.fr	lead_author	SP_17_005
Barenboim, Leonid		author	PODC_17_017
Barenboim, Leonid		lead_author	PODC_17_017
Baresi, Luciano	@polimi.it	pc	ICAC_17
Barford, Paul	@cs.wisc.edu	pc	IMC_17
Barghuthi, Nedaa Al	@hct.ac.ae	author	HPCC_17_026
Barghuthi, Nedaa Al	@hct.ac.ae	lead_author	HPCC_17_026
Bari, Md Abdullah Shahneous	@stonybrook.edu	author	IGSC_17_013
Bari, Md Abdullah Shahneous	@stonybrook.edu	lead_author	IGSC_17_013
Baride, Srikant		author	HiPC_17_016
Barisic, Ankica	@campus.fct.unl.pt	author	SLE_17_013
Barisic, Ankica	@campus.fct.unl.pt	lead_author	SLE_17_013
Barkat, Amine		author	HPCC_17_067
Barnes, Richard		author	NDSS_17_027
Barreiros, Willian		author	Cluster_17_003
Barreiros, Willian		lead_author	Cluster_17_003
Barrera, David	@polymtl.ca	pc	NDSS_17
Barrera, David	@polymtl.ca	pc	CoNEXT_17
Barrett, Edd	@kcl.ac.uk	author	OOPSLA_17_065
Barrett, Edd	@kcl.ac.uk	lead_author	OOPSLA_17_065
Barrett, Jake		author	CCS_17_089
Barron, Timothy	@cs.stonybrook.edu	author	CCS_17_059
Barth, Bill	@tacc.utexas.edu	pc	IPDPS_17
Barth, Bill	@tacc.utexas.edu	author	HiPC_17_007
Barthe, Gilles		pc	SP_17
Barthe, Gilles		author	CCS_17_041
Barthe, Gilles		author	CCS_17_112
Barthe, Gilles		author	CCS_17_123
Barthels, Claude	@inf.ethz.ch	author	SIGMOD_17_041
Barthou, Denis	@labri.fr	pc	EuroPar_17
Barthou, Denis	@labri.fr	session	EuroPar_17
Barthou, Denis	@labri.fr	author	EuroPar_17_014
Bartlett, Rodney J.	@qtp.ufl.edu	author	IPDPS_17_055
Bartsch, Valeria		author	EuroPar_17_047
Bartsch, Valeria		lead_author	EuroPar_17_047
Baru, Chaitanya		panel	SC_17
Baruah, Gaurav	@uwaterloo.ca	pc	SIGIR_17
Basat, Ran Ben		author	SIGCOMM_17_011
Basat, Ran Ben		lead_author	SIGCOMM_17_011
Bashir, Masooda		author	CLOUD_17_007
Basin, David	@inf.ethz.ch	pc	CCS_17
Basin, Dmitry		author	PPoPP_17_020
Basin, Dmitry		lead_author	PPoPP_17_020
Baskiyar, Sanjeev	@cmft.nhs.uk	pc	IPDPS_17
Baskiyar, Sanjeev	@cmft.nhs.uk	session	IPDPS_17
Bastani, Osbert	@cs.stanford.edu	author	NDSS_17_020
Bastani, Osbert	@cs.stanford.edu	author	PLDI_17_045
Bastani, Osbert	@cs.stanford.edu	lead_author	PLDI_17_045
Bastem, Burak		author	ICPP_17_018
Bastem, Burak		lead_author	ICPP_17_018
Bastien, Jean-Francois		author	ASPLOS_17_022
Bastien, Jean-Francois		author	PLDI_17_008
Bastoul, Cédric	@unistra.fr	author	HiPC_17_027
Bastoul, Cédric	@unistra.fr	author	HiPC_17_031
Basu, Arkaprava	@amd.com	author	PACT_17_019
Basu, Nilanjana		author	SOSP_17_021
Bataev, Alexey		author	HiPC_17_021
Bateni, Mohammad Hossein	@cs.princeton.edu	pc	SPAA_17
Bateni, Mohammad Hossein	@cs.princeton.edu	session	SPAA_17
Bateni, Mohammad Hossein	@cs.princeton.edu	author	SPAA_17_029
Bateni, Mohammad Hossein	@cs.princeton.edu	lead_author	SPAA_17_029
Bates, Adam	@illinois.edu	pc	NDSS_17
Bates, Adam	@illinois.edu	session	NDSS_17
Bates, Adam	@illinois.edu	pc	ATC_17
Bates, Adam	@illinois.edu	pc	CCS_17
Bates, Sarah		author	ISCA_17_001
Batista, Gustavo	@icmc.usp.br	pc	KDD_17
Batten, Christopher	@cornell.edu	pc	ISCA_17
Batten, Christopher	@cornell.edu	author	IISWC_17_010
Batten, Christopher	@cornell.edu	author	MICRO_17_057
Batten, Christopher	@cornell.edu	pc	SC_17
Batty, Mark		pc	PPoPP_17
Bauckhage, Christian	@bit.uni-bonn.de	pc	ICDM_17
Baudis, Nikolai		author	MASCOTS_17_001
Baudis, Nikolai		lead_author	MASCOTS_17_001
Bauer, Lujo	@cmu.edu	pc	NDSS_17
Bauer, Lujo	@cmu.edu	pc	SP_17
Bauer, Lujo	@cmu.edu	pc	CCS_17
Bauer, Lujo	@cmu.edu	author	CCS_17_019
Bauer, Michael		author	SC_17_013
Bauer, Michael		author	HiPC_17_002
Bauer, Peter		keynote	ISC_17
Bauereiß, Thomas		author	SP_17_009
Bauereiß, Thomas		lead_author	SP_17_009
Bauman, Spenser	@umail.iu.edu	author	OOPSLA_17_049
Bauman, Spenser	@umail.iu.edu	lead_author	OOPSLA_17_049
Baumann, Andrew	@microsoft.com	pc	EuroSys_17
Baumann, Andrew	@microsoft.com	session	EuroSys_17
Baumann, Andrew	@microsoft.com	author	HotOS_17_029
Baumann, Andrew	@microsoft.com	lead_author	HotOS_17_029
Baumann, Andrew	@microsoft.com	author	SOSP_17_018
Bause, Falko		author	ICPE_17_018
Baxter, Rohan	@computer.org	pc	ICDM_17
Bayardo, Roberto		pc	ICDM_17
Bayatpour, Mohammadreza	@osu.edu	author	SC_17_061
Bayatpour, Mohammadreza	@osu.edu	lead_author	SC_17_061
Baytas, Inci	@cse.msu.edu	author	KDD_17_031
Baytas, Inci	@cse.msu.edu	lead_author	KDD_17_031
Bazm, Mohammad		author	CCGrid_17_018
Bañares, Jose Angel	@unizar.es	pc	CCGrid_17
Beal, Jacob	@bbn.com	pc	ICAC_17
Beamer, Scott	@lbl.gov	author	IPDPS_17_081
Beamer, Scott	@lbl.gov	lead_author	IPDPS_17_081
Beard, Jonathan	@arm.com	pc	SC_17
Beard, Stephen R.		author	PACT_17_025
Beaumont, Jon		author	MICRO_17_015
Beaumont, Olivier	@labri.fr	pc	IPDPS_17
Beaumont, Olivier	@labri.fr	session	IPDPS_17
Beaumont, Olivier	@labri.fr	author	IPDPS_17_076
Beaumont, Olivier	@labri.fr	lead_author	IPDPS_17_076
Beaumont, Olivier	@labri.fr	pc	SC_17
Beaumont, Olivier	@labri.fr	pc	SC_17
Beaumont, Olivier	@labri.fr	chair	HiPC_17
Becchi, Michela	@ncsu.edu	pc	HPDC_17
Becchi, Michela	@ncsu.edu	author	IISWC_17_027
Becchi, Michela	@ncsu.edu	author	HiPC_17_035
Beck, Martin	@embl.de	author	ATC_17_050
Becker, Christian	@drbecker.org	pc	ICAC_17
Becker, Karin	@inf.ufrgs.br	pc	CLOUD_17
Becker, Steffen	@informatik.uni-stuttgart.de	pc	ICPE_17
Beckett, Ryan		author	SIGCOMM_17_032
Beckett, Ryan		lead_author	SIGCOMM_17_032
Beckett, Ryan		author	PLDI_17_031
Beckett, Ryan		lead_author	PLDI_17_031
Beckingsale, David	@llnl.gov	author	IPDPS_17_031
Beckingsale, David	@llnl.gov	lead_author	IPDPS_17_031
Beckingsale, David	@llnl.gov	author	Cluster_17_044
Beckman, Pete	@mcs.anl.gov	author	IPDPS_17_016
Beckman, Pete	@mcs.anl.gov	panel	SC_17
Beckman, Pete	@mcs.anl.gov	keynote	HPCC_17
Beckmann, Brad		pc	MICRO_17
Beckmann, Brad		session	MICRO_17
Beckmann, Bradford M.		author	SC_17_023
Beckmann, Nathan	@cmu.edu	author	HPCA_17_005
Beckmann, Nathan	@cmu.edu	lead_author	HPCA_17_005
Beckmann, Nathan	@cmu.edu	author	ISCA_17_050
Beckmann, Nathan	@cmu.edu	author	PACT_17_011
Beckmann, Nathan	@cmu.edu	pc	MICRO_17
Beckmann, Nathan	@cmu.edu	session	MICRO_17
Beekman, Jethro G.		author	NSDI_17_016
Begam, Rehana	@utsa.edu	author	HPCC_17_065
Begam, Rehana	@utsa.edu	lead_author	HPCC_17_065
Behl, Johannes		author	EuroSys_17_034
Behl, Johannes		lead_author	EuroSys_17_034
Behrend, Andreas	@cs.uni-bonn.de	author	SIGMOD_17_085
Beitman, Bruce		author	IGSC_17_003
Beitman, Bruce		author	ICAC_17_004
Beivide, Ramón	@unican.es	author	HPCA_17_012
Beivide, Ramón	@unican.es	author	IPDPS_17_083
Beivide, Ramón	@unican.es	author	EuroPar_17_012
Bejda, Michał		author	SOSP_17_003
Bekas, Costas	@zurich.ibm.com	pc	IPDPS_17
Bekas, Costas	@zurich.ibm.com	pc	SC_17
Bel, Oceane	@ucsc.edu	author	SC_17_039
Belak, James		pc	IPDPS_17
Belding, Elizabeth	@cs.ucsb.edu	pc	MobiCom_17
Belgard, Rich		panel	MICRO_17
Beling, Peter		session	ICDM_17
Belkin, Nicholas	@rutgers.edu	pc	SIGIR_17
Bellare, Mihir	@eng.ucsd.edu	author	CCS_17_055
Bellare, Mihir	@eng.ucsd.edu	lead_author	CCS_17_055
Bellare, Mihir	@eng.ucsd.edu	author	CCS_17_057
Bellare, Mihir	@eng.ucsd.edu	lead_author	CCS_17_057
Bellare, Mihir	@eng.ucsd.edu	author	CCS_17_095
Bellare, Mihir	@eng.ucsd.edu	lead_author	CCS_17_095
Bellman, Kirstie		pc	ICAC_17
Bellman, Kirstie		session	ICAC_17
Bellosa, Frank	@kit.edu	pc	EuroSys_17
Bellosa, Frank	@kit.edu	author	SYSTOR_17_004
Bellosa, Frank	@kit.edu	author	SYSTOR_17_005
Bellovin, Steven M.	@cs.columbia.edu	author	NDSS_17_036
Beltran, Vicenç	@bsc.es	author	IPDPS_17_080
Belviranli, Mehmet Esat	@ornl.gov	author	MICRO_17_048
Ben-David, Naama	@cs.cmu.edu	author	PPoPP_17_022
Ben-David, Naama	@cs.cmu.edu	author	PODC_17_006
Ben-David, Naama	@cs.cmu.edu	lead_author	PODC_17_006
Ben-Nun, Tal	@cs.huji.ac.il	author	PPoPP_17_003
Ben-Nun, Tal	@cs.huji.ac.il	lead_author	PPoPP_17_003
Ben-Yehuda, Elad		author	SOSP_17_031
Ben-Yehuda, Muli	@mulix.org	pc	ASPLOS_17
Ben-Yehuda, Muli	@mulix.org	author	ASPLOS_17_031
Ben-Yehuda, Muli	@mulix.org	pc	HotCloud_17
Ben-Yehuda, Orna Agmon		session	SYSTOR_17
Benali, Anouar	@anl.gov	author	IPDPS_17_022
Benali, Anouar	@anl.gov	author	SC_17_035
Bencomo, Nelly		keynote	ICAC_17
Benczur, Andras A.	@sztaki.hu	pc	KDD_17
Bender, Michael A.	@cs.stonybrook.edu	author	FAST_17_004
Bender, Michael A.	@cs.stonybrook.edu	author	SIGMOD_17_045
Bender, Michael A.	@cs.stonybrook.edu	author	PODS_17_025
Bender, Michael A.	@cs.stonybrook.edu	lead_author	PODS_17_025
Bender, Michael A.	@cs.stonybrook.edu	pc	PODC_17
Bender, Michael A.	@cs.stonybrook.edu	chair	ICPP_17
Bendersky, Michael	@google.com	pc	SIGIR_17
Benedict, Shajulin	@sxcce.edu.in	pc	CCGrid_17
Benedikt, Michael	@cs.ox.ac.uk	pc	SIGMOD_17
Benedikt, Michael	@cs.ox.ac.uk	author	PODS_17_009
Benedikt, Michael	@cs.ox.ac.uk	lead_author	PODS_17_009
Benhaddou, Driss	@uh.edu	session	HPCC_17
Benhaddou, Driss	@uh.edu	author	HPCC_17_007
Beni, Laleh Aghababaie	@uci.edu	author	EuroPar_17_046
Beni, Laleh Aghababaie	@uci.edu	lead_author	EuroPar_17_046
Benjamin, Joshua		author	HotI_17_005
Benjamin, Joshua		lead_author	HotI_17_005
Benkner, Siegfried	@univie.ac.at	pc	CCGrid_17
Bennett, Janine C.	@sandia.gov	pc	Cluster_17
Bennett, Janine C.	@sandia.gov	pc	SC_17
Bennett, Paul N.	@microsoft.com	pc	KDD_17
Bennett, Paul N.	@microsoft.com	pc	SIGIR_17
Bennett, Paul N.	@microsoft.com	author	SIGIR_17_024
Benoit, Anne	@ens-lyon.fr	pc	IPDPS_17
Benoit, Anne	@ens-lyon.fr	author	EuroPar_17_008
Benoit, Anne	@ens-lyon.fr	lead_author	EuroPar_17_008
Benoit, Anne	@ens-lyon.fr	chair	SC_17
Benoit-Cattin, Hugues		author	CCGrid_17_018
Benson, Austin R.	@cs.cornell.edu	pc	KDD_17
Benson, Austin R.	@cs.cornell.edu	session	KDD_17
Benson, Austin R.	@cs.cornell.edu	author	KDD_17_001
Benson, Jeremy		author	Cluster_17_060
Benson, Theophilus	@cs.duke.edu	pc	HotCloud_17
Benson, Theophilus	@cs.duke.edu	session	HotCloud_17
Benson, Theophilus	@cs.duke.edu	author	HotCloud_17_016
Benson, Theophilus	@cs.duke.edu	pc	SIGCOMM_17
Benson, Theophilus	@cs.duke.edu	session	SIGCOMM_17
Benson, Theophilus	@cs.duke.edu	pc	SOCC_17
Benson, Theophilus	@cs.duke.edu	session	SOCC_17
Benson, Theophilus	@cs.duke.edu	pc	IMC_17
Benson, Theophilus	@cs.duke.edu	session	CoNEXT_17
Benson, Theophilus	@cs.duke.edu	author	CoNEXT_17_011
Bent, John	@emc.com	pc	CCGrid_17
Bent, John	@emc.com	pc	SC_17
Bentley, Michael		author	IISWC_17_029
Benton, Brad		author	SC_17_020
Benton, Ryan G.	@southalabama.edu	pc	ICDM_17
Benton, Ryan G.	@southalabama.edu	session	ICDM_17
Berberich, Klaus	@mpi-inf.mpg.de	pc	KDD_17
Berberich, Klaus	@mpi-inf.mpg.de	pc	SIGIR_17
Bercea, Gheorghe-Teodor	@ibm.com	author	HiPC_17_021
Berenbrink, Petra		pc	IPDPS_17
Berenbrink, Petra		author	IPDPS_17_020
Berenbrink, Petra		lead_author	IPDPS_17_020
Berenbrink, Petra		pc	SPAA_17
Berenbrink, Petra		author	PODC_17_030
Berenbrink, Petra		lead_author	PODC_17_030
Berendt, Bettina		pc	ICDM_17
Beresford, Alastair	@cam.ac.uk	author	IMC_17_027
Beresford, Alastair	@cam.ac.uk	author	OOPSLA_17_064
Berg-Kirkpatrick, Taylor	@cs.cmu.edu	author	KDD_17_051
Berger, Alon	@campus.technion.ac.il	author	SIGCOMM_17_033
Berger, Arthur		author	SIGCOMM_17_031
Berger, Arthur		author	IMC_17_001
Berger, Christian		pc	SLE_17
Berger, Daniel S.	@cs.uni-kl.de	author	NSDI_17_029
Berger, Daniel S.	@cs.uni-kl.de	lead_author	NSDI_17_029
Berger, Emery	@cs.umass.edu	author	ASPLOS_17_018
Berger, Emery	@cs.umass.edu	keynote	SYSTOR_17
Berger, Emery	@cs.umass.edu	pc	SOSP_17
Berger, Emery	@cs.umass.edu	pc	PLDI_17
Berger, Marsha J.		author	IPDPS_17_098
Berger, Thorsten	@thorsten-berger.net	author	SLE_17_024
Berger-Wolf, Tanya		panel	ICDM_17
Berger-Wolf, Tanya		session	ICDM_17
Berger-Wolf, Tanya	@uic.edu	pc	KDD_17
Berger-Wolf, Tanya	@uic.edu	session	KDD_17
Bergman, Aran	@tx.technion.ac.il	author	CoNEXT_17_030
Bergman, Keren	@ee.columbia.edu	pc	SC_17
Bergman, Keren	@ee.columbia.edu	panel	SC_17
Bergman, Shai	@tx.technion.ac.il	author	ATC_17_013
Bergman, Shai	@tx.technion.ac.il	lead_author	ATC_17_013
Bergmann, Neil	@itee.uq.edu.au	author	NDSS_17_016
Beri, Alec		author	ICPP_17_012
Beringer, Lennart		author	CCS_17_124
Berkholz, Christoph		author	PODS_17_003
Berkholz, Christoph		lead_author	PODS_17_003
Berman, Francine		panel	SC_17
Berndt, Sebastian	@tcs.uni-luebeck.de	author	CCS_17_102
Berndt, Sebastian	@tcs.uni-luebeck.de	lead_author	CCS_17_102
Bernholdt, David E.		author	IPDPS_17_023
Bernstein, Alexander		session	ICDM_17
Bernstein, Gilbert Louis		author	OOPSLA_17_046
Bernstein, Philip A.	@microsoft.com	author	CIDR_17_010
Bernstein, Philip A.	@microsoft.com	lead_author	CIDR_17_010
Bernstein, Philip A.	@microsoft.com	pc	SIGMOD_17
Bernstein, Philip A.	@microsoft.com	session	SIGMOD_17
Bernstein, Philip A.	@microsoft.com	pc	SOCC_17
Bernstein, Philip A.	@microsoft.com	author	OOPSLA_17_024
Bernstein, Philip A.	@microsoft.com	lead_author	OOPSLA_17_024
Berrang, Pascal	@cs.uni-saarland.de	author	SP_17_022
Berrendorf, Rudolf		author	EuroPar_17_024
Berry, Randall	@eecs.northwestern.edu	pc	MASCOTS_17
Bertacco, Valeria	@umich.edu	pc	HPCA_17
Bertacco, Valeria	@umich.edu	author	ISCA_17_007
Bertacco, Valeria	@umich.edu	author	ISCA_17_016
Bertels, Koen	@tudelft.nl	author	ICPP_17_004
Bertels, Koen	@tudelft.nl	author	MICRO_17_061
Berthold, Michael		pc	KDD_17
Berti-Equille, Laure	@ird.fr	author	SIGMOD_17_063
Bertino, Elisa	@cs.purdue.edu	pc	SIGMOD_17
Bertino, Elisa	@cs.purdue.edu	pc	CLOUD_17
Bertino, Elisa	@cs.purdue.edu	panel	CLOUD_17
Bertolli, Carlo	@us.ibm.com	author	HiPC_17_021
Bertossi, Leopoldo	@scs.carleton.ca	pc	PODS_17
Berzins, Martin	@sci.utah.edu	pc	IPDPS_17
Beschastnikh, Ivan		session	HotOS_17
Besnard, Jean-Baptiste	@paratools.fr	pc	SC_17
Bessani, Alysson	@di.fc.ul.pt	author	Middleware_17_011
Besta, Maciej	@inf.ethz.ch	author	IPDPS_17_004
Besta, Maciej	@inf.ethz.ch	lead_author	IPDPS_17_004
Besta, Maciej	@inf.ethz.ch	author	HPDC_17_008
Besta, Maciej	@inf.ethz.ch	lead_author	HPDC_17_008
Besta, Maciej	@inf.ethz.ch	author	SC_17_045
Bestavros, Azer	@bu.edu	pc	MASCOTS_17
Betelu, Santiago		author	IPDPS_17_041
Bethune, Christopher		author	ICDM_17_054
Bethwaite, Blair		pc	SC_17
Beurdouche, Benjamin	@ens.fr	author	CCS_17_111
Beutel, Alex	@google.com	pc	KDD_17
Bevan, Pryce		author	IMC_17_017
Beverly, Robert	@nps.edu	author	SIGCOMM_17_009
Beverly, Robert	@nps.edu	pc	IMC_17
Beyah, Raheem	@ece.gatech.edu	author	SIGMETRICS_17_025
Beyah, Raheem	@ece.gatech.edu	author	SP_17_054
Bezemer, Cor-Paul	@cs.queensu.ca	author	ICPE_17_027
Beznosov, Konstantin	@ece.ubc.ca	author	SP_17_050
Beznosov, Konstantin	@ece.ubc.ca	pc	CCS_17
Bhadra, Sahely	@iitpkd.ac.in	pc	KDD_17
Bhaduri, Kanishka		pc	ICDM_17
Bhagat, Smriti		pc	KDD_17
Bhagwan, Ranjita		pc	CoNEXT_17
Bhalachandra, Sridutt	@cs.unc.edu	author	IPDPS_17_093
Bhalachandra, Sridutt	@cs.unc.edu	lead_author	IPDPS_17_093
Bhalerao, Rahul		author	NSDI_17_021
Bhalla, Upinder	@ncbs.res.in	author	HiPC_17_018
Bhanawat, Hemant		author	CIDR_17_003
Bharadia, Dinesh	@ucsd.edu	author	NSDI_17_032
Bharadia, Dinesh	@ucsd.edu	author	CoNEXT_17_003
Bhardwaj, Onkar	@akamai.com	author	ICPP_17_002
Bhardwaj, Romil	@microsoft.com	author	NSDI_17_013
Bhardwaj, Romil	@microsoft.com	lead_author	NSDI_17_013
Bhargava, Bharat	@purdue.edu	author	CLOUD_17_008
Bhargava, Radhika		author	CCS_17_088
Bhargavan, Karthikeyan	@inria.fr	pc	SP_17
Bhargavan, Karthikeyan	@inria.fr	session	SP_17
Bhargavan, Karthikeyan	@inria.fr	author	SP_17_023
Bhargavan, Karthikeyan	@inria.fr	lead_author	SP_17_023
Bhargavan, Karthikeyan	@inria.fr	author	SP_17_056
Bhargavan, Karthikeyan	@inria.fr	lead_author	SP_17_056
Bhargavan, Karthikeyan	@inria.fr	pc	CCS_17
Bhargavan, Karthikeyan	@inria.fr	author	CCS_17_111
Bhartia, Apurv	@meraki.net	author	IMC_17_014
Bhartia, Apurv	@meraki.net	lead_author	IMC_17_014
Bhaskara, Aditya	@cs.utah.edu	pc	KDD_17
Bhat, Siddharth	@research.iiit.ac.in	author	SC_17_017
Bhat, Srivatsa S.	@csail.mit.edu	author	SOSP_17_005
Bhat, Srivatsa S.	@csail.mit.edu	lead_author	SOSP_17_005
Bhatele, Abhinav	@llnl.gov	author	CCGrid_17_015
Bhatele, Abhinav	@llnl.gov	pc	IPDPS_17
Bhatele, Abhinav	@llnl.gov	author	IPDPS_17_044
Bhatele, Abhinav	@llnl.gov	author	Cluster_17_021
Bhatele, Abhinav	@llnl.gov	author	SC_17_028
Bhatele, Abhinav	@llnl.gov	author	SC_17_033
Bhatele, Abhinav	@llnl.gov	author	SC_17_044
Bhatele, Abhinav	@llnl.gov	pc	HiPC_17
Bhatia, Suresh	@uq.edu.au	author	ISCA_17_001
Bhatotia, Pramod	@ed.ac.uk	author	EuroSys_17_016
Bhatotia, Pramod	@ed.ac.uk	author	ATC_17_050
Bhatotia, Pramod	@ed.ac.uk	author	Middleware_17_003
Bhatotia, Pramod	@ed.ac.uk	author	Middleware_17_015
Bhatt, Yogesh		panel	HotI_17
Bhattacharjee, Abhishek	@cs.rutgers.edu	pc	HPCA_17
Bhattacharjee, Abhishek	@cs.rutgers.edu	author	ASPLOS_17_005
Bhattacharjee, Abhishek	@cs.rutgers.edu	lead_author	ASPLOS_17_005
Bhattacharjee, Abhishek	@cs.rutgers.edu	author	ASPLOS_17_030
Bhattacharjee, Abhishek	@cs.rutgers.edu	pc	ISCA_17
Bhattacharjee, Abhishek	@cs.rutgers.edu	author	ISCA_17_033
Bhattacharjee, Abhishek	@cs.rutgers.edu	pc	MICRO_17
Bhattacharjee, Abhishek	@cs.rutgers.edu	session	MICRO_17
Bhattacharjee, Abhishek	@cs.rutgers.edu	author	MICRO_17_029
Bhattacharjee, Abhishek	@cs.rutgers.edu	lead_author	MICRO_17_029
Bhattacharjee, Mrinal		author	ICPP_17_027
Bhattacharya, Indrajit	@tcs.com	pc	ICDM_17
Bhattacharya, Suparna	@in.ibm.com	pc	HotStorage_17
Bhattacharya, Suparna	@in.ibm.com	pc	OOPSLA_17
Bhattacharyya, Arka	@eecs.berkeley.edu	author	CIDR_17_006
Bhattacharyya, Arnamoy	@ece.utoronto.ca	author	VEE_17_008
Bhattacharyya, Chiranjib	@csa.iisc.ernet.in	pc	ICDM_17
Bhattacharyya, Manosiz		author	NSDI_17_004
Bhattacharyya, Siddhartha	@uic.edu	pc	KDD_17
Bhattacherjee, Debopam		author	HotCloud_17_017
Bhattacherjee, Debopam		lead_author	HotCloud_17_017
Bhattacherjee, Sanjay	@ens-lyon.fr	author	CCS_17_142
Bhimji, Wahid		author	SC_17_001
Bhowmick, Sanjukta	@unomaha.edu	pc	HiPC_17
Bhowmick, Sourav S.	@ntu.edu.sg	pc	ICDM_17
Bhuyan, Laxmi Narayan		author	MICRO_17_048
Bi, Jinbo	@uconn.edu	pc	KDD_17
Bi, Jun	@tsinghua.edu.cn	author	SIGCOMM_17_001
Bi, Keping		author	SIGIR_17_065
Bian, Haoqiong		author	SIGMOD_17_012
Bian, Haoqiong		lead_author	SIGMOD_17_012
Bian, Jiang	@microsoft.com	author	ICDM_17_011
Bian, Jiang	@microsoft.com	pc	KDD_17
Bian, Pan		author	CCS_17_132
Bian, Yuchen	@ist.psu.edu	author	ICDM_17_005
Bian, Yuchen	@ist.psu.edu	lead_author	ICDM_17_005
Bianchi, Antonio	@cs.ucsb.edu	author	NDSS_17_052
Bianchi, Antonio	@cs.ucsb.edu	author	NDSS_17_068
Bianchi, Giuseppe	@uniroma2.it	pc	CoNEXT_17
Bianchini, Ricardo		pc	ASPLOS_17
Bianchini, Ricardo		keynote	ASPLOS_17
Bianchini, Ricardo		chair	EuroSys_17
Bianchini, Ricardo		author	ATC_17_060
Bianchini, Ricardo		author	MICRO_17_045
Bianchini, Ricardo		author	SOSP_17_010
Bianchini, Ricardo		keynote	Middleware_17
Bianco, Mauro	@cscs.ch	pc	EuroPar_17
Bicer, Tekin	@anl.gov	pc	HiPC_17
Bieg, Matthias		author	SP_17_022
Biega, Asia J.	@mpi-inf.mpg.de	author	SIGIR_17_068
Biega, Asia J.	@mpi-inf.mpg.de	lead_author	SIGIR_17_068
Bienkowski, Marcin	@cs.uni.wroc.pl	author	SPAA_17_002
Bienkowski, Marcin	@cs.uni.wroc.pl	lead_author	SPAA_17_002
Bientinesi, Paolo	@aices.rwth-aachen.de	author	ISC_17_004
Bienvenu, Meghyn		pc	PODS_17
Bienvenu, Meghyn		author	PODS_17_005
Bienvenu, Meghyn		lead_author	PODS_17_005
Bifet, Albert	@telecom-paristech.fr	pc	ICDM_17
Bifet, Albert	@telecom-paristech.fr	pc	KDD_17
Bigelow, David		author	NDSS_17_062
Bigot, Julien	@cea.fr	author	CCGrid_17_059
Bijlani, Ashish	@gatech.edu	author	CCS_17_134
Bila, Nilton	@us.ibm.com	pc	HotCloud_17
Bila, Nilton	@us.ibm.com	author	ATC_17_018
Bila, Nilton	@us.ibm.com	author	ATC_17_024
Bilal, Muhammad		author	SOCC_17_014
Bilal, Muhammad		lead_author	SOCC_17_014
Bilge, Leyla	@eurecom.fr	author	CCS_17_081
Bilge, Leyla	@eurecom.fr	lead_author	CCS_17_081
Bilgic, Mustafa	@iit.edu	pc	KDD_17
Bill, Robert		author	SLE_17_023
Bill, Robert		lead_author	SLE_17_023
Billes, Marina		author	PLDI_17_046
Billes, Marina		lead_author	PLDI_17_046
Bindel, David	@cs.cornell.edu	pc	IPDPS_17
Binder, Walter	@usi.ch	pc	CCGrid_17
Binder, Walter	@usi.ch	author	ICAC_17_002
Bindschaedler, Vincent	@illinois.edu	author	SP_17_026
Bindschaedler, Vincent	@illinois.edu	author	SP_17_040
Bindschaedler, Vincent	@illinois.edu	author	CCS_17_150
Bing, Lidong	@tencent.com	pc	SIGIR_17
Bing, Lidong	@tencent.com	author	SIGIR_17_035
Binnig, Carsten	@brown.edu	author	CIDR_17_024
Binnig, Carsten	@brown.edu	lead_author	CIDR_17_024
Binnig, Carsten	@brown.edu	pc	SIGMOD_17
Binnig, Carsten	@brown.edu	author	SIGMOD_17_039
Binnig, Carsten	@brown.edu	author	SIGMOD_17_058
Binnig, Carsten	@brown.edu	pc	Middleware_17
Birke, Robert		pc	ICPE_17
Birke, Robert		author	ICAC_17_002
Birke, Robert		pc	CoNEXT_17
Birman, Ken	@cs.cornell.edu	pc	SOCC_17
Birnbach, Simon	@cs.ox.ac.uk	author	NDSS_17_059
Birnbach, Simon	@cs.ox.ac.uk	lead_author	NDSS_17_059
Biros, George	@acm.org	chair	IPDPS_17
Biros, George	@acm.org	author	IPDPS_17_087
Biros, George	@acm.org	author	SC_17_010
Biros, George	@acm.org	author	SC_17_050
Biryukov, Alex	@uni.lu	pc	NDSS_17
Biryukov, Alex	@uni.lu	pc	CCS_17
Bischoff, Sascha		author	ISPASS_17_024
Biswas, Joyanta	@temple.edu	author	IGSC_17_014
Biswas, Priyam	@purdue.edu	author	CCS_17_147
Biswas, Rajarshi	@osu.edu	author	HotI_17_011
Bittau, Andrea	@cs.stanford.edu	author	SOSP_17_027
Bittau, Andrea	@cs.stanford.edu	lead_author	SOSP_17_027
Bittencourt, Luiz F.	@ic.unicamp.br	pc	CCGrid_17
Bittencourt, Luiz F.	@ic.unicamp.br	pc	EuroPar_17
Bitto, Verena		author	ICPE_17_001
Bjoerkqvist, Mathias		author	ICAC_17_002
Bjørling, Matias	@bjorling.me	author	FAST_17_025
Bjørling, Matias	@bjorling.me	lead_author	FAST_17_025
Bjørner, Nikolaj		author	NSDI_17_039
Blaauw, David	@umich.edu	author	HPCA_17_036
Blaauw, David	@umich.edu	author	ISCA_17_005
Blaauw, David	@umich.edu	author	MICRO_17_021
Blaauw, David	@umich.edu	author	MobiCom_17_017
Black, Richard		author	HotStorage_17_002
Black-Schaffer, David	@it.uu.se	author	HPCA_17_007
Black-Schaffer, David	@it.uu.se	author	IISWC_17_006
Black-Schaffer, David	@it.uu.se	author	IISWC_17_011
Blackburn, Jeremy	@uab.edu	author	IMC_17_024
Blackburn, Steve		session	ASPLOS_17
Blagodurov, Sergey	@sfu.ca	author	PACT_17_019
Blagojevic, Filip		author	HotStorage_17_016
Blair, David M.		author	IPDPS_17_082
Blair, Gordon	@comp.lancs.ac.uk	pc	Middleware_17
Blakeley, Jose	@microsoft.com	pc	CIDR_17
Blanas, Spyros		author	EuroSys_17_023
Blanas, Spyros		pc	SIGMOD_17
Blanchard, Sean		author	PPoPP_17_009
Blanchard, Sean		author	SC_17_019
Blanchet, Bruno	@inria.fr	author	SP_17_056
Blanco, Roi	@udc.es	pc	SIGIR_17
Blanco, Roi	@udc.es	author	SIGIR_17_045
Blanco, Roi	@udc.es	author	SIGIR_17_072
Bland, Wesley	@anl.gov	author	IPDPS_17_099
Bland, Wesley	@anl.gov	pc	SC_17
Bland, Wesley	@anl.gov	author	SC_17_057
Blankstein, Aaron	@cs.princeton.edu	author	ATC_17_038
Blankstein, Aaron	@cs.princeton.edu	lead_author	ATC_17_038
Blankstein, Aaron	@cs.princeton.edu	author	OOPSLA_17_039
Blelloch, Guy	@cs.cmu.edu	keynote	SPAA_17
Blelloch, Guy	@cs.cmu.edu	author	SPAA_17_024
Blelloch, Guy	@cs.cmu.edu	keynote	PODC_17
Blelloch, Guy	@cs.cmu.edu	author	PODC_17_006
Blelloch, Guy	@cs.cmu.edu	author	HiPC_17_032
Blieberger, Johann		author	ICPP_17_028
Blieberger, Johann		author	EuroPar_17_025
Blin, Lélia	@lip6.fr	pc	IPDPS_17
Blocki, Jeremiah	@purdue.edu	pc	CCS_17
Blocki, Jeremiah	@purdue.edu	session	CCS_17
Blocki, Jeremiah	@purdue.edu	author	CCS_17_062
Blocksome, Michael		author	IPDPS_17_099
Blocksome, Michael		author	SC_17_057
Blondel, Mathieu	@mblondel.org	author	SIGMOD_17_060
Blondin, Michael	@in.tum.de	author	PODC_17_036
Blondin, Michael	@in.tum.de	lead_author	PODC_17_036
Bloom, Toby	@nygenome.org	author	SIGMOD_17_087
Blot, Arthur		author	CCS_17_112
Blough, Douglas M.	@ece.gatech.edu	author	ICAC_17_012
Blouin, Dominique	@telecom-paristech.fr	author	SLE_17_013
Blumberg, Andrew J.	@math.utexas.edu	author	CCS_17_128
Blume, Holger	@ims.uni-hannover.de	author	HCW_17_001
Blumrich, Matthias	@alumni.princeton.edu	pc	IPDPS_17
Blumrich, Matthias	@alumni.princeton.edu	session	IPDPS_17
Boano, Carlo Alberto	@tugraz.at	author	NDSS_17_042
Bodden, Eric	@uni-paderborn.de	author	SP_17_016
Bodden, Eric	@uni-paderborn.de	author	OOPSLA_17_027
Boden, Nan		author	ISCA_17_001
Bodik, Peter	@microsoft.com	author	NSDI_17_022
Bodik, Peter	@microsoft.com	author	SOCC_17_045
Bodik, Rastislav	@cs.washington.edu	author	OOPSLA_17_047
Bodik, Rastislav	@cs.washington.edu	author	PLDI_17_024
Bodik, Rastislav	@cs.washington.edu	author	PLDI_17_043
Bodin, Bruno	@inf.ed.ac.uk	author	ISPASS_17_008
Bodony, Daniel	@illinois.edu	pc	IPDPS_17
Boedihardjo, Arnold P.		author	ICDM_17_047
Boehm, Hans-J.	@acm.org	pc	OOPSLA_17
Boehm, Hans-J.	@acm.org	pc	PLDI_17
Boehm, Mattias	@ibm.com	author	CIDR_17_025
Boehme, David		author	Cluster_17_044
Boehme, David		lead_author	Cluster_17_044
Boehme, David		author	SC_17_044
Boehmer, Heinz		author	HPCC_17_015
Boehmer, Heinz		lead_author	HPCC_17_015
Boer, Pieter-Tjerk De	@utwente.nl	author	IMC_17_028
Bogdan, Paul	@usc.edu	pc	IGSC_17
Bohlouli, Mahdi	@uni-koblenz.de	pc	ISC_17
Bohlouli, Mahdi	@uni-koblenz.de	session	ISC_17
Bohr, Mark		keynote	ISCA_17
Bois, Kristof Du	@intel.com	author	ISPASS_17_016
Boit, Christian	@tu-berlin.de	author	CCS_17_103
Boix, Elisa Gonzalez	@vub.ac.be	pc	OOPSLA_17
Bojnordi, Mahdi Nazm	@cs.utah.edu	pc	IPDPS_17
Bojnordi, Mahdi Nazm	@cs.utah.edu	pc	ICPP_17
Boktor, Andrew		author	EuroPar_17_005
Boku, Taisuke		session	CCGrid_17
Boku, Taisuke		author	CCGrid_17_058
Boku, Taisuke		pc	IPDPS_17
Boku, Taisuke		pc	ICPP_17
Boku, Taisuke		session	ICPP_17
Boku, Taisuke		author	Cluster_17_045
Bolding, Barry		panel	SC_17
Boley, Mario	@mpi-inf.mpg.de	author	ICDM_17_051
Boley, Mario	@mpi-inf.mpg.de	author	KDD_17_009
Bolotin, Evgeny	@nvidia.com	author	ISCA_17_025
Bolotin, Evgeny	@nvidia.com	author	MICRO_17_011
Bolton, Rosie		keynote	SC_17
Bolz-Tereick, Carl Friedrich	@kcl.ac.uk	author	IISWC_17_010
Bolz-Tereick, Carl Friedrich	@kcl.ac.uk	author	OOPSLA_17_049
Bolz-Tereick, Carl Friedrich	@kcl.ac.uk	author	OOPSLA_17_065
Bonakdarpour, Borzoo	@mcmaster.ca	pc	IPDPS_17
Bonakdarpour, Borzoo	@mcmaster.ca	author	IPDPS_17_050
Bonakdarpour, Borzoo	@mcmaster.ca	pc	PODC_17
Bonald, Thomas	@enst.fr	pc	SIGMETRICS_17
Bonaventure, Olivier		session	SIGCOMM_17
Bonawitz, Keith	@google.com	author	CCS_17_073
Bonawitz, Keith	@google.com	lead_author	CCS_17_073
Bonchi, Francesco	@isi.it	pc	ICDM_17
Bonchi, Francesco	@isi.it	pc	KDD_17
Bond, Michael	@cse.ohio-state.edu	author	OOPSLA_17_028
Bonde, Anand		author	SOSP_17_010
Bondhugula, Uday	@csa.iisc.ernet.in	author	SC_17_017
Bondhugula, Uday	@csa.iisc.ernet.in	pc	PLDI_17
Bondhugula, Uday	@csa.iisc.ernet.in	session	PLDI_17
Bondi, Andre B.		pc	ICPE_17
Bondi, Andre B.		session	ICPE_17
Bondorf, Steffen	@cs.uni-kl.de	author	SIGMETRICS_17_024
Bondorf, Steffen	@cs.uni-kl.de	lead_author	SIGMETRICS_17_024
Boneh, Dan	@cs.stanford.edu	author	NSDI_17_015
Boneh, Dan	@cs.stanford.edu	author	HotOS_17_011
Boneh, Dan	@cs.stanford.edu	author	CCS_17_047
Boneh, Dan	@cs.stanford.edu	author	CCS_17_061
Bonifaci, Vincenzo	@iasi.cnr.it	author	IPDPS_17_073
Bonifaci, Vincenzo	@iasi.cnr.it	lead_author	IPDPS_17_073
Bonifati, Angela	@univ-lyon1.fr	pc	SIGMOD_17
Bonifati, Angela	@univ-lyon1.fr	author	SIGMOD_17_067
Bonifati, Angela	@univ-lyon1.fr	lead_author	SIGMOD_17_067
Bonifati, Angela	@univ-lyon1.fr	pc	PODS_17
Bonifati, Angela	@univ-lyon1.fr	session	PODS_17
Bonneau, Joseph	@cs.stanford.edu	pc	SP_17
Bonneau, Joseph	@cs.stanford.edu	author	SP_17_032
Bonnet, Philippe	@itu.dk	pc	CIDR_17
Bonnet, Philippe	@itu.dk	author	FAST_17_025
Bono, Viviana	@di.unito.it	pc	OOPSLA_17
Bonomi, Silvia	@dis.uniroma1.it	pc	IPDPS_17
Bonomi, Silvia	@dis.uniroma1.it	pc	PODC_17
Bonzini, Paolo	@gnu.org	pc	VEE_17
Bonzini, Paolo	@gnu.org	session	VEE_17
Bonzini, Paolo	@gnu.org	session	VEE_17
Boos, Kevin	@rice.edu	author	EuroSys_17_026
Boos, Kevin	@rice.edu	lead_author	EuroSys_17_026
Borase, Amit		author	SOSP_17_029
Borba, Paulo	@cin.ufpe.br	author	OOPSLA_17_018
Borchers, Al		author	ISCA_17_001
Bordawekar, Rajesh	@us.ibm.com	pc	KDD_17
Border, Charles		pc	CLOUD_17
Borgo, Rita	@swansea.ac.uk	pc	SC_17
Borgwardt, Karsten	@bsse.ethz.ch	author	ICDM_17_035
Borisov, Nikita	@illinois.edu	pc	SP_17
Borland, Sarah		author	HotCloud_17_013
Bornholt, James	@cs.washington.edu	author	SOSP_17_016
Bornholt, James	@cs.washington.edu	author	PLDI_17_044
Bornholt, James	@cs.washington.edu	lead_author	PLDI_17_044
Boronat, Artur		author	SLE_17_012
Boronat, Artur		lead_author	SLE_17_012
Boroujeni, Ashkan Forouhi		author	PLDI_17_013
Boroumand, Amirali	@cmu.edu	author	MICRO_17_023
Borst, Sem	@tue.nl	pc	SIGMETRICS_17
Borst, Sem	@tue.nl	author	SIGMETRICS_17_002
Borst, Sem	@tue.nl	session	MASCOTS_17
Borst, Sem	@tue.nl	author	MASCOTS_17_007
Borth, Damian		session	ISC_17
Borthakur, Dhruba		author	CIDR_17_030
Bortnikov, Edward	@yahoo-inc.com	author	PPoPP_17_020
Bortnikov, Edward	@yahoo-inc.com	author	FAST_17_012
Bortnikov, Edward	@yahoo-inc.com	pc	SYSTOR_17
Bos, Herbert	@cs.vu.nl	author	NDSS_17_038
Bos, Herbert	@cs.vu.nl	author	NDSS_17_039
Bos, Herbert	@cs.vu.nl	author	NDSS_17_060
Bos, Herbert	@cs.vu.nl	author	NDSS_17_065
Bos, Herbert	@cs.vu.nl	pc	EuroSys_17
Bos, Herbert	@cs.vu.nl	session	EuroSys_17
Bos, Herbert	@cs.vu.nl	author	EuroSys_17_038
Bos, Herbert	@cs.vu.nl	pc	SP_17
Bos, Herbert	@cs.vu.nl	author	CCS_17_104
Bos, Herbert	@cs.vu.nl	author	SOSP_17_032
Bosch, Jaume		author	IPDPS_17_025
Bose, Pradip		pc	MICRO_17
Bosilca, George	@icl.utk.edu	pc	PPoPP_17
Bosilca, George	@icl.utk.edu	author	EuroPar_17_033
Bosilca, George	@icl.utk.edu	lead_author	EuroPar_17_033
Bosilca, George	@icl.utk.edu	pc	HiPC_17
Bosman, Erik	@few.vu.nl	author	NDSS_17_060
Bosque, José Luis	@unican.es	pc	EuroPar_17
Bosque, José Luis	@unican.es	session	EuroPar_17
Bosque, José Luis	@unican.es	author	EuroPar_17_012
Bosschere, Koen De	@elis.ugent.be	author	EuroSys_17_002
Bost, Raphael		author	CCS_17_092
Bost, Raphael		lead_author	CCS_17_092
Botelho, Fabiano	@emc.com	author	FAST_17_003
Botta, Marco		pc	ICDM_17
Bou-Harb, Elias	@fau.edu	author	NDSS_17_058
Bouajjani, Ahmed	@irif.fr	pc	PLDI_17
Boucher, Paul		author	MICRO_17_006
Boudjadar, Jalil	@eng.au.dk	author	ICPE_17_021
Boudjadar, Jalil	@eng.au.dk	lead_author	ICPE_17_021
Boughanem, Mohand	@irit.fr	pc	SIGIR_17
Bougé, Luc	@ens-rennes.fr	pc	ISC_17
Boukhalfa, Kamel	@usthb.dz	author	CCGrid_17_033
Boukhelef, Djillali		author	CCGrid_17_033
Boukhelef, Djillali		lead_author	CCGrid_17_033
Boukhobza, Jalil		author	CCGrid_17_033
Bouloukakis, Georgios	@inria.fr	author	ICPE_17_022
Bouloukakis, Georgios	@inria.fr	lead_author	ICPE_17_022
Bouman, Charles	@purdue.edu	author	PPoPP_17_024
Bouraoui, Zied		author	SIGIR_17_078
Bourhis, Pierre	@univ-lille1.fr	author	PODS_17_028
Bourhis, Pierre	@univ-lille1.fr	lead_author	PODS_17_028
Bourke, Timothy	@tbrk.org	author	PLDI_17_002
Bourke, Timothy	@tbrk.org	lead_author	PLDI_17_002
Bouteiller, Aurelien	@icl.utk.edu	author	ISC_17_009
Bouteiller, Aurelien	@icl.utk.edu	pc	ICPP_17
Boutet, Antoine	@insa-lyon.fr	author	Middleware_17_013
Bova, Simone		author	PODS_17_001
Bova, Simone		lead_author	PODS_17_001
Boyapati, Rahul	@tamu.edu	author	IPDPS_17_070
Boyapati, Rahul	@tamu.edu	author	ISCA_17_051
Boyapati, Rahul	@tamu.edu	lead_author	ISCA_17_051
Boyd, Stephen	@stanford.edu	author	KDD_17_045
Boyd, Stephen	@stanford.edu	author	KDD_17_056
Boyle, Elette	@mit.edu	pc	CCS_17
Boyle, Elette	@mit.edu	author	CCS_17_130
Boyle, Elette	@mit.edu	lead_author	CCS_17_130
Boyle, Rick		author	ISCA_17_001
Bozkurt, Ilker Nadi	@cs.duke.edu	author	CoNEXT_17_017
Bozorgzadeh, Eli	@ics.uci.edu	pc	IGSC_17
Bozzon, Alessandro	@tudelft.nl	pc	KDD_17
Bradley, Andrew M.		author	SC_17_054
Bradley, Paul	@methodcare.com	pc	ICDM_17
Braginsky, Anastasia		author	PPoPP_17_020
Braithwaite, Matt		author	CCS_17_088
Braithwaite, Sean		author	EuroSys_17_030
Brambilla, Marco	@polimi.it	author	SLE_17_019
Brambilla, Marco	@polimi.it	lead_author	SLE_17_019
Bramsen, Paul		author	IMC_17_016
Brand, Mark Van Den	@tue.nl	pc	SLE_17
Brandenburg, Björn B.	@mpi-sws.org	author	Middleware_17_019
Brandily, Cedric		author	HCW_17_007
Brandić, Ivona	@ec.tuwien.ac.at	pc	CCGrid_17
Brandić, Ivona	@ec.tuwien.ac.at	pc	CLOUD_17
Brandić, Ivona	@ec.tuwien.ac.at	pc	EuroPar_17
Brandon, Álvaro		author	Cluster_17_008
Brandt, Jim		author	ISC_17_019
Brandt, Jim		panel	IGSC_17
Brandt, Sebastian	@cs.manchester.ac.uk	author	PODC_17_010
Brandt, Sebastian	@cs.manchester.ac.uk	lead_author	PODC_17_010
Brankovic, Aleksandar		author	ISPASS_17_005
Brasche, Goetz	@microsoft.com	author	HotOS_17_012
Brasileiro, Francisco	@computacao.ufcg.edu.br	author	CCGrid_17_023
Brasser, Ferdinand		author	NDSS_17_055
Brasseur, Clément		author	IPDPS_17_075
Bratsberg, Svein Erik	@idi.ntnu.no	author	SIGIR_17_077
Braverman, Vladimir	@cs.jhu.edu	author	PODS_17_011
Braverman, Vladimir	@cs.jhu.edu	lead_author	PODS_17_011
Bravo, Manuel		author	EuroSys_17_031
Bravo, Manuel		lead_author	EuroSys_17_031
Bravo, Manuel		author	ATC_17_007
Brazdil, David		author	ASPLOS_17_039
Brecht, Tim	@cs.uwaterloo.ca	author	ICPE_17_005
Brecht, Tim	@cs.uwaterloo.ca	author	ICPE_17_023
Brecht, Tim	@cs.uwaterloo.ca	chair	MASCOTS_17
Brecht, Tim	@cs.uwaterloo.ca	session	MASCOTS_17
Breck, Jason		author	PLDI_17_013
Brefeld, Ulf	@leuphana.de	pc	KDD_17
Breitbart, Jens	@tum.de	author	Cluster_17_042
Breitbart, Jens	@tum.de	lead_author	Cluster_17_042
Bremer, Peer-Timo	@llnl.gov	author	SC_17_033
Brennan, Bob		author	MICRO_17_025
Brent, Lexi		author	IMC_17_019
Bressana, Pietro	@usi.ch	author	ATC_17_035
Breternitz, Mauricio	@iscte.pt	author	SC_17_020
Breu, Ruth	@uibk.ac.at	pc	SLE_17
Breuel, Thomas		keynote	ISC_17
Breuer, Alexander	@ucsd.edu	author	ISC_17_003
Breuer, Alexander	@ucsd.edu	lead_author	ISC_17_003
Breuer, Alexander	@ucsd.edu	author	ISC_17_008
Brevik, John	@online.no	author	CLOUD_17_025
Brevik, John	@online.no	author	SC_17_018
Breß, Sebastian	@dfki.de	author	SOCC_17_043
Briand, David		author	HCW_17_006
Bridges, Patrick	@cs.unm.edu	pc	HPDC_17
Bridges, Patrick	@cs.unm.edu	pc	ICPP_17
Bridges, Patrick	@cs.unm.edu	author	Cluster_17_064
Bridges, Patrick	@cs.unm.edu	pc	HotI_17
Briggs, Ian	@qub.ac.uk	author	IISWC_17_029
Brightwell, Ronald	@sandia.gov	pc	CCGrid_17
Brightwell, Ronald	@sandia.gov	pc	IPDPS_17
Brightwell, Ronald	@sandia.gov	pc	ICPP_17
Brightwell, Ronald	@sandia.gov	author	Cluster_17_031
Brightwell, Ronald	@sandia.gov	pc	SC_17
Brightwell, Ronald	@sandia.gov	author	SC_17_043
Brightwell, Ronald	@sandia.gov	pc	HPCC_17
Brightwell, Ronald	@sandia.gov	pc	HotI_17
Bringmann, Karl	@mpi-inf.mpg.de	author	PODC_17_032
Bringmann, Karl	@mpi-inf.mpg.de	lead_author	PODC_17_032
Brinkmann, André	@uni-mainz.de	pc	FAST_17
Brinkmann, André	@uni-mainz.de	pc	CCGrid_17
Brinkmann, André	@uni-mainz.de	pc	ISC_17
Brinkmann, André	@uni-mainz.de	pc	Cluster_17
Brinkmann, André	@uni-mainz.de	author	Cluster_17_056
Brinkmann, André	@uni-mainz.de	pc	SC_17
Brinkmann, André	@uni-mainz.de	author	SC_17_007
Brinkmann, Govert		author	ICPP_17_039
Brinkmann, Govert		lead_author	ICPP_17_039
Brocanelli, Marco		author	ICAC_17_013
Brocanelli, Marco		lead_author	ICAC_17_013
Brokhman, Tanya		author	ATC_17_013
Bronson, Nathan	@fb.com	author	NSDI_17_027
Bronson, Nathan	@fb.com	pc	SOCC_17
Brooks, Alexander L.		author	PLDI_17_015
Brooks, David	@eecs.harvard.edu	author	ASPLOS_17_003
Brooks, David	@eecs.harvard.edu	chair	ISCA_17
Brown, Fraser		author	SP_17_013
Brown, Fraser		lead_author	SP_17_013
Brown, Jed	@colorado.edu	pc	IPDPS_17
Brown, Kenneth R.	@chemistry.gatech.edu	author	MICRO_17_054
Brown, Trevor	@cs.utoronto.ca	author	PODC_17_026
Brown, Trevor	@cs.utoronto.ca	lead_author	PODC_17_026
Browne, James		author	HiPC_17_007
Bruce, Kim	@cs.pomona.edu	pc	OOPSLA_17
Bruce, Kim	@cs.pomona.edu	session	OOPSLA_17
Bruckhaus, Tilmann		session	KDD_17
Bruinderink, Leon Groot	@tue.nl	author	CCS_17_114
Brumar, Iulian		author	IPDPS_17_112
Brumar, Iulian		lead_author	IPDPS_17_112
Brumley, David	@cmu.edu	author	SP_17_059
Brun, Lélio	@ens.fr	author	PLDI_17_002
Brunet, Elisabeth		pc	ICPP_17
Bruno, Rodrigo	@gsd.inesc-id.pt	author	Middleware_17_012
Bruno, Rodrigo	@gsd.inesc-id.pt	lead_author	Middleware_17_012
Brunstrom, Anna		author	ATC_17_011
Brunstrom, Anna		author	MobiCom_17_005
Brunstrom, Anna		pc	CoNEXT_17
Brunvand, Erik	@cs.utah.edu	session	IGSC_17
Brunvand, Erik	@cs.utah.edu	author	IGSC_17_019
Bruza, Peter	@qut.edu.au	pc	SIGIR_17
BrüGner, Helge		author	EuroSys_17_025
Bubak, Marian	@agh.edu.pl	pc	CCGrid_17
Bubendorfer, Kris	@ecs.vuw.ac.nz	pc	CCGrid_17
Buchholz, Peter		author	ICPE_17_018
Buchholz, Peter		lead_author	ICPE_17_018
Buchler, Norbou	@mail.mil	author	KDD_17_038
Buchmann, Alejandro	@informatik.tu-darmstadt.de	author	SIGMOD_17_040
Buchmann, Alejandro	@informatik.tu-darmstadt.de	author	Middleware_17_005
Buckley, Scott	@mq.edu.au	author	SLE_17_010
Buckley, Scott	@mq.edu.au	lead_author	SLE_17_010
Budden, David	@csail.mit.edu	author	PPoPP_17_025
Budhiraja, Richa		author	MICRO_17_012
Bugiel, Sven	@cs.uni-saarland.de	author	CCS_17_064
Bugiel, Sven	@cs.uni-saarland.de	author	CCS_17_135
Bugnion, Edouard	@epfl.ch	pc	EuroSys_17
Bugnion, Edouard	@epfl.ch	keynote	ATC_17
Bugnion, Edouard	@epfl.ch	author	ATC_17_012
Bugnion, Edouard	@epfl.ch	author	SOSP_17_020
Buhren, Robert		author	VEE_17_010
Bui, Phi-Diep	@it.uu.se	author	PLDI_17_019
Buiras, Pablo	@seas.harvard.edu	author	CCS_17_117
Buland, Matthew		author	PACT_17_016
Bulej, Lubomír	@d3s.mff.cuni.cz	session	ICPE_17
Bulej, Lubomír	@d3s.mff.cuni.cz	author	ICPE_17_029
Bull, Mark		pc	CCGrid_17
Bultink, C. C.		author	MICRO_17_061
Buluc, Aydin	@lbl.gov	pc	IPDPS_17
Buluc, Aydin	@lbl.gov	session	IPDPS_17
Buluc, Aydin	@lbl.gov	author	IPDPS_17_003
Buluc, Aydin	@lbl.gov	author	IPDPS_17_068
Buluc, Aydin	@lbl.gov	author	EuroPar_17_035
Buluc, Aydin	@lbl.gov	pc	Cluster_17
Buluc, Aydin	@lbl.gov	pc	SC_17
Buluc, Aydin	@lbl.gov	session	SC_17
Buluc, Aydin	@lbl.gov	author	SC_17_009
Buluc, Aydin	@lbl.gov	pc	HiPC_17
Buntine, Wray	@monash.edu	author	ICDM_17_039
Buntine, Wray	@monash.edu	pc	KDD_17
Burckhardt, Sebastian	@microsoft.com	author	OOPSLA_17_024
Burger, Doug	@microsoft.com	pc	ISCA_17
Burger, Doug	@microsoft.com	keynote	MICRO_17
Burgstaller, Bernd		session	ICPP_17
Burgstaller, Bernd		author	ICPP_17_028
Burgstaller, Bernd		author	EuroPar_17_025
Burihabwa, Dorian	@unine.ch	author	SYSTOR_17_011
Burke, Matthew	@cornell.edu	author	SOSP_17_006
Burke, Michael		pc	PACT_17
Burns, Randal	@cs.jhu.edu	author	ISC_17_015
Burns, Randal	@cs.jhu.edu	author	HPDC_17_006
Bursztein, Elie	@google.com	author	NDSS_17_027
Bursztein, Elie	@google.com	author	CCS_17_089
Burtscher, Martin	@txstate.edu	pc	EuroPar_17
Burtsev, Anton	@uci.edu	author	HotOS_17_014
Burtsev, Anton	@uci.edu	author	SOCC_17_010
Burtsev, Anton	@uci.edu	lead_author	SOCC_17_010
Busch, Costas	@csc.lsu.edu	pc	IPDPS_17
Busch, Costas	@csc.lsu.edu	author	IPDPS_17_051
Busch, Costas	@csc.lsu.edu	author	SPAA_17_009
Busch, Costas	@csc.lsu.edu	lead_author	SPAA_17_009
Bush, Randy		author	IMC_17_002
Bussche, Jan Van Den	@uhasselt.be	session	PODS_17
Bussche, Jan Van Den	@uhasselt.be	author	PODS_17_014
Busse, Anselm		session	SYSTOR_17
Busse, Anselm		author	SYSTOR_17_006
Busse, Anselm		lead_author	SYSTOR_17_006
Bustamante, Fabian	@cs.northwestern.edu	pc	NSDI_17
Bustamante, Fabian	@cs.northwestern.edu	author	IMC_17_013
Bustos, Benjamín	@dcc.uchile.cl	author	HPCC_17_056
Butler, Kevin	@ufl.edu	pc	NDSS_17
Butler, Kevin	@ufl.edu	pc	SP_17
Butler, Kevin	@ufl.edu	author	CCS_17_139
Butt, Ali R.	@cs.vt.edu	pc	HPDC_17
Butt, Ali R.	@cs.vt.edu	pc	Cluster_17
Butt, Ali R.	@cs.vt.edu	pc	IGSC_17
Butt, Ali R.	@cs.vt.edu	author	SC_17_005
Buttler, David	@llnl.gov	pc	KDD_17
Buttyán, Levente	@crysys.hu	pc	CCS_17
Buyer, Johannes		author	HPCC_17_024
Buyuktosunoglu, Alper	@us.ibm.com	pc	ISCA_17
Buyya, Rajkumar	@unimelb.edu.au	pc	CCGrid_17
Buyya, Rajkumar	@unimelb.edu.au	session	CCGrid_17
Buyya, Rajkumar	@unimelb.edu.au	author	ICPP_17_058
Byan, Steve		author	HotStorage_17_004
Byers, John W.	@cs.bu.edu	pc	SIGCOMM_17
Byers, John W.	@cs.bu.edu	pc	IMC_17
Bykau, Siarhei	@purdue.edu	author	SIGMOD_17_023
Bykov, Maxim		author	SOSP_17_006
Bykov, Sergey		author	OOPSLA_17_024
Bylaska, Eric	@pnnl.gov	author	IPDPS_17_024
Bylaska, Eric	@pnnl.gov	lead_author	IPDPS_17_024
Byma, Stuart	@epfl.ch	author	ATC_17_012
Byma, Stuart	@epfl.ch	lead_author	ATC_17_012
Byna, Suren	@lbl.gov	pc	CCGrid_17
Byna, Suren	@lbl.gov	author	HPDC_17_005
Byna, Suren	@lbl.gov	pc	ICPP_17
Byna, Suren	@lbl.gov	pc	Cluster_17
Byna, Suren	@lbl.gov	author	Cluster_17_037
Byna, Suren	@lbl.gov	pc	SC_17
Byna, Suren	@lbl.gov	session	SC_17
Byna, Suren	@lbl.gov	pc	HPCC_17
Byrd, Jason N.	@ensco.com	author	IPDPS_17_055
Bättig, Martin		author	PPoPP_17_006
Bättig, Martin		lead_author	PPoPP_17_006
Böhm, Christian	@dbs.ifi.lmu.de	pc	KDD_17
Böhm, Christian	@dbs.ifi.lmu.de	author	KDD_17_029
Böhm, Klemens	@kit.edu	pc	KDD_17
Böhme, Marcel	@nus.edu.sg	author	CCS_17_144
Böhme, Marcel	@nus.edu.sg	lead_author	CCS_17_144
Böhme, Rainer	@uibk.ac.at	author	CCS_17_035
Bönisch, Thomas		pc	ISC_17
Böttinger, Konstantin		author	SP_17_047
Bøgh, Kenneth S.	@cs.au.dk	author	SIGMOD_17_044
Bøgh, Kenneth S.	@cs.au.dk	lead_author	SIGMOD_17_044
Büttner, Gerd		panel	ISC_17
Büttner, Gerd		session	ISC_17
Cabaleiro, José C.	@usc.es	chair	EuroPar_17
Caballero, Juan	@imdea.org	session	NDSS_17
Caballero, Juan	@imdea.org	author	NDSS_17_046
Caballero, Juan	@imdea.org	author	SP_17_002
[truncated: 16,820 more rows]
