# Supplementary material for: A survey of accepted authors in computer systems conferences
Source: PeerJ Comput Sci. 2020 Sep 28;6:e299. doi: 10.7717/peerj-cs.299 (PMC7924675; doi:10.7717/peerj-cs.299)
Supplement: Supplemental Information 2 — This is a snapshot of the github repository that includes the data and source code required to reproduce this paper (except for confidential survey data). The snapshot represents commit 6663a253f1ac4dc351a78ccc74c0de80c7cc06ad of http://github.com/eitanf/sysconf. The most pertinent article files are under pubs/diversity-survey/. [file peerj-cs-06-299-s002.bz2 › sysconf/features/topics.md]

The file `topics.csv` contains A mapping from papers to systems subfields (topics).
The data was generated by `/data/sdb/Dropbox/sysconf/src/gather_papers.py` from git hash de05c66


### Field description {-}

  * `key` (string): Paper ID.
  * `topic` (categorical string): A topic that the paper relates to.
