# Supplementary material for: A survey of accepted authors in computer systems conferences
Source: PeerJ Comput Sci. 2020 Sep 28;6:e299. doi: 10.7717/peerj-cs.299 (PMC7924675; doi:10.7717/peerj-cs.299)
Supplement: Supplemental Information 2 — This is a snapshot of the github repository that includes the data and source code required to reproduce this paper (except for confidential survey data). The snapshot represents commit 6663a253f1ac4dc351a78ccc74c0de80c7cc06ad of http://github.com/eitanf/sysconf. The most pertinent article files are under pubs/diversity-survey/. [file peerj-cs-06-299-s002.bz2 › sysconf/features/topics.csv]

key	topic
CIDR_17_001	Data
CIDR_17_001	Cloud
CIDR_17_002	Data
CIDR_17_002	DB
CIDR_17_003	Cloud
CIDR_17_003	Data
CIDR_17_004	Data
CIDR_17_005	Data
CIDR_17_006	Data
CIDR_17_007	DB
CIDR_17_008	DB
CIDR_17_008	GPGPU
CIDR_17_009	DB
CIDR_17_010	DB
CIDR_17_011	DB
CIDR_17_011	Network
CIDR_17_012	Cloud
CIDR_17_012	Data
CIDR_17_013	Data
CIDR_17_013	Storage
CIDR_17_014	DB
CIDR_17_015	Data
CIDR_17_016	Data
CIDR_17_017	Data
CIDR_17_018	Data
CIDR_17_019	DB
CIDR_17_019	Security
CIDR_17_020	DB
CIDR_17_021	DB
CIDR_17_021	Concurrency
CIDR_17_022	Concurrency
CIDR_17_023	Concurrency
CIDR_17_024	Data
CIDR_17_025	Data
CIDR_17_026	DB
CIDR_17_026	Concurrency
CIDR_17_027	Data
CIDR_17_028	DB
CIDR_17_029	Cloud
CIDR_17_029	DB
CIDR_17_030	Cloud
CIDR_17_030	Data
CIDR_17_030	Storage
CIDR_17_031	DB
CIDR_17_032	DB
PPoPP_17_001	GPGPU
PPoPP_17_002	Concurrency
PPoPP_17_002	Compilers
PPoPP_17_003	GPGPU
PPoPP_17_004	HPC
PPoPP_17_005	Compilers
PPoPP_17_005	Concurrency
PPoPP_17_006	Concurrency
PPoPP_17_007	Concurrency
PPoPP_17_007	Compilers
PPoPP_17_008	Concurrency
PPoPP_17_009	HPC
PPoPP_17_010	Compilers
PPoPP_17_010	Concurrency
PPoPP_17_011	Concurrency
PPoPP_17_012	Concurrency
PPoPP_17_013	Benchmark
PPoPP_17_013	GPGPU
PPoPP_17_014	Concurrency
PPoPP_17_014	GPGPU
PPoPP_17_015	Benchmark
PPoPP_17_015	GPGPU
PPoPP_17_016	Benchmark
PPoPP_17_016	Concurrency
PPoPP_17_017	Concurrency
PPoPP_17_018	Benchmark
PPoPP_17_018	Concurrency
PPoPP_17_019	Concurrency
PPoPP_17_019	GPGPU
PPoPP_17_020	DB
PPoPP_17_020	Data
PPoPP_17_021	Benchmark
PPoPP_17_021	Concurrency
PPoPP_17_022	Benchmark
PPoPP_17_022	Concurrency
PPoPP_17_023	Benchmark
PPoPP_17_023	Concurrency
PPoPP_17_024	GPGPU
PPoPP_17_025	Concurrency
PPoPP_17_025	Data
PPoPP_17_026	HPC
PPoPP_17_027	Network
PPoPP_17_027	Data
PPoPP_17_027	GPGPU
PPoPP_17_028	HPC
PPoPP_17_028	Concurrency
PPoPP_17_029	Concurrency
HPCA_17_001	GPGPU
HPCA_17_001	Data
HPCA_17_002	Concurrency
HPCA_17_003	Network
HPCA_17_003	Energy
HPCA_17_004	GPGPU
HPCA_17_005	Architecture
HPCA_17_006	Architecture
HPCA_17_007	Architecture
HPCA_17_008	Architecture
HPCA_17_009	Architecture
HPCA_17_009	Energy
HPCA_17_010	Energy
HPCA_17_011	Energy
HPCA_17_011	Cloud
HPCA_17_012	Cloud
HPCA_17_012	Network
HPCA_17_013	Concurrency
HPCA_17_013	Energy
HPCA_17_014	Energy
HPCA_17_014	Architecture
HPCA_17_015	Energy
HPCA_17_016	Benchmark
HPCA_17_016	Architecture
HPCA_17_017	Architecture
HPCA_17_017	Concurrency
HPCA_17_018	Energy
HPCA_17_018	Network
HPCA_17_018	Architecture
HPCA_17_019	Network
HPCA_17_019	Architecture
HPCA_17_020	Network
HPCA_17_020	Architecture
HPCA_17_020	HPC
HPCA_17_021	Architecture
HPCA_17_021	Security
HPCA_17_021	Concurrency
HPCA_17_022	Security
HPCA_17_022	Architecture
HPCA_17_023	Architecture
HPCA_17_023	Cloud
HPCA_17_024	Security
HPCA_17_025	Architecture
HPCA_17_026	Architecture
HPCA_17_027	DB
HPCA_17_027	Storage
HPCA_17_028	Architecture
HPCA_17_028	Storage
HPCA_17_029	Concurrency
HPCA_17_030	Concurrency
HPCA_17_030	Cloud
HPCA_17_031	Concurrency
HPCA_17_032	Architecture
HPCA_17_032	DB
HPCA_17_033	Architecture
HPCA_17_034	Architecture
HPCA_17_034	Data
HPCA_17_035	Network
HPCA_17_036	Architecture
HPCA_17_036	Data
HPCA_17_036	GPGPU
HPCA_17_037	Architecture
HPCA_17_038	Architecture
HPCA_17_038	Network
HPCA_17_039	Architecture
HPCA_17_040	Architecture
HPCA_17_040	Security
HPCA_17_041	Architecture
HPCA_17_041	Data
HPCA_17_042	Data
HPCA_17_042	GPGPU
HPCA_17_042	Architecture
HPCA_17_043	GPGPU
HPCA_17_044	HPC
HPCA_17_044	GPGPU
HPCA_17_044	Architecture
HPCA_17_045	Energy
HPCA_17_045	Architecture
HPCA_17_045	GPGPU
HPCA_17_046	Architecture
HPCA_17_046	Energy
HPCA_17_046	GPGPU
HPCA_17_047	GPGPU
HPCA_17_047	Energy
HPCA_17_047	Architecture
HPCA_17_048	GPGPU
HPCA_17_048	DB
HPCA_17_048	Architecture
HPCA_17_049	Architecture
HPCA_17_049	GPGPU
HPCA_17_050	GPGPU
HPCA_17_050	Concurrency
NDSS_17_001	Security
NDSS_17_001	Storage
NDSS_17_001	DB
NDSS_17_002	Storage
NDSS_17_003	Security
NDSS_17_004	Security
NDSS_17_005	Security
NDSS_17_006	Benchmark
NDSS_17_006	Security
NDSS_17_006	Network
NDSS_17_007	Benchmark
NDSS_17_007	Security
NDSS_17_007	Network
NDSS_17_008	Security
NDSS_17_008	Network
NDSS_17_009	VM
NDSS_17_010	Security
NDSS_17_011	Security
NDSS_17_012	Security
NDSS_17_012	OS
NDSS_17_012	Architecture
NDSS_17_013	Security
NDSS_17_013	Data
NDSS_17_014	Security
NDSS_17_015	Security
NDSS_17_016	Security
NDSS_17_017	Security
NDSS_17_018	Security
NDSS_17_019	Security
NDSS_17_020	Security
NDSS_17_021	Security
NDSS_17_022	Security
NDSS_17_023	Security
NDSS_17_024	Security
NDSS_17_025	Security
NDSS_17_026	Security
NDSS_17_026	OS
NDSS_17_026	Network
NDSS_17_027	Security
NDSS_17_027	Network
NDSS_17_028	Security
NDSS_17_029	Security
NDSS_17_030	Security
NDSS_17_030	Network
NDSS_17_031	Security
NDSS_17_031	Data
NDSS_17_032	Data
NDSS_17_032	Security
NDSS_17_033	Security
NDSS_17_034	Security
NDSS_17_035	Security
NDSS_17_036	Security
NDSS_17_037	Security
NDSS_17_037	Compilers
NDSS_17_038	Security
NDSS_17_039	Security
NDSS_17_039	Compilers
NDSS_17_040	Security
NDSS_17_040	Architecture
NDSS_17_041	Security
NDSS_17_041	Architecture
NDSS_17_042	Security
NDSS_17_042	Cloud
NDSS_17_042	Network
NDSS_17_043	Security
NDSS_17_044	Security
NDSS_17_045	Security
NDSS_17_045	Cloud
NDSS_17_045	Network
NDSS_17_046	Security
NDSS_17_046	Cloud
NDSS_17_047	Security
NDSS_17_047	Cloud
NDSS_17_048	Security
NDSS_17_048	Cloud
NDSS_17_048	Network
NDSS_17_049	Security
NDSS_17_049	Cloud
NDSS_17_050	Security
NDSS_17_050	Architecture
NDSS_17_051	Security
NDSS_17_051	Architecture
NDSS_17_052	Security
NDSS_17_053	Security
NDSS_17_053	Architecture
NDSS_17_054	Security
NDSS_17_054	OS
NDSS_17_055	Security
NDSS_17_055	Architecture
NDSS_17_056	Security
NDSS_17_057	Security
NDSS_17_057	Network
NDSS_17_058	Security
NDSS_17_058	Benchmark
NDSS_17_058	Network
NDSS_17_059	Security
NDSS_17_060	Security
NDSS_17_060	Architecture
NDSS_17_061	Security
NDSS_17_061	OS
NDSS_17_062	Security
NDSS_17_063	Security
NDSS_17_063	OS
NDSS_17_064	Security
NDSS_17_064	OS
NDSS_17_065	Security
NDSS_17_066	Security
NDSS_17_067	Security
NDSS_17_067	Compilers
NDSS_17_068	Security
FAST_17_001	Storage
FAST_17_002	Storage
FAST_17_003	Storage
FAST_17_004	Storage
FAST_17_005	Storage
FAST_17_005	OS
FAST_17_006	Storage
FAST_17_006	Cloud
FAST_17_007	Storage
FAST_17_007	DB
FAST_17_008	Storage
FAST_17_009	Storage
FAST_17_010	Storage
FAST_17_010	Cloud
FAST_17_011	Storage
FAST_17_011	Concurrency
FAST_17_012	Storage
FAST_17_012	Concurrency
FAST_17_013	Storage
FAST_17_014	Storage
FAST_17_015	Storage
FAST_17_015	Cloud
FAST_17_016	Storage
FAST_17_017	Storage
FAST_17_018	Storage
FAST_17_019	Storage
FAST_17_020	Storage
FAST_17_020	Data
FAST_17_021	Storage
FAST_17_021	Network
FAST_17_022	Benchmark
FAST_17_022	Storage
FAST_17_023	Benchmark
FAST_17_023	Storage
FAST_17_024	Benchmark
FAST_17_024	Storage
FAST_17_025	Storage
FAST_17_025	OS
FAST_17_026	Storage
FAST_17_026	VM
FAST_17_027	Storage
FAST_17_027	DB
NSDI_17_001	Network
NSDI_17_001	Storage
NSDI_17_002	Network
NSDI_17_002	Storage
NSDI_17_003	Cloud
NSDI_17_003	Storage
NSDI_17_004	Storage
NSDI_17_004	Network
NSDI_17_005	Network
NSDI_17_006	Network
NSDI_17_006	GPGPU
NSDI_17_007	Network
NSDI_17_008	Network
NSDI_17_008	OS
NSDI_17_009	Network
NSDI_17_009	Security
NSDI_17_010	Security
NSDI_17_010	Network
NSDI_17_011	Security
NSDI_17_011	Network
NSDI_17_012	Network
NSDI_17_013	Network
NSDI_17_014	Network
NSDI_17_015	Security
NSDI_17_015	Data
NSDI_17_016	Security
NSDI_17_016	Data
NSDI_17_017	Security
NSDI_17_017	Data
NSDI_17_018	Network
NSDI_17_018	Cloud
NSDI_17_019	Network
NSDI_17_020	Network
NSDI_17_021	Network
NSDI_17_021	Concurrency
NSDI_17_022	Data
NSDI_17_022	Network
NSDI_17_023	Network
NSDI_17_024	Network
NSDI_17_025	Network
NSDI_17_025	Cloud
NSDI_17_026	Benchmark
NSDI_17_026	Cloud
NSDI_17_026	Network
NSDI_17_027	DB
NSDI_17_027	Network
NSDI_17_028	Cloud
NSDI_17_028	Data
NSDI_17_029	Network
NSDI_17_029	Cloud
NSDI_17_030	Network
NSDI_17_031	Network
NSDI_17_032	Network
NSDI_17_033	Network
NSDI_17_034	Cloud
NSDI_17_035	Network
NSDI_17_036	Cloud
NSDI_17_036	Data
NSDI_17_037	Network
NSDI_17_038	Data
NSDI_17_039	Network
NSDI_17_040	Network
NSDI_17_041	Network
NSDI_17_042	Network
ASPLOS_17_001	Energy
ASPLOS_17_001	Architecture
ASPLOS_17_002	Architecture
ASPLOS_17_002	Cloud
ASPLOS_17_003	OS
ASPLOS_17_005	Architecture
ASPLOS_17_006	Architecture
ASPLOS_17_006	Compilers
ASPLOS_17_007	Architecture
ASPLOS_17_007	OS
ASPLOS_17_008	Architecture
ASPLOS_17_009	Architecture
ASPLOS_17_009	OS
ASPLOS_17_010	Architecture
ASPLOS_17_011	Concurrency
ASPLOS_17_012	GPGPU
ASPLOS_17_012	Concurrency
ASPLOS_17_013	Architecture
ASPLOS_17_013	Compilers
ASPLOS_17_014	Concurrency
ASPLOS_17_014	Architecture
ASPLOS_17_015	Concurrency
ASPLOS_17_015	Architecture
ASPLOS_17_016	Concurrency
ASPLOS_17_017	Concurrency
ASPLOS_17_018	OS
ASPLOS_17_019	Data
ASPLOS_17_019	Concurrency
ASPLOS_17_020	Concurrency
ASPLOS_17_021	GPGPU
ASPLOS_17_023	Concurrency
ASPLOS_17_024	Storage
ASPLOS_17_024	Network
ASPLOS_17_025	Storage
ASPLOS_17_026	Storage
ASPLOS_17_027	Data
ASPLOS_17_028	Data
ASPLOS_17_028	Concurrency
ASPLOS_17_029	Architecture
ASPLOS_17_029	Energy
ASPLOS_17_030	Architecture
ASPLOS_17_030	OS
ASPLOS_17_031	OS
ASPLOS_17_031	Network
ASPLOS_17_032	VM
ASPLOS_17_032	OS
ASPLOS_17_032	Network
ASPLOS_17_033	GPGPU
ASPLOS_17_034	GPGPU
ASPLOS_17_034	Data
ASPLOS_17_035	Architecture
ASPLOS_17_035	Cloud
ASPLOS_17_036	GPGPU
ASPLOS_17_036	OS
ASPLOS_17_037	Security
ASPLOS_17_037	Architecture
ASPLOS_17_038	Security
ASPLOS_17_038	Architecture
ASPLOS_17_039	Compilers
ASPLOS_17_039	Security
ASPLOS_17_040	Architecture
ASPLOS_17_040	Security
ASPLOS_17_041	Cloud
ASPLOS_17_041	Security
ASPLOS_17_042	Cloud
ASPLOS_17_043	OS
ASPLOS_17_044	Architecture
ASPLOS_17_044	Cloud
ASPLOS_17_045	GPGPU
ASPLOS_17_045	Benchmark
ASPLOS_17_045	Architecture
ASPLOS_17_046	Concurrency
ASPLOS_17_046	Cloud
ASPLOS_17_047	Concurrency
ASPLOS_17_048	Compilers
ASPLOS_17_049	Architecture
ASPLOS_17_049	OS
ASPLOS_17_050	Architecture
ASPLOS_17_051	Architecture
ASPLOS_17_051	Data
ASPLOS_17_052	Architecture
ASPLOS_17_053	Architecture
ASPLOS_17_053	Concurrency
ASPLOS_17_054	Network
ASPLOS_17_054	Architecture
ASPLOS_17_055	Storage
ASPLOS_17_055	Energy
ASPLOS_17_056	Architecture
ASPLOS_17_056	Energy
VEE_17_001	VM
VEE_17_002	VM
VEE_17_002	Cloud
VEE_17_003	VM
VEE_17_003	Cloud
VEE_17_004	VM
VEE_17_004	GPGPU
VEE_17_005	GPGPU
VEE_17_005	VM
VEE_17_005	Compilers
VEE_17_006	GPGPU
VEE_17_006	VM
VEE_17_007	VM
VEE_17_008	VM
VEE_17_009	VM
VEE_17_010	VM
VEE_17_010	Security
VEE_17_011	VM
VEE_17_011	Security
VEE_17_012	Security
VEE_17_012	OS
VEE_17_012	Cloud
VEE_17_012	VM
VEE_17_013	VM
VEE_17_013	Storage
VEE_17_014	VM
VEE_17_014	Compilers
VEE_17_015	VM
VEE_17_016	VM
VEE_17_017	VM
VEE_17_017	Network
VEE_17_017	HPC
VEE_17_017	Cloud
VEE_17_018	VM
VEE_17_018	Architecture
ICPE_17_001	Benchmark
ICPE_17_001	Compilers
ICPE_17_002	Benchmark
ICPE_17_002	Energy
ICPE_17_003	Architecture
ICPE_17_004	Benchmark
ICPE_17_004	Architecture
ICPE_17_005	Benchmark
ICPE_17_005	Network
ICPE_17_006	Benchmark
ICPE_17_006	Cloud
ICPE_17_007	Benchmark
ICPE_17_007	Concurrency
ICPE_17_008	Cloud
ICPE_17_008	Network
ICPE_17_009	Benchmark
ICPE_17_009	Network
ICPE_17_010	Benchmark
ICPE_17_010	Cloud
ICPE_17_011	Benchmark
ICPE_17_012	Benchmark
ICPE_17_013	Benchmark
ICPE_17_014	Cloud
ICPE_17_015	Benchmark
ICPE_17_015	Network
ICPE_17_016	Benchmark
ICPE_17_016	Compilers
ICPE_17_017	HPC
ICPE_17_017	Cloud
ICPE_17_018	Benchmark
ICPE_17_018	Concurrency
ICPE_17_019	Concurrency
ICPE_17_019	Compilers
ICPE_17_020	Storage
ICPE_17_021	Concurrency
ICPE_17_022	Benchmark
ICPE_17_022	Network
ICPE_17_023	Benchmark
ICPE_17_023	Cloud
ICPE_17_024	Benchmark
ICPE_17_025	Benchmark
ICPE_17_025	Network
ICPE_17_026	Benchmark
ICPE_17_026	HPC
ICPE_17_027	Benchmark
ICPE_17_027	Compilers
ICPE_17_028	Benchmark
ICPE_17_028	Compilers
ICPE_17_029	Benchmark
ICPE_17_029	Compilers
ISPASS_17_001	Benchmark
ISPASS_17_001	Compilers
ISPASS_17_002	Benchmark
ISPASS_17_002	Concurrency
ISPASS_17_002	Cloud
ISPASS_17_003	Benchmark
ISPASS_17_003	Architecture
ISPASS_17_003	Cloud
ISPASS_17_004	Benchmark
ISPASS_17_004	Energy
ISPASS_17_005	Benchmark
ISPASS_17_005	Architecture
ISPASS_17_006	Architecture
ISPASS_17_006	Network
ISPASS_17_007	Benchmark
ISPASS_17_007	HPC
ISPASS_17_008	Benchmark
ISPASS_17_008	Architecture
ISPASS_17_009	Benchmark
ISPASS_17_010	Architecture
ISPASS_17_010	GPGPU
ISPASS_17_011	Benchmark
ISPASS_17_011	Architecture
ISPASS_17_011	GPGPU
ISPASS_17_012	Benchmark
ISPASS_17_012	GPGPU
ISPASS_17_012	Energy
ISPASS_17_012	Architecture
ISPASS_17_013	Benchmark
ISPASS_17_013	Architecture
ISPASS_17_013	GPGPU
ISPASS_17_014	Architecture
ISPASS_17_014	Concurrency
ISPASS_17_014	HPC
ISPASS_17_015	Benchmark
ISPASS_17_015	Compilers
ISPASS_17_015	Cloud
ISPASS_17_016	Benchmark
ISPASS_17_016	Compilers
ISPASS_17_016	Concurrency
ISPASS_17_017	Storage
ISPASS_17_017	Architecture
ISPASS_17_018	Architecture
ISPASS_17_019	Benchmark
ISPASS_17_019	GPGPU
ISPASS_17_019	Data
ISPASS_17_020	Benchmark
ISPASS_17_020	Architecture
ISPASS_17_020	GPGPU
ISPASS_17_020	VM
ISPASS_17_021	Benchmark
ISPASS_17_021	Architecture
ISPASS_17_022	Benchmark
ISPASS_17_022	Architecture
ISPASS_17_023	Benchmark
ISPASS_17_024	Benchmark
ISPASS_17_024	Architecture
ISPASS_17_024	HPC
EuroSys_17_001	Concurrency
EuroSys_17_002	Concurrency
EuroSys_17_004	Concurrency
EuroSys_17_005	Cloud
EuroSys_17_005	Data
EuroSys_17_007	Concurrency
EuroSys_17_008	Security
EuroSys_17_008	Data
EuroSys_17_009	Cloud
EuroSys_17_009	Concurrency
EuroSys_17_010	Concurrency
EuroSys_17_011	Storage
EuroSys_17_012	Cloud
EuroSys_17_012	Compilers
EuroSys_17_013	Cloud
EuroSys_17_013	Network
EuroSys_17_014	GPGPU
EuroSys_17_015	Benchmark
EuroSys_17_015	Concurrency
EuroSys_17_016	Compilers
EuroSys_17_017	DB
EuroSys_17_017	Cloud
EuroSys_17_017	Concurrency
EuroSys_17_018	Concurrency
EuroSys_17_019	Benchmark
EuroSys_17_019	Cloud
EuroSys_17_020	Architecture
EuroSys_17_020	VM
EuroSys_17_021	Architecture
EuroSys_17_022	Network
EuroSys_17_023	Network
EuroSys_17_023	Concurrency
EuroSys_17_023	DB
EuroSys_17_024	Concurrency
EuroSys_17_025	Concurrency
EuroSys_17_025	DB
EuroSys_17_026	OS
EuroSys_17_027	Benchmark
EuroSys_17_027	Energy
EuroSys_17_028	Storage
EuroSys_17_029	Storage
EuroSys_17_030	Concurrency
EuroSys_17_031	DB
EuroSys_17_031	Concurrency
EuroSys_17_032	Compilers
EuroSys_17_032	OS
EuroSys_17_033	Architecture
EuroSys_17_033	Benchmark
EuroSys_17_033	Network
EuroSys_17_034	HPC
EuroSys_17_035	OS
EuroSys_17_036	Concurrency
EuroSys_17_036	Storage
EuroSys_17_037	OS
EuroSys_17_037	Security
EuroSys_17_038	Security
EuroSys_17_038	OS
EuroSys_17_039	Security
EuroSys_17_039	Concurrency
EuroSys_17_040	OS
EuroSys_17_041	Architecture
EuroSys_17_041	Cloud
HotOS_17_001	OS
HotOS_17_001	Cloud
HotOS_17_002	OS
HotOS_17_002	Cloud
HotOS_17_003	OS
HotOS_17_003	Cloud
HotOS_17_004	Cloud
HotOS_17_004	OS
HotOS_17_005	Data
HotOS_17_005	OS
HotOS_17_006	Data
HotOS_17_006	OS
HotOS_17_007	OS
HotOS_17_007	DB
HotOS_17_008	OS
HotOS_17_008	DB
HotOS_17_009	Storage
HotOS_17_009	OS
HotOS_17_010	OS
HotOS_17_010	GPGPU
HotOS_17_011	OS
HotOS_17_011	Architecture
HotOS_17_012	OS
HotOS_17_012	Architecture
HotOS_17_013	Compilers
HotOS_17_013	OS
HotOS_17_014	OS
HotOS_17_014	Compilers
HotOS_17_015	OS
HotOS_17_015	Compilers
HotOS_17_016	OS
HotOS_17_017	OS
HotOS_17_018	OS
HotOS_17_018	Cloud
HotOS_17_019	OS
HotOS_17_020	OS
HotOS_17_021	OS
HotOS_17_021	Concurrency
HotOS_17_022	OS
HotOS_17_023	OS
HotOS_17_024	OS
HotOS_17_024	Architecture
HotOS_17_025	Storage
HotOS_17_025	OS
HotOS_17_026	Security
HotOS_17_026	OS
HotOS_17_027	OS
HotOS_17_027	Security
HotOS_17_027	DB
HotOS_17_028	Security
HotOS_17_028	OS
HotOS_17_029	OS
HotOS_17_029	Security
HotOS_17_029	Architecture
CCGrid_17_001	Data
CCGrid_17_001	Cloud
CCGrid_17_002	Data
CCGrid_17_003	Cloud
CCGrid_17_003	Data
CCGrid_17_003	Network
CCGrid_17_004	Energy
CCGrid_17_004	Cloud
CCGrid_17_005	Network
CCGrid_17_005	Cloud
CCGrid_17_006	VM
CCGrid_17_006	Storage
CCGrid_17_007	Concurrency
CCGrid_17_008	Cloud
CCGrid_17_008	Data
CCGrid_17_009	Cloud
CCGrid_17_010	VM
CCGrid_17_011	HPC
CCGrid_17_011	OS
CCGrid_17_011	VM
CCGrid_17_012	Network
CCGrid_17_012	HPC
CCGrid_17_013	HPC
CCGrid_17_013	Cloud
CCGrid_17_013	Storage
CCGrid_17_013	Network
CCGrid_17_014	Network
CCGrid_17_014	GPGPU
CCGrid_17_015	HPC
CCGrid_17_015	Network
CCGrid_17_016	Security
CCGrid_17_016	Network
CCGrid_17_016	VM
CCGrid_17_017	Cloud
CCGrid_17_018	Storage
CCGrid_17_018	Concurrency
CCGrid_17_019	Data
CCGrid_17_019	VM
CCGrid_17_020	VM
CCGrid_17_021	OS
CCGrid_17_021	Concurrency
CCGrid_17_022	Network
CCGrid_17_023	Cloud
CCGrid_17_023	OS
CCGrid_17_024	VM
CCGrid_17_024	Cloud
CCGrid_17_025	Data
CCGrid_17_026	Data
CCGrid_17_027	GPGPU
CCGrid_17_027	Data
CCGrid_17_028	OS
CCGrid_17_029	Data
CCGrid_17_029	HPC
CCGrid_17_030	Concurrency
CCGrid_17_030	OS
CCGrid_17_030	Network
CCGrid_17_031	Storage
CCGrid_17_031	Cloud
CCGrid_17_032	Storage
CCGrid_17_032	DB
CCGrid_17_032	OS
CCGrid_17_033	Storage
CCGrid_17_033	Cloud
CCGrid_17_033	DB
CCGrid_17_034	Security
CCGrid_17_034	Cloud
CCGrid_17_035	Cloud
CCGrid_17_035	Data
CCGrid_17_036	Network
CCGrid_17_036	HPC
CCGrid_17_037	VM
CCGrid_17_037	Energy
CCGrid_17_038	Benchmark
CCGrid_17_038	Network
CCGrid_17_039	Cloud
CCGrid_17_039	OS
CCGrid_17_040	HPC
CCGrid_17_040	Storage
CCGrid_17_041	Energy
CCGrid_17_041	Storage
CCGrid_17_041	Concurrency
CCGrid_17_041	OS
CCGrid_17_042	OS
CCGrid_17_042	Cloud
CCGrid_17_043	VM
CCGrid_17_043	OS
CCGrid_17_044	OS
CCGrid_17_045	HPC
CCGrid_17_045	Energy
CCGrid_17_046	Cloud
CCGrid_17_047	Cloud
CCGrid_17_047	OS
CCGrid_17_047	Network
CCGrid_17_048	Security
CCGrid_17_048	Cloud
CCGrid_17_049	Security
CCGrid_17_049	Cloud
CCGrid_17_050	VM
CCGrid_17_050	Cloud
CCGrid_17_050	Security
CCGrid_17_051	Security
CCGrid_17_051	Cloud
CCGrid_17_052	Security
CCGrid_17_052	Cloud
CCGrid_17_053	Cloud
CCGrid_17_053	VM
CCGrid_17_054	HPC
CCGrid_17_054	Data
CCGrid_17_055	HPC
CCGrid_17_056	HPC
CCGrid_17_056	Data
CCGrid_17_057	Data
CCGrid_17_057	Concurrency
CCGrid_17_058	Concurrency
CCGrid_17_058	Cloud
CCGrid_17_059	Concurrency
CCGrid_17_059	HPC
CCGrid_17_060	HPC
CCGrid_17_060	OS
CCGrid_17_061	Data
CCGrid_17_061	OS
CCGrid_17_062	Cloud
CCGrid_17_062	OS
CCGrid_17_063	OS
CCGrid_17_063	Cloud
CCGrid_17_064	Data
CCGrid_17_064	Cloud
CCGrid_17_065	Energy
CCGrid_17_066	HPC
CCGrid_17_066	Benchmark
CCGrid_17_066	Cloud
CCGrid_17_067	Cloud
CCGrid_17_068	Cloud
CCGrid_17_069	Energy
CCGrid_17_070	VM
CCGrid_17_070	OS
CCGrid_17_071	OS
CCGrid_17_071	Cloud
CCGrid_17_072	Cloud
CCGrid_17_072	VM
CCGrid_17_072	Security
SIGMOD_17_001	DB
SIGMOD_17_001	Concurrency
SIGMOD_17_002	Concurrency
SIGMOD_17_002	DB
SIGMOD_17_003	DB
SIGMOD_17_004	DB
SIGMOD_17_004	Data
SIGMOD_17_005	DB
SIGMOD_17_006	DB
SIGMOD_17_007	DB
SIGMOD_17_008	DB
SIGMOD_17_008	Concurrency
SIGMOD_17_009	DB
SIGMOD_17_010	DB
SIGMOD_17_010	Cloud
SIGMOD_17_011	Data
SIGMOD_17_011	HPC
SIGMOD_17_011	DB
SIGMOD_17_012	Data
SIGMOD_17_012	DB
SIGMOD_17_013	DB
SIGMOD_17_014	DB
SIGMOD_17_015	DB
SIGMOD_17_015	Concurrency
SIGMOD_17_016	DB
SIGMOD_17_017	DB
SIGMOD_17_018	DB
SIGMOD_17_018	Data
SIGMOD_17_019	DB
SIGMOD_17_019	Data
SIGMOD_17_019	Concurrency
SIGMOD_17_020	DB
SIGMOD_17_021	DB
SIGMOD_17_022	Security
SIGMOD_17_022	DB
SIGMOD_17_023	DB
SIGMOD_17_024	DB
SIGMOD_17_024	Concurrency
SIGMOD_17_025	DB
SIGMOD_17_026	DB
SIGMOD_17_027	DB
SIGMOD_17_027	Security
SIGMOD_17_028	Architecture
SIGMOD_17_028	DB
SIGMOD_17_029	DB
SIGMOD_17_030	DB
SIGMOD_17_030	Security
SIGMOD_17_031	DB
SIGMOD_17_032	DB
SIGMOD_17_032	Data
SIGMOD_17_033	DB
SIGMOD_17_034	DB
SIGMOD_17_035	DB
SIGMOD_17_036	DB
SIGMOD_17_036	GPGPU
SIGMOD_17_037	DB
SIGMOD_17_038	DB
SIGMOD_17_039	DB
SIGMOD_17_039	Architecture
SIGMOD_17_040	DB
SIGMOD_17_040	Storage
SIGMOD_17_041	DB
SIGMOD_17_042	DB
SIGMOD_17_043	DB
SIGMOD_17_043	Compilers
SIGMOD_17_044	DB
SIGMOD_17_044	Concurrency
SIGMOD_17_044	GPGPU
SIGMOD_17_045	DB
SIGMOD_17_046	DB
SIGMOD_17_047	DB
SIGMOD_17_048	DB
SIGMOD_17_048	Data
SIGMOD_17_049	DB
SIGMOD_17_050	DB
SIGMOD_17_050	Concurrency
SIGMOD_17_051	DB
SIGMOD_17_052	DB
SIGMOD_17_053	DB
SIGMOD_17_053	Data
SIGMOD_17_054	DB
SIGMOD_17_054	Concurrency
SIGMOD_17_055	DB
SIGMOD_17_055	Benchmark
SIGMOD_17_056	DB
SIGMOD_17_057	DB
SIGMOD_17_057	Concurrency
SIGMOD_17_058	DB
SIGMOD_17_059	DB
SIGMOD_17_060	DB
SIGMOD_17_061	DB
SIGMOD_17_062	DB
SIGMOD_17_062	Storage
SIGMOD_17_063	DB
SIGMOD_17_064	DB
SIGMOD_17_064	Security
SIGMOD_17_065	DB
SIGMOD_17_066	DB
SIGMOD_17_067	DB
SIGMOD_17_068	DB
SIGMOD_17_068	Data
SIGMOD_17_069	DB
SIGMOD_17_069	Concurrency
SIGMOD_17_070	DB
SIGMOD_17_070	Concurrency
SIGMOD_17_071	DB
SIGMOD_17_072	DB
SIGMOD_17_072	Benchmark
SIGMOD_17_072	Security
SIGMOD_17_073	DB
SIGMOD_17_074	DB
SIGMOD_17_075	DB
SIGMOD_17_076	DB
SIGMOD_17_076	Concurrency
SIGMOD_17_077	DB
SIGMOD_17_078	DB
SIGMOD_17_078	HPC
SIGMOD_17_079	DB
SIGMOD_17_080	DB
SIGMOD_17_081	DB
SIGMOD_17_081	Data
SIGMOD_17_082	DB
SIGMOD_17_082	GPGPU
SIGMOD_17_083	DB
SIGMOD_17_084	DB
SIGMOD_17_085	DB
SIGMOD_17_086	DB
SIGMOD_17_086	Security
SIGMOD_17_087	DB
SIGMOD_17_087	Concurrency
SIGMOD_17_087	HPC
SIGMOD_17_088	DB
SIGMOD_17_089	DB
SIGMOD_17_090	DB
SIGMOD_17_091	DB
SIGMOD_17_092	DB
SIGMOD_17_093	DB
SIGMOD_17_094	DB
SIGMOD_17_095	DB
SIGMOD_17_095	Storage
SIGMOD_17_096	DB
SIGMOD_17_096	Security
PODS_17_001	DB
PODS_17_002	DB
PODS_17_002	Concurrency
PODS_17_003	DB
PODS_17_004	DB
PODS_17_005	DB
PODS_17_006	DB
PODS_17_007	DB
PODS_17_008	DB
PODS_17_008	Security
PODS_17_009	DB
PODS_17_009	Benchmark
PODS_17_010	DB
PODS_17_010	Data
PODS_17_011	DB
PODS_17_012	DB
PODS_17_012	Concurrency
PODS_17_013	DB
PODS_17_014	DB
PODS_17_015	DB
PODS_17_016	DB
PODS_17_017	DB
PODS_17_018	DB
PODS_17_018	Concurrency
PODS_17_019	DB
PODS_17_020	DB
PODS_17_021	DB
PODS_17_022	DB
PODS_17_023	DB
PODS_17_024	DB
PODS_17_025	DB
PODS_17_025	Storage
PODS_17_026	DB
PODS_17_027	DB
PODS_17_027	HPC
PODS_17_027	Concurrency
PODS_17_028	DB
PODS_17_028	Compilers
PODS_17_029	DB
SYSTOR_17_001	Storage
SYSTOR_17_002	DB
SYSTOR_17_003	Storage
SYSTOR_17_004	GPGPU
SYSTOR_17_005	GPGPU
SYSTOR_17_005	Storage
SYSTOR_17_006	Benchmark
SYSTOR_17_007	Storage
SYSTOR_17_008	Storage
SYSTOR_17_008	Network
SYSTOR_17_009	GPGPU
SYSTOR_17_010	Storage
SYSTOR_17_010	VM
SYSTOR_17_011	Security
SYSTOR_17_011	Storage
SYSTOR_17_012	OS
SYSTOR_17_013	OS
SYSTOR_17_013	Concurrency
SYSTOR_17_014	Storage
SYSTOR_17_014	Network
SYSTOR_17_015	OS
SYSTOR_17_016	Cloud
HCW_17_001	GPGPU
HCW_17_002	GPGPU
HCW_17_003	GPGPU
HCW_17_003	Storage
HCW_17_004	GPGPU
HCW_17_004	OS
HCW_17_005	GPGPU
HCW_17_005	OS
HCW_17_006	GPGPU
HCW_17_006	Benchmark
HCW_17_006	OS
HCW_17_006	Architecture
HCW_17_007	OS
IPDPS_17_001	Concurrency
IPDPS_17_002	Concurrency
IPDPS_17_003	Concurrency
IPDPS_17_004	Concurrency
IPDPS_17_005	Concurrency
IPDPS_17_005	HPC
IPDPS_17_006	Concurrency
IPDPS_17_006	HPC
IPDPS_17_007	Concurrency
IPDPS_17_007	HPC
IPDPS_17_008	GPGPU
IPDPS_17_008	HPC
IPDPS_17_009	GPGPU
IPDPS_17_010	Concurrency
IPDPS_17_011	Storage
IPDPS_17_012	Storage
IPDPS_17_013	VM
IPDPS_17_013	Cloud
IPDPS_17_014	Cloud
IPDPS_17_014	OS
IPDPS_17_015	VM
IPDPS_17_015	Network
IPDPS_17_016	OS
IPDPS_17_016	HPC
IPDPS_17_017	Concurrency
IPDPS_17_017	OS
IPDPS_17_018	Concurrency
IPDPS_17_018	Network
IPDPS_17_019	Concurrency
IPDPS_17_020	OS
IPDPS_17_021	Concurrency
IPDPS_17_022	Concurrency
IPDPS_17_022	HPC
IPDPS_17_023	HPC
IPDPS_17_023	GPGPU
IPDPS_17_024	HPC
IPDPS_17_024	Concurrency
IPDPS_17_025	OS
IPDPS_17_025	Architecture
IPDPS_17_025	Concurrency
IPDPS_17_025	Compilers
IPDPS_17_026	Data
IPDPS_17_026	Concurrency
IPDPS_17_026	Architecture
IPDPS_17_027	Concurrency
IPDPS_17_027	Architecture
IPDPS_17_028	Data
IPDPS_17_029	HPC
IPDPS_17_029	Data
IPDPS_17_030	Concurrency
IPDPS_17_031	Compilers
IPDPS_17_032	Benchmark
IPDPS_17_032	Concurrency
IPDPS_17_033	Network
IPDPS_17_034	Network
IPDPS_17_035	Network
IPDPS_17_036	OS
IPDPS_17_036	Concurrency
IPDPS_17_037	Architecture
IPDPS_17_037	Data
IPDPS_17_038	Benchmark
IPDPS_17_038	Compilers
IPDPS_17_039	Concurrency
IPDPS_17_040	Concurrency
IPDPS_17_041	Concurrency
IPDPS_17_042	Network
IPDPS_17_042	Cloud
IPDPS_17_043	Architecture
IPDPS_17_043	Network
IPDPS_17_044	Network
IPDPS_17_044	OS
IPDPS_17_045	Data
IPDPS_17_045	Network
IPDPS_17_046	Data
IPDPS_17_046	OS
IPDPS_17_047	Concurrency
IPDPS_17_048	GPGPU
IPDPS_17_048	Data
IPDPS_17_049	Data
IPDPS_17_050	Concurrency
IPDPS_17_051	Concurrency
IPDPS_17_052	Concurrency
IPDPS_17_053	HPC
IPDPS_17_054	GPGPU
IPDPS_17_055	HPC
IPDPS_17_056	Security
IPDPS_17_056	Concurrency
IPDPS_17_057	GPGPU
IPDPS_17_058	Storage
IPDPS_17_058	Benchmark
IPDPS_17_059	Benchmark
IPDPS_17_059	Data
IPDPS_17_060	Concurrency
IPDPS_17_060	Data
IPDPS_17_061	Data
IPDPS_17_062	GPGPU
IPDPS_17_063	Data
IPDPS_17_064	Data
IPDPS_17_065	HPC
IPDPS_17_066	HPC
IPDPS_17_067	Concurrency
IPDPS_17_067	HPC
IPDPS_17_068	Concurrency
IPDPS_17_068	HPC
IPDPS_17_069	Energy
IPDPS_17_069	GPGPU
IPDPS_17_070	Energy
IPDPS_17_070	Network
IPDPS_17_071	Energy
IPDPS_17_071	Network
IPDPS_17_071	Cloud
IPDPS_17_072	Energy
IPDPS_17_072	OS
IPDPS_17_072	HPC
IPDPS_17_073	OS
IPDPS_17_073	Concurrency
IPDPS_17_074	OS
IPDPS_17_074	Concurrency
IPDPS_17_075	OS
IPDPS_17_076	OS
IPDPS_17_076	GPGPU
IPDPS_17_076	Concurrency
IPDPS_17_077	Compilers
IPDPS_17_078	Concurrency
IPDPS_17_078	GPGPU
IPDPS_17_079	Concurrency
IPDPS_17_080	Concurrency
IPDPS_17_081	Concurrency
IPDPS_17_082	GPGPU
IPDPS_17_083	Network
IPDPS_17_084	Network
IPDPS_17_084	Concurrency
IPDPS_17_085	GPGPU
IPDPS_17_085	Data
IPDPS_17_086	Data
IPDPS_17_086	Storage
IPDPS_17_086	Concurrency
IPDPS_17_087	Concurrency
IPDPS_17_087	HPC
IPDPS_17_088	HPC
IPDPS_17_089	Concurrency
IPDPS_17_090	Concurrency
IPDPS_17_091	Concurrency
IPDPS_17_092	Concurrency
IPDPS_17_092	Network
IPDPS_17_093	Energy
IPDPS_17_093	Concurrency
IPDPS_17_094	Energy
IPDPS_17_094	OS
IPDPS_17_095	OS
IPDPS_17_095	Energy
IPDPS_17_095	GPGPU
IPDPS_17_096	Energy
IPDPS_17_096	Benchmark
IPDPS_17_096	HPC
IPDPS_17_097	Network
IPDPS_17_098	Network
IPDPS_17_099	Network
IPDPS_17_100	Network
IPDPS_17_101	Data
IPDPS_17_102	HPC
IPDPS_17_103	HPC
IPDPS_17_104	HPC
IPDPS_17_105	Network
IPDPS_17_106	Data
IPDPS_17_107	OS
IPDPS_17_107	Data
IPDPS_17_108	Data
IPDPS_17_108	HPC
IPDPS_17_109	Data
IPDPS_17_109	Storage
IPDPS_17_110	GPGPU
IPDPS_17_111	HPC
IPDPS_17_112	Compilers
IPDPS_17_113	Concurrency
IPDPS_17_113	Storage
IPDPS_17_114	Compilers
IPDPS_17_114	Storage
IPDPS_17_115	Data
IPDPS_17_116	Concurrency
IPDPS_17_116	Compilers
IPDPS_17_116	Storage
IPDPS_17_116	OS
SIGMETRICS_17_001	Concurrency
SIGMETRICS_17_002	Cloud
SIGMETRICS_17_002	Concurrency
SIGMETRICS_17_003	OS
SIGMETRICS_17_003	Network
SIGMETRICS_17_004	Data
SIGMETRICS_17_005	Concurrency
SIGMETRICS_17_006	Cloud
SIGMETRICS_17_006	OS
SIGMETRICS_17_007	Network
SIGMETRICS_17_007	Security
SIGMETRICS_17_008	Benchmark
SIGMETRICS_17_009	Security
SIGMETRICS_17_012	Concurrency
SIGMETRICS_17_012	Storage
SIGMETRICS_17_013	Energy
SIGMETRICS_17_013	Benchmark
SIGMETRICS_17_014	Storage
SIGMETRICS_17_015	Architecture
SIGMETRICS_17_016	Data
SIGMETRICS_17_016	Network
SIGMETRICS_17_017	Cloud
SIGMETRICS_17_018	Security
SIGMETRICS_17_019	OS
SIGMETRICS_17_019	Cloud
SIGMETRICS_17_020	Cloud
SIGMETRICS_17_021	Network
SIGMETRICS_17_021	Cloud
SIGMETRICS_17_022	Cloud
SIGMETRICS_17_022	Network
SIGMETRICS_17_023	Benchmark
SIGMETRICS_17_024	Network
SIGMETRICS_17_025	Energy
SIGMETRICS_17_025	Network
SIGMETRICS_17_026	Network
SIGMETRICS_17_027	Energy
ISC_17_001	HPC
ISC_17_002	HPC
ISC_17_003	HPC
ISC_17_004	HPC
ISC_17_005	HPC
ISC_17_005	Concurrency
ISC_17_006	HPC
ISC_17_006	GPGPU
ISC_17_007	HPC
ISC_17_007	Data
ISC_17_008	HPC
ISC_17_009	HPC
ISC_17_010	HPC
ISC_17_011	HPC
ISC_17_011	GPGPU
ISC_17_011	Benchmark
ISC_17_012	HPC
ISC_17_012	Network
ISC_17_013	HPC
ISC_17_014	HPC
ISC_17_014	Benchmark
ISC_17_015	HPC
ISC_17_016	HPC
ISC_17_016	Benchmark
ISC_17_016	Architecture
ISC_17_017	Storage
ISC_17_017	HPC
ISC_17_018	HPC
ISC_17_018	Network
ISC_17_019	HPC
ISC_17_020	HPC
ISC_17_020	Architecture
ISC_17_020	Energy
ISC_17_021	HPC
ISC_17_021	Energy
ISC_17_022	HPC
ISC_17_022	Energy
ISCA_17_001	Architecture
ISCA_17_001	Data
ISCA_17_002	Architecture
ISCA_17_002	Data
ISCA_17_003	Architecture
ISCA_17_003	Data
ISCA_17_003	GPGPU
ISCA_17_004	Architecture
ISCA_17_004	Energy
ISCA_17_005	GPGPU
ISCA_17_005	Cloud
ISCA_17_005	Architecture
ISCA_17_006	Architecture
ISCA_17_006	Data
ISCA_17_007	Security
ISCA_17_007	OS
ISCA_17_008	Architecture
ISCA_17_008	Security
ISCA_17_009	Architecture
ISCA_17_009	Security
ISCA_17_010	Energy
ISCA_17_010	Architecture
ISCA_17_011	Architecture
ISCA_17_011	Energy
ISCA_17_012	Architecture
ISCA_17_012	Energy
ISCA_17_013	Architecture
ISCA_17_013	Concurrency
ISCA_17_013	GPGPU
ISCA_17_014	Architecture
ISCA_17_014	Concurrency
ISCA_17_015	Architecture
ISCA_17_016	Architecture
ISCA_17_017	Architecture
ISCA_17_018	Architecture
ISCA_17_019	Architecture
ISCA_17_020	Architecture
ISCA_17_021	Architecture
ISCA_17_021	GPGPU
ISCA_17_022	Architecture
ISCA_17_022	GPGPU
ISCA_17_023	Architecture
ISCA_17_023	GPGPU
ISCA_17_024	Architecture
ISCA_17_024	GPGPU
ISCA_17_025	Architecture
ISCA_17_025	GPGPU
ISCA_17_026	Architecture
ISCA_17_027	Architecture
ISCA_17_027	Security
ISCA_17_028	Architecture
ISCA_17_028	Security
ISCA_17_029	Architecture
ISCA_17_029	GPGPU
ISCA_17_030	Architecture
ISCA_17_030	Concurrency
ISCA_17_031	Architecture
ISCA_17_031	GPGPU
ISCA_17_032	Architecture
ISCA_17_032	Data
ISCA_17_033	Architecture
ISCA_17_033	VM
ISCA_17_034	Architecture
ISCA_17_035	Architecture
ISCA_17_035	VM
ISCA_17_036	Architecture
ISCA_17_036	VM
ISCA_17_037	Architecture
ISCA_17_037	Storage
ISCA_17_037	Compilers
ISCA_17_038	Architecture
ISCA_17_038	Compilers
ISCA_17_039	Architecture
ISCA_17_039	Compilers
ISCA_17_040	Architecture
ISCA_17_040	OS
ISCA_17_040	GPGPU
ISCA_17_041	Architecture
ISCA_17_041	Data
ISCA_17_041	OS
ISCA_17_042	Architecture
ISCA_17_042	Data
ISCA_17_042	Concurrency
ISCA_17_043	Architecture
ISCA_17_043	Data
ISCA_17_044	Architecture
ISCA_17_044	GPGPU
ISCA_17_045	Architecture
ISCA_17_045	Concurrency
ISCA_17_046	Architecture
ISCA_17_046	Concurrency
ISCA_17_047	Architecture
ISCA_17_048	Architecture
ISCA_17_049	Architecture
ISCA_17_049	Data
ISCA_17_050	Architecture
ISCA_17_051	Architecture
ISCA_17_051	Network
ISCA_17_052	Architecture
ISCA_17_052	Network
ISCA_17_053	Architecture
ISCA_17_053	Network
ISCA_17_054	Architecture
ISCA_17_054	Concurrency
ISCA_17_054	Network
CLOUD_17_001	Cloud
CLOUD_17_001	OS
CLOUD_17_002	Network
CLOUD_17_002	Cloud
CLOUD_17_003	Network
CLOUD_17_003	Cloud
CLOUD_17_004	Cloud
CLOUD_17_004	Storage
CLOUD_17_005	Cloud
CLOUD_17_005	Storage
CLOUD_17_005	OS
CLOUD_17_006	Cloud
CLOUD_17_006	Storage
CLOUD_17_007	Cloud
CLOUD_17_007	Security
CLOUD_17_008	Cloud
CLOUD_17_008	Security
CLOUD_17_009	Security
CLOUD_17_009	Cloud
CLOUD_17_010	Cloud
CLOUD_17_010	Data
CLOUD_17_011	Cloud
CLOUD_17_011	Benchmark
CLOUD_17_011	Data
CLOUD_17_012	Cloud
CLOUD_17_012	Data
CLOUD_17_013	Cloud
CLOUD_17_013	GPGPU
CLOUD_17_013	Data
CLOUD_17_014	Cloud
CLOUD_17_014	Data
CLOUD_17_014	DB
CLOUD_17_015	Cloud
CLOUD_17_016	Cloud
CLOUD_17_017	Cloud
CLOUD_17_017	Network
CLOUD_17_018	Cloud
CLOUD_17_018	OS
CLOUD_17_019	Cloud
CLOUD_17_019	OS
CLOUD_17_019	Network
CLOUD_17_019	Storage
CLOUD_17_020	Cloud
CLOUD_17_020	Security
CLOUD_17_021	HPC
CLOUD_17_021	Cloud
CLOUD_17_021	Data
CLOUD_17_022	Cloud
CLOUD_17_023	Cloud
CLOUD_17_023	Benchmark
CLOUD_17_023	Network
CLOUD_17_024	Benchmark
CLOUD_17_024	Energy
CLOUD_17_024	Cloud
CLOUD_17_025	Cloud
CLOUD_17_025	Energy
CLOUD_17_026	Benchmark
CLOUD_17_026	Cloud
CLOUD_17_027	Cloud
CLOUD_17_027	VM
CLOUD_17_028	Cloud
CLOUD_17_028	Network
CLOUD_17_029	Storage
CLOUD_17_029	VM
CLOUD_17_029	Cloud
HPDC_17_001	HPC
HPDC_17_001	OS
HPDC_17_002	HPC
HPDC_17_002	OS
HPDC_17_003	Network
HPDC_17_003	Storage
HPDC_17_003	HPC
HPDC_17_004	Storage
HPDC_17_004	HPC
HPDC_17_005	HPC
HPDC_17_005	Data
HPDC_17_006	HPC
HPDC_17_006	Concurrency
HPDC_17_007	HPC
HPDC_17_007	Concurrency
HPDC_17_008	HPC
HPDC_17_008	Concurrency
HPDC_17_009	HPC
HPDC_17_009	Data
HPDC_17_009	Security
HPDC_17_010	HPC
HPDC_17_010	Security
HPDC_17_011	HPC
HPDC_17_012	HPC
HPDC_17_012	Data
HPDC_17_013	Benchmark
HPDC_17_013	HPC
HPDC_17_014	Cloud
HPDC_17_014	Benchmark
HPDC_17_015	Storage
HPDC_17_015	Benchmark
HPDC_17_015	HPC
HPDC_17_016	Network
HPDC_17_016	Benchmark
HPDC_17_017	Concurrency
HPDC_17_018	Data
HPDC_17_018	Concurrency
HPDC_17_019	HPC
HPDC_17_019	Concurrency
HotCloud_17_001	Cloud
HotCloud_17_001	Data
HotCloud_17_001	OS
HotCloud_17_002	Cloud
HotCloud_17_002	Data
HotCloud_17_003	Cloud
HotCloud_17_003	VM
HotCloud_17_004	Cloud
HotCloud_17_004	Compilers
HotCloud_17_005	Cloud
HotCloud_17_005	Benchmark
HotCloud_17_006	Cloud
HotCloud_17_006	Energy
HotCloud_17_007	Cloud
HotCloud_17_007	GPGPU
HotCloud_17_007	OS
HotCloud_17_008	GPGPU
HotCloud_17_008	Cloud
HotCloud_17_008	VM
HotCloud_17_009	Cloud
HotCloud_17_010	Cloud
HotCloud_17_011	Cloud
HotCloud_17_011	Security
HotCloud_17_012	Cloud
HotCloud_17_012	VM
HotCloud_17_013	Cloud
HotCloud_17_014	Cloud
HotCloud_17_015	Cloud
HotCloud_17_015	Network
HotCloud_17_016	Cloud
HotCloud_17_016	Network
HotCloud_17_017	Cloud
HotCloud_17_017	Network
HotCloud_17_018	Cloud
HotCloud_17_018	Security
HotCloud_17_019	Cloud
HotCloud_17_019	Security
HotStorage_17_001	Storage
HotStorage_17_001	Cloud
HotStorage_17_002	Storage
HotStorage_17_002	Cloud
HotStorage_17_003	Storage
HotStorage_17_003	DB
HotStorage_17_004	Storage
HotStorage_17_005	Storage
HotStorage_17_006	Storage
HotStorage_17_006	Benchmark
HotStorage_17_007	Storage
HotStorage_17_007	Benchmark
HotStorage_17_008	Storage
HotStorage_17_009	Storage
HotStorage_17_009	Energy
HotStorage_17_010	Storage
HotStorage_17_010	Security
HotStorage_17_011	Storage
HotStorage_17_012	Storage
HotStorage_17_013	Storage
HotStorage_17_014	Storage
HotStorage_17_015	Storage
HotStorage_17_016	Storage
HotStorage_17_016	OS
HotStorage_17_017	Concurrency
HotStorage_17_017	OS
HotStorage_17_017	DB
HotStorage_17_018	Storage
HotStorage_17_019	Storage
HotStorage_17_020	Storage
HotStorage_17_021	Storage
HotStorage_17_021	HPC
HotStorage_17_021	Data
ATC_17_001	OS
ATC_17_001	Security
ATC_17_002	OS
ATC_17_003	OS
ATC_17_004	Storage
ATC_17_004	OS
ATC_17_005	OS
ATC_17_005	Network
ATC_17_006	Cloud
ATC_17_006	Network
ATC_17_007	Concurrency
ATC_17_007	DB
ATC_17_008	Concurrency
ATC_17_008	OS
ATC_17_009	Cloud
ATC_17_009	Network
ATC_17_010	Data
ATC_17_010	Storage
ATC_17_011	Network
ATC_17_012	Data
ATC_17_012	HPC
ATC_17_013	OS
ATC_17_013	Storage
ATC_17_013	GPGPU
ATC_17_014	Concurrency
ATC_17_014	Data
ATC_17_014	GPGPU
ATC_17_014	Network
ATC_17_015	GPGPU
ATC_17_015	Data
ATC_17_016	GPGPU
ATC_17_017	OS
ATC_17_017	VM
ATC_17_018	OS
ATC_17_018	VM
ATC_17_019	VM
ATC_17_019	OS
ATC_17_020	VM
ATC_17_020	Concurrency
ATC_17_021	Security
ATC_17_022	Security
ATC_17_023	Security
ATC_17_023	OS
ATC_17_024	Security
ATC_17_024	VM
ATC_17_024	Cloud
ATC_17_025	DB
ATC_17_026	DB
ATC_17_026	Concurrency
ATC_17_027	Storage
ATC_17_027	DB
ATC_17_028	Storage
ATC_17_028	DB
ATC_17_029	OS
ATC_17_029	Compilers
ATC_17_030	Storage
ATC_17_030	Security
ATC_17_031	Compilers
ATC_17_032	Compilers
ATC_17_033	Network
ATC_17_033	OS
ATC_17_034	Network
ATC_17_035	Network
ATC_17_035	GPGPU
ATC_17_036	Cloud
ATC_17_036	Security
ATC_17_036	Network
ATC_17_036	VM
ATC_17_037	Benchmark
ATC_17_038	Cloud
ATC_17_039	Cloud
ATC_17_039	Data
ATC_17_039	OS
ATC_17_040	Compilers
ATC_17_041	Cloud
ATC_17_041	Storage
ATC_17_042	Storage
ATC_17_042	Cloud
ATC_17_043	Storage
ATC_17_044	Storage
ATC_17_045	Energy
ATC_17_045	Concurrency
ATC_17_046	Concurrency
ATC_17_047	Concurrency
ATC_17_047	Data
ATC_17_048	Concurrency
ATC_17_048	Data
ATC_17_049	OS
ATC_17_049	Security
ATC_17_050	Security
ATC_17_050	Data
ATC_17_051	Security
ATC_17_051	Network
ATC_17_052	Security
ATC_17_052	OS
ATC_17_053	Storage
ATC_17_053	Architecture
ATC_17_054	Storage
ATC_17_055	Storage
ATC_17_055	VM
ATC_17_056	OS
ATC_17_056	Cloud
ATC_17_056	Data
ATC_17_057	Storage
ATC_17_058	Storage
ATC_17_058	Concurrency
ATC_17_059	Storage
ATC_17_059	OS
ATC_17_060	Storage
ATC_17_060	Concurrency
SPAA_17_001	Concurrency
SPAA_17_003	Concurrency
SPAA_17_003	Network
SPAA_17_004	Energy
SPAA_17_004	Cloud
SPAA_17_005	Network
SPAA_17_005	Concurrency
SPAA_17_005	HPC
SPAA_17_006	OS
SPAA_17_006	Concurrency
SPAA_17_007	Network
SPAA_17_007	Concurrency
SPAA_17_008	HPC
SPAA_17_009	OS
SPAA_17_009	Concurrency
SPAA_17_011	OS
SPAA_17_011	Concurrency
SPAA_17_012	Concurrency
SPAA_17_012	Data
SPAA_17_013	Data
SPAA_17_013	OS
SPAA_17_013	Concurrency
SPAA_17_015	Concurrency
SPAA_17_016	Concurrency
SPAA_17_016	OS
SPAA_17_018	Concurrency
SPAA_17_019	Concurrency
SPAA_17_020	Concurrency
SPAA_17_021	Network
SPAA_17_022	Concurrency
SPAA_17_022	OS
SPAA_17_023	HPC
SPAA_17_023	Concurrency
SPAA_17_024	Concurrency
SPAA_17_024	HPC
SPAA_17_025	HPC
SPAA_17_026	Concurrency
SPAA_17_030	OS
SPAA_17_030	HPC
SPAA_17_031	Concurrency
PODC_17_001	Network
PODC_17_001	Concurrency
PODC_17_002	Network
PODC_17_003	Network
PODC_17_004	Network
PODC_17_005	Concurrency
PODC_17_006	Concurrency
PODC_17_007	Storage
PODC_17_007	Concurrency
PODC_17_008	DB
PODC_17_008	Concurrency
PODC_17_009	Concurrency
PODC_17_010	Concurrency
PODC_17_011	Network
PODC_17_011	Concurrency
PODC_17_013	Concurrency
PODC_17_014	Concurrency
PODC_17_014	Network
PODC_17_015	Concurrency
PODC_17_015	Network
PODC_17_016	Concurrency
PODC_17_017	Concurrency
PODC_17_017	HPC
PODC_17_018	Concurrency
PODC_17_019	Concurrency
PODC_17_020	Concurrency
PODC_17_021	Concurrency
PODC_17_022	Concurrency
PODC_17_023	Concurrency
PODC_17_024	Concurrency
PODC_17_025	Concurrency
PODC_17_025	OS
PODC_17_026	Concurrency
PODC_17_027	Concurrency
PODC_17_028	Security
PODC_17_028	Concurrency
PODC_17_029	Concurrency
PODC_17_030	Concurrency
PODC_17_031	Concurrency
PODC_17_032	Concurrency
PODC_17_032	Network
PODC_17_033	Network
PODC_17_034	Network
PODC_17_035	Concurrency
PODC_17_038	Network
ICPP_17_001	HPC
ICPP_17_002	Data
ICPP_17_002	Concurrency
ICPP_17_003	Concurrency
ICPP_17_003	HPC
ICPP_17_004	Data
ICPP_17_004	HPC
ICPP_17_005	GPGPU
ICPP_17_005	Data
ICPP_17_006	OS
ICPP_17_006	HPC
ICPP_17_007	OS
ICPP_17_007	Concurrency
ICPP_17_008	Concurrency
ICPP_17_008	OS
ICPP_17_009	Concurrency
ICPP_17_010	HPC
ICPP_17_011	HPC
ICPP_17_011	GPGPU
ICPP_17_012	HPC
ICPP_17_013	Data
ICPP_17_014	Network
ICPP_17_015	Network
ICPP_17_016	Network
ICPP_17_016	GPGPU
ICPP_17_017	Network
ICPP_17_017	GPGPU
ICPP_17_017	Data
ICPP_17_018	GPGPU
ICPP_17_018	Network
ICPP_17_019	Data
ICPP_17_020	Concurrency
ICPP_17_021	Data
ICPP_17_021	Network
ICPP_17_021	OS
ICPP_17_021	Concurrency
ICPP_17_022	Storage
ICPP_17_022	Energy
ICPP_17_023	Storage
ICPP_17_024	Storage
ICPP_17_024	Concurrency
ICPP_17_025	Cloud
ICPP_17_025	Storage
ICPP_17_026	HPC
ICPP_17_026	Concurrency
ICPP_17_026	Cloud
ICPP_17_027	Storage
ICPP_17_028	Concurrency
ICPP_17_029	Concurrency
ICPP_17_029	HPC
ICPP_17_030	HPC
ICPP_17_030	Concurrency
ICPP_17_030	Benchmark
ICPP_17_031	Network
ICPP_17_031	Cloud
ICPP_17_032	Network
ICPP_17_033	Network
ICPP_17_034	OS
ICPP_17_034	Cloud
ICPP_17_035	OS
ICPP_17_035	Cloud
ICPP_17_036	Cloud
ICPP_17_036	OS
ICPP_17_037	GPGPU
ICPP_17_037	Concurrency
ICPP_17_038	Data
ICPP_17_038	GPGPU
ICPP_17_038	Concurrency
ICPP_17_039	GPGPU
ICPP_17_040	Data
ICPP_17_041	Storage
ICPP_17_042	Data
ICPP_17_042	Cloud
ICPP_17_043	Concurrency
ICPP_17_043	HPC
ICPP_17_044	HPC
ICPP_17_044	Concurrency
ICPP_17_045	Concurrency
ICPP_17_046	Data
ICPP_17_046	OS
ICPP_17_047	Data
ICPP_17_047	Concurrency
ICPP_17_047	GPGPU
ICPP_17_048	Data
ICPP_17_048	Network
ICPP_17_048	Security
ICPP_17_048	Concurrency
ICPP_17_049	HPC
ICPP_17_050	HPC
ICPP_17_051	HPC
ICPP_17_052	GPGPU
ICPP_17_053	GPGPU
ICPP_17_053	Data
ICPP_17_054	Data
ICPP_17_054	GPGPU
ICPP_17_054	Energy
ICPP_17_055	Concurrency
ICPP_17_055	OS
ICPP_17_055	Energy
ICPP_17_056	HPC
ICPP_17_057	HPC
ICPP_17_058	Storage
ICPP_17_059	HPC
ICPP_17_060	Energy
ICPP_17_060	OS
SIGCOMM_17_001	Network
SIGCOMM_17_001	VM
SIGCOMM_17_002	Network
SIGCOMM_17_003	OS
SIGCOMM_17_003	Network
SIGCOMM_17_004	Network
SIGCOMM_17_005	Security
SIGCOMM_17_005	Network
SIGCOMM_17_006	Network
SIGCOMM_17_006	Security
SIGCOMM_17_007	Network
SIGCOMM_17_008	Network
SIGCOMM_17_009	Network
SIGCOMM_17_010	Network
SIGCOMM_17_011	Network
SIGCOMM_17_012	Network
SIGCOMM_17_012	Energy
SIGCOMM_17_013	Network
SIGCOMM_17_013	Security
SIGCOMM_17_014	Network
SIGCOMM_17_014	Architecture
SIGCOMM_17_015	Network
SIGCOMM_17_015	OS
SIGCOMM_17_016	Network
SIGCOMM_17_016	Architecture
SIGCOMM_17_017	Network
SIGCOMM_17_018	Network
SIGCOMM_17_019	Network
SIGCOMM_17_020	Network
SIGCOMM_17_021	Network
SIGCOMM_17_021	Architecture
SIGCOMM_17_022	Network
SIGCOMM_17_022	OS
SIGCOMM_17_022	Architecture
SIGCOMM_17_023	Network
SIGCOMM_17_024	Network
SIGCOMM_17_025	Network
SIGCOMM_17_025	OS
SIGCOMM_17_026	Network
SIGCOMM_17_026	OS
SIGCOMM_17_026	Storage
SIGCOMM_17_026	Security
SIGCOMM_17_027	Network
SIGCOMM_17_027	Data
SIGCOMM_17_028	Network
SIGCOMM_17_028	Benchmark
SIGCOMM_17_029	Network
SIGCOMM_17_030	Network
SIGCOMM_17_031	Network
SIGCOMM_17_032	Network
SIGCOMM_17_033	Network
SIGCOMM_17_034	Network
SIGCOMM_17_035	Network
SIGCOMM_17_035	OS
SIGCOMM_17_036	Network
EuroPar_17_001	Concurrency
EuroPar_17_002	Concurrency
EuroPar_17_003	Concurrency
EuroPar_17_004	Architecture
[truncated: 1,830 more rows]
