# Supplementary material for: A survey of accepted authors in computer systems conferences
Source: PeerJ Comput Sci. 2020 Sep 28;6:e299. doi: 10.7717/peerj-cs.299 (PMC7924675; doi:10.7717/peerj-cs.299)
Supplement: Supplemental Information 2 — This is a snapshot of the github repository that includes the data and source code required to reproduce this paper (except for confidential survey data). The snapshot represents commit 6663a253f1ac4dc351a78ccc74c0de80c7cc06ad of http://github.com/eitanf/sysconf. The most pertinent article files are under pubs/diversity-survey/. [file peerj-cs-06-299-s002.bz2 › sysconf/features/papers.md]

The file `papers.csv` contains Features relating to each paper in the set.
The data was generated by `/data/sdb/Dropbox/sysconf/src/gather_papers.py` from git hash de05c66


### Field description {-}

  * `key` (string): Paper ID (unique).
  * `words` (int): Approximate number of words.
  * `alphabetized` (bool): Whether author list sorted in alphabetical order for multi-author papers.
  * `award` (bool): Award-winning (best paper, best student paper, etc.).
  * `months_to_gs` (int): Months from publication till GS showed a record for paper.
  * `months_to_eprint` (int): Months from publication till GS found an e-print.
  * `subtitle` (bool): Whether the title composed of two parts, separated by punctuation such as colon or question mark.
  * `labeled_title` (bool): Whether the title consists of a single word, followed by a colon and a subtitle.
  * `title_length` (int): Number of words in title.
  * `references` (int): Number of papers cited in this one (underestimated by S2).
  * `entities` (list of strings): Terms extracted from Semantic Scholar's paper data.
