# Supplementary material for: A survey of accepted authors in computer systems conferences
Source: PeerJ Comput Sci. 2020 Sep 28;6:e299. doi: 10.7717/peerj-cs.299 (PMC7924675; doi:10.7717/peerj-cs.299)
Supplement: Supplemental Information 2 — This is a snapshot of the github repository that includes the data and source code required to reproduce this paper (except for confidential survey data). The snapshot represents commit 6663a253f1ac4dc351a78ccc74c0de80c7cc06ad of http://github.com/eitanf/sysconf. The most pertinent article files are under pubs/diversity-survey/. [file peerj-cs-06-299-s002.bz2 › sysconf/features/coauthors.csv]

paper	name1	gs_email1	name2	gs_email2
ASPLOS_17_001	Cherupalli, Hari	@umn.edu	Cherupalli, Hari	@umn.edu
ASPLOS_17_001	Cherupalli, Hari	@umn.edu	Duwe, Henry
ASPLOS_17_001	Cherupalli, Hari	@umn.edu	Kumar, Rakesh	@illinois.edu
ASPLOS_17_001	Cherupalli, Hari	@umn.edu	Sartori, John	@umn.edu
ASPLOS_17_001	Cherupalli, Hari	@umn.edu	Ye, Weidong	@illinois.edu
ASPLOS_17_001	Duwe, Henry		Duwe, Henry
ASPLOS_17_001	Duwe, Henry		Kumar, Rakesh	@illinois.edu
ASPLOS_17_001	Duwe, Henry		Sartori, John	@umn.edu
ASPLOS_17_001	Duwe, Henry		Ye, Weidong	@illinois.edu
ASPLOS_17_001	Kumar, Rakesh	@illinois.edu	Kumar, Rakesh	@illinois.edu
ASPLOS_17_001	Kumar, Rakesh	@illinois.edu	Sartori, John	@umn.edu
ASPLOS_17_001	Kumar, Rakesh	@illinois.edu	Ye, Weidong	@illinois.edu
ASPLOS_17_001	Sartori, John	@umn.edu	Sartori, John	@umn.edu
ASPLOS_17_001	Sartori, John	@umn.edu	Ye, Weidong	@illinois.edu
ASPLOS_17_001	Ye, Weidong	@illinois.edu	Ye, Weidong	@illinois.edu
ASPLOS_17_002	Chen, Quan	@sjtu.edu.cn	Chen, Quan	@sjtu.edu.cn
ASPLOS_17_002	Chen, Quan	@sjtu.edu.cn	Guo, Minyi	@cs.sjtu.edu.cn
ASPLOS_17_002	Chen, Quan	@sjtu.edu.cn	Kannan, Ram Srivatsa	@umich.edu
ASPLOS_17_002	Chen, Quan	@sjtu.edu.cn	Mars, Jason	@umich.edu
ASPLOS_17_002	Chen, Quan	@sjtu.edu.cn	Tang, Lingjia	@umich.edu
ASPLOS_17_002	Chen, Quan	@sjtu.edu.cn	Yang, Hailong	@snnu.edu.cn
ASPLOS_17_002	Guo, Minyi	@cs.sjtu.edu.cn	Guo, Minyi	@cs.sjtu.edu.cn
ASPLOS_17_002	Guo, Minyi	@cs.sjtu.edu.cn	Kannan, Ram Srivatsa	@umich.edu
ASPLOS_17_002	Guo, Minyi	@cs.sjtu.edu.cn	Mars, Jason	@umich.edu
ASPLOS_17_002	Guo, Minyi	@cs.sjtu.edu.cn	Tang, Lingjia	@umich.edu
ASPLOS_17_002	Guo, Minyi	@cs.sjtu.edu.cn	Yang, Hailong	@snnu.edu.cn
ASPLOS_17_002	Kannan, Ram Srivatsa	@umich.edu	Kannan, Ram Srivatsa	@umich.edu
ASPLOS_17_002	Kannan, Ram Srivatsa	@umich.edu	Mars, Jason	@umich.edu
ASPLOS_17_002	Kannan, Ram Srivatsa	@umich.edu	Tang, Lingjia	@umich.edu
ASPLOS_17_002	Kannan, Ram Srivatsa	@umich.edu	Yang, Hailong	@snnu.edu.cn
ASPLOS_17_002	Mars, Jason	@umich.edu	Mars, Jason	@umich.edu
ASPLOS_17_002	Mars, Jason	@umich.edu	Tang, Lingjia	@umich.edu
ASPLOS_17_002	Mars, Jason	@umich.edu	Yang, Hailong	@snnu.edu.cn
ASPLOS_17_002	Tang, Lingjia	@umich.edu	Tang, Lingjia	@umich.edu
ASPLOS_17_002	Tang, Lingjia	@umich.edu	Yang, Hailong	@snnu.edu.cn
ASPLOS_17_002	Yang, Hailong	@snnu.edu.cn	Yang, Hailong	@snnu.edu.cn
ASPLOS_17_003	Brooks, David	@eecs.harvard.edu	Brooks, David	@eecs.harvard.edu
ASPLOS_17_003	Brooks, David	@eecs.harvard.edu	Kanev, Svilen	@eecs.harvard.edu
ASPLOS_17_003	Brooks, David	@eecs.harvard.edu	Wei, Gu-Yeon	@eecs.harvard.edu
ASPLOS_17_003	Brooks, David	@eecs.harvard.edu	Xi, Sam Likun	@fas.harvard.edu
ASPLOS_17_003	Kanev, Svilen	@eecs.harvard.edu	Kanev, Svilen	@eecs.harvard.edu
ASPLOS_17_003	Kanev, Svilen	@eecs.harvard.edu	Wei, Gu-Yeon	@eecs.harvard.edu
ASPLOS_17_003	Kanev, Svilen	@eecs.harvard.edu	Xi, Sam Likun	@fas.harvard.edu
ASPLOS_17_003	Wei, Gu-Yeon	@eecs.harvard.edu	Wei, Gu-Yeon	@eecs.harvard.edu
ASPLOS_17_003	Wei, Gu-Yeon	@eecs.harvard.edu	Xi, Sam Likun	@fas.harvard.edu
ASPLOS_17_003	Xi, Sam Likun	@fas.harvard.edu	Xi, Sam Likun	@fas.harvard.edu
ASPLOS_17_004	Chabbi, Milind	@rice.edu	Chabbi, Milind	@rice.edu
ASPLOS_17_004	Chabbi, Milind	@rice.edu	Liu, Xu	@cs.wm.edu
ASPLOS_17_004	Chabbi, Milind	@rice.edu	Wen, Shasha
ASPLOS_17_004	Liu, Xu	@cs.wm.edu	Liu, Xu	@cs.wm.edu
ASPLOS_17_004	Liu, Xu	@cs.wm.edu	Wen, Shasha
ASPLOS_17_004	Wen, Shasha		Wen, Shasha
ASPLOS_17_005	Bhattacharjee, Abhishek	@cs.rutgers.edu	Bhattacharjee, Abhishek	@cs.rutgers.edu
ASPLOS_17_006	Cho, Hyeon Gyu		Cho, Hyeon Gyu
ASPLOS_17_006	Cho, Hyeon Gyu		Kim, Channoh	@skku.edu
ASPLOS_17_006	Cho, Hyeon Gyu		Kim, Dooyoung	@jh.edu
ASPLOS_17_006	Cho, Hyeon Gyu		Kim, Jaehyeok	@skku.edu
ASPLOS_17_006	Cho, Hyeon Gyu		Kim, Namho	@snu.ac.kr
ASPLOS_17_006	Cho, Hyeon Gyu		Kim, Sungmin	@skku.edu
ASPLOS_17_006	Cho, Hyeon Gyu		Lee, Jae W.	@snu.ac.kr
ASPLOS_17_006	Cho, Hyeon Gyu		Na, Gitae
ASPLOS_17_006	Cho, Hyeon Gyu		Oh, Young H.	@skku.edu
ASPLOS_17_006	Kim, Channoh	@skku.edu	Kim, Channoh	@skku.edu
ASPLOS_17_006	Kim, Channoh	@skku.edu	Kim, Dooyoung	@jh.edu
ASPLOS_17_006	Kim, Channoh	@skku.edu	Kim, Jaehyeok	@skku.edu
ASPLOS_17_006	Kim, Channoh	@skku.edu	Kim, Namho	@snu.ac.kr
ASPLOS_17_006	Kim, Channoh	@skku.edu	Kim, Sungmin	@skku.edu
ASPLOS_17_006	Kim, Channoh	@skku.edu	Lee, Jae W.	@snu.ac.kr
ASPLOS_17_006	Kim, Channoh	@skku.edu	Na, Gitae
ASPLOS_17_006	Kim, Channoh	@skku.edu	Oh, Young H.	@skku.edu
ASPLOS_17_006	Kim, Dooyoung	@jh.edu	Kim, Dooyoung	@jh.edu
ASPLOS_17_006	Kim, Dooyoung	@jh.edu	Kim, Jaehyeok	@skku.edu
ASPLOS_17_006	Kim, Dooyoung	@jh.edu	Kim, Namho	@snu.ac.kr
ASPLOS_17_006	Kim, Dooyoung	@jh.edu	Kim, Sungmin	@skku.edu
ASPLOS_17_006	Kim, Dooyoung	@jh.edu	Lee, Jae W.	@snu.ac.kr
ASPLOS_17_006	Kim, Dooyoung	@jh.edu	Na, Gitae
ASPLOS_17_006	Kim, Dooyoung	@jh.edu	Oh, Young H.	@skku.edu
ASPLOS_17_006	Kim, Jaehyeok	@skku.edu	Kim, Jaehyeok	@skku.edu
ASPLOS_17_006	Kim, Jaehyeok	@skku.edu	Kim, Namho	@snu.ac.kr
ASPLOS_17_006	Kim, Jaehyeok	@skku.edu	Kim, Sungmin	@skku.edu
ASPLOS_17_006	Kim, Jaehyeok	@skku.edu	Lee, Jae W.	@snu.ac.kr
ASPLOS_17_006	Kim, Jaehyeok	@skku.edu	Na, Gitae
ASPLOS_17_006	Kim, Jaehyeok	@skku.edu	Oh, Young H.	@skku.edu
ASPLOS_17_006	Kim, Namho	@snu.ac.kr	Kim, Namho	@snu.ac.kr
ASPLOS_17_006	Kim, Namho	@snu.ac.kr	Kim, Sungmin	@skku.edu
ASPLOS_17_006	Kim, Namho	@snu.ac.kr	Lee, Jae W.	@snu.ac.kr
ASPLOS_17_006	Kim, Namho	@snu.ac.kr	Na, Gitae
ASPLOS_17_006	Kim, Namho	@snu.ac.kr	Oh, Young H.	@skku.edu
ASPLOS_17_006	Kim, Sungmin	@skku.edu	Kim, Sungmin	@skku.edu
ASPLOS_17_006	Kim, Sungmin	@skku.edu	Lee, Jae W.	@snu.ac.kr
ASPLOS_17_006	Kim, Sungmin	@skku.edu	Na, Gitae
ASPLOS_17_006	Kim, Sungmin	@skku.edu	Oh, Young H.	@skku.edu
ASPLOS_17_006	Lee, Jae W.	@snu.ac.kr	Lee, Jae W.	@snu.ac.kr
ASPLOS_17_006	Lee, Jae W.	@snu.ac.kr	Na, Gitae
ASPLOS_17_006	Lee, Jae W.	@snu.ac.kr	Oh, Young H.	@skku.edu
ASPLOS_17_006	Na, Gitae		Na, Gitae
ASPLOS_17_006	Na, Gitae		Oh, Young H.	@skku.edu
ASPLOS_17_006	Oh, Young H.	@skku.edu	Oh, Young H.	@skku.edu
ASPLOS_17_007	Baek, Woongki	@unist.ac.kr	Baek, Woongki	@unist.ac.kr
ASPLOS_17_007	Baek, Woongki	@unist.ac.kr	Kim, Wook-Hee	@unist.ac.kr
ASPLOS_17_007	Baek, Woongki	@unist.ac.kr	Nam, Beomseok	@unist.ac.kr
ASPLOS_17_007	Baek, Woongki	@unist.ac.kr	Noh, Sam H.	@unist.ac.kr
ASPLOS_17_007	Baek, Woongki	@unist.ac.kr	Seo, Jihye	@kaist.ac.kr
ASPLOS_17_007	Kim, Wook-Hee	@unist.ac.kr	Kim, Wook-Hee	@unist.ac.kr
ASPLOS_17_007	Kim, Wook-Hee	@unist.ac.kr	Nam, Beomseok	@unist.ac.kr
ASPLOS_17_007	Kim, Wook-Hee	@unist.ac.kr	Noh, Sam H.	@unist.ac.kr
ASPLOS_17_007	Kim, Wook-Hee	@unist.ac.kr	Seo, Jihye	@kaist.ac.kr
ASPLOS_17_007	Nam, Beomseok	@unist.ac.kr	Nam, Beomseok	@unist.ac.kr
ASPLOS_17_007	Nam, Beomseok	@unist.ac.kr	Noh, Sam H.	@unist.ac.kr
ASPLOS_17_007	Nam, Beomseok	@unist.ac.kr	Seo, Jihye	@kaist.ac.kr
ASPLOS_17_007	Noh, Sam H.	@unist.ac.kr	Noh, Sam H.	@unist.ac.kr
ASPLOS_17_007	Noh, Sam H.	@unist.ac.kr	Seo, Jihye	@kaist.ac.kr
ASPLOS_17_007	Seo, Jihye	@kaist.ac.kr	Seo, Jihye	@kaist.ac.kr
ASPLOS_17_008	Nguyen, Donald		Nguyen, Donald
ASPLOS_17_008	Nguyen, Donald		Pingali, Keshav	@cs.utexas.edu
ASPLOS_17_008	Pingali, Keshav	@cs.utexas.edu	Pingali, Keshav	@cs.utexas.edu
ASPLOS_17_009	Lustig, Daniel	@nvidia.com	Lustig, Daniel	@nvidia.com
ASPLOS_17_009	Lustig, Daniel	@nvidia.com	Manerkar, Yatin A.
ASPLOS_17_009	Lustig, Daniel	@nvidia.com	Martonosi, Margaret	@princeton.edu
ASPLOS_17_009	Lustig, Daniel	@nvidia.com	Pellauer, Michael
ASPLOS_17_009	Lustig, Daniel	@nvidia.com	Trippel, Caroline	@princeton.edu
ASPLOS_17_009	Manerkar, Yatin A.		Manerkar, Yatin A.
ASPLOS_17_009	Manerkar, Yatin A.		Martonosi, Margaret	@princeton.edu
ASPLOS_17_009	Manerkar, Yatin A.		Pellauer, Michael
ASPLOS_17_009	Manerkar, Yatin A.		Trippel, Caroline	@princeton.edu
ASPLOS_17_009	Martonosi, Margaret	@princeton.edu	Martonosi, Margaret	@princeton.edu
ASPLOS_17_009	Martonosi, Margaret	@princeton.edu	Pellauer, Michael
ASPLOS_17_009	Martonosi, Margaret	@princeton.edu	Trippel, Caroline	@princeton.edu
ASPLOS_17_009	Pellauer, Michael		Pellauer, Michael
ASPLOS_17_009	Pellauer, Michael		Trippel, Caroline	@princeton.edu
ASPLOS_17_009	Trippel, Caroline	@princeton.edu	Trippel, Caroline	@princeton.edu
ASPLOS_17_010	Haria, Swapnil	@cs.wisc.edu	Haria, Swapnil	@cs.wisc.edu
ASPLOS_17_010	Haria, Swapnil	@cs.wisc.edu	Hill, Mark D.	@cs.wisc.edu
ASPLOS_17_010	Haria, Swapnil	@cs.wisc.edu	Keeton, Kimberly
ASPLOS_17_010	Haria, Swapnil	@cs.wisc.edu	Nalli, Sanketh	@cs.wisc.edu
ASPLOS_17_010	Haria, Swapnil	@cs.wisc.edu	Swift, Michael M.	@cs.wisc.edu
ASPLOS_17_010	Haria, Swapnil	@cs.wisc.edu	Volos, Haris	@cs.wisc.edu
ASPLOS_17_010	Hill, Mark D.	@cs.wisc.edu	Hill, Mark D.	@cs.wisc.edu
ASPLOS_17_010	Hill, Mark D.	@cs.wisc.edu	Keeton, Kimberly
ASPLOS_17_010	Hill, Mark D.	@cs.wisc.edu	Nalli, Sanketh	@cs.wisc.edu
ASPLOS_17_010	Hill, Mark D.	@cs.wisc.edu	Swift, Michael M.	@cs.wisc.edu
ASPLOS_17_010	Hill, Mark D.	@cs.wisc.edu	Volos, Haris	@cs.wisc.edu
ASPLOS_17_010	Keeton, Kimberly		Keeton, Kimberly
ASPLOS_17_010	Keeton, Kimberly		Nalli, Sanketh	@cs.wisc.edu
ASPLOS_17_010	Keeton, Kimberly		Swift, Michael M.	@cs.wisc.edu
ASPLOS_17_010	Keeton, Kimberly		Volos, Haris	@cs.wisc.edu
ASPLOS_17_010	Nalli, Sanketh	@cs.wisc.edu	Nalli, Sanketh	@cs.wisc.edu
ASPLOS_17_010	Nalli, Sanketh	@cs.wisc.edu	Swift, Michael M.	@cs.wisc.edu
ASPLOS_17_010	Nalli, Sanketh	@cs.wisc.edu	Volos, Haris	@cs.wisc.edu
ASPLOS_17_010	Swift, Michael M.	@cs.wisc.edu	Swift, Michael M.	@cs.wisc.edu
ASPLOS_17_010	Swift, Michael M.	@cs.wisc.edu	Volos, Haris	@cs.wisc.edu
ASPLOS_17_010	Volos, Haris	@cs.wisc.edu	Volos, Haris	@cs.wisc.edu
ASPLOS_17_011	Jung, Changhee	@cs.vt.edu	Jung, Changhee	@cs.vt.edu
ASPLOS_17_011	Jung, Changhee	@cs.vt.edu	Lee, Dongyoon	@vt.edu
ASPLOS_17_011	Jung, Changhee	@cs.vt.edu	Zhang, Tong
ASPLOS_17_011	Lee, Dongyoon	@vt.edu	Lee, Dongyoon	@vt.edu
ASPLOS_17_011	Lee, Dongyoon	@vt.edu	Zhang, Tong
ASPLOS_17_011	Zhang, Tong		Zhang, Tong
ASPLOS_17_012	Hill, Mark D.	@cs.wisc.edu	Hill, Mark D.	@cs.wisc.edu
ASPLOS_17_012	Hill, Mark D.	@cs.wisc.edu	Olson, Lena E.	@cs.wisc.edu
ASPLOS_17_012	Hill, Mark D.	@cs.wisc.edu	Wood, David A.	@cs.wisc.edu
ASPLOS_17_012	Olson, Lena E.	@cs.wisc.edu	Olson, Lena E.	@cs.wisc.edu
ASPLOS_17_012	Olson, Lena E.	@cs.wisc.edu	Wood, David A.	@cs.wisc.edu
ASPLOS_17_012	Wood, David A.	@cs.wisc.edu	Wood, David A.	@cs.wisc.edu
ASPLOS_17_013	Christensen, Michael		Christensen, Michael
ASPLOS_17_013	Christensen, Michael		Guo, Sung-Yee
ASPLOS_17_013	Christensen, Michael		Hardekopf, Ben
ASPLOS_17_013	Christensen, Michael		Mcmahan, Joseph
ASPLOS_17_013	Christensen, Michael		Nichols, Lawton	@cs.ucsb.edu
ASPLOS_17_013	Christensen, Michael		Roesch, Jared	@cs.uw.edu
ASPLOS_17_013	Christensen, Michael		Sherwood, Timothy	@cs.ucsb.edu
ASPLOS_17_013	Guo, Sung-Yee		Guo, Sung-Yee
ASPLOS_17_013	Guo, Sung-Yee		Hardekopf, Ben
ASPLOS_17_013	Guo, Sung-Yee		Mcmahan, Joseph
ASPLOS_17_013	Guo, Sung-Yee		Nichols, Lawton	@cs.ucsb.edu
ASPLOS_17_013	Guo, Sung-Yee		Roesch, Jared	@cs.uw.edu
ASPLOS_17_013	Guo, Sung-Yee		Sherwood, Timothy	@cs.ucsb.edu
ASPLOS_17_013	Hardekopf, Ben		Hardekopf, Ben
ASPLOS_17_013	Hardekopf, Ben		Mcmahan, Joseph
ASPLOS_17_013	Hardekopf, Ben		Nichols, Lawton	@cs.ucsb.edu
ASPLOS_17_013	Hardekopf, Ben		Roesch, Jared	@cs.uw.edu
ASPLOS_17_013	Hardekopf, Ben		Sherwood, Timothy	@cs.ucsb.edu
ASPLOS_17_013	Mcmahan, Joseph		Mcmahan, Joseph
ASPLOS_17_013	Mcmahan, Joseph		Nichols, Lawton	@cs.ucsb.edu
ASPLOS_17_013	Mcmahan, Joseph		Roesch, Jared	@cs.uw.edu
ASPLOS_17_013	Mcmahan, Joseph		Sherwood, Timothy	@cs.ucsb.edu
ASPLOS_17_013	Nichols, Lawton	@cs.ucsb.edu	Nichols, Lawton	@cs.ucsb.edu
ASPLOS_17_013	Nichols, Lawton	@cs.ucsb.edu	Roesch, Jared	@cs.uw.edu
ASPLOS_17_013	Nichols, Lawton	@cs.ucsb.edu	Sherwood, Timothy	@cs.ucsb.edu
ASPLOS_17_013	Roesch, Jared	@cs.uw.edu	Roesch, Jared	@cs.uw.edu
ASPLOS_17_013	Roesch, Jared	@cs.uw.edu	Sherwood, Timothy	@cs.ucsb.edu
ASPLOS_17_013	Sherwood, Timothy	@cs.ucsb.edu	Sherwood, Timothy	@cs.ucsb.edu
ASPLOS_17_014	Hsiao, Chun-Hung		Hsiao, Chun-Hung
ASPLOS_17_014	Hsiao, Chun-Hung		Idris, Essam Muhammad
ASPLOS_17_014	Hsiao, Chun-Hung		Narayanasamy, Satish	@umich.edu
ASPLOS_17_014	Hsiao, Chun-Hung		Pereira, Cristiano L.
ASPLOS_17_014	Hsiao, Chun-Hung		Pokam, Gilles	@intel.com
ASPLOS_17_014	Idris, Essam Muhammad		Idris, Essam Muhammad
ASPLOS_17_014	Idris, Essam Muhammad		Narayanasamy, Satish	@umich.edu
ASPLOS_17_014	Idris, Essam Muhammad		Pereira, Cristiano L.
ASPLOS_17_014	Idris, Essam Muhammad		Pokam, Gilles	@intel.com
ASPLOS_17_014	Narayanasamy, Satish	@umich.edu	Narayanasamy, Satish	@umich.edu
ASPLOS_17_014	Narayanasamy, Satish	@umich.edu	Pereira, Cristiano L.
ASPLOS_17_014	Narayanasamy, Satish	@umich.edu	Pokam, Gilles	@intel.com
ASPLOS_17_014	Pereira, Cristiano L.		Pereira, Cristiano L.
ASPLOS_17_014	Pereira, Cristiano L.		Pokam, Gilles	@intel.com
ASPLOS_17_014	Pokam, Gilles	@intel.com	Pokam, Gilles	@intel.com
ASPLOS_17_015	Auguilera, Marcos K.	@vmware.com	Auguilera, Marcos K.	@vmware.com
ASPLOS_17_015	Auguilera, Marcos K.	@vmware.com	Balakrishnan, Mahesh	@yale.edu
ASPLOS_17_015	Auguilera, Marcos K.	@vmware.com	Calciu, Irina	@vmware.com
ASPLOS_17_015	Auguilera, Marcos K.	@vmware.com	Sen, Siddhartha	@cs.princeton.edu
ASPLOS_17_015	Balakrishnan, Mahesh	@yale.edu	Balakrishnan, Mahesh	@yale.edu
ASPLOS_17_015	Balakrishnan, Mahesh	@yale.edu	Calciu, Irina	@vmware.com
ASPLOS_17_015	Balakrishnan, Mahesh	@yale.edu	Sen, Siddhartha	@cs.princeton.edu
ASPLOS_17_015	Calciu, Irina	@vmware.com	Calciu, Irina	@vmware.com
ASPLOS_17_015	Calciu, Irina	@vmware.com	Sen, Siddhartha	@cs.princeton.edu
ASPLOS_17_015	Sen, Siddhartha	@cs.princeton.edu	Sen, Siddhartha	@cs.princeton.edu
ASPLOS_17_016	Gupta, Rajiv	@cs.ucr.edu	Gupta, Rajiv	@cs.ucr.edu
ASPLOS_17_016	Gupta, Rajiv	@cs.ucr.edu	Hu, Ziang
ASPLOS_17_016	Gupta, Rajiv	@cs.ucr.edu	Tian, Chen
ASPLOS_17_016	Gupta, Rajiv	@cs.ucr.edu	Vora, Keval	@cs.ucr.edu
ASPLOS_17_016	Hu, Ziang		Hu, Ziang
ASPLOS_17_016	Hu, Ziang		Tian, Chen
ASPLOS_17_016	Hu, Ziang		Vora, Keval	@cs.ucr.edu
ASPLOS_17_016	Tian, Chen		Tian, Chen
ASPLOS_17_016	Tian, Chen		Vora, Keval	@cs.ucr.edu
ASPLOS_17_016	Vora, Keval	@cs.ucr.edu	Vora, Keval	@cs.ucr.edu
ASPLOS_17_017	Gupta, Rajiv	@cs.ucr.edu	Gupta, Rajiv	@cs.ucr.edu
ASPLOS_17_017	Gupta, Rajiv	@cs.ucr.edu	Vora, Keval	@cs.ucr.edu
ASPLOS_17_017	Gupta, Rajiv	@cs.ucr.edu	Xu, Guoqing Harry	@ics.uci.edu
ASPLOS_17_017	Vora, Keval	@cs.ucr.edu	Vora, Keval	@cs.ucr.edu
ASPLOS_17_017	Vora, Keval	@cs.ucr.edu	Xu, Guoqing Harry	@ics.uci.edu
ASPLOS_17_017	Xu, Guoqing Harry	@ics.uci.edu	Xu, Guoqing Harry	@ics.uci.edu
ASPLOS_17_018	Berger, Emery	@cs.umass.edu	Berger, Emery	@cs.umass.edu
ASPLOS_17_018	Berger, Emery	@cs.umass.edu	Powers, Bobby
ASPLOS_17_018	Berger, Emery	@cs.umass.edu	Vilk, John	@cs.umass.edu
ASPLOS_17_018	Powers, Bobby		Powers, Bobby
ASPLOS_17_018	Powers, Bobby		Vilk, John	@cs.umass.edu
ASPLOS_17_018	Vilk, John	@cs.umass.edu	Vilk, John	@cs.umass.edu
ASPLOS_17_019	Carbin, Michael	@csail.mit.edu	Carbin, Michael	@csail.mit.edu
ASPLOS_17_019	Carbin, Michael	@csail.mit.edu	Chilimbi, Trishul
ASPLOS_17_019	Carbin, Michael	@csail.mit.edu	He, Yuxiong	@microsoft.com
ASPLOS_17_019	Carbin, Michael	@csail.mit.edu	Rajbhandari, Samyam	@microsoft.com
ASPLOS_17_019	Carbin, Michael	@csail.mit.edu	Ruwase, Olatunji	@microsoft.com
ASPLOS_17_019	Chilimbi, Trishul		Chilimbi, Trishul
ASPLOS_17_019	Chilimbi, Trishul		He, Yuxiong	@microsoft.com
ASPLOS_17_019	Chilimbi, Trishul		Rajbhandari, Samyam	@microsoft.com
ASPLOS_17_019	Chilimbi, Trishul		Ruwase, Olatunji	@microsoft.com
ASPLOS_17_019	He, Yuxiong	@microsoft.com	He, Yuxiong	@microsoft.com
ASPLOS_17_019	He, Yuxiong	@microsoft.com	Rajbhandari, Samyam	@microsoft.com
ASPLOS_17_019	He, Yuxiong	@microsoft.com	Ruwase, Olatunji	@microsoft.com
ASPLOS_17_019	Rajbhandari, Samyam	@microsoft.com	Rajbhandari, Samyam	@microsoft.com
ASPLOS_17_019	Rajbhandari, Samyam	@microsoft.com	Ruwase, Olatunji	@microsoft.com
ASPLOS_17_019	Ruwase, Olatunji	@microsoft.com	Ruwase, Olatunji	@microsoft.com
ASPLOS_17_020	Kulkarni, Milind	@purdue.edu	Kulkarni, Milind	@purdue.edu
ASPLOS_17_020	Kulkarni, Milind	@purdue.edu	Sakka, Laith	@purdue.edu
ASPLOS_17_020	Kulkarni, Milind	@purdue.edu	Sundararajah, Kirshanthan	@purdue.edu
ASPLOS_17_020	Sakka, Laith	@purdue.edu	Sakka, Laith	@purdue.edu
ASPLOS_17_020	Sakka, Laith	@purdue.edu	Sundararajah, Kirshanthan	@purdue.edu
ASPLOS_17_020	Sundararajah, Kirshanthan	@purdue.edu	Sundararajah, Kirshanthan	@purdue.edu
ASPLOS_17_021	Corporaal, Henk	@tue.nl	Corporaal, Henk	@tue.nl
ASPLOS_17_021	Corporaal, Henk	@tue.nl	Kumar, Akash	@tu-dresden.de
ASPLOS_17_021	Corporaal, Henk	@tue.nl	Li, Ang	@pnnl.gov
ASPLOS_17_021	Corporaal, Henk	@tue.nl	Liu, Weifeng	@ntnu.no
ASPLOS_17_021	Corporaal, Henk	@tue.nl	Liu, Xu	@cs.wm.edu
ASPLOS_17_021	Corporaal, Henk	@tue.nl	Song, Shuaiwen Leon	@pnnl.gov
ASPLOS_17_021	Kumar, Akash	@tu-dresden.de	Kumar, Akash	@tu-dresden.de
ASPLOS_17_021	Kumar, Akash	@tu-dresden.de	Li, Ang	@pnnl.gov
ASPLOS_17_021	Kumar, Akash	@tu-dresden.de	Liu, Weifeng	@ntnu.no
ASPLOS_17_021	Kumar, Akash	@tu-dresden.de	Liu, Xu	@cs.wm.edu
ASPLOS_17_021	Kumar, Akash	@tu-dresden.de	Song, Shuaiwen Leon	@pnnl.gov
ASPLOS_17_021	Li, Ang	@pnnl.gov	Li, Ang	@pnnl.gov
ASPLOS_17_021	Li, Ang	@pnnl.gov	Liu, Weifeng	@ntnu.no
ASPLOS_17_021	Li, Ang	@pnnl.gov	Liu, Xu	@cs.wm.edu
ASPLOS_17_021	Li, Ang	@pnnl.gov	Song, Shuaiwen Leon	@pnnl.gov
ASPLOS_17_021	Liu, Weifeng	@ntnu.no	Liu, Weifeng	@ntnu.no
ASPLOS_17_021	Liu, Weifeng	@ntnu.no	Liu, Xu	@cs.wm.edu
ASPLOS_17_021	Liu, Weifeng	@ntnu.no	Song, Shuaiwen Leon	@pnnl.gov
ASPLOS_17_021	Liu, Xu	@cs.wm.edu	Liu, Xu	@cs.wm.edu
ASPLOS_17_021	Liu, Xu	@cs.wm.edu	Song, Shuaiwen Leon	@pnnl.gov
ASPLOS_17_021	Song, Shuaiwen Leon	@pnnl.gov	Song, Shuaiwen Leon	@pnnl.gov
ASPLOS_17_022	Aiken, Alex	@cs.stanford.edu	Aiken, Alex	@cs.stanford.edu
ASPLOS_17_022	Aiken, Alex	@cs.stanford.edu	Bastien, Jean-Francois
ASPLOS_17_022	Aiken, Alex	@cs.stanford.edu	Churchill, Berkeley
ASPLOS_17_022	Aiken, Alex	@cs.stanford.edu	Sharma, Rahul	@microsoft.com
ASPLOS_17_022	Bastien, Jean-Francois		Bastien, Jean-Francois
ASPLOS_17_022	Bastien, Jean-Francois		Churchill, Berkeley
ASPLOS_17_022	Bastien, Jean-Francois		Sharma, Rahul	@microsoft.com
ASPLOS_17_022	Churchill, Berkeley		Churchill, Berkeley
ASPLOS_17_022	Churchill, Berkeley		Sharma, Rahul	@microsoft.com
ASPLOS_17_022	Sharma, Rahul	@microsoft.com	Sharma, Rahul	@microsoft.com
ASPLOS_17_023	Chen, Kang		Chen, Kang
ASPLOS_17_023	Chen, Kang		Liu, Mengxing	@mails.tsinghua.edu.cn
ASPLOS_17_023	Chen, Kang		Qian, Xuehai	@usc.edu
ASPLOS_17_023	Chen, Kang		Ren, Jinglei
ASPLOS_17_023	Chen, Kang		Wu, Yongwei	@tsinghua.edu.cn
ASPLOS_17_023	Chen, Kang		Zhang, Mingxing	@mails.tsinghua.edu.cn
ASPLOS_17_023	Chen, Kang		Zheng, Weimin	@tsinghua.edu.cn
ASPLOS_17_023	Liu, Mengxing	@mails.tsinghua.edu.cn	Liu, Mengxing	@mails.tsinghua.edu.cn
ASPLOS_17_023	Liu, Mengxing	@mails.tsinghua.edu.cn	Qian, Xuehai	@usc.edu
ASPLOS_17_023	Liu, Mengxing	@mails.tsinghua.edu.cn	Ren, Jinglei
ASPLOS_17_023	Liu, Mengxing	@mails.tsinghua.edu.cn	Wu, Yongwei	@tsinghua.edu.cn
ASPLOS_17_023	Liu, Mengxing	@mails.tsinghua.edu.cn	Zhang, Mingxing	@mails.tsinghua.edu.cn
ASPLOS_17_023	Liu, Mengxing	@mails.tsinghua.edu.cn	Zheng, Weimin	@tsinghua.edu.cn
ASPLOS_17_023	Qian, Xuehai	@usc.edu	Qian, Xuehai	@usc.edu
ASPLOS_17_023	Qian, Xuehai	@usc.edu	Ren, Jinglei
ASPLOS_17_023	Qian, Xuehai	@usc.edu	Wu, Yongwei	@tsinghua.edu.cn
ASPLOS_17_023	Qian, Xuehai	@usc.edu	Zhang, Mingxing	@mails.tsinghua.edu.cn
ASPLOS_17_023	Qian, Xuehai	@usc.edu	Zheng, Weimin	@tsinghua.edu.cn
ASPLOS_17_023	Ren, Jinglei		Ren, Jinglei
ASPLOS_17_023	Ren, Jinglei		Wu, Yongwei	@tsinghua.edu.cn
ASPLOS_17_023	Ren, Jinglei		Zhang, Mingxing	@mails.tsinghua.edu.cn
ASPLOS_17_023	Ren, Jinglei		Zheng, Weimin	@tsinghua.edu.cn
ASPLOS_17_023	Wu, Yongwei	@tsinghua.edu.cn	Wu, Yongwei	@tsinghua.edu.cn
ASPLOS_17_023	Wu, Yongwei	@tsinghua.edu.cn	Zhang, Mingxing	@mails.tsinghua.edu.cn
ASPLOS_17_023	Wu, Yongwei	@tsinghua.edu.cn	Zheng, Weimin	@tsinghua.edu.cn
ASPLOS_17_023	Zhang, Mingxing	@mails.tsinghua.edu.cn	Zhang, Mingxing	@mails.tsinghua.edu.cn
ASPLOS_17_023	Zhang, Mingxing	@mails.tsinghua.edu.cn	Zheng, Weimin	@tsinghua.edu.cn
ASPLOS_17_023	Zheng, Weimin	@tsinghua.edu.cn	Zheng, Weimin	@tsinghua.edu.cn
ASPLOS_17_024	Klimovic, Ana	@stanford.edu	Klimovic, Ana	@stanford.edu
ASPLOS_17_024	Klimovic, Ana	@stanford.edu	Kozyrakis, Christos	@stanford.edu
ASPLOS_17_024	Klimovic, Ana	@stanford.edu	Litz, Heiner	@stanford.edu
ASPLOS_17_024	Kozyrakis, Christos	@stanford.edu	Kozyrakis, Christos	@stanford.edu
ASPLOS_17_024	Kozyrakis, Christos	@stanford.edu	Litz, Heiner	@stanford.edu
ASPLOS_17_024	Litz, Heiner	@stanford.edu	Litz, Heiner	@stanford.edu
ASPLOS_17_025	Ceze, Luis	@cs.washington.edu	Ceze, Luis	@cs.washington.edu
ASPLOS_17_025	Ceze, Luis	@cs.washington.edu	Jevdjic, Djordje	@epfl.ch
ASPLOS_17_025	Ceze, Luis	@cs.washington.edu	Malvar, Henrique	@alum.mit.edu
ASPLOS_17_025	Ceze, Luis	@cs.washington.edu	Strauss, Karin
ASPLOS_17_025	Jevdjic, Djordje	@epfl.ch	Jevdjic, Djordje	@epfl.ch
ASPLOS_17_025	Jevdjic, Djordje	@epfl.ch	Malvar, Henrique	@alum.mit.edu
ASPLOS_17_025	Jevdjic, Djordje	@epfl.ch	Strauss, Karin
ASPLOS_17_025	Malvar, Henrique	@alum.mit.edu	Malvar, Henrique	@alum.mit.edu
ASPLOS_17_025	Malvar, Henrique	@alum.mit.edu	Strauss, Karin
ASPLOS_17_025	Strauss, Karin		Strauss, Karin
ASPLOS_17_026	Arjomand, Mohammad	@gatech.edu	Arjomand, Mohammad	@gatech.edu
ASPLOS_17_026	Arjomand, Mohammad	@gatech.edu	Das, Chita R.	@cse.psu.edu
ASPLOS_17_026	Arjomand, Mohammad	@gatech.edu	Elyasi, Nima	@psu.edu
ASPLOS_17_026	Arjomand, Mohammad	@gatech.edu	Jung, Myoungsoo	@yonsei.ac.kr
ASPLOS_17_026	Arjomand, Mohammad	@gatech.edu	Kandemir, Mahmut T.	@cse.psu.edu
ASPLOS_17_026	Arjomand, Mohammad	@gatech.edu	Sivasubramaniam, Anand	@cse.psu.edu
ASPLOS_17_026	Das, Chita R.	@cse.psu.edu	Das, Chita R.	@cse.psu.edu
ASPLOS_17_026	Das, Chita R.	@cse.psu.edu	Elyasi, Nima	@psu.edu
ASPLOS_17_026	Das, Chita R.	@cse.psu.edu	Jung, Myoungsoo	@yonsei.ac.kr
ASPLOS_17_026	Das, Chita R.	@cse.psu.edu	Kandemir, Mahmut T.	@cse.psu.edu
ASPLOS_17_026	Das, Chita R.	@cse.psu.edu	Sivasubramaniam, Anand	@cse.psu.edu
ASPLOS_17_026	Elyasi, Nima	@psu.edu	Elyasi, Nima	@psu.edu
ASPLOS_17_026	Elyasi, Nima	@psu.edu	Jung, Myoungsoo	@yonsei.ac.kr
ASPLOS_17_026	Elyasi, Nima	@psu.edu	Kandemir, Mahmut T.	@cse.psu.edu
ASPLOS_17_026	Elyasi, Nima	@psu.edu	Sivasubramaniam, Anand	@cse.psu.edu
ASPLOS_17_026	Jung, Myoungsoo	@yonsei.ac.kr	Jung, Myoungsoo	@yonsei.ac.kr
ASPLOS_17_026	Jung, Myoungsoo	@yonsei.ac.kr	Kandemir, Mahmut T.	@cse.psu.edu
ASPLOS_17_026	Jung, Myoungsoo	@yonsei.ac.kr	Sivasubramaniam, Anand	@cse.psu.edu
ASPLOS_17_026	Kandemir, Mahmut T.	@cse.psu.edu	Kandemir, Mahmut T.	@cse.psu.edu
ASPLOS_17_026	Kandemir, Mahmut T.	@cse.psu.edu	Sivasubramaniam, Anand	@cse.psu.edu
ASPLOS_17_026	Sivasubramaniam, Anand	@cse.psu.edu	Sivasubramaniam, Anand	@cse.psu.edu
ASPLOS_17_027	Amiri, Ardalan	@uci.edu	Amiri, Ardalan	@uci.edu
ASPLOS_17_027	Amiri, Ardalan	@uci.edu	Hussain, Aftab	@uci.edu
ASPLOS_17_027	Amiri, Ardalan	@uci.edu	Wang, Kai	@uci.edu
ASPLOS_17_027	Amiri, Ardalan	@uci.edu	Xu, Guoqing Harry	@ics.uci.edu
ASPLOS_17_027	Amiri, Ardalan	@uci.edu	Zuo, Zhiqiang	@tju.edu.cn
ASPLOS_17_027	Hussain, Aftab	@uci.edu	Hussain, Aftab	@uci.edu
ASPLOS_17_027	Hussain, Aftab	@uci.edu	Wang, Kai	@uci.edu
ASPLOS_17_027	Hussain, Aftab	@uci.edu	Xu, Guoqing Harry	@ics.uci.edu
ASPLOS_17_027	Hussain, Aftab	@uci.edu	Zuo, Zhiqiang	@tju.edu.cn
ASPLOS_17_027	Wang, Kai	@uci.edu	Wang, Kai	@uci.edu
ASPLOS_17_027	Wang, Kai	@uci.edu	Xu, Guoqing Harry	@ics.uci.edu
ASPLOS_17_027	Wang, Kai	@uci.edu	Zuo, Zhiqiang	@tju.edu.cn
ASPLOS_17_027	Xu, Guoqing Harry	@ics.uci.edu	Xu, Guoqing Harry	@ics.uci.edu
ASPLOS_17_027	Xu, Guoqing Harry	@ics.uci.edu	Zuo, Zhiqiang	@tju.edu.cn
ASPLOS_17_027	Zuo, Zhiqiang	@tju.edu.cn	Zuo, Zhiqiang	@tju.edu.cn
ASPLOS_17_028	Ding, Caiwen	@syr.edu	Ding, Caiwen	@syr.edu
ASPLOS_17_028	Ding, Caiwen	@syr.edu	Li, Ji	@usc.edu
ASPLOS_17_028	Ding, Caiwen	@syr.edu	Li, Zhe	@syr.edu
ASPLOS_17_028	Ding, Caiwen	@syr.edu	Qian, Xuehai	@usc.edu
ASPLOS_17_028	Ding, Caiwen	@syr.edu	Qiu, Qinru	@syr.edu
ASPLOS_17_028	Ding, Caiwen	@syr.edu	Ren, Ao	@syr.edu
ASPLOS_17_028	Ding, Caiwen	@syr.edu	Wang, Yanzhi	@syr.edu
ASPLOS_17_028	Ding, Caiwen	@syr.edu	Yuan, Bo	@ccny.cuny.edu
ASPLOS_17_028	Li, Ji	@usc.edu	Li, Ji	@usc.edu
ASPLOS_17_028	Li, Ji	@usc.edu	Li, Zhe	@syr.edu
ASPLOS_17_028	Li, Ji	@usc.edu	Qian, Xuehai	@usc.edu
ASPLOS_17_028	Li, Ji	@usc.edu	Qiu, Qinru	@syr.edu
ASPLOS_17_028	Li, Ji	@usc.edu	Ren, Ao	@syr.edu
ASPLOS_17_028	Li, Ji	@usc.edu	Wang, Yanzhi	@syr.edu
ASPLOS_17_028	Li, Ji	@usc.edu	Yuan, Bo	@ccny.cuny.edu
ASPLOS_17_028	Li, Zhe	@syr.edu	Li, Zhe	@syr.edu
ASPLOS_17_028	Li, Zhe	@syr.edu	Qian, Xuehai	@usc.edu
ASPLOS_17_028	Li, Zhe	@syr.edu	Qiu, Qinru	@syr.edu
ASPLOS_17_028	Li, Zhe	@syr.edu	Ren, Ao	@syr.edu
ASPLOS_17_028	Li, Zhe	@syr.edu	Wang, Yanzhi	@syr.edu
ASPLOS_17_028	Li, Zhe	@syr.edu	Yuan, Bo	@ccny.cuny.edu
ASPLOS_17_028	Qian, Xuehai	@usc.edu	Qian, Xuehai	@usc.edu
ASPLOS_17_028	Qian, Xuehai	@usc.edu	Qiu, Qinru	@syr.edu
ASPLOS_17_028	Qian, Xuehai	@usc.edu	Ren, Ao	@syr.edu
ASPLOS_17_028	Qian, Xuehai	@usc.edu	Wang, Yanzhi	@syr.edu
ASPLOS_17_028	Qian, Xuehai	@usc.edu	Yuan, Bo	@ccny.cuny.edu
ASPLOS_17_028	Qiu, Qinru	@syr.edu	Qiu, Qinru	@syr.edu
ASPLOS_17_028	Qiu, Qinru	@syr.edu	Ren, Ao	@syr.edu
ASPLOS_17_028	Qiu, Qinru	@syr.edu	Wang, Yanzhi	@syr.edu
ASPLOS_17_028	Qiu, Qinru	@syr.edu	Yuan, Bo	@ccny.cuny.edu
ASPLOS_17_028	Ren, Ao	@syr.edu	Ren, Ao	@syr.edu
ASPLOS_17_028	Ren, Ao	@syr.edu	Wang, Yanzhi	@syr.edu
ASPLOS_17_028	Ren, Ao	@syr.edu	Yuan, Bo	@ccny.cuny.edu
ASPLOS_17_028	Wang, Yanzhi	@syr.edu	Wang, Yanzhi	@syr.edu
ASPLOS_17_028	Wang, Yanzhi	@syr.edu	Yuan, Bo	@ccny.cuny.edu
ASPLOS_17_028	Yuan, Bo	@ccny.cuny.edu	Yuan, Bo	@ccny.cuny.edu
ASPLOS_17_029	Ajay, Jerry	@buffalo.edu	Ajay, Jerry	@buffalo.edu
ASPLOS_17_029	Ajay, Jerry	@buffalo.edu	Rathore, Aditya Singh	@buffalo.edu
ASPLOS_17_029	Ajay, Jerry	@buffalo.edu	Song, Chen	@buffalo.edu
ASPLOS_17_029	Ajay, Jerry	@buffalo.edu	Xu, Wenyao	@buffalo.edu
ASPLOS_17_029	Ajay, Jerry	@buffalo.edu	Zhou, Chi	@buffalo.edu
ASPLOS_17_029	Rathore, Aditya Singh	@buffalo.edu	Rathore, Aditya Singh	@buffalo.edu
ASPLOS_17_029	Rathore, Aditya Singh	@buffalo.edu	Song, Chen	@buffalo.edu
ASPLOS_17_029	Rathore, Aditya Singh	@buffalo.edu	Xu, Wenyao	@buffalo.edu
ASPLOS_17_029	Rathore, Aditya Singh	@buffalo.edu	Zhou, Chi	@buffalo.edu
ASPLOS_17_029	Song, Chen	@buffalo.edu	Song, Chen	@buffalo.edu
ASPLOS_17_029	Song, Chen	@buffalo.edu	Xu, Wenyao	@buffalo.edu
ASPLOS_17_029	Song, Chen	@buffalo.edu	Zhou, Chi	@buffalo.edu
ASPLOS_17_029	Xu, Wenyao	@buffalo.edu	Xu, Wenyao	@buffalo.edu
ASPLOS_17_029	Xu, Wenyao	@buffalo.edu	Zhou, Chi	@buffalo.edu
ASPLOS_17_029	Zhou, Chi	@buffalo.edu	Zhou, Chi	@buffalo.edu
ASPLOS_17_030	Bhattacharjee, Abhishek	@cs.rutgers.edu	Bhattacharjee, Abhishek	@cs.rutgers.edu
ASPLOS_17_030	Bhattacharjee, Abhishek	@cs.rutgers.edu	Cox, Guilherme	@rutgers.edu
ASPLOS_17_030	Cox, Guilherme	@rutgers.edu	Cox, Guilherme	@rutgers.edu
ASPLOS_17_031	Amit, Nadav	@vmware.com	Amit, Nadav	@vmware.com
ASPLOS_17_031	Amit, Nadav	@vmware.com	Ben-Yehuda, Muli	@mulix.org
ASPLOS_17_031	Amit, Nadav	@vmware.com	Eran, Haggai
ASPLOS_17_031	Amit, Nadav	@vmware.com	Grimberg, Sagi
ASPLOS_17_031	Amit, Nadav	@vmware.com	Lesokhin, Ilya
ASPLOS_17_031	Amit, Nadav	@vmware.com	Liss, Liran
ASPLOS_17_031	Amit, Nadav	@vmware.com	Raindel, Shachar	@tx.technion.ac.il
ASPLOS_17_031	Amit, Nadav	@vmware.com	Shapiro, Guy
ASPLOS_17_031	Amit, Nadav	@vmware.com	Tsafrir, Dan	@cs.technion.ac.il
ASPLOS_17_031	Ben-Yehuda, Muli	@mulix.org	Ben-Yehuda, Muli	@mulix.org
ASPLOS_17_031	Ben-Yehuda, Muli	@mulix.org	Eran, Haggai
ASPLOS_17_031	Ben-Yehuda, Muli	@mulix.org	Grimberg, Sagi
ASPLOS_17_031	Ben-Yehuda, Muli	@mulix.org	Lesokhin, Ilya
ASPLOS_17_031	Ben-Yehuda, Muli	@mulix.org	Liss, Liran
ASPLOS_17_031	Ben-Yehuda, Muli	@mulix.org	Raindel, Shachar	@tx.technion.ac.il
ASPLOS_17_031	Ben-Yehuda, Muli	@mulix.org	Shapiro, Guy
ASPLOS_17_031	Ben-Yehuda, Muli	@mulix.org	Tsafrir, Dan	@cs.technion.ac.il
ASPLOS_17_031	Eran, Haggai		Eran, Haggai
ASPLOS_17_031	Eran, Haggai		Grimberg, Sagi
ASPLOS_17_031	Eran, Haggai		Lesokhin, Ilya
ASPLOS_17_031	Eran, Haggai		Liss, Liran
ASPLOS_17_031	Eran, Haggai		Raindel, Shachar	@tx.technion.ac.il
ASPLOS_17_031	Eran, Haggai		Shapiro, Guy
ASPLOS_17_031	Eran, Haggai		Tsafrir, Dan	@cs.technion.ac.il
ASPLOS_17_031	Grimberg, Sagi		Grimberg, Sagi
ASPLOS_17_031	Grimberg, Sagi		Lesokhin, Ilya
ASPLOS_17_031	Grimberg, Sagi		Liss, Liran
ASPLOS_17_031	Grimberg, Sagi		Raindel, Shachar	@tx.technion.ac.il
ASPLOS_17_031	Grimberg, Sagi		Shapiro, Guy
ASPLOS_17_031	Grimberg, Sagi		Tsafrir, Dan	@cs.technion.ac.il
ASPLOS_17_031	Lesokhin, Ilya		Lesokhin, Ilya
ASPLOS_17_031	Lesokhin, Ilya		Liss, Liran
ASPLOS_17_031	Lesokhin, Ilya		Raindel, Shachar	@tx.technion.ac.il
ASPLOS_17_031	Lesokhin, Ilya		Shapiro, Guy
ASPLOS_17_031	Lesokhin, Ilya		Tsafrir, Dan	@cs.technion.ac.il
ASPLOS_17_031	Liss, Liran		Liss, Liran
ASPLOS_17_031	Liss, Liran		Raindel, Shachar	@tx.technion.ac.il
ASPLOS_17_031	Liss, Liran		Shapiro, Guy
ASPLOS_17_031	Liss, Liran		Tsafrir, Dan	@cs.technion.ac.il
ASPLOS_17_031	Raindel, Shachar	@tx.technion.ac.il	Raindel, Shachar	@tx.technion.ac.il
ASPLOS_17_031	Raindel, Shachar	@tx.technion.ac.il	Shapiro, Guy
ASPLOS_17_031	Raindel, Shachar	@tx.technion.ac.il	Tsafrir, Dan	@cs.technion.ac.il
ASPLOS_17_031	Shapiro, Guy		Shapiro, Guy
ASPLOS_17_031	Shapiro, Guy		Tsafrir, Dan	@cs.technion.ac.il
ASPLOS_17_031	Tsafrir, Dan	@cs.technion.ac.il	Tsafrir, Dan	@cs.technion.ac.il
ASPLOS_17_032	Hu, Yang	@utdallas.edu	Hu, Yang	@utdallas.edu
ASPLOS_17_032	Hu, Yang	@utdallas.edu	Li, Tao
ASPLOS_17_032	Li, Tao		Li, Tao
ASPLOS_17_033	Jiang, Changjun		Jiang, Changjun
ASPLOS_17_033	Jiang, Changjun		Liu, Xu	@cs.wm.edu
ASPLOS_17_033	Jiang, Changjun		Wu, Bo	@mines.edu
ASPLOS_17_033	Jiang, Changjun		Zhou, Xiaobo	@uccs.edu
ASPLOS_17_033	Liu, Xu	@cs.wm.edu	Liu, Xu	@cs.wm.edu
ASPLOS_17_033	Liu, Xu	@cs.wm.edu	Wu, Bo	@mines.edu
ASPLOS_17_033	Liu, Xu	@cs.wm.edu	Zhou, Xiaobo	@uccs.edu
ASPLOS_17_033	Wu, Bo	@mines.edu	Wu, Bo	@mines.edu
ASPLOS_17_033	Wu, Bo	@mines.edu	Zhou, Xiaobo	@uccs.edu
ASPLOS_17_033	Zhou, Xiaobo	@uccs.edu	Zhou, Xiaobo	@uccs.edu
ASPLOS_17_034	Chen, Jianfei	@mails.tsinghua.edu.cn	Chen, Jianfei	@mails.tsinghua.edu.cn
ASPLOS_17_034	Chen, Jianfei	@mails.tsinghua.edu.cn	Chen, Wengguan
ASPLOS_17_034	Chen, Jianfei	@mails.tsinghua.edu.cn	Li, Kaiwei	@mails.tsinghua.edu.cn
ASPLOS_17_034	Chen, Jianfei	@mails.tsinghua.edu.cn	Zhu, Jun	@mail.tsinghua.edu.cn
ASPLOS_17_034	Chen, Wengguan		Chen, Wengguan
ASPLOS_17_034	Chen, Wengguan		Li, Kaiwei	@mails.tsinghua.edu.cn
ASPLOS_17_034	Chen, Wengguan		Zhu, Jun	@mail.tsinghua.edu.cn
ASPLOS_17_034	Li, Kaiwei	@mails.tsinghua.edu.cn	Li, Kaiwei	@mails.tsinghua.edu.cn
ASPLOS_17_034	Li, Kaiwei	@mails.tsinghua.edu.cn	Zhu, Jun	@mail.tsinghua.edu.cn
ASPLOS_17_034	Zhu, Jun	@mail.tsinghua.edu.cn	Zhu, Jun	@mail.tsinghua.edu.cn
ASPLOS_17_035	Khazraee, Moein		Khazraee, Moein
ASPLOS_17_035	Khazraee, Moein		Taylor, Michael	@ucsd.edu
ASPLOS_17_035	Khazraee, Moein		Vega, Luis
ASPLOS_17_035	Khazraee, Moein		Zhang, Lu
ASPLOS_17_035	Taylor, Michael	@ucsd.edu	Taylor, Michael	@ucsd.edu
ASPLOS_17_035	Taylor, Michael	@ucsd.edu	Vega, Luis
ASPLOS_17_035	Taylor, Michael	@ucsd.edu	Zhang, Lu
ASPLOS_17_035	Vega, Luis		Vega, Luis
ASPLOS_17_035	Vega, Luis		Zhang, Lu
ASPLOS_17_035	Zhang, Lu		Zhang, Lu
ASPLOS_17_036	Mahlke, Scott	@umich.edu	Mahlke, Scott	@umich.edu
ASPLOS_17_036	Mahlke, Scott	@umich.edu	Park, Jason Jong Kyu	@umich.edu
ASPLOS_17_036	Mahlke, Scott	@umich.edu	Park, Yongjun	@hongik.ac.kr
ASPLOS_17_036	Park, Jason Jong Kyu	@umich.edu	Park, Jason Jong Kyu	@umich.edu
ASPLOS_17_036	Park, Jason Jong Kyu	@umich.edu	Park, Yongjun	@hongik.ac.kr
ASPLOS_17_036	Park, Yongjun	@hongik.ac.kr	Park, Yongjun	@hongik.ac.kr
ASPLOS_17_037	Chi, Andrew	@cs.unc.edu	Chi, Andrew	@cs.unc.edu
ASPLOS_17_037	Chi, Andrew	@cs.unc.edu	Griggs, Christopher
ASPLOS_17_037	Chi, Andrew	@cs.unc.edu	Stanley, Natalie	@email.unc.edu
ASPLOS_17_037	Chi, Andrew	@cs.unc.edu	Sturton, Cynthia	@cs.unc.edu
ASPLOS_17_037	Chi, Andrew	@cs.unc.edu	Zhang, Rui2
ASPLOS_17_037	Griggs, Christopher		Griggs, Christopher
ASPLOS_17_037	Griggs, Christopher		Stanley, Natalie	@email.unc.edu
ASPLOS_17_037	Griggs, Christopher		Sturton, Cynthia	@cs.unc.edu
ASPLOS_17_037	Griggs, Christopher		Zhang, Rui2
ASPLOS_17_037	Stanley, Natalie	@email.unc.edu	Stanley, Natalie	@email.unc.edu
ASPLOS_17_037	Stanley, Natalie	@email.unc.edu	Sturton, Cynthia	@cs.unc.edu
ASPLOS_17_037	Stanley, Natalie	@email.unc.edu	Zhang, Rui2
ASPLOS_17_037	Sturton, Cynthia	@cs.unc.edu	Sturton, Cynthia	@cs.unc.edu
ASPLOS_17_037	Sturton, Cynthia	@cs.unc.edu	Zhang, Rui2
ASPLOS_17_037	Zhang, Rui2		Zhang, Rui2
ASPLOS_17_038	Ferraiuolo, Andrew	@cornell.edu	Ferraiuolo, Andrew	@cornell.edu
ASPLOS_17_038	Ferraiuolo, Andrew	@cornell.edu	Myers, Andrew C.	@cs.cornell.edu
ASPLOS_17_038	Ferraiuolo, Andrew	@cornell.edu	Suh, Edward	@csl.cornell.edu
ASPLOS_17_038	Ferraiuolo, Andrew	@cornell.edu	Xu, Rui
ASPLOS_17_038	Ferraiuolo, Andrew	@cornell.edu	Zhang, Danfeng	@cse.psu.edu
ASPLOS_17_038	Myers, Andrew C.	@cs.cornell.edu	Myers, Andrew C.	@cs.cornell.edu
ASPLOS_17_038	Myers, Andrew C.	@cs.cornell.edu	Suh, Edward	@csl.cornell.edu
ASPLOS_17_038	Myers, Andrew C.	@cs.cornell.edu	Xu, Rui
ASPLOS_17_038	Myers, Andrew C.	@cs.cornell.edu	Zhang, Danfeng	@cse.psu.edu
ASPLOS_17_038	Suh, Edward	@csl.cornell.edu	Suh, Edward	@csl.cornell.edu
ASPLOS_17_038	Suh, Edward	@csl.cornell.edu	Xu, Rui
ASPLOS_17_038	Suh, Edward	@csl.cornell.edu	Zhang, Danfeng	@cse.psu.edu
ASPLOS_17_038	Xu, Rui		Xu, Rui
ASPLOS_17_038	Xu, Rui		Zhang, Danfeng	@cse.psu.edu
ASPLOS_17_038	Zhang, Danfeng	@cse.psu.edu	Zhang, Danfeng	@cse.psu.edu
ASPLOS_17_039	Brazdil, David		Brazdil, David
ASPLOS_17_039	Brazdil, David		Chisnall, David	@swan.ac.uk
ASPLOS_17_039	Brazdil, David		Davis, Brooks	@one-eyed-alien.net
ASPLOS_17_039	Brazdil, David		Gudka, Khilan
ASPLOS_17_039	Brazdil, David		Joannou, Alexandre
ASPLOS_17_039	Brazdil, David		Laurie, Ben	@google.com
ASPLOS_17_039	Brazdil, David		Markettos, A. Theodore
ASPLOS_17_039	Brazdil, David		Maste, J. Edward
ASPLOS_17_039	Brazdil, David		Moore, Simon W.	@cl.cam.ac.uk
ASPLOS_17_039	Brazdil, David		Neumann, Peter G.
ASPLOS_17_039	Brazdil, David		Norton, Robert
ASPLOS_17_039	Brazdil, David		Roe, Michael
ASPLOS_17_039	Brazdil, David		Son, Stacey
ASPLOS_17_039	Brazdil, David		Waston, Robert N. M.	@cl.cam.ac.uk
ASPLOS_17_039	Brazdil, David		Woodruff, Jonathan	@cam.ac.uk
ASPLOS_17_039	Chisnall, David	@swan.ac.uk	Chisnall, David	@swan.ac.uk
ASPLOS_17_039	Chisnall, David	@swan.ac.uk	Davis, Brooks	@one-eyed-alien.net
ASPLOS_17_039	Chisnall, David	@swan.ac.uk	Gudka, Khilan
ASPLOS_17_039	Chisnall, David	@swan.ac.uk	Joannou, Alexandre
ASPLOS_17_039	Chisnall, David	@swan.ac.uk	Laurie, Ben	@google.com
ASPLOS_17_039	Chisnall, David	@swan.ac.uk	Markettos, A. Theodore
ASPLOS_17_039	Chisnall, David	@swan.ac.uk	Maste, J. Edward
ASPLOS_17_039	Chisnall, David	@swan.ac.uk	Moore, Simon W.	@cl.cam.ac.uk
ASPLOS_17_039	Chisnall, David	@swan.ac.uk	Neumann, Peter G.
ASPLOS_17_039	Chisnall, David	@swan.ac.uk	Norton, Robert
ASPLOS_17_039	Chisnall, David	@swan.ac.uk	Roe, Michael
ASPLOS_17_039	Chisnall, David	@swan.ac.uk	Son, Stacey
ASPLOS_17_039	Chisnall, David	@swan.ac.uk	Waston, Robert N. M.	@cl.cam.ac.uk
ASPLOS_17_039	Chisnall, David	@swan.ac.uk	Woodruff, Jonathan	@cam.ac.uk
ASPLOS_17_039	Davis, Brooks	@one-eyed-alien.net	Davis, Brooks	@one-eyed-alien.net
ASPLOS_17_039	Davis, Brooks	@one-eyed-alien.net	Gudka, Khilan
ASPLOS_17_039	Davis, Brooks	@one-eyed-alien.net	Joannou, Alexandre
ASPLOS_17_039	Davis, Brooks	@one-eyed-alien.net	Laurie, Ben	@google.com
ASPLOS_17_039	Davis, Brooks	@one-eyed-alien.net	Markettos, A. Theodore
ASPLOS_17_039	Davis, Brooks	@one-eyed-alien.net	Maste, J. Edward
ASPLOS_17_039	Davis, Brooks	@one-eyed-alien.net	Moore, Simon W.	@cl.cam.ac.uk
ASPLOS_17_039	Davis, Brooks	@one-eyed-alien.net	Neumann, Peter G.
ASPLOS_17_039	Davis, Brooks	@one-eyed-alien.net	Norton, Robert
ASPLOS_17_039	Davis, Brooks	@one-eyed-alien.net	Roe, Michael
ASPLOS_17_039	Davis, Brooks	@one-eyed-alien.net	Son, Stacey
ASPLOS_17_039	Davis, Brooks	@one-eyed-alien.net	Waston, Robert N. M.	@cl.cam.ac.uk
ASPLOS_17_039	Davis, Brooks	@one-eyed-alien.net	Woodruff, Jonathan	@cam.ac.uk
ASPLOS_17_039	Gudka, Khilan		Gudka, Khilan
ASPLOS_17_039	Gudka, Khilan		Joannou, Alexandre
ASPLOS_17_039	Gudka, Khilan		Laurie, Ben	@google.com
ASPLOS_17_039	Gudka, Khilan		Markettos, A. Theodore
ASPLOS_17_039	Gudka, Khilan		Maste, J. Edward
ASPLOS_17_039	Gudka, Khilan		Moore, Simon W.	@cl.cam.ac.uk
ASPLOS_17_039	Gudka, Khilan		Neumann, Peter G.
ASPLOS_17_039	Gudka, Khilan		Norton, Robert
ASPLOS_17_039	Gudka, Khilan		Roe, Michael
ASPLOS_17_039	Gudka, Khilan		Son, Stacey
ASPLOS_17_039	Gudka, Khilan		Waston, Robert N. M.	@cl.cam.ac.uk
ASPLOS_17_039	Gudka, Khilan		Woodruff, Jonathan	@cam.ac.uk
ASPLOS_17_039	Joannou, Alexandre		Joannou, Alexandre
ASPLOS_17_039	Joannou, Alexandre		Laurie, Ben	@google.com
ASPLOS_17_039	Joannou, Alexandre		Markettos, A. Theodore
ASPLOS_17_039	Joannou, Alexandre		Maste, J. Edward
ASPLOS_17_039	Joannou, Alexandre		Moore, Simon W.	@cl.cam.ac.uk
ASPLOS_17_039	Joannou, Alexandre		Neumann, Peter G.
ASPLOS_17_039	Joannou, Alexandre		Norton, Robert
ASPLOS_17_039	Joannou, Alexandre		Roe, Michael
ASPLOS_17_039	Joannou, Alexandre		Son, Stacey
ASPLOS_17_039	Joannou, Alexandre		Waston, Robert N. M.	@cl.cam.ac.uk
ASPLOS_17_039	Joannou, Alexandre		Woodruff, Jonathan	@cam.ac.uk
ASPLOS_17_039	Laurie, Ben	@google.com	Laurie, Ben	@google.com
ASPLOS_17_039	Laurie, Ben	@google.com	Markettos, A. Theodore
ASPLOS_17_039	Laurie, Ben	@google.com	Maste, J. Edward
ASPLOS_17_039	Laurie, Ben	@google.com	Moore, Simon W.	@cl.cam.ac.uk
ASPLOS_17_039	Laurie, Ben	@google.com	Neumann, Peter G.
ASPLOS_17_039	Laurie, Ben	@google.com	Norton, Robert
ASPLOS_17_039	Laurie, Ben	@google.com	Roe, Michael
ASPLOS_17_039	Laurie, Ben	@google.com	Son, Stacey
ASPLOS_17_039	Laurie, Ben	@google.com	Waston, Robert N. M.	@cl.cam.ac.uk
ASPLOS_17_039	Laurie, Ben	@google.com	Woodruff, Jonathan	@cam.ac.uk
ASPLOS_17_039	Markettos, A. Theodore		Markettos, A. Theodore
ASPLOS_17_039	Markettos, A. Theodore		Maste, J. Edward
ASPLOS_17_039	Markettos, A. Theodore		Moore, Simon W.	@cl.cam.ac.uk
ASPLOS_17_039	Markettos, A. Theodore		Neumann, Peter G.
ASPLOS_17_039	Markettos, A. Theodore		Norton, Robert
ASPLOS_17_039	Markettos, A. Theodore		Roe, Michael
ASPLOS_17_039	Markettos, A. Theodore		Son, Stacey
ASPLOS_17_039	Markettos, A. Theodore		Waston, Robert N. M.	@cl.cam.ac.uk
ASPLOS_17_039	Markettos, A. Theodore		Woodruff, Jonathan	@cam.ac.uk
ASPLOS_17_039	Maste, J. Edward		Maste, J. Edward
ASPLOS_17_039	Maste, J. Edward		Moore, Simon W.	@cl.cam.ac.uk
ASPLOS_17_039	Maste, J. Edward		Neumann, Peter G.
ASPLOS_17_039	Maste, J. Edward		Norton, Robert
ASPLOS_17_039	Maste, J. Edward		Roe, Michael
ASPLOS_17_039	Maste, J. Edward		Son, Stacey
ASPLOS_17_039	Maste, J. Edward		Waston, Robert N. M.	@cl.cam.ac.uk
ASPLOS_17_039	Maste, J. Edward		Woodruff, Jonathan	@cam.ac.uk
ASPLOS_17_039	Moore, Simon W.	@cl.cam.ac.uk	Moore, Simon W.	@cl.cam.ac.uk
ASPLOS_17_039	Moore, Simon W.	@cl.cam.ac.uk	Neumann, Peter G.
ASPLOS_17_039	Moore, Simon W.	@cl.cam.ac.uk	Norton, Robert
ASPLOS_17_039	Moore, Simon W.	@cl.cam.ac.uk	Roe, Michael
ASPLOS_17_039	Moore, Simon W.	@cl.cam.ac.uk	Son, Stacey
ASPLOS_17_039	Moore, Simon W.	@cl.cam.ac.uk	Waston, Robert N. M.	@cl.cam.ac.uk
ASPLOS_17_039	Moore, Simon W.	@cl.cam.ac.uk	Woodruff, Jonathan	@cam.ac.uk
ASPLOS_17_039	Neumann, Peter G.		Neumann, Peter G.
ASPLOS_17_039	Neumann, Peter G.		Norton, Robert
ASPLOS_17_039	Neumann, Peter G.		Roe, Michael
ASPLOS_17_039	Neumann, Peter G.		Son, Stacey
ASPLOS_17_039	Neumann, Peter G.		Waston, Robert N. M.	@cl.cam.ac.uk
ASPLOS_17_039	Neumann, Peter G.		Woodruff, Jonathan	@cam.ac.uk
ASPLOS_17_039	Norton, Robert		Norton, Robert
ASPLOS_17_039	Norton, Robert		Roe, Michael
ASPLOS_17_039	Norton, Robert		Son, Stacey
ASPLOS_17_039	Norton, Robert		Waston, Robert N. M.	@cl.cam.ac.uk
ASPLOS_17_039	Norton, Robert		Woodruff, Jonathan	@cam.ac.uk
ASPLOS_17_039	Roe, Michael		Roe, Michael
ASPLOS_17_039	Roe, Michael		Son, Stacey
ASPLOS_17_039	Roe, Michael		Waston, Robert N. M.	@cl.cam.ac.uk
ASPLOS_17_039	Roe, Michael		Woodruff, Jonathan	@cam.ac.uk
ASPLOS_17_039	Son, Stacey		Son, Stacey
ASPLOS_17_039	Son, Stacey		Waston, Robert N. M.	@cl.cam.ac.uk
ASPLOS_17_039	Son, Stacey		Woodruff, Jonathan	@cam.ac.uk
ASPLOS_17_039	Waston, Robert N. M.	@cl.cam.ac.uk	Waston, Robert N. M.	@cl.cam.ac.uk
ASPLOS_17_039	Waston, Robert N. M.	@cl.cam.ac.uk	Woodruff, Jonathan	@cam.ac.uk
ASPLOS_17_039	Woodruff, Jonathan	@cam.ac.uk	Woodruff, Jonathan	@cam.ac.uk
ASPLOS_17_040	Cui, Weidong		Cui, Weidong
ASPLOS_17_040	Cui, Weidong		Ge, Xinyang	@microsoft.com
ASPLOS_17_040	Cui, Weidong		Jaeger, Trent
ASPLOS_17_040	Ge, Xinyang	@microsoft.com	Ge, Xinyang	@microsoft.com
ASPLOS_17_040	Ge, Xinyang	@microsoft.com	Jaeger, Trent
ASPLOS_17_040	Jaeger, Trent		Jaeger, Trent
ASPLOS_17_041	Delimitrou, Christina	@cornell.edu	Delimitrou, Christina	@cornell.edu
ASPLOS_17_041	Delimitrou, Christina	@cornell.edu	Kozyrakis, Christos	@stanford.edu
ASPLOS_17_041	Kozyrakis, Christos	@stanford.edu	Kozyrakis, Christos	@stanford.edu
ASPLOS_17_042	Gao, Cao	@umich.edu	Gao, Cao	@umich.edu
ASPLOS_17_042	Gao, Cao	@umich.edu	Hauswald, Johann	@umich.edu
ASPLOS_17_042	Gao, Cao	@umich.edu	Kang, Yiping	@umich.edu
ASPLOS_17_042	Gao, Cao	@umich.edu	Mars, Jason	@umich.edu
ASPLOS_17_042	Gao, Cao	@umich.edu	Mudge, Trevor	@eecs.umich.edu
ASPLOS_17_042	Gao, Cao	@umich.edu	Rovinski, Austin	@umich.edu
ASPLOS_17_042	Gao, Cao	@umich.edu	Tang, Lingjia	@umich.edu
ASPLOS_17_042	Hauswald, Johann	@umich.edu	Hauswald, Johann	@umich.edu
ASPLOS_17_042	Hauswald, Johann	@umich.edu	Kang, Yiping	@umich.edu
ASPLOS_17_042	Hauswald, Johann	@umich.edu	Mars, Jason	@umich.edu
ASPLOS_17_042	Hauswald, Johann	@umich.edu	Mudge, Trevor	@eecs.umich.edu
ASPLOS_17_042	Hauswald, Johann	@umich.edu	Rovinski, Austin	@umich.edu
ASPLOS_17_042	Hauswald, Johann	@umich.edu	Tang, Lingjia	@umich.edu
ASPLOS_17_042	Kang, Yiping	@umich.edu	Kang, Yiping	@umich.edu
ASPLOS_17_042	Kang, Yiping	@umich.edu	Mars, Jason	@umich.edu
ASPLOS_17_042	Kang, Yiping	@umich.edu	Mudge, Trevor	@eecs.umich.edu
ASPLOS_17_042	Kang, Yiping	@umich.edu	Rovinski, Austin	@umich.edu
ASPLOS_17_042	Kang, Yiping	@umich.edu	Tang, Lingjia	@umich.edu
ASPLOS_17_042	Mars, Jason	@umich.edu	Mars, Jason	@umich.edu
ASPLOS_17_042	Mars, Jason	@umich.edu	Mudge, Trevor	@eecs.umich.edu
ASPLOS_17_042	Mars, Jason	@umich.edu	Rovinski, Austin	@umich.edu
ASPLOS_17_042	Mars, Jason	@umich.edu	Tang, Lingjia	@umich.edu
ASPLOS_17_042	Mudge, Trevor	@eecs.umich.edu	Mudge, Trevor	@eecs.umich.edu
ASPLOS_17_042	Mudge, Trevor	@eecs.umich.edu	Rovinski, Austin	@umich.edu
ASPLOS_17_042	Mudge, Trevor	@eecs.umich.edu	Tang, Lingjia	@umich.edu
ASPLOS_17_042	Rovinski, Austin	@umich.edu	Rovinski, Austin	@umich.edu
ASPLOS_17_042	Rovinski, Austin	@umich.edu	Tang, Lingjia	@umich.edu
ASPLOS_17_042	Tang, Lingjia	@umich.edu	Tang, Lingjia	@umich.edu
ASPLOS_17_043	Agarwal, Neha	@umich.edu	Agarwal, Neha	@umich.edu
ASPLOS_17_043	Agarwal, Neha	@umich.edu	Wenisch, Thomas F.	@umich.edu
ASPLOS_17_043	Wenisch, Thomas F.	@umich.edu	Wenisch, Thomas F.	@umich.edu
ASPLOS_17_044	Barbalace, Antonio	@vt.edu	Barbalace, Antonio	@vt.edu
ASPLOS_17_044	Barbalace, Antonio	@vt.edu	Carno, Anthony	@vt.edu
ASPLOS_17_044	Barbalace, Antonio	@vt.edu	Chuang, Ho-Ren
ASPLOS_17_044	Barbalace, Antonio	@vt.edu	Jelesnianski, Christopher
ASPLOS_17_044	Barbalace, Antonio	@vt.edu	Legout, Vincent	@legout.info
ASPLOS_17_044	Barbalace, Antonio	@vt.edu	Lyerly, Robert
ASPLOS_17_044	Barbalace, Antonio	@vt.edu	Ravindran, Binoy	@vt.edu
ASPLOS_17_044	Carno, Anthony	@vt.edu	Carno, Anthony	@vt.edu
ASPLOS_17_044	Carno, Anthony	@vt.edu	Chuang, Ho-Ren
ASPLOS_17_044	Carno, Anthony	@vt.edu	Jelesnianski, Christopher
ASPLOS_17_044	Carno, Anthony	@vt.edu	Legout, Vincent	@legout.info
ASPLOS_17_044	Carno, Anthony	@vt.edu	Lyerly, Robert
ASPLOS_17_044	Carno, Anthony	@vt.edu	Ravindran, Binoy	@vt.edu
ASPLOS_17_044	Chuang, Ho-Ren		Chuang, Ho-Ren
ASPLOS_17_044	Chuang, Ho-Ren		Jelesnianski, Christopher
ASPLOS_17_044	Chuang, Ho-Ren		Legout, Vincent	@legout.info
ASPLOS_17_044	Chuang, Ho-Ren		Lyerly, Robert
ASPLOS_17_044	Chuang, Ho-Ren		Ravindran, Binoy	@vt.edu
ASPLOS_17_044	Jelesnianski, Christopher		Jelesnianski, Christopher
ASPLOS_17_044	Jelesnianski, Christopher		Legout, Vincent	@legout.info
ASPLOS_17_044	Jelesnianski, Christopher		Lyerly, Robert
ASPLOS_17_044	Jelesnianski, Christopher		Ravindran, Binoy	@vt.edu
ASPLOS_17_044	Legout, Vincent	@legout.info	Legout, Vincent	@legout.info
ASPLOS_17_044	Legout, Vincent	@legout.info	Lyerly, Robert
ASPLOS_17_044	Legout, Vincent	@legout.info	Ravindran, Binoy	@vt.edu
ASPLOS_17_044	Lyerly, Robert		Lyerly, Robert
ASPLOS_17_044	Lyerly, Robert		Ravindran, Binoy	@vt.edu
ASPLOS_17_044	Ravindran, Binoy	@vt.edu	Ravindran, Binoy	@vt.edu
ASPLOS_17_045	Giroux, Olivier		Giroux, Olivier
ASPLOS_17_045	Giroux, Olivier		Lustig, Daniel	@nvidia.com
ASPLOS_17_045	Giroux, Olivier		Papakonstantinou, Alexanders
ASPLOS_17_045	Giroux, Olivier		Wright, Andrew
ASPLOS_17_045	Lustig, Daniel	@nvidia.com	Lustig, Daniel	@nvidia.com
ASPLOS_17_045	Lustig, Daniel	@nvidia.com	Papakonstantinou, Alexanders
ASPLOS_17_045	Lustig, Daniel	@nvidia.com	Wright, Andrew
ASPLOS_17_045	Papakonstantinou, Alexanders		Papakonstantinou, Alexanders
ASPLOS_17_045	Papakonstantinou, Alexanders		Wright, Andrew
ASPLOS_17_045	Wright, Andrew		Wright, Andrew
ASPLOS_17_046	Gunawi, Haryadi	@cs.uchicago.edu	Gunawi, Haryadi	@cs.uchicago.edu
ASPLOS_17_046	Gunawi, Haryadi	@cs.uchicago.edu	Li, Guangpu	@ouhsc.edu
ASPLOS_17_046	Gunawi, Haryadi	@cs.uchicago.edu	Li, Jiaxin
ASPLOS_17_046	Gunawi, Haryadi	@cs.uchicago.edu	Liu, Haopeng
ASPLOS_17_046	Gunawi, Haryadi	@cs.uchicago.edu	Lu, Shan	@uchicago.edu
ASPLOS_17_046	Gunawi, Haryadi	@cs.uchicago.edu	Lukman, Jeffrey F.	@cs.uchicago.edu
ASPLOS_17_046	Gunawi, Haryadi	@cs.uchicago.edu	Tian, Chen
ASPLOS_17_046	Li, Guangpu	@ouhsc.edu	Li, Guangpu	@ouhsc.edu
ASPLOS_17_046	Li, Guangpu	@ouhsc.edu	Li, Jiaxin
ASPLOS_17_046	Li, Guangpu	@ouhsc.edu	Liu, Haopeng
ASPLOS_17_046	Li, Guangpu	@ouhsc.edu	Lu, Shan	@uchicago.edu
ASPLOS_17_046	Li, Guangpu	@ouhsc.edu	Lukman, Jeffrey F.	@cs.uchicago.edu
ASPLOS_17_046	Li, Guangpu	@ouhsc.edu	Tian, Chen
ASPLOS_17_046	Li, Jiaxin		Li, Jiaxin
ASPLOS_17_046	Li, Jiaxin		Liu, Haopeng
ASPLOS_17_046	Li, Jiaxin		Lu, Shan	@uchicago.edu
ASPLOS_17_046	Li, Jiaxin		Lukman, Jeffrey F.	@cs.uchicago.edu
ASPLOS_17_046	Li, Jiaxin		Tian, Chen
ASPLOS_17_046	Liu, Haopeng		Liu, Haopeng
ASPLOS_17_046	Liu, Haopeng		Lu, Shan	@uchicago.edu
ASPLOS_17_046	Liu, Haopeng		Lukman, Jeffrey F.	@cs.uchicago.edu
ASPLOS_17_046	Liu, Haopeng		Tian, Chen
ASPLOS_17_046	Lu, Shan	@uchicago.edu	Lu, Shan	@uchicago.edu
ASPLOS_17_046	Lu, Shan	@uchicago.edu	Lukman, Jeffrey F.	@cs.uchicago.edu
ASPLOS_17_046	Lu, Shan	@uchicago.edu	Tian, Chen
ASPLOS_17_046	Lukman, Jeffrey F.	@cs.uchicago.edu	Lukman, Jeffrey F.	@cs.uchicago.edu
ASPLOS_17_046	Lukman, Jeffrey F.	@cs.uchicago.edu	Tian, Chen
ASPLOS_17_046	Tian, Chen		Tian, Chen
ASPLOS_17_047	Garfinkel, Tal		Garfinkel, Tal
ASPLOS_17_047	Garfinkel, Tal		Mashtizadeh, Ali Jose	@cs.stanford.edu
ASPLOS_17_047	Garfinkel, Tal		Mazieres, David
ASPLOS_17_047	Garfinkel, Tal		Rosenblum, Mendel
ASPLOS_17_047	Garfinkel, Tal		Terei, David	@scs.stanford.edu
ASPLOS_17_047	Mashtizadeh, Ali Jose	@cs.stanford.edu	Mashtizadeh, Ali Jose	@cs.stanford.edu
ASPLOS_17_047	Mashtizadeh, Ali Jose	@cs.stanford.edu	Mazieres, David
ASPLOS_17_047	Mashtizadeh, Ali Jose	@cs.stanford.edu	Rosenblum, Mendel
ASPLOS_17_047	Mashtizadeh, Ali Jose	@cs.stanford.edu	Terei, David	@scs.stanford.edu
ASPLOS_17_047	Mazieres, David		Mazieres, David
ASPLOS_17_047	Mazieres, David		Rosenblum, Mendel
ASPLOS_17_047	Mazieres, David		Terei, David	@scs.stanford.edu
ASPLOS_17_047	Rosenblum, Mendel		Rosenblum, Mendel
ASPLOS_17_047	Rosenblum, Mendel		Terei, David	@scs.stanford.edu
ASPLOS_17_047	Terei, David	@scs.stanford.edu	Terei, David	@scs.stanford.edu
ASPLOS_17_048	Allen-Bond, Michael R.		Allen-Bond, Michael R.
ASPLOS_17_048	Allen-Bond, Michael R.		Huang, Jian	@gatech.edu
ASPLOS_17_048	Allen-Bond, Michael R.		Zhang, Xuechen	@wsu.edu
ASPLOS_17_048	Huang, Jian	@gatech.edu	Huang, Jian	@gatech.edu
ASPLOS_17_048	Huang, Jian	@gatech.edu	Zhang, Xuechen	@wsu.edu
ASPLOS_17_048	Zhang, Xuechen	@wsu.edu	Zhang, Xuechen	@wsu.edu
ASPLOS_17_049	Chishti, Zeshan A.	@intel.com	Chishti, Zeshan A.	@intel.com
ASPLOS_17_049	Chishti, Zeshan A.	@intel.com	Kandemir, Mahmut T.	@cse.psu.edu
ASPLOS_17_049	Chishti, Zeshan A.	@intel.com	Kotra, Jagadish	@cse.psu.edu
ASPLOS_17_049	Chishti, Zeshan A.	@intel.com	Shahidi, Narges	@psu.edu
ASPLOS_17_049	Kandemir, Mahmut T.	@cse.psu.edu	Kandemir, Mahmut T.	@cse.psu.edu
ASPLOS_17_049	Kandemir, Mahmut T.	@cse.psu.edu	Kotra, Jagadish	@cse.psu.edu
ASPLOS_17_049	Kandemir, Mahmut T.	@cse.psu.edu	Shahidi, Narges	@psu.edu
ASPLOS_17_049	Kotra, Jagadish	@cse.psu.edu	Kotra, Jagadish	@cse.psu.edu
ASPLOS_17_049	Kotra, Jagadish	@cse.psu.edu	Shahidi, Narges	@psu.edu
ASPLOS_17_049	Shahidi, Narges	@psu.edu	Shahidi, Narges	@psu.edu
ASPLOS_17_050	Gratz, Paul V.	@tamu.edu	Gratz, Paul V.	@tamu.edu
ASPLOS_17_050	Gratz, Paul V.	@tamu.edu	Jimenez, Daniel A.	@acm.org
ASPLOS_17_050	Gratz, Paul V.	@tamu.edu	Kim, Jinchun	@tamu.edu
ASPLOS_17_050	Gratz, Paul V.	@tamu.edu	Pugsley, Seth H.	@cs.utah.edu
ASPLOS_17_050	Gratz, Paul V.	@tamu.edu	Teran, Elvira	@tamu.edu
ASPLOS_17_050	Gratz, Paul V.	@tamu.edu	Wilkerson, Chris
ASPLOS_17_050	Jimenez, Daniel A.	@acm.org	Jimenez, Daniel A.	@acm.org
ASPLOS_17_050	Jimenez, Daniel A.	@acm.org	Kim, Jinchun	@tamu.edu
ASPLOS_17_050	Jimenez, Daniel A.	@acm.org	Pugsley, Seth H.	@cs.utah.edu
ASPLOS_17_050	Jimenez, Daniel A.	@acm.org	Teran, Elvira	@tamu.edu
ASPLOS_17_050	Jimenez, Daniel A.	@acm.org	Wilkerson, Chris
ASPLOS_17_050	Kim, Jinchun	@tamu.edu	Kim, Jinchun	@tamu.edu
ASPLOS_17_050	Kim, Jinchun	@tamu.edu	Pugsley, Seth H.	@cs.utah.edu
ASPLOS_17_050	Kim, Jinchun	@tamu.edu	Teran, Elvira	@tamu.edu
ASPLOS_17_050	Kim, Jinchun	@tamu.edu	Wilkerson, Chris
ASPLOS_17_050	Pugsley, Seth H.	@cs.utah.edu	Pugsley, Seth H.	@cs.utah.edu
ASPLOS_17_050	Pugsley, Seth H.	@cs.utah.edu	Teran, Elvira	@tamu.edu
ASPLOS_17_050	Pugsley, Seth H.	@cs.utah.edu	Wilkerson, Chris
ASPLOS_17_050	Teran, Elvira	@tamu.edu	Teran, Elvira	@tamu.edu
ASPLOS_17_050	Teran, Elvira	@tamu.edu	Wilkerson, Chris
ASPLOS_17_050	Wilkerson, Chris		Wilkerson, Chris
ASPLOS_17_051	Gao, Mingyu	@stanford.edu	Gao, Mingyu	@stanford.edu
ASPLOS_17_051	Gao, Mingyu	@stanford.edu	Horowitz, Mark	@ee.stanford.edu
ASPLOS_17_051	Gao, Mingyu	@stanford.edu	Kozyrakis, Christos	@stanford.edu
ASPLOS_17_051	Gao, Mingyu	@stanford.edu	Pu, Jing	@stanford.edu
ASPLOS_17_051	Gao, Mingyu	@stanford.edu	Yang, Xuan
ASPLOS_17_051	Horowitz, Mark	@ee.stanford.edu	Horowitz, Mark	@ee.stanford.edu
ASPLOS_17_051	Horowitz, Mark	@ee.stanford.edu	Kozyrakis, Christos	@stanford.edu
ASPLOS_17_051	Horowitz, Mark	@ee.stanford.edu	Pu, Jing	@stanford.edu
ASPLOS_17_051	Horowitz, Mark	@ee.stanford.edu	Yang, Xuan
ASPLOS_17_051	Kozyrakis, Christos	@stanford.edu	Kozyrakis, Christos	@stanford.edu
ASPLOS_17_051	Kozyrakis, Christos	@stanford.edu	Pu, Jing	@stanford.edu
ASPLOS_17_051	Kozyrakis, Christos	@stanford.edu	Yang, Xuan
ASPLOS_17_051	Pu, Jing	@stanford.edu	Pu, Jing	@stanford.edu
ASPLOS_17_051	Pu, Jing	@stanford.edu	Yang, Xuan
ASPLOS_17_051	Yang, Xuan		Yang, Xuan
ASPLOS_17_052	Ahn, Jung Ho	@snu.ac.kr	Ahn, Jung Ho	@snu.ac.kr
ASPLOS_17_052	Ahn, Jung Ho	@snu.ac.kr	Chung, Jongwook
ASPLOS_17_052	Ahn, Jung Ho	@snu.ac.kr	Jung, Hyungjoon
ASPLOS_17_052	Ahn, Jung Ho	@snu.ac.kr	Kim, Gwangsun	@arm.com
ASPLOS_17_052	Ahn, Jung Ho	@snu.ac.kr	Kim, John	@kaist.edu
ASPLOS_17_052	Ahn, Jung Ho	@snu.ac.kr	Lee, Jae W.	@snu.ac.kr
ASPLOS_17_052	Ahn, Jung Ho	@snu.ac.kr	Song, Wonjun
ASPLOS_17_052	Chung, Jongwook		Chung, Jongwook
ASPLOS_17_052	Chung, Jongwook		Jung, Hyungjoon
ASPLOS_17_052	Chung, Jongwook		Kim, Gwangsun	@arm.com
ASPLOS_17_052	Chung, Jongwook		Kim, John	@kaist.edu
ASPLOS_17_052	Chung, Jongwook		Lee, Jae W.	@snu.ac.kr
ASPLOS_17_052	Chung, Jongwook		Song, Wonjun
ASPLOS_17_052	Jung, Hyungjoon		Jung, Hyungjoon
ASPLOS_17_052	Jung, Hyungjoon		Kim, Gwangsun	@arm.com
ASPLOS_17_052	Jung, Hyungjoon		Kim, John	@kaist.edu
ASPLOS_17_052	Jung, Hyungjoon		Lee, Jae W.	@snu.ac.kr
ASPLOS_17_052	Jung, Hyungjoon		Song, Wonjun
ASPLOS_17_052	Kim, Gwangsun	@arm.com	Kim, Gwangsun	@arm.com
ASPLOS_17_052	Kim, Gwangsun	@arm.com	Kim, John	@kaist.edu
ASPLOS_17_052	Kim, Gwangsun	@arm.com	Lee, Jae W.	@snu.ac.kr
ASPLOS_17_052	Kim, Gwangsun	@arm.com	Song, Wonjun
ASPLOS_17_052	Kim, John	@kaist.edu	Kim, John	@kaist.edu
ASPLOS_17_052	Kim, John	@kaist.edu	Lee, Jae W.	@snu.ac.kr
ASPLOS_17_052	Kim, John	@kaist.edu	Song, Wonjun
ASPLOS_17_052	Lee, Jae W.	@snu.ac.kr	Lee, Jae W.	@snu.ac.kr
ASPLOS_17_052	Lee, Jae W.	@snu.ac.kr	Song, Wonjun
ASPLOS_17_052	Song, Wonjun		Song, Wonjun
ASPLOS_17_053	Chase, Jeffrey S.		Chase, Jeffrey S.
ASPLOS_17_053	Chase, Jeffrey S.		Gehrke, Johannes	@microsoft.com
ASPLOS_17_053	Chase, Jeffrey S.		Lebeck, Alvin R.	@cs.duke.edu
ASPLOS_17_053	Chase, Jeffrey S.		Misra, Pulkit A.	@cs.duke.edu
ASPLOS_17_053	Gehrke, Johannes	@microsoft.com	Gehrke, Johannes	@microsoft.com
ASPLOS_17_053	Gehrke, Johannes	@microsoft.com	Lebeck, Alvin R.	@cs.duke.edu
ASPLOS_17_053	Gehrke, Johannes	@microsoft.com	Misra, Pulkit A.	@cs.duke.edu
ASPLOS_17_053	Lebeck, Alvin R.	@cs.duke.edu	Lebeck, Alvin R.	@cs.duke.edu
ASPLOS_17_053	Lebeck, Alvin R.	@cs.duke.edu	Misra, Pulkit A.	@cs.duke.edu
ASPLOS_17_053	Misra, Pulkit A.	@cs.duke.edu	Misra, Pulkit A.	@cs.duke.edu
ASPLOS_17_054	Atreya, Kishore		Atreya, Kishore
ASPLOS_17_054	Atreya, Kishore		Ceze, Luis	@cs.washington.edu
ASPLOS_17_054	Atreya, Kishore		Krishnamurthy, Arvind	@cs.washington.edu
ASPLOS_17_054	Atreya, Kishore		Liu, Ming
ASPLOS_17_054	Atreya, Kishore		Luo, Liang
ASPLOS_17_054	Atreya, Kishore		Nelson, Jacob	@cs.washington.edu
ASPLOS_17_054	Ceze, Luis	@cs.washington.edu	Ceze, Luis	@cs.washington.edu
ASPLOS_17_054	Ceze, Luis	@cs.washington.edu	Krishnamurthy, Arvind	@cs.washington.edu
ASPLOS_17_054	Ceze, Luis	@cs.washington.edu	Liu, Ming
ASPLOS_17_054	Ceze, Luis	@cs.washington.edu	Luo, Liang
ASPLOS_17_054	Ceze, Luis	@cs.washington.edu	Nelson, Jacob	@cs.washington.edu
ASPLOS_17_054	Krishnamurthy, Arvind	@cs.washington.edu	Krishnamurthy, Arvind	@cs.washington.edu
ASPLOS_17_054	Krishnamurthy, Arvind	@cs.washington.edu	Liu, Ming
ASPLOS_17_054	Krishnamurthy, Arvind	@cs.washington.edu	Luo, Liang
ASPLOS_17_054	Krishnamurthy, Arvind	@cs.washington.edu	Nelson, Jacob	@cs.washington.edu
ASPLOS_17_054	Liu, Ming		Liu, Ming
ASPLOS_17_054	Liu, Ming		Luo, Liang
ASPLOS_17_054	Liu, Ming		Nelson, Jacob	@cs.washington.edu
ASPLOS_17_054	Luo, Liang		Luo, Liang
ASPLOS_17_054	Luo, Liang		Nelson, Jacob	@cs.washington.edu
ASPLOS_17_054	Nelson, Jacob	@cs.washington.edu	Nelson, Jacob	@cs.washington.edu
ASPLOS_17_055	Akturk, Ismail	@umn.edu	Akturk, Ismail	@umn.edu
ASPLOS_17_055	Akturk, Ismail	@umn.edu	Karpuzcu, Ulya R.	@umn.edu
ASPLOS_17_055	Karpuzcu, Ulya R.	@umn.edu	Karpuzcu, Ulya R.	@umn.edu
ASPLOS_17_056	Bai, Yuxin	@rochester.edu	Bai, Yuxin	@rochester.edu
ASPLOS_17_056	Bai, Yuxin	@rochester.edu	Ipek, Engin	@cs.rochester.edu
ASPLOS_17_056	Bai, Yuxin	@rochester.edu	Lee, Victor W.	@intel.com
ASPLOS_17_056	Ipek, Engin	@cs.rochester.edu	Ipek, Engin	@cs.rochester.edu
ASPLOS_17_056	Ipek, Engin	@cs.rochester.edu	Lee, Victor W.	@intel.com
ASPLOS_17_056	Lee, Victor W.	@intel.com	Lee, Victor W.	@intel.com
ATC_17_001	Cappos, Justin	@nyu.edu	Cappos, Justin	@nyu.edu
ATC_17_001	Cappos, Justin	@nyu.edu	Dolan-Gavitt, Brendan	@nyu.edu
ATC_17_001	Cappos, Justin	@nyu.edu	Li, Yiwen
ATC_17_001	Cappos, Justin	@nyu.edu	Weber, Sam
ATC_17_001	Dolan-Gavitt, Brendan	@nyu.edu	Dolan-Gavitt, Brendan	@nyu.edu
ATC_17_001	Dolan-Gavitt, Brendan	@nyu.edu	Li, Yiwen
ATC_17_001	Dolan-Gavitt, Brendan	@nyu.edu	Weber, Sam
ATC_17_001	Li, Yiwen		Li, Yiwen
ATC_17_001	Li, Yiwen		Weber, Sam
ATC_17_001	Weber, Sam		Weber, Sam
ATC_17_002	Gnirke, Lukas		Gnirke, Lukas
ATC_17_002	Gnirke, Lukas		Lawall, Julia	@diku.edu
ATC_17_002	Gnirke, Lukas		Muller, Gilles	@lip6.fr
ATC_17_002	Gnirke, Lukas		Palinski, Derek
ATC_17_002	Lawall, Julia	@diku.edu	Lawall, Julia	@diku.edu
ATC_17_002	Lawall, Julia	@diku.edu	Muller, Gilles	@lip6.fr
ATC_17_002	Lawall, Julia	@diku.edu	Palinski, Derek
ATC_17_002	Muller, Gilles	@lip6.fr	Muller, Gilles	@lip6.fr
ATC_17_002	Muller, Gilles	@lip6.fr	Palinski, Derek
ATC_17_002	Palinski, Derek		Palinski, Derek
ATC_17_003	Amit, Nadav	@vmware.com	Amit, Nadav	@vmware.com
ATC_17_004	Huang, H. Howie	@gwu.edu	Huang, H. Howie	@gwu.edu
ATC_17_004	Huang, H. Howie	@gwu.edu	Kumar, Pradeep	@email.gwu.edu
ATC_17_004	Kumar, Pradeep	@email.gwu.edu	Kumar, Pradeep	@email.gwu.edu
ATC_17_005	Guo, Chuanxiong	@ieee.org	Guo, Chuanxiong	@ieee.org
ATC_17_005	Guo, Chuanxiong	@ieee.org	Hu, Chengchen	@ieee.org
ATC_17_005	Guo, Chuanxiong	@ieee.org	Li, Zongpeng	@ucalgary.ca
ATC_17_005	Guo, Chuanxiong	@ieee.org	Peng, Yanghua
ATC_17_005	Guo, Chuanxiong	@ieee.org	Wu, Chuan	@cs.hku.hk
ATC_17_005	Guo, Chuanxiong	@ieee.org	Yang, Ji
ATC_17_005	Hu, Chengchen	@ieee.org	Hu, Chengchen	@ieee.org
ATC_17_005	Hu, Chengchen	@ieee.org	Li, Zongpeng	@ucalgary.ca
ATC_17_005	Hu, Chengchen	@ieee.org	Peng, Yanghua
ATC_17_005	Hu, Chengchen	@ieee.org	Wu, Chuan	@cs.hku.hk
ATC_17_005	Hu, Chengchen	@ieee.org	Yang, Ji
ATC_17_005	Li, Zongpeng	@ucalgary.ca	Li, Zongpeng	@ucalgary.ca
ATC_17_005	Li, Zongpeng	@ucalgary.ca	Peng, Yanghua
ATC_17_005	Li, Zongpeng	@ucalgary.ca	Wu, Chuan	@cs.hku.hk
ATC_17_005	Li, Zongpeng	@ucalgary.ca	Yang, Ji
ATC_17_005	Peng, Yanghua		Peng, Yanghua
ATC_17_005	Peng, Yanghua		Wu, Chuan	@cs.hku.hk
ATC_17_005	Peng, Yanghua		Yang, Ji
ATC_17_005	Wu, Chuan	@cs.hku.hk	Wu, Chuan	@cs.hku.hk
ATC_17_005	Wu, Chuan	@cs.hku.hk	Yang, Ji
ATC_17_005	Yang, Ji		Yang, Ji
ATC_17_006	Guo, Jian		Guo, Jian
ATC_17_006	Guo, Jian		Liu, Fangming	@mail.hust.edu.cn
ATC_17_006	Guo, Jian		Lui, John C. S.	@cse.cuhk.edu.hk
ATC_17_006	Guo, Jian		Wang, Tao
ATC_17_006	Liu, Fangming	@mail.hust.edu.cn	Liu, Fangming	@mail.hust.edu.cn
ATC_17_006	Liu, Fangming	@mail.hust.edu.cn	Lui, John C. S.	@cse.cuhk.edu.hk
ATC_17_006	Liu, Fangming	@mail.hust.edu.cn	Wang, Tao
ATC_17_006	Lui, John C. S.	@cse.cuhk.edu.hk	Lui, John C. S.	@cse.cuhk.edu.hk
ATC_17_006	Lui, John C. S.	@cse.cuhk.edu.hk	Wang, Tao
ATC_17_006	Wang, Tao		Wang, Tao
ATC_17_007	Bravo, Manuel		Bravo, Manuel
ATC_17_007	Bravo, Manuel		Gunawardhana, Chathuri
ATC_17_007	Bravo, Manuel		Rodrigues, Luis	@tecnico.ulisboa.pt
ATC_17_007	Gunawardhana, Chathuri		Gunawardhana, Chathuri
ATC_17_007	Gunawardhana, Chathuri		Rodrigues, Luis	@tecnico.ulisboa.pt
ATC_17_007	Rodrigues, Luis	@tecnico.ulisboa.pt	Rodrigues, Luis	@tecnico.ulisboa.pt
ATC_17_008	Dinu, Florin	@epfl.ch	Dinu, Florin	@epfl.ch
ATC_17_008	Dinu, Florin	@epfl.ch	Hassan, Wajih Ul	@illinois.edu
ATC_17_008	Dinu, Florin	@epfl.ch	Iorgulescu, Călin	@epfl.ch
ATC_17_008	Dinu, Florin	@epfl.ch	Raza, Aunn	@seecs.edu.pk
ATC_17_008	Dinu, Florin	@epfl.ch	Zwaenepoel, Willy	@epfl.ch
ATC_17_008	Hassan, Wajih Ul	@illinois.edu	Hassan, Wajih Ul	@illinois.edu
ATC_17_008	Hassan, Wajih Ul	@illinois.edu	Iorgulescu, Călin	@epfl.ch
ATC_17_008	Hassan, Wajih Ul	@illinois.edu	Raza, Aunn	@seecs.edu.pk
ATC_17_008	Hassan, Wajih Ul	@illinois.edu	Zwaenepoel, Willy	@epfl.ch
ATC_17_008	Iorgulescu, Călin	@epfl.ch	Iorgulescu, Călin	@epfl.ch
ATC_17_008	Iorgulescu, Călin	@epfl.ch	Raza, Aunn	@seecs.edu.pk
ATC_17_008	Iorgulescu, Călin	@epfl.ch	Zwaenepoel, Willy	@epfl.ch
ATC_17_008	Raza, Aunn	@seecs.edu.pk	Raza, Aunn	@seecs.edu.pk
ATC_17_008	Raza, Aunn	@seecs.edu.pk	Zwaenepoel, Willy	@epfl.ch
ATC_17_008	Zwaenepoel, Willy	@epfl.ch	Zwaenepoel, Willy	@epfl.ch
ATC_17_009	Huang, Qi	@fb.com	Huang, Qi	@fb.com
ATC_17_009	Huang, Qi	@fb.com	Li, Kai	@cs.princeton.edu
ATC_17_009	Huang, Qi	@fb.com	Lloyd, Wyatt	@cs.princeton.edu
ATC_17_009	Huang, Qi	@fb.com	Puntambekar, Amit
ATC_17_009	Huang, Qi	@fb.com	Tang, Linpeng	@sjtu.edu.cn
ATC_17_009	Huang, Qi	@fb.com	Vigfusson, Ymir	@ru.is
ATC_17_009	Li, Kai	@cs.princeton.edu	Li, Kai	@cs.princeton.edu
ATC_17_009	Li, Kai	@cs.princeton.edu	Lloyd, Wyatt	@cs.princeton.edu
ATC_17_009	Li, Kai	@cs.princeton.edu	Puntambekar, Amit
ATC_17_009	Li, Kai	@cs.princeton.edu	Tang, Linpeng	@sjtu.edu.cn
ATC_17_009	Li, Kai	@cs.princeton.edu	Vigfusson, Ymir	@ru.is
ATC_17_009	Lloyd, Wyatt	@cs.princeton.edu	Lloyd, Wyatt	@cs.princeton.edu
ATC_17_009	Lloyd, Wyatt	@cs.princeton.edu	Puntambekar, Amit
ATC_17_009	Lloyd, Wyatt	@cs.princeton.edu	Tang, Linpeng	@sjtu.edu.cn
ATC_17_009	Lloyd, Wyatt	@cs.princeton.edu	Vigfusson, Ymir	@ru.is
ATC_17_009	Puntambekar, Amit		Puntambekar, Amit
ATC_17_009	Puntambekar, Amit		Tang, Linpeng	@sjtu.edu.cn
ATC_17_009	Puntambekar, Amit		Vigfusson, Ymir	@ru.is
ATC_17_009	Tang, Linpeng	@sjtu.edu.cn	Tang, Linpeng	@sjtu.edu.cn
ATC_17_009	Tang, Linpeng	@sjtu.edu.cn	Vigfusson, Ymir	@ru.is
ATC_17_009	Vigfusson, Ymir	@ru.is	Vigfusson, Ymir	@ru.is
ATC_17_010	Ai, Zhiyuan		Ai, Zhiyuan
ATC_17_010	Ai, Zhiyuan		Chen, Kang
ATC_17_010	Ai, Zhiyuan		Qian, Xuehai	@usc.edu
ATC_17_010	Ai, Zhiyuan		Wu, Yongwei	@tsinghua.edu.cn
ATC_17_010	Ai, Zhiyuan		Zhang, Mingxing	@mails.tsinghua.edu.cn
ATC_17_010	Ai, Zhiyuan		Zheng, Weimin	@tsinghua.edu.cn
ATC_17_010	Chen, Kang		Chen, Kang
ATC_17_010	Chen, Kang		Qian, Xuehai	@usc.edu
ATC_17_010	Chen, Kang		Wu, Yongwei	@tsinghua.edu.cn
ATC_17_010	Chen, Kang		Zhang, Mingxing	@mails.tsinghua.edu.cn
ATC_17_010	Chen, Kang		Zheng, Weimin	@tsinghua.edu.cn
ATC_17_010	Qian, Xuehai	@usc.edu	Qian, Xuehai	@usc.edu
ATC_17_010	Qian, Xuehai	@usc.edu	Wu, Yongwei	@tsinghua.edu.cn
ATC_17_010	Qian, Xuehai	@usc.edu	Zhang, Mingxing	@mails.tsinghua.edu.cn
ATC_17_010	Qian, Xuehai	@usc.edu	Zheng, Weimin	@tsinghua.edu.cn
ATC_17_010	Wu, Yongwei	@tsinghua.edu.cn	Wu, Yongwei	@tsinghua.edu.cn
ATC_17_010	Wu, Yongwei	@tsinghua.edu.cn	Zhang, Mingxing	@mails.tsinghua.edu.cn
ATC_17_010	Wu, Yongwei	@tsinghua.edu.cn	Zheng, Weimin	@tsinghua.edu.cn
ATC_17_010	Zhang, Mingxing	@mails.tsinghua.edu.cn	Zhang, Mingxing	@mails.tsinghua.edu.cn
ATC_17_010	Zhang, Mingxing	@mails.tsinghua.edu.cn	Zheng, Weimin	@tsinghua.edu.cn
ATC_17_010	Zheng, Weimin	@tsinghua.edu.cn	Zheng, Weimin	@tsinghua.edu.cn
ATC_17_011	Brunstrom, Anna		Brunstrom, Anna
ATC_17_011	Brunstrom, Anna		Hurtig, Per
ATC_17_011	Brunstrom, Anna		Høiland-Jørgensen, Toke	@kau.se
ATC_17_011	Brunstrom, Anna		Kazior, Michał
ATC_17_011	Brunstrom, Anna		Täht, Dave
ATC_17_011	Hurtig, Per		Hurtig, Per
ATC_17_011	Hurtig, Per		Høiland-Jørgensen, Toke	@kau.se
ATC_17_011	Hurtig, Per		Kazior, Michał
ATC_17_011	Hurtig, Per		Täht, Dave
ATC_17_011	Høiland-Jørgensen, Toke	@kau.se	Høiland-Jørgensen, Toke	@kau.se
ATC_17_011	Høiland-Jørgensen, Toke	@kau.se	Kazior, Michał
ATC_17_011	Høiland-Jørgensen, Toke	@kau.se	Täht, Dave
ATC_17_011	Kazior, Michał		Kazior, Michał
ATC_17_011	Kazior, Michał		Täht, Dave
ATC_17_011	Täht, Dave		Täht, Dave
ATC_17_012	Bugnion, Edouard	@epfl.ch	Bugnion, Edouard	@epfl.ch
ATC_17_012	Bugnion, Edouard	@epfl.ch	Byma, Stuart	@epfl.ch
ATC_17_012	Bugnion, Edouard	@epfl.ch	Flueratoru, Laura
ATC_17_012	Bugnion, Edouard	@epfl.ch	Kozyrakis, Christos	@stanford.edu
ATC_17_012	Bugnion, Edouard	@epfl.ch	Larus, James	@larusstone.org
ATC_17_012	Bugnion, Edouard	@epfl.ch	Tseng, Ethan
ATC_17_012	Bugnion, Edouard	@epfl.ch	Whitlock, Sam	@epfl.ch
ATC_17_012	Byma, Stuart	@epfl.ch	Byma, Stuart	@epfl.ch
ATC_17_012	Byma, Stuart	@epfl.ch	Flueratoru, Laura
ATC_17_012	Byma, Stuart	@epfl.ch	Kozyrakis, Christos	@stanford.edu
ATC_17_012	Byma, Stuart	@epfl.ch	Larus, James	@larusstone.org
ATC_17_012	Byma, Stuart	@epfl.ch	Tseng, Ethan
ATC_17_012	Byma, Stuart	@epfl.ch	Whitlock, Sam	@epfl.ch
ATC_17_012	Flueratoru, Laura		Flueratoru, Laura
ATC_17_012	Flueratoru, Laura		Kozyrakis, Christos	@stanford.edu
ATC_17_012	Flueratoru, Laura		Larus, James	@larusstone.org
ATC_17_012	Flueratoru, Laura		Tseng, Ethan
ATC_17_012	Flueratoru, Laura		Whitlock, Sam	@epfl.ch
ATC_17_012	Kozyrakis, Christos	@stanford.edu	Kozyrakis, Christos	@stanford.edu
ATC_17_012	Kozyrakis, Christos	@stanford.edu	Larus, James	@larusstone.org
ATC_17_012	Kozyrakis, Christos	@stanford.edu	Tseng, Ethan
ATC_17_012	Kozyrakis, Christos	@stanford.edu	Whitlock, Sam	@epfl.ch
ATC_17_012	Larus, James	@larusstone.org	Larus, James	@larusstone.org
ATC_17_012	Larus, James	@larusstone.org	Tseng, Ethan
ATC_17_012	Larus, James	@larusstone.org	Whitlock, Sam	@epfl.ch
ATC_17_012	Tseng, Ethan		Tseng, Ethan
ATC_17_012	Tseng, Ethan		Whitlock, Sam	@epfl.ch
ATC_17_012	Whitlock, Sam	@epfl.ch	Whitlock, Sam	@epfl.ch
ATC_17_013	Bergman, Shai	@tx.technion.ac.il	Bergman, Shai	@tx.technion.ac.il
ATC_17_013	Bergman, Shai	@tx.technion.ac.il	Brokhman, Tanya
ATC_17_013	Bergman, Shai	@tx.technion.ac.il	Cohen, Tzachi
ATC_17_013	Bergman, Shai	@tx.technion.ac.il	Silberstein, Mark	@ee.technion.ac.il
ATC_17_013	Brokhman, Tanya		Brokhman, Tanya
ATC_17_013	Brokhman, Tanya		Cohen, Tzachi
ATC_17_013	Brokhman, Tanya		Silberstein, Mark	@ee.technion.ac.il
ATC_17_013	Cohen, Tzachi		Cohen, Tzachi
ATC_17_013	Cohen, Tzachi		Silberstein, Mark	@ee.technion.ac.il
ATC_17_013	Silberstein, Mark	@ee.technion.ac.il	Silberstein, Mark	@ee.technion.ac.il
ATC_17_014	Dai, Wei	@cs.cmu.edu	Dai, Wei	@cs.cmu.edu
ATC_17_014	Dai, Wei	@cs.cmu.edu	Ho, Qirong	@petuum.com
ATC_17_014	Dai, Wei	@cs.cmu.edu	Hu, Zhiting	@cs.cmu.edu
ATC_17_014	Dai, Wei	@cs.cmu.edu	Liang, Xiaodan	@mail2.sysu.edu.cn
ATC_17_014	Dai, Wei	@cs.cmu.edu	Wei, Jinliang	@cs.cmu.edu
ATC_17_014	Dai, Wei	@cs.cmu.edu	Xie, Pengtao	@cs.cmu.edu
ATC_17_014	Dai, Wei	@cs.cmu.edu	Xing, Eric	@cs.cmu.edu
ATC_17_014	Dai, Wei	@cs.cmu.edu	Xu, Shizhen
ATC_17_014	Dai, Wei	@cs.cmu.edu	Zhang, Hao	@cs.cmu.edu
ATC_17_014	Dai, Wei	@cs.cmu.edu	Zheng, Zeyu
ATC_17_014	Ho, Qirong	@petuum.com	Ho, Qirong	@petuum.com
ATC_17_014	Ho, Qirong	@petuum.com	Hu, Zhiting	@cs.cmu.edu
ATC_17_014	Ho, Qirong	@petuum.com	Liang, Xiaodan	@mail2.sysu.edu.cn
ATC_17_014	Ho, Qirong	@petuum.com	Wei, Jinliang	@cs.cmu.edu
ATC_17_014	Ho, Qirong	@petuum.com	Xie, Pengtao	@cs.cmu.edu
ATC_17_014	Ho, Qirong	@petuum.com	Xing, Eric	@cs.cmu.edu
ATC_17_014	Ho, Qirong	@petuum.com	Xu, Shizhen
ATC_17_014	Ho, Qirong	@petuum.com	Zhang, Hao	@cs.cmu.edu
ATC_17_014	Ho, Qirong	@petuum.com	Zheng, Zeyu
ATC_17_014	Hu, Zhiting	@cs.cmu.edu	Hu, Zhiting	@cs.cmu.edu
ATC_17_014	Hu, Zhiting	@cs.cmu.edu	Liang, Xiaodan	@mail2.sysu.edu.cn
ATC_17_014	Hu, Zhiting	@cs.cmu.edu	Wei, Jinliang	@cs.cmu.edu
ATC_17_014	Hu, Zhiting	@cs.cmu.edu	Xie, Pengtao	@cs.cmu.edu
ATC_17_014	Hu, Zhiting	@cs.cmu.edu	Xing, Eric	@cs.cmu.edu
ATC_17_014	Hu, Zhiting	@cs.cmu.edu	Xu, Shizhen
ATC_17_014	Hu, Zhiting	@cs.cmu.edu	Zhang, Hao	@cs.cmu.edu
ATC_17_014	Hu, Zhiting	@cs.cmu.edu	Zheng, Zeyu
ATC_17_014	Liang, Xiaodan	@mail2.sysu.edu.cn	Liang, Xiaodan	@mail2.sysu.edu.cn
ATC_17_014	Liang, Xiaodan	@mail2.sysu.edu.cn	Wei, Jinliang	@cs.cmu.edu
ATC_17_014	Liang, Xiaodan	@mail2.sysu.edu.cn	Xie, Pengtao	@cs.cmu.edu
ATC_17_014	Liang, Xiaodan	@mail2.sysu.edu.cn	Xing, Eric	@cs.cmu.edu
ATC_17_014	Liang, Xiaodan	@mail2.sysu.edu.cn	Xu, Shizhen
ATC_17_014	Liang, Xiaodan	@mail2.sysu.edu.cn	Zhang, Hao	@cs.cmu.edu
ATC_17_014	Liang, Xiaodan	@mail2.sysu.edu.cn	Zheng, Zeyu
ATC_17_014	Wei, Jinliang	@cs.cmu.edu	Wei, Jinliang	@cs.cmu.edu
ATC_17_014	Wei, Jinliang	@cs.cmu.edu	Xie, Pengtao	@cs.cmu.edu
ATC_17_014	Wei, Jinliang	@cs.cmu.edu	Xing, Eric	@cs.cmu.edu
ATC_17_014	Wei, Jinliang	@cs.cmu.edu	Xu, Shizhen
ATC_17_014	Wei, Jinliang	@cs.cmu.edu	Zhang, Hao	@cs.cmu.edu
ATC_17_014	Wei, Jinliang	@cs.cmu.edu	Zheng, Zeyu
ATC_17_014	Xie, Pengtao	@cs.cmu.edu	Xie, Pengtao	@cs.cmu.edu
ATC_17_014	Xie, Pengtao	@cs.cmu.edu	Xing, Eric	@cs.cmu.edu
ATC_17_014	Xie, Pengtao	@cs.cmu.edu	Xu, Shizhen
ATC_17_014	Xie, Pengtao	@cs.cmu.edu	Zhang, Hao	@cs.cmu.edu
ATC_17_014	Xie, Pengtao	@cs.cmu.edu	Zheng, Zeyu
ATC_17_014	Xing, Eric	@cs.cmu.edu	Xing, Eric	@cs.cmu.edu
ATC_17_014	Xing, Eric	@cs.cmu.edu	Xu, Shizhen
ATC_17_014	Xing, Eric	@cs.cmu.edu	Zhang, Hao	@cs.cmu.edu
ATC_17_014	Xing, Eric	@cs.cmu.edu	Zheng, Zeyu
ATC_17_014	Xu, Shizhen		Xu, Shizhen
ATC_17_014	Xu, Shizhen		Zhang, Hao	@cs.cmu.edu
ATC_17_014	Xu, Shizhen		Zheng, Zeyu
ATC_17_014	Zhang, Hao	@cs.cmu.edu	Zhang, Hao	@cs.cmu.edu
ATC_17_014	Zhang, Hao	@cs.cmu.edu	Zheng, Zeyu
ATC_17_014	Zheng, Zeyu		Zheng, Zeyu
ATC_17_015	Chen, Han		Chen, Han
ATC_17_015	Chen, Han		Dai, Yafei	@pku.edu.cn
ATC_17_015	Chen, Han		Ma, Lingxiao
ATC_17_015	Chen, Han		Xue, Jilong	@microsoft.com
ATC_17_015	Chen, Han		Yang, Zhi	@net.pku.edu.cn
ATC_17_015	Dai, Yafei	@pku.edu.cn	Dai, Yafei	@pku.edu.cn
ATC_17_015	Dai, Yafei	@pku.edu.cn	Ma, Lingxiao
ATC_17_015	Dai, Yafei	@pku.edu.cn	Xue, Jilong	@microsoft.com
ATC_17_015	Dai, Yafei	@pku.edu.cn	Yang, Zhi	@net.pku.edu.cn
ATC_17_015	Ma, Lingxiao		Ma, Lingxiao
ATC_17_015	Ma, Lingxiao		Xue, Jilong	@microsoft.com
ATC_17_015	Ma, Lingxiao		Yang, Zhi	@net.pku.edu.cn
ATC_17_015	Xue, Jilong	@microsoft.com	Xue, Jilong	@microsoft.com
ATC_17_015	Xue, Jilong	@microsoft.com	Yang, Zhi	@net.pku.edu.cn
ATC_17_015	Yang, Zhi	@net.pku.edu.cn	Yang, Zhi	@net.pku.edu.cn
ATC_17_016	Hayes, Ari B.	@cs.rutgers.edu	Hayes, Ari B.	@cs.rutgers.edu
ATC_17_016	Hayes, Ari B.	@cs.rutgers.edu	He, Jiahuan
ATC_17_016	Hayes, Ari B.	@cs.rutgers.edu	Hedayati, Mohammad
ATC_17_016	Hayes, Ari B.	@cs.rutgers.edu	Li, Lingda	@bnl.gov
ATC_17_016	Hayes, Ari B.	@cs.rutgers.edu	Shen, Kai	@google.com
ATC_17_016	Hayes, Ari B.	@cs.rutgers.edu	Zhang, Eddy Zheng	@cs.rutgers.edu
ATC_17_016	He, Jiahuan		He, Jiahuan
ATC_17_016	He, Jiahuan		Hedayati, Mohammad
ATC_17_016	He, Jiahuan		Li, Lingda	@bnl.gov
ATC_17_016	He, Jiahuan		Shen, Kai	@google.com
ATC_17_016	He, Jiahuan		Zhang, Eddy Zheng	@cs.rutgers.edu
ATC_17_016	Hedayati, Mohammad		Hedayati, Mohammad
ATC_17_016	Hedayati, Mohammad		Li, Lingda	@bnl.gov
ATC_17_016	Hedayati, Mohammad		Shen, Kai	@google.com
ATC_17_016	Hedayati, Mohammad		Zhang, Eddy Zheng	@cs.rutgers.edu
ATC_17_016	Li, Lingda	@bnl.gov	Li, Lingda	@bnl.gov
ATC_17_016	Li, Lingda	@bnl.gov	Shen, Kai	@google.com
ATC_17_016	Li, Lingda	@bnl.gov	Zhang, Eddy Zheng	@cs.rutgers.edu
ATC_17_016	Shen, Kai	@google.com	Shen, Kai	@google.com
ATC_17_016	Shen, Kai	@google.com	Zhang, Eddy Zheng	@cs.rutgers.edu
ATC_17_016	Zhang, Eddy Zheng	@cs.rutgers.edu	Zhang, Eddy Zheng	@cs.rutgers.edu
ATC_17_017	Dall, Christoffer		Dall, Christoffer
ATC_17_017	Dall, Christoffer		Li, Shih-Wei
ATC_17_017	Dall, Christoffer		Nieh, Jason	@cs.columbia.edu
ATC_17_017	Li, Shih-Wei		Li, Shih-Wei
ATC_17_017	Li, Shih-Wei		Nieh, Jason	@cs.columbia.edu
ATC_17_017	Nieh, Jason	@cs.columbia.edu	Nieh, Jason	@cs.columbia.edu
ATC_17_018	Bagdi, Hardik		Bagdi, Hardik
ATC_17_018	Bagdi, Hardik		Bila, Nilton	@us.ibm.com
ATC_17_018	Bagdi, Hardik		Gopalan, Kartik	@binghamton.edu
ATC_17_018	Bagdi, Hardik		Hu, Yaohui
ATC_17_018	Bagdi, Hardik		Kugve, Rohit
ATC_17_018	Bagdi, Hardik		Williams, Dan
ATC_17_018	Bila, Nilton	@us.ibm.com	Bila, Nilton	@us.ibm.com
ATC_17_018	Bila, Nilton	@us.ibm.com	Gopalan, Kartik	@binghamton.edu
ATC_17_018	Bila, Nilton	@us.ibm.com	Hu, Yaohui
ATC_17_018	Bila, Nilton	@us.ibm.com	Kugve, Rohit
ATC_17_018	Bila, Nilton	@us.ibm.com	Williams, Dan
ATC_17_018	Gopalan, Kartik	@binghamton.edu	Gopalan, Kartik	@binghamton.edu
ATC_17_018	Gopalan, Kartik	@binghamton.edu	Hu, Yaohui
ATC_17_018	Gopalan, Kartik	@binghamton.edu	Kugve, Rohit
ATC_17_018	Gopalan, Kartik	@binghamton.edu	Williams, Dan
ATC_17_018	Hu, Yaohui		Hu, Yaohui
ATC_17_018	Hu, Yaohui		Kugve, Rohit
ATC_17_018	Hu, Yaohui		Williams, Dan
ATC_17_018	Kugve, Rohit		Kugve, Rohit
ATC_17_018	Kugve, Rohit		Williams, Dan
ATC_17_018	Williams, Dan		Williams, Dan
ATC_17_019	Chen, Wei	@uccs.edu	Chen, Wei	@uccs.edu
ATC_17_019	Chen, Wei	@uccs.edu	Rao, Jia	@uta.edu
ATC_17_019	Chen, Wei	@uccs.edu	Zhou, Xiaobo	@uccs.edu
ATC_17_019	Rao, Jia	@uta.edu	Rao, Jia	@uta.edu
ATC_17_019	Rao, Jia	@uta.edu	Zhou, Xiaobo	@uccs.edu
ATC_17_019	Zhou, Xiaobo	@uccs.edu	Zhou, Xiaobo	@uccs.edu
ATC_17_020	Gopinath, K	@research.iiit.ac.in	Gopinath, K	@research.iiit.ac.in
ATC_17_020	Gopinath, K	@research.iiit.ac.in	Mckenney, Paul E.	@linux.vnet.ibm.com
ATC_17_020	Gopinath, K	@research.iiit.ac.in	Prasad, Aravinda
ATC_17_020	Mckenney, Paul E.	@linux.vnet.ibm.com	Mckenney, Paul E.	@linux.vnet.ibm.com
ATC_17_020	Mckenney, Paul E.	@linux.vnet.ibm.com	Prasad, Aravinda
ATC_17_020	Prasad, Aravinda		Prasad, Aravinda
ATC_17_021	Kim, Taesoo	@gatech.edu	Kim, Taesoo	@gatech.edu
ATC_17_021	Kim, Taesoo	@gatech.edu	Lee, Wenke	@cc.gatech.edu
ATC_17_021	Kim, Taesoo	@gatech.edu	Lu, Kangjie	@gatech.edu
ATC_17_021	Kim, Taesoo	@gatech.edu	Xu, Meng
ATC_17_021	Lee, Wenke	@cc.gatech.edu	Lee, Wenke	@cc.gatech.edu
ATC_17_021	Lee, Wenke	@cc.gatech.edu	Lu, Kangjie	@gatech.edu
ATC_17_021	Lee, Wenke	@cc.gatech.edu	Xu, Meng
ATC_17_021	Lu, Kangjie	@gatech.edu	Lu, Kangjie	@gatech.edu
ATC_17_021	Lu, Kangjie	@gatech.edu	Xu, Meng
ATC_17_021	Xu, Meng		Xu, Meng
ATC_17_022	Aublin, Pierre-Louis		Aublin, Pierre-Louis
ATC_17_022	Aublin, Pierre-Louis		Eyers, David	@cs.otago.ac.nz
ATC_17_022	Aublin, Pierre-Louis		Fetzer, Christof	@tu-dresden.de
ATC_17_022	Aublin, Pierre-Louis		Goltzsche, David	@ibr.cs.tu-bs.de
ATC_17_022	Aublin, Pierre-Louis		Kapitza, RüDiger	@ibr.cs.tu-bs.de
ATC_17_022	Aublin, Pierre-Louis		Kelbert, Florian	@acm.org
ATC_17_022	Aublin, Pierre-Louis		Lind, Joshua	@imperial.ac.uk
ATC_17_022	Aublin, Pierre-Louis		Muthukumaran, Divya
ATC_17_022	Aublin, Pierre-Louis		O'Keeffe, Dan	@imperial.ac.uk
ATC_17_022	Aublin, Pierre-Louis		Pietzuch, Peter	@doc.ic.ac.uk
ATC_17_022	Aublin, Pierre-Louis		Priebe, Christian	@ic.ac.uk
ATC_17_022	Aublin, Pierre-Louis		Reiher, Tobias
ATC_17_022	Eyers, David	@cs.otago.ac.nz	Eyers, David	@cs.otago.ac.nz
ATC_17_022	Eyers, David	@cs.otago.ac.nz	Fetzer, Christof	@tu-dresden.de
ATC_17_022	Eyers, David	@cs.otago.ac.nz	Goltzsche, David	@ibr.cs.tu-bs.de
ATC_17_022	Eyers, David	@cs.otago.ac.nz	Kapitza, RüDiger	@ibr.cs.tu-bs.de
ATC_17_022	Eyers, David	@cs.otago.ac.nz	Kelbert, Florian	@acm.org
ATC_17_022	Eyers, David	@cs.otago.ac.nz	Lind, Joshua	@imperial.ac.uk
ATC_17_022	Eyers, David	@cs.otago.ac.nz	Muthukumaran, Divya
ATC_17_022	Eyers, David	@cs.otago.ac.nz	O'Keeffe, Dan	@imperial.ac.uk
ATC_17_022	Eyers, David	@cs.otago.ac.nz	Pietzuch, Peter	@doc.ic.ac.uk
ATC_17_022	Eyers, David	@cs.otago.ac.nz	Priebe, Christian	@ic.ac.uk
ATC_17_022	Eyers, David	@cs.otago.ac.nz	Reiher, Tobias
ATC_17_022	Fetzer, Christof	@tu-dresden.de	Fetzer, Christof	@tu-dresden.de
ATC_17_022	Fetzer, Christof	@tu-dresden.de	Goltzsche, David	@ibr.cs.tu-bs.de
ATC_17_022	Fetzer, Christof	@tu-dresden.de	Kapitza, RüDiger	@ibr.cs.tu-bs.de
ATC_17_022	Fetzer, Christof	@tu-dresden.de	Kelbert, Florian	@acm.org
ATC_17_022	Fetzer, Christof	@tu-dresden.de	Lind, Joshua	@imperial.ac.uk
ATC_17_022	Fetzer, Christof	@tu-dresden.de	Muthukumaran, Divya
ATC_17_022	Fetzer, Christof	@tu-dresden.de	O'Keeffe, Dan	@imperial.ac.uk
ATC_17_022	Fetzer, Christof	@tu-dresden.de	Pietzuch, Peter	@doc.ic.ac.uk
ATC_17_022	Fetzer, Christof	@tu-dresden.de	Priebe, Christian	@ic.ac.uk
ATC_17_022	Fetzer, Christof	@tu-dresden.de	Reiher, Tobias
ATC_17_022	Goltzsche, David	@ibr.cs.tu-bs.de	Goltzsche, David	@ibr.cs.tu-bs.de
ATC_17_022	Goltzsche, David	@ibr.cs.tu-bs.de	Kapitza, RüDiger	@ibr.cs.tu-bs.de
ATC_17_022	Goltzsche, David	@ibr.cs.tu-bs.de	Kelbert, Florian	@acm.org
ATC_17_022	Goltzsche, David	@ibr.cs.tu-bs.de	Lind, Joshua	@imperial.ac.uk
ATC_17_022	Goltzsche, David	@ibr.cs.tu-bs.de	Muthukumaran, Divya
ATC_17_022	Goltzsche, David	@ibr.cs.tu-bs.de	O'Keeffe, Dan	@imperial.ac.uk
ATC_17_022	Goltzsche, David	@ibr.cs.tu-bs.de	Pietzuch, Peter	@doc.ic.ac.uk
ATC_17_022	Goltzsche, David	@ibr.cs.tu-bs.de	Priebe, Christian	@ic.ac.uk
ATC_17_022	Goltzsche, David	@ibr.cs.tu-bs.de	Reiher, Tobias
ATC_17_022	Kapitza, RüDiger	@ibr.cs.tu-bs.de	Kapitza, RüDiger	@ibr.cs.tu-bs.de
ATC_17_022	Kapitza, RüDiger	@ibr.cs.tu-bs.de	Kelbert, Florian	@acm.org
ATC_17_022	Kapitza, RüDiger	@ibr.cs.tu-bs.de	Lind, Joshua	@imperial.ac.uk
ATC_17_022	Kapitza, RüDiger	@ibr.cs.tu-bs.de	Muthukumaran, Divya
ATC_17_022	Kapitza, RüDiger	@ibr.cs.tu-bs.de	O'Keeffe, Dan	@imperial.ac.uk
ATC_17_022	Kapitza, RüDiger	@ibr.cs.tu-bs.de	Pietzuch, Peter	@doc.ic.ac.uk
ATC_17_022	Kapitza, RüDiger	@ibr.cs.tu-bs.de	Priebe, Christian	@ic.ac.uk
ATC_17_022	Kapitza, RüDiger	@ibr.cs.tu-bs.de	Reiher, Tobias
ATC_17_022	Kelbert, Florian	@acm.org	Kelbert, Florian	@acm.org
ATC_17_022	Kelbert, Florian	@acm.org	Lind, Joshua	@imperial.ac.uk
ATC_17_022	Kelbert, Florian	@acm.org	Muthukumaran, Divya
ATC_17_022	Kelbert, Florian	@acm.org	O'Keeffe, Dan	@imperial.ac.uk
ATC_17_022	Kelbert, Florian	@acm.org	Pietzuch, Peter	@doc.ic.ac.uk
ATC_17_022	Kelbert, Florian	@acm.org	Priebe, Christian	@ic.ac.uk
ATC_17_022	Kelbert, Florian	@acm.org	Reiher, Tobias
ATC_17_022	Lind, Joshua	@imperial.ac.uk	Lind, Joshua	@imperial.ac.uk
ATC_17_022	Lind, Joshua	@imperial.ac.uk	Muthukumaran, Divya
ATC_17_022	Lind, Joshua	@imperial.ac.uk	O'Keeffe, Dan	@imperial.ac.uk
ATC_17_022	Lind, Joshua	@imperial.ac.uk	Pietzuch, Peter	@doc.ic.ac.uk
ATC_17_022	Lind, Joshua	@imperial.ac.uk	Priebe, Christian	@ic.ac.uk
ATC_17_022	Lind, Joshua	@imperial.ac.uk	Reiher, Tobias
ATC_17_022	Muthukumaran, Divya		Muthukumaran, Divya
ATC_17_022	Muthukumaran, Divya		O'Keeffe, Dan	@imperial.ac.uk
ATC_17_022	Muthukumaran, Divya		Pietzuch, Peter	@doc.ic.ac.uk
ATC_17_022	Muthukumaran, Divya		Priebe, Christian	@ic.ac.uk
ATC_17_022	Muthukumaran, Divya		Reiher, Tobias
ATC_17_022	O'Keeffe, Dan	@imperial.ac.uk	O'Keeffe, Dan	@imperial.ac.uk
ATC_17_022	O'Keeffe, Dan	@imperial.ac.uk	Pietzuch, Peter	@doc.ic.ac.uk
ATC_17_022	O'Keeffe, Dan	@imperial.ac.uk	Priebe, Christian	@ic.ac.uk
ATC_17_022	O'Keeffe, Dan	@imperial.ac.uk	Reiher, Tobias
ATC_17_022	Pietzuch, Peter	@doc.ic.ac.uk	Pietzuch, Peter	@doc.ic.ac.uk
ATC_17_022	Pietzuch, Peter	@doc.ic.ac.uk	Priebe, Christian	@ic.ac.uk
ATC_17_022	Pietzuch, Peter	@doc.ic.ac.uk	Reiher, Tobias
ATC_17_022	Priebe, Christian	@ic.ac.uk	Priebe, Christian	@ic.ac.uk
ATC_17_022	Priebe, Christian	@ic.ac.uk	Reiher, Tobias
ATC_17_022	Reiher, Tobias		Reiher, Tobias
ATC_17_023	Cui, Weidong		Cui, Weidong
ATC_17_023	Cui, Weidong		Hähnel, Marcus	@tudos.org
ATC_17_023	Cui, Weidong		Peinado, Marcus
ATC_17_023	Hähnel, Marcus	@tudos.org	Hähnel, Marcus	@tudos.org
ATC_17_023	Hähnel, Marcus	@tudos.org	Peinado, Marcus
ATC_17_023	Peinado, Marcus		Peinado, Marcus
ATC_17_024	Bila, Nilton	@us.ibm.com	Bila, Nilton	@us.ibm.com
ATC_17_024	Bila, Nilton	@us.ibm.com	Doran, James
ATC_17_024	Bila, Nilton	@us.ibm.com	Duri, Sastry
ATC_17_024	Bila, Nilton	@us.ibm.com	Isci, Canturk	@alumni.princeton.edu
ATC_17_024	Bila, Nilton	@us.ibm.com	Nadgowda, Shripad
ATC_17_024	Bila, Nilton	@us.ibm.com	Tak, Byungchul
ATC_17_024	Doran, James		Doran, James
ATC_17_024	Doran, James		Duri, Sastry
ATC_17_024	Doran, James		Isci, Canturk	@alumni.princeton.edu
ATC_17_024	Doran, James		Nadgowda, Shripad
ATC_17_024	Doran, James		Tak, Byungchul
ATC_17_024	Duri, Sastry		Duri, Sastry
ATC_17_024	Duri, Sastry		Isci, Canturk	@alumni.princeton.edu
ATC_17_024	Duri, Sastry		Nadgowda, Shripad
ATC_17_024	Duri, Sastry		Tak, Byungchul
ATC_17_024	Isci, Canturk	@alumni.princeton.edu	Isci, Canturk	@alumni.princeton.edu
ATC_17_024	Isci, Canturk	@alumni.princeton.edu	Nadgowda, Shripad
ATC_17_024	Isci, Canturk	@alumni.princeton.edu	Tak, Byungchul
ATC_17_024	Nadgowda, Shripad		Nadgowda, Shripad
ATC_17_024	Nadgowda, Shripad		Tak, Byungchul
ATC_17_024	Tak, Byungchul		Tak, Byungchul
ATC_17_025	Cidon, Asaf	@stanford.edu	Cidon, Asaf	@stanford.edu
ATC_17_025	Cidon, Asaf	@stanford.edu	Rumble, Stephen M.	@cs.stanford.edu
ATC_17_025	Cidon, Asaf	@stanford.edu	Rushton, Daniel
ATC_17_025	Cidon, Asaf	@stanford.edu	Stutsman, Ryan	@cs.utah.edu
ATC_17_025	Rumble, Stephen M.	@cs.stanford.edu	Rumble, Stephen M.	@cs.stanford.edu
ATC_17_025	Rumble, Stephen M.	@cs.stanford.edu	Rushton, Daniel
ATC_17_025	Rumble, Stephen M.	@cs.stanford.edu	Stutsman, Ryan	@cs.utah.edu
ATC_17_025	Rushton, Daniel		Rushton, Daniel
ATC_17_025	Rushton, Daniel		Stutsman, Ryan	@cs.utah.edu
ATC_17_025	Stutsman, Ryan	@cs.utah.edu	Stutsman, Ryan	@cs.utah.edu
ATC_17_026	Chen, Haibo	@sjtu.edu.cn	Chen, Haibo	@sjtu.edu.cn
ATC_17_026	Chen, Haibo	@sjtu.edu.cn	Chen, Rong	@sjtu.edu.cn
ATC_17_026	Chen, Haibo	@sjtu.edu.cn	Shen, Sijie
ATC_17_026	Chen, Haibo	@sjtu.edu.cn	Wei, Xingda
ATC_17_026	Chen, Rong	@sjtu.edu.cn	Chen, Rong	@sjtu.edu.cn
ATC_17_026	Chen, Rong	@sjtu.edu.cn	Shen, Sijie
ATC_17_026	Chen, Rong	@sjtu.edu.cn	Wei, Xingda
ATC_17_026	Shen, Sijie		Shen, Sijie
ATC_17_026	Shen, Sijie		Wei, Xingda
ATC_17_026	Wei, Xingda		Wei, Xingda
ATC_17_027	Jiang, Dejun		Jiang, Dejun
ATC_17_027	Jiang, Dejun		Sun, Ninghui
ATC_17_027	Jiang, Dejun		Xia, Fei	@ict.ac.cn
ATC_17_027	Jiang, Dejun		Xiong, Jin
ATC_17_027	Sun, Ninghui		Sun, Ninghui
ATC_17_027	Sun, Ninghui		Xia, Fei	@ict.ac.cn
ATC_17_027	Sun, Ninghui		Xiong, Jin
ATC_17_027	Xia, Fei	@ict.ac.cn	Xia, Fei	@ict.ac.cn
ATC_17_027	Xia, Fei	@ict.ac.cn	Xiong, Jin
ATC_17_027	Xiong, Jin		Xiong, Jin
ATC_17_028	Arora, Aashray	@cs.stonybrook.edu	Arora, Aashray	@cs.stonybrook.edu
ATC_17_028	Arora, Aashray	@cs.stonybrook.edu	Balmau, Oana	@epfl.ch
ATC_17_028	Arora, Aashray	@cs.stonybrook.edu	Didona, Diego	@epfl.ch
ATC_17_028	Arora, Aashray	@cs.stonybrook.edu	Guerraoui, Rachid	@epfl.ch
ATC_17_028	Arora, Aashray	@cs.stonybrook.edu	Gupta, Karan
ATC_17_028	Arora, Aashray	@cs.stonybrook.edu	Konka, Pavan
ATC_17_028	Arora, Aashray	@cs.stonybrook.edu	Yuan, Huapeng
ATC_17_028	Arora, Aashray	@cs.stonybrook.edu	Zwaenepoel, Willy	@epfl.ch
ATC_17_028	Balmau, Oana	@epfl.ch	Balmau, Oana	@epfl.ch
ATC_17_028	Balmau, Oana	@epfl.ch	Didona, Diego	@epfl.ch
ATC_17_028	Balmau, Oana	@epfl.ch	Guerraoui, Rachid	@epfl.ch
ATC_17_028	Balmau, Oana	@epfl.ch	Gupta, Karan
ATC_17_028	Balmau, Oana	@epfl.ch	Konka, Pavan
ATC_17_028	Balmau, Oana	@epfl.ch	Yuan, Huapeng
ATC_17_028	Balmau, Oana	@epfl.ch	Zwaenepoel, Willy	@epfl.ch
ATC_17_028	Didona, Diego	@epfl.ch	Didona, Diego	@epfl.ch
ATC_17_028	Didona, Diego	@epfl.ch	Guerraoui, Rachid	@epfl.ch
ATC_17_028	Didona, Diego	@epfl.ch	Gupta, Karan
ATC_17_028	Didona, Diego	@epfl.ch	Konka, Pavan
ATC_17_028	Didona, Diego	@epfl.ch	Yuan, Huapeng
ATC_17_028	Didona, Diego	@epfl.ch	Zwaenepoel, Willy	@epfl.ch
ATC_17_028	Guerraoui, Rachid	@epfl.ch	Guerraoui, Rachid	@epfl.ch
ATC_17_028	Guerraoui, Rachid	@epfl.ch	Gupta, Karan
ATC_17_028	Guerraoui, Rachid	@epfl.ch	Konka, Pavan
ATC_17_028	Guerraoui, Rachid	@epfl.ch	Yuan, Huapeng
ATC_17_028	Guerraoui, Rachid	@epfl.ch	Zwaenepoel, Willy	@epfl.ch
ATC_17_028	Gupta, Karan		Gupta, Karan
ATC_17_028	Gupta, Karan		Konka, Pavan
ATC_17_028	Gupta, Karan		Yuan, Huapeng
ATC_17_028	Gupta, Karan		Zwaenepoel, Willy	@epfl.ch
ATC_17_028	Konka, Pavan		Konka, Pavan
ATC_17_028	Konka, Pavan		Yuan, Huapeng
ATC_17_028	Konka, Pavan		Zwaenepoel, Willy	@epfl.ch
ATC_17_028	Yuan, Huapeng		Yuan, Huapeng
ATC_17_028	Yuan, Huapeng		Zwaenepoel, Willy	@epfl.ch
ATC_17_028	Zwaenepoel, Willy	@epfl.ch	Zwaenepoel, Willy	@epfl.ch
ATC_17_029	Froyd, Nathan		Froyd, Nathan
ATC_17_029	Froyd, Nathan		Huey, Kyle
ATC_17_029	Froyd, Nathan		Jones, Chris
ATC_17_029	Froyd, Nathan		Noll, Albert
ATC_17_029	Froyd, Nathan		O'Callahan, Robert
ATC_17_029	Froyd, Nathan		Partush, Nimrod
ATC_17_029	Huey, Kyle		Huey, Kyle
ATC_17_029	Huey, Kyle		Jones, Chris
ATC_17_029	Huey, Kyle		Noll, Albert
ATC_17_029	Huey, Kyle		O'Callahan, Robert
ATC_17_029	Huey, Kyle		Partush, Nimrod
ATC_17_029	Jones, Chris		Jones, Chris
ATC_17_029	Jones, Chris		Noll, Albert
ATC_17_029	Jones, Chris		O'Callahan, Robert
ATC_17_029	Jones, Chris		Partush, Nimrod
ATC_17_029	Noll, Albert		Noll, Albert
ATC_17_029	Noll, Albert		O'Callahan, Robert
ATC_17_029	Noll, Albert		Partush, Nimrod
ATC_17_029	O'Callahan, Robert		O'Callahan, Robert
ATC_17_029	O'Callahan, Robert		Partush, Nimrod
ATC_17_029	Partush, Nimrod		Partush, Nimrod
ATC_17_030	Mahdisoltani, Farzaneh	@cs.toronto.edu	Mahdisoltani, Farzaneh	@cs.toronto.edu
ATC_17_030	Mahdisoltani, Farzaneh	@cs.toronto.edu	Schroeder, Bianca	@cs.cmu.edu
ATC_17_030	Mahdisoltani, Farzaneh	@cs.toronto.edu	Stefanovici, Ioan	@microsoft.com
ATC_17_030	Schroeder, Bianca	@cs.cmu.edu	Schroeder, Bianca	@cs.cmu.edu
ATC_17_030	Schroeder, Bianca	@cs.cmu.edu	Stefanovici, Ioan	@microsoft.com
ATC_17_030	Stefanovici, Ioan	@microsoft.com	Stefanovici, Ioan	@microsoft.com
ATC_17_031	Cai, Bowen		Cai, Bowen
ATC_17_031	Cai, Bowen		Huang, Jeff	@cse.tamu.edu
ATC_17_031	Cai, Bowen		Huang, Shiyou	@tamu.edu
ATC_17_031	Huang, Jeff	@cse.tamu.edu	Huang, Jeff	@cse.tamu.edu
ATC_17_031	Huang, Jeff	@cse.tamu.edu	Huang, Shiyou	@tamu.edu
ATC_17_031	Huang, Shiyou	@tamu.edu	Huang, Shiyou	@tamu.edu
ATC_17_032	Andronidis, Anastasios	@imperial.ac.uk	Andronidis, Anastasios	@imperial.ac.uk
ATC_17_032	Andronidis, Anastasios	@imperial.ac.uk	Cadar, Cristian	@imperial.ac.uk
ATC_17_032	Andronidis, Anastasios	@imperial.ac.uk	Grumberg, Daniel	@chainwave.com
ATC_17_032	Andronidis, Anastasios	@imperial.ac.uk	Pina, Luís	@imperial.ac.uk
ATC_17_032	Cadar, Cristian	@imperial.ac.uk	Cadar, Cristian	@imperial.ac.uk
ATC_17_032	Cadar, Cristian	@imperial.ac.uk	Grumberg, Daniel	@chainwave.com
ATC_17_032	Cadar, Cristian	@imperial.ac.uk	Pina, Luís	@imperial.ac.uk
ATC_17_032	Grumberg, Daniel	@chainwave.com	Grumberg, Daniel	@chainwave.com
ATC_17_032	Grumberg, Daniel	@chainwave.com	Pina, Luís	@imperial.ac.uk
ATC_17_032	Pina, Luís	@imperial.ac.uk	Pina, Luís	@imperial.ac.uk
ATC_17_033	Akella, Aditya	@cs.wisc.edu	Akella, Aditya	@cs.wisc.edu
ATC_17_033	Akella, Aditya	@cs.wisc.edu	Singhvi, Arjun
ATC_17_033	Akella, Aditya	@cs.wisc.edu	Stephens, Brent	@rice.edu
ATC_17_033	Akella, Aditya	@cs.wisc.edu	Swift, Michael M.	@cs.wisc.edu
ATC_17_033	Singhvi, Arjun		Singhvi, Arjun
ATC_17_033	Singhvi, Arjun		Stephens, Brent	@rice.edu
ATC_17_033	Singhvi, Arjun		Swift, Michael M.	@cs.wisc.edu
ATC_17_033	Stephens, Brent	@rice.edu	Stephens, Brent	@rice.edu
ATC_17_033	Stephens, Brent	@rice.edu	Swift, Michael M.	@cs.wisc.edu
ATC_17_033	Swift, Michael M.	@cs.wisc.edu	Swift, Michael M.	@cs.wisc.edu
ATC_17_034	Chang, Rocky	@comp.polyu.edu.hk	Chang, Rocky	@comp.polyu.edu.hk
ATC_17_034	Chang, Rocky	@comp.polyu.edu.hk	Cheng, Eric K. T.
ATC_17_034	Chang, Rocky	@comp.polyu.edu.hk	Li, Weichao	@comp.polyu.edu.hk
ATC_17_034	Chang, Rocky	@comp.polyu.edu.hk	Wu, Daoyuan	@smu.edu.sg
ATC_17_034	Cheng, Eric K. T.		Cheng, Eric K. T.
ATC_17_034	Cheng, Eric K. T.		Li, Weichao	@comp.polyu.edu.hk
ATC_17_034	Cheng, Eric K. T.		Wu, Daoyuan	@smu.edu.sg
ATC_17_034	Li, Weichao	@comp.polyu.edu.hk	Li, Weichao	@comp.polyu.edu.hk
ATC_17_034	Li, Weichao	@comp.polyu.edu.hk	Wu, Daoyuan	@smu.edu.sg
ATC_17_034	Wu, Daoyuan	@smu.edu.sg	Wu, Daoyuan	@smu.edu.sg
ATC_17_035	Bressana, Pietro	@usi.ch	Bressana, Pietro	@usi.ch
ATC_17_035	Bressana, Pietro	@usi.ch	Clegg, Richard	@qmul.ac.uk
ATC_17_035	Bressana, Pietro	@usi.ch	Costa, Paolo	@microsoft.com
ATC_17_035	Bressana, Pietro	@usi.ch	Crowcroft, Jon	@cl.cam.ac.uk
ATC_17_035	Bressana, Pietro	@usi.ch	Galea, Salvator	@cl.cam.ac.uk
ATC_17_035	Bressana, Pietro	@usi.ch	Greaves, David	@cl.cam.ac.uk
ATC_17_035	Bressana, Pietro	@usi.ch	Mai, Luo	@imperial.ac.uk
ATC_17_035	Bressana, Pietro	@usi.ch	Moore, Andrew W.	@cl.cam.ac.uk
ATC_17_035	Bressana, Pietro	@usi.ch	Mortier, Richard	@cl.cam.ac.uk
ATC_17_035	Bressana, Pietro	@usi.ch	Pietzuch, Peter	@doc.ic.ac.uk
ATC_17_035	Bressana, Pietro	@usi.ch	Shipton, Jonny
ATC_17_035	Bressana, Pietro	@usi.ch	Soule, Robert	@usi.ch
ATC_17_035	Bressana, Pietro	@usi.ch	Sultana, Nik
ATC_17_035	Bressana, Pietro	@usi.ch	Wojcik, Marcin
ATC_17_035	Bressana, Pietro	@usi.ch	Zilberman, Noa	@cl.cam.ac.uk
ATC_17_035	Clegg, Richard	@qmul.ac.uk	Clegg, Richard	@qmul.ac.uk
ATC_17_035	Clegg, Richard	@qmul.ac.uk	Costa, Paolo	@microsoft.com
ATC_17_035	Clegg, Richard	@qmul.ac.uk	Crowcroft, Jon	@cl.cam.ac.uk
ATC_17_035	Clegg, Richard	@qmul.ac.uk	Galea, Salvator	@cl.cam.ac.uk
ATC_17_035	Clegg, Richard	@qmul.ac.uk	Greaves, David	@cl.cam.ac.uk
ATC_17_035	Clegg, Richard	@qmul.ac.uk	Mai, Luo	@imperial.ac.uk
ATC_17_035	Clegg, Richard	@qmul.ac.uk	Moore, Andrew W.	@cl.cam.ac.uk
ATC_17_035	Clegg, Richard	@qmul.ac.uk	Mortier, Richard	@cl.cam.ac.uk
ATC_17_035	Clegg, Richard	@qmul.ac.uk	Pietzuch, Peter	@doc.ic.ac.uk
ATC_17_035	Clegg, Richard	@qmul.ac.uk	Shipton, Jonny
ATC_17_035	Clegg, Richard	@qmul.ac.uk	Soule, Robert	@usi.ch
ATC_17_035	Clegg, Richard	@qmul.ac.uk	Sultana, Nik
ATC_17_035	Clegg, Richard	@qmul.ac.uk	Wojcik, Marcin
ATC_17_035	Clegg, Richard	@qmul.ac.uk	Zilberman, Noa	@cl.cam.ac.uk
ATC_17_035	Costa, Paolo	@microsoft.com	Costa, Paolo	@microsoft.com
ATC_17_035	Costa, Paolo	@microsoft.com	Crowcroft, Jon	@cl.cam.ac.uk
ATC_17_035	Costa, Paolo	@microsoft.com	Galea, Salvator	@cl.cam.ac.uk
ATC_17_035	Costa, Paolo	@microsoft.com	Greaves, David	@cl.cam.ac.uk
ATC_17_035	Costa, Paolo	@microsoft.com	Mai, Luo	@imperial.ac.uk
ATC_17_035	Costa, Paolo	@microsoft.com	Moore, Andrew W.	@cl.cam.ac.uk
ATC_17_035	Costa, Paolo	@microsoft.com	Mortier, Richard	@cl.cam.ac.uk
ATC_17_035	Costa, Paolo	@microsoft.com	Pietzuch, Peter	@doc.ic.ac.uk
ATC_17_035	Costa, Paolo	@microsoft.com	Shipton, Jonny
ATC_17_035	Costa, Paolo	@microsoft.com	Soule, Robert	@usi.ch
ATC_17_035	Costa, Paolo	@microsoft.com	Sultana, Nik
ATC_17_035	Costa, Paolo	@microsoft.com	Wojcik, Marcin
ATC_17_035	Costa, Paolo	@microsoft.com	Zilberman, Noa	@cl.cam.ac.uk
ATC_17_035	Crowcroft, Jon	@cl.cam.ac.uk	Crowcroft, Jon	@cl.cam.ac.uk
ATC_17_035	Crowcroft, Jon	@cl.cam.ac.uk	Galea, Salvator	@cl.cam.ac.uk
ATC_17_035	Crowcroft, Jon	@cl.cam.ac.uk	Greaves, David	@cl.cam.ac.uk
ATC_17_035	Crowcroft, Jon	@cl.cam.ac.uk	Mai, Luo	@imperial.ac.uk
ATC_17_035	Crowcroft, Jon	@cl.cam.ac.uk	Moore, Andrew W.	@cl.cam.ac.uk
ATC_17_035	Crowcroft, Jon	@cl.cam.ac.uk	Mortier, Richard	@cl.cam.ac.uk
ATC_17_035	Crowcroft, Jon	@cl.cam.ac.uk	Pietzuch, Peter	@doc.ic.ac.uk
ATC_17_035	Crowcroft, Jon	@cl.cam.ac.uk	Shipton, Jonny
ATC_17_035	Crowcroft, Jon	@cl.cam.ac.uk	Soule, Robert	@usi.ch
ATC_17_035	Crowcroft, Jon	@cl.cam.ac.uk	Sultana, Nik
ATC_17_035	Crowcroft, Jon	@cl.cam.ac.uk	Wojcik, Marcin
ATC_17_035	Crowcroft, Jon	@cl.cam.ac.uk	Zilberman, Noa	@cl.cam.ac.uk
ATC_17_035	Galea, Salvator	@cl.cam.ac.uk	Galea, Salvator	@cl.cam.ac.uk
ATC_17_035	Galea, Salvator	@cl.cam.ac.uk	Greaves, David	@cl.cam.ac.uk
ATC_17_035	Galea, Salvator	@cl.cam.ac.uk	Mai, Luo	@imperial.ac.uk
ATC_17_035	Galea, Salvator	@cl.cam.ac.uk	Moore, Andrew W.	@cl.cam.ac.uk
ATC_17_035	Galea, Salvator	@cl.cam.ac.uk	Mortier, Richard	@cl.cam.ac.uk
ATC_17_035	Galea, Salvator	@cl.cam.ac.uk	Pietzuch, Peter	@doc.ic.ac.uk
ATC_17_035	Galea, Salvator	@cl.cam.ac.uk	Shipton, Jonny
ATC_17_035	Galea, Salvator	@cl.cam.ac.uk	Soule, Robert	@usi.ch
ATC_17_035	Galea, Salvator	@cl.cam.ac.uk	Sultana, Nik
ATC_17_035	Galea, Salvator	@cl.cam.ac.uk	Wojcik, Marcin
ATC_17_035	Galea, Salvator	@cl.cam.ac.uk	Zilberman, Noa	@cl.cam.ac.uk
ATC_17_035	Greaves, David	@cl.cam.ac.uk	Greaves, David	@cl.cam.ac.uk
ATC_17_035	Greaves, David	@cl.cam.ac.uk	Mai, Luo	@imperial.ac.uk
ATC_17_035	Greaves, David	@cl.cam.ac.uk	Moore, Andrew W.	@cl.cam.ac.uk
ATC_17_035	Greaves, David	@cl.cam.ac.uk	Mortier, Richard	@cl.cam.ac.uk
ATC_17_035	Greaves, David	@cl.cam.ac.uk	Pietzuch, Peter	@doc.ic.ac.uk
ATC_17_035	Greaves, David	@cl.cam.ac.uk	Shipton, Jonny
ATC_17_035	Greaves, David	@cl.cam.ac.uk	Soule, Robert	@usi.ch
ATC_17_035	Greaves, David	@cl.cam.ac.uk	Sultana, Nik
ATC_17_035	Greaves, David	@cl.cam.ac.uk	Wojcik, Marcin
ATC_17_035	Greaves, David	@cl.cam.ac.uk	Zilberman, Noa	@cl.cam.ac.uk
ATC_17_035	Mai, Luo	@imperial.ac.uk	Mai, Luo	@imperial.ac.uk
ATC_17_035	Mai, Luo	@imperial.ac.uk	Moore, Andrew W.	@cl.cam.ac.uk
ATC_17_035	Mai, Luo	@imperial.ac.uk	Mortier, Richard	@cl.cam.ac.uk
ATC_17_035	Mai, Luo	@imperial.ac.uk	Pietzuch, Peter	@doc.ic.ac.uk
ATC_17_035	Mai, Luo	@imperial.ac.uk	Shipton, Jonny
ATC_17_035	Mai, Luo	@imperial.ac.uk	Soule, Robert	@usi.ch
ATC_17_035	Mai, Luo	@imperial.ac.uk	Sultana, Nik
ATC_17_035	Mai, Luo	@imperial.ac.uk	Wojcik, Marcin
ATC_17_035	Mai, Luo	@imperial.ac.uk	Zilberman, Noa	@cl.cam.ac.uk
ATC_17_035	Moore, Andrew W.	@cl.cam.ac.uk	Moore, Andrew W.	@cl.cam.ac.uk
ATC_17_035	Moore, Andrew W.	@cl.cam.ac.uk	Mortier, Richard	@cl.cam.ac.uk
ATC_17_035	Moore, Andrew W.	@cl.cam.ac.uk	Pietzuch, Peter	@doc.ic.ac.uk
ATC_17_035	Moore, Andrew W.	@cl.cam.ac.uk	Shipton, Jonny
ATC_17_035	Moore, Andrew W.	@cl.cam.ac.uk	Soule, Robert	@usi.ch
ATC_17_035	Moore, Andrew W.	@cl.cam.ac.uk	Sultana, Nik
ATC_17_035	Moore, Andrew W.	@cl.cam.ac.uk	Wojcik, Marcin
ATC_17_035	Moore, Andrew W.	@cl.cam.ac.uk	Zilberman, Noa	@cl.cam.ac.uk
ATC_17_035	Mortier, Richard	@cl.cam.ac.uk	Mortier, Richard	@cl.cam.ac.uk
ATC_17_035	Mortier, Richard	@cl.cam.ac.uk	Pietzuch, Peter	@doc.ic.ac.uk
ATC_17_035	Mortier, Richard	@cl.cam.ac.uk	Shipton, Jonny
ATC_17_035	Mortier, Richard	@cl.cam.ac.uk	Soule, Robert	@usi.ch
ATC_17_035	Mortier, Richard	@cl.cam.ac.uk	Sultana, Nik
ATC_17_035	Mortier, Richard	@cl.cam.ac.uk	Wojcik, Marcin
ATC_17_035	Mortier, Richard	@cl.cam.ac.uk	Zilberman, Noa	@cl.cam.ac.uk
ATC_17_035	Pietzuch, Peter	@doc.ic.ac.uk	Pietzuch, Peter	@doc.ic.ac.uk
ATC_17_035	Pietzuch, Peter	@doc.ic.ac.uk	Shipton, Jonny
ATC_17_035	Pietzuch, Peter	@doc.ic.ac.uk	Soule, Robert	@usi.ch
ATC_17_035	Pietzuch, Peter	@doc.ic.ac.uk	Sultana, Nik
ATC_17_035	Pietzuch, Peter	@doc.ic.ac.uk	Wojcik, Marcin
ATC_17_035	Pietzuch, Peter	@doc.ic.ac.uk	Zilberman, Noa	@cl.cam.ac.uk
ATC_17_035	Shipton, Jonny		Shipton, Jonny
ATC_17_035	Shipton, Jonny		Soule, Robert	@usi.ch
ATC_17_035	Shipton, Jonny		Sultana, Nik
ATC_17_035	Shipton, Jonny		Wojcik, Marcin
ATC_17_035	Shipton, Jonny		Zilberman, Noa	@cl.cam.ac.uk
ATC_17_035	Soule, Robert	@usi.ch	Soule, Robert	@usi.ch
ATC_17_035	Soule, Robert	@usi.ch	Sultana, Nik
ATC_17_035	Soule, Robert	@usi.ch	Wojcik, Marcin
ATC_17_035	Soule, Robert	@usi.ch	Zilberman, Noa	@cl.cam.ac.uk
ATC_17_035	Sultana, Nik		Sultana, Nik
ATC_17_035	Sultana, Nik		Wojcik, Marcin
ATC_17_035	Sultana, Nik		Zilberman, Noa	@cl.cam.ac.uk
ATC_17_035	Wojcik, Marcin		Wojcik, Marcin
ATC_17_035	Wojcik, Marcin		Zilberman, Noa	@cl.cam.ac.uk
ATC_17_035	Zilberman, Noa	@cl.cam.ac.uk	Zilberman, Noa	@cl.cam.ac.uk
ATC_17_036	Gan, Ze		Gan, Ze
ATC_17_036	Gan, Ze		Moon, Sue	@kaist.edu
ATC_17_036	Gan, Ze		Son, Jeongseok	@kaist.ac.kr
ATC_17_036	Gan, Ze		Tan, Kun	@huawei.com
ATC_17_036	Gan, Ze		Wang, Paul
ATC_17_036	Gan, Ze		Xiong, Yongqiang	@microsoft.com
ATC_17_036	Moon, Sue	@kaist.edu	Moon, Sue	@kaist.edu
ATC_17_036	Moon, Sue	@kaist.edu	Son, Jeongseok	@kaist.ac.kr
ATC_17_036	Moon, Sue	@kaist.edu	Tan, Kun	@huawei.com
ATC_17_036	Moon, Sue	@kaist.edu	Wang, Paul
ATC_17_036	Moon, Sue	@kaist.edu	Xiong, Yongqiang	@microsoft.com
ATC_17_036	Son, Jeongseok	@kaist.ac.kr	Son, Jeongseok	@kaist.ac.kr
ATC_17_036	Son, Jeongseok	@kaist.ac.kr	Tan, Kun	@huawei.com
ATC_17_036	Son, Jeongseok	@kaist.ac.kr	Wang, Paul
ATC_17_036	Son, Jeongseok	@kaist.ac.kr	Xiong, Yongqiang	@microsoft.com
ATC_17_036	Tan, Kun	@huawei.com	Tan, Kun	@huawei.com
ATC_17_036	Tan, Kun	@huawei.com	Wang, Paul
ATC_17_036	Tan, Kun	@huawei.com	Xiong, Yongqiang	@microsoft.com
ATC_17_036	Wang, Paul		Wang, Paul
ATC_17_036	Wang, Paul		Xiong, Yongqiang	@microsoft.com
ATC_17_036	Xiong, Yongqiang	@microsoft.com	Xiong, Yongqiang	@microsoft.com
ATC_17_037	Ahmad, Irfan		Ahmad, Irfan
ATC_17_037	Ahmad, Irfan		Park, Nohhyun	@umn.edu
ATC_17_037	Ahmad, Irfan		Saemundsson, Trausti	@ru.is
ATC_17_037	Ahmad, Irfan		Waldspurger, Carl	@waldspurger.org
ATC_17_037	Park, Nohhyun	@umn.edu	Park, Nohhyun	@umn.edu
ATC_17_037	Park, Nohhyun	@umn.edu	Saemundsson, Trausti	@ru.is
ATC_17_037	Park, Nohhyun	@umn.edu	Waldspurger, Carl	@waldspurger.org
ATC_17_037	Saemundsson, Trausti	@ru.is	Saemundsson, Trausti	@ru.is
ATC_17_037	Saemundsson, Trausti	@ru.is	Waldspurger, Carl	@waldspurger.org
ATC_17_037	Waldspurger, Carl	@waldspurger.org	Waldspurger, Carl	@waldspurger.org
ATC_17_038	Blankstein, Aaron	@cs.princeton.edu	Blankstein, Aaron	@cs.princeton.edu
ATC_17_038	Blankstein, Aaron	@cs.princeton.edu	Freedman, Michael J.	@cs.princeton.edu
ATC_17_038	Blankstein, Aaron	@cs.princeton.edu	Sen, Siddhartha	@cs.princeton.edu
ATC_17_038	Freedman, Michael J.	@cs.princeton.edu	Freedman, Michael J.	@cs.princeton.edu
ATC_17_038	Freedman, Michael J.	@cs.princeton.edu	Sen, Siddhartha	@cs.princeton.edu
ATC_17_038	Sen, Siddhartha	@cs.princeton.edu	Sen, Siddhartha	@cs.princeton.edu
ATC_17_039	Levis, Philip	@cs.stanford.edu	Levis, Philip	@cs.stanford.edu
ATC_17_039	Levis, Philip	@cs.stanford.edu	Mashayekhi, Omid	@stanford.edu
ATC_17_039	Levis, Philip	@cs.stanford.edu	Qu, Hang
ATC_17_039	Levis, Philip	@cs.stanford.edu	Shah, Chinmayee	@stanford.edu
ATC_17_039	Mashayekhi, Omid	@stanford.edu	Mashayekhi, Omid	@stanford.edu
ATC_17_039	Mashayekhi, Omid	@stanford.edu	Qu, Hang
ATC_17_039	Mashayekhi, Omid	@stanford.edu	Shah, Chinmayee	@stanford.edu
ATC_17_039	Qu, Hang		Qu, Hang
ATC_17_039	Qu, Hang		Shah, Chinmayee	@stanford.edu
ATC_17_039	Shah, Chinmayee	@stanford.edu	Shah, Chinmayee	@stanford.edu
ATC_17_040	Dietrich, Christian	@sra.uni-hannover.de	Dietrich, Christian	@sra.uni-hannover.de
ATC_17_040	Dietrich, Christian	@sra.uni-hannover.de	Füracker, Ludwig
ATC_17_040	Dietrich, Christian	@sra.uni-hannover.de	Lohmann, Daniel	@cs.fau.de
ATC_17_040	Dietrich, Christian	@sra.uni-hannover.de	Rothberg, Valentin	@sra.uni-hannover.de
ATC_17_040	Dietrich, Christian	@sra.uni-hannover.de	Ziegler, Andreas	@cs.fau.de
ATC_17_040	Füracker, Ludwig		Füracker, Ludwig
ATC_17_040	Füracker, Ludwig		Lohmann, Daniel	@cs.fau.de
ATC_17_040	Füracker, Ludwig		Rothberg, Valentin	@sra.uni-hannover.de
ATC_17_040	Füracker, Ludwig		Ziegler, Andreas	@cs.fau.de
ATC_17_040	Lohmann, Daniel	@cs.fau.de	Lohmann, Daniel	@cs.fau.de
ATC_17_040	Lohmann, Daniel	@cs.fau.de	Rothberg, Valentin	@sra.uni-hannover.de
ATC_17_040	Lohmann, Daniel	@cs.fau.de	Ziegler, Andreas	@cs.fau.de
ATC_17_040	Rothberg, Valentin	@sra.uni-hannover.de	Rothberg, Valentin	@sra.uni-hannover.de
ATC_17_040	Rothberg, Valentin	@sra.uni-hannover.de	Ziegler, Andreas	@cs.fau.de
ATC_17_040	Ziegler, Andreas	@cs.fau.de	Ziegler, Andreas	@cs.fau.de
ATC_17_041	Chen, Yu Lin		Chen, Yu Lin
ATC_17_041	Chen, Yu Lin		Huang, Cheng	@microsoft.com
ATC_17_041	Chen, Yu Lin		Li, Jin	@microsoft.com
ATC_17_041	Chen, Yu Lin		Li, Jinyang2	@cs.nyu.edu
ATC_17_041	Chen, Yu Lin		Mu, Shuai	@cs.nyu.edu
ATC_17_041	Chen, Yu Lin		Ogus, Aaron
ATC_17_041	Chen, Yu Lin		Phillips, Douglas
ATC_17_041	Huang, Cheng	@microsoft.com	Huang, Cheng	@microsoft.com
ATC_17_041	Huang, Cheng	@microsoft.com	Li, Jin	@microsoft.com
ATC_17_041	Huang, Cheng	@microsoft.com	Li, Jinyang2	@cs.nyu.edu
ATC_17_041	Huang, Cheng	@microsoft.com	Mu, Shuai	@cs.nyu.edu
ATC_17_041	Huang, Cheng	@microsoft.com	Ogus, Aaron
ATC_17_041	Huang, Cheng	@microsoft.com	Phillips, Douglas
ATC_17_041	Li, Jin	@microsoft.com	Li, Jin	@microsoft.com
ATC_17_041	Li, Jin	@microsoft.com	Li, Jinyang2	@cs.nyu.edu
ATC_17_041	Li, Jin	@microsoft.com	Mu, Shuai	@cs.nyu.edu
ATC_17_041	Li, Jin	@microsoft.com	Ogus, Aaron
ATC_17_041	Li, Jin	@microsoft.com	Phillips, Douglas
ATC_17_041	Li, Jinyang2	@cs.nyu.edu	Li, Jinyang2	@cs.nyu.edu
ATC_17_041	Li, Jinyang2	@cs.nyu.edu	Mu, Shuai	@cs.nyu.edu
ATC_17_041	Li, Jinyang2	@cs.nyu.edu	Ogus, Aaron
ATC_17_041	Li, Jinyang2	@cs.nyu.edu	Phillips, Douglas
ATC_17_041	Mu, Shuai	@cs.nyu.edu	Mu, Shuai	@cs.nyu.edu
ATC_17_041	Mu, Shuai	@cs.nyu.edu	Ogus, Aaron
ATC_17_041	Mu, Shuai	@cs.nyu.edu	Phillips, Douglas
ATC_17_041	Ogus, Aaron		Ogus, Aaron
ATC_17_041	Ogus, Aaron		Phillips, Douglas
ATC_17_041	Phillips, Douglas		Phillips, Douglas
ATC_17_042	Cao, Shunde		Cao, Shunde
ATC_17_042	Cao, Shunde		Hua, Yu	@hust.edu.cn
ATC_17_042	Cao, Shunde		Jiang, Song	@uta.edu
ATC_17_042	Cao, Shunde		Lia, Qiuyu
ATC_17_042	Cao, Shunde		Sun, Yuanyuan
ATC_17_042	Cao, Shunde		Zuo, Pengfei	@hust.edu.cn
ATC_17_042	Hua, Yu	@hust.edu.cn	Hua, Yu	@hust.edu.cn
ATC_17_042	Hua, Yu	@hust.edu.cn	Jiang, Song	@uta.edu
ATC_17_042	Hua, Yu	@hust.edu.cn	Lia, Qiuyu
ATC_17_042	Hua, Yu	@hust.edu.cn	Sun, Yuanyuan
ATC_17_042	Hua, Yu	@hust.edu.cn	Zuo, Pengfei	@hust.edu.cn
ATC_17_042	Jiang, Song	@uta.edu	Jiang, Song	@uta.edu
ATC_17_042	Jiang, Song	@uta.edu	Lia, Qiuyu
ATC_17_042	Jiang, Song	@uta.edu	Sun, Yuanyuan
ATC_17_042	Jiang, Song	@uta.edu	Zuo, Pengfei	@hust.edu.cn
ATC_17_042	Lia, Qiuyu		Lia, Qiuyu
ATC_17_042	Lia, Qiuyu		Sun, Yuanyuan
ATC_17_042	Lia, Qiuyu		Zuo, Pengfei	@hust.edu.cn
ATC_17_042	Sun, Yuanyuan		Sun, Yuanyuan
ATC_17_042	Sun, Yuanyuan		Zuo, Pengfei	@hust.edu.cn
ATC_17_042	Zuo, Pengfei	@hust.edu.cn	Zuo, Pengfei	@hust.edu.cn
ATC_17_043	Huang, Qun	@cse.cuhk.edu.hk	Huang, Qun	@cse.cuhk.edu.hk
ATC_17_043	Huang, Qun	@cse.cuhk.edu.hk	Lee, Patrick P. C.	@cse.cuhk.edu.hk
ATC_17_043	Huang, Qun	@cse.cuhk.edu.hk	Li, Runhui	@cse.cuhk.edu.hk
ATC_17_043	Huang, Qun	@cse.cuhk.edu.hk	Li, Xiaolu
ATC_17_043	Lee, Patrick P. C.	@cse.cuhk.edu.hk	Lee, Patrick P. C.	@cse.cuhk.edu.hk
ATC_17_043	Lee, Patrick P. C.	@cse.cuhk.edu.hk	Li, Runhui	@cse.cuhk.edu.hk
ATC_17_043	Lee, Patrick P. C.	@cse.cuhk.edu.hk	Li, Xiaolu
ATC_17_043	Li, Runhui	@cse.cuhk.edu.hk	Li, Runhui	@cse.cuhk.edu.hk
ATC_17_043	Li, Runhui	@cse.cuhk.edu.hk	Li, Xiaolu
ATC_17_043	Li, Xiaolu		Li, Xiaolu
ATC_17_044	Li, Dongsheng	@nudt.edu.cn	Li, Dongsheng	@nudt.edu.cn
ATC_17_044	Li, Dongsheng	@nudt.edu.cn	Li, Huiba
ATC_17_044	Li, Dongsheng	@nudt.edu.cn	Liu, Shengyun
ATC_17_044	Li, Dongsheng	@nudt.edu.cn	Liu, Xiaohui
ATC_17_044	Li, Dongsheng	@nudt.edu.cn	Peng, Yuxing
ATC_17_044	Li, Dongsheng	@nudt.edu.cn	Zhang, Yiming
ATC_17_044	Li, Dongsheng	@nudt.edu.cn	Zhang, Zhiming
ATC_17_044	Li, Huiba		Li, Huiba
ATC_17_044	Li, Huiba		Liu, Shengyun
ATC_17_044	Li, Huiba		Liu, Xiaohui
ATC_17_044	Li, Huiba		Peng, Yuxing
ATC_17_044	Li, Huiba		Zhang, Yiming
ATC_17_044	Li, Huiba		Zhang, Zhiming
ATC_17_044	Liu, Shengyun		Liu, Shengyun
ATC_17_044	Liu, Shengyun		Liu, Xiaohui
ATC_17_044	Liu, Shengyun		Peng, Yuxing
ATC_17_044	Liu, Shengyun		Zhang, Yiming
ATC_17_044	Liu, Shengyun		Zhang, Zhiming
ATC_17_044	Liu, Xiaohui		Liu, Xiaohui
ATC_17_044	Liu, Xiaohui		Peng, Yuxing
ATC_17_044	Liu, Xiaohui		Zhang, Yiming
ATC_17_044	Liu, Xiaohui		Zhang, Zhiming
ATC_17_044	Peng, Yuxing		Peng, Yuxing
ATC_17_044	Peng, Yuxing		Zhang, Yiming
ATC_17_044	Peng, Yuxing		Zhang, Zhiming
ATC_17_044	Zhang, Yiming		Zhang, Yiming
ATC_17_044	Zhang, Yiming		Zhang, Zhiming
ATC_17_044	Zhang, Zhiming		Zhang, Zhiming
ATC_17_045	Hähnel, Marcus	@tudos.org	Hähnel, Marcus	@tudos.org
ATC_17_045	Hähnel, Marcus	@tudos.org	Härtig, Hermann
ATC_17_045	Hähnel, Marcus	@tudos.org	Ilsche, Thomas	@tu-dresden.de
ATC_17_045	Hähnel, Marcus	@tudos.org	Nagel, Wolfgang E.
ATC_17_045	Hähnel, Marcus	@tudos.org	Roitzsch, Michael
ATC_17_045	Hähnel, Marcus	@tudos.org	Smejkal, Till	@tu-dresden.de
ATC_17_045	Härtig, Hermann		Härtig, Hermann
ATC_17_045	Härtig, Hermann		Ilsche, Thomas	@tu-dresden.de
ATC_17_045	Härtig, Hermann		Nagel, Wolfgang E.
ATC_17_045	Härtig, Hermann		Roitzsch, Michael
ATC_17_045	Härtig, Hermann		Smejkal, Till	@tu-dresden.de
ATC_17_045	Ilsche, Thomas	@tu-dresden.de	Ilsche, Thomas	@tu-dresden.de
ATC_17_045	Ilsche, Thomas	@tu-dresden.de	Nagel, Wolfgang E.
ATC_17_045	Ilsche, Thomas	@tu-dresden.de	Roitzsch, Michael
ATC_17_045	Ilsche, Thomas	@tu-dresden.de	Smejkal, Till	@tu-dresden.de
ATC_17_045	Nagel, Wolfgang E.		Nagel, Wolfgang E.
ATC_17_045	Nagel, Wolfgang E.		Roitzsch, Michael
ATC_17_045	Nagel, Wolfgang E.		Smejkal, Till	@tu-dresden.de
ATC_17_045	Roitzsch, Michael		Roitzsch, Michael
ATC_17_045	Roitzsch, Michael		Smejkal, Till	@tu-dresden.de
ATC_17_045	Smejkal, Till	@tu-dresden.de	Smejkal, Till	@tu-dresden.de
ATC_17_046	Kashyap, Sanidhya	@gatech.edu	Kashyap, Sanidhya	@gatech.edu
ATC_17_046	Kashyap, Sanidhya	@gatech.edu	Kim, Taesoo	@gatech.edu
ATC_17_046	Kashyap, Sanidhya	@gatech.edu	Min, Changwoo	@vt.edu
ATC_17_046	Kim, Taesoo	@gatech.edu	Kim, Taesoo	@gatech.edu
ATC_17_046	Kim, Taesoo	@gatech.edu	Min, Changwoo	@vt.edu
ATC_17_046	Min, Changwoo	@vt.edu	Min, Changwoo	@vt.edu
ATC_17_047	Jeon, Myeongjae	@microsoft.com	Jeon, Myeongjae	@microsoft.com
ATC_17_047	Jeon, Myeongjae	@microsoft.com	Lin, Felix Xiaozhu	@purdue.edu
ATC_17_047	Jeon, Myeongjae	@microsoft.com	Mckinley, Kathryn S.	@cs.utexas.edu
ATC_17_047	Jeon, Myeongjae	@microsoft.com	Miao, Hongyu
ATC_17_047	Jeon, Myeongjae	@microsoft.com	Park, Heejin	@purdue.edu
ATC_17_047	Jeon, Myeongjae	@microsoft.com	Pekhimenko, Gennady	@cs.toronto.edu
ATC_17_047	Lin, Felix Xiaozhu	@purdue.edu	Lin, Felix Xiaozhu	@purdue.edu
ATC_17_047	Lin, Felix Xiaozhu	@purdue.edu	Mckinley, Kathryn S.	@cs.utexas.edu
ATC_17_047	Lin, Felix Xiaozhu	@purdue.edu	Miao, Hongyu
ATC_17_047	Lin, Felix Xiaozhu	@purdue.edu	Park, Heejin	@purdue.edu
ATC_17_047	Lin, Felix Xiaozhu	@purdue.edu	Pekhimenko, Gennady	@cs.toronto.edu
ATC_17_047	Mckinley, Kathryn S.	@cs.utexas.edu	Mckinley, Kathryn S.	@cs.utexas.edu
ATC_17_047	Mckinley, Kathryn S.	@cs.utexas.edu	Miao, Hongyu
ATC_17_047	Mckinley, Kathryn S.	@cs.utexas.edu	Park, Heejin	@purdue.edu
ATC_17_047	Mckinley, Kathryn S.	@cs.utexas.edu	Pekhimenko, Gennady	@cs.toronto.edu
ATC_17_047	Miao, Hongyu		Miao, Hongyu
ATC_17_047	Miao, Hongyu		Park, Heejin	@purdue.edu
ATC_17_047	Miao, Hongyu		Pekhimenko, Gennady	@cs.toronto.edu
ATC_17_047	Park, Heejin	@purdue.edu	Park, Heejin	@purdue.edu
ATC_17_047	Park, Heejin	@purdue.edu	Pekhimenko, Gennady	@cs.toronto.edu
ATC_17_047	Pekhimenko, Gennady	@cs.toronto.edu	Pekhimenko, Gennady	@cs.toronto.edu
ATC_17_048	Lepers, Baptiste	@epfl.ch	Lepers, Baptiste	@epfl.ch
ATC_17_048	Lepers, Baptiste	@epfl.ch	Malicevic, Jasmina	@epfl.ch
ATC_17_048	Lepers, Baptiste	@epfl.ch	Zwaenepoel, Willy	@epfl.ch
ATC_17_048	Malicevic, Jasmina	@epfl.ch	Malicevic, Jasmina	@epfl.ch
ATC_17_048	Malicevic, Jasmina	@epfl.ch	Zwaenepoel, Willy	@epfl.ch
ATC_17_048	Zwaenepoel, Willy	@epfl.ch	Zwaenepoel, Willy	@epfl.ch
ATC_17_049	Porter, Donald E.	@cs.unc.edu	Porter, Donald E.	@cs.unc.edu
ATC_17_049	Porter, Donald E.	@cs.unc.edu	Tsai, Chia-Che	@cs.stonybrook.edu
ATC_17_049	Porter, Donald E.	@cs.unc.edu	Vij, Mona
ATC_17_049	Tsai, Chia-Che	@cs.stonybrook.edu	Tsai, Chia-Che	@cs.stonybrook.edu
ATC_17_049	Tsai, Chia-Che	@cs.stonybrook.edu	Vij, Mona
ATC_17_049	Vij, Mona		Vij, Mona
ATC_17_050	Beck, Martin	@embl.de	Beck, Martin	@embl.de
ATC_17_050	Beck, Martin	@embl.de	Bhatotia, Pramod	@ed.ac.uk
ATC_17_050	Beck, Martin	@embl.de	Chen, Ruichuan	@ruichuan.org
ATC_17_050	Beck, Martin	@embl.de	Fetzer, Christof	@tu-dresden.de
ATC_17_050	Beck, Martin	@embl.de	Quoc, Do Le	@se.inf.tu-dresden.de
ATC_17_050	Beck, Martin	@embl.de	Strufe, Thorsten
ATC_17_050	Bhatotia, Pramod	@ed.ac.uk	Bhatotia, Pramod	@ed.ac.uk
ATC_17_050	Bhatotia, Pramod	@ed.ac.uk	Chen, Ruichuan	@ruichuan.org
ATC_17_050	Bhatotia, Pramod	@ed.ac.uk	Fetzer, Christof	@tu-dresden.de
ATC_17_050	Bhatotia, Pramod	@ed.ac.uk	Quoc, Do Le	@se.inf.tu-dresden.de
ATC_17_050	Bhatotia, Pramod	@ed.ac.uk	Strufe, Thorsten
ATC_17_050	Chen, Ruichuan	@ruichuan.org	Chen, Ruichuan	@ruichuan.org
ATC_17_050	Chen, Ruichuan	@ruichuan.org	Fetzer, Christof	@tu-dresden.de
ATC_17_050	Chen, Ruichuan	@ruichuan.org	Quoc, Do Le	@se.inf.tu-dresden.de
ATC_17_050	Chen, Ruichuan	@ruichuan.org	Strufe, Thorsten
ATC_17_050	Fetzer, Christof	@tu-dresden.de	Fetzer, Christof	@tu-dresden.de
ATC_17_050	Fetzer, Christof	@tu-dresden.de	Quoc, Do Le	@se.inf.tu-dresden.de
ATC_17_050	Fetzer, Christof	@tu-dresden.de	Strufe, Thorsten
ATC_17_050	Quoc, Do Le	@se.inf.tu-dresden.de	Quoc, Do Le	@se.inf.tu-dresden.de
ATC_17_050	Quoc, Do Le	@se.inf.tu-dresden.de	Strufe, Thorsten
ATC_17_050	Strufe, Thorsten		Strufe, Thorsten
ATC_17_051	Cappos, Justin	@nyu.edu	Cappos, Justin	@nyu.edu
ATC_17_051	Cappos, Justin	@nyu.edu	Diaz, Vladimir
ATC_17_051	Cappos, Justin	@nyu.edu	Kuppusamy, Trishank Karthik	@nyu.edu
ATC_17_051	Diaz, Vladimir		Diaz, Vladimir
ATC_17_051	Diaz, Vladimir		Kuppusamy, Trishank Karthik	@nyu.edu
ATC_17_051	Kuppusamy, Trishank Karthik	@nyu.edu	Kuppusamy, Trishank Karthik	@nyu.edu
ATC_17_052	Kim, Su Yong		Kim, Su Yong
ATC_17_052	Kim, Su Yong		Kim, Taesoo	@gatech.edu
ATC_17_052	Kim, Su Yong		Lee, Byoungyoung	@purdue.edu
ATC_17_052	Kim, Su Yong		Lee, Sangho	@gatech.edu
ATC_17_052	Kim, Su Yong		Xu, Wen	@gatech.edu
ATC_17_052	Kim, Su Yong		Yun, Insu
ATC_17_052	Kim, Su Yong		Yun, Youngtae
ATC_17_052	Kim, Taesoo	@gatech.edu	Kim, Taesoo	@gatech.edu
ATC_17_052	Kim, Taesoo	@gatech.edu	Lee, Byoungyoung	@purdue.edu
ATC_17_052	Kim, Taesoo	@gatech.edu	Lee, Sangho	@gatech.edu
ATC_17_052	Kim, Taesoo	@gatech.edu	Xu, Wen	@gatech.edu
ATC_17_052	Kim, Taesoo	@gatech.edu	Yun, Insu
ATC_17_052	Kim, Taesoo	@gatech.edu	Yun, Youngtae
ATC_17_052	Lee, Byoungyoung	@purdue.edu	Lee, Byoungyoung	@purdue.edu
ATC_17_052	Lee, Byoungyoung	@purdue.edu	Lee, Sangho	@gatech.edu
ATC_17_052	Lee, Byoungyoung	@purdue.edu	Xu, Wen	@gatech.edu
ATC_17_052	Lee, Byoungyoung	@purdue.edu	Yun, Insu
ATC_17_052	Lee, Byoungyoung	@purdue.edu	Yun, Youngtae
ATC_17_052	Lee, Sangho	@gatech.edu	Lee, Sangho	@gatech.edu
ATC_17_052	Lee, Sangho	@gatech.edu	Xu, Wen	@gatech.edu
ATC_17_052	Lee, Sangho	@gatech.edu	Yun, Insu
ATC_17_052	Lee, Sangho	@gatech.edu	Yun, Youngtae
ATC_17_052	Xu, Wen	@gatech.edu	Xu, Wen	@gatech.edu
ATC_17_052	Xu, Wen	@gatech.edu	Yun, Insu
ATC_17_052	Xu, Wen	@gatech.edu	Yun, Youngtae
ATC_17_052	Yun, Insu		Yun, Insu
ATC_17_052	Yun, Insu		Yun, Youngtae
ATC_17_052	Yun, Youngtae		Yun, Youngtae
ATC_17_053	Badam, Anirudh	@microsoft.com	Badam, Anirudh	@microsoft.com
ATC_17_053	Badam, Anirudh	@microsoft.com	Hu, Qingda	@mails.tsinghua.edu.cn
ATC_17_053	Badam, Anirudh	@microsoft.com	Moscibroda, Thomas
ATC_17_053	Badam, Anirudh	@microsoft.com	Ren, Jinglei
ATC_17_053	Badam, Anirudh	@microsoft.com	Shu, Jiwu	@tsinghua.edu.cn
ATC_17_053	Hu, Qingda	@mails.tsinghua.edu.cn	Hu, Qingda	@mails.tsinghua.edu.cn
ATC_17_053	Hu, Qingda	@mails.tsinghua.edu.cn	Moscibroda, Thomas
ATC_17_053	Hu, Qingda	@mails.tsinghua.edu.cn	Ren, Jinglei
ATC_17_053	Hu, Qingda	@mails.tsinghua.edu.cn	Shu, Jiwu	@tsinghua.edu.cn
ATC_17_053	Moscibroda, Thomas		Moscibroda, Thomas
ATC_17_053	Moscibroda, Thomas		Ren, Jinglei
ATC_17_053	Moscibroda, Thomas		Shu, Jiwu	@tsinghua.edu.cn
ATC_17_053	Ren, Jinglei		Ren, Jinglei
ATC_17_053	Ren, Jinglei		Shu, Jiwu	@tsinghua.edu.cn
ATC_17_053	Shu, Jiwu	@tsinghua.edu.cn	Shu, Jiwu	@tsinghua.edu.cn
ATC_17_054	Chen, Haibo	@sjtu.edu.cn	Chen, Haibo	@sjtu.edu.cn
ATC_17_054	Chen, Haibo	@sjtu.edu.cn	Dong, Mingkai
ATC_17_054	Dong, Mingkai		Dong, Mingkai
ATC_17_055	Guo, Fan		Guo, Fan
ATC_17_055	Guo, Fan		Jiang, Song	@uta.edu
ATC_17_055	Guo, Fan		Li, Yongkun
ATC_17_055	Guo, Fan		Lui, John C. S.	@cse.cuhk.edu.hk
ATC_17_055	Guo, Fan		Xu, Yinlong
ATC_17_055	Jiang, Song	@uta.edu	Jiang, Song	@uta.edu
ATC_17_055	Jiang, Song	@uta.edu	Li, Yongkun
ATC_17_055	Jiang, Song	@uta.edu	Lui, John C. S.	@cse.cuhk.edu.hk
ATC_17_055	Jiang, Song	@uta.edu	Xu, Yinlong
ATC_17_055	Li, Yongkun		Li, Yongkun
ATC_17_055	Li, Yongkun		Lui, John C. S.	@cse.cuhk.edu.hk
ATC_17_055	Li, Yongkun		Xu, Yinlong
ATC_17_055	Lui, John C. S.	@cse.cuhk.edu.hk	Lui, John C. S.	@cse.cuhk.edu.hk
ATC_17_055	Lui, John C. S.	@cse.cuhk.edu.hk	Xu, Yinlong
ATC_17_055	Xu, Yinlong		Xu, Yinlong
ATC_17_056	Balazinska, Magdalena	@cs.washington.edu	Balazinska, Magdalena	@cs.washington.edu
ATC_17_056	Balazinska, Magdalena	@cs.washington.edu	Wang, Jingjing	@cs.washington.edu
ATC_17_056	Wang, Jingjing	@cs.washington.edu	Wang, Jingjing	@cs.washington.edu
ATC_17_057	Chang, Li-Pin	@cs.nctu.edu.tw	Chang, Li-Pin	@cs.nctu.edu.tw
ATC_17_057	Chang, Li-Pin	@cs.nctu.edu.tw	Hahn, Sangwook Shane	@snu.ac.kr
ATC_17_057	Chang, Li-Pin	@cs.nctu.edu.tw	Ji, Cheng
ATC_17_057	Chang, Li-Pin	@cs.nctu.edu.tw	Kim, Jihong	@davinci.snu.ac.kr
ATC_17_057	Chang, Li-Pin	@cs.nctu.edu.tw	Lee, Sungjin	@csail.mit.edu
ATC_17_057	Chang, Li-Pin	@cs.nctu.edu.tw	Shi, Liang	@cqu.edu.cn
ATC_17_057	Chang, Li-Pin	@cs.nctu.edu.tw	Xue, Chun Jason
ATC_17_057	Chang, Li-Pin	@cs.nctu.edu.tw	Yee, Inhyuk
ATC_17_057	Hahn, Sangwook Shane	@snu.ac.kr	Hahn, Sangwook Shane	@snu.ac.kr
ATC_17_057	Hahn, Sangwook Shane	@snu.ac.kr	Ji, Cheng
ATC_17_057	Hahn, Sangwook Shane	@snu.ac.kr	Kim, Jihong	@davinci.snu.ac.kr
ATC_17_057	Hahn, Sangwook Shane	@snu.ac.kr	Lee, Sungjin	@csail.mit.edu
ATC_17_057	Hahn, Sangwook Shane	@snu.ac.kr	Shi, Liang	@cqu.edu.cn
ATC_17_057	Hahn, Sangwook Shane	@snu.ac.kr	Xue, Chun Jason
ATC_17_057	Hahn, Sangwook Shane	@snu.ac.kr	Yee, Inhyuk
ATC_17_057	Ji, Cheng		Ji, Cheng
ATC_17_057	Ji, Cheng		Kim, Jihong	@davinci.snu.ac.kr
ATC_17_057	Ji, Cheng		Lee, Sungjin	@csail.mit.edu
ATC_17_057	Ji, Cheng		Shi, Liang	@cqu.edu.cn
ATC_17_057	Ji, Cheng		Xue, Chun Jason
ATC_17_057	Ji, Cheng		Yee, Inhyuk
ATC_17_057	Kim, Jihong	@davinci.snu.ac.kr	Kim, Jihong	@davinci.snu.ac.kr
ATC_17_057	Kim, Jihong	@davinci.snu.ac.kr	Lee, Sungjin	@csail.mit.edu
ATC_17_057	Kim, Jihong	@davinci.snu.ac.kr	Shi, Liang	@cqu.edu.cn
ATC_17_057	Kim, Jihong	@davinci.snu.ac.kr	Xue, Chun Jason
ATC_17_057	Kim, Jihong	@davinci.snu.ac.kr	Yee, Inhyuk
ATC_17_057	Lee, Sungjin	@csail.mit.edu	Lee, Sungjin	@csail.mit.edu
ATC_17_057	Lee, Sungjin	@csail.mit.edu	Shi, Liang	@cqu.edu.cn
ATC_17_057	Lee, Sungjin	@csail.mit.edu	Xue, Chun Jason
ATC_17_057	Lee, Sungjin	@csail.mit.edu	Yee, Inhyuk
ATC_17_057	Shi, Liang	@cqu.edu.cn	Shi, Liang	@cqu.edu.cn
ATC_17_057	Shi, Liang	@cqu.edu.cn	Xue, Chun Jason
ATC_17_057	Shi, Liang	@cqu.edu.cn	Yee, Inhyuk
ATC_17_057	Xue, Chun Jason		Xue, Chun Jason
ATC_17_057	Xue, Chun Jason		Yee, Inhyuk
ATC_17_057	Yee, Inhyuk		Yee, Inhyuk
ATC_17_058	Chen, Youmin		Chen, Youmin
ATC_17_058	Chen, Youmin		Li, Tao
ATC_17_058	Chen, Youmin		Lu, Youyou	@mails.tsinghua.edu.cn
ATC_17_058	Chen, Youmin		Shu, Jiwu	@tsinghua.edu.cn
ATC_17_058	Li, Tao		Li, Tao
ATC_17_058	Li, Tao		Lu, Youyou	@mails.tsinghua.edu.cn
ATC_17_058	Li, Tao		Shu, Jiwu	@tsinghua.edu.cn
ATC_17_058	Lu, Youyou	@mails.tsinghua.edu.cn	Lu, Youyou	@mails.tsinghua.edu.cn
ATC_17_058	Lu, Youyou	@mails.tsinghua.edu.cn	Shu, Jiwu	@tsinghua.edu.cn
ATC_17_058	Shu, Jiwu	@tsinghua.edu.cn	Shu, Jiwu	@tsinghua.edu.cn
ATC_17_059	Park, Daejun		Park, Daejun
ATC_17_059	Park, Daejun		Shin, Dongkun	@skku.edu
ATC_17_059	Shin, Dongkun	@skku.edu	Shin, Dongkun	@skku.edu
ATC_17_060	Bianchini, Ricardo		Bianchini, Ricardo
ATC_17_060	Bianchini, Ricardo		Goiri, Íñigo	@microsoft.com
ATC_17_060	Bianchini, Ricardo		Kace, Jason
ATC_17_060	Bianchini, Ricardo		Misra, Pulkit A.	@cs.duke.edu
ATC_17_060	Goiri, Íñigo	@microsoft.com	Goiri, Íñigo	@microsoft.com
ATC_17_060	Goiri, Íñigo	@microsoft.com	Kace, Jason
ATC_17_060	Goiri, Íñigo	@microsoft.com	Misra, Pulkit A.	@cs.duke.edu
ATC_17_060	Kace, Jason		Kace, Jason
ATC_17_060	Kace, Jason		Misra, Pulkit A.	@cs.duke.edu
ATC_17_060	Misra, Pulkit A.	@cs.duke.edu	Misra, Pulkit A.	@cs.duke.edu
CCGrid_17_001	Arabnejad, Hamid	@fe.up.pt	Arabnejad, Hamid	@fe.up.pt
CCGrid_17_001	Arabnejad, Hamid	@fe.up.pt	Estrada, Giovani	@helmholtz-muenchen.de
CCGrid_17_001	Arabnejad, Hamid	@fe.up.pt	Jamshidi, Pooyan	@cs.cmu.edu
CCGrid_17_001	Arabnejad, Hamid	@fe.up.pt	Pahl, Claus	@unibz.it
CCGrid_17_001	Estrada, Giovani	@helmholtz-muenchen.de	Estrada, Giovani	@helmholtz-muenchen.de
CCGrid_17_001	Estrada, Giovani	@helmholtz-muenchen.de	Jamshidi, Pooyan	@cs.cmu.edu
CCGrid_17_001	Estrada, Giovani	@helmholtz-muenchen.de	Pahl, Claus	@unibz.it
CCGrid_17_001	Jamshidi, Pooyan	@cs.cmu.edu	Jamshidi, Pooyan	@cs.cmu.edu
CCGrid_17_001	Jamshidi, Pooyan	@cs.cmu.edu	Pahl, Claus	@unibz.it
CCGrid_17_001	Pahl, Claus	@unibz.it	Pahl, Claus	@unibz.it
CCGrid_17_002	Campbell, Roy	@illinois.edu	Campbell, Roy	@illinois.edu
CCGrid_17_002	Campbell, Roy	@illinois.edu	Chan, Michael
CCGrid_17_002	Campbell, Roy	@illinois.edu	Gupta, Indranil	@illinois.edu
CCGrid_17_002	Campbell, Roy	@illinois.edu	Konstanty, Steven
CCGrid_17_002	Campbell, Roy	@illinois.edu	Mchenry, Kenton
CCGrid_17_002	Campbell, Roy	@illinois.edu	Nahrstedt, Klara	@illinois.edu
CCGrid_17_002	Campbell, Roy	@illinois.edu	Nguyen, Phuong	@illinois.edu
CCGrid_17_002	Campbell, Roy	@illinois.edu	Nicholson, Todd
CCGrid_17_002	Campbell, Roy	@illinois.edu	O'Brien, Thomas
CCGrid_17_002	Campbell, Roy	@illinois.edu	Paquin, Normand
CCGrid_17_002	Campbell, Roy	@illinois.edu	Schwartz-Duval, Aaron	@illinois.edu
CCGrid_17_002	Campbell, Roy	@illinois.edu	Spila, Timothy
CCGrid_17_002	Chan, Michael		Chan, Michael
CCGrid_17_002	Chan, Michael		Gupta, Indranil	@illinois.edu
CCGrid_17_002	Chan, Michael		Konstanty, Steven
CCGrid_17_002	Chan, Michael		Mchenry, Kenton
CCGrid_17_002	Chan, Michael		Nahrstedt, Klara	@illinois.edu
CCGrid_17_002	Chan, Michael		Nguyen, Phuong	@illinois.edu
CCGrid_17_002	Chan, Michael		Nicholson, Todd
CCGrid_17_002	Chan, Michael		O'Brien, Thomas
CCGrid_17_002	Chan, Michael		Paquin, Normand
CCGrid_17_002	Chan, Michael		Schwartz-Duval, Aaron	@illinois.edu
CCGrid_17_002	Chan, Michael		Spila, Timothy
CCGrid_17_002	Gupta, Indranil	@illinois.edu	Gupta, Indranil	@illinois.edu
CCGrid_17_002	Gupta, Indranil	@illinois.edu	Konstanty, Steven
CCGrid_17_002	Gupta, Indranil	@illinois.edu	Mchenry, Kenton
CCGrid_17_002	Gupta, Indranil	@illinois.edu	Nahrstedt, Klara	@illinois.edu
CCGrid_17_002	Gupta, Indranil	@illinois.edu	Nguyen, Phuong	@illinois.edu
CCGrid_17_002	Gupta, Indranil	@illinois.edu	Nicholson, Todd
CCGrid_17_002	Gupta, Indranil	@illinois.edu	O'Brien, Thomas
CCGrid_17_002	Gupta, Indranil	@illinois.edu	Paquin, Normand
CCGrid_17_002	Gupta, Indranil	@illinois.edu	Schwartz-Duval, Aaron	@illinois.edu
CCGrid_17_002	Gupta, Indranil	@illinois.edu	Spila, Timothy
CCGrid_17_002	Konstanty, Steven		Konstanty, Steven
CCGrid_17_002	Konstanty, Steven		Mchenry, Kenton
CCGrid_17_002	Konstanty, Steven		Nahrstedt, Klara	@illinois.edu
CCGrid_17_002	Konstanty, Steven		Nguyen, Phuong	@illinois.edu
CCGrid_17_002	Konstanty, Steven		Nicholson, Todd
CCGrid_17_002	Konstanty, Steven		O'Brien, Thomas
CCGrid_17_002	Konstanty, Steven		Paquin, Normand
CCGrid_17_002	Konstanty, Steven		Schwartz-Duval, Aaron	@illinois.edu
CCGrid_17_002	Konstanty, Steven		Spila, Timothy
CCGrid_17_002	Mchenry, Kenton		Mchenry, Kenton
CCGrid_17_002	Mchenry, Kenton		Nahrstedt, Klara	@illinois.edu
CCGrid_17_002	Mchenry, Kenton		Nguyen, Phuong	@illinois.edu
CCGrid_17_002	Mchenry, Kenton		Nicholson, Todd
CCGrid_17_002	Mchenry, Kenton		O'Brien, Thomas
CCGrid_17_002	Mchenry, Kenton		Paquin, Normand
CCGrid_17_002	Mchenry, Kenton		Schwartz-Duval, Aaron	@illinois.edu
CCGrid_17_002	Mchenry, Kenton		Spila, Timothy
CCGrid_17_002	Nahrstedt, Klara	@illinois.edu	Nahrstedt, Klara	@illinois.edu
CCGrid_17_002	Nahrstedt, Klara	@illinois.edu	Nguyen, Phuong	@illinois.edu
CCGrid_17_002	Nahrstedt, Klara	@illinois.edu	Nicholson, Todd
CCGrid_17_002	Nahrstedt, Klara	@illinois.edu	O'Brien, Thomas
CCGrid_17_002	Nahrstedt, Klara	@illinois.edu	Paquin, Normand
CCGrid_17_002	Nahrstedt, Klara	@illinois.edu	Schwartz-Duval, Aaron	@illinois.edu
CCGrid_17_002	Nahrstedt, Klara	@illinois.edu	Spila, Timothy
CCGrid_17_002	Nguyen, Phuong	@illinois.edu	Nguyen, Phuong	@illinois.edu
CCGrid_17_002	Nguyen, Phuong	@illinois.edu	Nicholson, Todd
CCGrid_17_002	Nguyen, Phuong	@illinois.edu	O'Brien, Thomas
CCGrid_17_002	Nguyen, Phuong	@illinois.edu	Paquin, Normand
CCGrid_17_002	Nguyen, Phuong	@illinois.edu	Schwartz-Duval, Aaron	@illinois.edu
CCGrid_17_002	Nguyen, Phuong	@illinois.edu	Spila, Timothy
CCGrid_17_002	Nicholson, Todd		Nicholson, Todd
CCGrid_17_002	Nicholson, Todd		O'Brien, Thomas
[truncated: 35,657 more rows]
