# Supplementary material for: A survey of accepted authors in computer systems conferences
Source: PeerJ Comput Sci. 2020 Sep 28;6:e299. doi: 10.7717/peerj-cs.299 (PMC7924675; doi:10.7717/peerj-cs.299)
Supplement: Supplemental Information 2 — This is a snapshot of the github repository that includes the data and source code required to reproduce this paper (except for confidential survey data). The snapshot represents commit 6663a253f1ac4dc351a78ccc74c0de80c7cc06ad of http://github.com/eitanf/sysconf. The most pertinent article files are under pubs/diversity-survey/. [file peerj-cs-06-299-s002.bz2 › sysconf/features/persons.csv]

name	gs_email	gender	country	sector	npubs	hindex	hindex5y	i10index	i10index5y	citedby
Aalst, Wil Van Der	@tue.nl	M	NL	EDU	1413	132	90	592	478	76802
Aba, Massinissa Ait	@cea.fr	M	FR	GOV	2	0	0	0	0	0
Ababei, Cristinel	@marquette.edu	M	US	EDU	82	15	13	20	15	1012
Abadi, Daniel J.	@cs.yale.edu	M	US	EDU	98	33	32	46	45	13511
Abadi, Martín		M
Abari, Omid	@mit.edu	M	US	EDU	22	8	8	7	6	167
Abbadi, Amr El	@cs.ucsb.edu	M	US	EDU	484	68	39	225	112	16186
Abbadi, Mohamed		M
Abbas, Naeem	@pnec.nust.edu.pk	M	PK	EDU	15	4	4	1	1	43
Abdel-Majeed, Mohammad	@ju.edu.jo	M	JO	EDU	10	3	3	2	2	94
Abdelbaky, Moustafa	@rutgers.edu	M	US	EDU	20	8	8	7	7	462
Abdelhafez, Hazem	@ece.ubc.ca	M	CA	EDU	9	2	2	0	0	15
Abdelhalim, Amer	@anl.gov	M	US	GOV	16	5	5	3	3	76
Abdelwahed, Sherif	@ece.msstate.edu	M	US	EDU	179	23	16	58	29	1738
Abdelzaher, Tarek	@cs.uiuc.edu	M	US	EDU	568	79	55	228	193	27844
Abdolrashidi, Amirali	@email.ucr.edu	M	US	EDU	11	4	4	3	3	73
Abdulah, Sameh		M
Abduljabbar, Mustafa	@kaust.edu.sa	M	SA	EDU	10	4	3	2	2	89
Abdulla, Parosh Aziz	@it.uu.se	F	SE	EDU	368	39	23	90	61	5367
Abe, Naoki		M
Abe, Tatsuya		M
Abedi, Ali	@maine.edu	M	CA	EDU	149	13	11	18	11	615
Abedjan, Ziawasch	@tu-berlin.de	M	DE	EDU	30	11	11	12	12	294
Aben, Emile		M
Abeydeera, Maleen	@mit.edu	M	US	EDU	8	2	2	1	1	19
Abhashkumar, Anubhavnidhi	@wisc.edu	M	US	EDU	6	2	2	1	1	18
Aboulnaga, Ashraf	@qf.org.qa	M	QA	EDU	88	29	24	45	39	3008
Abowd, John	@census.gov	M	US	GOV	369	46	31	99	60	14041
Abraham, Ittai	@cs.huji.ac.il	M	IL	EDU	109	35	21	58	44	3143
Abrahao, Bruno	@cs.stanford.edu	M	US	EDU	25	9	8	9	8	400
Abramson, David	@monash.edu	M	US	EDU	378	38	23	120	41	10850
Abts, Dennis	@acm.org	M			83	17	16	24	21	2390
Abu-Ghazaleh, Nael	@cs.ucr.edu	M	US	EDU	322	31	24	83	47	5850
Abu-Salma, Ruba		F
Abulila, Ahmed		M	US	EDU
Acar, Gunes	@princeton.edu	M	BE	EDU	15	6	6	5	5	467
Acar, Umut A.	@cs.cmu.edu	M	US	EDU	112	25	18	45	39	2295
Acar, Yasemin		F	DE	EDU
Accioly, Paola	@cin.ufpe.br	F	BR	EDU	19	5	5	2	2	53
Acer, Mustafa Emre		M
Acer, Seher	@bilkent.edu.tr	F	TR	EDU	10	2	2	0	0	15
Acharya, Ayan	@utexas.edu	M	US	EDU	50	12	11	12	12	488
Achermann, Reto	@inf.ethz.ch	M	CH	EDU	9	3	3	0	0	25
Acun, Bilge	@illinois.edu	F	US	EDU	14	5	5	4	4	132
Adam, Omer		M
Adams, Michael D.	@utah.edu	M	US	EDU	27	10	8	10	8	238
Adams, Trent		M
Adamsen, Christoffer Quist	@cs.au.dk	M	DK	EDU	4	2	2	1	1	32
Adeniyi-Jones, Chris		M
Adersberger, Josef		M
Adhinarayanan, Vignesh	@vt.edu	M	US	EDU	11	4	4	1	1	40
Adib, Fadel	@mit.edu	M	US	EDU	25	10	10	10	10	972
Adrian, David	@umich.edu	M	US	EDU	9	6	6	6	6	393
Adve, Sarita V.	@illinois.edu	F	US	EDU	216	57	33	106	69	13074
Afroz, Sadia	@icsi.berkeley.edu	F	US	EDU	31	15	15	15	15	637
Afsahi, Ahmad		M	CA	EDU
Aftandilian, Edward	@google.com	M		COM	9	6	6	6	6	164
Aga, Misiker Tadesse	@umich.edu	M	US	EDU	4	1	1	0	0	2
Aga, Shaizeen	@umich.edu	F	US	EDU	6	1	1	0	0	5
Agache, Alexandru		M	RO	EDU
Agarwal, Deepak		M
Agarwal, Neha	@umich.edu	F	US	EDU	8	5	5	4	4	147
Agarwal, Nipun		M	US	COM
Agarwal, Rachit	@cs.cornell.edu	M	US	EDU	33	12	11	14	11	637
Agarwal, Sameer	@cs.berkeley.edu	M	US	EDU	18	10	10	10	10	960
Agarwal, Sharad	@microsoft.com	M		COM	115	26	19	36	30	3975
Ageev, Mikhail	@yandex.com	M		COM	48	11	7	13	6	409
Aggarwal, Charu	@us.ibm.com	M	US	COM	575	84	65	261	223	33296
Aggarwal, Pooja		F	IN	COM
Aghayev, Abutalib		M	US	EDU
Agichtein, Eugene	@mathcs.emory.edu	M	US	EDU	162	38	32	73	60	8745
Agostini, Elena		F
Agrawal, Abhinav	@ncsu.edu	M	US	EDU	5	1	1	0	0	1
Agrawal, Abhishek	@intel.com	M		COM	17	3	3	1	1	31
Agrawal, Aditya	@illinois.edu	M		COM	13	4	4	4	4	152
Agrawal, Ankit	@eecs.northwestern.edu	M	US	EDU	138	19	17	46	42	1552
Agrawal, Divyakant	@cs.ucsb.edu	M	US	EDU	699	73	42	280	140	19811
Agrawal, Gagan	@cse.ohio-state.edu	M	US	EDU	370	36	26	123	71	4801
Agrawal, Gaurav	@google.com	M		COM	11	3	3	1	1	131
Agrawal, Kunal	@wustl.edu	F	US	EDU	106	20	17	31	28	1276
Agrawal, Nitin	@cs.wisc.edu	M	US	EDU	22	12	11	12	11	2162
Agrawal, Rakesh	@microsoft.com	M		COM	472	97	55	237	157	104057
Agrawal, Sandeep R.	@oracle.com	M	US	COM	7	2	2	1	1	25
Agrawal, Shashank	@visa.com	M		COM	31	9	9	7	7	238
Agrawal, Shweta	@iitm.ac.in	F	IN	EDU	37	17	16	18	17	1601
Aguiar, Leandro P. De		M		COM
Aguilera, Marcos K.	@vmware.com	M		COM	128	37	26	59	47	6257
Agullo, Emmanuel		M
Agung, Mulya		M	JO	EDU
Ahalt, Stan		M
Ahamad, Mustaque	@cc.gatech.edu	M	US	EDU	206	35	18	98	30	5874
Ahmad, Irfan		M
Ahmad, Ishfaq	@cse.uta.edu	M	US	EDU	793	49	32	168	89	11670
Ahmad, Maaz Bin Safeer		M	US	EDU
Ahmad, Masab	@uconn.edu	M	US	EDU	17	4	4	2	2	49
Ahmad, Raza		M
Ahmad, Yanif	@jhu.edu	M	US	EDU	51	13	11	17	12	2078
Ahmed, Amal	@ccs.neu.edu	F	US	EDU	55	23	16	28	24	1358
Ahmed, Kishwar	@fiu.edu	M	US	EDU	10	3	3	0	0	19
Ahmed, M Meraj	@g.rit.edu	M	US	EDU	5	1	1	0	0	2
Ahmed, Maruf		F
Ahmed, Pritom	@ucr.edu	M	US	EDU	3	2	2	0	0	6
Ahmed, Salah		M	US	EDU
Ahn, Dong H.		M	US	GOV
Ahn, Ethan C.	@utsa.edu	M	US	EDU	32	9	7	8	7	238
Ahn, Gail-Joon	@asu.edu	M	US	EDU	306	43	34	110	82	7685
Ahn, Jung Ho	@snu.ac.kr	M	KR	EDU	90	27	23	35	32	5392
Ahn, Soohan			KR	EDU
Ahrens, James	@lanl.gov	M	US	GOV	194	26	20	51	42	2890
Ai, Qingyao	@cs.umass.edu	M	US	EDU	11	5	5	4	4	93
Ai, Zhiyuan		M	CN	EDU
Aida, Kento		M
Aiello, Luca Maria	@nokia-bell-labs.com	M		COM	74	18	16	25	24	1140
Aiello, Marco	@ieee.org	M			263	32	24	75	56	3429
Aiken, Alex	@cs.stanford.edu	M	US	EDU	247	63	42	138	97	15944
Ailamaki, Anastasia	@epfl.ch	F	CH	EDU	292	49	35	122	100	8629
Ainsworth, Mark	@brown.edu	M	US	EDU	171	35	24	78	46	7738
Aiyar, Srinivas		M
Ajay, Jerry	@buffalo.edu	M	US	EDU	6	3	3	0	0	18
Aji, Ashwin	@amd.com	M		COM	27	12	11	13	12	430
Akaria, Islam		M
Akata, Zeynep		F
Akbudak, Kadir	@cs.bilkent.edu.tr	M	SA	EDU	13	3	3	2	2	41
Akella, Aditya	@cs.wisc.edu	M	US	EDU	216	40	36	76	63	7664
Akella, Venkatesh		M	US	EDU
Aken, Dana Van		F
Akgun, Itir	@ece.ucsb.edu	F	US	EDU	5	2	2	0	0	6
Akkus, Istemi Ekin	@mpi-sws.org	M	DE	GOV	15	7	5	6	5	199
Akoglu, Ali		M	US	EDU	90	12	9	16	9	844
Akoglu, Leman	@cs.cmu.edu	F	US	EDU
Akram, Riad		M	US	EDU
Aksenov, Vitaly		M
Aktaş, Mehmet Fatih		M	US	EDU	61	9	9	8	7	304
Aktolga, Elif	@cs.umass.edu	F	US	EDU	13	4	4	3	3	84
Akturk, Ismail	@umn.edu	M	US	EDU	24	5	4	1	1	48
Al-Fuqaha, Ala	@wmich.edu	M	US	EDU	148	16	12	25	16	1650
Al-Hawaj, Khalid		M	US	EDU
Al-Kiswany, Samer	@uwaterloo.ca	M	CA	EDU	57	12	11	17	12	670
Al-Rawi, Asma		F		COM
Al-Shaer, Ehab		M			309	36	29	92	64	5441
Alabi, Daniel	@g.harvard.edu	M	US	EDU	3	2	2	0	0	6
Alagappan, Ramnatthan	@cs.wisc.edu	M	US	EDU	6	3	3	2	2	56
Alaghi, Armin	@cs.washington.edu	M	US	EDU	32	10	9	12	8	509
Alam, Hanna	@tce.technion.ac.il	M	IL	EDU	2	1	1	0	0	4
Alam, Mejbah Ul	@utsa.edu	M	US	EDU	3	1	1	1	1	14
Alam, Monjur	@gatech.edu	M	US	EDU	16	5	5	5	4	112
Alam, Sadaf R.		F
Alameldeen, Alaa	@cs.wisc.edu	M	US	EDU	50	25	22	31	29	4776
Alapati, Praveen	@cse.iitm.ac.in	M	IN	EDU	2	0	0	0	0	-1
Alarcon, Sonia		F	US	EDU
Alay, Özgü	@simula.no	F	NO	GOV	57	10	9	12	9	512
Albarghouthi, Aws	@cs.wisc.edu	M	US	EDU	28	12	12	12	12	507
Albayram, Yusuf		M	US	EDU
Albericio, Jorge	@ece.toronto.edu	M		COM	27	8	8	7	7	179
Albers, Susanne	@in.tum.de	F	DE	EDU	159	34	22	60	40	4039
Albonesi, David		M	US	EDU
Alcantara, Joel		M
Alcorn, Scott		M
Alcántara, Manuel		M	MX	EDU
Aldinucci, Marco	@unito.it	M	IT	EDU	185	25	15	49	29	2043
Aldrich, Jonathan	@cs.cmu.edu	M	US	EDU	233	32	23	64	38	4393
Alduaij, Naser	@cs.columbia.edu	M	US	EDU	5	1	1	1	1	12
Aldweesh, Amjad		M	UK	EDU
Alexeev, Yuri	@alcf.anl.gov	M	US	GOV	62	15	11	22	14	578
Alforov, Yevhen	@dkrz.de	M	DE	GOV	10	3	3	1	0	31
Alfredsson, Stefan	@kau.se	M	SE	EDU	36	7	5	5	1	130
Alglave, Jade	@ucl.ac.uk	F	UK	EDU	48	16	16	20	19	1348
Alhassoun, Nailah	@ksu.edu.sa	F	US	EDU	1	1	1	1	0	10
Ali, Karim	@ualberta.ca	M	CA	EDU	30	5	5	4	4	156
Ali-Eldin, Ahmed	@cs.umu.se	M	SE	EDU	24	9	9	7	7	673
Alian, Mohammad	@illinois.edu	M	US	EDU	2	0	0	0	0	0
Alim, Adil	@albany.edu	M	US	EDU	3	0	0	0	0	0
Alimohammadifar, Amir		M	CA	EDU
Alipour, Mehdi	@it.uu.se	M	SE	EDU	12	4	4	2	2	37
Alipourfard, Omid	@yale.edu	M	US	EDU	7	3	3	2	2	91
Alistarh, Dan	@csail.mit.edu	M	CH	EDU	60	13	11	16	11	410
Alizadeh, Mohammad	@csail.mit.edu	M	US	EDU
Allalen, Momme		M
Allan, James	@cs.umass.edu	M	US	EDU	325	63	40	152	96	16525
Allcock, William		M
Allen, Gabrielle Dawn	@illinois.edu	F	US	EDU	213	28	13	53	19	3451
Allen, Tyler		M
Allen-Bond, Michael R.		M	US	EDU
Allman, Mark	@icir.org	M	US	EDU	187	45	28	89	65	13847
Allodi, Luca	@tue.nl	M	NL	EDU	31	6	6	6	6	178
Almakhdhub, Naif Saleh		M
Almasi, Gheorghe		M
Almeida, Francisco	@ull.edu.es	M	ES	EDU	143	17	10	33	13	1096
Almeida, José Bacelar	@di.uminho.pt	M	PT	EDU	61	15	11	19	11	514
Almeida, Jussara	@dcc.ufmg.br	F	BR	EDU	341	39	32	100	78	7680
Almgren, Ann	@lbl.gov	F	US	GOV	147	29	27	63	44	4465
Almgren, Magnus	@chalmers.se	M	SE	EDU	58	13	11	14	12	629
Almudever, Carmen G.	@tudelft.nl	F	NL	EDU	30	5	4	1	1	69
Alonso, Gustavo	@inf.ethz.ch	M	CH	EDU	446	66	39	185	112	17909
Alonso, Omar	@microsoft.com	M		COM	161	22	20	37	30	2327
Alrwais, Sumayah		F	SA	EDU	13	7	7	6	5	182
Alshboul, Mohammad	@ncsu.edu	M	US	EDU	2	1	1	0	0	5
Alshenibr, Leen		F	US	EDU
Alsop, Johnathan	@illinois.edu	M	US	EDU	8	3	3	2	2	39
Alsudais, Azzam	@colorado.edu	M	US	EDU	1	0	0	0	0	0
Alt, Samantha		F		COM
Altaf, Muhammad Shoaib Bin	@cs.wisc.edu	M	US	EDU	7	2	2	1	1	1916
Altayeva, Aigerim		F
Althoff, Tim	@cs.stanford.edu	M	US	EDU	23	8	8	7	7	292
Altingovde, Ismail Sengor	@ceng.metu.edu.tr	M	TR	EDU	82	16	16	29	22	793
Altintas, Ilkay	@sdsc.edu	F	US	EDU	135	25	20	53	36	5480
Altisen, Karine	@imag.fr	F	FR	EDU	66	13	9	15	7	863
Altmann, Jorn	@acm.org	M	KR	EDU	178	23	17	55	30	2059
Altıntaş, Ervin		M	FR	EDU
Alur, Rajeev	@cis.upenn.edu	M	US	EDU	359	77	47	192	142	36696
Aluru, Srinivas	@cc.gatech.edu	M	US	EDU	290	36	24	83	52	7272
Alvares, Alberto Jose		M		COM
Alvarez, Gonzalo P. Rodrigo	@cs.umu.se	M	SE	EDU	10	2	2	1	1	20
Alvaro, Peter	@ucsc.edu	M	US	EDU	29	13	12	15	13	1626
Alviano, Mario	@mat.unical.it	M	IT	EDU	57	14	13	18	17	621
Alvisi, Lorenzo	@cs.cornell.edu	M	US	EDU	174	42	24	76	50	9423
Alwen, Joel		M	AT	EDU
Amann, Johanna		F	US	EDU
Amano, Hideharu	@am.ics.keio.ac.jp	M	JP	EDU	758	31	21	119	44	4267
Amaral, José Nelson	@ualberta.ca	M	CA	EDU	190	19	13	44	15	1559
Amaral, Marcelo Carneiro Do	@ac.upc.edu	M	ES	GOV	12	5	5	2	2	60
Amaral, Vasco	@fct.unl.pt	M	PT	EDU	164	20	16	35	24	1442
Amarasinghe, Saman	@mit.edu	M	US	EDU	263	58	36	114	83	15798
Amarilli, Antoine	@a3nm.net	M	FR	EDU	74	9	8	7	6	226
Amarís, Marcos	@ime.usp.br	M	FR	EDU	13	2	2	0	0	8
Amato, Nancy	@tamu.edu	F	US	EDU	400	47	32	140	92	8081
Ambrona, Miguel		M
Amer, Abdelhalim	@anl.gov	M	US	GOV	16	5	5	2	2	63
Amer, Halim	@aurak.ac.ae	M	US	GOV	9	6	4	3	1	110
Ames, Scott		M	US	EDU
Amigó, Enrique	@lsi.uned.es	M	ES	EDU	64	17	14	22	18	1546
Amin, Tanvir Al	@google.com	M		COM	35	9	9	9	9	267
Amini, Massih-Reza	@imag.fr	M	FR	EDU	157	21	13	35	21	1290
Amiri, Ardalan	@uci.edu	M	US	EDU	37	7	5	5	5	169
Amit, Nadav	@vmware.com	M		COM	13	6	6	5	5	302
Ammar, Mostafa	@cc.gatech.edu	M	US	EDU	334	72	33	196	102	18241
Amorim, Luís Eduardo De Souza		M
Amrizal, Muhammad Alfian		M	JO	EDU
Amsterdamer, Yael	@biu.ac.il	F	IL	EDU	24	10	10	10	10	399
Amza, Cristiana	@ece.utoronto.ca	F	CA	EDU	88	24	17	35	24	3499
An, Aijun	@cse.yorku.ca	F	CA	EDU	201	31	22	69	46	13128
An, Yujie		M	US	EDU	8	2	2	0	0	11
An, Zhenlin	@comp.polyu.edu.hk		HK	EDU	1	0	0	0	0	-1
An, Zhongqi
Anagnostopoulos, Aris	@dis.uniroma1.it	M	IT	EDU	56	19	18	25	21	2173
Anand, Saswat	@cs.stanford.edu	M		COM	27	12	11	13	13	1221
Ananthanarayanan, Ganesh	@microsoft.com	M		COM	47	20	17	23	23	2046
Anciaux, Nicolas		M
Ancona, Davide	@unige.it	M	IT	EDU	160	22	14	53	23	1952
Andelfinger, Philipp	@kit.edu	M	US	EDU	13	5	5	4	4	84
Andersen, David G.	@cs.cmu.edu	M	US	EDU	167	49	39	84	75	11666
Anderson, Daniel		M
Anderson, Michael R.	@dtu.dk	M	US	EDU	11	4	4	1	1	171
Anderson, Thomas	@cs.washington.edu	M	US	EDU	347	87	50	149	113	40307
Anderton, William C.		M
Ando, Shin	@rs.tus.ac.jp	M	JP	EDU	54	13	7	19	5	628
Andonov, Rumen	@irisa.fr	M	FR	EDU	112	17	10	29	10	937
Andriesse, Dennis	@few.vu.nl	M	NL	EDU	15	7	7	6	6	314
Andriotis, Panagiotis	@uwe.ac.uk	M	UK	EDU	26	4	4	4	4	124
Andritsos, Periklis	@utoronto.ca	M	CA	EDU	67	15	10	18	13	1318
Andronidis, Anastasios	@imperial.ac.uk	M	UK	EDU	13	1	1	0	0	7
Andrus, Jeremy	@cs.columbia.edu	M	US	EDU	25	8	8	7	7	461
Andrzejak, Artur	@informatik.uni-heidelberg.de	M	DE	EDU	129	23	16	46	22	2308
Ang, Lynn		F	US	EDU
Ang, Petchean		M
Angelino, Elaine	@eecs.berkeley.edu	F	US	EDU	23	13	12	13	12	1679
Anghel, Andreea	@zurich.ibm.com	F	CH	COM	20	5	5	1	1	61
Angulo, Gustavo		M
Anirudh, Rushil	@llnl.gov	M	US	GOV	22	4	4	2	2	74
Annavaram, Murali	@usc.edu	M	US	EDU	142	25	22	53	41	3516
Ansari, Amin	@qti.qualcomm.com	M		COM	44	16	13	18	17	814
Anta, Antonio Fernandez	@imdea.org	M	ES	EDU	294	28	18	65	41	3396
Antao, Samuel	@sips.inesc-id.pt	M	US	COM	49	12	12	13	12	401
Antichi, Gianni	@cl.cam.ac.uk	M	UK	EDU	59	11	10	14	12	457
Antonakakis, Manos	@gatech.edu	M	US	EDU	64	14	14	20	18	1244
Antoniadis, Antonios		M
Antonie, Luiza	@uoguelph.ca	F	CA	EDU	30	12	10	12	11	1512
Antoniu, Gabriel	@inria.fr	M	FR	EDU	207	24	17	52	32	2054
Antonopoulos, Timos		M
Antova, Lyublena	@datometry.com	F		COM	28	11	10	11	10	1069
Antypas, Katerina		F
Anzt, Hartwig	@icl.utk.edu	M	US	EDU	62	14	13	18	17	424
Ao, Yulong		M
Aoki, Takayuki		M
Apon, Amy	@clemson.edu	F	US	EDU	143	13	10	25	10	819
Apostolaki, Maria		F	CH	EDU
Appel, Andrew W.	@princeton.edu	M	US	EDU	174	50	28	109	59	13122
Appice, Annalisa	@di.uniba.it	F	IT	EDU	169	19	15	37	25	2121
Appini, Mahathi Priya		F	US	EDU
Appuswamy, Raja	@epfl.ch	M	CH	EDU	29	8	6	5	3	238
Apra, Edoardo	@pnnl.gov	M	US	GOV	124	38	26	78	47	9789
Apte, Varsha	@cse.iitb.ac.in	F	IN	EDU	54	15	9	22	8	733
Aqil, Azeem	@cs.ucr.edu	M	US	EDU	8	2	2	1	1	22
Arab, Bahareh Sadat	@hawk.iit.edu	F	US	EDU	8	3	3	1	1	35
Arabnejad, Hamid	@fe.up.pt	M	PT	EDU	15	6	6	4	4	210
Aracil, Javier	@etsi.us.es	M	ES	COM	231	29	15	77	30	3318
Arafa, Pansy	@uwaterloo.ca	F	CA	EDU	6	3	3	1	1	25
Araki, Toshinori		M		COM
Arampatzis, Avi	@ee.duth.gr	M	GR	EDU	72	17	12	28	17	1245
Arapakis, Ioannis	@telefonica.com	M		COM	29	11	11	11	11	590
Arasu, Arvind		M		COM
Araujo, Guido	@ic.unicamp.br	M	BR	EDU	179	20	10	49	13	1914
Araujo, Miguel Ramos De	@feedzai.com	M		COM	15	6	6	5	5	141
Arbenz, Peter	@inf.ethz.ch	M	CH	EDU	64	4	4	0	0	41
Arcaute, Esteban	@walmartlabs.com	M		COM	14	7	7	6	5	153
Archer, Charles		M
Ardagna, Danilo	@polimi.it	M	IT	EDU	191	26	24	61	47	3680
Ardalani, Newsha	@cs.wisc.edu	F	US	EDU	3	1	1	1	1	13
Ardanaz, Federico		M		COM
Ardekani, Masoud Saeida	@masoud.io	M	US	COM	16	7	7	6	6	160
Arden, Owen	@ucsc.edu	M	US	EDU	16	6	6	5	5	167
Aref, Walid	@cs.purdue.edu	M	US	EDU	293	54	32	133	80	11032
Arguello, Jaime	@email.unc.edu	M	US	EDU	57	18	17	27	23	1759
Argyraki, Katerina	@epfl.ch	F	CH	EDU	51	19	17	30	26	1738
Argyros, George		M	US	EDU
Ariola, Zena M.	@cs.uoregon.edu	F	US	EDU	69	21	10	29	11	1565
Arjomand, Mohammad	@gatech.edu	M	KR	EDU	42	9	8	8	7	337
Arlitt, Martin	@microfocus.com	M	CA	EDU	133	40	28	77	59	9766
Armbrust, Michael	@cs.berkeley.edu	M		COM	33	14	12	14	13	15474
Arnau, Jose Maria	@ac.upc.edu	M	ES	EDU	13	4	4	4	4	87
Arnautov, Sergei		M	DE	EDU
Arndt, Oliver Jakob		M	DE	EDU
Arnold, Dorian	@cs.unm.edu	M	US	EDU
Aroca, Jordi Arjona	@it.uc3m.es	M		COM	18	6	6	4	4	170
Arora, Aashray	@cs.stonybrook.edu	M	US	EDU	2	0	0	0	0	0
Arora, Akhil	@xerox.com	M		COM	8	3	3	2	2	45
Arora, Sudhansku		M
Arora, Vaibhav	@cs.ucsb.edu	M	US	EDU	8	4	4	4	4	66
Arora, Varun		M			108	9	6	8	3	342
Arpaci-Dusseau, Andrea	@cs.wisc.edu	F	US	EDU	192	50	29	90	62	8787
Arpaci-Dusseau, Remzi	@cs.wisc.edu	M	US	EDU	198	49	29	93	63	8999
Arroyo-Paredes, Yulissa		F
Arshad, Sajjad	@ccs.neu.edu	M	US	EDU	14	4	4	2	2	64
Arshad, Sheheryar		M	US	EDU
Arslan, Engin	@illinois.edu	M	US	EDU	18	6	6	3	3	104
Arteaga, Jaime	@udel.edu	M	US	EDU	9	2	2	0	0	13
Arteca, Ellen	@uwaterloo.ca	F	CA	EDU	2	1	1	0	0	2
Arulraj, Joy	@cs.cmu.edu	M	US	EDU	10	8	8	6	6	175
Arulraj, Leo	@cs.wisc.edu	M	US	EDU	4	2	2	2	2	106
Arumaithurai, Mayutan	@cs.uni-goettingen.de	M	DE	EDU	64	11	9	11	8	387
Arumugam, Kamesh		M	US	EDU
Arun, Venkat	@unh.newhaven.edu	M	US	EDU	8	3	3	1	1	25
Arunkumar, Akhil	@asu.edu	M	US	EDU	8	3	3	1	1	40
Arvind	@mit.edu		US	EDU	137	34	16	68	26	4154
Asaad, Sameh		M	US	COM
Asadi, Hossein	@sharif.edu	M	IR	EDU	75	21	17	29	25	1178
Asanoviç, Krste	@eecs.berkeley.edu	M	US	EDU	295	49	36	115	83	12391
Asenjo, Rafael	@uma.es	M	ES	EDU	80	10	7	10	3	394
Asgari, Bahar	@gatech.edu	F	US	EDU	5	2	2	1	1	22
Ashraf, Imran	@tudelft.nl	M	NL	EDU	19	4	3	0	0	25
Ashraf, Mohammed		M	US	EDU
Asipov, Boris		M		COM
Askarov, Aslan	@cs.au.dk	M	DK	EDU	38	17	15	19	18	1162
Aslam, Javed	@ccs.neu.edu	M	US	EDU	163	37	26	70	50	6048
Aslantas, Cansu		F	US	EDU
Asokan, N.	@aalto.fi	M	FI	EDU	241	43	33	111	89	9684
Asplund, Joshua		M	US	GOV
Aspnes, James	@cs.yale.edu	M	US	EDU	143	34	23	62	47	6026
Assadi, Sepehr	@seas.upenn.edu	M	US	EDU	14	5	5	2	2	83
Assasa, Hany	@imdea.org	M	ES	EDU	8	2	2	0	0	10
Assent, Ira	@cs.au.dk	F	DK	EDU	107	24	21	40	38	1894
Assouline, Jonathan	@algolux.com	M		COM	2	2	2	1	1	16
Assuncao, Renato	@dcc.ufmg.br	M	BR	EDU	205	28	23	54	41	4118
Asudeh, Abolfazl	@mavs.uta.edu	M	US	EDU	10	3	2	0	0	13
Ataei, Parisa	@oregonstate.edu	F	US	EDU	3	1	1	0	0	6
Atasu, Kubilay	@zurich.ibm.com	M	CH	COM	46	12	11	13	11	1200
Ateniese, Giuseppe	@stevens.edu	M	US	EDU	118	38	31	63	56	13216
Ates, Emre	@bu.edu	M	US	EDU	1	1	1	0	0	3
Athanasopoulos, Elias	@cs.ucy.ac.cy	M	CY	EDU	71	17	15	25	23	1027
Athanassoulis, Manos	@seas.harvard.edu	M	US	EDU	25	11	11	12	12	412
Atif, Jamal		M	FR	EDU
Atig, Mohamed Faouzi	@it.uu.se	M	SE	EDU	81	17	16	27	26	886
Atreya, Kishore		M		COM
Attariyan, Mona		F
Attiya, Hagit	@cs.technion.ac.il	F	IL	EDU	164	39	23	85	56	6997
Atya, Ahmed O. F.	@cs.ucr.edu	M	US	EDU	19	4	4	1	1	61
Atzmueller, Martin	@uvt.nl	M	NL	EDU	204	29	25	53	43	2003
Aublin, Pierre-Louis		M
Auerbach, Joshua	@champlain.edu	M	US	EDU	22	8	8	8	8	256
Auguilera, Marcos K.	@vmware.com	M		COM	126	36	26	55	43	5932
August, David I.	@princeton.edu	M	US	EDU	158	38	30	81	53	6033
Augusto, Adriano	@ut.ee	M	EE	EDU	5	1	1	1	1	14
Aumage, Olivier		M	FR	EDU
Aupy, Guillaume	@inria.fr	M	FR	EDU	37	8	7	7	7	216
Aura, Tuomas	@aalto.fi	M	FI	EDU	108	30	17	52	29	4097
Ausavarungnirun, Rachata	@cmu.edu	M	US	EDU	33	12	12	13	13	704
Austin, Brian		M	US	GOV
Austin, Todd	@umich.edu	M	US	EDU	246	52	32	101	65	20759
Avancha, Sasikanth		M		COM
Aved, Alexander	@knights.ucf.edu	M	US	GOV	38	7	7	5	4	247
Avin, Chen	@cse.bgu.ac.il	M	IL	EDU	97	18	15	24	21	1391
Aviv, Adam J.	@usna.edu	M	US	GOV	49	10	9	10	8	712
Avrachenkov, Konstantin	@sophia.inria.fr	M	FR	EDU	290	35	23	89	61	3839
Avritzer, Alberto	@sonatype.com	M		COM	97	21	14	27	19	1255
Awad, Amro	@sandia.gov	M	US	EDU	7	3	3	0	0	15
Awad, Mahmoud		M	US	EDU
Awadallah, Ahmed Hassan	@microsoft.com	M		COM	108	20	19	38	32	1524
Awan, Ammar Ahmad	@osu.edu	M	US	EDU	16	3	3	1	1	52
Ayday, Erman	@cs.bilkent.edu.tr	M	TR	EDU	69	15	14	23	22	784
Aydin, Hakan	@cs.gmu.edu	M	US	EDU	82	30	26	53	42	4007
Ayesta, Urtzi	@laas.fr	M	FR	EDU	110	18	12	34	23	1185
Ayguade, Eduard	@ac.upc.edu	M	ES	EDU	573	45	32	167	87	7760
Aykanat, Cevdet	@cs.bilkent.edu.tr	M	TR	EDU	218	33	22	77	44	3581
Ayodele, Anthony	@faculty.umuc.edu	M	US	EDU	4	1	1	0	0	7
Azab, Ahmed M.	@samsung.com	M		COM	13	8	8	7	7	728
Azad, Ariful	@lbl.gov	M	US	GOV	31	8	8	5	5	395
Azar, Yossi	@tau.ac.il	M	IL	EDU	228	44	24	110	60	7830
Azarmi, Mehdi	@purdue.edu	M	US	EDU	18	5	4	3	3	66
Azimi, Reza	@brown.edu	M	US	EDU	4	2	2	0	0	10
Azimi, Reza	@blanclabs.com	M	US	EDU	43	15	12	17	13	1323
Azzopardi, Leif	@strath.ac.uk	M	UK	EDU	211	26	22	74	55	3213
Babu, Shivnath		M	US	EDU
Bach, Stephen	@cs.stanford.edu	M	US	EDU	23	10	10	10	10	453
Bacha, Anys	@umich.edu	M	US	EDU	11	4	4	2	2	65
Bachhav, Kishor		M
Backes, Michael	@cs.uni-saarland.de	M	DE	GOV	330	51	31	154	125	7305
Bacon, David F.	@google.com	M		COM	138	36	22	72	39	6033
Bacon, Jean		F	UK	EDU
Badam, Anirudh	@microsoft.com	M		COM	34	8	8	7	7	346
Baden, Scott B.	@eng.ucsd.edu	M	US	EDU	162	25	13	55	18	2189
Bader, David A.	@cc.gatech.edu	M	US	EDU	415	48	34	123	92	7037
Bader, Michael		M	DE	EDU
Badia, Rosa M.	@bsc.es	F	ES	GOV	300	37	28	91	64	5715
Badiei, Masoud	@g.harvard.edu	M	US	EDU	14	4	4	2	2	52
Bae, Minho		M	KR	EDU
Baek, Hyunwook	@cs.utah.edu	M	US	EDU	3	2	2	1	1	19
Baek, Woongki	@unist.ac.kr	M	KR	EDU	32	7	6	6	4	642
Baetke, Frank		M
Baeza-Yates, Ricardo	@upf.edu	M	US	EDU	617	72	44	266	163	39500
Bagchi, Saurabh	@purdue.edu	M	US	EDU	333	37	30	92	72	5168
Bagdi, Hardik		M
Bagga, Jasmeet		M
Bagnall, Anthony	@uea.ac.uk	M	UK	EDU	94	24	18	42	31	2045
Bagnulo, Marcelo	@it.uc3m.es	M	ES	EDU	158	22	17	47	28	3341
Bahadori, Mohammad Taha	@gatech.edu	M	US	EDU	22	11	11	13	13	299
Bahl, Paramvir		M
Bahl, Victor	@acm.org	M		COM	347	74	55	185	147	35684
Bahsoon, Rami	@cs.bham.ac.uk	M	UK	EDU	165	17	15	36	27	1048
Bai, Gang		M
Bai, Wei	@microsoft.com	M		COM	17	8	8	7	7	251
Bai, Xiao		F		COM
Bai, Xiaolong	@zju.edu.cn	M	CN	EDU	28	6	6	1	1	120
Bai, Youhui		M	CN	EDU
Bai, Yu	@fullerton.edu	M	US	EDU	22	3	3	1	1	134
Bai, Yunhao		M
Bai, Yuxin	@rochester.edu	F		COM	11	4	4	2	2	71
Bai, Zilong	@.ucdavis.edu	M	US	EDU	4	2	2	0	0	11
Baier, Christel	@tu-dresden.de	F	DE	EDU	217	39	26	111	65	9312
Baig, Ghufran	@cs.utexas.edu	M	US	EDU	5	1	1	1	1	65
Bailey, James	@unimelb.edu.au	M	AU	EDU	263	29	25	87	59	4217
Bailey, Jeff		M
Bailey, Jonathan		M	US	EDU
Bailey, Michael	@illinois.edu	M	US	EDU	70	27	24	42	38	3273
Bailey, Peter	@microsoft.com	M		COM	82	22	16	37	22	2184
Bailis, Peter	@cs.stanford.edu	M	US	EDU	22	16	16	16	16	829
Bajunaid, Noor		F	US	EDU
Bajwa, Raminder		M
Baker, Allison H.	@ucar.edu	F	US	EDU	43	16	15	19	15	898
Baker, Gavin		M	US	GOV
Baker, Randal S.		M
Baker, Richard		M	UK	EDU
Baker, Sonia		F
Baker, Tobin		M
Bakshi, Ainesh		M	US	EDU
Bakst, Alexander		M
Bal, Henri	@cs.vu.nl	M	NL	EDU	430	55	27	167	71	11223
Balaji, Pavan	@mcs.anl.gov	M	US	GOV	325	30	26	85	64	3155
Balakrishnan, Hari	@csail.mit.edu	M	US	EDU
Balakrishnan, Mahesh	@yale.edu	M	US	EDU	61	19	16	26	23	1455
Balakrishnan, Ramesh		M			8	3	2	1	0	23
Balakrishnan, Vijay		M		COM
Balan, Rajesh Krishna	@smu.edu.sg	M	SG	EDU	124	24	20	49	40	2161
Balaprakash, Prasanna	@mcs.anl.gov	M	US	GOV	63	13	12	19	14	871
Balaraman, Ravindran	@cse.iitm.ac.in	M	IN	EDU	163	22	18	40	34	1652
Balasooriya, Janaka	@asu.edu	M	US	EDU	35	7	4	6	2	569
Balasubramaniam, Karthikeyan Vasuki		M
Balasubramanian, Abhiram	@cs.utah.edu	M	US	EDU	1	1	1	0	0	3
Balasubramanian, Aruna	@cs.stonybrook.edu	F	US	EDU	37	15	15	21	19	5538
Balasubramanian, Bharath	@princeton.edu	M	US	EDU	21	6	6	3	2	87
Balasubramanian, Ezhil R. M.		M	US	EDU
Balasubramonian, Rajeev	@cs.utah.edu	M	US	EDU	126	36	32	63	51	5568
Balazinska, Magdalena	@cs.washington.edu	F	US	EDU
Baldimtsi, Foteini	@gmu.edu	F		COM	20	8	8	7	5	194
Baldus, Gary		M
Baldwin, Timothy	@unimelb.edu.au	M	AU	EDU	324	41	35	133	92	7318
Balkanski, Eric		M
Balke, Wolf-Tilo	@ifis.cs.tu-bs.de	M	DE	EDU	218	26	15	60	28	3134
Balkesen, Cagri	@inf.ethz.ch	M	US	COM	19	7	7	7	6	462
Balkind, Jonathan	@princeton.edu	M	US	EDU	5	2	2	1	1	30
Balkwill, Matthew		M		COM
Ballani, Hitesh	@microsoft.com	M		COM	69	21	19	27	24	2766
Ballard, Grey	@wfu.edu	M	US	EDU	73	15	15	22	22	904
Balmau, Oana	@epfl.ch	F	CH	EDU	5	2	2	0	0	7
Balog, Krisztian	@uis.no	M	NO	EDU	151	29	25	67	51	3581
Baltrunas, Džiugas	@simula.no	M	NO	GOV	9	3	3	2	2	63
Balzarotti, Davide	@eurecom.fr	M	FR	EDU	96	31	28	52	47	3673
Bandara, Sathya		F	LK	EDU
Banerjee, Arindam	@cs.umn.edu	M	US	EDU	239	40	33	81	70	12183
Banerjee, Debrup	@odu.edu	M	US	EDU	8	3	3	1	1	24
Banerjee, Dip Sankar	@iiitg.ac.in	M	IN	EDU	13	4	4	3	3	67
Banerjee, Nilanjan	@umbc.edu	M	US	EDU	48	20	15	26	21	1652
Banerjee, Subarno	@cse.iitk.ac.in	M	US	EDU	7	2	2	0	0	8
Banerjee, Sujata	@banerjee.net	F	US	COM	195	36	27	86	47	5782
Banerjee, Suman	@cs.wisc.edu	M	US	EDU	207	50	37	105	83	12529
Banerjee, Tania		F	US	EDU
Bangalore, Purushotham		M	US	EDU
Banicescu, Ioana	@cse.msstate.edu	F	US	EDU	140	16	9	25	8	986
Bansal, Aman		M
Bansal, Nikhil	@tue.nl	M	NL	EDU	239	38	28	99	81	6553
Bansal, Sorav	@iitd.ernet.in	M	IN	EDU	56	14	11	20	14	1857
Bansal, Tarun	@iiitd.ac.in	M	IN	EDU	1	1	1	0	0	1
Bao, Hong		M	CN	EDU
Bao, Tiffany	@cmu.edu	F	US	EDU	5	1	1	1	1	46
Bao, Yubin		M	CN	EDU
Bao, Yungang	@ict.ac.cn	M	CN	EDU	40	10	10	11	11	500
Bao, Yungyang		M
Bao, Zhifeng	@rmit.edu.au	M	AU	EDU	89	16	15	24	20	1002
Bao, Zhuowei		M
Baokar, Arjun	@berkeley.edu	M	US	EDU	3	2	2	1	1	45
Bar-Yehuda, Reuven		M	IL	EDU
Barak, Amnon		M
Barak, Assi		M	IL	EDU
Barakat, Chadi	@inria.fr	M	FR	EDU	176	32	21	68	36	4456
Baralis, Elena	@polito.it	F	IT	EDU	206	26	19	56	35	2834
Baranasuriya, Nimantha	@comp.nus.edu.sg	M	SG	EDU	5	3	3	0	0	18
Baraniuk, Richard	@rice.edu	M	US	EDU	836	94	74	325	230	45775
Baranowski, Marek S.		M
Barba, Lorena	@gwu.edu	F	US	EDU	71	15	14	20	18	753
Barbalace, Antonio	@vt.edu	M	US	EDU	50	11	10	15	11	570
Barber, Ronald		M
Barbieri, Nicola	@yahoo-inc.com	M		COM	40	11	11	12	12	522
Barbosa, Manuel	@dcc.fc.up.pt	M	PT	EDU	56	17	15	29	18	1208
Barcellos, Marinho	@inf.ufrgs.br	M	BR	EDU	186	16	11	29	15	1033
Bard, Deborah		F	US	GOV
Bardhan, Jaydeep	@neu.edu	M	US	EDU	62	17	15	26	23	855
Bardin, Sébastien	@cea.fr	M	FR	GOV	55	15	13	19	15	844
Barenboim, Leonid		M	IL	EDU
Baresi, Luciano	@polimi.it	M	IT	EDU	287	44	29	111	79	7717
Barford, Paul	@cs.wisc.edu	M	US	EDU	180	41	31	94	79	10842
Barghuthi, Nedaa Al	@hct.ac.ae	F	AE	EDU	21	6	6	6	6	157
Bari, Md Abdullah Shahneous	@stonybrook.edu	M	US	EDU	1	1	1	0	0	1
Baride, Srikant		M	IN	EDU
Barisic, Ankica	@campus.fct.unl.pt	F	PT	EDU	15	7	7	6	6	127
Barkat, Amine		M	IT	EDU
Barnes, Richard		M
Barreiros, Willian		M	BR	EDU
Barrera, David	@polymtl.ca	M	CA	EDU	30	12	11	13	12	890
Barrett, Edd	@kcl.ac.uk	M	UK	EDU	7	4	4	3	3	53
Barrett, Jake		M
Barron, Timothy	@cs.stonybrook.edu	M	US	EDU	2	0	0	0	0	0
Barth, Bill	@tacc.utexas.edu	M	US	EDU	38	10	9	12	7	284
Barthe, Gilles		M
Barthels, Claude	@inf.ethz.ch	M	CH	EDU	7	3	3	1	1	31
Barthou, Denis	@labri.fr	M	FR	EDU	114	16	12	25	14	918
Bartlett, Rodney J.	@qtp.ufl.edu	M	US	EDU	766	112	47	499	232	58874
Bartsch, Valeria		F	DE	GOV
Baru, Chaitanya		M
Baruah, Gaurav	@uwaterloo.ca	M	CA	EDU	9	3	3	0	0	23
Basat, Ran Ben		M	IL	EDU
Bashir, Masooda		F	US	EDU
Basin, David	@inf.ethz.ch	M	CH	EDU	422	50	36	165	102	9917
Basin, Dmitry		M
Baskiyar, Sanjeev	@cmft.nhs.uk	M	US	EDU	50	19	18	25	24	2023
Bastani, Osbert	@cs.stanford.edu	M	US	EDU	14	5	5	3	2	71
Bastem, Burak		M	TR	EDU
Bastien, Jean-Francois		M		COM
Bastoul, Cédric	@unistra.fr	M	FR	EDU	64	23	20	29	26	2482
Basu, Arkaprava	@amd.com	M		COM	23	9	9	9	9	2423
Basu, Nilanjana		F	US	EDU
Bataev, Alexey		M	US	COM
Bateni, Mohammad Hossein	@cs.princeton.edu	M	US	EDU	43	13	13	15	14	632
Bates, Adam	@illinois.edu	M	US	EDU	22	9	9	8	8	239
Bates, Sarah		F
Batista, Gustavo	@icmc.usp.br	M	BR	EDU	137	25	23	45	38	4112
Batten, Christopher	@cornell.edu	M	US	EDU	32	16	15	22	19	1738
Batty, Mark		M			36	11	10	11	11	594
Bauckhage, Christian	@bit.uni-bonn.de	M	DE	EDU	285	34	29	112	76	6758
Baudis, Nikolai		M
Bauer, Lujo	@cmu.edu	M	US	EDU	126	34	27	54	47	3903
Bauer, Michael		M		COM
Bauer, Peter		M
Bauereiß, Thomas		M	DE	GOV
Bauman, Spenser	@umail.iu.edu	M	US	EDU	2	2	2	2	2	44
Baumann, Andrew	@microsoft.com	M		COM	24	16	12	17	12	1660
Bause, Falko		M	DE	EDU
Baxter, Rohan	@computer.org	M			72	23	15	32	19	2624
Bayardo, Roberto		M
Bayatpour, Mohammadreza	@osu.edu	M	US	EDU	2	1	1	0	0	2
Baytas, Inci	@cse.msu.edu	F	US	EDU	8	2	2	0	0	9
Bazm, Mohammad		M
Bañares, Jose Angel	@unizar.es	M	ES	EDU	97	12	7	21	5	518
Beal, Jacob	@bbn.com	M		COM	203	26	23	65	53	2321
Beamer, Scott	@lbl.gov	M	US	GOV	21	10	10	10	10	757
Beard, Jonathan	@arm.com	M		COM	13	4	4	2	2	49
Beard, Stephen R.		M	US	EDU
Beaumont, Jon		M	US	EDU
Beaumont, Olivier	@labri.fr	M	FR	EDU	173	24	15	45	23	2434
Becchi, Michela	@ncsu.edu	F	US	EDU	71	21	20	27	27	1968
Beck, Martin	@embl.de	M	DE	EDU	58	29	27	44	42	4440
Becker, Christian	@drbecker.org	M	DE	EDU	234	28	17	56	31	3307
Becker, Karin	@inf.ufrgs.br	F	BR	EDU	99	14	10	25	11	664
Becker, Steffen	@informatik.uni-stuttgart.de	M	DE	EDU	162	25	20	55	40	2651
Beckett, Ryan		M	US	EDU
Beckingsale, David	@llnl.gov	M	US	GOV	25	5	5	3	3	112
Beckman, Pete	@mcs.anl.gov	M	US	GOV
Beckmann, Brad
Beckmann, Bradford M.		M		COM
Beckmann, Nathan	@cmu.edu	M	US	EDU	46	11	11	11	11	824
Beekman, Jethro G.		M
Begam, Rehana	@utsa.edu	F	US	EDU	6	1	1	0	0	3
Behl, Johannes		M	DE	EDU
Behrend, Andreas	@cs.uni-bonn.de	M	DE	EDU	64	8	6	4	2	207
Beitman, Bruce		M
Beivide, Ramón	@unican.es	M	ES	EDU	148	22	16	40	25	1666
Bejda, Michał		M
Bekas, Costas	@zurich.ibm.com	M	CH	COM	86	13	11	18	13	666
Bel, Oceane	@ucsc.edu	F	US	EDU	1	1	1	0	0	1
Belak, James		M
Belding, Elizabeth	@cs.ucsb.edu	F	US	EDU	241	54	38	119	82	48635
Belgard, Rich		M
Beling, Peter		M
Belkin, Nicholas	@rutgers.edu	M	US	EDU	309	50	34	128	73	14863
Bellare, Mihir	@eng.ucsd.edu	M	US	EDU	258	95	68	197	171	45847
Bellman, Kirstie		F
Bellosa, Frank	@kit.edu	M	US	EDU	70	20	16	30	19	2194
Bellovin, Steven M.	@cs.columbia.edu	M	US	EDU	312	52	31	117	71	15184
Beltran, Vicenç	@bsc.es	M	ES	GOV	59	15	10	18	10	563
Belviranli, Mehmet Esat	@ornl.gov	M	US	GOV	12	5	5	4	3	99
Ben-David, Naama	@cs.cmu.edu	F	US	EDU	6	3	3	0	0	13
Ben-Nun, Tal	@cs.huji.ac.il	M	IL	EDU	16	6	6	3	3	190
Ben-Yehuda, Elad		M	IL	COM
Ben-Yehuda, Muli	@mulix.org	M	IL	COM	89	24	21	31	29	2612
Ben-Yehuda, Orna Agmon		F
Benali, Anouar	@anl.gov	M	US	GOV	20	3	3	2	2	58
Bencomo, Nelly		F
Benczur, Andras A.	@sztaki.hu	M	HU	EDU	145	21	16	42	26	1928
Bender, Michael A.	@cs.stonybrook.edu	M	US	EDU	180	39	24	76	58	5208
Bendersky, Michael	@google.com	M		COM	53	17	15	22	20	1205
Benedict, Shajulin	@sxcce.edu.in	M	IN	EDU	41	9	7	8	4	220
Benedikt, Michael	@cs.ox.ac.uk	M	UK	EDU	183	32	19	75	40	4181
Benhaddou, Driss	@uh.edu	M	US	EDU	100	12	8	16	8	584
Beni, Laleh Aghababaie	@uci.edu	F	US	EDU	6	2	2	0	0	8
Benjamin, Joshua		M
Benkner, Siegfried	@univie.ac.at	M	AT	EDU	293	28	16	64	25	2393
Bennett, Janine C.	@sandia.gov	M	US	GOV	93	12	11	15	11	552
Bennett, Paul N.	@microsoft.com	M		COM	122	29	24	46	39	2911
Benoit, Anne	@ens-lyon.fr	F	FR	EDU	204	21	16	48	29	1569
Benoit-Cattin, Hugues		M
Benson, Austin R.	@cs.cornell.edu	M	US	EDU	24	7	7	6	6	234
Benson, Jeremy		M
Benson, Theophilus	@cs.duke.edu	M	US	EDU	54	16	16	16	16	2774
Bent, John	@emc.com	M		COM	116	17	13	24	17	1256
Bentley, Michael		M
Benton, Brad		M		COM
Benton, Ryan G.	@southalabama.edu	M	US	EDU	44	6	5	3	0	97
Berberich, Klaus	@mpi-inf.mpg.de	M	DE	GOV	83	21	18	33	26	2087
Bercea, Gheorghe-Teodor	@ibm.com	M	US	COM	20	7	7	5	5	184
Berenbrink, Petra		F	DE	EDU
Berendt, Bettina		F
Beresford, Alastair	@cam.ac.uk	M	UK	EDU	81	22	16	30	21	3656
Berg-Kirkpatrick, Taylor	@cs.cmu.edu	M	US	EDU	30	11	11	13	13	818
Berger, Alon	@campus.technion.ac.il	M	IL	EDU	1	0	0	0	0	0
Berger, Arthur		M	US	EDU
Berger, Christian		M
Berger, Daniel S.	@cs.uni-kl.de	M	US	EDU	16	3	3	2	2	64
Berger, Emery	@cs.umass.edu	M	US	EDU	82	27	22	37	29	3685
Berger, Marsha J.		F	US	EDU
Berger, Thorsten	@thorsten-berger.net	M	SE	EDU	67	21	21	32	31	1917
Berger-Wolf, Tanya	@uic.edu	F	US	EDU	130	25	23	45	35	2449
Bergman, Aran	@tx.technion.ac.il	M	IL	EDU	19	4	4	2	1	55
Bergman, Keren	@ee.columbia.edu	F	US	EDU	653	55	41	206	143	12524
Bergman, Shai	@tx.technion.ac.il	M	IL	EDU	2	1	1	1	1	13
Bergmann, Neil	@itee.uq.edu.au	M	AU	EDU	211	23	12	52	14	1736
Beri, Alec		M	US	EDU
Beringer, Lennart		M
Berkholz, Christoph		M	DE	EDU
Berman, Francine		F
Berndt, Sebastian	@tcs.uni-luebeck.de	M	DE	EDU	8	2	2	0	0	11
Bernholdt, David E.		M
Bernstein, Alexander		M
Bernstein, Gilbert Louis		M
Bernstein, Philip A.	@microsoft.com	M		COM	252	74	38	171	89	34031
Berrang, Pascal	@cs.uni-saarland.de	M	DE	EDU	17	5	5	1	1	56
Berrendorf, Rudolf		M
Berry, Randall	@eecs.northwestern.edu	M	US	EDU	248	43	32	109	61	8979
Bertacco, Valeria	@umich.edu	F	US	EDU	242	31	26	74	55	3683
Bertels, Koen	@tudelft.nl	M	NL	EDU	348	25	20	81	46	3147
Berthold, Michael		M
Berti-Equille, Laure	@ird.fr	F	QA	EDU	117	17	13	23	18	1164
Bertino, Elisa	@cs.purdue.edu	F	US	EDU	1418	89	55	501	299	33217
Bertolli, Carlo	@us.ibm.com	M	US	COM	65	14	14	20	15	543
Bertossi, Leopoldo	@scs.carleton.ca	M	CA	EDU	187	28	17	52	29	3506
Berzins, Martin	@sci.utah.edu	M	US	EDU	263	33	22	88	41	3784
Beschastnikh, Ivan		M
Besnard, Jean-Baptiste	@paratools.fr	M		COM	7	2	2	0	0	14
Bessani, Alysson	@di.fc.ul.pt	M	PT	EDU	178	23	20	43	33	2350
Besta, Maciej	@inf.ethz.ch	M	CH	EDU	11	4	4	3	3	135
Bestavros, Azer	@bu.edu	M	US	EDU	383	56	32	144	78	17788
Betelu, Santiago		M		COM
Bethune, Christopher		M
Bethwaite, Blair		M
Beurdouche, Benjamin	@ens.fr	M	FR	EDU	6	2	2	2	2	144
Beutel, Alex	@google.com	M	US	EDU	44	14	14	18	18	708
Bevan, Pryce		M
Beverly, Robert	@nps.edu	M	US	GOV	64	18	14	28	21	1063
Beyah, Raheem	@ece.gatech.edu	M	US	EDU	183	23	20	52	43	1613
Bezemer, Cor-Paul	@cs.queensu.ca	M	CA	EDU	23	6	6	5	5	421
Beznosov, Konstantin	@ece.ubc.ca	M	CA	EDU	201	35	26	72	52	3435
Bhadra, Sahely	@iitpkd.ac.in	F	IN	EDU	12	7	6	4	4	148
Bhaduri, Kanishka		M			52	19	15	26	21	1050
Bhagat, Smriti		F
Bhagwan, Ranjita		F			56	21	16	25	18	2783
Bhalachandra, Sridutt	@cs.unc.edu	M	US	GOV	13	5	5	2	2	64
Bhalerao, Rahul		M
Bhalla, Upinder	@ncbs.res.in	M	IN	EDU	110	34	22	54	41	6652
Bhanawat, Hemant		M
Bharadia, Dinesh	@ucsd.edu	M	US	EDU	35	13	13	14	14	2177
Bhardwaj, Onkar	@akamai.com	M	US	COM	15	4	4	3	2	69
Bhardwaj, Romil	@microsoft.com	M		COM	2	1	1	1	1	20
Bhargava, Bharat	@purdue.edu	M	US	EDU	673	55	34	194	97	12253
Bhargava, Radhika		F
Bhargavan, Karthikeyan	@inria.fr	M	FR	EDU	128	30	24	50	38	3281
Bhartia, Apurv	@meraki.net	M		COM	16	7	7	7	7	222
Bhaskara, Aditya	@cs.utah.edu	M	US	EDU	26	10	10	12	12	660
Bhat, Siddharth	@research.iiit.ac.in	M	IN	EDU	1	0	0	0	0	-1
Bhat, Srivatsa S.	@csail.mit.edu	M	US	EDU	9	2	2	0	0	18
Bhatele, Abhinav	@llnl.gov	M	US	GOV	113	25	23	40	38	1669
Bhatia, Suresh	@uq.edu.au	M	AU	EDU	302	47	27	164	106	9549
Bhatotia, Pramod	@ed.ac.uk	M	UK	EDU	26	10	10	11	11	574
Bhatt, Yogesh		M
Bhattacharjee, Abhishek	@cs.rutgers.edu	M	US	EDU	37	13	13	14	14	805
Bhattacharjee, Mrinal		M
Bhattacharya, Indrajit	@tcs.com	M		COM	51	15	11	19	15	1763
Bhattacharya, Suparna	@in.ibm.com	F	IN	COM	53	14	12	17	15	910
Bhattacharyya, Arka	@eecs.berkeley.edu	M	US	EDU	24	7	7	4	4	590
Bhattacharyya, Arnamoy	@ece.utoronto.ca	M	CA	EDU	15	3	3	1	1	37
Bhattacharyya, Chiranjib	@csa.iisc.ernet.in	M	IN	GOV	117	22	19	44	33	4787
Bhattacharyya, Manosiz		M
Bhattacharyya, Siddhartha	@uic.edu	M	US	EDU	69	23	16	30	21	1520
Bhattacherjee, Debopam		M	CH	EDU
Bhattacherjee, Sanjay	@ens-lyon.fr	M	FR	EDU	11	3	3	0	0	26
Bhimji, Wahid		M	US	GOV
Bhowmick, Sanjukta	@unomaha.edu	F	US	EDU	89	13	10	16	10	469
Bhowmick, Sourav S.	@ntu.edu.sg	M	SG	EDU	239	27	19	85	46	3569
Bhuyan, Laxmi Narayan		M	US	EDU
Bi, Jinbo	@uconn.edu	F	US	EDU	155	28	22	53	43	3623
Bi, Jun	@tsinghua.edu.cn	M	CN	EDU	545	21	20	80	67	2492
Bi, Keping		F	US	EDU
Bian, Haoqiong		M	CN	EDU
Bian, Jiang	@microsoft.com	M		COM	45	16	15	19	19	1523
Bian, Pan		M	CN	EDU
Bian, Yuchen	@ist.psu.edu	M	US	EDU	7	3	3	1	1	25
Bianchi, Antonio	@cs.ucsb.edu	M	US	EDU	11	8	8	7	7	308
Bianchi, Giuseppe	@uniroma2.it	M	IT	EDU	354	35	22	97	46	15707
Bianchini, Ricardo		M		COM
Bianco, Mauro	@cscs.ch	M	CH	GOV	32	10	7	10	7	368
Bicer, Tekin	@anl.gov	M	US	GOV	22	10	10	10	10	315
Bieg, Matthias		M	DE	GOV
Biega, Asia J.	@mpi-inf.mpg.de	F	DE	GOV	8	6	6	3	3	186
Bienkowski, Marcin	@cs.uni.wroc.pl	M	PL	EDU	57	10	9	14	8	527
Bientinesi, Paolo	@aices.rwth-aachen.de	M	DE	EDU	117	17	16	29	27	1367
Bienvenu, Meghyn		F	FR	GOV
Bifet, Albert	@telecom-paristech.fr	M		COM	123	31	29	53	51	5124
Bigelow, David		M	US	EDU
Bigot, Julien	@cea.fr	M	FR	GOV	35	8	7	7	6	135
Bijlani, Ashish	@gatech.edu	M	US	EDU	4	3	2	2	1	106
Bila, Nilton	@us.ibm.com	M		COM	21	8	8	7	6	259
Bilal, Muhammad		M	BE	EDU
Bilge, Leyla	@eurecom.fr	F		COM	20	13	13	16	16	2028
Bilgic, Mustafa	@iit.edu	M	US	EDU	39	14	13	18	15	1477
Bill, Robert		M
Billes, Marina		F	DE	GOV
Bindel, David	@cs.cornell.edu	M	US	EDU	106	21	14	31	20	4559
Binder, Walter	@usi.ch	M	CH	EDU	292	28	19	93	55	3077
Bindschaedler, Vincent	@illinois.edu	M	US	EDU	13	6	6	4	4	136
Bing, Lidong	@tencent.com	M		COM	43	9	8	9	8	243
Binnig, Carsten	@brown.edu	M	US	EDU	48	13	13	17	15	760
Birke, Robert		M	CH	COM
Birman, Ken	@cs.cornell.edu	M	US	EDU	470	62	30	181	81	20360
Birnbach, Simon	@cs.ox.ac.uk	M	UK	EDU	3	1	1	0	0	5
Biros, George	@acm.org	M			171	34	27	70	58	4066
Biryukov, Alex	@uni.lu	M	LU	EDU	180	40	28	76	57	6042
Bischoff, Sascha		M		COM
Biswas, Joyanta	@temple.edu	M	US	EDU	2	0	0	0	0	2
Biswas, Priyam	@purdue.edu	F	US	EDU	9	1	1	0	0	3
Biswas, Rajarshi	@osu.edu	M	US	EDU	1	0	0	0	0	0
Bittau, Andrea	@cs.stanford.edu	M	US	EDU	10	8	8	8	8	845
Bittencourt, Luiz F.	@ic.unicamp.br	M	BR	EDU	117	14	13	17	16	1078
Bitto, Verena		F	AT	EDU
Bjoerkqvist, Mathias		M	CH	COM
Bjørling, Matias	@bjorling.me	M	DK	COM	14	6	6	5	5	122
Bjørner, Nikolaj		M
Blaauw, David	@umich.edu	M	US	EDU	721	75	50	301	200	22922
Black, Richard		M		COM
Black-Schaffer, David	@it.uu.se	M	SE	EDU	70	14	13	21	19	1651
Blackburn, Jeremy	@uab.edu	M	US	EDU	52	12	11	14	14	510
Blackburn, Steve		M
Blagodurov, Sergey	@sfu.ca	M		COM	44	16	16	16	16	1932
Blagojevic, Filip		M
Blair, David M.		M	US	EDU
Blair, Gordon	@comp.lancs.ac.uk	M	UK	EDU	527	56	28	209	61	16473
Blakeley, Jose	@microsoft.com	M		COM	113	25	15	39	23	3259
Blanas, Spyros		M	US	EDU	22	9	8	9	8	903
Blanchard, Sean		M	US	GOV
Blanchet, Bruno	@inria.fr	M	FR	EDU	70	32	23	42	40	5688
Blanco, Roi	@udc.es	M	ES	EDU	116	24	21	45	37	1728
Bland, Wesley	@anl.gov	M		COM	22	10	10	10	10	326
Blankstein, Aaron	@cs.princeton.edu	M		COM	11	6	6	6	6	242
Blelloch, Guy	@cs.cmu.edu	M	US	EDU	245	51	33	117	80	11124
Blieberger, Johann		M	AT	EDU
Blin, Lélia	@lip6.fr	F	FR	GOV	46	13	9	14	9	343
Blocki, Jeremiah	@purdue.edu	M	US	EDU	47	12	12	16	16	435
Blocksome, Michael		M		COM
Blondel, Mathieu	@mblondel.org	M	JP	COM	17	7	7	5	5	5706
Blondin, Michael	@in.tum.de	M	DE	EDU	11	4	4	2	2	50
Bloom, Toby	@nygenome.org	M	US	EDU	25	16	12	19	14	13712
Blot, Arthur		M
Blough, Douglas M.	@ece.gatech.edu	M	US	EDU	178	33	19	80	40	4905
Blouin, Dominique	@telecom-paristech.fr	M	DE	EDU	40	8	7	8	6	183
Blumberg, Andrew J.	@math.utexas.edu	M	US	EDU	60	25	24	38	36	1788
Blume, Holger	@ims.uni-hannover.de	M	DE	EDU	215	16	12	37	18	1210
Blumrich, Matthias	@alumni.princeton.edu	M	US	EDU	87	23	15	37	20	3788
Boano, Carlo Alberto	@tugraz.at	M	AT	EDU	50	17	16	19	19	1058
Bodden, Eric	@uni-paderborn.de	M	DE	EDU	170	31	27	63	57	4026
Boden, Nan		F
Bodik, Peter	@microsoft.com	M		COM	50	19	16	24	20	1903
Bodik, Rastislav	@cs.washington.edu	M	US	EDU	161	37	28	60	50	8972
Bodin, Bruno	@inf.ed.ac.uk	M	UK	EDU	17	5	5	4	4	136
Bodony, Daniel	@illinois.edu	M	US	EDU	147	19	15	39	26	1406
Boedihardjo, Arnold P.		M	US	GOV
Boehm, Hans-J.	@acm.org	M			123	30	20	52	29	4225
Boehm, Mattias	@ibm.com	M		COM	65	10	9	13	9	410
Boehme, David		M	US	GOV
Boehmer, Heinz		M	US	EDU
Boer, Pieter-Tjerk De	@utwente.nl	M	NL	EDU	72	16	13	21	14	1578
Bogdan, Paul	@usc.edu	M	US	EDU	102	20	20	36	36	1248
Bohlouli, Mahdi	@uni-koblenz.de	M		COM	19	6	6	3	3	137
Bohr, Mark		M
Bois, Kristof Du	@intel.com	M		COM	8	5	5	5	5	107
Boit, Christian	@tu-berlin.de	M	DE	EDU	90	20	16	50	25	1876
Boix, Elisa Gonzalez	@vub.ac.be	F	BE	EDU	52	10	9	10	9	401
Bojnordi, Mahdi Nazm	@cs.utah.edu	M	US	EDU	33	7	6	6	4	203
Boktor, Andrew		M	CA	EDU
Boku, Taisuke		M
Bolding, Barry		M
Boley, Mario	@mpi-inf.mpg.de	M	DE	GOV	35	13	12	14	12	371
Bolotin, Evgeny	@nvidia.com	M		COM	30	11	11	14	13	1304
Bolton, Rosie		F
Bolz-Tereick, Carl Friedrich	@kcl.ac.uk	M	UK	EDU	42	12	11	15	13	608
Bonakdarpour, Borzoo	@mcmaster.ca	M	CA	EDU	100	17	15	23	20	834
Bonald, Thomas	@enst.fr	M	FR	EDU	179	33	22	58	47	5018
Bonaventure, Olivier		M
Bonawitz, Keith	@google.com	M		COM	11	5	5	3	2	522
Bonchi, Francesco	@isi.it	M	IT	EDU	234	41	36	105	95	6832
Bond, Michael	@cse.ohio-state.edu	M	US	EDU	141	19	18	23	22	1296
Bonde, Anand		M		COM
Bondhugula, Uday	@csa.iisc.ernet.in	M	IN	EDU	40	24	20	28	25	2439
Bondi, Andre B.		M
Bondorf, Steffen	@cs.uni-kl.de	M	DE	EDU	13	5	5	5	5	74
Boneh, Dan	@cs.stanford.edu	M	US	EDU	358	96	72	204	183	54556
Bonifaci, Vincenzo	@iasi.cnr.it	M	IT	GOV	69	21	18	35	29	1375
Bonifati, Angela	@univ-lyon1.fr	F	FR	EDU	104	26	17	34	25	2678
Bonneau, Joseph	@cs.stanford.edu	M	US	EDU	72	26	25	42	42	3592
Bonnet, Philippe	@itu.dk	M	DK	EDU	170	22	15	35	25	3760
Bono, Viviana	@di.unito.it	F	IT	EDU	79	19	10	28	10	1230
Bonomi, Silvia	@dis.uniroma1.it	F	IT	EDU	54	9	7	9	5	258
Bonzini, Paolo	@gnu.org	M			16	8	6	7	5	296
Boos, Kevin	@rice.edu	M	US	EDU	12	4	4	2	2	57
Borase, Amit		M
Borba, Paulo	@cin.ufpe.br	M	BR	EDU	256	30	22	89	43	3830
Borchers, Al		M
Bordawekar, Rajesh	@us.ibm.com	M	US	COM	132	30	17	56	25	3285
Border, Charles		M
Borgo, Rita	@swansea.ac.uk	F	UK	EDU	63	14	12	17	13	690
Borgwardt, Karsten	@bsse.ethz.ch	M	CH	EDU	114	40	37	67	62	8809
Borisov, Nikita	@illinois.edu	M	US	EDU	147	36	30	73	61	6104
Borland, Sarah		F	US	EDU
Bornholt, James	@cs.washington.edu	M	US	EDU	19	6	6	4	4	162
Boronat, Artur		M
Boroujeni, Ashkan Forouhi		M	US	EDU
Boroumand, Amirali	@cmu.edu	M	US	EDU	12	5	5	4	4	134
Borst, Sem	@tue.nl	M		COM	309	38	21	115	62	5877
Borth, Damian		M
Borthakur, Dhruba		M		COM
Bortnikov, Edward	@yahoo-inc.com	M		COM	41	8	7	5	5	339
Bos, Herbert	@cs.vu.nl	M	NL	EDU	238	30	27	65	43	7652
Bosch, Jaume		M	ES	GOV
Bose, Pradip		M
Bosilca, George	@icl.utk.edu	M	US	EDU	177	28	24	58	46	4373
Bosman, Erik	@few.vu.nl	M	NL	EDU	5	4	4	3	3	139
Bosque, José Luis	@unican.es	M	ES	EDU	86	13	8	19	7	508
Bosschere, Koen De	@elis.ugent.be	M	BE	EDU	371	38	23	110	57	5209
Bost, Raphael		M	US	EDU
Botelho, Fabiano	@emc.com	M		COM	45	9	8	9	7	406
Botta, Marco		M
Bou-Harb, Elias	@fau.edu	M	US	EDU	47	10	10	10	10	315
Bouajjani, Ahmed	@irif.fr	M	FR	EDU	184	42	25	95	70	6442
Boucher, Paul		M		COM
Boudjadar, Jalil	@eng.au.dk	M	DK	EDU	25	6	6	3	3	109
Boughanem, Mohand	@irit.fr	M	FR	EDU	329	27	19	85	44	2961
Bougé, Luc	@ens-rennes.fr	M	FR	EDU	189	25	12	45	16	2012
Boukhalfa, Kamel	@usthb.dz	M	DZ	EDU	54	9	8	9	6	286
Boukhelef, Djillali		M
Boukhobza, Jalil		M
Bouloukakis, Georgios	@inria.fr	M	FR	EDU	15	3	3	1	1	37
Bouman, Charles	@purdue.edu	M	US	EDU	520	47	29	155	80	11563
Bouraoui, Zied		M	UK	EDU
Bourhis, Pierre	@univ-lille1.fr	M	FR	EDU	52	12	10	15	12	324
Bourke, Timothy	@tbrk.org	M	FR	EDU	46	10	10	10	10	777
Bouteiller, Aurelien	@icl.utk.edu	M	US	EDU	67	24	22	33	30	2370
Boutet, Antoine	@insa-lyon.fr	M	FR	EDU	44	9	7	8	6	261
Bova, Simone		M	AT	EDU
Boyapati, Rahul	@tamu.edu	M	US	EDU	9	2	1	0	0	6
Boyd, Stephen	@stanford.edu	M	US	EDU	566	103	75	333	248	123838
Boyle, Elette	@mit.edu	F	US	EDU	23	11	11	12	12	673
Boyle, Rick		M
Bozkurt, Ilker Nadi	@cs.duke.edu	M	US	EDU	13	5	4	3	2	83
Bozorgzadeh, Eli	@ics.uci.edu	F	US	EDU	136	25	12	42	14	1943
Bozzon, Alessandro	@tudelft.nl	M	NL	EDU	141	17	16	32	26	1253
Bradley, Andrew M.		M	US	GOV
Bradley, Paul	@methodcare.com	M		COM	74	30	23	39	29	6697
Braginsky, Anastasia		F		COM
Braithwaite, Matt		M
Braithwaite, Sean		M
Brambilla, Marco	@polimi.it	M	IT	EDU	275	29	22	68	47	4051
Bramsen, Paul		M	US	EDU
Brand, Mark Van Den	@tue.nl	M	NL	EDU	250	31	20	75	51	4073
Brandenburg, Björn B.	@mpi-sws.org	M	DE	GOV	63	22	21	34	32	2089
Brandily, Cedric		M		COM
Brandić, Ivona	@ec.tuwien.ac.at	F	AT	EDU	182	32	26	62	58	7785
Brandon, Álvaro		M	ES	EDU
Brandt, Jim		M	US	GOV
Brandt, Sebastian	@cs.manchester.ac.uk	M	CH	EDU	64	14	9	20	9	1980
Brankovic, Aleksandar		M	ES	EDU
Brasche, Goetz	@microsoft.com	M		COM	14	6	4	5	3	603
Brasileiro, Francisco	@computacao.ufcg.edu.br	M	BR	EDU	293	27	18	59	27	3492
Brasser, Ferdinand		M	DE	EDU
Brasseur, Clément		M
Bratsberg, Svein Erik	@idi.ntnu.no	M	NO	EDU	37	9	7	9	5	410
Braverman, Vladimir	@cs.jhu.edu	M	US	EDU	54	13	12	15	14	451
Bravo, Manuel		M	BE	EDU
Brazdil, David		M
Brecht, Tim	@cs.uwaterloo.ca	M	CA	EDU	75	22	15	36	17	1815
Breck, Jason		M	US	EDU
Brefeld, Ulf	@leuphana.de	M	DE	EDU	78	20	18	30	26	1860
Breitbart, Jens	@tum.de	M	DE	EDU	38	8	5	5	3	169
Bremer, Peer-Timo	@llnl.gov	M	US	GOV	258	32	29	79	72	4109
Brennan, Bob		M		COM
Brent, Lexi		F	AU	EDU
Bressana, Pietro	@usi.ch	M	CH	EDU	5	1	1	0	0	3
Breternitz, Mauricio	@iscte.pt	M	PT	EDU	114	18	13	31	18	1058
Breu, Ruth	@uibk.ac.at	F	AT	EDU	274	29	20	72	50	2789
Breuel, Thomas		M
Breuer, Alexander	@ucsd.edu	M	US	EDU	26	6	6	4	4	125
Brevik, John	@online.no	M	US	EDU	42	14	9	15	9	1157
Breß, Sebastian	@dfki.de	M	DE	GOV	36	12	12	16	16	379
Briand, David		M	FR	GOV
Bridges, Patrick	@cs.unm.edu	M	US	EDU	133	23	17	34	27	1947
Briggs, Ian	@qub.ac.uk	M	UK	EDU	7	3	3	2	2	33
Brightwell, Ronald	@sandia.gov	M	US	GOV	197	31	19	73	42	3239
Bringmann, Karl	@mpi-inf.mpg.de	M	DE	GOV	61	16	15	26	25	940
Brinkmann, André	@uni-mainz.de	M	DE	EDU	138	23	15	41	29	1820
Brinkmann, Govert		M
Brocanelli, Marco		M	US	EDU
Brokhman, Tanya		F	IL	EDU
Bronson, Nathan	@fb.com	M		COM	43	16	15	19	17	1267
Brooks, Alexander L.		M	US	EDU
Brooks, David	@eecs.harvard.edu	M	US	EDU	211	45	35	100	76	11180
Brown, Fraser		F	US	EDU
Brown, Jed	@colorado.edu	M	US	EDU	71	13	13	14	14	4231
Brown, Kenneth R.	@chemistry.gatech.edu	M	US	EDU	130	24	19	45	35	2009
Brown, Trevor	@cs.utoronto.ca	M	CA	EDU	15	5	5	5	5	124
Browne, James		M	US	EDU
Bruce, Kim	@cs.pomona.edu	M	US	EDU	161	34	15	54	26	4510
Bruckhaus, Tilmann		M
Bruinderink, Leon Groot	@tue.nl	M	NL	EDU	8	3	3	1	1	67
Brumar, Iulian		M
Brumley, David	@cmu.edu	M	US	EDU	92	35	34	55	49	6278
Brun, Lélio	@ens.fr	M	FR	EDU	1	1	1	0	0	2
Brunet, Elisabeth		F
Bruno, Rodrigo	@gsd.inesc-id.pt	M	PT	EDU	11	3	3	0	0	20
Brunstrom, Anna		F	SE	EDU
Brunvand, Erik	@cs.utah.edu	M	US	EDU	139	24	10	46	11	1813
Bruza, Peter	@qut.edu.au	M	AU	EDU	252	36	21	96	50	4621
BrüGner, Helge		M	DE	EDU
Bubak, Marian	@agh.edu.pl	M	PL	EDU	460	27	17	94	27	3093
Bubendorfer, Kris	@ecs.vuw.ac.nz	M	NZ	EDU	66	18	12	29	14	1089
Buchholz, Peter		M	DE	EDU
Buchler, Norbou	@mail.mil	M	US	GOV	39	10	10	11	10	577
Buchmann, Alejandro	@informatik.tu-darmstadt.de	M	DE	EDU	327	42	22	136	63	8105
Buckley, Scott	@mq.edu.au	M	AU	EDU	4	2	2	0	0	9
Budden, David	@csail.mit.edu	M	US	EDU	31	9	9	9	9	212
Budhiraja, Richa		F		COM
Bugiel, Sven	@cs.uni-saarland.de	M	DE	EDU	42	15	15	21	21	1757
Bugnion, Edouard	@epfl.ch	M	CH	EDU	46	23	20	26	24	5381
Buhren, Robert		M	DE	EDU
Bui, Phi-Diep	@it.uu.se	M	SE	EDU	2	0	0	0	0	0
Buiras, Pablo	@seas.harvard.edu	M	US	EDU	19	7	7	7	6	168
Buland, Matthew		M
Bulej, Lubomír	@d3s.mff.cuni.cz	M	CH	EDU	63	12	10	17	10	472
Bull, Mark		M
Bultink, C. C.		M	NL	EDU
Buluc, Aydin	@lbl.gov	M	US	GOV	57	19	19	24	24	1547
Buntine, Wray	@monash.edu	M	US	EDU	202	36	25	75	47	8841
Burckhardt, Sebastian	@microsoft.com	M		COM	73	24	21	35	32	2185
Burger, Doug	@microsoft.com	M		COM
Burgstaller, Bernd		M	KR	EDU
Burihabwa, Dorian	@unine.ch	M	CH	EDU	6	2	2	0	0	6
Burke, Matthew	@cornell.edu	M	US	EDU	1	1	1	0	0	1
Burke, Michael		M
Burns, Randal	@cs.jhu.edu	M	US	EDU	200	40	28	84	59	7840
Bursztein, Elie	@google.com	M		COM	62	20	18	26	25	1543
Burtscher, Martin	@txstate.edu	M	US	EDU	130	32	26	62	47	3509
Burtsev, Anton	@uci.edu	M	US	EDU	12	4	4	2	2	98
Busch, Costas	@csc.lsu.edu	M	US	EDU	127	20	11	32	12	1150
Bush, Randy		M		COM
Bussche, Jan Van Den	@uhasselt.be	M	BE	EDU	245	31	14	82	28	4138
Busse, Anselm		M	DE	EDU
Bustamante, Fabian	@cs.northwestern.edu	M	US	EDU	150	29	20	51	32	3749
Bustos, Benjamín	@dcc.uchile.cl	M	CL	EDU	128	23	20	44	38	2635
Butler, Kevin	@ufl.edu	M	US	EDU	90	20	18	34	29	1412
Butt, Ali R.	@cs.vt.edu	M	US	EDU	157	24	17	39	33	1921
Buttler, David	@llnl.gov	M	US	GOV	56	16	12	22	13	1778
Buttyán, Levente	@crysys.hu	M	HU	EDU	229	48	36	97	77	13832
Buyer, Johannes		M
Buyuktosunoglu, Alper	@us.ibm.com	M	US	COM	210	28	22	57	45	4267
Buyya, Rajkumar	@unimelb.edu.au	M	AU	EDU	710	109	83	376	320	58947
Byan, Steve		M	US	COM
Byers, John W.	@cs.bu.edu	M	US	EDU	162	41	28	66	45	10915
Bykau, Siarhei	@purdue.edu	M		COM	15	5	4	1	1	58
Bykov, Maxim		M
Bykov, Sergey		M
Bylaska, Eric	@pnnl.gov	M	US	GOV	166	30	20	59	40	5385
Byma, Stuart	@epfl.ch	M	CH	EDU	6	2	2	1	1	63
Byna, Suren	@lbl.gov	M	US	GOV	108	19	16	29	25	959
Byrd, Jason N.	@ensco.com	M		COM	45	10	9	10	7	196
Bättig, Martin		M	CH	EDU
Böhm, Christian	@dbs.ifi.lmu.de	M	DE	EDU	169	38	26	76	56	6275
Böhm, Klemens	@kit.edu	M	US	EDU	230	30	18	75	38	2989
Böhme, Marcel	@nus.edu.sg	M	SG	EDU	20	7	7	6	6	153
Böhme, Rainer	@uibk.ac.at	M	AT	EDU	162	35	29	70	63	3922
Bönisch, Thomas		M
Böttinger, Konstantin		M
Bøgh, Kenneth S.	@cs.au.dk	M	DK	EDU	12	5	5	3	3	72
Büttner, Gerd		M
Cabaleiro, José C.	@usc.es	M	ES	EDU	116	12	6	16	2	499
Caballero, Juan	@imdea.org	M	ES	EDU	51	20	18	26	24	2375
Cabot, Jordi	@icrea.cat	M	ES	EDU	297	30	28	97	79	4355
Cabri, Giacomo	@unimore.it	M	IT	EDU	302	28	13	71	21	3135
Caceres, Rajmonda Sulo	@ll.mit.edu	F	US	EDU	42	6	6	4	4	179
Cachin, Christian	@zurich.ibm.com	M	CH	COM	179	39	27	64	48	6409
Cadar, Cristian	@imperial.ac.uk	M	UK	EDU	44	18	17	24	22	4698
Cadena, Jose	@vt.edu	M	US	EDU	10	4	4	3	3	125
Cadenelli, Nicola	@bsc.es	M	ES	GOV	1	0	0	0	0	0
Caesar, Matthew	@cs.illinois.edu	M	US	EDU	144	29	27	61	48	5358
Cafarella, Michael	@umich.edu	M	US	EDU	90	30	25	36	34	6558
Caffarella, Mike		M
Cai, Bowen		M
Cai, Deng	@cad.zju.edu.cn	M	CN	EDU	177	54	48	101	97	15183
Cai, Qiong	@apple.com	M	US	COM	37	8	7	8	4	431
Cai, Renqin		M	US	EDU
Cai, Wentong	@ntu.edu.sg	M	SG	EDU	398	29	18	110	50	4218
Cai, Xiao-Chuan		M
Cai, Ying	@iastate.edu	M	US	EDU	95	21	13	32	17	2678
Cai, Zhongmin	@sei.xjtu.edu.cn	M	CN	EDU	55	10	9	10	9	382
Caiafa, Cesar	@iar.unlp.edu.ar	M	US	EDU	66	13	13	15	15	879
Cain, Chris		M	US	EDU
Cain, Harold W.	@qti.qualcomm.com	M		COM	35	16	11	19	13	1227
Calamoneri, Tiziana		F
Calandra, Henri		M
Calandrino, Joseph		M
Calciu, Irina	@vmware.com	F		COM	17	6	6	5	5	150
Calderon, Alejandro	@uca.es	M	ES	EDU	16	4	4	1	1	46
Calheiros, Rodrigo N.		M
Calhoun, Jon		M	US	EDU
Caliskan, Aylin	@princeton.edu	F	US	EDU	14	8	8	8	8	236
Callaghan, Mark		M		COM
Callan, Jamie	@cs.cmu.edu	M	US	EDU	227	57	36	123	84	10194
Calotoiu, Alexandru		M	DE	EDU
Calyam, Prasad	@missouri.edu	M	US	EDU	110	17	13	23	15	902
Calì, Andrea	@dcs.bbk.ac.uk	M	UK	EDU	137	25	17	44	31	3695
Camarero, Cristóbal	@unican.es	M	ES	EDU	32	7	6	4	3	140
Camargo, Edson Tavares		M	BR	EDU
Camargo, Raphael Y. De	@ufabc.edu.br	M	BR	EDU	48	11	6	11	4	282
Cambazoglu, B. Barla	@yahoo-inc.com	M		COM	97	29	22	50	46	1914
Camenisch, Jan	@zurich.ibm.com	M	CH	COM	349	58	42	115	100	17422
Cameron, Kirk W.	@cs.vt.edu	M	US	EDU	158	27	23	51	40	3000
Campanelli, Matteo	@gradcenter.cuny.edu	M	US	EDU	7	3	3	1	0	24
Campanoni, Simone	@eecs.northwestern.edu	M	US	EDU	46	12	10	12	10	376
Campbell, Bradford		M	US	EDU
Campbell, Roy	@illinois.edu	M	US	EDU	718	65	38	253	110	18387
Campes, Cassiano		M
Campos, Breno		M
Campos, Raphael	@dcc.ufmg.br	M	BR	EDU	5	1	1	0	0	1
Canal, Ramon	@ac.upc.edu	M	ES	EDU	72	17	13	24	17	1386
Canales, Rodrigo		M	DE	EDU
Candan, K. Selçuk	@asu.edu	M	US	EDU	330	36	23	107	47	5664
Candea, George	@epfl.ch	M	CH	EDU	123	35	27	56	49	5234
Candel, Arno		M
Canel, Christopher		M	US	EDU
Canini, Marco	@kaust.edu.sa	M	SA	EDU	82	19	17	28	25	1465
Canino, Anthony		M	US	EDU
Canning, Andrew	@lbl.gov	M	US	GOV	146	25	15	47	21	1962
Cano, Ignacio	@cs.washington.edu	M	US	EDU	4	3	3	1	1	23
Cano, Jose		M	UK	EDU
Canon, Louis-Claude	@univ-fcomte.fr	M	FR	EDU	33	9	7	9	4	276
Canon, Richard Shane		M
Cantador, Iván	@uam.es	M	ES	EDU	131	27	25	55	43	2856
Cantalupo, Christopher		M		COM
Cantin, Pierre-Luc		M
Canuto, Sérgio	@dcc.ufmg.br	M	BR	EDU	12	4	4	3	3	47
Cao, Bokai	@uic.edu	M	US	EDU	28	6	6	4	4	181
Cao, Cheng		M	US	EDU
Cao, Chun		M	CN	EDU
Cao, Da		M
Cao, Jian	@sjtu.edu.cn	M	CN	EDU	303	22	15	77	24	2174
Cao, Jiannong	@comp.polyu.edu.hk	M	HK	EDU	968	45	35	259	165	9716
Cao, Jiaxin	@fb.com	M		COM	7	4	4	4	4	150
Cao, Lianjie	@purdue.edu	M	US	EDU	7	2	2	1	1	15
Cao, Longbing	@uts.edu.au	M	AU	EDU	486	34	28	124	86	4657
Cao, Man	@google.com	M		COM	19	6	6	4	4	123
Cao, Nan	@us.ibm.com	M	US	COM	102	18	17	25	25	1095
Cao, Qiang	@cs.duke.edu	M	US	EDU	11	6	4	4	4	309
Cao, Qiang		M	US	EDU
Cao, Qingqing	@cs.stonybrook.edu	M	US	EDU	2	1	1	0	0	1
Cao, Shilei		M	CN	EDU
Cao, Shunde		M	CN	EDU
Cao, Thang		M	JP	EDU
Cao, Xin	@unsw.edu.au	M	AU	EDU	21	13	13	15	15	1181
Cao, Yang	@ed.ac.uk	M	UK	EDU	14	7	7	5	5	214
Cao, Yi		M
Cao, Yinzhi	@u.northwestern.edu	M	US	EDU	23	9	9	7	7	214
Cao, Yong		M	CN	EDU
Cao, Yue		M	US	EDU
Cao, Yulong		M	US	EDU
Cao, Zhen		M	US	EDU
Capkun, Srdjan	@inf.ethz.ch	M	CH	EDU	244	53	45	102	91	14319
Cappello, Franck	@anl.gov	M	US	GOV	295	42	36	102	78	8156
Cappos, Justin	@nyu.edu	M	US	EDU	75	14	12	22	15	716
Capra, Robert	@unc.edu	M	US	EDU	98	20	14	34	21	1489
Carastan-Santos, Danilo		M	BR	EDU
Carbin, Michael	@csail.mit.edu	M		COM	29	14	13	15	15	1320
Cardellini, Valeria	@ing.uniroma2.it	F	IT	EDU	95	24	17	44	29	3518
Cardenas, Alvaro A.	@utdallas.edu	M	US	EDU	113	25	24	41	39	3269
Cardoso, João M. P.	@fe.up.pt	M	PT	EDU	251	25	19	58	38	2595
Carle, Georg	@in.tum.de	M	DE	EDU	414	27	20	78	46	3571
Carlini, Nicholas	@berkeley.edu	M	US	EDU	10	7	7	6	6	475
Carlson, Richard		M
Carlson, Travis		M
Carlson, Trevor E.	@comp.nus.edu.sg	M	SE	EDU	55	11	11	12	12	789
Carlsson, Niklas	@ida.liu.se	M	SE	EDU	72	18	17	31	28	1228
Carlsson, Trevor E.	@comp.nus.edu.sg	F	SE	EDU	58	12	12	12	12	860
Carmean, Douglas M.		M		COM
Carmel, David	@yahoo-inc.com	M		COM	151	39	27	87	61	5941
Carmeli, Nofar		F	IL	EDU
Carmer, Brent		M		COM
Carno, Anthony	@vt.edu	M	US	EDU	3	2	2	0	0	8
Carns, Phil		M
Carns, Philip	@mcs.anl.gov	M	US	GOV	62	18	16	27	25	2703
Carothers, Chris	@cs.rpi.edu	M	US	GOV	132	25	18	46	34	2184
Carothers, Christopher	@cs.rpi.edu	M	US	EDU	132	26	19	46	34	2315
Carpen-Amarie, Alexandra		F	AT	EDU
Carpenter, Paul	@bsc.es	M	ES	GOV	36	8	7	6	5	255
Carr, Scott	@purdue.edu	M	US	EDU	11	2	2	2	2	40
Carra, Damiano	@univr.it	M	IT	EDU	50	12	10	17	10	464
Carrera, David	@ac.upc.edu	M	ES	GOV	97	23	19	40	32	1947
Carretero, Jesus	@inf.uc3m.es	M	ES	EDU	353	23	17	66	35	2440
Carreño, Emmanuell Diaz		M	BR	EDU
Carribault, Patrick	@cea.fr	M	FR	GOV	42	10	8	10	6	681
Carrington, Laura	@epanalytics.com	F		COM	88	19	17	31	24	1541
Carrión, Joe		M	ES	EDU
Carro, Luigi	@inf.ufrgs.br	M	BR	EDU	626	34	23	126	65	5080
Carter, John	@us.ibm.com	M	US	COM	204	38	25	72	40	7391
Carvalho, Marcus	@dcx.ufpb.br	M	BR	EDU	17	4	4	2	2	57
Cary, John	@colorado.edu	M	US	EDU	578	40	21	101	52	8380
Carzaniga, Antonio		M	CH	EDU
Casale, Giuliano	@imperial.ac.uk	M	UK	EDU	179	25	20	52	42	1958
Casanova, Henri	@hawaii.edu	M	US	EDU	283	49	29	122	67	10281
Casas, Marc	@bsc.es	M	ES	GOV	63	11	10	13	10	335
Cash, David	@cs.rutgers.edu	M	US	EDU	32	20	19	22	22	2545
Cassel, Darion		M	US	EDU
Cassell, Benjamin	@uwaterloo.ca	M	CA	EDU	4	2	2	0	0	10
Cassuto, Yuval	@ee.technion.ac.il	M	IL	EDU	89	14	13	26	22	833
Castañeda, Armando	@im.unam.mx	M	MX	EDU	39	8	8	7	6	258
Castells, Pablo	@uam.es	M	ES	EDU	195	37	31	84	54	5050
Castelluccia, Claude	@inria.fr	M	FR	EDU	177	42	31	80	51	8850
Castelló, Adrián	@uji.es	M	ES	EDU	21	5	5	4	4	84
Castillo, Carlos	@acm.org	M			188	49	42	112	92	10268
Castillo, Claris	@renci.org	F	US	EDU	38	11	11	11	11	681
Castrillón, Jerónimo	@tu-dresden.de	M	DE	EDU	81	12	11	13	13	583
Castro, Daniel		M	PT	EDU
Castro, Miguel	@microsoft.com	M		COM	208	46	33	66	49	17276
Catasta, Michele	@cs.stanford.edu	F	US	EDU	31	10	10	10	10	857
Caulfield, Laura		F
Caulfield, Tristan	@ucl.ac.uk	M	UK	EDU	15	6	5	2	1	61
Cautis, Bogdan	@u-psud.fr	M	FR	EDU	52	13	10	16	11	517
Cavalcanti, Guilherme		M
Cavallaro, Lorenzo	@rhul.ac.uk	M	UK	EDU	66	18	17	22	20	1609
Cavazos, John	@udel.edu	M	US	EDU	79	21	19	29	23	1958
Cavelan, Aurélien	@ens-lyon.fr	M	FR	EDU	16	4	4	3	2	62
Caverlee, James	@cse.tamu.edu	M	US	EDU	146	28	25	58	47	4109
Cavilla, Andres Lagar	@gridcentric.ca	M	CA	COM	36	16	15	20	17	1580
Cazzola, Walter	@di.unimi.it	M	IT	EDU	216	22	14	51	24	1491
Caíno-Lores, Silvina	@inf.uc3m.es	F	ES	EDU	10	2	2	0	0	9
Cañamares, Rocío	@uam.es	F	ES	EDU	3	1	1	0	0	6
Ceballos, German	@it.uu.se	M	SE	EDU	8	1	1	0	0	4
Cecchetti, Ethan	@cs.cornell.edu	M	US	EDU	5	1	1	1	1	39
Ceci, Michelangelo	@di.uniba.it	M	IT	EDU	199	20	14	37	22	1443
Cecka, Cris	@nvidia.com	M		COM	19	7	7	6	6	306
Cela, José María		M	ES	GOV
Celik, Ahmet		M	US	EDU
Celik, Berk	@utbm.fr	M	FR	EDU	13	5	5	4	4	163
Celis, L. Elisa		F	CH	EDU
Cello, Marco	@nokia.com	M		COM	33	6	6	4	4	169
Censor-Hillel, Keren	@cs.technion.ac.il	F	IL	EDU	43	15	15	19	18	556
Cerdà-Alabern, Llorenç	@ac.upc.edu	M	ES	EDU	108	18	11	24	12	767
Cerf, Loïc		M
Ceri, Stefano	@polimi.it	M	IT	EDU	534	72	36	210	91	25185
Cerqueira, Joao Pedro		M	US	EDU
Cerulli, Andrea	@ucl.ac.uk	M	UK	EDU	7	4	4	3	3	53
Cetintemel, Ugur		M	US	EDU
Ceze, Luis	@cs.washington.edu	M	US	EDU	194	37	31	67	61	6083
Cha, Sang Kil	@kaist.ac.kr	M	KR	EDU	15	9	9	8	7	700
Cha, Sungdeok		M	KR	EDU
Chaabane, Abdelberi	@inrialpes.fr	M	US	EDU	20	9	9	8	8	293
Chabbi, Milind	@rice.edu	M	US	COM	22	7	6	5	5	142
Chabridon, Sophie	@it-sudparis.eu	F	FR	EDU	81	13	9	16	7	478
Chachra, Neha	@fb.com	F		COM	9	5	5	5	5	495
Chadalavada, Kalyana	@intel.com	M		COM	26	4	4	1	1	66
Chae, Kwonsoo		M
Chaganti, Akhilesh	@cs.stonybrook.edu	M	US	EDU	4	1	1	0	0	1
Chai, Anchen		M
Chai, Chengliang		M	CN	EDU	2	2	2	1	1	27
Chai, Eugene	@nec-labs.com	M		COM	29	6	4	3	2	86
Chaidaroon, Suthee	@scu.edu	M	US	EDU	2	1	1	1	1	15
Chaintreau, Augustin	@cs.columbia.edu	M	US	EDU	107	30	26	39	33	6171
Chaix, Fabien		M
Chajed, Tej		M	US	EDU
Chakaravarthy, Venkatesan T.	@in.ibm.com	M	IN	COM	78	16	12	21	14	974
Chakrabarti, Aniket	@osu.edu	M	US	EDU	12	3	3	1	1	61
Chakrabarti, Dhruva R.		M
Chakraborty, Soubhik		M
Chakraborty, Sourav	@osu.edu	M	US	EDU	11	3	3	1	1	29
Challen, Geoffrey	@buffalo.edu	M	US	EDU	62	16	14	20	15	6077
Chamberlain, Brad		M
Chambreau, Christopher M.		M	US	GOV
Chamith, Buddhika	@indiana.edu	M	US	EDU	5	2	2	0	0	8
Chan, Chee-Yong	@comp.nus.edu.sg	M	SG	EDU	87	29	20	45	31	4842
Chan, David Yu Cheng		M	US	EDU
Chan, Eric S.		M
Chan, Helen H. W.	@cse.cuhk.edu.hk	F	HK	EDU	3	1	1	1	1	17
Chan, Hubert	@cs.hku.hk	M	HK	EDU	71	17	15	26	23	2056
Chan, Jeffrey	@rmit.edu.au	M	AU	EDU	63	13	13	21	18	611
Chan, Joel	@cs.cmu.edu	M	US	EDU	34	8	8	7	7	396
Chan, Keith	@comp.polyu.edu.hk	M	HK	EDU	527	34	24	119	66	5223
Chan, Michael		M
Chan, Philip	@cs.fit.edu	M	US	EDU	111	41	29	61	44	10741
Chan, Po-Wei	@me.mcu.edu.tw	M	US	EDU	1	1	1	0	0	3
Chan, Tsz Nam	@comp.polyu.edu.hk	M	HK	EDU	3	1	1	0	0	2
Chan, Yuandong		M	CN	EDU
Chandola, Varun	@buffalo.edu	M	US	EDU	90	17	15	18	17	5582
Chandra, Abhishek	@umn.edu	M	US	EDU	93	23	19	40	35	2912
Chandra, Ranveer	@microsoft.com	F		COM	434	47	38	111	95	12233
Chandramouli, Badrish	@microsoft.com	M		COM	72	18	15	23	19	857
Chandramowlishwaran, Aparna	@uci.edu	F	US	EDU	27	11	11	12	11	750
Chandran, Nishanth	@microsoft.com	M		COM	39	13	12	16	15	806
Chandrasekar, Kavitha	@gatech.edu	F	US	EDU	11	5	4	1	1	47
Chandrasekaran, Sunita	@udel.edu	F	US	EDU	46	7	7	4	4	179
Chandrashekhara, Sharath	@buffalo.edu	M	US	EDU	9	2	2	0	0	7
Chang, Bo-Sin		M	TW	EDU
Chang, Bor-Yuh Evan	@cs.colorado.edu	M	US	EDU	73	16	13	25	18	1638
Chang, Choong-Seock		M
Chang, Ee-Chien	@comp.nus.edu.sg	M	SG	EDU	107	28	21	53	32	2832
Chang, Hyunseok	@nokia.com	M		COM	32	16	13	19	13	1891
Chang, Jichuan	@google.com	M		COM	121	21	17	31	25	2487
Chang, Kenneth		M	US	EDU
Chang, Kevin	@illinois.edu	M	US	EDU	171	42	29	85	51	8941
Chang, Kevin Chen-Chuan	@illinois.edu	M	US	EDU	176	43	29	87	53	9143
Chang, Kevin R.	@cmu.edu	M	US	EDU	19	7	7	7	7	428
Chang, Li-Pin	@cs.nctu.edu.tw	M	TW	EDU	69	17	14	20	16	2329
Chang, Li-Wen	@illinois.edu	M	US	EDU	31	11	11	11	11	739
Chang, Lijun	@cse.unsw.edu.au	M	AU	EDU	43	15	15	16	16	795
Chang, Rocky	@comp.polyu.edu.hk	M	HK	EDU	132	21	16	43	29	2569
Chang, Rong	@us.ibm.com		US	COM	68	18	12	25	17	1374
Chang, Rong N.		M
Chang, Ting-Jung		F	US	EDU
Chang, Wan-Teh		M
Chang, Wei-Cheng	@andrew.cmu.edu	M	US	EDU	8	3	3	2	2	55
Chang, Wooseok		M		COM
Chang, Xiaojun	@andrew.cmu.edu	M	US	EDU	46	15	15	18	18	577
Chang, Yi		M
Chang, Yiyang	@purdue.edu	M	US	EDU	12	4	4	1	1	29
Chang-Fong, Nicholas		M	CA	EDU
Changsheng, Xie		M	US	EDU
Chao, Clifford		M
Chao, Lu	@ict.ac.cn	M	CN	EDU	2	1	1	0	0	7
Chaoji, Vineet	@amazon.com	M		COM	42	17	14	23	17	1644
Chaparro-Baquero, Gustavo A.		M	US	EDU
Chapman, Barbara	@stonybrook.edu	F	US	EDU	355	30	17	82	40	7302
Chapuis, Bertil	@unil.ch	M	CH	EDU	8	1	1	0	0	3
Chard, Kyle	@uchicago.edu	M	US	EDU	76	17	15	25	22	960
Chard, Ryan	@anl.gov	M	US	GOV	19	6	6	4	4	153
Chase, Jeffrey S.		M	US	EDU
Chase, Melissa	@microsoft.com	F		COM	37	20	20	27	27	3379
Chasins, Sarah		F
Chasparis, Georgios	@scch.at	M	AT	EDU	34	9	9	9	9	288
Chaterji, Somali	@purdue.edu	F	US	EDU	37	8	8	7	6	739
Chatterjee, Niladrish	@nvidia.com	M		COM	34	10	10	10	10	699
Chatterjee, Rahul	@cs.cornell.edu	M	US	EDU	10	4	4	3	3	49
Chatzidimitriou, Athanasios	@di.uoa.gr	M	GR	EDU	14	4	4	1	1	34
Chatzopoulos, Georgios	@epfl.ch	M	CH	EDU	6	2	2	0	0	4
Chau, Duen Horng	@gatech.edu	M	US	EDU	123	24	23	41	38	2322
Chau, Sze Yiu		M
Chau, Vincent		M	CN	EDU	20	5	5	4	4	65
Chaudhari, Pranav		M
Chaudhuri, Abon	@walmartlabs.com	M		COM	13	6	6	4	4	129
Chaudhuri, Avik	@fb.com	M		COM	31	12	9	13	9	872
Chaudhuri, Kamalika	@eng.ucsd.edu	F	US	EDU	56	24	20	36	34	2754
Chaudhuri, Mainak		M	IN	EDU
Chaudhuri, Surajit	@theiet.org	M		COM	143	9	9	8	8	351
Chaudhuri, Swarat	@rice.edu	M	US	EDU	61	20	16	27	23	1833
Chaudhury, Bhaskar	@laplace.univ-tlse.fr	M	IN	EDU	47	12	12	12	12	564
Chavan, Amit	@cs.umd.edu	M	US	EDU	8	4	4	3	3	84
Chavan, Shasank		M
Chavda, Chintan		M
Chawla, Nitesh V.	@nd.edu	M	US	EDU	313	45	39	107	95	13517
Chawla, Sanjay	@sydney.edu.au	M	QA	EDU	222	31	26	61	41	5073
Chayes, Jennifer Tour		F
Che, Huimin		M	CN	EDU
Che, Shuai	@virginia.edu	M		COM	40	13	12	14	14	3044
Cheah, Chern		M
Chebrolu, Kameswari	@cse.iitb.ac.in	F	IN	EDU	37	19	17	23	21	2119
Checconi, Fabio	@us.ibm.com	M	US	COM	49	16	15	21	18	830
Chechik, Marsha	@cs.toronto.edu	F	US	EDU	258	38	29	108	80	4765
Checkoway, Stephen	@uic.edu	M	US	EDU	29	11	10	13	11	2378
Chen, Ang	@cis.upenn.edu	M	US	EDU	15	5	5	3	3	102
Chen, Arbee L.P.	@asia.edu.tw	M	TW	EDU	277	40	19	114	46	5199
Chen, Bee-Chung		M
Chen, Bihuan	@fudan.edu.cn	M	SG	EDU	17	7	7	6	6	154
Chen, Bingwei		M
Chen, Bo	@merkai.com	M		COM	13	7	7	7	7	155
Chen, Bo	@mtu.edu	M		COM	33	7	7	6	6	383
Chen, Bowei	@lincoln.ac.uk	M	AU	EDU	11	5	5	4	4	98
Chen, Celia		F
Chen, Chen		M	US	EDU
Chen, Cheng		M
Chen, Cheng	@dsi.a-star.edu.sg	M	SG	EDU	18	6	5	4	4	174
Chen, Deming	@illinois.edu	M	US	EDU	160	28	25	66	58	3130
Chen, Dongyao	@umich.edu	M	US	EDU	5	2	2	2	2	45
Chen, Enhong		M	CN	EDU
Chen, Feng	@csc.lsu.edu	M	US	EDU	29	14	13	15	14	1817
Chen, Feng	@albany.edu	M	US	EDU	86	13	13	18	16	742
Chen, Gang		M	CN	EDU
Chen, Guojun		M	CN	EDU
Chen, Guoxing	@cse.ohio-state.edu	M	US	EDU	7	3	3	2	2	43
Chen, Guoyang	@ncsu.edu	M		COM	12	3	3	3	3	57
Chen, Haibo	@sjtu.edu.cn	M	CN	EDU	106	25	23	48	48	2387
Chen, Han		M
Chen, Hao	@ucdavis.edu	M		COM	621	37	30	121	87	8933
Chen, Haogang	@csail.mit.edu	M	US	EDU	15	10	10	10	10	600
Chen, Haopeng	@asch.whigg.ac.cn	M	CN	EDU	6	2	2	0	0	12
Chen, Hongxu	@uq.edu.au	M	AU	EDU	1	1	1	0	0	1
Chen, Hongzhi		M	HK	EDU
Chen, Hsin-Hsi	@ntu.edu.tw	M	TW	EDU	326	37	21	114	53	5612
Chen, Huan	@uestc.edu.cn	M	HK	EDU	4	2	2	0	0	11
Chen, Huixiang		M	US	EDU
Chen, Jackie	@sandia.gov	F	US	GOV	407	50	40	130	112	8282
Chen, Jia		M	US	EDU
Chen, Jian		M	US	EDU
Chen, Jianfei	@mails.tsinghua.edu.cn	M	CN	EDU	14	5	5	4	4	123
Chen, Jianjun		M
Chen, Jianshu	@ucla.edu	M	US	EDU	67	17	16	27	25	1398
Chen, Jianxi		M	CN	EDU
Chen, Jieyang	@ucr.edu	M	US	EDU	3	0	0	0	0	0
Chen, Jiming	@ieee.org	M	CN	EDU	302	49	47	173	155	8402
Chen, Jingyuan		M
Chen, Kai	@cse.ust.hk	M	HK	EDU	53	15	15	21	19	1380
Chen, Kai	@iie.ac.cn	M	HK	EDU	61	11	11	13	12	461
Chen, Kang		M
Chen, Keke	@wright.edu	M	US	EDU	436	22	18	63	46	2808
Chen, Langshi		M	US	EDU
Chen, Lei	@cse.ust.hk	M	HK	EDU	410	45	41	150	135	8467
Chen, Li	@ust.hk	M	HK	EDU	13	6	6	5	5	123
Chen, Liang		M	CN	EDU
Chen, Linchuan	@cse.ohio-state.edu	M	US	EDU	9	6	6	4	4	204
Chen, Liqun	@surrey.ac.uk	M	UK	EDU	214	38	27	89	63	6494
Chen, Lizhong	@oregonstate.edu	M	US	EDU	24	9	9	8	8	255
Chen, Long	@mail.ustc.edu.cn	M	CN	EDU	26	3	3	3	3	52
Chen, Lu	@osu.edu	M	US	EDU	5	2	2	0	0	18
Chen, Lydia Y.	@zurich.ibm.com	F	CH	COM	88	15	15	22	20	1215
Chen, Min	@cise.ufl.edu	M	US	EDU	33	7	7	4	4	139
Chen, Ming	@cs.stonybrook.edu	M	US	EDU	13	5	5	5	5	532
Chen, Ming-Syan	@ntu.edu.tw	M	TW	EDU	618	61	37	257	139	19748
Chen, Mingyu	@ict.ac.cn	M	CN	EDU	127	15	11	23	14	757
Chen, Pengfei	@eng.ucsd.edu	M	CN	COM	1	1	1	0	0	4
Chen, Peter M.	@umich.edu	M	US	EDU	113	41	29	61	45	9881
Chen, Peter P.		M
Chen, Pin-Yu	@ibm.com	M	EN	COM	64	13	13	18	18	593
Chen, Ping		M	US	EDU
Chen, Ping	@umb.edu	M	US	EDU	2876	27	26	229	196	8779
Chen, Qi Alfred	@umich.edu	M	US	EDU	19	7	7	5	5	262
Chen, Quan	@sjtu.edu.cn	M	CN	EDU	23	10	10	10	10	1380
Chen, Rong	@sjtu.edu.cn	M	CN	EDU	31	15	15	17	17	1193
Chen, Ruey-Cheng	@rmit.edu.au	M	AU	EDU	26	6	6	4	4	217
Chen, Rui	@samsung.com	M		COM	41	16	16	19	18	1813
Chen, Ruichuan	@ruichuan.org	M	DE	EDU	32	13	11	14	11	478
Chen, Sanchuan	@osu.edu	M	US	EDU	4	2	2	1	1	32
Chen, Sheng	@louisiana.edu	M	US	EDU	23	7	7	7	5	206
Chen, Shigang	@cise.ufl.edu	M	US	EDU	723	43	31	124	98	10152
Chen, Shimin	@ict.ac.cn	M	CN	EDU	42	21	18	27	23	1832
Chen, Shiping	@csiro.au	M	AU	GOV	105	19	16	34	21	1361
Chen, Shu-Ching		M
Chen, Shuang	@cornell.edu	F	US	EDU	2	1	1	0	0	4
Chen, Shuang	@usc.edu	F	US	EDU	26	8	8	7	7	154
Chen, Shuo	@cs.cornell.edu	M	US	EDU	15	8	8	8	8	304
Chen, Songqing	@cs.gmu.edu	M	US	EDU	171	31	26	67	53	3727
Chen, Sui	@lsu.edu	M	US	EDU	14	3	2	0	0	27
Chen, Tong		M	US	COM
Chen, Wei	@uccs.edu	M	US	EDU	4	1	1	0	0	2
Chen, Wei		M
Chen, Wei	@microsoft.com	M		COM	111	30	27	57	49	6278
Chen, Wengguan		M	CN	EDU
Chen, Wenguang		M	CN	EDU
Chen, Wuji			CN	EDU
Chen, Xi		M		COM
Chen, Xiang		M	SG	EDU
Chen, Xianglan
Chen, Xiaojiang	@nwu.edu.cn	M	CN	EDU	135	9	8	8	5	335
Chen, Xin		M
Chen, Xinyu	@seas.harvard.edu	M	US	EDU	27	7	7	6	5	224
Chen, Xu	@mails.tsinghua.edu.cn	M	CN	EDU	5	2	2	0	0	10
Chen, Xusheng		M	HK	EDU
Chen, Yajing	@umich.edu	F	US	EDU	7	5	5	1	1	46
Chen, Yan	@cs.duke.edu	M	US	EDU	9	3	3	2	2	49
Chen, Yaohui		M
Chen, Ye
Chen, Yi	@njit.edu	F	US	EDU	93	28	19	48	26	2702
Chen, Yi	@iie.ac.cn	F	CN	EDU	2	1	1	1	1	26
Chen, Yi-Chao	@cs.utexas.edu	M	US	EDU	24	11	11	13	12	629
Chen, Yingying	@scarletmail.rutgers.edu	F	US	EDU	208	35	33	86	83	4128
Chen, Yiran	@duke.edu	M	US	EDU	340	35	32	106	99	4589
Chen, Yixin	@cse.wustl.edu	M	US	EDU	366	35	30	146	105	5551
Chen, Yizheng	@gatech.edu	F	US	EDU	8	4	4	2	2	34
Chen, Yong	@ttu.edu	M	US	EDU	106	19	14	33	31	1214
Chen, Yongle		M	CN	EDU
Chen, Youmin		F			59	19	14	28	22	980
Chen, Yu		M	HK	EDU
Chen, Yu Lin
Chen, Yu-Fang	@iis.sinica.edu.tw	M	TW	EDU	41	15	14	17	16	576
Chen, Yu-Sheng	@cs.nctu.edu.tw	M	TW	EDU	4	2	2	0	0	10
Chen, Yueguo		M	CN	EDU
Chen, Yunji		M
Chen, Zhanhao		M	US	EDU
Chen, Zhe	@fudan.edu.cn	M	CN	EDU	5	1	1	0	0	3
Chen, Zheng	@microsoft.com	M		COM	299	61	43	179	139	13318
Chen, Zhengguo	@pitt.edu	M	US	EDU	6	1	1	0	0	2
Chen, Zhi	@ics.uci.edu	M	US	EDU	13	7	7	7	7	183
Chen, Zhiguang		M
Chen, Zhiyuan	@umbc.edu	M	US	EDU	58	21	16	34	25	1498
Chen, Zhuan	@cs.rochester.edu	M	US	EDU	10	4	4	1	1	106
Chen, Zhumin		M	CN	EDU
Chen, Ziyang			CN	EDU
Chen, Zizhong	@cs.ucr.edu	M	US	EDU	143	21	17	36	28	1720
Cheney, James	@inf.ed.ac.uk	M	UK	EDU	167	32	24	71	55	4879
Cheng, Betty	@cse.msu.edu	F	US	EDU	1296	47	29	161	68	11610
Cheng, Eric K. T.		M
Cheng, Hong		F
Cheng, James		M	HK	EDU
Cheng, Liqun		M
Cheng, Long	@tue.nl	M	NL	EDU	22	6	6	4	4	83
Cheng, Luwei	@fb.com	M		COM	17	6	6	4	3	91
Cheng, Minhao		M	US	EDU
Cheng, Peng		M	HK	EDU
Cheng, Peng	@microsoft.com	M	HK	EDU	16	5	5	2	2	92
Cheng, Reynold	@cs.hku.hk	M	HK	EDU	2105	31	26	108	69	9166
Cheng, Wei	@nec-labs.com	M		COM	37	10	10	12	12	2002
Cheng, Xu		M	CN	EDU
Cheng, Xueqi	@ict.ac.cn	M	CN	EDU	616	40	37	167	124	8525
Cheng, Yueqiang	@andrew.cmu.edu	M		COM	16	7	7	4	4	203
Cheng, Zhihao	@umich.edu	M	US	EDU	4	1	1	0	0	6
Cheng, Zhiyong	@smu.edu.sg	M	SG	EDU	25	7	7	6	6	160
Cheramangalath, Unnikrishnan	@iisc.ac.in	M	IN	EDU	4	1	1	0	0	9
Cheriere, Nathanael	@irisa.fr	M	FR	EDU	6	2	2	0	0	13
Cherkasova, Ludmila	@hpe.com	F	US	COM	296	46	35	126	86	8353
Cherrueau, Ronan-Alexandre		M
Cherukuri, Naveen		M		COM
Cherupalli, Hari	@umn.edu	M	US	EDU	8	2	2	0	0	13
Chervenak, Ann	@isi.edu	F	US	EDU	109	33	20	55	29	7908
Cheshmi, Kazem	@rutgers.edu	M	US	EDU	6	3	3	1	1	43
Chester, Sean	@idi.ntnu.no	M	NO	EDU	27	9	9	9	9	229
Chestnut, Stephen	@ifor.math.ethz.ch	M	CH	EDU	18	5	4	1	0	65
Chetlur, Malolan		M
Cheung, Alvin		M	US	EDU
Cheung, Ming	@ust.hk	M	HK	EDU	26	4	4	2	2	85
Cheung, Yiu-Ming	@comp.hkbu.edu.hk	M	HK	EDU	322	27	21	81	51	2969
Chevalier, Troy		M		COM
Chhetri, Mohan Baruwal	@swin.edu.au	M	AU	EDU	52	10	8	10	7	516
Chhotaray, Animesh		M
Chi, Andrew	@cs.unc.edu	M	US	EDU	6	2	2	2	2	34
Chiang, Mung	@princeton.edu	M	US	EDU	490	65	49	193	149	18184
Chiba, Daniel		M	US	EDU
Chiba, Shigeru	@acm.org	M			148	26	14	45	19	3859
Chidambaram, Balagurana		M
Chidambaram, Vijay	@cs.wisc.edu	M	US	EDU	17	8	8	7	7	258
Chien, Andrew A.	@cs.uchicago.edu	M	US	EDU	333	54	23	144	49	12292
Chierichetti, Flavio	@chierichetti.name	M	IT	EDU	67	18	16	26	24	1282
Chiesa, Marco	@uclouvain.be	M	SE	EDU	33	5	5	3	3	250
Chifu, Adrian-Gabriel	@lsis.org	M	FR	EDU	19	4	4	2	2	40
Child, Hank		M	US	EDU
Childers, Bruce R.		M	US	EDU
Childs, Hank	@uoregon.edu	M	US	EDU	114	19	19	37	29	1764
Chilimbi, Trishul		M
Chintalapati, Murali		M
Chintalapudi, Krishna	@microsoft.com	M		COM	65	24	21	33	27	4684
Chiou, Derek		M
Chirkova, Rada	@ncsu.edu	F	US	EDU	109	18	13	24	16	1264
Chishti, Zeshan A.	@intel.com	M		COM	64	19	17	23	20	1952
Chisnall, David	@swan.ac.uk	M	UK	EDU	47	9	7	8	6	730
Chitnis, Rajesh	@weizmann.ac.il	M	IL	EDU	22	9	9	9	9	254
Chiu, Chui-Hui		M	US	EDU	12	2	2	2	2	36
Chiu, Dah Ming	@ie.cuhk.edu.hk	M	HK	EDU	246	44	31	112	72	13416
Chiu, David	@pugetsound.edu	M	US	EDU	46	15	12	21	13	698
Chlebus, Bogdan	@ucdenver.edu	M	US	EDU	117	22	14	55	20	1870
Chlipala, Adam	@csail.mit.edu	M	US	EDU	81	20	18	31	27	1798
Cho, Benjamin		M	US	EDU
Cho, Brian	@illinois.edu	M	US	EDU	24	8	8	8	8	405
Cho, Geumhwan	@skku.edu	M	US	EDU	11	4	4	2	2	41
Cho, Hyeon Gyu		M
Cho, Hyunsoo		M
Cho, Hyunyoon	@snu.ac.kr	M		COM	3	2	2	2	2	253
Cho, Inho	@kaist.ac.kr	M	KR	EDU	2	1	1	0	0	3
Cho, Junguk	@utah.edu	M	US	EDU	13	6	6	6	6	203
Cho, Junsung	@skku.edu	M	US	EDU	10	2	2	0	0	10
Cho, Kenjiro		M
Cho, Kyong-Tak	@umich.edu	M	US	EDU	30	8	8	8	7	194
Cho, Kyu Tae		M		COM
Cho, Yeongpil	@sor.snu.ac.kr	M	KR	EDU	8	3	3	2	2	56
Cho, Young Im		F	KR	EDU
Cho, Youngsu		M	KR	EDU
Chockler, Gregory	@rhul.ac.uk	M	UK	EDU	105	23	16	42	19	2949
Choe, Yung Ryn		M
Choffnes, David	@ccs.neu.edu	M	US	EDU	84	22	20	31	28	2453
Choi, Changho		M		COM
Choi, Jee W.	@gatech.edu	M	US	EDU	21	9	9	8	8	656
Choi, Jiho		M	US	EDU
Choi, Jinho		M
Choi, Jong Youl	@ornl.gov	M	US	GOV	56	16	12	20	14	844
Choi, Jongmoo	@dankook.ac.kr	M	KR	EDU	272	23	18	47	36	2560
Choi, Jungsik	@skku.edu	M	US	EDU	11	2	2	0	0	17
Choi, Minsuk		M
Choi, Seung Geol	@usna.edu	M	US	GOV	30	15	13	16	16	676
Choi, Seungpyo		M	KR	EDU
Choi, Wonik		M	KR	EDU
Choi, Wonil		M	US	EDU
Choi, Woohyuk		M
Choi, Young-Ri		F	KR	EDU
Chole, Sharad		M
Chong, Anthony		M
Chong, Fred	@cs.uchicago.edu	M	US	EDU	209	31	23	59	37	3508
Chong, Frederic T.		M	US	EDU
Chong, Stephen	@seas.harvard.edu	M	US	EDU	93	23	21	36	31	2661
Choo, Jaegul	@korea.ac.kr	M	KR	EDU	74	14	14	16	16	670
Chothia, Zaheer		M	CH	EDU
Chou, Cheng-Fu		M
Chou, Jerry	@cs.nthu.edu.tw	M	TW	EDU	46	10	9	10	9	357
Chou, Kun-Lin
Chou, Stephen		M
Choudhary, Alok	@voxsupinc.com	M	US	EDU	814	61	36	326	162	16382
Choudhary, Praval		M
Choudhuri, Arka Rai		M	US	EDU
Choudhury, Ahana Roy		F
Choudhury, Romit Roy	@duke.edu	M	US	EDU	204	41	35	85	76	7711
Chow, Edmond	@cc.gatech.edu	M	US	EDU	104	25	20	43	30	4050
Chowdhury, Anusha		F
Chowdhury, Mosharaf	@umich.edu	M	US	EDU	32	18	18	20	20	7985
Chowdhury, Omar	@uiowa.edu	M	US	EDU	23	6	6	3	2	88
Chowdhury, Rezaul	@cs.stonybrook.edu	M	US	EDU	57	16	12	20	16	1082
Christensen, Michael		M	US	EDU
Christin, Nicolas	@andrew.cmu.edu	M	US	EDU	110	33	28	59	47	4144
Christodorescu, Mihai	@us.ibm.com	M	US	COM	105	21	18	28	25	3985
Chrupala, Grzegorz	@uvt.nl	M	NL	EDU	53	14	11	18	13	531
Chtchelkanova, Almadena	@nsf.gov	F	US	GOV	32	10	7	10	7	10657
Chu, Ching-Hsiang	@osu.edu	M	US	EDU	18	4	4	2	2	58
Chu, David	@google.com	M		COM	81	19	15	28	23	2225
Chu, Shumo	@acm.org	M	US	EDU	11	7	7	7	7	351
Chu, Wei		M		COM
Chua, Roy		M
Chua, Tat-Seng	@comp.nus.edu.sg	M	SG	EDU	587	65	49	275	197	15132
Chuah, Edward	@acm.org	M	UK	EDU	14	4	4	3	3	78
Chuang, Ho-Ren		M	US	EDU
Chuang, Shang-Tse		M
Chugh, Ravi	@cs.uchicago.edu	M	US	EDU	19	7	7	7	7	555
Chun, Brent	@cycu.edu.tw	M	TW	EDU	8	1	1	0	0	7
Chun, Byung-Gon	@snu.ac.kr	M	KR	EDU	67	29	24	39	36	8588
Chunduri, Sudheer	@anl.gov	M	US	GOV	15	4	4	2	1	40
Chung, Andrew	@andrew.cmu.edu	M	US	EDU	47	9	9	9	9	658
Chung, Eric	@microsoft.com	M		COM	70	18	15	18	16	1611
Chung, Fu-Lai	@comp.polyu.edu.hk	M	HK	EDU	233	39	31	100	70	4881
Chung, I-Hsin		M
Chung, Jongwook		M	KR	EDU
Chung, Simon	@mail.gatech.edu	M	US	EDU	18	11	10	11	10	394
Chung, Sung Woo	@korea.ac.kr	M	KR	EDU	119	15	12	23	16	817
Chung, Taejoong	@neu.edu	M	US	EDU	25	7	7	1	1	125
Chuo, Li-Xuan	@umich.edu	M	US	EDU	6	3	3	0	0	17
Churchill, Berkeley		M	US	EDU
Churchill, Randy Michael		M
Chuvelev, Michael	@intel.com	M		COM	7	2	2	1	1	39
Cianciosa, Mark		M
Cicotti, Pietro	@sdsc.edu	M	US	EDU	39	10	9	11	9	308
Cidon, Asaf	@stanford.edu	M	US	EDU	21	10	10	10	10	415
Cieslewicz, John	@google.com	M		COM	20	13	12	14	12	864
Cintra, Marcelo	@staffmail.ed.ac.uk	M		COM	66	17	15	21	19	1144
Cintuglu, Mehmet H.	@us.abb.com	M	US	EDU	26	6	6	2	2	81
Ciorba, Florina	@unibas.ch	F	CH	EDU	62	8	8	5	3	221
Cirne, Walfredo	@google.com	M		COM	172	30	22	58	32	4615
Ciucanu, Radu	@uca.fr	M	FR	EDU	19	8	8	6	6	143
Ciucu, Florin	@dcs.warwick.ac.uk	M	UK	EDU	76	16	14	23	21	867
Claffy, Kimberly		F	US	GOV
Clark, Alexandra		F
Clark, Chris		M
Clark, Kate		F
Clark, Tony	@shu.ac.uk	M	UK	EDU	242	22	16	46	30	2538
Clarkson, James		M	UK	EDU
Clauss, Philippe	@inria.fr	M	FR	EDU	76	16	13	22	15	1058
Clay, Robert	@cray.com	M	US	COM	33	9	7	9	6	1746
Clayton, Richard		M	UK	EDU	66	23	18	39	27	2399
Clebsch, Sylvan	@doc.ic.ac.uk	M	UK	EDU	8	4	3	2	2	53
Clegg, Richard	@qmul.ac.uk	M	UK	EDU	102	13	10	19	11	985
Clement, Allen	@cs.utexas.edu	M	DE	GOV	41	19	15	22	20	2374
Clemente-Castelló, Francisco J.	@uji.es	M	ES	EDU	10	2	2	0	0	9
Clementi, Andrea	@mat.uniroma2.it	F	IT	EDU	116	28	16	50	26	2739
Clements, Abraham A		M
Clements, Austin T.	@csail.mit.edu	M	US	EDU	28	11	9	11	9	1046
Clemmer, Alex		M
Clinchant, Stephane		M
Cline, Daren B. H.		M	US	EDU
Clyne, John		M	US	EDU
Cock, David		M
Coelho, Fábio André	@inesctec.pt	M	PT	EDU	11	1	1	0	0	9
Coen, Janice		F
Coenen, Frans	@liverpool.ac.uk	M	UK	EDU	351	31	23	83	59	4193
Coffman, Paul		M	US	GOV
Coghlan, Susan		F
Cogumbreiro, Tiago	@rice.edu	M	US	EDU	11	4	4	2	2	66
Cohen, Albert	@inria.fr	M	FR	EDU	392	38	27	86	66	4078
Cohen, Avichai		M
Cohen, David		M
Cohen, Edith	@alumni.stanford.edu	F		COM	205	44	27	92	58	10316
Cohen, Johanne	@lri.fr	F	FR	EDU	129	15	10	27	10	727
Cohen, Maxime C.	@nyu.edu	M	US	EDU	20	7	6	3	3	112
Cohen, Nachshon	@cs.technion.ac.il	M	IL	EDU	14	4	4	1	1	43
Cohen, Reuven		M	IL	EDU
Cohen, Sara	@cs.huji.ac.il	F	IL	EDU	71	20	12	31	18	1926
Cohen, Tzachi		M
Cohen-Boulakia, Sarah	@lri.fr	F	FR	EDU	71	16	13	22	16	1258
Cohney, Shaanan	@seas.upenn.edu	M	US	EDU	7	3	3	1	1	29
Cojocar, Lucian	@vu.nl	M	NL	EDU	5	2	2	1	1	23
Colazzo, Dario	@dauphine.fr	M	FR	EDU	93	15	10	26	13	725
Cole, Michael	@rutgers.edu	M	US	EDU	58	14	13	22	18	658
Cole, Richard	@cs.nyu.edu	M	US	EDU	192	50	26	104	56	9128
Colin, Alexei	@andrew.cmu.edu	M	US	EDU	7	3	3	2	2	27
Collange, Sylvain	@inria.fr	M	FR	EDU	63	12	11	16	11	688
Collins, Michael	@redjack.com	M		COM	22	12	9	12	9	920
Collins-Thompson, Kevyn	@acm.org	M	US	EDU	95	27	22	42	34	2429
Colmant, Maxime	@inria.fr	M	FR	EDU	9	2	2	1	1	27
Colton, Martin Farach	@cs.rutgers.edu	M	US	EDU	179	46	27	79	49	7934
Comanescu, Oxana		F
Comignani, Ugo	@univ-lyon1.fr	M	FR	EDU	1	1	1	0	0	3
Condie, Tyson	@cs.ucla.edu	M		COM	45	23	21	29	23	3551
Conforti, Raffaele	@qut.edu.au	M	AU	EDU	28	11	11	11	11	351
Cong, Gao	@ntu.edu.sg	M	SG	EDU	143	39	33	88	77	5823
Cong, Guojing	@psu.edu	M	US	COM	34	15	12	15	12	1553
Cong, Jason	@cs.ucla.edu	M	US	EDU
Connors, Tiffany		F	US	EDU
Constantinescu, Emil	@mcs.anl.gov	M	US	GOV	102	19	16	27	26	1472
Contag, Moritz	@rub.de	M	DE	EDU	7	2	2	2	2	102
Contavalli, Carlo		M
Conte, Alessio	@di.unipi.it	M	IT	EDU	13	3	3	0	0	17
Conte, Tom		M
Continella, Andrea	@polimi.it	M	IT	EDU	5	1	1	0	0	3
Contrastin, Mistral	@cl.cam.ac.uk	M	UK	EDU	7	2	2	0	0	6
Conway, Alex	@rutgers.edu	M	US	EDU	4	1	1	0	0	3
Conway, Mike		M
Conway, Steve		M
Cook, Brandon	@lbl.gov	M	US	GOV	29	7	7	7	6	113
Cook, Diane	@eecs.wsu.edu	F	US	EDU	619	56	47	237	171	17028
Cook, Jeanine		F
Coomer, James		M
Coon, Ethan	@lanl.gov	M	US	GOV	54	8	8	7	7	219
Cooper, Brian		M
Cooper, Colin		M	UK	EDU
Coppens, Bart	@elis.ugent.be	M	BE	EDU	26	7	6	6	5	186
Coquery, Emmanuel		M	FR	EDU
Cordeiro, Daniel	@usp.br	M	BR	EDU	39	9	8	7	5	251
Coriell, Jeremy		M
Corina, Jake		M
Cormack, Gordon V.	@plg.uwaterloo.ca	M	CA	EDU	189	38	24	86	45	6989
Cormode, Graham	@warwick.ac.uk	M	UK	EDU	256	50	43	127	108	9795
Cornebize, Tom	@ensimag.grenoble-inp.fr	M	FR	EDU	7	1	1	1	1	17
Corner, Mark	@cs.umass.edu	M	US	EDU	100	28	22	41	34	3347
Corporaal, Henk	@tue.nl	M	NL	EDU	507	35	22	156	86	5665
Correia, Miguel	@tecnico.ulisboa.pt	M	PT	EDU	222	28	21	63	36	3238
Corrigan-Gibbs, Henry	@cs.stanford.edu	M	US	EDU	20	8	8	6	6	315
Cortesi, Agostino	@unive.it	M	IT	EDU	193	25	14	49	20	1890
Cortez, Eli	@dcc.ufam.edu.br	M		COM	28	7	6	6	5	250
Cortier, Véronique	@loria.fr	F	FR	EDU	161	30	21	71	53	3051
Cortés, Toni	@bsc.es	M	ES	GOV	140	23	12	36	19	1817
Coscia, Michele	@hks.harvard.edu	M	US	EDU	48	16	16	23	22	1619
Cosenza, Biagio	@tu-berlin.de	M	DE	EDU	27	7	7	7	6	385
Coskun, Ayse K.	@bu.edu	F	US	EDU	129	23	21	41	39	2225
Costa, Diego		M	DE	EDU
Costa, Georges Da	@irit.fr	M	FR	EDU	106	17	16	24	22	1143
Costa, Manuel	@microsoft.com	M		COM	68	23	18	32	26	3735
Costa, Paolo	@microsoft.com	M		COM	87	25	20	39	32	3500
Costa, Pedro A. R. S.	@fc.ul.pt	M	PT	EDU	8	4	4	4	4	76
Costa, Timothy B.	@intel.com	M		COM	18	3	3	0	0	25
Costan, Alexandru	@inria.fr	M	FR	EDU	122	15	13	22	19	924
Coti, Camille	@lipn.univ-paris13.fr	F	FR	EDU	53	10	8	10	7	379
Couch, Sean	@pa.msu.edu	M	US	EDU	59	19	18	21	20	1109
Coull, Scott	@fireeye.com	M		COM	34	15	14	15	15	1376
Coullon, Hélène	@inria.fr	F	FR	EDU	17	3	3	1	1	32
Couteau, Geoffroy	@ens.fr	M	FR	EDU	7	3	3	1	1	26
Couto, Marco	@alunos.uminho.pt	M	PT	EDU	14	3	3	1	1	37
Cox, David	@fas.harvard.edu	M	US	EDU	81	27	27	41	41	4369
Cox, Guilherme	@rutgers.edu	M	US	EDU	4	2	2	0	0	15
Cox, Ingemar	@ieee.org	M			298	71	44	152	99	33035
Cox, Landon	@cs.duke.edu	M	US	EDU	76	27	25	40	34	6163
Crane, Stephen	@uci.edu	M		COM	13	7	7	7	7	220
Crankshaw, Daniel	@cs.berkeley.edu	M	US	EDU	9	4	4	3	3	366
Cranor, Lorrie Faith	@cs.cmu.edu	F	US	EDU	305	78	69	177	153	20641
Craswell, Nick	@microsoft.com	M		COM	211	42	32	91	67	7962
Crawford, Victoria G.		F
Cremers, Cas	@cs.ox.ac.uk	M	UK	EDU	95	26	20	45	37	2243
Cremilleux, Bruno	@unicaen.fr	M	FR	EDU	199	23	17	52	35	1710
Cremonesi, Francesco		M	CH	EDU
Crescenzi, Pierluigi	@unifi.it	M	IT	EDU	181	29	17	67	33	5984
Crispo, Bruno	@kuleuven.be	M	BE	EDU	189	33	27	81	57	4299
Cristal, Adrian	@bsc.es	M	ES	GOV	225	27	19	57	40	2339
Cristea, Valentin	@cs.pub.ro	M	RO	EDU	283	23	20	55	41	1865
Cristofaro, Emiliano De	@ucl.ac.uk	M	UK	EDU	84	23	22	38	36	1683
Criswell, John	@cs.rochester.edu	M	US	EDU	19	9	8	9	8	493
Croft, W. Bruce	@cs.umass.edu	M	US	EDU	548	98	62	291	186	43228
Crooks, Natacha	@cs.utexas.edu	F	US	EDU	8	3	3	2	2	45
Crosser, Corey		M
Crovella, Mark	@cs.bu.edu	M	US	EDU	223	63	39	110	81	25069
Crowcroft, Jon	@cl.cam.ac.uk	M	UK	EDU	898	82	52	316	207	38293
Cryan, Jenna		F	US	EDU
Cudre-Mauroux, Philippe	@unifr.ch	M	CH	EDU	184	29	23	61	47	3764
Cuevas, Rubén	@it.uc3m.es	M	ES	EDU	104	16	13	26	21	1060
Cugola, Gianpaolo	@polimi.it	M	IT	EDU	109	31	20	51	36	4578
Cui, Bin	@pku.edu.cn	M	CN	EDU	150	28	26	60	50	2556
Cui, Heming	@cs.hku.hk	M	HK	EDU	24	9	9	9	9	437
Cui, Henggang	@ece.cmu.edu	M	US	EDU	17	7	7	6	6	360
Cui, Huimin		F
Cui, Jinhua		F	SG	EDU
Cui, Limeng		F		COM
Cui, Lizhen		M
Cui, Peng	@tsinghua.edu.cn	M	CN	EDU	102	21	20	42	41	1531
Cui, Timothy		M
Cui, Weidong		M		COM
Cui, Weilong		M	US	EDU
Cui, Xiaolong	@cs.pitt.edu	M	US	EDU	7	2	2	1	1	21
Cui, Xuewen	@vt.edu	M	US	EDU	4	2	2	1	1	18
Cui, Yi	@cse.tamu.edu	M	US	EDU	2	1	1	0	0	1
Cui, Yifeng		M	US	EDU
Cui, Yong	@tsinghua.edu.cn	M	CN	EDU	284	28	22	74	54	2822
Culberson, Joseph		M
Culpepper, J. Shane	@rmit.edu.au	M	AU	EDU	67	12	11	16	15	629
Cummins, Chris	@ed.ac.uk	M	UK	EDU	5	3	3	1	1	20
Cunha, Italo	@dcc.ufmg.br	M	BR	EDU	36	13	13	17	16	818
Cunha, Jácome	@fct.unl.pt	M	PT	EDU	58	13	13	17	17	618
Cunningham, Robert K.	@cunninghamfamily.name	M	US	EDU	102	25	17	39	24	4501
Curino, Carlo	@microsoft.com	M		COM	79	27	24	45	37	3506
Curmei, Mihaela	@microsoft.com	M		COM	1	1	1	0	0	5
Curran, Max		M	US	EDU
Curtis, Tonya		F
Curtis-Maury, Matthew	@netapp.com	M		COM	28	10	8	10	5	581
Curtsinger, Charlie	@grinnell.edu	M	US	EDU	12	8	8	8	8	694
Cutsem, Tom Van	@nokia.com	M		COM	88	16	13	25	19	1136
Cuzzocrea, Alfredo	@si.deis.unical.it	M	IT	EDU	470	33	24	60	53	2581
Cvrcek, Dan		M		COM
Cytron, Ron		M
Czarnecki, Krzysztof	@gsd.uwaterloo.ca	M	CA	EDU	273	49	42	114	101	17361
Czumaj, Artur	@warwick.ac.uk	M	UK	EDU	144	30	17	59	29	3156
Czyzowicz, Jurek	@uqo.ca	M	CA	EDU	163	26	15	61	30	2042
Cárdenas, Miguel	@ciemat.es	M	ES	GOV	83	15	14	21	15	6653
D'Angelo, Gianlorenzo	@gssi.infn.it	M	IT	GOV	104	17	14	30	21	1064
D'Antoni, Loris	@cs.wisc.edu	M	US	EDU	42	13	13	15	15	562
D'Antras, Amanieu	@cs.man.ac.uk	M	UK	EDU	4	1	1	0	0	3
D'Mello, Michael		M
D'Souza, Sandeep	@andrew.cmu.edu	M	US	EDU	7	1	1	0	0	3
Dachman-Soled, Dana	@ece.umd.edu	F	US	EDU	51	14	14	18	18	647
Dacosta, Italo		M
Dagand, Pierre-Evariste	@lip6.fr	M	FR	GOV	29	9	9	9	9	1057
Dagenais, Michel	@polymtl.ca	M	CA	EDU	133	22	17	49	31	2213
Daglis, Alexandros	@epfl.ch	M	CH	EDU	7	3	3	2	2	82
Dagnino, Francesco		M
Dahandeh, Shafa		M		COM
Dahl, Jon A.		M
Dahlgren, Kathryn		F	US	EDU
Dahlin, Mike	@cs.utexas.edu	M	US	EDU	197	49	32	94	61	11779
Dai, Dong	@ttu.edu	M	US	EDU	39	5	5	2	2	80
Dai, Ningwei	@mails.tsinghua.edu.cn		CN	EDU	5	4	4	2	2	57
Dai, Wei	@cs.cmu.edu	M	US	EDU	31	10	10	11	11	363
Dai, Wei	@eng.ucsd.edu	M	US	EDU	4	1	1	1	1	12
Dai, Weiqi	@hust.edu.cn	M	CN	EDU	19	5	5	2	2	79
Dai, Xiaohai		M
Dai, Yafei	@pku.edu.cn	F	CN	EDU	124	21	17	41	27	2028
Dai, Yi			CN	EDU
Dai, Zhuyun		M	US	EDU
Dainotti, Alberto	@caida.org	M	US	GOV	55	22	20	33	29	2018
Dalessandro, Luke	@indiana.edu	M	US	EDU	28	14	12	14	13	1097
Daley, Mike		M
Dall, Christoffer		M	US	EDU
Dally, William	@stanford.edu	M		COM	576	85	50	257	154	40663
Dalton, Chris		M
Dalton, Jeffrey	@google.com	M		COM	22	7	7	6	6	284
Dam, Hubertus Van		M
Dam, Kerstin Kleese Van	@bnl.gov	F	US	GOV	149	15	9	31	9	1321
Damiani, Ernesto	@kustar.ac.ae	M	AE	EDU	821	44	32	157	89	11132
Damodaran, Raguram	@qti.qualcomm.com	M		COM	73	7	6	7	5	426
Damoulas, Theo	@warwick.ac.uk	M	UK	EDU	41	14	14	17	16	977
Dan, Asa		M
Danalis, Anthony	@eecs.utk.edu	M	US	EDU	44	13	11	14	12	1170
Danelutto, Marco	@unipi.it	M	IT	EDU	289	32	18	87	42	3493
Danescu-Niculescu-Mizil, Cristian	@cs.cornell.edu	M	US	EDU	33	17	16	19	19	1488
Daneshtalab, Masoud	@kth.se	M	SE	EDU	200	24	23	48	41	1555
Danezis, George	@ucl.ac.uk	M	UK	EDU	157	40	33	68	61	6886
Dang, Dharanidhar	@tamu.edu	M	US	EDU	7	3	3	0	0	17
Dang, Hoang-Vu	@illinois.edu	M	US	EDU	17	4	4	2	1	84
Dang, Hung	@comp.nus.edu.sg	M	SG	EDU	10	3	3	1	1	23
Dang, Yingnong	@microsoft.com	M		COM	77	20	14	29	19	1069
Danilov, Nikita		M
Danilova, Anastasia		F	DE	EDU
Danish, Matthew		M
Danskin, John		M
Dantu, Karthik	@buffalo.edu	M	US	EDU	66	15	14	15	14	1664
Dao, Thanh-Chung		M	JP	EDU
Darbaz, Umur		M	US	EDU
Das, Abhimanyu		M			32	10	8	10	7	620
Das, Anup		M
Das, Anupam	@cs.cmu.edu	M	US	EDU	29	7	7	6	6	464
Das, Arghya Kusum		M	US	EDU
Das, Chita R.	@cse.psu.edu	M	US	EDU	365	48	35	145	73	8285
Das, Dipankar		M
Das, Gautam	@uta.edu	M	US	EDU	544	49	34	128	103	10197
Das, Harshvardhan		M	IN	EDU
Das, Kamalika	@nasa.gov	F	US	GOV	52	13	10	16	12	501
Das, Mahashweta	@visa.com	F		COM	21	6	6	5	5	128
Das, Rajdeep		M
Das, Reetuparna	@umich.edu	F	US	EDU	80	19	18	24	23	1741
Das, Samir R.	@cs.stonybrook.edu	M	US	EDU	264	54	40	104	81	44570
Das, Sanjib		M	US	EDU
Das, Sanjoy		M		COM
Das, Shidhartha		M		COM	392	14	11	26	16	3894
Das, Shirshanka		M	US	COM
Das, Sudipto	@microsoft.com	M		COM	58	22	22	29	28	2536
Dasgupta, Anirban	@iitgn.ac.in	M	IN	EDU	110	24	23	43	39	4884
Dash, Sajal	@vt.edu	M	US	EDU	1	0	0	0	0	0
Dashti, Mohammad	@epfl.ch	M	CH	EDU	11	3	3	0	0	24
Dasika, Ganesh		M		COM
Dasilva, Altigran-Soares	@icomp.ufam.edu.br	M	BR	EDU	165	29	19	62	34	3761
Dass, Jyotikrishna	@tamu.edu	M	US	EDU	4	2	2	0	0	6
Datta, Ajoy K.	@unlv.edu	M	US	EDU	234	27	15	61	24	2232
Datta, Anupam	@cmu.edu	M	US	EDU	410	28	22	61	50	3834
Dau, Hoang Anh	@ucr.edu	F	US	EDU	15	4	4	2	2	55
Dau, Matt		M
Daudjee, Khuzaima		M
Dautenhahn, Nathan	@cis.upenn.edu	M	US	EDU	18	7	6	6	6	222
Davatz, Christian		M
Davatzikos, Christos	@rad.upenn.edu	M	US	EDU	651	81	59	281	240	24835
Dave, Ankur	@eecs.berkeley.edu	M	US	EDU	11	7	7	6	6	2292
Davi, Lucas	@uni-due.de	M	DE	EDU	53	21	21	28	28	3416
David, Robin	@lbl.gov	M	FR	GOV	250	21	14	40	20	1621
David, Yaniv	@cs.technion.ac.il	M	IL	EDU	2	2	2	1	1	31
Davidson, Ian	@cs.ucdavis.edu	M	US	EDU	150	32	27	61	57	3871
Davidson, Susan	@cis.upenn.edu	F	US	EDU
Davies, Peter		M	UK	EDU
Davis, Brooks	@one-eyed-alien.net	M		COM	30	7	6	4	4	190
Davis, Claude H.		M
Davis, James	@vt.edu	M	US	EDU	2	1	1	0	0	5
Davis, Kei	@lanl.gov	M	US	GOV	113	22	15	31	16	1670
Davison, Brian	@cse.lehigh.edu	M	US	EDU	159	41	28	76	52	6303
Davulcu, Hasan	@asu.edu	M	US	EDU	133	23	13	35	19	1847
Dawson, Michael		M	CA	COM
Day, Marcus		M
Dayan, Niv		M	US	EDU
Dayarathna, Miyuru	@wso2.com	M		COM	34	8	8	8	8	169
De, Swades	@ee.iitd.ac.in	M	IN	EDU	141	19	17	34	24	2546
Dean, Jeffrey	@google.com	M		COM	286	60	44	125	98	58763
Debaillie, Björn		M			65	19	15	27	22	1523
Debardeleben, Nathan	@lanl.gov	M	US	GOV	67	13	12	16	13	627
Debbabi, Mourad	@ciise.concordia.ca	M	CA	EDU	338	29	23	95	59	3676
Debbage, Mark		M
Deblasio, Joe		M	US	EDU
Dechand, Sergej		M	DE	EDU
Dechev, Damian	@eecs.ucf.edu	M	US	EDU	87	8	8	5	5	222
Deconinck, Willem		M
Dedhia, Veer		M	US	EDU
Deelman, Ewa	@isi.edu	F	US	EDU	378	59	45	167	133	16733
Deep, Rohit		M
Deep, Shaleen		M	US	EDU	3	1	1	0	0	1
Defago, Xavier	@c.titech.ac.jp	M	JP	EDU	149	27	16	54	26	3117
Degomme, Augustin		M
Dehesa-Azuara, Mario		M
Dehghani, Mostafa	@uva.nl	M	NL	EDU	33	7	7	2	2	115
Dehnavi, Maryam Mehri	@rutgers.edu	F	US	EDU	23	7	7	6	6	207
Dehne, Frank	@scs.carleton.ca	M	CA	EDU	292	36	20	101	46	4228
Dejong, Gerald		M	US	EDU
Delalondre, Fabien		M	CH	EDU
Delasalles, Edouard		M	FR	GOV
Delicato, Flavia	@dcc.ufrj.br	F	BR	EDU	222	20	18	49	41	1449
Deligiannis, Pantazis	@imperial.ac.uk	M	UK	EDU	8	6	6	3	3	85
Delignat-Lavaud, Antoine	@microsoft.com	M		COM	38	12	12	13	13	615
Delimitrou, Christina	@cornell.edu	F	US	EDU	29	10	10	10	10	607
Dell’Amico, Matteo	@linux.it	M		COM	44	12	11	17	14	597
Delmas, Alberto		M	CA	EDU
Delmelle, Eric	@uncc.edu	M	US	EDU	63	18	18	25	22	1430
Delozier, Christian		M	US	EDU
Delporte-Gallet, Carole		F
Demartini, Gianluca	@cs.berkeley.edu	M	US	EDU	88	21	17	38	32	1469
Demassey, Sophie	@mines-paristech.fr	F	FR	EDU	59	11	10	12	10	779
Demeester, Thomas	@intec.ugent.be	M	BE	EDU	70	10	8	10	8	330
Demertzis, Ioannis	@umd.edu	M	US	EDU	3	2	2	1	1	20
Demiriz, Ayhan	@gtu.edu.tr	M	TR	EDU	38	14	11	16	12	2401
Demiryurek, Ugur	@usc.edu	M	US	EDU	55	15	14	16	16	727
Demke-Brown, Angela	@cs.toronto.edu	F	US	EDU
Demmel, James		M	US	EDU
Demmler, Daniel	@crisp-da.de	M	DE	GOV	12	6	6	4	4	160
Demner, Dina		F			221	33	25	92	72	4110
Demsky, Brian		M	US	EDU
Deng, Alex	@microsoft.com	M		COM	19	8	8	7	7	357
Deng, Cheng	@mail.xidian.edu.cn	M	CN	EDU	74	16	15	26	23	956
Deng, Dingxiong	@usc.edu	M	US	EDU	15	7	7	6	6	244
Deng, Dong	@csail.mit.edu	M	US	EDU	23	11	11	12	12	369
Deng, Hongbo	@yahoo-inc.com	M		COM	49	18	18	26	25	1500
Deng, Juan		F	US	EDU
Deng, Liang		M
Deng, Nan	@deng.email	M	US	COM	11	5	5	5	5	150
Deng, Shuiguang	@zju.edu.cn	M	CN	EDU	119	24	19	47	34	1993
Deng, Ting	@act.buaa.edu.cn	F	CN	EDU	26	10	8	10	7	310
Deng, Xiaohong	@unsw.edu.au	F	AU	EDU	28	4	4	3	2	56
Deng, Yangdong		M	CN	EDU
Deng, Yuefan	@stonybrook.edu	M	US	EDU	130	19	14	36	19	1388
Deng, Yuhui	@jnu.edu.cn	M	CN	EDU	84	13	12	15	14	557
Deng, Zhaoxia	@cs.ucsb.edu	F	US	EDU	6	2	2	0	0	8
Denis, Alexandre		M
Deniz, Fatma	@berkeley.edu	F	US	EDU	9	3	3	1	1	38
Denning, Tamara	@cs.utah.edu	F	US	EDU	27	14	12	15	13	857
Dennison, Larry		M		COM
Denny, Joel		M	US	GOV
Denoyer, Ludovic	@lip6.fr	M	FR	GOV	119	19	17	35	28	1627
Denton, Anne	@ndsu.edu	F	US	EDU	94	14	11	19	13	800
Depei, Qian		M
Derler, David	@iaik.tugraz.at	M	AT	EDU	24	5	5	4	4	108
Derose, Luiz		M
Derr, Erik	@cs.uni-saarland.de	M	DE	EDU	7	4	4	2	2	47
Derr, Kurt		M	US	GOV
Desell, Travis	@cs.und.edu	M	US	EDU	82	14	10	22	11	551
Deshpande, Amol	@cs.umd.edu	M	US	EDU	131	37	26	67	61	8035
Deshpande, Aniruddha		M	NL	EDU
Deslippe, Jack	@lbl.gov	M	US	GOV	91	15	14	19	18	1646
Desnoyers, Peter	@ccs.neu.edu	M	US	EDU	49	19	19	21	20	1554
Desprez, Frederic	@inria.fr	M	FR	EDU	272	26	18	76	33	3601
Dessouky, Ghada	@trust.tu-darmstadt.de	F	DE	EDU	12	2	2	1	1	17
Deutch, Daniel	@post.tau.ac.il	M	IL	EDU	68	13	11	17	13	513
Deutsch, Alin	@eng.ucsd.edu	M	US	EDU	120	36	23	62	43	5854
Dev, Bhanu		M
Devadas, Srinivas	@mit.edu	M	US	EDU	578	78	46	250	139	23346
Deveci, Mehmet	@sandia.gov	M	US	GOV	26	8	8	7	7	273
Devendran, Dharshi		F
Devietti, Joseph		M	US	EDU
Devine, Karen	@sandia.gov	F	US	GOV	144	30	18	43	26	3566
Devismes, Stéphane	@imag.fr	M	FR	EDU	82	14	9	19	9	557
Dewar, Mike		M
Dewitt, David		M
Dey, Akon	@sydney.edu.au	M	AU	EDU	15	3	3	2	2	52
Dhamdhere, Amogh	@caida.org	M	US	GOV	61	20	18	28	27	1675
Dhar, Anindya Sundar	@ece.iitkgp.ernet.in	M	IN	GOV	104	11	10	15	10	645
Dhara, Souvik	@tue.nl	M	NL	EDU	7	1	1	0	0	10
Dharamdasani, Hitesh		M
Dhawan, Medhavi		M
Dhekne, Ashutosh	@illinois.edu	M	US	EDU	14	3	3	3	3	101
Dhillon, Inderjit	@cs.utexas.edu	M	US	EDU	328	67	53	150	135	23290
Dhodapkar, Rahul		M
Dhulipala, Laxman	@cs.cmu.edu	M	US	EDU	5	3	3	2	2	65
Dhurandhar, Amit	@us.ibm.com	M	US	COM	56	6	5	4	3	147
Di, Sheng	@anl.gov	M	US	GOV	55	14	13	17	16	649
Diaconescu, Ada	@telecom-paristech.fr	F	FR	EDU	100	13	10	19	13	655
Diamond, Philip		M
Diao, Yanlei	@cs.umass.edu	F	US	EDU	87	28	24	39	36	4877
Diaz, Claudia	@esat.kuleuven.be	F	BE	EDU	79	28	22	43	37	3056
Diaz, Vladimir		M
Diaz-Montes, Javier	@rdi2.rutgers.edu	M	US	EDU	90	11	11	13	12	603
Dicarlo, Leonardo	@tudelft.nl	M	NL	EDU	41	32	30	38	36	5438
Dice, David	@oracle.com	M	US	COM	134	26	21	53	43	3143
Dickerson, Thomas	@cs.brown.edu	M	US	EDU	5	2	2	0	0	12
Didona, Diego	@epfl.ch	M	CH	EDU	22	8	8	8	8	278
Diener, Matthias	@illinois.edu	M	BR	EDU	49	9	9	8	8	255
[truncated: 8,424 more rows]
