# Supplementary material for: A survey of accepted authors in computer systems conferences
Source: PeerJ Comput Sci. 2020 Sep 28;6:e299. doi: 10.7717/peerj-cs.299 (PMC7924675; doi:10.7717/peerj-cs.299)
Supplement: Supplemental Information 2 — This is a snapshot of the github repository that includes the data and source code required to reproduce this paper (except for confidential survey data). The snapshot represents commit 6663a253f1ac4dc351a78ccc74c0de80c7cc06ad of http://github.com/eitanf/sysconf. The most pertinent article files are under pubs/diversity-survey/. [file peerj-cs-06-299-s002.bz2 › sysconf/features/interests.csv]

name	gs_email	interest	topic
Aalst, Wil Van Der	@tue.nl	business process management
Aalst, Wil Van Der	@tue.nl	process mining
Aalst, Wil Van Der	@tue.nl	petri nets
Aalst, Wil Van Der	@tue.nl	information systems
Aalst, Wil Van Der	@tue.nl	business intelligence
Ababei, Cristinel	@marquette.edu	embedded systems
Ababei, Cristinel	@marquette.edu	computing systems
Ababei, Cristinel	@marquette.edu	fpgas	GPGPU
Ababei, Cristinel	@marquette.edu	eda	Data
Ababei, Cristinel	@marquette.edu	smart buildings/cities
Abadi, Daniel J.	@cs.yale.edu	database systems	DB
Abari, Omid	@mit.edu	computer networks	Network
Abari, Omid	@mit.edu	wireless systems
Abari, Omid	@mit.edu	communication	Network
Abari, Omid	@mit.edu	software-hardware systems
Abbadi, Amr El	@cs.ucsb.edu	databases	DB
Abbadi, Amr El	@cs.ucsb.edu	distributed systems	Concurrency
Abbadi, Amr El	@cs.ucsb.edu	social nw
Abbadi, Amr El	@cs.ucsb.edu	cloud computing	Cloud
Abbas, Naeem	@pnec.nust.edu.pk	parallel processing	Concurrency
Abbas, Naeem	@pnec.nust.edu.pk	high-level synthesis
Abbas, Naeem	@pnec.nust.edu.pk	hardware acceleration	GPGPU
Abbas, Naeem	@pnec.nust.edu.pk	reconfigurable computing
Abbas, Naeem	@pnec.nust.edu.pk	machine learning	Data
Abdel-Majeed, Mohammad	@ju.edu.jo	high-performance computing	HPC
Abdel-Majeed, Mohammad	@ju.edu.jo	computer architecture	Architecture
Abdel-Majeed, Mohammad	@ju.edu.jo	energy efficiency	Energy
Abdel-Majeed, Mohammad	@ju.edu.jo	reliability	Security
Abdelbaky, Moustafa	@rutgers.edu	cloud computing	Cloud
Abdelbaky, Moustafa	@rutgers.edu	autonomic computing
Abdelbaky, Moustafa	@rutgers.edu	software defined environments
Abdelbaky, Moustafa	@rutgers.edu	parallel and distributed computing	Concurrency
Abdelbaky, Moustafa	@rutgers.edu	machine learning	Data
Abdelhafez, Hazem	@ece.ubc.ca	big data	Data
Abdelhafez, Hazem	@ece.ubc.ca	computer vision
Abdelhafez, Hazem	@ece.ubc.ca	robotics
Abdelhafez, Hazem	@ece.ubc.ca	astronomy
Abdelhafez, Hazem	@ece.ubc.ca	cloud computing	Cloud
Abdelhalim, Amer	@anl.gov	parallel and distributed systems	Concurrency
Abdelwahed, Sherif	@ece.msstate.edu	autonomic computing
Abdelwahed, Sherif	@ece.msstate.edu	model-based design of embedded systems
Abdelwahed, Sherif	@ece.msstate.edu	design and performance analysis of cyber-physical systems
Abdelwahed, Sherif	@ece.msstate.edu	fault di
Abdelzaher, Tarek	@cs.uiuc.edu	real-time systems	OS
Abdelzaher, Tarek	@cs.uiuc.edu	wireless sensor networks	Network
Abdelzaher, Tarek	@cs.uiuc.edu	cyber-physical systems
Abdelzaher, Tarek	@cs.uiuc.edu	embedded systems
Abdelzaher, Tarek	@cs.uiuc.edu	social sensing
Abedi, Ali	@maine.edu	wireless communications	Network
Abedi, Ali	@maine.edu	coding theory
Abedi, Ali	@maine.edu	information theory	Network
Abedi, Ali	@maine.edu	wireless sensor networks	Network
Abedi, Ali	@maine.edu	network coding	Network
Abedjan, Ziawasch	@tu-berlin.de	databases	DB
Abedjan, Ziawasch	@tu-berlin.de	data integration	DB
Abedjan, Ziawasch	@tu-berlin.de	data profiling
Abhashkumar, Anubhavnidhi	@wisc.edu	computer networks	Network
Abhashkumar, Anubhavnidhi	@wisc.edu	network management	Network
Aboulnaga, Ashraf	@qf.org.qa	databases	DB
Aboulnaga, Ashraf	@qf.org.qa	cloud computing	Cloud
Abowd, John	@census.gov	labor economics
Abowd, John	@census.gov	econometrics
Abowd, John	@census.gov	statistics
Abowd, John	@census.gov	privacy	Security
Abowd, John	@census.gov	confidentiality	Security
Abramson, David	@monash.edu	high performance distributed computing	HPC
Abts, Dennis	@acm.org	computer architecture	Architecture
Abts, Dennis	@acm.org	parallel computing	Concurrency
Abu-Ghazaleh, Nael	@cs.ucr.edu	hardware security	Security
Abu-Ghazaleh, Nael	@cs.ucr.edu	computer architecture	Architecture
Abu-Ghazaleh, Nael	@cs.ucr.edu	wireless and sensor networks	Network
Abu-Ghazaleh, Nael	@cs.ucr.edu	parallel discrete event simulation	Benchmark
Acar, Gunes	@princeton.edu	privacy technologies	Security
Acar, Gunes	@princeton.edu	web tracking	Security
Acar, Gunes	@princeton.edu	device fingerprinting
Acar, Umut A.	@cs.cmu.edu	programming languages	Compilers
Acar, Umut A.	@cs.cmu.edu	parallel computing	Concurrency
Acar, Umut A.	@cs.cmu.edu	algorithms
Acar, Umut A.	@cs.cmu.edu	software systems
Accioly, Paola	@cin.ufpe.br	software engineering
Acer, Seher	@bilkent.edu.tr	combinatorial scientific computing	HPC
Acer, Seher	@bilkent.edu.tr	parallel computing	Concurrency
Acharya, Ayan	@utexas.edu	data mining	Data
Acharya, Ayan	@utexas.edu	machine learning	Data
Acharya, Ayan	@utexas.edu	pattern recognition
Acun, Bilge	@illinois.edu	high-performance computing	HPC
Acun, Bilge	@illinois.edu	parallel and distributed systems	Concurrency
Acun, Bilge	@illinois.edu	energy efficient computing	Energy
Adamsen, Christoffer Quist	@cs.au.dk	programming languages	Compilers
Adamsen, Christoffer Quist	@cs.au.dk	software engineering
Adamsen, Christoffer Quist	@cs.au.dk	program analysis	Compilers
Adamsen, Christoffer Quist	@cs.au.dk	software testing
Adamsen, Christoffer Quist	@cs.au.dk	static analysis	Compilers
Adhinarayanan, Vignesh	@vt.edu	computer architecture	Architecture
Adhinarayanan, Vignesh	@vt.edu	energy-efficient computing	Energy
Adhinarayanan, Vignesh	@vt.edu	power-aware high-performance computing	Energy
Adib, Fadel	@mit.edu	seeing through walls
Adib, Fadel	@mit.edu	wireless systems
Adib, Fadel	@mit.edu	computer networks	Network
Adib, Fadel	@mit.edu	human-computer interaction
Adrian, David	@umich.edu	security	Security
Adrian, David	@umich.edu	computer networks	Network
Adve, Sarita V.	@illinois.edu	computer architecture	Architecture
Adve, Sarita V.	@illinois.edu	parallel computing	Concurrency
Adve, Sarita V.	@illinois.edu	computer systems
Adve, Sarita V.	@illinois.edu	reliability	Security
Adve, Sarita V.	@illinois.edu	energy	Energy
Afroz, Sadia	@icsi.berkeley.edu	security	Security
Afroz, Sadia	@icsi.berkeley.edu	privacy	Security
Afroz, Sadia	@icsi.berkeley.edu	machine learning	Data
Aftandilian, Edward	@google.com	programming languages	Compilers
Aftandilian, Edward	@google.com	dynamic analysis
Aftandilian, Edward	@google.com	garbage collection	Compilers
Aga, Shaizeen	@umich.edu	near data computing	Data
Aga, Shaizeen	@umich.edu	parallel computer architecture	Architecture
Aga, Shaizeen	@umich.edu	parallel computing	Concurrency
Agarwal, Neha	@umich.edu	computer architecture	Architecture
Agarwal, Neha	@umich.edu	operating systems	OS
Agarwal, Neha	@umich.edu	memory systems	Architecture
Agarwal, Rachit	@cs.cornell.edu	computer systems
Agarwal, Rachit	@cs.cornell.edu	big data analytics	Data
Agarwal, Rachit	@cs.cornell.edu	distributed systems	Concurrency
Agarwal, Rachit	@cs.cornell.edu	algorithms
Agarwal, Rachit	@cs.cornell.edu	networking	Network
Agarwal, Sameer	@cs.berkeley.edu	databases	DB
Agarwal, Sameer	@cs.berkeley.edu	approximate query processing
Agarwal, Sameer	@cs.berkeley.edu	distributed systems	Concurrency
Agarwal, Sharad	@microsoft.com	mobile computing
Agarwal, Sharad	@microsoft.com	computer networking	Network
Ageev, Mikhail	@yandex.com	information retrieval	DB
Aggarwal, Charu	@us.ibm.com	data mining	Data
Aggarwal, Charu	@us.ibm.com	data streams
Aggarwal, Charu	@us.ibm.com	outlier detection	Data
Aggarwal, Charu	@us.ibm.com	graph mining
Aggarwal, Charu	@us.ibm.com	recommender systems	Data
Agichtein, Eugene	@mathcs.emory.edu	information retrieval	DB
Agichtein, Eugene	@mathcs.emory.edu	text mining	Data
Agichtein, Eugene	@mathcs.emory.edu	web search
Agichtein, Eugene	@mathcs.emory.edu	social media
Agichtein, Eugene	@mathcs.emory.edu	natural language processing	Data
Agrawal, Abhinav	@ncsu.edu	computer architecture	Architecture
Agrawal, Abhinav	@ncsu.edu	compilers	Compilers
Agrawal, Abhinav	@ncsu.edu	fault tolerance	Security
Agrawal, Abhishek	@intel.com	analog
Agrawal, Abhishek	@intel.com	mixed signal
Agrawal, Abhishek	@intel.com	rf	Network
Agrawal, Abhishek	@intel.com	mmwave
Agrawal, Aditya	@illinois.edu	computer architecture	Architecture
Agrawal, Ankit	@eecs.northwestern.edu	data mining	Data
Agrawal, Ankit	@eecs.northwestern.edu	high-performance computing	HPC
Agrawal, Ankit	@eecs.northwestern.edu	materials informatics
Agrawal, Ankit	@eecs.northwestern.edu	healthcare informatics
Agrawal, Ankit	@eecs.northwestern.edu	social media analytics	Data
Agrawal, Divyakant	@cs.ucsb.edu	big data & cloud computing	Data
Agrawal, Divyakant	@cs.ucsb.edu	databases	DB
Agrawal, Divyakant	@cs.ucsb.edu	distributed systems	Concurrency
Agrawal, Divyakant	@cs.ucsb.edu	data security & privacy	Security
Agrawal, Gagan	@cse.ohio-state.edu	high performance and data-intensive computing	HPC
Agrawal, Gaurav	@google.com	machine learning	Data
Agrawal, Gaurav	@google.com	vlsi	Architecture
Agrawal, Gaurav	@google.com	computer architecture	Architecture
Agrawal, Kunal	@wustl.edu	parallel computing	Concurrency
Agrawal, Kunal	@wustl.edu	algorithms
Agrawal, Nitin	@cs.wisc.edu	storage systems	Storage
Agrawal, Nitin	@cs.wisc.edu	computer systems
Agrawal, Nitin	@cs.wisc.edu	mobile
Agrawal, Nitin	@cs.wisc.edu	data analytics	Data
Agrawal, Rakesh	@microsoft.com	data mining	Data
Agrawal, Rakesh	@microsoft.com	web search
Agrawal, Rakesh	@microsoft.com	education
Agrawal, Rakesh	@microsoft.com	privacy	Security
Agrawal, Sandeep R.	@oracle.com	machine learning	Data
Agrawal, Sandeep R.	@oracle.com	computer architecture	Architecture
Agrawal, Shashank	@visa.com	cryptography	Security
Agrawal, Shashank	@visa.com	information security	Security
Agrawal, Shashank	@visa.com	distributed systems	Concurrency
Agrawal, Shweta	@iitm.ac.in	cryptography	Security
Aguilera, Marcos K.	@vmware.com	distributed systems	Concurrency
Aguilera, Marcos K.	@vmware.com	distributed systems	Concurrency
Ahmad, Ishfaq	@cse.uta.edu	parallel and distributed systems	Concurrency
Ahmad, Ishfaq	@cse.uta.edu	green computing	Energy
Ahmad, Ishfaq	@cse.uta.edu	big data	Data
Ahmad, Ishfaq	@cse.uta.edu	multimedia
Ahmad, Masab	@uconn.edu	computer architecture	Architecture
Ahmad, Masab	@uconn.edu	graph algorithms	HPC
Ahmad, Masab	@uconn.edu	hardware security	Security
Ahmad, Yanif	@jhu.edu	database systems	DB
Ahmad, Yanif	@jhu.edu	data streams
Ahmad, Yanif	@jhu.edu	declarative languages	Compilers
Ahmed, Amal	@ccs.neu.edu	programming languages	Compilers
Ahmed, Kishwar	@fiu.edu	high-performance computing	HPC
Ahmed, Kishwar	@fiu.edu	parallel simulation	Benchmark
Ahmed, Kishwar	@fiu.edu	optimization
Ahmed, Kishwar	@fiu.edu	game theory
Ahmed, M Meraj	@g.rit.edu	wireless network on chip	Network
Ahmed, M Meraj	@g.rit.edu	inter chip communication	Network
Ahmed, M Meraj	@g.rit.edu	interconnect	Network
Ahmed, M Meraj	@g.rit.edu	vlsi	Architecture
Ahmed, M Meraj	@g.rit.edu	emerging integration technology	Architecture
Ahmed, Pritom	@ucr.edu	software engineering
Ahmed, Pritom	@ucr.edu	string algorithm
Ahn, Ethan C.	@utsa.edu	nanoelectronic devices and materials
Ahn, Gail-Joon	@asu.edu	security and privacy	Security
Ahn, Jung Ho	@snu.ac.kr	computer architecture	Architecture
Ahrens, James	@lanl.gov	scientific visualization	HPC
Ahrens, James	@lanl.gov	large data	Data
Ahrens, James	@lanl.gov	data-intensive computing	Data
Ai, Qingyao	@cs.umass.edu	artificial intelligence
Ai, Qingyao	@cs.umass.edu	information retrieval	DB
Ai, Qingyao	@cs.umass.edu	machine learning	Data
Aiello, Luca Maria	@nokia-bell-labs.com	computational social science
Aiello, Luca Maria	@nokia-bell-labs.com	network science	Network
Aiello, Luca Maria	@nokia-bell-labs.com	urban informatics
Aiello, Luca Maria	@nokia-bell-labs.com	social media
Aiello, Marco	@ieee.org	distributed systems	Concurrency
Aiello, Marco	@ieee.org	smart energy systems	Energy
Aiello, Marco	@ieee.org	spatial reasoning
Aiken, Alex	@cs.stanford.edu	programming languages	Compilers
Aiken, Alex	@cs.stanford.edu	compilers	Compilers
Aiken, Alex	@cs.stanford.edu	verification
Aiken, Alex	@cs.stanford.edu	parallelism	Concurrency
Ailamaki, Anastasia	@epfl.ch	data management	DB
Ainsworth, Mark	@brown.edu	numerical solution of pdes	HPC
Ajay, Jerry	@buffalo.edu	3d printers
Ajay, Jerry	@buffalo.edu	cyber-physical systems
Aji, Ashwin	@amd.com	high-performance computing	HPC
Aji, Ashwin	@amd.com	parallel computation	Concurrency
Aji, Ashwin	@amd.com	parallel programming models	Concurrency
Akbudak, Kadir	@cs.bilkent.edu.tr	parallel computing	Concurrency
Akbudak, Kadir	@cs.bilkent.edu.tr	scientific computing	HPC
Akella, Aditya	@cs.wisc.edu	computer networks	Network
Akella, Aditya	@cs.wisc.edu	networking	Network
Akella, Aditya	@cs.wisc.edu	computer systems
Akella, Aditya	@cs.wisc.edu	computer systems
Akella, Aditya	@cs.wisc.edu	communications	Network
Akgun, Itir	@ece.ucsb.edu	computer architecture	Architecture
Akkus, Istemi Ekin	@mpi-sws.org	computer networks	Network
Akkus, Istemi Ekin	@mpi-sws.org	distributed systems	Concurrency
Akkus, Istemi Ekin	@mpi-sws.org	cloud computing	Cloud
Akoglu, Leman	@cs.cmu.edu	data mining	Data
Akoglu, Leman	@cs.cmu.edu	graph mining
Akoglu, Leman	@cs.cmu.edu	anomaly mining	Data
Akoglu, Leman	@cs.cmu.edu	machine learning	Data
Akoglu, Leman	@cs.cmu.edu	social and information media analysis
Aktolga, Elif	@cs.umass.edu	information retrieval	DB
Aktolga, Elif	@cs.umass.edu	natural language processing	Data
Akturk, Ismail	@umn.edu	computer architecture	Architecture
Al-Fuqaha, Ala	@wmich.edu	computer networks	Network
Al-Fuqaha, Ala	@wmich.edu	internet of things
Al-Fuqaha, Ala	@wmich.edu	smart services
Al-Fuqaha, Ala	@wmich.edu	network management	Network
Al-Fuqaha, Ala	@wmich.edu	network planning	Network
Al-Kiswany, Samer	@uwaterloo.ca	storage systems	Storage
Al-Kiswany, Samer	@uwaterloo.ca	operating systems	OS
Al-Kiswany, Samer	@uwaterloo.ca	high-performance computing	HPC
Al-Kiswany, Samer	@uwaterloo.ca	cloud computing	Cloud
Al-Kiswany, Samer	@uwaterloo.ca	data managment	Data
Al-Shaer, Ehab		network security	Security
Al-Shaer, Ehab		security analytics	Security
Al-Shaer, Ehab		network assurability
Alagappan, Ramnatthan	@cs.wisc.edu	operating systems	OS
Alagappan, Ramnatthan	@cs.wisc.edu	distributed systems	Concurrency
Alagappan, Ramnatthan	@cs.wisc.edu	storage and file systems	Storage
Alaghi, Armin	@cs.washington.edu	computer architecture	Architecture
Alaghi, Armin	@cs.washington.edu	vlsi	Architecture
Alaghi, Armin	@cs.washington.edu	stochastic computing
Alam, Hanna	@tce.technion.ac.il	computer architecture	Architecture
Alam, Hanna	@tce.technion.ac.il	operating systems	OS
Alam, Hanna	@tce.technion.ac.il	machine learning	Data
Alam, Mejbah Ul	@utsa.edu	programming productivity in multi-core architecture	Compilers
Alam, Mejbah Ul	@utsa.edu	performance and reliability of concurrent systems	Concurrency
Alam, Mejbah Ul	@utsa.edu	scalable debugging techn
Alam, Monjur	@gatech.edu	security	Security
Alam, Monjur	@gatech.edu	cryptography	Security
Alam, Monjur	@gatech.edu	malware	Security
Alameldeen, Alaa	@cs.wisc.edu	computer architecture	Architecture
Alameldeen, Alaa	@cs.wisc.edu	memory systems	Architecture
Alameldeen, Alaa	@cs.wisc.edu	energy-efficient architectures	Energy
Alameldeen, Alaa	@cs.wisc.edu	operating systems	OS
Alameldeen, Alaa	@cs.wisc.edu	database systems	DB
Alapati, Praveen	@cse.iitm.ac.in	concurrent data structures
Alapati, Praveen	@cse.iitm.ac.in	parallel algorithms	Concurrency
Alay, Özgü	@simula.no	multimedia streaming	Network
Alay, Özgü	@simula.no	mobile broadband networks	Network
Alay, Özgü	@simula.no	wireless networks	Network
Alay, Özgü	@simula.no	cooperative networks	Network
Alay, Özgü	@simula.no	multicast	Network
Albarghouthi, Aws	@cs.wisc.edu	formal methods
Albarghouthi, Aws	@cs.wisc.edu	software verification
Albarghouthi, Aws	@cs.wisc.edu	program analysis	Compilers
Albarghouthi, Aws	@cs.wisc.edu	static analysis	Compilers
Albarghouthi, Aws	@cs.wisc.edu	programming languages	Compilers
Albericio, Jorge	@ece.toronto.edu	computer architecture	Architecture
Albers, Susanne	@in.tum.de	algorithms
Aldinucci, Marco	@unito.it	parallel computing	Concurrency
Aldinucci, Marco	@unito.it	distributed systems	Concurrency
Aldinucci, Marco	@unito.it	high-performance data analytics	Data
Aldinucci, Marco	@unito.it	scientific parallel computing	HPC
Aldinucci, Marco	@unito.it	autonomic computing
Aldrich, Jonathan	@cs.cmu.edu	programming languages	Compilers
Aldrich, Jonathan	@cs.cmu.edu	software engineering
Alduaij, Naser	@cs.columbia.edu	computer science
Alduaij, Naser	@cs.columbia.edu	computer systems
Alexeev, Yuri	@alcf.anl.gov	computational biology	HPC
Alexeev, Yuri	@alcf.anl.gov	computational chemistry	HPC
Alexeev, Yuri	@alcf.anl.gov	fragment molecular orbital method
Alexeev, Yuri	@alcf.anl.gov	code parallelization	Concurrency
Alforov, Yevhen	@dkrz.de	knowledge engineering
Alforov, Yevhen	@dkrz.de	high-performance computing	HPC
Alforov, Yevhen	@dkrz.de	high-level i/o interfaces	Storage
Alfredsson, Stefan	@kau.se	computer networking	Network
Alfredsson, Stefan	@kau.se	tcp	Network
Alfredsson, Stefan	@kau.se	mobile broadband (4g/lte)	Network
Alfredsson, Stefan	@kau.se	performance measurement	Benchmark
Alhassoun, Nailah	@ksu.edu.sa	computer and information sciences
Ali, Karim	@ualberta.ca	compilers	Compilers
Ali, Karim	@ualberta.ca	programming languages	Compilers
Ali, Karim	@ualberta.ca	call graph	Compilers
Ali, Karim	@ualberta.ca	static analysis	Compilers
Ali-Eldin, Ahmed	@cs.umu.se	cloud computing	Cloud
Ali-Eldin, Ahmed	@cs.umu.se	peer-to-peer systems	Network
Ali-Eldin, Ahmed	@cs.umu.se	computer systems
Ali-Eldin, Ahmed	@cs.umu.se	distributed systems and algorithms	Concurrency
Alian, Mohammad	@illinois.edu	computer architecture	Architecture
Alian, Mohammad	@illinois.edu	computer systems
Alim, Adil	@albany.edu	artificial intelligence
Alim, Adil	@albany.edu	data mining	Data
Alipour, Mehdi	@it.uu.se	microarchitecture	Architecture
Alipour, Mehdi	@it.uu.se	embedded systems
Alipour, Mehdi	@it.uu.se	vlsi	Architecture
Alipourfard, Omid	@yale.edu	networked systems	Network
Alipourfard, Omid	@yale.edu	computer networks	Network
Alipourfard, Omid	@yale.edu	network management	Network
Alistarh, Dan	@csail.mit.edu	computer science
Alizadeh, Mohammad	@csail.mit.edu	computer networks	Network
Alizadeh, Mohammad	@csail.mit.edu	computer systems
Alizadeh, Mohammad	@csail.mit.edu	cloud computing	Cloud
Alizadeh, Mohammad	@csail.mit.edu	network algorithms	Network
Allan, James	@cs.umass.edu	information retrieval	DB
Allen, Gabrielle Dawn	@illinois.edu	education
Allen, Gabrielle Dawn	@illinois.edu	scientific computing	HPC
Allen, Gabrielle Dawn	@illinois.edu	high-performance computing	HPC
Allen, Gabrielle Dawn	@illinois.edu	cyberinfrastructure
Allen, Gabrielle Dawn	@illinois.edu	numerical relativity
Allodi, Luca	@tue.nl	economics of computer security	Security
Allodi, Luca	@tue.nl	cybercrime vulnerability
Allodi, Luca	@tue.nl	exploits	Security
Almeida, Francisco	@ull.edu.es	hpc	HPC
Almeida, José Bacelar	@di.uminho.pt	cryptography	Security
Almeida, José Bacelar	@di.uminho.pt	formal verification
Almeida, José Bacelar	@di.uminho.pt	proof-assistants
Almeida, Jussara	@dcc.ufmg.br	performance analysis and modeling	Benchmark
Almeida, Jussara	@dcc.ufmg.br	workload characterization	Benchmark
Almeida, Jussara	@dcc.ufmg.br	social computing
Almgren, Magnus	@chalmers.se	security	Security
Almudever, Carmen G.	@tudelft.nl	quantum computing
Alonso, Gustavo	@inf.ethz.ch	data management	DB
Alonso, Gustavo	@inf.ethz.ch	distributed systems	Concurrency
Alonso, Gustavo	@inf.ethz.ch	databases	DB
Alonso, Gustavo	@inf.ethz.ch	middleware	OS
Alonso, Omar	@microsoft.com	information retrieval	DB
Alonso, Omar	@microsoft.com	evaluation
Alonso, Omar	@microsoft.com	crowdsourcing
Alonso, Omar	@microsoft.com	human computation
Alonso, Omar	@microsoft.com	social search
Alshboul, Mohammad	@ncsu.edu	computer architecture and systems	Architecture
Alshboul, Mohammad	@ncsu.edu	memory systems	Architecture
Alshboul, Mohammad	@ncsu.edu	non-volatile memory	Storage
Alsudais, Azzam	@colorado.edu	computer networks	Network
Altaf, Muhammad Shoaib Bin	@cs.wisc.edu	computer architecture	Architecture
Althoff, Tim	@cs.stanford.edu	data science	Data
Althoff, Tim	@cs.stanford.edu	social network analysis
Althoff, Tim	@cs.stanford.edu	natural language processing	Data
Althoff, Tim	@cs.stanford.edu	mobile health
Althoff, Tim	@cs.stanford.edu	computational social science
Altingovde, Ismail Sengor	@ceng.metu.edu.tr	web search engines
Altingovde, Ismail Sengor	@ceng.metu.edu.tr	information retrieval	DB
Altingovde, Ismail Sengor	@ceng.metu.edu.tr	data mining	Data
Altingovde, Ismail Sengor	@ceng.metu.edu.tr	machine learning	Data
Altingovde, Ismail Sengor	@ceng.metu.edu.tr	sentiment analysis
Altintas, Ilkay	@sdsc.edu	scientific workflows	HPC
Altintas, Ilkay	@sdsc.edu	provenance	DB
Altisen, Karine	@imag.fr	méthodes formelles
Altisen, Karine	@imag.fr	distributed systems	Concurrency
Altmann, Jorn	@acm.org	cloud economics	Cloud
Altmann, Jorn	@acm.org	internet economics
Altmann, Jorn	@acm.org	platform economics
Altmann, Jorn	@acm.org	complex adaptive systems
Altmann, Jorn	@acm.org	computational social science
Alur, Rajeev	@cis.upenn.edu	formal methods
Alur, Rajeev	@cis.upenn.edu	cyber-physical systems
Alur, Rajeev	@cis.upenn.edu	programming languages	Compilers
Alur, Rajeev	@cis.upenn.edu	automata theory
Alur, Rajeev	@cis.upenn.edu	logic in computer science
Aluru, Srinivas	@cc.gatech.edu	bioinformatics	HPC
Aluru, Srinivas	@cc.gatech.edu	high-performance computing	HPC
Aluru, Srinivas	@cc.gatech.edu	parallel algorithms and applications	Concurrency
Aluru, Srinivas	@cc.gatech.edu	systems biology
Alvarez, Gonzalo P. Rodrigo	@cs.umu.se	distributed systems	Concurrency
Alvaro, Peter	@ucsc.edu	distributed systems	Concurrency
Alvaro, Peter	@ucsc.edu	data management systems	DB
Alviano, Mario	@mat.unical.it	artificial intelligence
Alviano, Mario	@mat.unical.it	logic programming
Alviano, Mario	@mat.unical.it	nonmonotonic reasoning
Alvisi, Lorenzo	@cs.cornell.edu	distributed systems	Concurrency
Amano, Hideharu	@am.ics.keio.ac.jp	computer architecture	Architecture
Amano, Hideharu	@am.ics.keio.ac.jp	reconfigurable system
Amano, Hideharu	@am.ics.keio.ac.jp	interconnection network	Network
Amaral, José Nelson	@ualberta.ca	compiler design and implementation	Compilers
Amaral, José Nelson	@ualberta.ca	high-performance computing	HPC
Amaral, José Nelson	@ualberta.ca	programming languages	Compilers
Amaral, Marcelo Carneiro Do	@ac.upc.edu	distributed systems	Concurrency
Amaral, Marcelo Carneiro Do	@ac.upc.edu	computer network	Network
Amaral, Marcelo Carneiro Do	@ac.upc.edu	cloud computing	Cloud
Amaral, Marcelo Carneiro Do	@ac.upc.edu	artificial intelligence
Amaral, Vasco	@fct.unl.pt	model-driven development
Amaral, Vasco	@fct.unl.pt	software languages engineering	Compilers
Amaral, Vasco	@fct.unl.pt	domain specific languages	Compilers
Amaral, Vasco	@fct.unl.pt	physics computing
Amaral, Vasco	@fct.unl.pt	verification
Amarasinghe, Saman	@mit.edu	compilers	Compilers
Amarís, Marcos	@ime.usp.br	parallel and distributed systems	Concurrency
Amarís, Marcos	@ime.usp.br	machine learning	Data
Amarís, Marcos	@ime.usp.br	big data	Data
Amarís, Marcos	@ime.usp.br	deep learning	Data
Amato, Nancy	@tamu.edu	motion planning
Amato, Nancy	@tamu.edu	robotics
Amato, Nancy	@tamu.edu	computational biology	HPC
Amato, Nancy	@tamu.edu	computational geometry	HPC
Amato, Nancy	@tamu.edu	parallel and distributed systems	Concurrency
Amer, Abdelhalim	@anl.gov	parallel and distributed systems	Concurrency
Amigó, Enrique	@lsi.uned.es	natural language processing	Data
Amigó, Enrique	@lsi.uned.es	information retrieval	DB
Amin, Tanvir Al	@google.com	big data management and analytics	Data
Amin, Tanvir Al	@google.com	social sensing
Amin, Tanvir Al	@google.com	cloud computing	Cloud
Amini, Massih-Reza	@imag.fr	artificial intelligence
Amini, Massih-Reza	@imag.fr	machine learning	Data
Amini, Massih-Reza	@imag.fr	learning theory
Amini, Massih-Reza	@imag.fr	information retrieval	DB
Amit, Nadav	@vmware.com	operating systems	OS
Amit, Nadav	@vmware.com	virtualization	VM
Ammar, Mostafa	@cc.gatech.edu	networking	Network
Ammar, Mostafa	@cc.gatech.edu	networked services	Network
Ammar, Mostafa	@cc.gatech.edu	wireless and mobile networks	Network
Ammar, Mostafa	@cc.gatech.edu	multicast	Network
Ammar, Mostafa	@cc.gatech.edu	multimedia communication
Amsterdamer, Yael	@biu.ac.il	databases	DB
Amsterdamer, Yael	@biu.ac.il	data mining	Data
Amsterdamer, Yael	@biu.ac.il	crowdsourcing
Amza, Cristiana	@ece.utoronto.ca	distributed and parallel systems	Concurrency
Amza, Cristiana	@ece.utoronto.ca	data processing
An, Aijun	@cse.yorku.ca	data mining	Data
An, Yujie		audio signal processing and coding
Anagnostopoulos, Aris	@dis.uniroma1.it	algorithms
Anagnostopoulos, Aris	@dis.uniroma1.it	data mining	Data
Anand, Saswat	@cs.stanford.edu	software engineering
Anand, Saswat	@cs.stanford.edu	program analysis	Compilers
Anand, Saswat	@cs.stanford.edu	mobile security	Security
Ananthanarayanan, Ganesh	@microsoft.com	systems & networking	Network
Andelfinger, Philipp	@kit.edu	parallel and distributed simulation	Concurrency
Andersen, David G.	@cs.cmu.edu	distributed systems	Concurrency
Andersen, David G.	@cs.cmu.edu	networking	Network
Andersen, David G.	@cs.cmu.edu	operating systems	OS
Andersen, David G.	@cs.cmu.edu	energy efficiency	Energy
Anderson, Michael R.	@dtu.dk	machine learning	Data
Anderson, Michael R.	@dtu.dk	probabilistic modeling
Anderson, Michael R.	@dtu.dk	signal processing
Anderson, Thomas	@cs.washington.edu	distributed systems	Concurrency
Anderson, Thomas	@cs.washington.edu	networking	Network
Anderson, Thomas	@cs.washington.edu	operating systems	OS
Ando, Shin	@rs.tus.ac.jp	data mining	Data
Ando, Shin	@rs.tus.ac.jp	machine learning	Data
Ando, Shin	@rs.tus.ac.jp	artificial intelligence
Andonov, Rumen	@irisa.fr	combinatorial optimization	HPC
Andonov, Rumen	@irisa.fr	bioinformatics	HPC
Andriesse, Dennis	@few.vu.nl	systems security	Security
Andriesse, Dennis	@few.vu.nl	network security	Security
Andriesse, Dennis	@few.vu.nl	malware	Security
Andriesse, Dennis	@few.vu.nl	reverse engineering
Andriesse, Dennis	@few.vu.nl	code (de)obfuscation	Security
Andriotis, Panagiotis	@uwe.ac.uk	computer forensics	Security
Andriotis, Panagiotis	@uwe.ac.uk	mobile forensics
Andriotis, Panagiotis	@uwe.ac.uk	security	Security
Andritsos, Periklis	@utoronto.ca	big data	Data
Andritsos, Periklis	@utoronto.ca	clustering	Data
Andritsos, Periklis	@utoronto.ca	information extraction
Andritsos, Periklis	@utoronto.ca	schema/structure discovery	DB
Andrus, Jeremy	@cs.columbia.edu	operating systems	OS
Andrus, Jeremy	@cs.columbia.edu	virtualization	VM
Andrus, Jeremy	@cs.columbia.edu	mobile computing
Andrus, Jeremy	@cs.columbia.edu	image sensors
Andrus, Jeremy	@cs.columbia.edu	image processing
Andrzejak, Artur	@informatik.uni-heidelberg.de	distributed systems	Concurrency
Andrzejak, Artur	@informatik.uni-heidelberg.de	dependability	Security
Andrzejak, Artur	@informatik.uni-heidelberg.de	software engineering
Anghel, Andreea	@zurich.ibm.com	large-scale system modeling	Benchmark
Anghel, Andreea	@zurich.ibm.com	performance evaluation	Benchmark
Anghel, Andreea	@zurich.ibm.com	data analytics	Data
Anirudh, Rushil	@llnl.gov	computer vision
Anirudh, Rushil	@llnl.gov	machine learning	Data
Anirudh, Rushil	@llnl.gov	high dimensional data analysis	Data
Annavaram, Murali	@usc.edu	computer systems
Ansari, Amin	@qti.qualcomm.com	computer architecture	Architecture
Ansari, Amin	@qti.qualcomm.com	compression
Ansari, Amin	@qti.qualcomm.com	deep learning	Data
Anta, Antonio Fernandez	@imdea.org	networking	Network
Anta, Antonio Fernandez	@imdea.org	distributed systems	Concurrency
Anta, Antonio Fernandez	@imdea.org	algorithms
Anta, Antonio Fernandez	@imdea.org	energy efficiency	Energy
Anta, Antonio Fernandez	@imdea.org	big data	Data
Antao, Samuel	@sips.inesc-id.pt	hardware digital design	Architecture
Antao, Samuel	@sips.inesc-id.pt	computer science
Antichi, Gianni	@cl.cam.ac.uk	networking	Network
Antonakakis, Manos	@gatech.edu	computer and network security	Security
Antonie, Luiza	@uoguelph.ca	data mining	Data
Antonie, Luiza	@uoguelph.ca	machine learning	Data
Antoniu, Gabriel	@inria.fr	distributed storage systems	Storage
Antoniu, Gabriel	@inria.fr	big data	Data
Antoniu, Gabriel	@inria.fr	cloud computing	Cloud
Antoniu, Gabriel	@inria.fr	data management	DB
Antoniu, Gabriel	@inria.fr	high-performance computing	HPC
Antova, Lyublena	@datometry.com	databases	DB
Antova, Lyublena	@datometry.com	query processing
Antova, Lyublena	@datometry.com	query optimization
Anzt, Hartwig	@icl.utk.edu	high-performance computing	HPC
Anzt, Hartwig	@icl.utk.edu	numerical linear algebra	HPC
Apon, Amy	@clemson.edu	data intensive computing	Data
Apon, Amy	@clemson.edu	distributed systems	Concurrency
Apon, Amy	@clemson.edu	performance evaluation	Benchmark
Apon, Amy	@clemson.edu	computer systems
Apon, Amy	@clemson.edu	higher education
Appice, Annalisa	@di.uniba.it	knowledge discovery and data mining	Data
Appuswamy, Raja	@epfl.ch	storage systems	Storage
Appuswamy, Raja	@epfl.ch	operating systems	OS
Appuswamy, Raja	@epfl.ch	distributed systems	Concurrency
Appuswamy, Raja	@epfl.ch	reliable systems
Appuswamy, Raja	@epfl.ch	database systems	DB
Apra, Edoardo	@pnnl.gov	chemistry
Apte, Varsha	@cse.iitb.ac.in	performance evaluation	Benchmark
Apte, Varsha	@cse.iitb.ac.in	cloud computing	Cloud
Aqil, Azeem	@cs.ucr.edu	security	Security
Aqil, Azeem	@cs.ucr.edu	data mining	Data
Aqil, Azeem	@cs.ucr.edu	machine learning	Data
Aqil, Azeem	@cs.ucr.edu	networking	Network
Aqil, Azeem	@cs.ucr.edu	distributed systems	Concurrency
Arab, Bahareh Sadat	@hawk.iit.edu	databases	DB
Arab, Bahareh Sadat	@hawk.iit.edu	data provenance	DB
Arab, Bahareh Sadat	@hawk.iit.edu	data integration	DB
Arab, Bahareh Sadat	@hawk.iit.edu	big data	Data
Arab, Bahareh Sadat	@hawk.iit.edu	soa
Arabnejad, Hamid	@fe.up.pt	grid and cloud computing	Cloud
Arabnejad, Hamid	@fe.up.pt	distributed systems	Concurrency
Arabnejad, Hamid	@fe.up.pt	parallel computing	Concurrency
Arabnejad, Hamid	@fe.up.pt	distributed systems	Concurrency
Aracil, Javier	@etsi.us.es	control no lineal
Aracil, Javier	@etsi.us.es	fundamentos de la ingenieria
Arafa, Pansy	@uwaterloo.ca	instrumentation	Benchmark
Arafa, Pansy	@uwaterloo.ca	tracing
Arafa, Pansy	@uwaterloo.ca	profiling
Arafa, Pansy	@uwaterloo.ca	testing
Arafa, Pansy	@uwaterloo.ca	debugging	Compilers
Arampatzis, Avi	@ee.duth.gr	information retrieval	DB
Arampatzis, Avi	@ee.duth.gr	databases	DB
Arapakis, Ioannis	@telefonica.com	data mining	Data
Arapakis, Ioannis	@telefonica.com	user behaviour modelling
Arapakis, Ioannis	@telefonica.com	information retrieval	DB
Araujo, Guido	@ic.unicamp.br	parallel computing	Concurrency
Araujo, Miguel Ramos De	@feedzai.com	graph mining
Araujo, Miguel Ramos De	@feedzai.com	algorithms and data structures
Araujo, Miguel Ramos De	@feedzai.com	graph algorithms	HPC
Arbenz, Peter	@inf.ethz.ch	numerical linear algebra	HPC
Arbenz, Peter	@inf.ethz.ch	high-performance computing	HPC
Arbenz, Peter	@inf.ethz.ch	parallel and distributed systems	Concurrency
Arbenz, Peter	@inf.ethz.ch	computational science & engineering	HPC
Arcaute, Esteban	@walmartlabs.com	game theory
Arcaute, Esteban	@walmartlabs.com	operations research
Arcaute, Esteban	@walmartlabs.com	algorithmic game theory
Ardagna, Danilo	@polimi.it	big data infrastructures	Data
Ardagna, Danilo	@polimi.it	cloud computing	Cloud
Ardagna, Danilo	@polimi.it	resource management	OS
Ardagna, Danilo	@polimi.it	optimization
Ardagna, Danilo	@polimi.it	game theory
Ardalani, Newsha	@cs.wisc.edu	computer architecture	Architecture
Ardalani, Newsha	@cs.wisc.edu	machine learning	Data
Ardalani, Newsha	@cs.wisc.edu	compilers	Compilers
Ardekani, Masoud Saeida	@masoud.io	distributed systems	Concurrency
Ardekani, Masoud Saeida	@masoud.io	distributed systems	Concurrency
Arden, Owen	@ucsc.edu	security	Security
Arden, Owen	@ucsc.edu	programming languages	Compilers
Arden, Owen	@ucsc.edu	distributed systems	Concurrency
Aref, Walid	@cs.purdue.edu	database systems	DB
Aref, Walid	@cs.purdue.edu	spatial databases	DB
Aref, Walid	@cs.purdue.edu	data management	DB
Arguello, Jaime	@email.unc.edu	information retrieval	DB
Argyraki, Katerina	@epfl.ch	network systems	Network
Ariola, Zena M.	@cs.uoregon.edu	programming languages	Compilers
Arjomand, Mohammad	@gatech.edu	computer architecture	Architecture
Arjomand, Mohammad	@gatech.edu	memory systems	Architecture
Arjomand, Mohammad	@gatech.edu	ssd	Storage
Arlitt, Martin	@microfocus.com	workload characterization	Benchmark
Arlitt, Martin	@microfocus.com	performance evaluation	Benchmark
Arlitt, Martin	@microfocus.com	network characterization	Benchmark
Armbrust, Michael	@cs.berkeley.edu	databases	DB
Armbrust, Michael	@cs.berkeley.edu	distributed systems	Concurrency
Arnau, Jose Maria	@ac.upc.edu	computer architecture	Architecture
Arnold, Dorian	@cs.unm.edu	high-performance computing	HPC
Arnold, Dorian	@cs.unm.edu	distributed systems	Concurrency
Arnold, Dorian	@cs.unm.edu	fault-tolerance	Security
Arnold, Dorian	@cs.unm.edu	middleware	OS
Arnold, Dorian	@cs.unm.edu	hpc tools	HPC
Aroca, Jordi Arjona	@it.uc3m.es	energy efficiency	Energy
Aroca, Jordi Arjona	@it.uc3m.es	data centers	Cloud
Aroca, Jordi Arjona	@it.uc3m.es	networking	Network
Aroca, Jordi Arjona	@it.uc3m.es	algorithms
Arora, Aashray	@cs.stonybrook.edu	file systems	Storage
Arora, Aashray	@cs.stonybrook.edu	distributed systems	Concurrency
Arora, Aashray	@cs.stonybrook.edu	storage systems	Storage
Arora, Aashray	@cs.stonybrook.edu	operating systems	OS
Arora, Aashray	@cs.stonybrook.edu	cloud computing	Cloud
Arora, Akhil	@xerox.com	data mining	Data
Arora, Akhil	@xerox.com	databases: indexing and information retrieval	DB
Arora, Akhil	@xerox.com	machine learning	Data
Arora, Akhil	@xerox.com	image processing
Arora, Vaibhav	@cs.ucsb.edu	databases	DB
Arora, Vaibhav	@cs.ucsb.edu	distributed systems	Concurrency
Arpaci-Dusseau, Andrea	@cs.wisc.edu	operating systems	OS
Arpaci-Dusseau, Andrea	@cs.wisc.edu	file systems	Storage
Arpaci-Dusseau, Andrea	@cs.wisc.edu	storage systems	Storage
Arpaci-Dusseau, Remzi	@cs.wisc.edu	operating systems	OS
Arshad, Sajjad	@ccs.neu.edu	web/browser security	Security
Arshad, Sajjad	@ccs.neu.edu	systems security	Security
Arshad, Sajjad	@ccs.neu.edu	botnet and malware detection	Security
Arslan, Engin	@illinois.edu	data intensive distributed computing	Concurrency
Arslan, Engin	@illinois.edu	distributed systems	Concurrency
Arteaga, Jaime	@udel.edu	software engineering
Arteaga, Jaime	@udel.edu	parallel programming	Concurrency
Arteaga, Jaime	@udel.edu	high-performance computing	HPC
Arteca, Ellen	@uwaterloo.ca	programming languages	Compilers
Arulraj, Joy	@cs.cmu.edu	databases	DB
Arulraj, Joy	@cs.cmu.edu	database systems	DB
Arulraj, Joy	@cs.cmu.edu	data management	DB
Arulraj, Leo	@cs.wisc.edu	operating systems	OS
Arulraj, Leo	@cs.wisc.edu	distributed systems	Concurrency
Arunkumar, Akhil	@asu.edu	computer architecture	Architecture
Arunkumar, Akhil	@asu.edu	cache architectures	Architecture
Arunkumar, Akhil	@asu.edu	memory system design	Storage
Arvind	@mit.edu	computer architecture	Architecture
Asadi, Hossein	@sharif.edu	storage systems	Storage
Asadi, Hossein	@sharif.edu	solid-state drives
Asadi, Hossein	@sharif.edu	operating systems	OS
Asadi, Hossein	@sharif.edu	reconfigurable computing
Asadi, Hossein	@sharif.edu	dependable computing
Asanoviç, Krste	@eecs.berkeley.edu	computer architecture	Architecture
Asanoviç, Krste	@eecs.berkeley.edu	vlsi design	Architecture
Asanoviç, Krste	@eecs.berkeley.edu	parallel programming	Concurrency
Asenjo, Rafael	@uma.es	parallel programming	Concurrency
Asenjo, Rafael	@uma.es	computer architecture	Architecture
Asgari, Bahar	@gatech.edu	computer architecture	Architecture
Asgari, Bahar	@gatech.edu	memory systems	Architecture
Ashraf, Imran	@tudelft.nl	compilation and simulation for quantum computing	Compilers
Ashraf, Imran	@tudelft.nl	advanced profiling
Ashraf, Imran	@tudelft.nl	workload characterization	Benchmark
Ashraf, Imran	@tudelft.nl	hw/sw codesign	Architecture
Ashraf, Imran	@tudelft.nl	mu
Askarov, Aslan	@cs.au.dk	programming languages	Compilers
Askarov, Aslan	@cs.au.dk	security	Security
Aslam, Javed	@ccs.neu.edu	information retrieval	DB
Aslam, Javed	@ccs.neu.edu	machine learning	Data
Asokan, N.	@aalto.fi	information security	Security
Asokan, N.	@aalto.fi	trusted computing	Security
Asokan, N.	@aalto.fi	security	Security
Asokan, N.	@aalto.fi	privacy	Security
Asokan, N.	@aalto.fi	pervasive computing
Aspnes, James	@cs.yale.edu	distributed systems	Concurrency
Assadi, Sepehr	@seas.upenn.edu	theoretical computer science
Assasa, Hany	@imdea.org	wireless networks	Network
Assasa, Hany	@imdea.org	next generation networks architecture	Architecture
Assasa, Hany	@imdea.org	software defined radio and networking	Network
Assasa, Hany	@imdea.org	wireless phy & mac layers	Network
Assent, Ira	@cs.au.dk	databases	DB
Assent, Ira	@cs.au.dk	data mining	Data
Assent, Ira	@cs.au.dk	query processing
Assouline, Jonathan	@algolux.com	computer vision
Assouline, Jonathan	@algolux.com	computational imaging
Assouline, Jonathan	@algolux.com	rfid
Assouline, Jonathan	@algolux.com	logistic
Assouline, Jonathan	@algolux.com	medical
Assuncao, Renato	@dcc.ufmg.br	machine learning	Data
Assuncao, Renato	@dcc.ufmg.br	spatial statistics
Assuncao, Renato	@dcc.ufmg.br	bayesian statistics
Asudeh, Abolfazl	@mavs.uta.edu	database	DB
Asudeh, Abolfazl	@mavs.uta.edu	data mining	Data
Asudeh, Abolfazl	@mavs.uta.edu	algorithms
Ataei, Parisa	@oregonstate.edu	databases	DB
Ataei, Parisa	@oregonstate.edu	programming languages	Compilers
Ataei, Parisa	@oregonstate.edu	machine learning	Data
Atasu, Kubilay	@zurich.ibm.com	computer architecture	Architecture
Atasu, Kubilay	@zurich.ibm.com	fpgas	GPGPU
Atasu, Kubilay	@zurich.ibm.com	gpgpu	GPGPU
Atasu, Kubilay	@zurich.ibm.com	algorithms
Atasu, Kubilay	@zurich.ibm.com	parallel computing	Concurrency
Ateniese, Giuseppe	@stevens.edu	cloud security	Security
Ateniese, Giuseppe	@stevens.edu	cybersecurity	Security
Ateniese, Giuseppe	@stevens.edu	applied cryptography	Security
Ates, Emre	@bu.edu	computer engineering	Architecture
Athanasopoulos, Elias	@cs.ucy.ac.cy	security	Security
Athanassoulis, Manos	@seas.harvard.edu	database management systems	DB
Athanassoulis, Manos	@seas.harvard.edu	query processing
Athanassoulis, Manos	@seas.harvard.edu	storage systems	Storage
Athanassoulis, Manos	@seas.harvard.edu	data management	DB
Atig, Mohamed Faouzi	@it.uu.se	computer science
Attiya, Hagit	@cs.technion.ac.il	distributed systems	Concurrency
Attiya, Hagit	@cs.technion.ac.il	concurrency	Concurrency
Attiya, Hagit	@cs.technion.ac.il	algorithms
Atya, Ahmed O. F.	@cs.ucr.edu	networking	Network
Atya, Ahmed O. F.	@cs.ucr.edu	security and systems.	Security
Atzmueller, Martin	@uvt.nl	data science	Data
Atzmueller, Martin	@uvt.nl	data mining	Data
Atzmueller, Martin	@uvt.nl	big data	Data
Atzmueller, Martin	@uvt.nl	wearable sensors
Atzmueller, Martin	@uvt.nl	network science	Network
Auerbach, Joshua	@champlain.edu	artificial intelligence
Auerbach, Joshua	@champlain.edu	evolutionary computation
Auerbach, Joshua	@champlain.edu	evolutionary robotics
Auerbach, Joshua	@champlain.edu	machine learning	Data
Auerbach, Joshua	@champlain.edu	software engineering
Auguilera, Marcos K.	@vmware.com	distributed systems	Concurrency
Auguilera, Marcos K.	@vmware.com	distributed systems	Concurrency
August, David I.	@princeton.edu	compilers and computer architecture	Architecture
Augusto, Adriano	@ut.ee	process mining
Augusto, Adriano	@ut.ee	business process management
Augusto, Adriano	@ut.ee	business process modelling
Augusto, Adriano	@ut.ee	bpmn
Augusto, Adriano	@ut.ee	system modelling
Aupy, Guillaume	@inria.fr	scheduling	OS
Aupy, Guillaume	@inria.fr	parallel algorithms	Concurrency
Aupy, Guillaume	@inria.fr	i/o	Storage
Aupy, Guillaume	@inria.fr	fault-tolerance	Security
Aupy, Guillaume	@inria.fr	high-performance computing	HPC
Aura, Tuomas	@aalto.fi	information security and privacy	Security
Ausavarungnirun, Rachata	@cmu.edu	computer architecture	Architecture
Austin, Todd	@umich.edu	computer architecture	Architecture
Aved, Alexander	@knights.ucf.edu	video surveillance
Aved, Alexander	@knights.ucf.edu	live video databases
Aved, Alexander	@knights.ucf.edu	rfid
Aved, Alexander	@knights.ucf.edu	query processing
Avin, Chen	@cse.bgu.ac.il	networking	Network
Avin, Chen	@cse.bgu.ac.il	distributed systems	Concurrency
Avin, Chen	@cse.bgu.ac.il	communication systems	Network
Avin, Chen	@cse.bgu.ac.il	social networks
Aviv, Adam J.	@usna.edu	security	Security
Aviv, Adam J.	@usna.edu	smartphone security	Security
Aviv, Adam J.	@usna.edu	usable security	Security
Aviv, Adam J.	@usna.edu	applied cryptography	Security
Avrachenkov, Konstantin	@sophia.inria.fr	applied probability
Avrachenkov, Konstantin	@sophia.inria.fr	markov chains
Avrachenkov, Konstantin	@sophia.inria.fr	machine learning	Data
Avrachenkov, Konstantin	@sophia.inria.fr	telecom applications
Avrachenkov, Konstantin	@sophia.inria.fr	complex networks	Network
Avritzer, Alberto	@sonatype.com	software rejuvenation
Avritzer, Alberto	@sonatype.com	capacity planning	Cloud
Avritzer, Alberto	@sonatype.com	automated performance testing	Benchmark
Avritzer, Alberto	@sonatype.com	software engineering
Avritzer, Alberto	@sonatype.com	survivability
Awad, Amro	@sandia.gov	computer architecture	Architecture
Awad, Amro	@sandia.gov	hardware security	Security
Awadallah, Ahmed Hassan	@microsoft.com	natural language processing	Data
Awadallah, Ahmed Hassan	@microsoft.com	information retrieval	DB
Awadallah, Ahmed Hassan	@microsoft.com	social network analysis
Awan, Ammar Ahmad	@osu.edu	parallel computing	Concurrency
Awan, Ammar Ahmad	@osu.edu	high-performance computing	HPC
Awan, Ammar Ahmad	@osu.edu	parallel i/o	Concurrency
Awan, Ammar Ahmad	@osu.edu	cloud computing	Cloud
Ayday, Erman	@cs.bilkent.edu.tr	privacy	Security
Ayday, Erman	@cs.bilkent.edu.tr	data security	Security
Ayday, Erman	@cs.bilkent.edu.tr	applied cryptography	Security
Ayday, Erman	@cs.bilkent.edu.tr	trust and reputation management	Security
Aydin, Hakan	@cs.gmu.edu	real-time systems	OS
Aydin, Hakan	@cs.gmu.edu	low-power computing	Energy
Aydin, Hakan	@cs.gmu.edu	fault tolerance	Security
Aydin, Hakan	@cs.gmu.edu	wireless sensor networks	Network
Ayesta, Urtzi	@laas.fr	resource allocation	OS
Ayesta, Urtzi	@laas.fr	stochastic networks
Ayesta, Urtzi	@laas.fr	queueing games
Ayguade, Eduard	@ac.upc.edu	high-performance computing	HPC
Ayguade, Eduard	@ac.upc.edu	programming models	Compilers
Ayguade, Eduard	@ac.upc.edu	computer architecture	Architecture
Aykanat, Cevdet	@cs.bilkent.edu.tr	parallel computing	Concurrency
Aykanat, Cevdet	@cs.bilkent.edu.tr	scientific computing	HPC
Ayodele, Anthony	@faculty.umuc.edu	cloud computing	Cloud
Ayodele, Anthony	@faculty.umuc.edu	cybersecurity	Security
Ayodele, Anthony	@faculty.umuc.edu	distributed systems	Concurrency
Ayodele, Anthony	@faculty.umuc.edu	systems engineering
Azab, Ahmed M.	@samsung.com	security	Security
Azab, Ahmed M.	@samsung.com	virtualization	VM
Azab, Ahmed M.	@samsung.com	mobile phone security	Security
Azad, Ariful	@lbl.gov	graph algorithms	HPC
Azad, Ariful	@lbl.gov	high-performance computing	HPC
Azad, Ariful	@lbl.gov	bioinformatics	HPC
Azar, Yossi	@tau.ac.il	algorithms
Azarmi, Mehdi	@purdue.edu	distributed systems	Concurrency
Azarmi, Mehdi	@purdue.edu	computer networks	Network
Azarmi, Mehdi	@purdue.edu	information security	Security
Azimi, Reza	@brown.edu	computer architecture	Architecture
Azimi, Reza	@blanclabs.com	distributed systems	Concurrency
Azimi, Reza	@blanclabs.com	computer architecture	Architecture
Azimi, Reza	@blanclabs.com	parallel computing	Concurrency
Azimi, Reza	@blanclabs.com	operating systems	OS
Azzopardi, Leif	@strath.ac.uk	interactive information retrieval	Data
Azzopardi, Leif	@strath.ac.uk	information seeking
Azzopardi, Leif	@strath.ac.uk	search
Azzopardi, Leif	@strath.ac.uk	information retrieval	DB
Bach, Stephen	@cs.stanford.edu	machine learning	Data
Backes, Michael	@cs.uni-saarland.de	security	Security
Backes, Michael	@cs.uni-saarland.de	privacy	Security
Backes, Michael	@cs.uni-saarland.de	cryptography	Security
Bacon, David F.	@google.com	programming languages	Compilers
Bacon, David F.	@google.com	cloud data storage	Storage
Badam, Anirudh	@microsoft.com	operating systems	OS
Badam, Anirudh	@microsoft.com	distributed systems	Concurrency
Badam, Anirudh	@microsoft.com	computer networks	Network
Baden, Scott B.	@eng.ucsd.edu	parallel computation	Concurrency
Baden, Scott B.	@eng.ucsd.edu	run time support	Compilers
Baden, Scott B.	@eng.ucsd.edu	source to source transformation	Compilers
Baden, Scott B.	@eng.ucsd.edu	adaptive data structures
Bader, David A.	@cc.gatech.edu	data sciences	Data
Bader, David A.	@cc.gatech.edu	high-performance computing	HPC
Bader, David A.	@cc.gatech.edu	cybersecurity	Security
Bader, David A.	@cc.gatech.edu	massive-scale analytics	Data
Bader, David A.	@cc.gatech.edu	computational genomics
Badia, Rosa M.	@bsc.es	parallel programming models	Concurrency
Badia, Rosa M.	@bsc.es	computer systems
Badia, Rosa M.	@bsc.es	system runtimes	OS
Badia, Rosa M.	@bsc.es	performance prediction	Benchmark
Badiei, Masoud	@g.harvard.edu	applied mathematics
Baek, Hyunwook	@cs.utah.edu	cloud computing	Cloud
Baek, Hyunwook	@cs.utah.edu	social network
Baek, Hyunwook	@cs.utah.edu	security	Security
Baek, Woongki	@unist.ac.kr	computer architecture	Architecture
Baek, Woongki	@unist.ac.kr	computer systems
Baeza-Yates, Ricardo	@upf.edu	information retrieval	DB
Baeza-Yates, Ricardo	@upf.edu	web search
Baeza-Yates, Ricardo	@upf.edu	web mining
Baeza-Yates, Ricardo	@upf.edu	data mining	Data
Baeza-Yates, Ricardo	@upf.edu	algorithms and data structures
Bagchi, Saurabh	@purdue.edu	distributed systems	Concurrency
Bagchi, Saurabh	@purdue.edu	dependable computing
Bagchi, Saurabh	@purdue.edu	internet of things
Bagnall, Anthony	@uea.ac.uk	time series data mining	Data
Bagnulo, Marcelo	@it.uc3m.es	computer networks	Network
Bahadori, Mohammad Taha	@gatech.edu	machine learning	Data
Bahadori, Mohammad Taha	@gatech.edu	statistics
Bahadori, Mohammad Taha	@gatech.edu	optimization
Bahl, Victor	@acm.org	systems & infrastructure problems related to cloud services	Cloud
Bahl, Victor	@acm.org	mobile computing
Bahl, Victor	@acm.org	wireless systems
Bahl, Victor	@acm.org	data center & enterprise networ	Network
Bahsoon, Rami	@cs.bham.ac.uk	cloud software engineering	Cloud
Bahsoon, Rami	@cs.bham.ac.uk	software architecture
Bahsoon, Rami	@cs.bham.ac.uk	economics-driven software engineering
Bai, Wei	@microsoft.com	computer networking	Network
Bai, Xiaolong	@zju.edu.cn	ultrasonic imaging and characterization
Bai, Xiaolong	@zju.edu.cn	image processing
Bai, Xiaolong	@zju.edu.cn	pattern recognition
Bai, Xiaolong	@zju.edu.cn	machine learning	Data
Bai, Yu	@fullerton.edu	high-performance computing	HPC
Bai, Yu	@fullerton.edu	stochastic computing
Bai, Yu	@fullerton.edu	emerging device
Bai, Yuxin	@rochester.edu	computer architecture	Architecture
Bai, Zilong	@.ucdavis.edu	data mining	Data
Bai, Zilong	@.ucdavis.edu	machine learning	Data
Bai, Zilong	@.ucdavis.edu	ai
Baier, Christel	@tu-dresden.de	theoretical computer science
Baier, Christel	@tu-dresden.de	model checking
Baier, Christel	@tu-dresden.de	modeling and analysis of probabilistic systems
Baier, Christel	@tu-dresden.de	automata theory
Baier, Christel	@tu-dresden.de	temporal logic
Baig, Ghufran	@cs.utexas.edu	computer networks	Network
Bailey, James	@unimelb.edu.au	machine learning	Data
Bailey, James	@unimelb.edu.au	artificial intelligence
Bailey, James	@unimelb.edu.au	data mining	Data
Bailey, Michael	@illinois.edu	computer science
Bailis, Peter	@cs.stanford.edu	data	Data
Bailis, Peter	@cs.stanford.edu	data management	DB
Bailis, Peter	@cs.stanford.edu	distributed systems	Concurrency
Baker, Allison H.	@ucar.edu	parallel computing	Concurrency
Baker, Allison H.	@ucar.edu	numerical software for scientific computing	HPC
Baker, Allison H.	@ucar.edu	iterative solvers	HPC
Baker, Allison H.	@ucar.edu	multigrid
Baker, Allison H.	@ucar.edu	performance analysis	Benchmark
Balaji, Pavan	@mcs.anl.gov	parallel and distributed systems	Concurrency
Balakrishnan, Hari	@csail.mit.edu	networked computer systems	Network
Balakrishnan, Hari	@csail.mit.edu	wireless networks	Network
Balakrishnan, Hari	@csail.mit.edu	network architecture	Architecture
Balakrishnan, Hari	@csail.mit.edu	mobile computing
Balakrishnan, Mahesh	@yale.edu	distributed systems	Concurrency
Balakrishnan, Ramesh		manufacturing process
Balakrishnan, Ramesh		finite element analysis
Balaprakash, Prasanna	@mcs.anl.gov	artificial intelligence
Balaprakash, Prasanna	@mcs.anl.gov	machine learning	Data
Balaprakash, Prasanna	@mcs.anl.gov	high-performance computing	HPC
Balaprakash, Prasanna	@mcs.anl.gov	automatic tuning
Balaprakash, Prasanna	@mcs.anl.gov	optimization
Balaraman, Ravindran	@cse.iitm.ac.in	reinforcement learning	Data
Balaraman, Ravindran	@cse.iitm.ac.in	data mining	Data
Balaraman, Ravindran	@cse.iitm.ac.in	social network analysis
Balaraman, Ravindran	@cse.iitm.ac.in	text analytics	Data
Balasooriya, Janaka	@asu.edu	service oriented computing
Balasooriya, Janaka	@asu.edu	cloud computing	Cloud
Balasooriya, Janaka	@asu.edu	software testing
Balasubramanian, Abhiram	@cs.utah.edu	operating systems	OS
Balasubramanian, Abhiram	@cs.utah.edu	fault isolation
Balasubramanian, Abhiram	@cs.utah.edu	virtualization	VM
Balasubramanian, Abhiram	@cs.utah.edu	storage systems	Storage
Balasubramanian, Aruna	@cs.stonybrook.edu	mobile systems
Balasubramanian, Aruna	@cs.stonybrook.edu	networking	Network
Balasubramanian, Aruna	@cs.stonybrook.edu	developing regions
Balasubramanian, Aruna	@cs.stonybrook.edu	wearables
Balasubramanian, Bharath	@princeton.edu	distributed systems	Concurrency
Balasubramanian, Bharath	@princeton.edu	fault tolerance	Security
Balasubramanian, Bharath	@princeton.edu	coding theory applications
Balasubramanian, Bharath	@princeton.edu	distributed storage systems	Storage
Balasubramonian, Rajeev	@cs.utah.edu	computer architecture	Architecture
Balasubramonian, Rajeev	@cs.utah.edu	memory systems	Architecture
Balasubramonian, Rajeev	@cs.utah.edu	cache hierarchies	Architecture
Balazinska, Magdalena	@cs.washington.edu	databases	DB
Balazinska, Magdalena	@cs.washington.edu	parallel and distributed systems	Concurrency
Balazinska, Magdalena	@cs.washington.edu	streams
Balazinska, Magdalena	@cs.washington.edu	sensors
Balazinska, Magdalena	@cs.washington.edu	data pricing
Baldimtsi, Foteini	@gmu.edu	cryptography	Security
Baldimtsi, Foteini	@gmu.edu	security	Security
Baldimtsi, Foteini	@gmu.edu	privacy	Security
Baldimtsi, Foteini	@gmu.edu	blockchains	Security
Baldwin, Timothy	@unimelb.edu.au	computational linguistics
Baldwin, Timothy	@unimelb.edu.au	natural language processing	Data
Baldwin, Timothy	@unimelb.edu.au	ai
Baldwin, Timothy	@unimelb.edu.au	social media
Balke, Wolf-Tilo	@ifis.cs.tu-bs.de	databases and information systems	DB
Balkesen, Cagri	@inf.ethz.ch	databases	DB
Balkesen, Cagri	@inf.ethz.ch	query processing
Balkesen, Cagri	@inf.ethz.ch	modern hardware	Architecture
Balkesen, Cagri	@inf.ethz.ch	big data	Data
Balkesen, Cagri	@inf.ethz.ch	cloud computing	Cloud
Balkind, Jonathan	@princeton.edu	computer architecture	Architecture
Balkind, Jonathan	@princeton.edu	programming languages	Compilers
Balkind, Jonathan	@princeton.edu	operating systems	OS
Ballani, Hitesh	@microsoft.com	computer networks - systems	Network
Ballard, Grey	@wfu.edu	numerical linear algebra	HPC
Ballard, Grey	@wfu.edu	parallel computing	Concurrency
Ballard, Grey	@wfu.edu	scientific computing	HPC
Balmau, Oana	@epfl.ch	distributed systems	Concurrency
Balmau, Oana	@epfl.ch	concurrency	Concurrency
Balmau, Oana	@epfl.ch	parallelism	Concurrency
Balog, Krisztian	@uis.no	information retrieval	DB
Balog, Krisztian	@uis.no	semantic search	Data
Baltrunas, Džiugas	@simula.no	mobile broadband networks	Network
Baltrunas, Džiugas	@simula.no	reliability	Security
Baltrunas, Džiugas	@simula.no	packet loss	Network
Balzarotti, Davide	@eurecom.fr	security	Security
Banerjee, Arindam	@cs.umn.edu	machine learning	Data
Banerjee, Arindam	@cs.umn.edu	data mining	Data
Banerjee, Debrup	@odu.edu	machine learning	Data
Banerjee, Debrup	@odu.edu	pattern recognition
Banerjee, Debrup	@odu.edu	medical imaging
Banerjee, Dip Sankar	@iiitg.ac.in	high-performance computing	HPC
Banerjee, Dip Sankar	@iiitg.ac.in	parallel computing	Concurrency
Banerjee, Nilanjan	@umbc.edu	mobile systems
Banerjee, Nilanjan	@umbc.edu	renewable energy driven systems	Energy
Banerjee, Nilanjan	@umbc.edu	healthcare systems
Banerjee, Nilanjan	@umbc.edu	artificial intelligence
Banerjee, Subarno	@cse.iitk.ac.in	computer architecture	Architecture
Banerjee, Subarno	@cse.iitk.ac.in	design for predictability and performance
Banerjee, Suman	@cs.wisc.edu	mobile and wireless networking	Network
Banicescu, Ioana	@cse.msstate.edu	parallel algorithms	Concurrency
Banicescu, Ioana	@cse.msstate.edu	scientific computing	HPC
Banicescu, Ioana	@cse.msstate.edu	performance modeling	Benchmark
Banicescu, Ioana	@cse.msstate.edu	analysis and optimization
Bansal, Nikhil	@tue.nl	algorithm design
Bansal, Nikhil	@tue.nl	theoretical computer science
Bansal, Nikhil	@tue.nl	discrete math
Bansal, Tarun	@iiitd.ac.in	cryptography	Security
Bao, Yungang	@ict.ac.cn	computer architecture	Architecture
Bao, Yungang	@ict.ac.cn	computer systems
Bao, Zhifeng	@rmit.edu.au	data management	DB
Bao, Zhifeng	@rmit.edu.au	visualized data analytics and exploration
Bao, Zhifeng	@rmit.edu.au	information retrieval	DB
Bao, Zhifeng	@rmit.edu.au	data quality
Bao, Zhifeng	@rmit.edu.au	spatial and textual data manag
Baokar, Arjun	@berkeley.edu	security	Security
Baokar, Arjun	@berkeley.edu	privacy	Security
Baokar, Arjun	@berkeley.edu	usability
Baokar, Arjun	@berkeley.edu	mobile
Barakat, Chadi	@inria.fr	networking	Network
Barakat, Chadi	@inria.fr	measurement	Benchmark
Barakat, Chadi	@inria.fr	new architectures	Architecture
Baralis, Elena	@polito.it	database systems	DB
Baralis, Elena	@polito.it	data mining	Data
Baralis, Elena	@polito.it	data warehousing
Baranasuriya, Nimantha	@comp.nus.edu.sg	wireless networks	Network
Baranasuriya, Nimantha	@comp.nus.edu.sg	mobile systems
Baraniuk, Richard	@rice.edu	signal processing
Baraniuk, Richard	@rice.edu	machine learning	Data
Baraniuk, Richard	@rice.edu	open access education
Barba, Lorena	@gwu.edu	scientific computing	HPC
Barba, Lorena	@gwu.edu	computational fluid dynamics	HPC
Barba, Lorena	@gwu.edu	cfd	HPC
Barba, Lorena	@gwu.edu	parallel computing	Concurrency
Barba, Lorena	@gwu.edu	gpu computing	GPGPU
Barbalace, Antonio	@vt.edu	real-time and general-purpose operating systems	OS
Barbalace, Antonio	@vt.edu	synchronization	Concurrency
Barbalace, Antonio	@vt.edu	parallel and distributed computer architectures	Architecture
Barbalace, Antonio	@vt.edu	industrial co
Barbieri, Nicola	@yahoo-inc.com	data mining	Data
Barbieri, Nicola	@yahoo-inc.com	machine learning	Data
Barbieri, Nicola	@yahoo-inc.com	recommender systems	Data
Barbieri, Nicola	@yahoo-inc.com	social influence propagation models
Barbieri, Nicola	@yahoo-inc.com	information diffusion
Barbosa, Manuel	@dcc.fc.up.pt	cryptography	Security
Barbosa, Manuel	@dcc.fc.up.pt	information security	Security
Barbosa, Manuel	@dcc.fc.up.pt	formal verification
Barcellos, Marinho	@inf.ufrgs.br	computer networks	Network
Barcellos, Marinho	@inf.ufrgs.br	network security	Security
Bardhan, Jaydeep	@neu.edu	molecular solvation
Bardhan, Jaydeep	@neu.edu	computational chemistry	HPC
Bardhan, Jaydeep	@neu.edu	boundary integral equations
Bardhan, Jaydeep	@neu.edu	multiscale models
Baresi, Luciano	@polimi.it	software engineering
Baresi, Luciano	@polimi.it	mobile and dynamic software systems
Barford, Paul	@cs.wisc.edu	networking	Network
Barford, Paul	@cs.wisc.edu	security	Security
Barford, Paul	@cs.wisc.edu	computer systems
Barford, Paul	@cs.wisc.edu	data mining	Data
Barghuthi, Nedaa Al	@hct.ac.ae	information security	Security
Bari, Md Abdullah Shahneous	@stonybrook.edu	high-performance computing	HPC
Barisic, Ankica	@campus.fct.unl.pt	software engineering
Barisic, Ankica	@campus.fct.unl.pt	software language evaluation
Barisic, Ankica	@campus.fct.unl.pt	domain-specific languages	Compilers
Barisic, Ankica	@campus.fct.unl.pt	experimental software engineering
Barisic, Ankica	@campus.fct.unl.pt	human-computer
Barrera, David	@polymtl.ca	iot
Barrera, David	@polymtl.ca	operating systems	OS
Barrera, David	@polymtl.ca	network security and privacy	Security
Barrett, Edd	@kcl.ac.uk	language composition
Barrett, Edd	@kcl.ac.uk	static analysis	Compilers
Barrett, Edd	@kcl.ac.uk	abstract interpretation
Barrett, Edd	@kcl.ac.uk	meta-tracing
Barrett, Edd	@kcl.ac.uk	python
Barron, Timothy	@cs.stonybrook.edu	security	Security
Barth, Bill	@tacc.utexas.edu	finite element methods	HPC
Barth, Bill	@tacc.utexas.edu	parallel computing	Concurrency
Barth, Bill	@tacc.utexas.edu	high-performance computing	HPC
Barth, Bill	@tacc.utexas.edu	network topology	Network
Barthels, Claude	@inf.ethz.ch	computer science
Barthou, Denis	@labri.fr	compilers	Compilers
Barthou, Denis	@labri.fr	high-performance computing	HPC
Barthou, Denis	@labri.fr	parallel computation	Concurrency
Barthou, Denis	@labri.fr	heterogeneous architectures	GPGPU
Bartlett, Rodney J.	@qtp.ufl.edu	coupled cluster theory
Baruah, Gaurav	@uwaterloo.ca	information retrieval and user-centric system evaluation
Basin, David	@inf.ethz.ch	security	Security
Basin, David	@inf.ethz.ch	security	Security
Basin, David	@inf.ethz.ch	formal methods
Basin, David	@inf.ethz.ch	verification
Baskiyar, Sanjeev	@cmft.nhs.uk	next generation sequencing
Baskiyar, Sanjeev	@cmft.nhs.uk	bioinformatics	HPC
Bastani, Osbert	@cs.stanford.edu	programming languages	Compilers
Bastani, Osbert	@cs.stanford.edu	artificial intelligence
Bastani, Osbert	@cs.stanford.edu	security	Security
Bastoul, Cédric	@unistra.fr	compilation	Compilers
Bastoul, Cédric	@unistra.fr	program optimization
Bastoul, Cédric	@unistra.fr	automatic parallelization	Concurrency
Bastoul, Cédric	@unistra.fr	polyhedral model
Basu, Arkaprava	@amd.com	computer architecture	Architecture
Basu, Arkaprava	@amd.com	operating systems	OS
Bateni, Mohammad Hossein	@cs.princeton.edu	approximation algorithms
Bateni, Mohammad Hossein	@cs.princeton.edu	network design	Network
Bateni, Mohammad Hossein	@cs.princeton.edu	algorithmic game theory
Bates, Adam	@illinois.edu	system security	Security
Bates, Adam	@illinois.edu	data provenance	DB
Bates, Adam	@illinois.edu	secure communications
Batista, Gustavo	@icmc.usp.br	machine learning	Data
Batista, Gustavo	@icmc.usp.br	data mining	Data
Batista, Gustavo	@icmc.usp.br	time series
Batten, Christopher	@cornell.edu	computer architecture	Architecture
Batten, Christopher	@cornell.edu	vlsi	Architecture
Bauckhage, Christian	@bit.uni-bonn.de	pattern recognition
Bauckhage, Christian	@bit.uni-bonn.de	machine learning	Data
Bauckhage, Christian	@bit.uni-bonn.de	web science
Bauckhage, Christian	@bit.uni-bonn.de	computer games
Bauer, Lujo	@cmu.edu	security	Security
Bauer, Lujo	@cmu.edu	usable security	Security
Bauman, Spenser	@umail.iu.edu	programming languages	Compilers
Baumann, Andrew	@microsoft.com	operating systems	OS
Baumann, Andrew	@microsoft.com	distributed systems	Concurrency
Baumann, Andrew	@microsoft.com	security	Security
Baxter, Rohan	@computer.org	data mining	Data
Baxter, Rohan	@computer.org	machine learning	Data
Bayatpour, Mohammadreza	@osu.edu	network-based computing	Network
Bayatpour, Mohammadreza	@osu.edu	parallel computer architecture	Architecture
Baytas, Inci	@cse.msu.edu	machine learning	Data
Bañares, Jose Angel	@unizar.es	scientific workflows	HPC
Bañares, Jose Angel	@unizar.es	artificial intelligence
Bañares, Jose Angel	@unizar.es	petri nets
Bañares, Jose Angel	@unizar.es	software architectures
Bañares, Jose Angel	@unizar.es	elasticity in data stream
Beal, Jacob	@bbn.com	aggregate programming
Beal, Jacob	@bbn.com	synthetic biology
Beal, Jacob	@bbn.com	calibrated flow cytometry
Beal, Jacob	@bbn.com	spatial computing
Beal, Jacob	@bbn.com	engineered self-organization
Beamer, Scott	@lbl.gov	computer architecture	Architecture
Beamer, Scott	@lbl.gov	graph algorithms	HPC
Beamer, Scott	@lbl.gov	photonics
Beard, Jonathan	@arm.com	heterogeneous systems	GPGPU
Beard, Jonathan	@arm.com	high-performance computing	HPC
Beard, Jonathan	@arm.com	compilers	Compilers
Beard, Jonathan	@arm.com	languages	Compilers
Beard, Jonathan	@arm.com	compute near data
Beaumont, Olivier	@labri.fr	parallel algorithms	Concurrency
Beaumont, Olivier	@labri.fr	distributed algorithms	Concurrency
Beaumont, Olivier	@labri.fr	scheduling	OS
Beaumont, Olivier	@labri.fr	load balancing	OS
Beaumont, Olivier	@labri.fr	cloud computing	Cloud
Becchi, Michela	@ncsu.edu	parallel computing	Concurrency
Becchi, Michela	@ncsu.edu	heterogeneous computing	GPGPU
Becchi, Michela	@ncsu.edu	runtime systems	OS
Becchi, Michela	@ncsu.edu	networking systems	Network
Becchi, Michela	@ncsu.edu	algorithm acceleration
Beck, Martin	@embl.de	systems biology
Beck, Martin	@embl.de	structural biology
Becker, Christian	@drbecker.org	distributed systems	Concurrency
Becker, Christian	@drbecker.org	operating systems	OS
Becker, Christian	@drbecker.org	adaptation
Becker, Karin	@inf.ufrgs.br	data mining	Data
Becker, Karin	@inf.ufrgs.br	web mining
Becker, Karin	@inf.ufrgs.br	services
Becker, Steffen	@informatik.uni-stuttgart.de	software engineering
Becker, Steffen	@informatik.uni-stuttgart.de	performance engineering	Benchmark
Becker, Steffen	@informatik.uni-stuttgart.de	scalability and cloud	Cloud
Becker, Steffen	@informatik.uni-stuttgart.de	multi-/many-cores	Concurrency
Beckingsale, David	@llnl.gov	high-performance computing	HPC
Beckingsale, David	@llnl.gov	performance modelling and optimization
Beckingsale, David	@llnl.gov	amr
Beckingsale, David	@llnl.gov	cuda	GPGPU
Beckingsale, David	@llnl.gov	machine learning	Data
Beckman, Pete	@mcs.anl.gov	high-performance computing	HPC
Beckman, Pete	@mcs.anl.gov	sensor networks	Network
Beckman, Pete	@mcs.anl.gov	cloud computing	Cloud
Beckman, Pete	@mcs.anl.gov	system software	OS
Beckmann, Nathan	@cmu.edu	computer systems
Beckmann, Nathan	@cmu.edu	computer architecture	Architecture
Beckmann, Nathan	@cmu.edu	performance modeling/analysis	Benchmark
Behrend, Andreas	@cs.uni-bonn.de	information systems
Behrend, Andreas	@cs.uni-bonn.de	stream and event processing
Behrend, Andreas	@cs.uni-bonn.de	monitoring applications
Behrend, Andreas	@cs.uni-bonn.de	health informatics	Data
Behrend, Andreas	@cs.uni-bonn.de	lp
Beivide, Ramón	@unican.es	computer architecture	Architecture
Beivide, Ramón	@unican.es	interconnection networks	Network
Beivide, Ramón	@unican.es	high-performance computers	HPC
Bekas, Costas	@zurich.ibm.com	supercomputing	HPC
Bekas, Costas	@zurich.ibm.com	scientific computing	HPC
Bekas, Costas	@zurich.ibm.com	analytics	Data
Bel, Oceane	@ucsc.edu	machine learning	Data
Bel, Oceane	@ucsc.edu	security and systems	Security
Belding, Elizabeth	@cs.ucsb.edu	mobile networking	Network
Belding, Elizabeth	@cs.ucsb.edu	wireless networks	Network
Belding, Elizabeth	@cs.ucsb.edu	ict4d
Belkin, Nicholas	@rutgers.edu	information seeking behavior
Belkin, Nicholas	@rutgers.edu	interactive information retrieval	Data
Belkin, Nicholas	@rutgers.edu	personalization of information retrieval
Bellare, Mihir	@eng.ucsd.edu	cryptography	Security
Bellare, Mihir	@eng.ucsd.edu	security	Security
Bellare, Mihir	@eng.ucsd.edu	complexity theory
Bellosa, Frank	@kit.edu	operating systems	OS
Bellosa, Frank	@kit.edu	power management	Energy
Bellosa, Frank	@kit.edu	virtualization	VM
Bellovin, Steven M.	@cs.columbia.edu	security	Security
Bellovin, Steven M.	@cs.columbia.edu	privacy	Security
Beltran, Vicenç	@bsc.es	computer science
Beltran, Vicenç	@bsc.es	operating systems	OS
Beltran, Vicenç	@bsc.es	domain specific languages	Compilers
Belviranli, Mehmet Esat	@ornl.gov	heterogeneous architectures	GPGPU
Belviranli, Mehmet Esat	@ornl.gov	runtime systems	OS
Belviranli, Mehmet Esat	@ornl.gov	task-based execution	Concurrency
Belviranli, Mehmet Esat	@ornl.gov	nvms	Storage
Belviranli, Mehmet Esat	@ornl.gov	high-performance computing	HPC
Ben-David, Naama	@cs.cmu.edu	concurrent algorithms	Concurrency
Ben-David, Naama	@cs.cmu.edu	parallel algorithms	Concurrency
Ben-Nun, Tal	@cs.huji.ac.il	parallel algorithms	Concurrency
Ben-Nun, Tal	@cs.huji.ac.il	massively parallel architectures	Architecture
Ben-Nun, Tal	@cs.huji.ac.il	distributed algorithms	Concurrency
Ben-Nun, Tal	@cs.huji.ac.il	nonlinear optimization
Ben-Yehuda, Muli	@mulix.org	operating systems	OS
Ben-Yehuda, Muli	@mulix.org	computer architecture	Architecture
Ben-Yehuda, Muli	@mulix.org	machine virtualization	VM
Ben-Yehuda, Muli	@mulix.org	cloud computing	Cloud
Ben-Yehuda, Muli	@mulix.org	storage systems	Storage
Benczur, Andras A.	@sztaki.hu	big data	Data
Benczur, Andras A.	@sztaki.hu	data mining	Data
Benczur, Andras A.	@sztaki.hu	information retrieval	DB
Bender, Michael A.	@cs.stonybrook.edu	algorithms
Bender, Michael A.	@cs.stonybrook.edu	data structures
Bender, Michael A.	@cs.stonybrook.edu	databases	DB
Bender, Michael A.	@cs.stonybrook.edu	big data	Data
Bender, Michael A.	@cs.stonybrook.edu	parallel computing	Concurrency
Bendersky, Michael	@google.com	information retrieval	DB
Bendersky, Michael	@google.com	natural language processing	Data
Bendersky, Michael	@google.com	web search & data mining	Data
Benedict, Shajulin	@sxcce.edu.in	hpc cloud	HPC
Benedict, Shajulin	@sxcce.edu.in	energy analysis	Energy
Benedict, Shajulin	@sxcce.edu.in	exascale computing	HPC
Benedict, Shajulin	@sxcce.edu.in	parallel compilers	Compilers
Benedikt, Michael	@cs.ox.ac.uk	databases	DB
Benedikt, Michael	@cs.ox.ac.uk	logic
Benedikt, Michael	@cs.ox.ac.uk	verification
Benedikt, Michael	@cs.ox.ac.uk	theoretical computer science
Benhaddou, Driss	@uh.edu	optical and wireless networks	Network
Benhaddou, Driss	@uh.edu	sensor networks	Network
Benhaddou, Driss	@uh.edu	software-defined networks	Network
Benhaddou, Driss	@uh.edu	smart grid
Benhaddou, Driss	@uh.edu	smart city
Beni, Laleh Aghababaie	@uci.edu	high-performance computing	HPC
Beni, Laleh Aghababaie	@uci.edu	machine learning	Data
Beni, Laleh Aghababaie	@uci.edu	program optimization
Beni, Laleh Aghababaie	@uci.edu	performance analysis	Benchmark
Benkner, Siegfried	@univie.ac.at	parallel computing	Concurrency
Benkner, Siegfried	@univie.ac.at	high-performance computing	HPC
Benkner, Siegfried	@univie.ac.at	heterogeneous computing	GPGPU
Benkner, Siegfried	@univie.ac.at	programming models	Compilers
Benkner, Siegfried	@univie.ac.at	cloud computing	Cloud
Bennett, Janine C.	@sandia.gov	large-scale data analysis	Data
Bennett, Janine C.	@sandia.gov	in situ analysis
Bennett, Janine C.	@sandia.gov	programming models	Compilers
Bennett, Janine C.	@sandia.gov	runtime systems	OS
Bennett, Paul N.	@microsoft.com	machine learning	Data
Bennett, Paul N.	@microsoft.com	information retrieval	DB
Bennett, Paul N.	@microsoft.com	data mining	Data
Bennett, Paul N.	@microsoft.com	artificial intelligence
Bennett, Paul N.	@microsoft.com	computer science
Benoit, Anne	@ens-lyon.fr	algorithms
Benoit, Anne	@ens-lyon.fr	scheduling	OS
Benson, Austin R.	@cs.cornell.edu	network science	Network
Benson, Austin R.	@cs.cornell.edu	data mining	Data
Benson, Austin R.	@cs.cornell.edu	algorithms
Benson, Austin R.	@cs.cornell.edu	matrix and tensor computations
Benson, Theophilus	@cs.duke.edu	computer networks	Network
Bent, John	@emc.com	storage systems	Storage
Bent, John	@emc.com	operating systems	OS
Bent, John	@emc.com	file systems	Storage
Bent, John	@emc.com	distributed systems.	Concurrency
Benton, Ryan G.	@southalabama.edu	data mining	Data
Benton, Ryan G.	@southalabama.edu	machine learning	Data
Berberich, Klaus	@mpi-inf.mpg.de	information retrieval	DB
Berberich, Klaus	@mpi-inf.mpg.de	data engineering	Data
Berberich, Klaus	@mpi-inf.mpg.de	data mining	Data
Berberich, Klaus	@mpi-inf.mpg.de	web archiving
Bercea, Gheorghe-Teodor	@ibm.com	compiler technologies	Compilers
Bercea, Gheorghe-Teodor	@ibm.com	high-performance computing	HPC
Bercea, Gheorghe-Teodor	@ibm.com	compiler optimization	Compilers
Bercea, Gheorghe-Teodor	@ibm.com	parallel programming	Concurrency
Bercea, Gheorghe-Teodor	@ibm.com	programming models	Compilers
Beresford, Alastair	@cam.ac.uk	computer science
Beresford, Alastair	@cam.ac.uk	security	Security
Beresford, Alastair	@cam.ac.uk	privacy	Security
Berg-Kirkpatrick, Taylor	@cs.cmu.edu	natural language processing	Data
Berger, Alon	@campus.technion.ac.il	distributed systems	Concurrency
Berger, Alon	@campus.technion.ac.il	distributed storage systems	Storage
Berger, Alon	@campus.technion.ac.il	networking	Network
Berger, Daniel S.	@cs.uni-kl.de	performance modeling	Benchmark
Berger, Daniel S.	@cs.uni-kl.de	caching networks	Network
Berger, Daniel S.	@cs.uni-kl.de	queueing networks	Network
Berger, Emery	@cs.umass.edu	programming languages	Compilers
Berger, Emery	@cs.umass.edu	computer systems
Berger, Emery	@cs.umass.edu	performance
Berger, Emery	@cs.umass.edu	security	Security
Berger, Emery	@cs.umass.edu	reliability	Security
Berger, Thorsten	@thorsten-berger.net	software product lines
Berger, Thorsten	@thorsten-berger.net	variability modeling
Berger, Thorsten	@thorsten-berger.net	static analysis	Compilers
Berger, Thorsten	@thorsten-berger.net	software ecosystems
Berger, Thorsten	@thorsten-berger.net	model-driven engineering
Berger-Wolf, Tanya	@uic.edu	computational ecology
Berger-Wolf, Tanya	@uic.edu	computational biology	HPC
Berger-Wolf, Tanya	@uic.edu	social network analysis
Berger-Wolf, Tanya	@uic.edu	data science for conservation	Data
Berger-Wolf, Tanya	@uic.edu	data science for social go	Data
Bergman, Aran	@tx.technion.ac.il	computer networks	Network
Bergman, Aran	@tx.technion.ac.il	performance evaluation	Benchmark
Bergman, Aran	@tx.technion.ac.il	queuing systems	Network
Bergman, Shai	@tx.technion.ac.il	gpgpu	GPGPU
Bergman, Shai	@tx.technion.ac.il	computing systems
Bergmann, Neil	@itee.uq.edu.au	reconfigurable computing
Bergmann, Neil	@itee.uq.edu.au	sensor networks	Network
Berndt, Sebastian	@tcs.uni-luebeck.de	steganography	Security
Berndt, Sebastian	@tcs.uni-luebeck.de	cryptography	Security
Berndt, Sebastian	@tcs.uni-luebeck.de	algorithms
Bernstein, Philip A.	@microsoft.com	database systems and transaction processing	DB
Berrang, Pascal	@cs.uni-saarland.de	computer science
Berrang, Pascal	@cs.uni-saarland.de	security	Security
Berrang, Pascal	@cs.uni-saarland.de	privacy	Security
Berry, Randall	@eecs.northwestern.edu	network economics	Network
Berry, Randall	@eecs.northwestern.edu	wireless networks	Network
Berry, Randall	@eecs.northwestern.edu	information theory	Network
Berry, Randall	@eecs.northwestern.edu	communications	Network
Berry, Randall	@eecs.northwestern.edu	networking	Network
Bertacco, Valeria	@umich.edu	reliability	Security
Bertacco, Valeria	@umich.edu	computer architecture	Architecture
Bertacco, Valeria	@umich.edu	security	Security
Bertacco, Valeria	@umich.edu	verification
Bertels, Koen	@tudelft.nl	computer engineering	Architecture
Berti-Equille, Laure	@ird.fr	database	DB
Berti-Equille, Laure	@ird.fr	data quality
Berti-Equille, Laure	@ird.fr	data cleaning	Data
Berti-Equille, Laure	@ird.fr	data integration	DB
Berti-Equille, Laure	@ird.fr	statistical machine learning	Data
Bertino, Elisa	@cs.purdue.edu	security	Security
Bertino, Elisa	@cs.purdue.edu	data privacy	Security
Bertino, Elisa	@cs.purdue.edu	database systems	DB
Bertolli, Carlo	@us.ibm.com	high-performance computing	HPC
Bertolli, Carlo	@us.ibm.com	compilers	Compilers
Bertossi, Leopoldo	@scs.carleton.ca	data management	DB
Bertossi, Leopoldo	@scs.carleton.ca	business intelligence
Bertossi, Leopoldo	@scs.carleton.ca	knowledge representation	Data
Bertossi, Leopoldo	@scs.carleton.ca	computational logic
Berzins, Martin	@sci.utah.edu	parallel scientific computing	HPC
Besnard, Jean-Baptiste	@paratools.fr	high-performance computing	HPC
Besnard, Jean-Baptiste	@paratools.fr	profiling
Besnard, Jean-Baptiste	@paratools.fr	message-passing interface	Network
Besnard, Jean-Baptiste	@paratools.fr	openmp	Concurrency
Besnard, Jean-Baptiste	@paratools.fr	performance tools	Benchmark
Bessani, Alysson	@di.fc.ul.pt	distributed systems	Concurrency
Bessani, Alysson	@di.fc.ul.pt	security	Security
Bessani, Alysson	@di.fc.ul.pt	fault tolerance	Security
Bessani, Alysson	@di.fc.ul.pt	dependability	Security
Besta, Maciej	@inf.ethz.ch	high-performance computing	HPC
Besta, Maciej	@inf.ethz.ch	networking	Network
Besta, Maciej	@inf.ethz.ch	large-scale graph processing	Data
Besta, Maciej	@inf.ethz.ch	parallel programming	Concurrency
Bestavros, Azer	@bu.edu	cloud computing	Cloud
Bestavros, Azer	@bu.edu	distributed systems	Concurrency
Bestavros, Azer	@bu.edu	content distribution networks	Network
Bestavros, Azer	@bu.edu	real-time systems	OS
Bestavros, Azer	@bu.edu	cybersecurity	Security
Beurdouche, Benjamin	@ens.fr	security	Security
Beurdouche, Benjamin	@ens.fr	cryptography	Security
Beurdouche, Benjamin	@ens.fr	privacy	Security
Beurdouche, Benjamin	@ens.fr	formal methods
Beurdouche, Benjamin	@ens.fr	programming languages	Compilers
Beutel, Alex	@google.com	computer science
Beutel, Alex	@google.com	data mining	Data
Beutel, Alex	@google.com	machine learning	Data
Beverly, Robert	@nps.edu	networking	Network
Beverly, Robert	@nps.edu	internet measurement	Benchmark
Beverly, Robert	@nps.edu	security	Security
Beyah, Raheem	@ece.gatech.edu	cyber-physical systems security	Security
Beyah, Raheem	@ece.gatech.edu	networking	Network
Beyah, Raheem	@ece.gatech.edu	network security	Security
Bezemer, Cor-Paul	@cs.queensu.ca	performance analysis	Benchmark
Bezemer, Cor-Paul	@cs.queensu.ca	software engineering
Bezemer, Cor-Paul	@cs.queensu.ca	mining software repositories
Beznosov, Konstantin	@ece.ubc.ca	security	Security
Bhadra, Sahely	@iitpkd.ac.in	machine leaning and optmization	Data
Bhaduri, Kanishka		data mining	Data
Bhaduri, Kanishka		machine learning	Data
Bhalachandra, Sridutt	@cs.unc.edu	energy efficient high performance computing	Energy
Bhalla, Upinder	@ncbs.res.in	computational neuroscience
Bhalla, Upinder	@ncbs.res.in	systems biology
Bhalla, Upinder	@ncbs.res.in	neural activity sequences
Bharadia, Dinesh	@ucsd.edu	wireless- communication- signal processing-full duplex- relay	Network
Bhardwaj, Onkar	@akamai.com	artificial intelligence
Bhardwaj, Onkar	@akamai.com	game theory
Bhardwaj, Onkar	@akamai.com	machine learning	Data
Bhardwaj, Onkar	@akamai.com	algorithms
Bhargavan, Karthikeyan	@inria.fr	programming languages	Compilers
Bhargavan, Karthikeyan	@inria.fr	security	Security
Bhargavan, Karthikeyan	@inria.fr	formal verification
Bhartia, Apurv	@meraki.net	networking	Network
Bhartia, Apurv	@meraki.net	wireless networks	Network
Bhaskara, Aditya	@cs.utah.edu	theoretical computer science
Bhaskara, Aditya	@cs.utah.edu	machine learning	Data
Bhat, Siddharth	@research.iiit.ac.in	compilers	Compilers
Bhat, Siddharth	@research.iiit.ac.in	functional programming	Compilers
Bhat, Srivatsa S.	@csail.mit.edu	computer systems
Bhat, Srivatsa S.	@csail.mit.edu	operating systems	OS
Bhat, Srivatsa S.	@csail.mit.edu	distributed systems	Concurrency
Bhatele, Abhinav	@llnl.gov	high-performance computing	HPC
Bhatele, Abhinav	@llnl.gov	supercomputer networks	Network
Bhatele, Abhinav	@llnl.gov	performance analysis	Benchmark
Bhatele, Abhinav	@llnl.gov	data analytics and visualization	Data
Bhatia, Suresh	@uq.edu.au	adsorption
Bhatia, Suresh	@uq.edu.au	transport in nanoporous materils
Bhatotia, Pramod	@ed.ac.uk	computer systems
Bhatotia, Pramod	@ed.ac.uk	distributed systems	Concurrency
Bhatotia, Pramod	@ed.ac.uk	operating systems	OS
Bhattacharjee, Abhishek	@cs.rutgers.edu	computer systems
Bhattacharjee, Abhishek	@cs.rutgers.edu	neuroprostheses
Bhattacharya, Indrajit	@tcs.com	machine learning	Data
Bhattacharya, Indrajit	@tcs.com	probabilistic topic models	Data
Bhattacharya, Indrajit	@tcs.com	bayesian nonparametrics
Bhattacharya, Suparna	@in.ibm.com	operating systems	OS
Bhattacharya, Suparna	@in.ibm.com	program analysis	Compilers
Bhattacharya, Suparna	@in.ibm.com	power efficient systems	Energy
Bhattacharya, Suparna	@in.ibm.com	performance
Bhattacharya, Suparna	@in.ibm.com	software bloat
Bhattacharyya, Arnamoy	@ece.utoronto.ca	anomaly detection
Bhattacharyya, Arnamoy	@ece.utoronto.ca	cloud computing	Cloud
Bhattacharyya, Arnamoy	@ece.utoronto.ca	profile analysis	Benchmark
Bhattacharyya, Arnamoy	@ece.utoronto.ca	machine learning	Data
Bhattacharyya, Arnamoy	@ece.utoronto.ca	compiler optimization	Compilers
Bhattacharyya, Chiranjib	@csa.iisc.ernet.in	machine learning	Data
Bhattacherjee, Sanjay	@ens-lyon.fr	cryptography	Security
Bhattacherjee, Sanjay	@ens-lyon.fr	combinatorics
Bhattacherjee, Sanjay	@ens-lyon.fr	coding theory
Bhattacherjee, Sanjay	@ens-lyon.fr	information security and privacy	Security
Bhowmick, Sanjukta	@unomaha.edu	network analysis	Network
Bhowmick, Sanjukta	@unomaha.edu	high-performance computing	HPC
Bhowmick, Sanjukta	@unomaha.edu	graph theory
Bhowmick, Sanjukta	@unomaha.edu	linear solvers
Bhowmick, Sourav S.	@ntu.edu.sg	data management	DB
Bhowmick, Sourav S.	@ntu.edu.sg	data analytics	Data
Bhowmick, Sourav S.	@ntu.edu.sg	computational systems biology	HPC
Bhowmick, Sourav S.	@ntu.edu.sg	computational social science
Bi, Jinbo	@uconn.edu	machine learning	Data
Bi, Jinbo	@uconn.edu	data mining	Data
Bi, Jinbo	@uconn.edu	bioinformatics	HPC
Bi, Jinbo	@uconn.edu	medical informatics
Bi, Jun	@tsinghua.edu.cn	network architecure	Network
Bi, Jun	@tsinghua.edu.cn	anti-spoofing
Bi, Jun	@tsinghua.edu.cn	software-defined networking	Network
Bi, Jun	@tsinghua.edu.cn	icn
Bi, Jun	@tsinghua.edu.cn	internet routing	Network
Bian, Jiang	@microsoft.com	ai for finance
Bian, Jiang	@microsoft.com	computational advertising
Bian, Jiang	@microsoft.com	recommendation	Data
Bian, Jiang	@microsoft.com	information retrieval	DB
Bian, Jiang	@microsoft.com	machine learning	Data
Bian, Yuchen	@ist.psu.edu	data mining	Data
Bian, Yuchen	@ist.psu.edu	graph mining
Bian, Yuchen	@ist.psu.edu	machine learning	Data
Bian, Yuchen	@ist.psu.edu	image processing
Bian, Yuchen	@ist.psu.edu	3d reconstruction
Bianchi, Antonio	@cs.ucsb.edu	security	Security
Bianchi, Giuseppe	@uniroma2.it	networking	Network
Bianchi, Giuseppe	@uniroma2.it	wireless networks	Network
Bianchi, Giuseppe	@uniroma2.it	network security	Security
Bianco, Mauro	@cscs.ch	parallel programming	Concurrency
Bianco, Mauro	@cscs.ch	c++	Compilers
Bicer, Tekin	@anl.gov	data-intensive computing	Data
Bicer, Tekin	@anl.gov	big data	Data
Bicer, Tekin	@anl.gov	cloud computing	Cloud
Bicer, Tekin	@anl.gov	grid computing	Cloud
Bicer, Tekin	@anl.gov	high-end computing systems
Bientinesi, Paolo	@aices.rwth-aachen.de	high-performance computing	HPC
Bientinesi, Paolo	@aices.rwth-aachen.de	automation
Bientinesi, Paolo	@aices.rwth-aachen.de	numerical linear algebra	HPC
Bifet, Albert	@telecom-paristech.fr	data stream mining	Data
Bifet, Albert	@telecom-paristech.fr	big data	Data
Bifet, Albert	@telecom-paristech.fr	iot analytics	Data
Bifet, Albert	@telecom-paristech.fr	data science	Data
Bigot, Julien	@cea.fr	computer science
Bijlani, Ashish	@gatech.edu	computer systems
Bilge, Leyla	@eurecom.fr	systems security	Security
Bilge, Leyla	@eurecom.fr	botnets
Bilge, Leyla	@eurecom.fr	dns	Network
Bilgic, Mustafa	@iit.edu	machine learning	Data
Bilgic, Mustafa	@iit.edu	active learning
Bilgic, Mustafa	@iit.edu	active inference
Bilgic, Mustafa	@iit.edu	explanations
Bilgic, Mustafa	@iit.edu	transparency
Bindel, David	@cs.cornell.edu	scientific computing	HPC
Bindel, David	@cs.cornell.edu	numerical linear algebra	HPC
Bindel, David	@cs.cornell.edu	mems
Binder, Walter	@usi.ch	programming languages	Compilers
Binder, Walter	@usi.ch	software engineering
Bindschaedler, Vincent	@illinois.edu	privacy	Security
Bindschaedler, Vincent	@illinois.edu	security	Security
Bindschaedler, Vincent	@illinois.edu	applied cryptography	Security
Bing, Lidong	@tencent.com	information extraction
Bing, Lidong	@tencent.com	web mining
Bing, Lidong	@tencent.com	information retrieval	DB
Bing, Lidong	@tencent.com	machine learning	Data
Binnig, Carsten	@brown.edu	databases	DB
Binnig, Carsten	@brown.edu	big data	Data
Binnig, Carsten	@brown.edu	analytics	Data
Birman, Ken	@cs.cornell.edu	cloud computing	Cloud
Birman, Ken	@cs.cornell.edu	distributed systems	Concurrency
Birman, Ken	@cs.cornell.edu	fault tolerance	Security
Birman, Ken	@cs.cornell.edu	reliability	Security
Birman, Ken	@cs.cornell.edu	security	Security
Birnbach, Simon	@cs.ox.ac.uk	security	Security
Biros, George	@acm.org	fast algorithms
Biros, George	@acm.org	high performance data analytics	HPC
Biros, George	@acm.org	supercomputing	HPC
Biros, George	@acm.org	medical imaging
Biros, George	@acm.org	complex fluids
Biryukov, Alex	@uni.lu	cryptography	Security
Biryukov, Alex	@uni.lu	cryptanalysis	Security
Biryukov, Alex	@uni.lu	information security	Security
Biryukov, Alex	@uni.lu	privacy	Security
Biryukov, Alex	@uni.lu	bitcoin
Biswas, Joyanta	@temple.edu	networking	Network
Biswas, Joyanta	@temple.edu	high-performance computing	HPC
Biswas, Joyanta	@temple.edu	software-defined networking	Network
Biswas, Joyanta	@temple.edu	energy efficient networking	Energy
Biswas, Priyam	@purdue.edu	system secutity	Security
Biswas, Priyam	@purdue.edu	information security	Security
Biswas, Rajarshi	@osu.edu	deep learning	Data
Biswas, Rajarshi	@osu.edu	high-performance computing	HPC
Biswas, Rajarshi	@osu.edu	distributed systems	Concurrency
Biswas, Rajarshi	@osu.edu	parallel computing	Concurrency
Biswas, Rajarshi	@osu.edu	big data	Data
Bittau, Andrea	@cs.stanford.edu	security	Security
Bittau, Andrea	@cs.stanford.edu	operating systems	OS
Bittau, Andrea	@cs.stanford.edu	networking	Network
Bittencourt, Luiz F.	@ic.unicamp.br	computer science
Bittencourt, Luiz F.	@ic.unicamp.br	distributed systems	Concurrency
Bittencourt, Luiz F.	@ic.unicamp.br	cloud computing	Cloud
Bittencourt, Luiz F.	@ic.unicamp.br	scheduling	OS
Bjørling, Matias	@bjorling.me	operating systems	OS
Bjørling, Matias	@bjorling.me	flash devices	Storage
Bjørling, Matias	@bjorling.me	networking	Network
Bjørling, Matias	@bjorling.me	distributed systems.	Concurrency
Blaauw, David	@umich.edu	integrated circuit design	Architecture
Blaauw, David	@umich.edu	low power sensors	Energy
Black-Schaffer, David	@it.uu.se	computer architecture	Architecture
Black-Schaffer, David	@it.uu.se	runtime systems	OS
Black-Schaffer, David	@it.uu.se	resource sharing	OS
Black-Schaffer, David	@it.uu.se	energy efficiency	Energy
Blackburn, Jeremy	@uab.edu	social network analysis
Blackburn, Jeremy	@uab.edu	distributed systems	Concurrency
Blackburn, Jeremy	@uab.edu	measurement	Benchmark
Blackburn, Jeremy	@uab.edu	video games
Blackburn, Jeremy	@uab.edu	cybersafety	Security
Blagodurov, Sergey	@sfu.ca	big data	Data
Blagodurov, Sergey	@sfu.ca	cloud computing	Cloud
Blagodurov, Sergey	@sfu.ca	datacenters	Cloud
Blagodurov, Sergey	@sfu.ca	high-performance computing	HPC
Blagodurov, Sergey	@sfu.ca	multicore	Concurrency
Blair, Gordon	@comp.lancs.ac.uk	distributed systems	Concurrency
Blair, Gordon	@comp.lancs.ac.uk	distributed systems	Concurrency
Blair, Gordon	@comp.lancs.ac.uk	middleware	OS
Blair, Gordon	@comp.lancs.ac.uk	environmental informatics
Blakeley, Jose	@microsoft.com	database systems	DB
Blakeley, Jose	@microsoft.com	distributed database systems	DB
Blakeley, Jose	@microsoft.com	data warehousing
Blakeley, Jose	@microsoft.com	massively parallel processing	Concurrency
Blakeley, Jose	@microsoft.com	database appliance	DB
Blanas, Spyros		databases	DB
Blanchet, Bruno	@inria.fr	formal methods
Blanchet, Bruno	@inria.fr	security protocols	Security
Blanchet, Bruno	@inria.fr	program analysis	Compilers
Blanco, Roi	@udc.es	information retrieval	DB
Bland, Wesley	@anl.gov	fault tolerance	Security
Bland, Wesley	@anl.gov	message passing interface	Network
Bland, Wesley	@anl.gov	distributed systems	Concurrency
Bland, Wesley	@anl.gov	parallel computing	Concurrency
Blankstein, Aaron	@cs.princeton.edu	computer system security	Security
Blelloch, Guy	@cs.cmu.edu	algorithms
Blelloch, Guy	@cs.cmu.edu	programming languages	Compilers
Blelloch, Guy	@cs.cmu.edu	parallelism	Concurrency
Blin, Lélia	@lip6.fr	distributed algorithms	Concurrency
Blin, Lélia	@lip6.fr	self-stabilization
Blin, Lélia	@lip6.fr	spanning tree
Blin, Lélia	@lip6.fr	robots
Blocki, Jeremiah	@purdue.edu	cryptography	Security
Blocki, Jeremiah	@purdue.edu	passwords	Security
Blocki, Jeremiah	@purdue.edu	memory hard functions
Blocki, Jeremiah	@purdue.edu	differential privacy	Security
Blondel, Mathieu	@mblondel.org	machine learning	Data
Blondin, Michael	@in.tum.de	formal verification
Blondin, Michael	@in.tum.de	model checking
Blondin, Michael	@in.tum.de	computational complexity theory
Blondin, Michael	@in.tum.de	automata theory
Blondin, Michael	@in.tum.de	infinite state systems
Blough, Douglas M.	@ece.gatech.edu	wireless networks	Network
Blough, Douglas M.	@ece.gatech.edu	dependable systems	Security
Blouin, Dominique	@telecom-paristech.fr	software engineering
Blouin, Dominique	@telecom-paristech.fr	model-based engineering
Blouin, Dominique	@telecom-paristech.fr	model transformation / synchronization
Blouin, Dominique	@telecom-paristech.fr	global model management / mega-modeling
Blumberg, Andrew J.	@math.utexas.edu	algebraic k-theory
Blumberg, Andrew J.	@math.utexas.edu	equivariant stable homotopy theory
Blumberg, Andrew J.	@math.utexas.edu	location privacy	Security
Blumberg, Andrew J.	@math.utexas.edu	verifiable outsourced computation
Blume, Holger	@ims.uni-hannover.de	mikroelektronik
Blume, Holger	@ims.uni-hannover.de	elektronische fahrerassistenzsysteme
Blume, Holger	@ims.uni-hannover.de	biomedizintechnik
Blumrich, Matthias	@alumni.princeton.edu	computer architecture	Architecture
Blumrich, Matthias	@alumni.princeton.edu	software architecture
Boano, Carlo Alberto	@tugraz.at	wireless sensor networks	Network
Boano, Carlo Alberto	@tugraz.at	cyber-physical systems
Boano, Carlo Alberto	@tugraz.at	internet of things
Bodden, Eric	@uni-paderborn.de	secure software engineering	Security
Bodden, Eric	@uni-paderborn.de	software security	Security
Bodden, Eric	@uni-paderborn.de	program analysis	Compilers
Bodden, Eric	@uni-paderborn.de	programming languages	Compilers
Bodden, Eric	@uni-paderborn.de	compilers	Compilers
Bodik, Peter	@microsoft.com	systems and networking	Network
Bodik, Peter	@microsoft.com	machine learning	Data
Bodik, Peter	@microsoft.com	algorithms
Bodik, Rastislav	@cs.washington.edu	programming languages	Compilers
Bodik, Rastislav	@cs.washington.edu	program synthesis
Bodin, Bruno	@inf.ed.ac.uk	parallel processing	Concurrency
Bodin, Bruno	@inf.ed.ac.uk	dataflow modeling
Bodin, Bruno	@inf.ed.ac.uk	opencl	GPGPU
Bodony, Daniel	@illinois.edu	fluid mechanics / dynamics
Bodony, Daniel	@illinois.edu	aeroacoustics
Bodony, Daniel	@illinois.edu	computational fluid dynamics	HPC
Boehm, Hans-J.	@acm.org	programming languages	Compilers
Boehm, Mattias	@ibm.com	data integretion	Data
Boehm, Mattias	@ibm.com	query processing and optimization
Boehm, Mattias	@ibm.com	advanced analytics	Data
Boehm, Mattias	@ibm.com	declarative machine learning	Data
Boer, Pieter-Tjerk De	@utwente.nl	rare-event simulation
Boer, Pieter-Tjerk De	@utwente.nl	computer networking	Network
Boer, Pieter-Tjerk De	@utwente.nl	software-defined radio	Network
Bogdan, Paul	@usc.edu	systems-on-chip/networks-on-chip	Network
Bogdan, Paul	@usc.edu	theoretical foundations of cyber-physical systems
Bogdan, Paul	@usc.edu	brain & physiological modeling
Bohlouli, Mahdi	@uni-koblenz.de	data science	Data
Bohlouli, Mahdi	@uni-koblenz.de	big data	Data
Bohlouli, Mahdi	@uni-koblenz.de	knowledge management
Bois, Kristof Du	@intel.com	computer architecture	Architecture
Bois, Kristof Du	@intel.com	performance analysis	Benchmark
Bois, Kristof Du	@intel.com	simulation	Benchmark
Boit, Christian	@tu-berlin.de	optical interactions of electronic devices
Boit, Christian	@tu-berlin.de	focused ion beam
Boix, Elisa Gonzalez	@vub.ac.be	software engineering
Boix, Elisa Gonzalez	@vub.ac.be	language design	Compilers
Boix, Elisa Gonzalez	@vub.ac.be	software tools
Boix, Elisa Gonzalez	@vub.ac.be	distributed programing	Concurrency
Boix, Elisa Gonzalez	@vub.ac.be	mobile software
Bojnordi, Mahdi Nazm	@cs.utah.edu	computer architecture	Architecture
Bojnordi, Mahdi Nazm	@cs.utah.edu	new memory technologies	Storage
Bojnordi, Mahdi Nazm	@cs.utah.edu	high-performance memory systems	Storage
Bojnordi, Mahdi Nazm	@cs.utah.edu	energy-efficient computing.	Energy
Boley, Mario	@mpi-inf.mpg.de	data mining	Data
Boley, Mario	@mpi-inf.mpg.de	machine learning	Data
Bolz-Tereick, Carl Friedrich	@kcl.ac.uk	virtual machines	VM
Bolz-Tereick, Carl Friedrich	@kcl.ac.uk	dynamic languages	Compilers
Bolz-Tereick, Carl Friedrich	@kcl.ac.uk	implementation
Bolz-Tereick, Carl Friedrich	@kcl.ac.uk	tracing jit	Compilers
Bolz-Tereick, Carl Friedrich	@kcl.ac.uk	partial evaluation
Bonakdarpour, Borzoo	@mcmaster.ca	runtime monitoring	OS
Bonakdarpour, Borzoo	@mcmaster.ca	power-efficient algorithms	Energy
Bonakdarpour, Borzoo	@mcmaster.ca	model-based software implementation
Bonald, Thomas	@enst.fr	queueing theory	Network
Bonald, Thomas	@enst.fr	communication networks	Network
Bonald, Thomas	@enst.fr	load balancing	OS
Bonald, Thomas	@enst.fr	congestion control	Network
Bonald, Thomas	@enst.fr	scheduling	OS
Bonawitz, Keith	@google.com	probabilistic inference
Bonchi, Francesco	@isi.it	data science	Data
Bonchi, Francesco	@isi.it	network science	Network
Bonchi, Francesco	@isi.it	data mining	Data
Bonchi, Francesco	@isi.it	privacy	Security
Bond, Michael	@cse.ohio-state.edu	programming languages	Compilers
Bond, Michael	@cse.ohio-state.edu	software systems
Bondhugula, Uday	@csa.iisc.ernet.in	optimizing compilers	Compilers
Bondhugula, Uday	@csa.iisc.ernet.in	parallel and high-performance computing	Concurrency
Bondhugula, Uday	@csa.iisc.ernet.in	automatic parallelization	Concurrency
Bondhugula, Uday	@csa.iisc.ernet.in	polyhedral framework
Bondorf, Steffen	@cs.uni-kl.de	performance evaluation	Benchmark
Bondorf, Steffen	@cs.uni-kl.de	network calculus	Network
Bondorf, Steffen	@cs.uni-kl.de	distributed systems	Concurrency
Boneh, Dan	@cs.stanford.edu	cryptography	Security
Boneh, Dan	@cs.stanford.edu	security	Security
Boneh, Dan	@cs.stanford.edu	computer science theory
Bonifaci, Vincenzo	@iasi.cnr.it	algorithms
Bonifaci, Vincenzo	@iasi.cnr.it	theoretical computer science
Bonifati, Angela	@univ-lyon1.fr	databases and graphs	DB
Bonneau, Joseph	@cs.stanford.edu	security	Security
Bonneau, Joseph	@cs.stanford.edu	cryptography	Security
Bonnet, Philippe	@itu.dk	database management	DB
Bonnet, Philippe	@itu.dk	sensor networks	Network
Bono, Viviana	@di.unito.it	formal methods
Bono, Viviana	@di.unito.it	type theories	Compilers
Bono, Viviana	@di.unito.it	design of programming languages	Compilers
Bonomi, Silvia	@dis.uniroma1.it	dynamic distributed systems	Concurrency
Bonomi, Silvia	@dis.uniroma1.it	distributed algorithms	Concurrency
Boos, Kevin	@rice.edu	mobile computing
Boos, Kevin	@rice.edu	operating systems	OS
Boos, Kevin	@rice.edu	virtualization	VM
Borba, Paulo	@cin.ufpe.br	software engineering
Borba, Paulo	@cin.ufpe.br	programming languages	Compilers
Bordawekar, Rajesh	@us.ibm.com	parallel computing	Concurrency
Bordawekar, Rajesh	@us.ibm.com	analytics	Data
Bordawekar, Rajesh	@us.ibm.com	algorithms
Borgo, Rita	@swansea.ac.uk	video processing and visualization
Borgo, Rita	@swansea.ac.uk	information visualization
Borgo, Rita	@swansea.ac.uk	scientific visualization	HPC
Borgo, Rita	@swansea.ac.uk	mathematical foundations of graphics
Borgo, Rita	@swansea.ac.uk	hci
Borgwardt, Karsten	@bsse.ethz.ch	data mining	Data
Borgwardt, Karsten	@bsse.ethz.ch	machine learning	Data
Borgwardt, Karsten	@bsse.ethz.ch	computational biology	HPC
Borisov, Nikita	@illinois.edu	security	Security
Borisov, Nikita	@illinois.edu	privacy	Security
Bornholt, James	@cs.washington.edu	computer science
Boroumand, Amirali	@cmu.edu	computer system architecture	Architecture
Borst, Sem	@tue.nl	stochastische besliskunde
Borst, Sem	@tue.nl	optimalisering
Borst, Sem	@tue.nl	kansrekening
Bortnikov, Edward	@yahoo-inc.com	distributed systems	Concurrency
Bortnikov, Edward	@yahoo-inc.com	computer systems
Bortnikov, Edward	@yahoo-inc.com	big data	Data
Bortnikov, Edward	@yahoo-inc.com	search
Bos, Herbert	@cs.vu.nl	operating systems	OS
Bos, Herbert	@cs.vu.nl	security	Security
Bosilca, George	@icl.utk.edu	high-performance computing	HPC
Bosilca, George	@icl.utk.edu	distributed and parallel computer	Concurrency
Bosilca, George	@icl.utk.edu	computer architecture	Architecture
Bosilca, George	@icl.utk.edu	networking	Network
Bosque, José Luis	@unican.es	computer architecture	Architecture
Bosque, José Luis	@unican.es	parallel programming	Concurrency
Bosque, José Luis	@unican.es	heterogeneous architectures and programming	GPGPU
Bosschere, Koen De	@elis.ugent.be	computer architecture	Architecture
Bosschere, Koen De	@elis.ugent.be	operating systems	OS
Botelho, Fabiano	@emc.com	file systems	Storage
Botelho, Fabiano	@emc.com	data structures
Botelho, Fabiano	@emc.com	concurrent programming	Concurrency
Bou-Harb, Elias	@fau.edu	operational cyber security	Security
Bou-Harb, Elias	@fau.edu	critical infrastructure security	Security
Bou-Harb, Elias	@fau.edu	data analytics	Data
Bou-Harb, Elias	@fau.edu	internet measurement	Benchmark
Bouajjani, Ahmed	@irif.fr	verification
Bouajjani, Ahmed	@irif.fr	program verification
Bouajjani, Ahmed	@irif.fr	concurrency	Concurrency
Bouajjani, Ahmed	@irif.fr	concurrency theory	Concurrency
Bouajjani, Ahmed	@irif.fr	automata
Boudjadar, Jalil	@eng.au.dk	formal methods
Boudjadar, Jalil	@eng.au.dk	real-time systems	OS
Boudjadar, Jalil	@eng.au.dk	software architecture
Boughanem, Mohand	@irit.fr	information retrieval	DB
Bougé, Luc	@ens-rennes.fr	programming languages	Compilers
Bougé, Luc	@ens-rennes.fr	parallel and distributed programming	Concurrency
Bougé, Luc	@ens-rennes.fr	high-performance computing	HPC
Bougé, Luc	@ens-rennes.fr	big data	Data
Boukhalfa, Kamel	@usthb.dz	data warehouses	Data
Boukhalfa, Kamel	@usthb.dz	datamining	Data
Boukhalfa, Kamel	@usthb.dz	cloud computing	Cloud
Boukhalfa, Kamel	@usthb.dz	meta-heuristics
Bouloukakis, Georgios	@inria.fr	middleware	OS
Bouloukakis, Georgios	@inria.fr	distributed systems	Concurrency
Bouloukakis, Georgios	@inria.fr	software engineering
Bouloukakis, Georgios	@inria.fr	internet of things
Bouman, Charles	@purdue.edu	image processing
Bouman, Charles	@purdue.edu	tomography
Bouman, Charles	@purdue.edu	probability
Bouman, Charles	@purdue.edu	signal processing
Bourhis, Pierre	@univ-lille1.fr	database theroy	DB
Bourhis, Pierre	@univ-lille1.fr	knowledge representation	Data
Bourhis, Pierre	@univ-lille1.fr	data-centric workflow
Bourke, Timothy	@tbrk.org	synchronous languages	Compilers
Bourke, Timothy	@tbrk.org	programming languages	Compilers
Bourke, Timothy	@tbrk.org	functional programming	Compilers
Bourke, Timothy	@tbrk.org	timed automata
Bourke, Timothy	@tbrk.org	embedded systems
Bouteiller, Aurelien	@icl.utk.edu	computer science
Bouteiller, Aurelien	@icl.utk.edu	high-performance computing	HPC
Bouteiller, Aurelien	@icl.utk.edu	fault tolerance	Security
Bouteiller, Aurelien	@icl.utk.edu	message-passing interface	Network
Boutet, Antoine	@insa-lyon.fr	security and privacy	Security
Boyapati, Rahul	@tamu.edu	computer architecture	Architecture
Boyd, Stephen	@stanford.edu	optimization
Boyd, Stephen	@stanford.edu	control
Boyd, Stephen	@stanford.edu	signal processing
Boyd, Stephen	@stanford.edu	artificial intelligence
Boyd, Stephen	@stanford.edu	finance
Bozorgzadeh, Eli	@ics.uci.edu	embedded systems
Bozorgzadeh, Eli	@ics.uci.edu	reconfigurable computing
Bozorgzadeh, Eli	@ics.uci.edu	acceleration
Bozzon, Alessandro	@tudelft.nl	web data management	Data
Bozzon, Alessandro	@tudelft.nl	information retrieval	DB
Bozzon, Alessandro	@tudelft.nl	human computation
Bozzon, Alessandro	@tudelft.nl	crowdsourcing
Bozzon, Alessandro	@tudelft.nl	web engineering
Bradley, Paul	@methodcare.com	machine learning	Data
Bradley, Paul	@methodcare.com	health care applications
Bradley, Paul	@methodcare.com	databases	DB
Brambilla, Marco	@polimi.it	data science	Data
Brambilla, Marco	@polimi.it	big data	Data
Brambilla, Marco	@polimi.it	web data management	Data
Brambilla, Marco	@polimi.it	model-driven engineering
Brambilla, Marco	@polimi.it	knowledge extraction
Brand, Mark Van Den	@tue.nl	software engineering
Brand, Mark Van Den	@tue.nl	compilers	Compilers
Brand, Mark Van Den	@tue.nl	programming languages	Compilers
Brandenburg, Björn B.	@mpi-sws.org	real-time systems	OS
Brandenburg, Björn B.	@mpi-sws.org	operating systems	OS
Brandenburg, Björn B.	@mpi-sws.org	embedded systems
Brandenburg, Björn B.	@mpi-sws.org	synchronization	Concurrency
Brandić, Ivona	@ec.tuwien.ac.at	energy efficiency	Energy
Brandić, Ivona	@ec.tuwien.ac.at	cloud computing	Cloud
Brandić, Ivona	@ec.tuwien.ac.at	quality of service
Brandić, Ivona	@ec.tuwien.ac.at	autonomic computing
Brandić, Ivona	@ec.tuwien.ac.at	scientific computing	HPC
Brandt, Sebastian	@cs.manchester.ac.uk	description logics
Brandt, Sebastian	@cs.manchester.ac.uk	knowledge representation	Data
Brandt, Sebastian	@cs.manchester.ac.uk	ontologies
Brandt, Sebastian	@cs.manchester.ac.uk	medical informatics
Brandt, Sebastian	@cs.manchester.ac.uk	formal concept analysis
Brasche, Goetz	@microsoft.com	cloud computing	Cloud
Brasche, Goetz	@microsoft.com	interoperability
Brasche, Goetz	@microsoft.com	innovation
Brasileiro, Francisco	@computacao.ufcg.edu.br	distributed systems	Concurrency
Bratsberg, Svein Erik	@idi.ntnu.no	database systems	DB
Braverman, Vladimir	@cs.jhu.edu	algorithms
Brecht, Tim	@cs.uwaterloo.ca	performance evaluation	Benchmark
Brecht, Tim	@cs.uwaterloo.ca	internet systems services and applications
Brecht, Tim	@cs.uwaterloo.ca	wireless networking	Network
Brecht, Tim	@cs.uwaterloo.ca	systems support for the iot
Brefeld, Ulf	@leuphana.de	machine learning	Data
Breitbart, Jens	@tum.de	parallel programming	Concurrency
Breitbart, Jens	@tum.de	programming models	Compilers
Breitbart, Jens	@tum.de	high-performance computing	HPC
Bremer, Peer-Timo	@llnl.gov	data analysis	Data
Bremer, Peer-Timo	@llnl.gov	visualization
Bremer, Peer-Timo	@llnl.gov	topology
Bremer, Peer-Timo	@llnl.gov	machine learning	Data
Breternitz, Mauricio	@iscte.pt	compilers	Compilers
Breternitz, Mauricio	@iscte.pt	microarchitecture	Architecture
Breternitz, Mauricio	@iscte.pt	cloud computing	Cloud
Breternitz, Mauricio	@iscte.pt	machine learning	Data
Breu, Ruth	@uibk.ac.at	model-driven software development
Breu, Ruth	@uibk.ac.at	software quality management
Breu, Ruth	@uibk.ac.at	security engineering	Security
Breu, Ruth	@uibk.ac.at	enterprise architecture management
Breß, Sebastian	@dfki.de	data management on modern hardware	Data
Breß, Sebastian	@dfki.de	query compilation	DB
Breß, Sebastian	@dfki.de	optimizing databases for heterogeneous processors	DB
Bridges, Patrick	@cs.unm.edu	operating systems	OS
Bridges, Patrick	@cs.unm.edu	networking	Network
Bridges, Patrick	@cs.unm.edu	high-performance computing	HPC
Brightwell, Ronald	@sandia.gov	computer science
Bringmann, Karl	@mpi-inf.mpg.de	algorithms and data structures
Bringmann, Karl	@mpi-inf.mpg.de	lower bounds
Brinkmann, André	@uni-mainz.de	storage systems	Storage
Brinkmann, André	@uni-mainz.de	high-performance computing	HPC
Brinkmann, André	@uni-mainz.de	cloud computing	Cloud
Brooks, David	@eecs.harvard.edu	computer architecture	Architecture
Brown, Jed	@colorado.edu	implicit multiphysics
Brown, Jed	@colorado.edu	high order pde discretization in complex geometry	HPC
Brown, Jed	@colorado.edu	compatible discretizations for heterogeneous flows
Brown, Jed	@colorado.edu	da
Brown, Kenneth R.	@chemistry.gatech.edu	quantum information
Brown, Kenneth R.	@chemistry.gatech.edu	quantum computation
Brown, Kenneth R.	@chemistry.gatech.edu	cold molecular ions
Brown, Kenneth R.	@chemistry.gatech.edu	ion traps
Brown, Trevor	@cs.utoronto.ca	concurrency	Concurrency
Brown, Trevor	@cs.utoronto.ca	shared memory	Concurrency
Brown, Trevor	@cs.utoronto.ca	non-blocking data structures	Concurrency
Brown, Trevor	@cs.utoronto.ca	transactional memory	Concurrency
Bruce, Kim	@cs.pomona.edu	programming languages	Compilers
Bruce, Kim	@cs.pomona.edu	computer science education
Bruce, Kim	@cs.pomona.edu	linguistics
Brumley, David	@cmu.edu	security	Security
Brun, Lélio	@ens.fr	functional programming	Compilers
Brun, Lélio	@ens.fr	synchronous languages	Compilers
Brun, Lélio	@ens.fr	proof assistants
Bruno, Rodrigo	@gsd.inesc-id.pt	distributed systems	Concurrency
Bruno, Rodrigo	@gsd.inesc-id.pt	virtualization	VM
Bruno, Rodrigo	@gsd.inesc-id.pt	memory management	OS
Bruno, Rodrigo	@gsd.inesc-id.pt	peer-to-peer networks	Network
Brunvand, Erik	@cs.utah.edu	computer architecture	Architecture
Brunvand, Erik	@cs.utah.edu	asynchronous circuits	Architecture
Brunvand, Erik	@cs.utah.edu	vlsi	Architecture
Brunvand, Erik	@cs.utah.edu	ray tracing
Bruza, Peter	@qut.edu.au	information retrieval	DB
Bruza, Peter	@qut.edu.au	applied logic
Bruza, Peter	@qut.edu.au	cognitive science
Bubak, Marian	@agh.edu.pl	distributed systems	Concurrency
Bubak, Marian	@agh.edu.pl	collaborative applications
Bubak, Marian	@agh.edu.pl	escience
Bubendorfer, Kris	@ecs.vuw.ac.nz	data intensive science	HPC
Bubendorfer, Kris	@ecs.vuw.ac.nz	distributed systems	Concurrency
Bubendorfer, Kris	@ecs.vuw.ac.nz	cloud computing	Cloud
Bubendorfer, Kris	@ecs.vuw.ac.nz	reputation
Buchler, Norbou	@mail.mil	cognitive sciences
Buchler, Norbou	@mail.mil	network science	Network
Buchler, Norbou	@mail.mil	cybersecurity	Security
Buchmann, Alejandro	@informatik.tu-darmstadt.de	databases and distributed systems group
Buckley, Scott	@mq.edu.au	computer science
Buckley, Scott	@mq.edu.au	programming languages	Compilers
Buckley, Scott	@mq.edu.au	web technologies
Budden, David	@csail.mit.edu	deep learning	Data
Budden, David	@csail.mit.edu	artificial intelligence
Budden, David	@csail.mit.edu	machine learning	Data
Budden, David	@csail.mit.edu	computational biology	HPC
Bugiel, Sven	@cs.uni-saarland.de	security	Security
Bugiel, Sven	@cs.uni-saarland.de	mobile security	Security
Bugiel, Sven	@cs.uni-saarland.de	trusted computing	Security
Bugnion, Edouard	@epfl.ch	computer systems
Bugnion, Edouard	@epfl.ch	operating systems	OS
Bugnion, Edouard	@epfl.ch	virtualization	VM
Bui, Phi-Diep	@it.uu.se	computer science
Buiras, Pablo	@seas.harvard.edu	language-based security	Security
Buiras, Pablo	@seas.harvard.edu	functional programming	Compilers
Bulej, Lubomír	@d3s.mff.cuni.cz	performance evaluation	Benchmark
Bulej, Lubomír	@d3s.mff.cuni.cz	dynamic program analysis	Compilers
Bulej, Lubomír	@d3s.mff.cuni.cz	operating systems	OS
Buluc, Aydin	@lbl.gov	parallel computing	Concurrency
Buluc, Aydin	@lbl.gov	high-performance computing	HPC
Buluc, Aydin	@lbl.gov	graph processing	HPC
Buluc, Aydin	@lbl.gov	sparse matrix algorithms
Buluc, Aydin	@lbl.gov	computational genomics
Buntine, Wray	@monash.edu	machine learning	Data
Burger, Doug	@microsoft.com	computer architecture	Architecture
Burger, Doug	@microsoft.com	cloud and datacenter design	Cloud
Burger, Doug	@microsoft.com	deep learning	Data
Burke, Matthew	@cornell.edu	distributed systems	Concurrency
Burke, Matthew	@cornell.edu	distributed systems	Concurrency
Burns, Randal	@cs.jhu.edu	storage systems	Storage
Burns, Randal	@cs.jhu.edu	high-performance computing	HPC
Burns, Randal	@cs.jhu.edu	scientific databases	DB
Bursztein, Elie	@google.com	security	Security
Bursztein, Elie	@google.com	web
Bursztein, Elie	@google.com	machine learning	Data
Bursztein, Elie	@google.com	hci
Bursztein, Elie	@google.com	data mining	Data
Burtsev, Anton	@uci.edu	computer science
Busch, Costas	@csc.lsu.edu	distributed algorithms	Concurrency
Bussche, Jan Van Den	@uhasselt.be	computer science
Bustamante, Fabian	@cs.northwestern.edu	networking	Network
Bustamante, Fabian	@cs.northwestern.edu	computer networks	Network
Bustamante, Fabian	@cs.northwestern.edu	distributed systems	Concurrency
Bustos, Benjamín	@dcc.uchile.cl	similarity search
Bustos, Benjamín	@dcc.uchile.cl	content-based multimedia information retrieval	Data
Bustos, Benjamín	@dcc.uchile.cl	multimedia indexing
Bustos, Benjamín	@dcc.uchile.cl	3d model retrieval
Butler, Kevin	@ufl.edu	security	Security
Butler, Kevin	@ufl.edu	networking	Network
Butler, Kevin	@ufl.edu	computer systems
Butt, Ali R.	@cs.vt.edu	cloud computing	Cloud
Butt, Ali R.	@cs.vt.edu	distributed systems	Concurrency
Butt, Ali R.	@cs.vt.edu	hpc storage	Storage
Buttler, David	@llnl.gov	information retrieval	DB
Buttler, David	@llnl.gov	nlp
Buttler, David	@llnl.gov	machine learning	Data
Buttler, David	@llnl.gov	databases	DB
Buttyán, Levente	@crysys.hu	network and system security	Security
Buttyán, Levente	@crysys.hu	privacy enhancing technologies	Security
Buyuktosunoglu, Alper	@us.ibm.com	computer architecture	Architecture
Buyya, Rajkumar	@unimelb.edu.au	cloud computing	Cloud
Buyya, Rajkumar	@unimelb.edu.au	distributed systems	Concurrency
Buyya, Rajkumar	@unimelb.edu.au	bigdata	Data
Buyya, Rajkumar	@unimelb.edu.au	internet of things
Buyya, Rajkumar	@unimelb.edu.au	middleware	OS
Byers, John W.	@cs.bu.edu	networking	Network
Byers, John W.	@cs.bu.edu	data science	Data
Byers, John W.	@cs.bu.edu	algorithms
Byers, John W.	@cs.bu.edu	electronic commerce
Bykau, Siarhei	@purdue.edu	computer science
Bylaska, Eric	@pnnl.gov	geochemistry
Bylaska, Eric	@pnnl.gov	environmental chemistry
Bylaska, Eric	@pnnl.gov	nwchem
Bylaska, Eric	@pnnl.gov	computational chemistry	HPC
Bylaska, Eric	@pnnl.gov	high-performance computing	HPC
Byma, Stuart	@epfl.ch	computer systems
Byma, Stuart	@epfl.ch	computer hardware	Architecture
Byma, Stuart	@epfl.ch	fpga	GPGPU
Byna, Suren	@lbl.gov	parallel i/o	Concurrency
Byna, Suren	@lbl.gov	data management	DB
Byna, Suren	@lbl.gov	energy-efficiency	Energy
Byna, Suren	@lbl.gov	heterogeneous runtime	GPGPU
Byrd, Jason N.	@ensco.com	computational physics	HPC
Byrd, Jason N.	@ensco.com	atomic and molecular physics
Byrd, Jason N.	@ensco.com	coupled cluster theory
Byrd, Jason N.	@ensco.com	molecular clusters
Byrd, Jason N.	@ensco.com	solvation
Böhm, Christian	@dbs.ifi.lmu.de	database	DB
Böhm, Christian	@dbs.ifi.lmu.de	data mining	Data
Böhm, Christian	@dbs.ifi.lmu.de	kdd
Böhm, Christian	@dbs.ifi.lmu.de	dbs	DB
Böhm, Klemens	@kit.edu	knowledge discovery
Böhm, Klemens	@kit.edu	high-dimensional data and data streams	Data
Böhm, Klemens	@kit.edu	outlier mining
Böhm, Klemens	@kit.edu	data science	Data
Böhm, Klemens	@kit.edu	process analysis
Böhme, Marcel	@nus.edu.sg	software engineering
Böhme, Marcel	@nus.edu.sg	software testing
Böhme, Rainer	@uibk.ac.at	information security	Security
Böhme, Rainer	@uibk.ac.at	digital forensics
Böhme, Rainer	@uibk.ac.at	cryptocurrencies	Security
Böhme, Rainer	@uibk.ac.at	security economics	Security
Böhme, Rainer	@uibk.ac.at	technology policy
Bøgh, Kenneth S.	@cs.au.dk	big data processing on parallel platforms	Data
Cabaleiro, José C.	@usc.es	computer architecture	Architecture
Caballero, Juan	@imdea.org	security	Security
Caballero, Juan	@imdea.org	security	Security
Caballero, Juan	@imdea.org	program analysis	Compilers
Cabot, Jordi	@icrea.cat	model driven engineering
Cabot, Jordi	@icrea.cat	software engineering
Cabot, Jordi	@icrea.cat	formal methods
Cabot, Jordi	@icrea.cat	open source
Cabot, Jordi	@icrea.cat	open data	Data
[truncated: 17,190 more rows]
