# Supplementary material for: A survey of accepted authors in computer systems conferences
Source: PeerJ Comput Sci. 2020 Sep 28;6:e299. doi: 10.7717/peerj-cs.299 (PMC7924675; doi:10.7717/peerj-cs.299)
Supplement: Supplemental Information 2 — This is a snapshot of the github repository that includes the data and source code required to reproduce this paper (except for confidential survey data). The snapshot represents commit 6663a253f1ac4dc351a78ccc74c0de80c7cc06ad of http://github.com/eitanf/sysconf. The most pertinent article files are under pubs/diversity-survey/. [file peerj-cs-06-299-s002.bz2 › sysconf/features/interests.md]

The file `interests.csv` contains Detailed list of all the interests each person listed in their Google Scholar profile. Multiple interests result in multiple rows.
The data was generated by `/data/sdb/Dropbox/sysconf/src/gather_persons.py` from git hash de05c66


### Field description {-}

  * `name` (string): Full person name, normalized and quoted.
  * `gs_email` (string): The email affiliation of the author as reported by GS (latest).
  * `interest` (string): The listed interest (possibly spell-corrected or translated to English.
  * `topic` (categorical string): The topic tag this interest best belongs to.
