# Supplementary material for: A survey of accepted authors in computer systems conferences
Source: PeerJ Comput Sci. 2020 Sep 28;6:e299. doi: 10.7717/peerj-cs.299 (PMC7924675; doi:10.7717/peerj-cs.299)
Supplement: Supplemental Information 2 — This is a snapshot of the github repository that includes the data and source code required to reproduce this paper (except for confidential survey data). The snapshot represents commit 6663a253f1ac4dc351a78ccc74c0de80c7cc06ad of http://github.com/eitanf/sysconf. The most pertinent article files are under pubs/diversity-survey/. [file peerj-cs-06-299-s002.bz2 › sysconf/features/countries.md]

### Field description {-}

  * `code`: The two-letter international code of the country (also the top-level domain for the country).
  * `name`: String of country name.
  * `region`: String of geographical region or continent of the country.
  * `subregion`: String of geographical subregion.
  * `timezone` timezone as different in hours from GMT (at capital city, if more than one).
  * `speaks_english`: Boolean of whether English is one of the official languages in the country.
