# Supplementary material for: A survey of accepted authors in computer systems conferences
Source: PeerJ Comput Sci. 2020 Sep 28;6:e299. doi: 10.7717/peerj-cs.299 (PMC7924675; doi:10.7717/peerj-cs.299)
Supplement: Supplemental Information 2 — This is a snapshot of the github repository that includes the data and source code required to reproduce this paper (except for confidential survey data). The snapshot represents commit 6663a253f1ac4dc351a78ccc74c0de80c7cc06ad of http://github.com/eitanf/sysconf. The most pertinent article files are under pubs/diversity-survey/. [file peerj-cs-06-299-s002.bz2 › sysconf/features/persons.md]

The file `persons.csv` contains aggregated information about all authors, TPC chairs, and other roles in the selected conference subset.
The data was generated by `/home/eitan/Dropbox/sysconf/src/gather_persons.py` from git hash 237b001


### Field description {-}

  * `name` (string): Full person name, normalized and quoted.
  * `gs_email` (string): The email affiliation of the author as reported by GS (latest).
  * `gender` (categorical string): Verified or inferred gender.
  * `country` (categorical string): Two-letter country code from email affiliation (either paper or GS).
  * `sector` (categorical string): Employer sector from email affiliation (either paper or GS).
  * `npubs` (int): Author's total publications (minimum across all conferences).
  * `hindex` (int): Author's H-index (minimum).
  * `hindex5y` (int): Author's H-index for past 5 years (minimum).
  * `i10index` (int): Author's i10 index (minimum).
  * `i10index5y` (int): Author's i10 index for past 5 years (minimum).
  * `citedby` (int): Author's total citations (minimum).
