# Supplementary material for: A survey of accepted authors in computer systems conferences
Source: PeerJ Comput Sci. 2020 Sep 28;6:e299. doi: 10.7717/peerj-cs.299 (PMC7924675; doi:10.7717/peerj-cs.299)
Supplement: Supplemental Information 2 — This is a snapshot of the github repository that includes the data and source code required to reproduce this paper (except for confidential survey data). The snapshot represents commit 6663a253f1ac4dc351a78ccc74c0de80c7cc06ad of http://github.com/eitanf/sysconf. The most pertinent article files are under pubs/diversity-survey/. [file peerj-cs-06-299-s002.bz2 › sysconf/features/coauthors.md]

The file `coauthors.csv` contains Lists of co-author pairs. For a given paper with n distinct authors, all n*(n-1)/2 pairs will show up in distinct rows. The ordering of the pair is alphabetical, and each pair only appears once per paper. All authors are also paired with themselves.
The data was generated by `/home/eitan/Dropbox/sysconf/src/authorship_graph.py` from git hash 237b001


### Field description {-}

  * `paper` (string): The key of the coauthored paper.
  * `name1` (string): Full person name for author 1, normalized and quoted.
  * `gs_email1` (string): The email affiliation of author 1 as reported by GS.
  * `name2` (string): Full person name for author 2, normalized and quoted.
  * `gs_email2` (string): The email affiliation of author 2 as reported by GS.
