# Supplementary material for: A survey of accepted authors in computer systems conferences
Source: PeerJ Comput Sci. 2020 Sep 28;6:e299. doi: 10.7717/peerj-cs.299 (PMC7924675; doi:10.7717/peerj-cs.299)
Supplement: Supplemental Information 2 — This is a snapshot of the github repository that includes the data and source code required to reproduce this paper (except for confidential survey data). The snapshot represents commit 6663a253f1ac4dc351a78ccc74c0de80c7cc06ad of http://github.com/eitanf/sysconf. The most pertinent article files are under pubs/diversity-survey/. [file peerj-cs-06-299-s002.bz2 › sysconf/CITATION]

@Report{frachtenberg19:sysconf,
  author = 	 {Eitan Frachtenberg},
  title = 	 {Statistical Observations on Systems Papers},
  year = 	 2019,
  url =  	 {http://github.com/eitanf/sysconf/},
  note = 	 {Version 2019-12-20}
}
