# Supplementary material for: A survey of accepted authors in computer systems conferences
Source: PeerJ Comput Sci. 2020 Sep 28;6:e299. doi: 10.7717/peerj-cs.299 (PMC7924675; doi:10.7717/peerj-cs.299)
Supplement: Supplemental Information 2 — This is a snapshot of the github repository that includes the data and source code required to reproduce this paper (except for confidential survey data). The snapshot represents commit 6663a253f1ac4dc351a78ccc74c0de80c7cc06ad of http://github.com/eitanf/sysconf. The most pertinent article files are under pubs/diversity-survey/. [file peerj-cs-06-299-s002.bz2 › sysconf/data/interest_mapping.md]

This file describes the fields in the `interest_mapping.csv` file, a tidy CSV table that maps from author interests to canonical interest names and topic group (kept consistent with authors with `src/compare_interests.csv` and edited manually for mappings.

### Field description {-}

  * `interest` (string): The string of an author interest, as copied from the author GS 
profile.
  * `canonical` (string): The string representing the same topic in English and with 
typos fixed, if applicable. Manually created.
  * `topic` (categorical string): The string representing a single topic most closely related to 
this interest, from the list of topics listed in `data/conf.md`. Manually 
created.
