# Supplementary material for: A survey of accepted authors in computer systems conferences
Source: PeerJ Comput Sci. 2020 Sep 28;6:e299. doi: 10.7717/peerj-cs.299 (PMC7924675; doi:10.7717/peerj-cs.299)
Supplement: Supplemental Information 2 — This is a snapshot of the github repository that includes the data and source code required to reproduce this paper (except for confidential survey data). The snapshot represents commit 6663a253f1ac4dc351a78ccc74c0de80c7cc06ad of http://github.com/eitanf/sysconf. The most pertinent article files are under pubs/diversity-survey/. [file peerj-cs-06-299-s002.bz2 › sysconf/data/inferred_gender_mapping.md]

The file `inferred_gender_mapping.csv` records the gender of people that served in the various invited capacities in the conferences. Gender is inferred from first name and country using genderize.io.

### Field description {-}

The file holds a mapping between names and genders as follows:

 * `name` (string): The normalized name of a person.
 * `gender` (F/M categorical string): One letter denoting gender for female or male.
