# Supplementary material for: A survey of accepted authors in computer systems conferences
Source: PeerJ Comput Sci. 2020 Sep 28;6:e299. doi: 10.7717/peerj-cs.299 (PMC7924675; doi:10.7717/peerj-cs.299)
Supplement: Supplemental Information 2 — This is a snapshot of the github repository that includes the data and source code required to reproduce this paper (except for confidential survey data). The snapshot represents commit 6663a253f1ac4dc351a78ccc74c0de80c7cc06ad of http://github.com/eitanf/sysconf. The most pertinent article files are under pubs/diversity-survey/. [file peerj-cs-06-299-s002.bz2 › sysconf/data/content_tags.csv]

tag	description
system	Reports design, implementation, or performance of a newly engineered system.
positive	Reports new positive results (improvement over past work).
negative	Reports new negative results or failure to reproduce past results. Examples include a system that doesn't yield the expected results, or workloads under which the proposed system performs worse than before.
experience	Focuses on a new experience with a (possibly extant) system. Most systems papers describe experiences, but this tag is assigned only to papers where the experience is described in detail and consists of a top contribution for the paper.
data	Exposes or analyzes a dataset that hadn't been previously discussed.
survey	Relies primarily on reviewing, or summarizing, previous work (literature or software).
position	Promotes opinions, optionally backed by new evidence. Positions represent suggestions or point of view that may be argued even based on the same data.
reproduction	Attempts to reproduce or debunk a previous result. A mere comparison to past results or systems does not constitute a reproduction.
open	Releases code or data openly set as part of the publication.
experiment	Reports results that were obtained from measuring a representative hardware or software system. An experimental result includes all hidden assumptions as well (as distinguished from a simulation, wherein all assumptions are coded).
simulation	Reports results that were obtained from simulating or emulating a system, for examle using a hardware simulator or a workload generator.
analysis	Reports results that were derived analytically, possibly with proofs.
preliminary	Describes a system or idea that isn't fully completed or evaluated yet.
continuing	Describes a system (by the same authors) previously described in another paper.
bigscale	Describes experience on experiment on a uniquely large-scale system or software, one not easily reproducible by other research groups.
