# Supplementary material for: A survey of accepted authors in computer systems conferences
Source: PeerJ Comput Sci. 2020 Sep 28;6:e299. doi: 10.7717/peerj-cs.299 (PMC7924675; doi:10.7717/peerj-cs.299)
Supplement: Supplemental Information 2 — This is a snapshot of the github repository that includes the data and source code required to reproduce this paper (except for confidential survey data). The snapshot represents commit 6663a253f1ac4dc351a78ccc74c0de80c7cc06ad of http://github.com/eitanf/sysconf. The most pertinent article files are under pubs/diversity-survey/. [file peerj-cs-06-299-s002.bz2 › sysconf/data/authors/PPoPP.json]

{
    "Adam Morrison": {
        "affiliation": "Tel Aviv University",
        "citedby": {
            "2017-03-07": 246,
            "2017-03-09": 246
        },
        "email": "@cs.tau.ac.il",
        "hindex": 9,
        "hindex5y": 8,
        "i10index": 9,
        "i10index5y": 8,
        "interests": [
            "Distributed computing",
            "concurrency",
            "systems"
        ],
        "npubs": 22
    },
    "Akihiro Hayashi": {
        "affiliation": "Rice University",
        "citedby": {
            "2017-03-07": 223,
            "2017-03-09": 223
        },
        "email": "@rice.edu",
        "hindex": 8,
        "hindex5y": 7,
        "i10index": 7,
        "i10index5y": 4,
        "interests": [
            "Parallel Language",
            "Compiler"
        ],
        "npubs": 47
    },
    "Albert Cohen": {
        "affiliation": "INRIA",
        "citedby": {
            "2017-03-07": 4073,
            "2017-03-09": 4078
        },
        "email": "@inria.fr",
        "hindex": 38,
        "hindex5y": 27,
        "i10index": 86,
        "i10index5y": 66,
        "interests": [
            "Programming Languages",
            "Compilation",
            "Parallel Programming",
            "Synchronous Languages",
            "Embedded Systems"
        ],
        "npubs": 392
    },
    "Aleksandar Zlateski": {
        "citedby": {
            "2017-02-26": 179
        },
        "email": "@mit.edu",
        "hindex": 5,
        "hindex5y": 5,
        "i10index": 3,
        "i10index5y": 3,
        "interests": [
            "Artificial Intelligence"
        ],
        "npubs": 11
    },
    "Alex Kogan": {
        "affiliation": "Oracle",
        "citedby": {
            "2017-03-07": 451,
            "2017-03-09": 451
        },
        "email": "@oracle.com",
        "hindex": 9,
        "hindex5y": 9,
        "i10index": 9,
        "i10index5y": 9,
        "interests": [
            "Concurrent Algorithms",
            "Distributed Systems"
        ],
        "npubs": 32
    },
    "Alexander Matveev": {
        "citedby": {
            "2017-02-27": 222
        },
        "email": "@csail.mit.edu",
        "hindex": 8,
        "hindex5y": 8,
        "i10index": 8,
        "i10index5y": 8,
        "interests": [
            "concurrent systems",
            "operating systems",
            "transactional memory",
            "distributed algorithms",
            "machine learning systems"
        ],
        "npubs": 22
    },
    "Alexandru Calotoiu": "",
    "Amit Sabne": {
        "citedby": {
            "2017-02-26": 181,
            "2017-03-07": 181,
            "2017-03-09": 181
        },
        "email": "@purdue.edu",
        "hindex": 5,
        "hindex5y": 5,
        "i10index": 2,
        "i10index5y": 2,
        "interests": [
            "Compilers",
            "High-Performance Computing",
            "Parallel Computing",
            "Distributed Computing"
        ],
        "npubs": 20
    },
    "Ammar Ahmad Awan": {
        "citedby": {
            "2017-02-26": 52
        },
        "email": "@osu.edu",
        "hindex": 3,
        "hindex5y": 3,
        "i10index": 1,
        "i10index5y": 1,
        "interests": [
            "Parallel Computing",
            "HPC",
            "Parallel I/O",
            "Cloud Computing"
        ],
        "npubs": 16
    },
    "Anand Raghunathan": {
        "citedby": {
            "2017-02-26": 13327
        },
        "email": "@purdue.edu",
        "hindex": 63,
        "hindex5y": 35,
        "i10index": 221,
        "i10index5y": 132,
        "interests": [
            "System-on-Chips",
            "Embedded Systems",
            "VLSI Design",
            "Design Automation"
        ],
        "npubs": 430
    },
    "Anastasia Braginsky": "",
    "Arie Tal": {
        "citedby": {
            "2017-02-26": 280
        },
        "email": "@ariel.ac.il",
        "hindex": 10,
        "hindex5y": 9,
        "i10index": 11,
        "i10index5y": 8,
        "interests": [
            "Artificial Intelligence",
            "Operations Research",
            "Distributed Constraints",
            "Multiagent Systems",
            "Trust and Reputation Systems"
        ],
        "npubs": 38
    },
    "Armando Solar-Lezama": {
        "affiliation": "MIT",
        "citedby": {
            "2017-03-07": 1758,
            "2017-03-09": 1759
        },
        "email": "@csail.mit.edu",
        "hindex": 18,
        "hindex5y": 18,
        "i10index": 27,
        "i10index5y": 27,
        "interests": [],
        "npubs": 80
    },
    "Bin Ren": {
        "citedby": {
            "2017-02-27": 60
        },
        "email": "@cs.wm.edu",
        "hindex": 4,
        "hindex5y": 4,
        "i10index": 2,
        "i10index5y": 2,
        "interests": [
            "Compilers",
            "Parallel Computing"
        ],
        "npubs": 18
    },
    "Bowen Yu": "",
    "Brian Demsky": "",
    "Bruce Hendrickson": {
        "affiliation": "Sandia National Laboratories",
        "citedby": {
            "2017-03-07": 9685,
            "2017-03-09": 9688
        },
        "email": "@sandia.gov",
        "hindex": 46,
        "hindex5y": 27,
        "i10index": 89,
        "i10index5y": 53,
        "interests": [
            "Computational Science",
            "Linear Algebra",
            "Combinatorial Scientific Computing",
            "Data Mining",
            "High Performance Computing"
        ],
        "npubs": 201
    },
    "Charles Bouman": {
        "citedby": {
            "2017-02-27": 11563
        },
        "email": "@purdue.edu",
        "hindex": 47,
        "hindex5y": 29,
        "i10index": 155,
        "i10index5y": 80,
        "interests": [
            "Image processing",
            "Tomography",
            "probability",
            "signal processing"
        ],
        "npubs": 520
    },
    "Charles E. Leiserson": {
        "citedby": {
            "2017-02-26": 66503,
            "2017-03-07": 66628,
            "2017-03-09": 66644
        },
        "email": "@mit.edu",
        "hindex": 57,
        "hindex5y": 35,
        "i10index": 126,
        "i10index5y": 77,
        "interests": [
            "computer science and engineering",
            "mathematics"
        ],
        "npubs": 317
    },
    "Chen Ding": {
        "citedby": {
            "2017-02-27": 2948
        },
        "email": "@cs.rochester.edu",
        "hindex": 27,
        "hindex5y": 18,
        "i10index": 52,
        "i10index5y": 39,
        "interests": [
            "programming languages and systems"
        ],
        "npubs": 407
    },
    "Chenggang Wu": "",
    "Christopher M. Chambreau": "",
    "Cosmin Oancea": {
        "affiliation": "DIKU, University of Copenhagen",
        "citedby": {
            "2017-03-07": 337,
            "2017-03-09": 337
        },
        "email": "@diku.edu",
        "hindex": 12,
        "hindex5y": 8,
        "i10index": 13,
        "i10index5y": 7,
        "interests": [
            "Computer Science"
        ],
        "npubs": 37
    },
    "David Budden": {
        "citedby": {
            "2017-02-26": 212
        },
        "email": "@csail.mit.edu",
        "hindex": 9,
        "hindex5y": 9,
        "i10index": 9,
        "i10index5y": 9,
        "interests": [
            "Deep Learning",
            "Artificial Intelligence",
            "Machine Learning",
            "Computational Biology"
        ],
        "npubs": 31
    },
    "David Dice": {
        "affiliation": "Oracle",
        "citedby": {
            "2017-03-07": 3099,
            "2017-03-09": 3099,
            "2017-03-30": 3111,
            "2017-04-23": 3143
        },
        "email": "@oracle.com",
        "hindex": 26,
        "hindex5y": 21,
        "i10index": 53,
        "i10index5y": 43,
        "interests": [
            "concurrency",
            "memory allocation",
            "operating systems",
            "transactional memory",
            "locks"
        ],
        "npubs": 134
    },
    "David Padua": {
        "affiliation": "University of Illinois at Urbana-Champaign",
        "citedby": {
            "2017-03-07": 12415,
            "2017-03-09": 12416
        },
        "email": "@illinois.edu",
        "hindex": 59,
        "hindex5y": 30,
        "i10index": 141,
        "i10index5y": 67,
        "interests": [
            "Compilers",
            "Parallel Computing"
        ],
        "npubs": 356
    },
    "Dhabaleswar K. Panda": {
        "citedby": {
            "2017-02-26": 11933
        },
        "email": "@cse.ohio-state.edu",
        "hindex": 52,
        "hindex5y": 36,
        "i10index": 277,
        "i10index5y": 140,
        "interests": [],
        "npubs": 709
    },
    "Dingwen Tao": {
        "citedby": {
            "2017-02-26": 4
        },
        "email": "@cs.ucr.edu",
        "hindex": 1,
        "hindex5y": 1,
        "i10index": 0,
        "i10index5y": 0,
        "interests": [
            "Resilience and fault tolerance at extreme scale",
            "Algorithm-based fault tolerance (ABFT)",
            "Parallel algorithm design and analysis",
            "Numerical linear algebra algorithms and software",
            "Scientific computing"
        ],
        "npubs": 5
    },
    "Dmitry Basin": "",
    "Dong H. Ahn": "",
    "Doug Lea": {
        "affiliation": "State University of New York (SUNY",
        "citedby": {
            "2017-03-07": 4689,
            "2017-03-09": 4689
        },
        "email": "@cs.oswego.edu",
        "hindex": 23,
        "hindex5y": 12,
        "i10index": 41,
        "i10index5y": 13,
        "interests": [
            "Concurrent programming",
            "system software"
        ],
        "npubs": 157
    },
    "Edward Bortnikov": {
        "citedby": {
            "2017-02-26": 319,
            "2017-03-09": 319,
            "2017-05-05": 337,
            "2017-05-21": 339
        },
        "email": "@yahoo-inc.com",
        "hindex": 8,
        "hindex5y": 7,
        "i10index": 5,
        "i10index5y": 5,
        "interests": [
            "Distributed Computing",
            "Systems",
            "Big Data",
            "Search"
        ],
        "npubs": 41
    },
    "Elmootazbellah Elnozahy": {
        "affiliation": "King Abdullah University of Science and Technology (Saudi Arabia)",
        "citedby": {
            "2017-06-12": 6610
        },
        "email": "@kaust.edu.sa",
        "hindex": 31,
        "hindex5y": 19,
        "i10index": 56,
        "i10index5y": 27,
        "interests": [
            "Operating & Distributed systems",
            "Reliable Computing",
            "Power Management",
            "High Performance Computing"
        ],
        "npubs": 126
    },
    "Erez Petrank": {
        "affiliation": "Technion",
        "citedby": {
            "2017-02-26": 3905,
            "2017-03-07": 3911,
            "2017-03-09": 3911
        },
        "email": "@cs.technion.ac.il",
        "hindex": 37,
        "hindex5y": 20,
        "i10index": 67,
        "i10index5y": 44,
        "interests": [],
        "npubs": 136
    },
    "Eshcar Hillel": "",
    "Fabrice Rastello": "",
    "Felix Wolf": {
        "citedby": {
            "2017-11-09": 3324
        },
        "email": "@cs.tu-darmstadt.de",
        "hindex": 29,
        "hindex5y": 20,
        "i10index": 81,
        "i10index5y": 42,
        "interests": [
            "parallel computing",
            "high-performance computing"
        ],
        "npubs": 137
    },
    "Fernando Magno Quintão Pereira": {
        "citedby": {
            "2017-02-26": 670
        },
        "email": "@dcc.ufmg.br",
        "hindex": 14,
        "hindex5y": 11,
        "i10index": 17,
        "i10index5y": 12,
        "interests": [
            "Compilers",
            "Programming Languages"
        ],
        "npubs": 119
    },
    "Gagan Agrawal": {
        "citedby": {
            "2017-02-27": 4801
        },
        "email": "@cse.ohio-state.edu",
        "hindex": 36,
        "hindex5y": 26,
        "i10index": 123,
        "i10index5y": 71,
        "interests": [
            "High performance and data-intensive computing"
        ],
        "npubs": 370
    },
    "George Bosilca": {
        "affiliation": "University of Tennessee",
        "citedby": {
            "2017-03-07": 4373,
            "2017-03-09": 4373
        },
        "email": "@icl.utk.edu",
        "hindex": 28,
        "hindex5y": 24,
        "i10index": 58,
        "i10index5y": 46,
        "interests": [
            "High Performance Computing",
            "Distributed and Parallel Computer",
            "Computer Architecture",
            "Network"
        ],
        "npubs": 177
    },
    "Gergely Odor": {
        "citedby": {
            "2017-02-26": 23
        },
        "email": "@mit.edu",
        "hindex": 2,
        "hindex5y": 2,
        "i10index": 1,
        "i10index5y": 0,
        "interests": [
            "Mathematics of Data",
            "Optimization",
            "Biomedical image analyis",
            "Computational geometry",
            "Complex networks"
        ],
        "npubs": 7
    },
    "Gregory L. Lee": "",
    "Guangming Tan": "",
    "Guoyang Chen": {
        "citedby": {
            "2017-02-26": 57
        },
        "email": "@ncsu.edu",
        "hindex": 3,
        "hindex5y": 3,
        "i10index": 3,
        "i10index5y": 3,
        "interests": [
            "compilers",
            "program analysis and optimizations",
            "heterogeneous computing",
            "high performance computing"
        ],
        "npubs": 12
    },
    "Guy Golan Gueta": "",
    "Guy L. Steele Jr.": {
        "citedby": {
            "2017-02-26": 9176
        },
        "email": "@oracle.com",
        "hindex": 43,
        "hindex5y": 20,
        "i10index": 81,
        "i10index5y": 31,
        "interests": [
            "computer science",
            "programming languages",
            "compilers",
            "algorithms",
            "computer architecture"
        ],
        "npubs": 192
    },
    "Haibo Chen": {
        "citedby": {
            "2017-02-26": 2387
        },
        "email": "@sjtu.edu.cn",
        "hindex": 25,
        "hindex5y": 23,
        "i10index": 48,
        "i10index5y": 48,
        "interests": [
            "Operating Systems",
            "Virtualization",
            "System Security"
        ],
        "npubs": 114
    },
    "Halim Amer": {
        "citedby": {
            "2017-02-26": 110,
            "2017-03-07": 110,
            "2017-03-09": 110
        },
        "email": "@aurak.ac.ae",
        "hindex": 6,
        "hindex5y": 4,
        "i10index": 3,
        "i10index5y": 1,
        "interests": [],
        "npubs": 9
    },
    "Hao Luo": {
        "citedby": {
            "2017-02-27": 3292
        },
        "email": "@cs.rochester.edu",
        "hindex": 31,
        "hindex5y": 23,
        "i10index": 72,
        "i10index5y": 47,
        "interests": [],
        "npubs": 573
    },
    "Hayk Saribekyan": "",
    "Hironori Kasahara": {
        "affiliation": "Waseda University",
        "citedby": {
            "2017-03-07": 3724,
            "2017-03-09": 3724
        },
        "email": "@waseda.jp",
        "hindex": 29,
        "hindex5y": 15,
        "i10index": 76,
        "i10index5y": 24,
        "interests": [
            "Parallel Processing",
            "Multicore",
            "Multiprocessor",
            "Compiler",
            "Scheduling"
        ],
        "npubs": 651
    },
    "Hristo Djidjev": {
        "citedby": {
            "2017-02-26": 1320
        },
        "email": "@lanl.gov",
        "hindex": 22,
        "hindex5y": 11,
        "i10index": 38,
        "i10index5y": 12,
        "interests": [
            "graph algorithms"
        ],
        "npubs": 112
    },
    "Huiyang Zhou": {
        "citedby": {
            "2017-02-26": 1745
        },
        "email": "@ncsu.edu",
        "hindex": 23,
        "hindex5y": 18,
        "i10index": 37,
        "i10index5y": 29,
        "interests": [
            "computer engineering",
            "computer architecture",
            "compilers"
        ],
        "npubs": 2600
    },
    "I-Ting Angelina Lee": {
        "affiliation": "Washington University in St. Louis",
        "citedby": {
            "2017-02-26": 200,
            "2017-03-07": 201,
            "2017-03-09": 201
        },
        "email": "@wustl.edu",
        "hindex": 8,
        "hindex5y": 7,
        "i10index": 7,
        "i10index5y": 5,
        "interests": [
            "runtime system",
            "parallel computing",
            "parallel programming",
            "software systems"
        ],
        "npubs": 21
    },
    "Idit Keidar": {
        "citedby": {
            "2017-02-26": 4924
        },
        "email": "@ee.technion.ac.il",
        "hindex": 38,
        "hindex5y": 22,
        "i10index": 74,
        "i10index5y": 34,
        "interests": [
            "Distributed Computing",
            "Concurrency",
            "Fault Tolerance",
            "Cloud Storage"
        ],
        "npubs": 245
    },
    "Ignacio Laguna": {
        "citedby": {
            "2017-02-27": 271
        },
        "email": "@llnl.gov",
        "hindex": 10,
        "hindex5y": 8,
        "i10index": 10,
        "i10index5y": 8,
        "interests": [
            "high performance computing",
            "fault tolerance",
            "fault detection",
            "failure diagnosis",
            "debugging"
        ],
        "npubs": 54
    },
    "Jaejin Lee": {
        "affiliation": "Seoul National University",
        "citedby": {
            "2017-03-07": 3095,
            "2017-03-09": 3095
        },
        "email": "@snu.ac.kr",
        "hindex": 29,
        "hindex5y": 20,
        "i10index": 47,
        "i10index5y": 33,
        "interests": [
            "Parallel processing",
            "Compilers",
            "Computer architectures",
            "Operating systems",
            "Heterogeneous computing"
        ],
        "npubs": 103
    },
    "Jahanzeb Maqbool Hashmi": {
        "citedby": {
            "2017-02-26": 3
        },
        "email": "@osu.edu",
        "hindex": 1,
        "hindex5y": 1,
        "i10index": 0,
        "i10index5y": 0,
        "interests": [
            "HPC",
            "Heterogeneous Runtime Systems",
            "Energy-efficient Programming Models",
            "High Performance BigData"
        ],
        "npubs": 3
    },
    "Jean-Baptiste Tristan": {
        "citedby": {
            "2017-02-26": 334
        },
        "email": "@oracle.com",
        "hindex": 6,
        "hindex5y": 6,
        "i10index": 5,
        "i10index5y": 5,
        "interests": [
            "Programming languages",
            "verification",
            "parallelism"
        ],
        "npubs": 26
    },
    "Jeff Huang": {
        "affiliation": "Texas A&M University",
        "citedby": {
            "2017-03-07": 360,
            "2017-03-09": 360
        },
        "email": "@cse.tamu.edu",
        "hindex": 9,
        "hindex5y": 9,
        "i10index": 9,
        "i10index5y": 9,
        "interests": [
            "Software Engineering",
            "Program Analysis",
            "Runtime Verification",
            "Concurrency",
            "Programming Languages"
        ],
        "npubs": 24
    },
    "Jeffrey S. Vetter": {
        "affiliation": "Oak Ridge National Laboratory",
        "citedby": {
            "2017-03-07": 6641,
            "2017-03-09": 6641,
            "2017-03-29": 6673,
            "2017-04-23": 6810,
            "2017-05-05": 6832,
            "2017-05-29": 6909
        },
        "email": "@acm.org",
        "hindex": 39,
        "hindex5y": 28,
        "i10index": 96,
        "i10index5y": 64,
        "interests": [
            "high performance computing"
        ],
        "npubs": 316
    },
    "Jiajia Li": {
        "citedby": {
            "2017-02-27": 49
        },
        "email": "@gatech.edu",
        "hindex": 4,
        "hindex5y": 3,
        "i10index": 2,
        "i10index5y": 2,
        "interests": [
            "Tensor Algorithms",
            "High Performance Computing",
            "Parallel Computing"
        ],
        "npubs": 7
    },
    "Jidong Zhai": "",
    "Jieyang Chen": {
        "citedby": {
            "2017-02-26": 0
        },
        "email": "@ucr.edu",
        "hindex": 0,
        "hindex5y": 0,
        "i10index": 0,
        "i10index5y": 0,
        "interests": [
            "High Performance Computing"
        ],
        "npubs": 3
    },
    "John Mellor-Crummey": {
        "affiliation": "Rice University",
        "citedby": {
            "2017-03-07": 9060,
            "2017-03-09": 9060
        },
        "email": "@rice.edu",
        "hindex": 47,
        "hindex5y": 25,
        "i10index": 97,
        "i10index5y": 60,
        "interests": [
            "High Performance Computing",
            "Tools",
            "Compilers"
        ],
        "npubs": 230
    },
    "Kaiming Ouyang": {
        "citedby": {
            "2017-11-09": 0
        },
        "email": "@ucr.edu",
        "hindex": 0,
        "hindex5y": 0,
        "i10index": 0,
        "i10index5y": 0,
        "interests": [
            "High Performance Computing"
        ],
        "npubs": 1
    },
    "Karol Kowalski": {
        "citedby": {
            "2017-02-27": 8303
        },
        "email": "@pnnl.gov",
        "hindex": 44,
        "hindex5y": 26,
        "i10index": 104,
        "i10index5y": 70,
        "interests": [
            "many-body theories"
        ],
        "npubs": 200
    },
    "Kathryn S. McKinley": {
        "affiliation": "Microsoft",
        "citedby": {
            "2017-03-07": 11257,
            "2017-03-09": 11257,
            "2017-03-30": 11307,
            "2017-04-23": 11491
        },
        "email": "@cs.utexas.edu",
        "hindex": 55,
        "hindex5y": 34,
        "i10index": 128,
        "i10index5y": 87,
        "interests": [
            "Programming Language Implementation"
        ],
        "npubs": 275
    },
    "Kento Sato": {
        "citedby": {
            "2017-02-26": 348
        },
        "email": "@llnl.gov",
        "hindex": 8,
        "hindex5y": 8,
        "i10index": 7,
        "i10index5y": 7,
        "interests": [
            "High performance computing",
            "Debugging",
            "Fault tolerance",
            "I/O",
            "Cloud computing"
        ],
        "npubs": 53
    },
    "Keren Zhou": {
        "citedby": {
            "2017-02-27": 0
        },
        "email": "@mails.ucas.ac.cn",
        "hindex": 0,
        "hindex5y": 0,
        "i10index": 0,
        "i10index5y": 0,
        "interests": [
            "Concurrent Programming",
            "Distributed System",
            "Parallel Programming",
            "Data Mining"
        ],
        "npubs": 7
    },
    "Keshav Pingali": {
        "affiliation": "University of Texas, Austin",
        "citedby": {
            "2017-02-26": 7973
        },
        "email": "@cs.utexas.edu",
        "hindex": 49,
        "hindex5y": 29,
        "i10index": 111,
        "i10index5y": 67,
        "interests": [
            "Programming languages",
            "parallel computing",
            "big-data computing"
        ],
        "npubs": 252
    },
    "Khaled Hamidouche": {
        "citedby": {
            "2017-02-26": 278
        },
        "email": "",
        "hindex": 9,
        "hindex5y": 8,
        "i10index": 9,
        "i10index5y": 7,
        "interests": [
            "Research Scientist"
        ],
        "npubs": 66
    },
    "Kunal Agrawal": {
        "citedby": {
            "2017-02-27": 1276
        },
        "email": "@wustl.edu",
        "hindex": 20,
        "hindex5y": 17,
        "i10index": 31,
        "i10index5y": 28,
        "interests": [
            "Parallel Computing",
            "Algorithms"
        ],
        "npubs": 106
    },
    "Kunle Olukotun": {
        "affiliation": "Stanford University",
        "citedby": {
            "2017-03-07": 15069,
            "2017-03-09": 15071
        },
        "email": "@stanford.edu",
        "hindex": 57,
        "hindex5y": 39,
        "i10index": 116,
        "i10index5y": 80,
        "interests": [
            "computer architecture",
            "parallel computing"
        ],
        "npubs": 221
    },
    "Lawrence Rauchwerger": {
        "affiliation": "Texas A&M University",
        "citedby": {
            "2017-03-07": 3891,
            "2017-03-09": 3891
        },
        "email": "@tamu.edu",
        "hindex": 31,
        "hindex5y": 21,
        "i10index": 63,
        "i10index5y": 34,
        "interests": [
            "parallel computing",
            "compilers",
            "parallel computers"
        ],
        "npubs": 184
    },
    "Lin Jiang": "",
    "Madan Musuvathi": {
        "citedby": {
            "2017-10-27": 4353,
            "2017-11-09": 4368
        },
        "email": "@microsoft.com",
        "hindex": 31,
        "hindex5y": 27,
        "i10index": 53,
        "i10index5y": 45,
        "interests": [
            "Concurrency and Parallelism",
            "Program Verification",
            "Algorithms",
            "Systems",
            "Model Checking"
        ],
        "npubs": 47
    },
    "María Jesús Garzarán": {
        "affiliation": "Intel/University of Illinois at Urbana-Champaign",
        "citedby": {
            "2017-09-03": 1643
        },
        "email": "@uiuc.edu",
        "hindex": 22,
        "hindex5y": 16,
        "i10index": 32,
        "i10index5y": 21,
        "interests": [
            "Parallel Programming",
            "autotuning"
        ],
        "npubs": 86
    },
    "Mark Batty": {
        "affiliation": "University of Kent",
        "citedby": {
            "2017-11-09": 594
        },
        "email": "",
        "hindex": 11,
        "hindex5y": 10,
        "i10index": 11,
        "i10index5y": 11,
        "interests": [],
        "npubs": 36
    },
    "Martin Bättig": "",
    "Martin Rinard": {
        "affiliation": "MIT",
        "citedby": {
            "2017-03-07": 13401,
            "2017-03-09": 13401
        },
        "email": "@lcs.mit.edu",
        "hindex": 59,
        "hindex5y": 40,
        "i10index": 154,
        "i10index5y": 106,
        "interests": [],
        "npubs": 365
    },
    "Martin Schulz": {
        "citedby": {
            "2017-02-27": 5552
        },
        "email": "@llnl.gov",
        "hindex": 40,
        "hindex5y": 31,
        "i10index": 127,
        "i10index5y": 93,
        "interests": [
            "High Performance Computing",
            "Languages and Tools"
        ],
        "npubs": 467
    },
    "Mary Hall": {
        "affiliation": "University of Utah",
        "citedby": {
            "2017-03-07": 5904,
            "2017-03-09": 5905
        },
        "email": "@cs.utah.edu",
        "hindex": 39,
        "hindex5y": 22,
        "i10index": 81,
        "i10index5y": 42,
        "interests": [
            "Parallel computing",
            "compiler technology",
            "performance tuning"
        ],
        "npubs": 205
    },
    "Michael L. Scott": {
        "affiliation": "University of Rochester",
        "citedby": {
            "2017-03-09": 12441
        },
        "email": "@cs.rochester.edu",
        "hindex": 54,
        "hindex5y": 34,
        "i10index": 142,
        "i10index5y": 76,
        "interests": [
            "Concurrency and Synchronization",
            "Parallel Computing",
            "Operating Systems",
            "Programming Languages",
            "Computer Architecture"
        ],
        "npubs": 279
    },
    "Michael Sutton": "",
    "Michael Vollmer": {
        "citedby": {
            "2017-02-26": 1,
            "2017-03-07": 1,
            "2017-03-09": 1
        },
        "email": "@indiana.edu",
        "hindex": 1,
        "hindex5y": 1,
        "i10index": 0,
        "i10index5y": 0,
        "interests": [
            "Programming Languages"
        ],
        "npubs": 3
    },
    "Mike Rainey": {
        "citedby": {
            "2017-02-26": 398
        },
        "email": "@inria.fr",
        "hindex": 10,
        "hindex5y": 9,
        "i10index": 10,
        "i10index5y": 9,
        "interests": [
            "Computer science"
        ],
        "npubs": 28
    },
    "Milind Chabbi": {
        "affiliation": "Hewlet Packard",
        "citedby": {
            "2017-02-26": 142,
            "2017-03-07": 142,
            "2017-03-09": 142
        },
        "email": "@rice.edu",
        "hindex": 7,
        "hindex5y": 6,
        "i10index": 5,
        "i10index5y": 5,
        "interests": [
            "Parallel Computing",
            "Compilers",
            "Performance Analysis"
        ],
        "npubs": 22
    },
    "Milind Kulkarni": {
        "citedby": {
            "2017-02-27": 1692
        },
        "email": "@purdue.edu",
        "hindex": 17,
        "hindex5y": 16,
        "i10index": 26,
        "i10index5y": 22,
        "interests": [
            "Compilers",
            "Programming Languages"
        ],
        "npubs": 125
    },
    "Mingyu Chen": {
        "citedby": {
            "2017-02-27": 757
        },
        "email": "@ict.ac.cn",
        "hindex": 15,
        "hindex5y": 11,
        "i10index": 23,
        "i10index5y": 14,
        "interests": [
            "Computer Architecture",
            "High performance computing"
        ],
        "npubs": 127
    },
    "Moshe Sulamy": "",
    "Naama Ben-David": {
        "affiliation": "Carnegie Mellon University",
        "citedby": {
            "2017-07-09": 13
        },
        "email": "@cs.cmu.edu",
        "hindex": 3,
        "hindex5y": 3,
        "i10index": 0,
        "i10index5y": 0,
        "interests": [
            "concurrent algorithms",
            "parallel algorithms"
        ],
        "npubs": 6
    },
    "Nachshon Cohen": {
        "citedby": {
            "2017-02-26": 43
        },
        "email": "@cs.technion.ac.il",
        "hindex": 4,
        "hindex5y": 4,
        "i10index": 1,
        "i10index5y": 1,
        "interests": [
            "Parallel Data Structures",
            "Memory Mangement",
            "Systems"
        ],
        "npubs": 14
    },
    "Nancy Amato": {
        "affiliation": "Texas A&M University",
        "citedby": {
            "2017-03-07": 8080,
            "2017-03-09": 8081
        },
        "email": "@tamu.edu",
        "hindex": 47,
        "hindex5y": 32,
        "i10index": 140,
        "i10index5y": 92,
        "interests": [
            "motion planning",
            "robotics",
            "computational biology",
            "computational geometry",
            "parallel and distributed computing"
        ],
        "npubs": 400
    },
    "Nathan DeBardeleben": {
        "citedby": {
            "2017-02-26": 627
        },
        "email": "@lanl.gov",
        "hindex": 13,
        "hindex5y": 12,
        "i10index": 16,
        "i10index5y": 13,
        "interests": [
            "Resilience",
            "Reliability",
            "Dependable Computing",
            "Fault Tolerance",
            "High Performance Computing"
        ],
        "npubs": 67
    },
    "Nir Shavit": "",
    "Nirmal Prajapati": {
        "citedby": {
            "2017-11-09": 1
        },
        "email": "@colostate.edu",
        "hindex": 1,
        "hindex5y": 1,
        "i10index": 0,
        "i10index5y": 0,
        "interests": [
            "Performance Modeling",
            "Compilers",
            "Software/Hardware Codesign",
            "Programming Languages",
            "Polyhedral Model"
        ],
        "npubs": 6
    },
    "P. Sadayappan": {
        "affiliation": "Ohio State University",
        "citedby": {
            "2017-02-27": 11189,
            "2017-03-07": 11217,
            "2017-03-09": 11221
        },
        "email": "@cse.ohio-state.edu",
        "hindex": 55,
        "hindex5y": 36,
        "i10index": 206,
        "i10index5y": 108,
        "interests": [
            "Optimizing compilers",
            "parallel and high-performance computing"
        ],
        "npubs": 518
    },
    "Panruo Wu": {
        "citedby": {
            "2017-02-26": 79
        },
        "email": "@cs.ucr.edu",
        "hindex": 5,
        "hindex5y": 5,
        "i10index": 3,
        "i10index5y": 3,
        "interests": [
            "parallel computing",
            "fault tolerant computing",
            "numerical analysis",
            "distributed system"
        ],
        "npubs": 18
    },
    "Paul Kelly": {
        "affiliation": "Imperial College, United Kingdom",
        "citedby": {
            "2017-08-29": 3548
        },
        "email": "@imperial.ac.uk",
        "hindex": 29,
        "hindex5y": 22,
        "i10index": 66,
        "i10index5y": 39,
        "interests": [
            "Compilers",
            "high-performance computing",
            "computer architecture",
            "computational science and engineering"
        ],
        "npubs": 223
    },
    "Paul E. McKenney": {
        "affiliation": "IBM",
        "citedby": {
            "2017-03-07": 4633,
            "2017-03-09": 4633
        },
        "email": "@linux.vnet.ibm.com",
        "hindex": 34,
        "hindex5y": 27,
        "i10index": 99,
        "i10index5y": 77,
        "interests": [
            "Concurrency"
        ],
        "npubs": 214
    },
    "Peizhao Ou": {
        "citedby": {
            "2017-02-26": 57,
            "2017-03-07": 57,
            "2017-03-09": 57
        },
        "email": "@uci.edu",
        "hindex": 1,
        "hindex5y": 1,
        "i10index": 1,
        "i10index5y": 1,
        "interests": [
            "Programming Language",
            "Software Engineering",
            "Concurrent Programming",
            "Model Checking",
            "Program Analysis"
        ],
        "npubs": 4
    },
    "Peng Jiang": {
        "citedby": {
            "2017-02-27": 14
        },
        "email": "@osu.edu",
        "hindex": 2,
        "hindex5y": 2,
        "i10index": 0,
        "i10index5y": 0,
        "interests": [
            "Parallel Computing",
            "SIMD",
            "Program Optimization"
        ],
        "npubs": 4
    },
    "Putt Sakdhnagool": "",
    "Qiang Guan": {
        "citedby": {
            "2017-02-26": 313
        },
        "email": "@lanl.gov",
        "hindex": 11,
        "hindex5y": 11,
        "i10index": 11,
        "i10index5y": 11,
        "interests": [
            "Dependability and Reliability Analysis",
            "High Performance Computing",
            "Failure Detection and Diagnosis in Cloud Systems",
            "Resilience"
        ],
        "npubs": 40
    },
    "R. Govindarajan": {
        "affiliation": "Indian Institue of Science, Bangalore",
        "citedby": {
            "2017-03-07": 2575,
            "2017-03-09": 2574
        },
        "email": "@serc.iisc.ernet.in",
        "hindex": 26,
        "hindex5y": 16,
        "i10index": 63,
        "i10index5y": 33,
        "interests": [
            "Computer Architecture",
            "Compilers",
            "High performance computing"
        ],
        "npubs": 316
    },
    "Robert Clay": {
        "affiliation": "Sandia National Laboratories",
        "citedby": {
            "2017-03-07": 1746,
            "2017-03-09": 1746
        },
        "email": "@cray.com",
        "hindex": 9,
        "hindex5y": 7,
        "i10index": 9,
        "i10index5y": 6,
        "interests": [
            "Computer Arithmetic",
            "Networking",
            "Computer Architecture"
        ],
        "npubs": 33
    },
    "Robert Utterback": {
        "citedby": {
            "2017-02-26": 7
        },
        "email": "@wustl.edu",
        "hindex": 2,
        "hindex5y": 2,
        "i10index": 0,
        "i10index5y": 0,
        "interests": [
            "Parallel Computing"
        ],
        "npubs": 3
    },
    "Rubens Emilio": "",
    "Rudolf Eigenmann": "",
    "Rumen Andonov": {
        "citedby": {
            "2017-02-26": 937
        },
        "email": "@irisa.fr",
        "hindex": 17,
        "hindex5y": 10,
        "i10index": 29,
        "i10index5y": 10,
        "interests": [
            "Combinatorial Optimization",
            "Bioinformatics"
        ],
        "npubs": 112
    },
    "Ryan G. Scott": "",
    "Ryan R. Newton": {
        "citedby": {
            "2017-02-26": 2058,
            "2017-03-07": 2066,
            "2017-03-09": 2068
        },
        "email": "@indiana.edu",
        "hindex": 16,
        "hindex5y": 14,
        "i10index": 23,
        "i10index5y": 19,
        "interests": [
            "Programming Languages",
            "Parallelism",
            "Stream Processing"
        ],
        "npubs": 76
    },
    "Samuel Midkiff": {
        "affiliation": "Purdue University",
        "citedby": {
            "2017-02-26": 4502,
            "2017-03-07": 4507,
            "2017-03-09": 4508
        },
        "email": "",
        "hindex": 34,
        "hindex5y": 19,
        "i10index": 66,
        "i10index5y": 32,
        "interests": [],
        "npubs": 155
    },
    "Samyam Rajbhandari": {
        "affiliation": "The Ohio State University",
        "citedby": {
            "2017-03-24": 45,
            "2017-04-07": 45
        },
        "email": "@microsoft.com",
        "hindex": 4,
        "hindex5y": 4,
        "i10index": 2,
        "i10index5y": 2,
        "interests": [
            "Deep Learning",
            "High Performance Computing",
            "Systems"
        ],
        "npubs": 12
    },
    "Sandhya Dwarkadas": {
        "affiliation": "University of Rochester",
        "citedby": {
            "2017-03-07": 10533,
            "2017-03-09": 10534
        },
        "email": "@cs.rochester.edu",
        "hindex": 47,
        "hindex5y": 26,
        "i10index": 98,
        "i10index5y": 48,
        "interests": [],
        "npubs": 216
    },
    "Sanjay Rajopadhye": {
        "citedby": {
            "2017-02-26": 2831
        },
        "email": "@colostate.edu",
        "hindex": 28,
        "hindex5y": 16,
        "i10index": 72,
        "i10index5y": 27,
        "interests": [],
        "npubs": 205
    },
    "Satish Narayanasamy": {
        "affiliation": "University of Michigan",
        "citedby": {
            "2017-03-07": 2336,
            "2017-03-09": 2337
        },
        "email": "@umich.edu",
        "hindex": 25,
        "hindex5y": 22,
        "i10index": 33,
        "i10index5y": 27,
        "interests": [],
        "npubs": 71
    },
    "Sean Blanchard": "",
    "Sergei Shudler": "",
    "Seth Copen Goldstein": {
        "affiliation": "Carnegie Mellon University",
        "citedby": {
            "2017-03-07": 9633,
            "2017-03-09": 9633
        },
        "email": "@cmu.edu",
        "hindex": 41,
        "hindex5y": 23,
        "i10index": 88,
        "i10index5y": 43,
        "interests": [],
        "npubs": 188
    },
    "Shasha Wen": "",
    "Sherman Kisner": "",
    "Shuangbai Xue": "",
    "Sihuan Li": "",
    "Sreepathi Pai": {
        "citedby": {
            "2017-02-26": 142
        },
        "email": "@cs.rochester.edu",
        "hindex": 4,
        "hindex5y": 4,
        "i10index": 3,
        "i10index5y": 3,
        "interests": [
            "Heterogeneous Computer Systems",
            "Computer Architecture",
            "Programming Systems",
            "Compilers"
        ],
        "npubs": 13
    },
    "Sriram Krishnamoorthy": {
        "citedby": {
            "2017-02-27": 2798
        },
        "email": "@pnnl.gov",
        "hindex": 25,
        "hindex5y": 22,
        "i10index": 56,
        "i10index5y": 44,
        "interests": [
            "High performance computing",
            "runtime systems",
            "fault tolerance",
            "parallel programming models"
        ],
        "npubs": 151
    },
    "Sylvain Collange": {
        "citedby": {
            "2017-02-26": 688
        },
        "email": "@inria.fr",
        "hindex": 12,
        "hindex5y": 11,
        "i10index": 16,
        "i10index5y": 11,
        "interests": [
            "Computer architecture",
            "graphics processing units",
            "GPGPU",
            "compilers",
            "computer arithmetic"
        ],
        "npubs": 63
    },
    "Tal Ben-Nun": {
        "citedby": {
            "2017-02-26": 189,
            "2017-03-07": 190,
            "2017-03-09": 190
        },
        "email": "@cs.huji.ac.il",
        "hindex": 6,
        "hindex5y": 6,
        "i10index": 3,
        "i10index5y": 3,
        "interests": [
            "Parallel Algorithms",
            "Massively Parallel Architectures",
            "Distributed Algorithms",
            "Nonlinear Optimization"
        ],
        "npubs": 16
    },
    "Tao B. Schardl": {
        "citedby": {
            "2017-02-26": 220,
            "2017-03-07": 221,
            "2017-03-09": 221
        },
        "email": "@mit.edu",
        "hindex": 6,
        "hindex5y": 6,
        "i10index": 5,
        "i10index5y": 5,
        "interests": [
            "software performance engineering",
            "parallelism",
            "programming-language technologies",
            "dynamic-analysis tools",
            "algorithms"
        ],
        "npubs": 22
    },
    "Tatiana Shpeisman": "",
    "Thomas R. Gross": {
        "citedby": {
            "2017-02-26": 1614,
            "2017-03-07": 1614,
            "2017-03-09": 1614
        },
        "email": "@tomgross.net",
        "hindex": 20,
        "hindex5y": 11,
        "i10index": 37,
        "i10index5y": 12,
        "interests": [
            "Human-Centred Computing",
            "HCI",
            "CSCW",
            "UbiComp"
        ],
        "npubs": 247
    },
    "Tim Harris": {
        "affiliation": "Oracle",
        "citedby": {
            "2017-03-07": 18721,
            "2017-03-09": 18727
        },
        "email": "@oracle.com",
        "hindex": 39,
        "hindex5y": 30,
        "i10index": 92,
        "i10index5y": 62,
        "interests": [
            "Parallel programming",
            "operating systems",
            "computer architecture",
            "runtime systems",
            "transactional memory"
        ],
        "npubs": 217
    },
    "Timothy G. Rogers": {
        "citedby": {
            "2017-02-26": 347,
            "2017-03-07": 350,
            "2017-03-09": 350
        },
        "email": "@purdue.edu",
        "hindex": 4,
        "hindex5y": 4,
        "i10index": 4,
        "i10index5y": 4,
        "interests": [],
        "npubs": 15
    },
    "Timothy Kaler": {
        "citedby": {
            "2017-02-26": 44
        },
        "email": "@mit.edu",
        "hindex": 3,
        "hindex5y": 3,
        "i10index": 2,
        "i10index5y": 2,
        "interests": [
            "parallel algorithms",
            "programming languages",
            "performance engineering",
            "graph algorithms"
        ],
        "npubs": 9
    },
    "Tobias Grosser": {
        "citedby": {
            "2017-02-27": 563
        },
        "email": "@inf.ethz.ch",
        "hindex": 12,
        "hindex5y": 12,
        "i10index": 15,
        "i10index5y": 15,
        "interests": [],
        "npubs": 27
    },
    "Torsten Hoefler": {
        "citedby": {
            "2017-02-26": 3209
        },
        "email": "@inf.ethz.ch",
        "hindex": 31,
        "hindex5y": 27,
        "i10index": 82,
        "i10index5y": 72,
        "interests": [
            "Parallel and Distributed Computing",
            "High Performance Computing",
            "Networking",
            "Message Passing Interface"
        ],
        "npubs": 261
    },
    "Tsung Tai Yeh": "",
    "Umut A. Acar": {
        "citedby": {
            "2017-02-26": 2191,
            "2017-05-15": 2295
        },
        "email": "@cs.cmu.edu",
        "hindex": 25,
        "hindex5y": 18,
        "i10index": 45,
        "i10index5y": 39,
        "interests": [
            "Programming languages",
            "parallel computing",
            "algorithms",
            "software systems"
        ],
        "npubs": 112
    },
    "Uzi Vishkin": {
        "affiliation": "University of Maryland",
        "citedby": {
            "2017-03-07": 11532,
            "2017-03-09": 11535
        },
        "email": "@umd.edu",
        "hindex": 55,
        "hindex5y": 24,
        "i10index": 125,
        "i10index5y": 57,
        "interests": [
            "Parallel computing",
            "Parallel algorithms"
        ],
        "npubs": 249
    },
    "Waruna Ranasinghe": "",
    "Weihua Zhang": {
        "citedby": {
            "2017-02-26": 143
        },
        "email": "@fudan.edu.cn",
        "hindex": 7,
        "hindex5y": 7,
        "i10index": 3,
        "i10index5y": 3,
        "interests": [
            "Computer Architecture",
            "Compiler Optimization",
            "Parallelization"
        ],
        "npubs": 40
    },
    "Weimin Zheng": {
        "affiliation": "Tsinghua University",
        "citedby": {
            "2017-07-03": 6158
        },
        "email": "@tsinghua.edu.cn",
        "hindex": 31,
        "hindex5y": 24,
        "i10index": 108,
        "i10index5y": 65,
        "interests": [
            "Computer Science"
        ],
        "npubs": 659
    },
    "Wenguang Chen": "",
    "Wenyun Zhao": "",
    "Wiktor Jakubiuk": "",
    "William S. Moses": {
        "citedby": {
            "2017-02-26": 1,
            "2017-03-07": 1,
            "2017-03-09": 1
        },
        "email": "@mit.edu",
        "hindex": 1,
        "hindex5y": 1,
        "i10index": 0,
        "i10index5y": 0,
        "interests": [],
        "npubs": 7
    },
    "Xiao Wang": {
        "citedby": {
            "2017-10-29": 13
        },
        "email": "@childrens.harvard.edu",
        "hindex": 2,
        "hindex5y": 2,
        "i10index": 0,
        "i10index5y": 0,
        "interests": [
            "High Performance Computing",
            "Image Processing"
        ],
        "npubs": 4
    },
    "Xin Liang": {
        "citedby": {
            "2017-11-09": 12
        },
        "email": "@ucr.edu",
        "hindex": 3,
        "hindex5y": 3,
        "i10index": 0,
        "i10index5y": 0,
        "interests": [
            "High Performance Computing",
            "Fault Tolerance",
            "Deep Learning"
        ],
        "npubs": 6
    },
    "Xin3 Wang": "",
    "Xiongchao Tang": "",
    "Xipeng Shen": {
        "citedby": {
            "2017-02-26": 7729
        },
        "email": "@ncsu.edu",
        "hindex": 35,
        "hindex5y": 30,
        "i10index": 134,
        "i10index5y": 102,
        "interests": [
            "Compiler",
            "High performance computing",
            "GPU",
            "Artificial intelligence",
            "Machine learning"
        ],
        "npubs": 1854
    },
    "Xiuxia Zhang": {
        "citedby": {
            "2017-11-09": 11
        },
        "email": "@ict.ac.cn",
        "hindex": 3,
        "hindex5y": 3,
        "i10index": 0,
        "i10index5y": 0,
        "interests": [
            "parallel computing",
            "compiler",
            "computer architecture",
            "deep learning"
        ],
        "npubs": 11
    },
    "Xu Liu": {
        "citedby": {
            "2017-02-26": 219
        },
        "email": "@cs.wm.edu",
        "hindex": 8,
        "hindex5y": 8,
        "i10index": 8,
        "i10index5y": 8,
        "interests": [
            "Parallel computing",
            "Compiler",
            "Performance analysis"
        ],
        "npubs": 32
    },
    "Yaron Meirovitch": "",
    "Yue Zhao": {
        "citedby": {
            "2017-11-09": 87
        },
        "email": "@ncsu.edu",
        "hindex": 5,
        "hindex5y": 5,
        "i10index": 3,
        "i10index5y": 3,
        "interests": [
            "compiler",
            "machine learning"
        ],
        "npubs": 15
    },
    "Yuxiong He": {
        "affiliation": "Microsoft",
        "citedby": {
            "2017-03-07": 921,
            "2017-03-09": 921
        },
        "email": "@microsoft.com",
        "hindex": 18,
        "hindex5y": 16,
        "i10index": 24,
        "i10index5y": 22,
        "interests": [
            "Algorithm",
            "parallel processing",
            "computer systems",
            "scheduling"
        ],
        "npubs": 82
    },
    "Zhaoguo Wang": {
        "citedby": {
            "2017-02-26": 122
        },
        "email": "",
        "hindex": 5,
        "hindex5y": 5,
        "i10index": 4,
        "i10index5y": 4,
        "interests": [],
        "npubs": 7
    },
    "Zhijia Zhao": {
        "citedby": {
            "2017-02-26": 147
        },
        "email": "@cs.ucr.edu",
        "hindex": 6,
        "hindex5y": 6,
        "i10index": 3,
        "i10index5y": 3,
        "interests": [
            "programing systems",
            "parallel computing",
            "big data",
            "mobile computing"
        ],
        "npubs": 32
    },
    "Ziyun Wei": "",
    "Zizhong Chen": {
        "citedby": {
            "2017-02-26": 8294
        },
        "email": "@cs.ucr.edu",
        "hindex": 23,
        "hindex5y": 18,
        "i10index": 175,
        "i10index5y": 112,
        "interests": [
            "High Performance Computing",
            "Parallel Computing",
            "Algorithm Based Fault Tolerance",
            "Numerical Linear Algebra"
        ],
        "npubs": 3000
    }
}
