# Supplementary material for: A survey of accepted authors in computer systems conferences
Source: PeerJ Comput Sci. 2020 Sep 28;6:e299. doi: 10.7717/peerj-cs.299 (PMC7924675; doi:10.7717/peerj-cs.299)
Supplement: Supplemental Information 2 — This is a snapshot of the github repository that includes the data and source code required to reproduce this paper (except for confidential survey data). The snapshot represents commit 6663a253f1ac4dc351a78ccc74c0de80c7cc06ad of http://github.com/eitanf/sysconf. The most pertinent article files are under pubs/diversity-survey/. [file peerj-cs-06-299-s002.bz2 › sysconf/data/authors/SIGMOD.json]

{
    "Abdul Wasay": {
        "citedby": {
            "2017-04-28": 10,
            "2017-05-14": 11
        },
        "email": "@g.harvard.edu",
        "hindex": 1,
        "hindex5y": 1,
        "i10index": 1,
        "i10index5y": 1,
        "interests": [
            "Data Systems"
        ],
        "npubs": 2
    },
    "Abhijith Kashyap": "",
    "Abhishek Roy": {
        "citedby": {
            "2017-04-28": 198,
            "2017-05-14": 199
        },
        "email": "@cs.umass.edu",
        "hindex": 3,
        "hindex5y": 3,
        "i10index": 2,
        "i10index5y": 2,
        "interests": [
            "Database Systems",
            "Large-Scale Data Analysis"
        ],
        "npubs": 3
    },
    "Abolfazl Asudeh": {
        "citedby": {
            "2017-04-28": 13,
            "2017-05-14": 13
        },
        "email": "@mavs.uta.edu",
        "hindex": 3,
        "hindex5y": 2,
        "i10index": 0,
        "i10index5y": 0,
        "interests": [
            "Database",
            "Data mining",
            "Algorithms"
        ],
        "npubs": 10
    },
    "Aditya Parameswaran": {
        "affiliation": "University of Illinois Urbana-Champaign, USA",
        "citedby": {
            "2017-04-27": 1677,
            "2017-05-14": 1722
        },
        "email": "@cs.stanford.edu",
        "hindex": 26,
        "hindex5y": 24,
        "i10index": 34,
        "i10index5y": 34,
        "interests": [
            "Data Management",
            "Data Mining",
            "Crowdsourcing",
            "Data Integration",
            "Data Extraction"
        ],
        "npubs": 94
    },
    "Ahmad Shahab Tajik": "",
    "Akhil Arora": {
        "citedby": {
            "2017-04-28": 44,
            "2017-05-14": 45
        },
        "email": "@xerox.com",
        "hindex": 3,
        "hindex5y": 3,
        "i10index": 2,
        "i10index5y": 2,
        "interests": [
            "Data Mining",
            "Databases: Indexing and Information Retrieval",
            "Machine Learning",
            "Image Processing"
        ],
        "npubs": 8
    },
    "Alan Fekete": {
        "citedby": {
            "2017-04-27": 4307,
            "2017-05-14": 4330
        },
        "email": "@sydney.edu.au",
        "hindex": 36,
        "hindex5y": 25,
        "i10index": 76,
        "i10index5y": 43,
        "interests": [
            "Database Management",
            "Transaction management",
            "Distributed Systems",
            "Computing education"
        ],
        "npubs": 172
    },
    "Alan Fern": {
        "citedby": {
            "2017-04-27": 3354,
            "2017-05-14": 3354
        },
        "email": "@eecs.oregonstate.edu",
        "hindex": 29,
        "hindex5y": 23,
        "i10index": 69,
        "i10index5y": 55,
        "interests": [
            "Artificial Intelligence",
            "Machine Learning",
            "Automated Planning"
        ],
        "npubs": 204
    },
    "Alberto Lerner": "",
    "Alejandro Buchmann": {
        "citedby": {
            "2017-04-28": 8093,
            "2017-05-14": 8105
        },
        "email": "@informatik.tu-darmstadt.de",
        "hindex": 42,
        "hindex5y": 22,
        "i10index": 136,
        "i10index5y": 63,
        "interests": [
            "Databases and Distributed Systems Group"
        ],
        "npubs": 327
    },
    "Alekh Jindal": {
        "citedby": {
            "2017-04-27": 924,
            "2017-05-14": 931
        },
        "email": "@microsoft.com",
        "hindex": 12,
        "hindex5y": 12,
        "i10index": 14,
        "i10index5y": 13,
        "interests": [
            "Database Systems",
            "Information Systems",
            "Cloud Computing"
        ],
        "npubs": 33
    },
    "Alexandra Meliou": {
        "citedby": {
            "2017-04-27": 663,
            "2017-05-14": 668
        },
        "email": "@cs.umass.edu",
        "hindex": 12,
        "hindex5y": 12,
        "i10index": 16,
        "i10index5y": 15,
        "interests": [
            "databases",
            "data management",
            "provenance",
            "Reverse Data Management",
            "data provenance"
        ],
        "npubs": 47
    },
    "Alexandros Labrinidis": {
        "citedby": {
            "2017-04-27": 3200,
            "2017-05-14": 3220
        },
        "email": "@cs.pitt.edu",
        "hindex": 26,
        "hindex5y": 17,
        "i10index": 52,
        "i10index5y": 28,
        "interests": [
            "Big Data",
            "Data Management",
            "Data Stream Processing"
        ],
        "npubs": 147
    },
    "Alin Deutsch": {
        "citedby": {
            "2017-04-27": 5847,
            "2017-05-14": 5854
        },
        "email": "@eng.ucsd.edu",
        "hindex": 36,
        "hindex5y": 23,
        "i10index": 62,
        "i10index5y": 43,
        "interests": [
            "Databases"
        ],
        "npubs": 120
    },
    "Altigran-Soares Dasilva": {
        "citedby": {
            "2017-04-27": 3749,
            "2017-05-14": 3761
        },
        "email": "@icomp.ufam.edu.br",
        "hindex": 29,
        "hindex5y": 19,
        "i10index": 62,
        "i10index5y": 34,
        "interests": [
            "Databases",
            "Information Retrieval",
            "Web Data Management"
        ],
        "npubs": 165
    },
    "Alvin Cheung": "",
    "Amir Shaikhha": {
        "citedby": {
            "2017-04-27": 45,
            "2017-05-14": 47
        },
        "email": "@epfl.ch",
        "hindex": 3,
        "hindex5y": 3,
        "i10index": 2,
        "i10index5y": 2,
        "interests": [
            "Databases",
            "Compilers"
        ],
        "npubs": 9
    },
    "Amit Chavan": {
        "citedby": {
            "2017-04-28": 82,
            "2017-05-14": 84
        },
        "email": "@cs.umd.edu",
        "hindex": 4,
        "hindex5y": 4,
        "i10index": 3,
        "i10index5y": 3,
        "interests": [
            "Databases",
            "Approximation Algorithms"
        ],
        "npubs": 8
    },
    "Amol Deshpande": {
        "citedby": {
            "2017-04-28": 8240,
            "2017-05-14": 8255
        },
        "email": "@cs.umd.edu",
        "hindex": 37,
        "hindex5y": 27,
        "i10index": 69,
        "i10index5y": 62,
        "interests": [
            "Databases"
        ],
        "npubs": 135
    },
    "Andreas Behrend": {
        "citedby": {
            "2017-04-28": 206,
            "2017-05-14": 207
        },
        "email": "@cs.uni-bonn.de",
        "hindex": 8,
        "hindex5y": 6,
        "i10index": 4,
        "i10index5y": 2,
        "interests": [
            "Information Systems",
            "Stream and Event Processing",
            "Monitoring Applications",
            "Health Informatics",
            "LP"
        ],
        "npubs": 64
    },
    "Andrew Pavlo": {
        "citedby": {
            "2017-04-27": 2695,
            "2017-05-14": 2710
        },
        "email": "@cs.cmu.edu",
        "hindex": 16,
        "hindex5y": 16,
        "i10index": 18,
        "i10index5y": 18,
        "interests": [
            "Databases",
            "Database Systems",
            "Data Management",
            "Distributed Systems"
        ],
        "npubs": 42
    },
    "Angela Bonifati": {
        "citedby": {
            "2017-04-27": 2662,
            "2017-05-14": 2678
        },
        "email": "@univ-lyon1.fr",
        "hindex": 26,
        "hindex5y": 17,
        "i10index": 34,
        "i10index5y": 25,
        "interests": [
            "Databases and graphs"
        ],
        "npubs": 104
    },
    "Tien Tuan Anh Dinh": {
        "citedby": {
            "2019-01-09": 443
        },
        "email": "@comp.nus.edu.sg",
        "hindex": 10,
        "hindex5y": 9,
        "i10index": 11,
        "i10index5y": 7,
        "interests": [],
        "npubs": 37
    },
    "Anhai Doan": {
        "citedby": {
            "2017-03-07": 11579,
            "2017-03-09": 11580,
            "2017-04-28": 11860,
            "2017-05-14": 11905
        },
        "email": "@cs.wisc.edu",
        "hindex": 51,
        "hindex5y": 32,
        "i10index": 83,
        "i10index5y": 64,
        "interests": [
            "Data integration",
            "data science",
            "big data",
            "crowdsourcing",
            "data-centric software eco-systems"
        ],
        "npubs": 153
    },
    "Anshuman Dutt": {
        "citedby": {
            "2017-04-28": 31,
            "2017-05-14": 32
        },
        "email": "@microsoft.com",
        "hindex": 3,
        "hindex5y": 3,
        "i10index": 1,
        "i10index5y": 1,
        "interests": [
            "query optimization",
            "robust query processing",
            "adaptive query processing",
            "selectivity estimation",
            "cardinality estimation"
        ],
        "npubs": 6
    },
    "Anthony K. H. Tung": {
        "citedby": {
            "2017-04-27": 8003,
            "2017-05-14": 8042
        },
        "email": "@comp.nus.edu.sg",
        "hindex": 44,
        "hindex5y": 32,
        "i10index": 93,
        "i10index5y": 77,
        "interests": [
            "Databases",
            "Data Mining"
        ],
        "npubs": 177
    },
    "Anurag Khandelwal": {
        "citedby": {
            "2017-04-28": 23,
            "2017-05-14": 24
        },
        "email": "@berkeley.edu",
        "hindex": 2,
        "hindex5y": 2,
        "i10index": 1,
        "i10index5y": 1,
        "interests": [
            "Big Data Analytics",
            "Data Compression",
            "Data Stores"
        ],
        "npubs": 6
    },
    "Arash Termehchy": "",
    "Arnab Nandi": {
        "citedby": {
            "2017-04-27": 909,
            "2017-05-14": 920
        },
        "email": "@arnab.org",
        "hindex": 12,
        "hindex5y": 11,
        "i10index": 13,
        "i10index5y": 12,
        "interests": [
            "Databases"
        ],
        "npubs": 46
    },
    "Arun Kumar": {
        "citedby": {
            "2018-01-28": 753
        },
        "hindex": 11,
        "hindex5y": 11,
        "i10index": 11,
        "i10index5y": 11,
        "interests": [
            "Data Management Systems",
            "Data Analytics",
            "Machine Learning"
        ],
        "npubs": 26
    },
    "Arvind Arasu": "",
    "Ashraf Aboulnaga": {
        "citedby": {
            "2017-04-27": 2994,
            "2017-05-14": 3008
        },
        "email": "@qf.org.qa",
        "hindex": 29,
        "hindex5y": 24,
        "i10index": 46,
        "i10index5y": 40,
        "interests": [
            "Databases",
            "Cloud computing"
        ],
        "npubs": 88
    },
    "Ashwin Machanavajjhala": {
        "citedby": {
            "2017-04-27": 5950,
            "2017-05-14": 5987
        },
        "email": "@cs.duke.edu",
        "hindex": 25,
        "hindex5y": 22,
        "i10index": 33,
        "i10index5y": 32,
        "interests": [
            "Privacy",
            "Big-data",
            "Entity Resolution"
        ],
        "npubs": 75
    },
    "Asif Khan": {
        "citedby": {
            "2017-04-28": 367,
            "2017-05-14": 373
        },
        "email": "@stanford.edu",
        "hindex": 2,
        "hindex5y": 2,
        "i10index": 1,
        "i10index5y": 1,
        "interests": [],
        "npubs": 7
    },
    "Asterios Katsifodimos": {
        "citedby": {
            "2017-04-27": 214,
            "2017-05-14": 221
        },
        "email": "@tudelft.nl",
        "hindex": 9,
        "hindex5y": 8,
        "i10index": 9,
        "i10index5y": 8,
        "interests": [
            "Data management",
            "scalable data analysis",
            "parallel processing language models",
            "materialized views",
            "query optimization."
        ],
        "npubs": 22
    },
    "Avraham Shinnar": "",
    "Avrilia Floratou": {
        "citedby": {
            "2017-04-27": 386,
            "2017-05-14": 387
        },
        "email": "@microsoft.com",
        "hindex": 5,
        "hindex5y": 5,
        "i10index": 5,
        "i10index5y": 5,
        "interests": [
            "Databases",
            "Big Data",
            "Cloud Computing"
        ],
        "npubs": 17
    },
    "Azade Nazi": {
        "citedby": {
            "2017-04-28": 110,
            "2017-05-14": 111
        },
        "email": "@mavs.uta.edu",
        "hindex": 5,
        "hindex5y": 5,
        "i10index": 2,
        "i10index5y": 2,
        "interests": [
            "Data Mining",
            "Hidden Graph",
            "Database",
            "Social Network Analysis",
            "Machine Learning."
        ],
        "npubs": 19
    },
    "Badrish Chandramouli": {
        "citedby": {
            "2017-04-28": 900,
            "2017-05-14": 907
        },
        "email": "@microsoft.com",
        "hindex": 18,
        "hindex5y": 15,
        "i10index": 24,
        "i10index5y": 21,
        "interests": [
            "Databases",
            "Streams",
            "Big Data",
            "Data Management"
        ],
        "npubs": 81
    },
    "Barzan Mozafari": {
        "citedby": {
            "2017-04-28": 1158,
            "2017-05-14": 1178
        },
        "email": "@umich.edu",
        "hindex": 16,
        "hindex5y": 14,
        "i10index": 21,
        "i10index5y": 19,
        "interests": [
            "Approximate Query Processing",
            "Database Workload Management",
            "Distributed Systems",
            "Crowdsourcing",
            "Data Mining"
        ],
        "npubs": 44
    },
    "Beng Chin Ooi": {
        "citedby": {
            "2017-04-27": 16417,
            "2017-05-14": 16490
        },
        "email": "@comp.nus.edu.sg",
        "hindex": 70,
        "hindex5y": 46,
        "i10index": 209,
        "i10index5y": 141,
        "interests": [
            "Databases",
            "distributed systems",
            "data analytics"
        ],
        "npubs": 325
    },
    "Benny Kimelfeld": {
        "affiliation": "Technion – Israel Institute of Technology, Israel",
        "citedby": {
            "2017-04-27": 1732,
            "2017-05-14": 1737
        },
        "email": "@cs.technion.ac.il",
        "hindex": 22,
        "hindex5y": 18,
        "i10index": 42,
        "i10index5y": 31,
        "interests": [
            "Databases",
            "Information Extraction",
            "Data Mining"
        ],
        "npubs": 88
    },
    "Bill Howe": {
        "citedby": {
            "2017-04-27": 2752,
            "2017-05-14": 2768
        },
        "email": "@uw.edu",
        "hindex": 25,
        "hindex5y": 24,
        "i10index": 41,
        "i10index5y": 36,
        "interests": [
            "Data Management",
            "Data Science for Social Good",
            "Scientific Databases",
            "Visualization"
        ],
        "npubs": 134
    },
    "Bin Cui": {
        "citedby": {
            "2017-04-28": 2540,
            "2017-05-14": 2556
        },
        "email": "@pku.edu.cn",
        "hindex": 28,
        "hindex5y": 26,
        "i10index": 60,
        "i10index5y": 50,
        "interests": [
            "Database",
            "Data analytics"
        ],
        "npubs": 150
    },
    "Bin Dong": {
        "citedby": {
            "2017-04-28": 187,
            "2017-05-14": 196
        },
        "email": "@lbl.gov",
        "hindex": 8,
        "hindex5y": 7,
        "i10index": 5,
        "i10index5y": 5,
        "interests": [
            "Parallel Storage/Computing",
            "parallel sorting",
            "parallel data index",
            "scientific data analysis",
            "machine learning"
        ],
        "npubs": 37
    },
    "Bo Tang": {
        "email": "",
        "citedby": {
            "2018-01-28": 16
        },
        "hindex": 2,
        "hindex5y": 2,
        "i10index": 0,
        "i10index5y": 0,
        "interests": [
            "Similarity Search",
            "Data Exploration"
        ],
        "npubs": 11
    },
    "Bo Zhao": {
        "citedby": {
            "2017-04-27": 1023,
            "2017-05-14": 1043
        },
        "email": "@pinterest.com",
        "hindex": 15,
        "hindex5y": 13,
        "i10index": 20,
        "i10index5y": 18,
        "interests": [
            "Machine Learning",
            "Data Mining",
            "Recommender Systems",
            "Text Mining"
        ],
        "npubs": 37
    },
    "Bogdan Cautis": {
        "citedby": {
            "2017-04-27": 515,
            "2017-05-14": 517
        },
        "email": "@u-psud.fr",
        "hindex": 13,
        "hindex5y": 10,
        "i10index": 16,
        "i10index5y": 11,
        "interests": [
            "Data management",
            "Web",
            "social data",
            "theory",
            "information retrieval"
        ],
        "npubs": 52
    },
    "Bohan Zhang": "",
    "Bongki Moon": {
        "citedby": {
            "2017-04-27": 6129,
            "2017-05-14": 6143
        },
        "email": "@snu.ac.kr",
        "hindex": 32,
        "hindex5y": 18,
        "i10index": 59,
        "i10index5y": 32,
        "interests": [
            "Database Systems",
            "Scalable Systems"
        ],
        "npubs": 111
    },
    "Boon Thau Loo": {
        "citedby": {
            "2017-02-02": 5918,
            "2017-03-20": 5978,
            "2017-03-31": 6015,
            "2017-04-23": 6091,
            "2017-04-28": 6098,
            "2017-05-14": 6113
        },
        "email": "@cis.upenn.edu",
        "hindex": 31,
        "hindex5y": 26,
        "i10index": 81,
        "i10index5y": 73,
        "interests": [
            "Databases",
            "networking",
            "distributed systems"
        ],
        "npubs": 215
    },
    "Boris Glavic": {
        "citedby": {
            "2017-04-27": 504,
            "2017-05-14": 511
        },
        "email": "@iit.edu",
        "hindex": 13,
        "hindex5y": 12,
        "i10index": 15,
        "i10index5y": 14,
        "interests": [
            "Databases",
            "Data Provenance",
            "Data Integration"
        ],
        "npubs": 62
    },
    "Brandon Fain": "",
    "Brett Walenz": "",
    "Caleb Horst": "",
    "Carlo Curino": {
        "affiliation": "Microsoft, USA",
        "citedby": {
            "2017-04-27": 3757,
            "2017-05-14": 3807
        },
        "email": "@microsoft.com",
        "hindex": 27,
        "hindex5y": 24,
        "i10index": 45,
        "i10index5y": 38,
        "interests": [
            "Scaling Relational Databases",
            "Scaling Machine Learning",
            "Hadoop",
            "Workload management"
        ],
        "npubs": 92
    },
    "Carlo Sartiani": "",
    "Carlos Ordonez": {
        "citedby": {
            "2017-04-27": 2593,
            "2017-05-14": 2607
        },
        "email": "@cs.uh.edu",
        "hindex": 26,
        "hindex5y": 22,
        "i10index": 49,
        "i10index5y": 32,
        "interests": [
            "Parallel Systems",
            "Big Data"
        ],
        "npubs": 143
    },
    "Carsten Binnig": {
        "citedby": {
            "2017-04-27": 823,
            "2017-05-14": 828
        },
        "email": "@brown.edu",
        "hindex": 14,
        "hindex5y": 13,
        "i10index": 18,
        "i10index5y": 17,
        "interests": [
            "Databases",
            "Big Data",
            "Analytics"
        ],
        "npubs": 54
    },
    "Ce Zhang": {
        "citedby": {
            "2017-04-28": 933,
            "2017-05-14": 961
        },
        "email": "@inf.ethz.ch",
        "hindex": 18,
        "hindex5y": 18,
        "i10index": 25,
        "i10index5y": 25,
        "interests": [
            "Database Systems",
            "Machine Learning Systems"
        ],
        "npubs": 56
    },
    "Chao Tian": "",
    "Chao Xie": {
        "citedby": {
            "2018-01-28": 82
        },
        "hindex": 3,
        "hindex5y": 3,
        "i10index": 3,
        "i10index5y": 3,
        "interests": [
            "Distributed Systems",
            "Database Systems"
        ],
        "npubs": 7
    },
    "Charalampos Papamanthou": {
        "citedby": {
            "2017-04-28": 2672,
            "2017-05-14": 2715
        },
        "email": "@umd.edu",
        "hindex": 20,
        "hindex5y": 19,
        "i10index": 33,
        "i10index5y": 27,
        "interests": [
            "Security and Cryptography"
        ],
        "npubs": 71
    },
    "Chee-Yong Chan": {
        "citedby": {
            "2017-04-28": 4830,
            "2017-05-14": 4842
        },
        "email": "@comp.nus.edu.sg",
        "hindex": 29,
        "hindex5y": 20,
        "i10index": 45,
        "i10index5y": 31,
        "interests": [
            "database systems"
        ],
        "npubs": 87
    },
    "Chen Chen": "",
    "Chen Li": "",
    "Cheng Long": {
        "citedby": {
            "2017-04-28": 172,
            "2017-05-14": 174
        },
        "email": "@qub.ac.uk",
        "hindex": 7,
        "hindex5y": 7,
        "i10index": 5,
        "i10index5y": 5,
        "interests": [
            "Database",
            "data mining",
            "data analytics"
        ],
        "npubs": 15
    },
    "Chengfei Liu": "",
    "Chengliang Chai": {
        "citedby": {
            "2018-01-28": 27
        },
        "hindex": 2,
        "hindex5y": 2,
        "i10index": 1,
        "i10index5y": 1,
        "interests": [
            "Data cleaning and integration"
        ],
        "npubs": 2
    },
    "Chris Jermaine": {
        "citedby": {
            "2017-04-28": 2142,
            "2017-05-14": 2162
        },
        "email": "@cs.rice.edu",
        "hindex": 25,
        "hindex5y": 19,
        "i10index": 43,
        "i10index5y": 34,
        "interests": [
            "Databases",
            "Data Management",
            "Data Analytics"
        ],
        "npubs": 92
    },
    "Christoph Koch": {
        "citedby": {
            "2017-04-27": 5954,
            "2017-05-14": 5977
        },
        "email": "@epfl.ch",
        "hindex": 42,
        "hindex5y": 26,
        "i10index": 84,
        "i10index5y": 61,
        "interests": [
            "Database Systems",
            "Theoretical Computer Science",
            "Compilers",
            "Logic"
        ],
        "npubs": 165
    },
    "Christopher Re": {
        "citedby": {
            "2017-03-07": 5660,
            "2017-03-09": 5661,
            "2017-04-28": 5975,
            "2017-05-01": 5999,
            "2017-05-13": 6034,
            "2017-05-14": 6034,
            "2017-05-25": 6124
        },
        "email": "@cs.stanford.edu",
        "hindex": 37,
        "hindex5y": 32,
        "i10index": 78,
        "i10index5y": 67,
        "interests": [
            "Databases",
            "data management",
            "machine learning"
        ],
        "npubs": 169
    },
    "Chuan Lei": {
        "citedby": {
            "2018-01-28": 86
        },
        "hindex": 7,
        "hindex5y": 7,
        "i10index": 4,
        "i10index5y": 4,
        "interests": [
            "Data Management",
            "Databases",
            "Data Analytics"
        ],
        "npubs": 14
    },
    "Chunbin Lin": {
        "citedby": {
            "2017-04-28": 50,
            "2017-05-14": 59
        },
        "email": "@eng.ucsd.edu",
        "hindex": 4,
        "hindex5y": 4,
        "i10index": 2,
        "i10index5y": 2,
        "interests": [
            "Databases"
        ],
        "npubs": 23
    },
    "Chunming Hu": "",
    "Chunzhi Su": "",
    "Claude Barthels": {
        "citedby": {
            "2017-04-28": 26,
            "2017-05-14": 31
        },
        "email": "@inf.ethz.ch",
        "hindex": 3,
        "hindex5y": 3,
        "i10index": 1,
        "i10index5y": 1,
        "interests": [
            "Computer Science"
        ],
        "npubs": 7
    },
    "Clinton Howarth": "",
    "Cong Ding": {
        "citedby": {
            "2017-04-28": 150,
            "2017-05-14": 149
        },
        "email": "@cs.cornell.edu",
        "hindex": 6,
        "hindex5y": 5,
        "i10index": 5,
        "i10index5y": 5,
        "interests": [
            "Distributed Systems"
        ],
        "npubs": 9
    },
    "Cong Yu": {
        "citedby": {
            "2017-04-27": 5449,
            "2017-05-14": 5466
        },
        "email": "@google.com",
        "hindex": 37,
        "hindex5y": 30,
        "i10index": 58,
        "i10index5y": 52,
        "interests": [
            "Information Extraction",
            "Computational Journalism",
            "Data Analytics",
            "Social Content Mining"
        ],
        "npubs": 108
    },
    "Curtis Dyreson": {
        "citedby": {
            "2017-04-27": 3977,
            "2017-05-14": 3982
        },
        "email": "@usu.edu",
        "hindex": 26,
        "hindex5y": 15,
        "i10index": 51,
        "i10index5y": 23,
        "interests": [
            "Databases",
            "XML",
            "temporal databases",
            "OLAP"
        ],
        "npubs": 145
    },
    "Daisy Zhe Wang": {
        "citedby": {
            "2017-03-07": 1202,
            "2017-03-09": 1202,
            "2017-04-27": 1255,
            "2017-05-14": 1264
        },
        "email": "@cise.ufl.edu",
        "hindex": 11,
        "hindex5y": 11,
        "i10index": 11,
        "i10index5y": 11,
        "interests": [
            "Databases",
            "In-Database Machine Learning",
            "Probabilistic Database Systems",
            "Probabilistic Knowledge Bases",
            "Probabilistic Logic"
        ],
        "npubs": 43
    },
    "Dan Olteanu": {
        "affiliation": "University of Oxford",
        "citedby": {
            "2017-04-27": 3104,
            "2017-05-14": 3110
        },
        "email": "@cs.ox.ac.uk",
        "hindex": 28,
        "hindex5y": 22,
        "i10index": 42,
        "i10index5y": 35,
        "interests": [
            "Databases",
            "data management"
        ],
        "npubs": 83
    },
    "Dan Ports": {
        "citedby": {
            "2017-04-27": 1089,
            "2017-05-14": 1092
        },
        "email": "@cs.washington.edu",
        "hindex": 13,
        "hindex5y": 12,
        "i10index": 14,
        "i10index5y": 12,
        "interests": [
            "Distributed systems",
            "operating systems"
        ],
        "npubs": 44
    },
    "Dan Suciu": {
        "affiliation": "University of Washington, UW",
        "citedby": {
            "2017-04-27": 25747,
            "2017-05-14": 25796
        },
        "email": "@cs.washington.edu",
        "hindex": 75,
        "hindex5y": 44,
        "i10index": 179,
        "i10index5y": 118,
        "interests": [
            "Databases",
            "data management"
        ],
        "npubs": 343
    },
    "Dana Van Aken": "",
    "Daniel Deutch": {
        "citedby": {
            "2017-04-27": 541,
            "2017-05-14": 549
        },
        "email": "@post.tau.ac.il",
        "hindex": 13,
        "hindex5y": 11,
        "i10index": 17,
        "i10index5y": 13,
        "interests": [
            "Databases",
            "Web Data Management"
        ],
        "npubs": 68
    },
    "Dario Colazzo": {
        "citedby": {
            "2017-04-27": 720,
            "2017-05-14": 725
        },
        "email": "@dauphine.fr",
        "hindex": 15,
        "hindex5y": 10,
        "i10index": 26,
        "i10index5y": 13,
        "interests": [
            "Databases",
            "Programming Languages"
        ],
        "npubs": 93
    },
    "Darius Idlauskas": "",
    "Darko Makreshanski": {
        "citedby": {
            "2017-04-28": 45,
            "2017-05-14": 47
        },
        "email": "@inf.ethz.ch",
        "hindex": 3,
        "hindex5y": 3,
        "i10index": 2,
        "i10index5y": 2,
        "interests": [
            "Databases"
        ],
        "npubs": 7
    },
    "David G. Andersen": {
        "citedby": {
            "2017-03-15": 11217,
            "2017-03-24": 11247,
            "2017-04-07": 11347,
            "2017-04-28": 11603,
            "2017-05-14": 11666
        },
        "email": "@cs.cmu.edu",
        "hindex": 49,
        "hindex5y": 40,
        "i10index": 85,
        "i10index5y": 77,
        "interests": [
            "Distributed systems",
            "networks",
            "operating systems",
            "energy efficiency"
        ],
        "npubs": 167
    },
    "David Mount": {
        "citedby": {
            "2017-04-28": 13657,
            "2017-05-14": 13739
        },
        "email": "@cs.umd.edu",
        "hindex": 38,
        "hindex5y": 23,
        "i10index": 101,
        "i10index5y": 46,
        "interests": [
            "Computational geometry",
            "geometric data structures"
        ],
        "npubs": 224
    },
    "David Sidler": {
        "citedby": {
            "2017-04-28": 30,
            "2017-05-14": 31
        },
        "email": "@inf.ethz.ch",
        "hindex": 3,
        "hindex5y": 3,
        "i10index": 2,
        "i10index5y": 2,
        "interests": [],
        "npubs": 11
    },
    "Davide Martinenghi": {
        "citedby": {
            "2017-04-27": 1092,
            "2017-05-14": 1096
        },
        "email": "@polimi.it",
        "hindex": 18,
        "hindex5y": 14,
        "i10index": 34,
        "i10index5y": 20,
        "interests": [
            "Databases",
            "Logic"
        ],
        "npubs": 108
    },
    "Deepak Narayanan": {
        "citedby": {
            "2017-11-08": 28
        },
        "email": "@cs.stanford.edu",
        "hindex": 3,
        "hindex5y": 3,
        "i10index": 2,
        "i10index5y": 2,
        "interests": [
            "Computer Systems"
        ],
        "npubs": 6
    },
    "Divyakant Agrawal": {
        "citedby": {
            "2017-04-28": 19694,
            "2017-05-14": 19811
        },
        "email": "@cs.ucsb.edu",
        "hindex": 73,
        "hindex5y": 43,
        "i10index": 280,
        "i10index5y": 140,
        "interests": [
            "Big Data & Cloud Computing",
            "Databases",
            "Distributed Systems",
            "Data Security & Privacy"
        ],
        "npubs": 699
    },
    "Donald Kossmann": "",
    "Dongchul Kim": {
        "citedby": {
            "2017-04-28": 66,
            "2017-05-14": 69
        },
        "email": "@utrgv.edu",
        "hindex": 4,
        "hindex5y": 3,
        "i10index": 2,
        "i10index5y": 2,
        "interests": [
            "Bioinformatics",
            "Machine Learning"
        ],
        "npubs": 24
    },
    "Dongmei Zhang": "",
    "Dongxiang Zhang": {
        "citedby": {
            "2017-04-28": 705,
            "2017-05-14": 715
        },
        "email": "@uestc.edu.cn",
        "hindex": 14,
        "hindex5y": 14,
        "i10index": 16,
        "i10index5y": 15,
        "interests": [
            "spatial databases",
            "large-scale multimedia retrieval",
            "novel applications in smart city"
        ],
        "npubs": 38
    },
    "Eduard Dragut": {
        "citedby": {
            "2017-04-27": 413,
            "2017-05-14": 413
        },
        "email": "@temple.edu",
        "hindex": 10,
        "hindex5y": 9,
        "i10index": 10,
        "i10index5y": 8,
        "interests": [
            "Web",
            "Information Integration",
            "Data Cleaning",
            "Information Retrieval",
            "Sentiment Analysis"
        ],
        "npubs": 37
    },
    "Edward Gan": "",
    "Elena Kakoulli": "",
    "Eli Upfal": {
        "citedby": {
            "2017-04-28": 12066,
            "2017-05-14": 12124
        },
        "email": "@brown.edu",
        "hindex": 50,
        "hindex5y": 30,
        "i10index": 117,
        "i10index5y": 68,
        "interests": [
            "Design and Analysis of Algorithms",
            "Randomized Algorithms",
            "Probabilistic Analysis",
            "Machine Learning",
            "Computational Statistics"
        ],
        "npubs": 239
    },
    "Elias Stehle": {
        "citedby": {
            "2017-04-28": 0,
            "2017-05-14": 0
        },
        "email": "@in.tum.de",
        "hindex": 0,
        "hindex5y": 0,
        "i10index": 0,
        "i10index5y": 0,
        "interests": [],
        "npubs": 1
    },
    "Elisa Bertino": {
        "citedby": {
            "2017-04-27": 33060,
            "2017-05-14": 33217
        },
        "email": "@cs.purdue.edu",
        "hindex": 89,
        "hindex5y": 55,
        "i10index": 501,
        "i10index5y": 299,
        "interests": [
            "Computer Security",
            "Data Privacy",
            "Database Systems"
        ],
        "npubs": 1418
    },
    "Elisa Quintarelli": {
        "citedby": {
            "2017-04-27": 1364,
            "2017-05-14": 1374
        },
        "email": "@elet.polimi.it",
        "hindex": 18,
        "hindex5y": 14,
        "i10index": 35,
        "i10index5y": 21,
        "interests": [
            "Database"
        ],
        "npubs": 115
    },
    "Elke Rundensteiner": {
        "citedby": {
            "2017-04-27": 10746,
            "2017-05-14": 10783
        },
        "email": "@cs.wpi.edu",
        "hindex": 55,
        "hindex5y": 27,
        "i10index": 224,
        "i10index5y": 82,
        "interests": [
            "Database Systems",
            "Data Mining"
        ],
        "npubs": 561
    },
    "Emad Soroush": {
        "citedby": {
            "2017-04-27": 395,
            "2017-05-14": 398
        },
        "email": "@cs.washington.edu",
        "hindex": 8,
        "hindex5y": 8,
        "i10index": 7,
        "i10index5y": 7,
        "interests": [
            "Databases",
            "System",
            "Artificial Intelligence"
        ],
        "npubs": 25
    },
    "Emanuel Zgraggen": {
        "citedby": {
            "2017-04-28": 41,
            "2017-05-14": 44
        },
        "email": "@brown.edu",
        "hindex": 4,
        "hindex5y": 4,
        "i10index": 3,
        "i10index5y": 3,
        "interests": [],
        "npubs": 15
    },
    "Emmanuel Coquery": "",
    "Esteban Arcaute": {
        "citedby": {
            "2017-04-28": 153,
            "2017-05-14": 152
        },
        "email": "@walmartlabs.com",
        "hindex": 7,
        "hindex5y": 7,
        "i10index": 6,
        "i10index5y": 5,
        "interests": [
            "Game Theory",
            "Operations Research",
            "Algorithmic Game Theory"
        ],
        "npubs": 14
    },
    "Eugene Agichtein": {
        "citedby": {
            "2017-04-27": 8694,
            "2017-05-14": 8745
        },
        "email": "@mathcs.emory.edu",
        "hindex": 38,
        "hindex5y": 32,
        "i10index": 73,
        "i10index5y": 60,
        "interests": [
            "Information Retrieval",
            "Text Mining",
            "Web Search",
            "Social Media",
            "Natural Language Processing"
        ],
        "npubs": 162
    },
    "Eugene Wu": {
        "citedby": {
            "2017-04-27": 3151,
            "2017-05-14": 3175
        },
        "email": "@cs.columbia.edu",
        "hindex": 19,
        "hindex5y": 18,
        "i10index": 22,
        "i10index5y": 21,
        "interests": [
            "Databases",
            "human computation",
            "data cleaning",
            "data visualization",
            "data explanation"
        ],
        "npubs": 61
    },
    "Evan Ye": {
        "citedby": {
            "2017-04-28": 146,
            "2017-05-14": 150
        },
        "email": "@cs.ubc.ca",
        "hindex": 6,
        "hindex5y": 6,
        "i10index": 6,
        "i10index5y": 6,
        "interests": [
            "Computational Imaging",
            "3D Display",
            "3D Acquisition",
            "Augmented Reality",
            "Applied Optics"
        ],
        "npubs": 31
    },
    "Federico Ulliana": "",
    "Feifei Li": {
        "citedby": {
            "2017-04-27": 3902,
            "2017-05-14": 3927
        },
        "email": "@cs.utah.edu",
        "hindex": 29,
        "hindex5y": 28,
        "i10index": 41,
        "i10index5y": 39,
        "interests": [
            "Databases",
            "Database",
            "Data Analytics",
            "Systems"
        ],
        "npubs": 103
    },
    "Fengan Li": "",
    "Fisnik Kastrati": {
        "citedby": {
            "2017-04-28": 3,
            "2017-05-14": 3
        },
        "email": "@informatik.uni-mannheim.de",
        "hindex": 1,
        "hindex5y": 1,
        "i10index": 0,
        "i10index5y": 0,
        "interests": [
            "Query optimization",
            "Main memory database management systems"
        ],
        "npubs": 5
    },
    "Florent Masseglia": {
        "citedby": {
            "2017-04-27": 1654,
            "2017-05-14": 1660
        },
        "email": "@inria.fr",
        "hindex": 20,
        "hindex5y": 14,
        "i10index": 32,
        "i10index5y": 18,
        "interests": [
            "data mining",
            "data analytics",
            "knowledge discovery",
            "big data",
            "pattern mining"
        ],
        "npubs": 132
    },
    "Florin Rusu": {
        "citedby": {
            "2017-04-27": 360,
            "2017-05-14": 374
        },
        "email": "@ucmerced.edu",
        "hindex": 12,
        "hindex5y": 11,
        "i10index": 13,
        "i10index5y": 12,
        "interests": [
            "Databases",
            "Approximate Query Processing",
            "Scalable Machine Learning"
        ],
        "npubs": 49
    },
    "Frank Neven": {
        "citedby": {
            "2017-04-27": 3856,
            "2017-05-14": 3863
        },
        "email": "@uhasselt.be",
        "hindex": 32,
        "hindex5y": 19,
        "i10index": 53,
        "i10index5y": 34,
        "interests": [
            "Databases"
        ],
        "npubs": 119
    },
    "François Goasdoué": {
        "citedby": {
            "2017-04-27": 1342,
            "2017-05-14": 1349
        },
        "email": "@irisa.fr",
        "hindex": 20,
        "hindex5y": 14,
        "i10index": 29,
        "i10index5y": 20,
        "interests": [
            "Artificial Intelligence",
            "Databases",
            "Logic"
        ],
        "npubs": 94
    },
    "Ganesh Krishnan": "",
    "Gang Chen": "",
    "Gao Cong": {
        "citedby": {
            "2017-04-28": 5739,
            "2017-05-14": 5823
        },
        "email": "@ntu.edu.sg",
        "hindex": 39,
        "hindex5y": 33,
        "i10index": 88,
        "i10index5y": 77,
        "interests": [
            "Data Management",
            "Databases",
            "Data Mining"
        ],
        "npubs": 143
    },
    "Gautam Das": {
        "citedby": {
            "2017-04-27": 10157,
            "2017-05-14": 10197
        },
        "email": "@uta.edu",
        "hindex": 49,
        "hindex5y": 34,
        "i10index": 128,
        "i10index5y": 103,
        "interests": [
            "databases",
            "data mining",
            "hidden web",
            "social computing",
            "algorithms"
        ],
        "npubs": 544
    },
    "Geoff Gordon": {
        "citedby": {
            "2017-04-28": 2467,
            "2017-05-14": 2474
        },
        "email": "@cs.cmu.edu",
        "hindex": 14,
        "hindex5y": 12,
        "i10index": 20,
        "i10index5y": 13,
        "interests": [
            "Artificial Intelligence",
            "Machine Learning"
        ],
        "npubs": 50
    },
    "George H. L. Fletcher": {
        "citedby": {
            "2017-04-28": 855,
            "2017-05-14": 868
        },
        "email": "@tue.nl",
        "hindex": 15,
        "hindex5y": 14,
        "i10index": 23,
        "i10index5y": 20,
        "interests": [
            "data management",
            "database systems",
            "database theory",
            "databases",
            "data management systems"
        ],
        "npubs": 122
    },
    "George Konstantinidis": {
        "citedby": {
            "2017-04-27": 148,
            "2017-05-14": 147
        },
        "email": "@cs.ox.ac.uk",
        "hindex": 6,
        "hindex5y": 5,
        "i10index": 6,
        "i10index5y": 4,
        "interests": [
            "Databases",
            "Data Integration",
            "Artificial Intelligence",
            "Semantic Web"
        ],
        "npubs": 15
    },
    "Gerome Miklau": {
        "citedby": {
            "2017-04-28": 4632,
            "2017-05-14": 4658
        },
        "email": "@cs.umass.edu",
        "hindex": 24,
        "hindex5y": 22,
        "i10index": 37,
        "i10index5y": 31,
        "interests": [
            "database systems",
            "privacy",
            "security",
            "social networks"
        ],
        "npubs": 78
    },
    "Giansalvatore Mecca": {
        "citedby": {
            "2017-04-27": 4427,
            "2017-05-14": 4436
        },
        "email": "@unibas.it",
        "hindex": 30,
        "hindex5y": 14,
        "i10index": 44,
        "i10index5y": 21,
        "interests": [
            "Data Management",
            "Information Extraction",
            "Data Integration and Data Cleaning",
            "Web Services"
        ],
        "npubs": 117
    },
    "Giorgio Orsi": {
        "citedby": {
            "2017-04-27": 869,
            "2017-05-14": 875
        },
        "email": "@bham.ac.uk",
        "hindex": 17,
        "hindex5y": 15,
        "i10index": 32,
        "i10index5y": 25,
        "interests": [
            "Data Management",
            "Artificial Intelligence",
            "Software Engineering"
        ],
        "npubs": 96
    },
    "Graham Cormode": {
        "citedby": {
            "2017-04-27": 9721,
            "2017-05-14": 9795
        },
        "email": "@warwick.ac.uk",
        "hindex": 50,
        "hindex5y": 43,
        "i10index": 127,
        "i10index5y": 108,
        "interests": [
            "Algorithms",
            "Data Analysis"
        ],
        "npubs": 256
    },
    "Grant Schoenebeck": {
        "citedby": {
            "2017-04-28": 998,
            "2017-05-14": 1001
        },
        "email": "@umich.edu",
        "hindex": 13,
        "hindex5y": 13,
        "i10index": 16,
        "i10index5y": 14,
        "interests": [
            "theoretical computer science",
            "economic and social networks",
            "computational complexity theory"
        ],
        "npubs": 40
    },
    "Gregory R. Ganger": {
        "citedby": {
            "2018-01-11": 14439
        },
        "email": "@ece.cmu.edu",
        "hindex": 65,
        "hindex5y": 38,
        "i10index": 144,
        "i10index5y": 86,
        "interests": [],
        "npubs": 343
    },
    "Guido Moerkotte": {
        "citedby": {
            "2017-04-28": 5437,
            "2017-05-14": 5452
        },
        "email": "@informatik.uni-mannheim.de",
        "hindex": 38,
        "hindex5y": 15,
        "i10index": 84,
        "i10index5y": 28,
        "interests": [
            "Databases"
        ],
        "npubs": 224
    },
    "Guoliang Li": {
        "citedby": {
            "2017-04-27": 3699,
            "2017-05-14": 3776
        },
        "email": "@tsinghua.edu.cn",
        "hindex": 32,
        "hindex5y": 31,
        "i10index": 81,
        "i10index5y": 69,
        "interests": [
            "Database",
            "Big Data",
            "Crowdsourcing",
            "Data Cleaning  & Integration"
        ],
        "npubs": 172
    },
    "Gustavo Alonso": {
        "affiliation": "ETH Zurich",
        "citedby": {
            "2017-03-30": 17754,
            "2017-04-23": 17909
        },
        "email": "@inf.ethz.ch",
        "hindex": 66,
        "hindex5y": 39,
        "i10index": 185,
        "i10index5y": 112,
        "interests": [
            "Data Management",
            "Distributed Systems",
            "Databases",
            "Middleware"
        ],
        "npubs": 446
    },
    "H. V. Jagadish": {
        "citedby": {
            "2017-04-27": 18550,
            "2017-05-14": 18580
        },
        "email": "@umich.edu",
        "hindex": 69,
        "hindex5y": 35,
        "i10index": 74,
        "i10index5y": 65,
        "interests": [],
        "npubs": 84
    },
    "Haitao Yuan": {
        "citedby": {
            "2017-04-28": 76,
            "2017-05-14": 77
        },
        "email": "@bjtu.edu.cn",
        "hindex": 5,
        "hindex5y": 5,
        "i10index": 2,
        "i10index5y": 2,
        "interests": [
            "Cloud Computing",
            "Software-Defined Networking",
            "Big Data",
            "Green Energy",
            "Optimization Algorithms"
        ],
        "npubs": 22
    },
    "Haixun Wang": {
        "citedby": {
            "2017-04-27": 13294,
            "2017-05-14": 13375
        },
        "email": "@google.com",
        "hindex": 53,
        "hindex5y": 44,
        "i10index": 167,
        "i10index5y": 130,
        "interests": [
            "data management",
            "knowledge engineering",
            "NLP",
            "artificial intelligence"
        ],
        "npubs": 478
    },
    "Hank Korth": {
        "affiliation": "Lehigh University, USA",
        "citedby": {
            "2017-04-27": 14860,
            "2017-05-14": 14894
        },
        "email": "@lehigh.edu",
        "hindex": 46,
        "hindex5y": 20,
        "i10index": 91,
        "i10index5y": 37,
        "interests": [
            "database systems"
        ],
        "npubs": 222
    },
    "Hannes Voigt": {
        "citedby": {
            "2017-04-28": 79,
            "2017-05-14": 78
        },
        "email": "@tu-dresden.de",
        "hindex": 5,
        "hindex5y": 5,
        "i10index": 1,
        "i10index5y": 1,
        "interests": [
            "Graph Analytics",
            "Graph Data Management",
            "Graph Query Languages",
            "Database Systems",
            "Big Data"
        ],
        "npubs": 38
    },
    "Hans-Arno Jacobsen": {
        "affiliation": "TU Munich",
        "citedby": {
            "2018-04-03": 8212
        },
        "email": "@eecg.toronto.edu",
        "hindex": 42,
        "hindex5y": 26,
        "i10index": 136,
        "i10index5y": 87,
        "interests": [
            "middlewre",
            "distributed systems",
            "event processing",
            "databases"
        ],
        "npubs": 404
    },
    "Hao Wang": {
        "citedby": {
            "2019-01-04": 285
        },
        "hindex": 7,
        "hindex5y": 6,
        "i10index": 5,
        "i10index5y": 5,
        "interests": [
            "database",
            "machine learning"
        ],
        "npubs": 22
    },
    "Hao Wei": {
        "citedby": {
            "2018-01-28": 59
        },
        "hindex": 5,
        "hindex5y": 5,
        "i10index": 2,
        "i10index5y": 2,
        "interests": [
            "Graph Algorithms",
            "Database",
            "Data Mining"
        ],
        "npubs": 14
    },
    "Hao Xin": "",
    "Haoqiong Bian": "",
    "Harish Doraiswamy": {
        "citedby": {
            "2017-04-27": 370,
            "2017-05-14": 369
        },
        "email": "@nyu.edu",
        "hindex": 11,
        "hindex5y": 10,
        "i10index": 11,
        "i10index5y": 10,
        "interests": [
            "Scientific Visualization",
            "Computational Topology",
            "GPU Algorithms",
            "Databases"
        ],
        "npubs": 25
    },
    "Harshal Tushar Lehri": "",
    "Haruo Yokota": {
        "citedby": {
            "2017-04-28": 1428,
            "2017-05-14": 1430
        },
        "email": "@cs.titech.ac.jp",
        "hindex": 21,
        "hindex5y": 9,
        "i10index": 42,
        "i10index5y": 9,
        "interests": [],
        "npubs": 100
    },
    "Hector Garcia-Molina": {
        "citedby": {
            "2017-04-28": 73734,
            "2017-05-14": 73943
        },
        "email": "@cs.stanford.edu",
        "hindex": 128,
        "hindex5y": 68,
        "i10index": 396,
        "i10index5y": 234,
        "interests": [],
        "npubs": 743
    },
    "Herodotos Herodotou": {
        "citedby": {
            "2017-04-28": 1402,
            "2017-05-14": 1409
        },
        "email": "@cut.ac.cy",
        "hindex": 14,
        "hindex5y": 13,
        "i10index": 14,
        "i10index5y": 14,
        "interests": [
            "Database Systems",
            "Information Management",
            "Cloud Computing"
        ],
        "npubs": 26
    },
    "Hideaki Kim": {
        "citedby": {
            "2017-04-28": 152,
            "2017-05-14": 153
        },
        "email": "@nttdata.co.jp",
        "hindex": 5,
        "hindex5y": 5,
        "i10index": 3,
        "i10index5y": 3,
        "interests": [
            "Data Mining",
            "Machine Learning"
        ],
        "npubs": 16
    },
    "Himchan Park": {
        "email": "",
        "citedby": {
            "2018-01-28": 14
        },
        "hindex": 1,
        "hindex5y": 1,
        "i10index": 1,
        "i10index5y": 1,
        "interests": [
            "Graph Theory",
            "Artificial Intelligence",
            "Distributed Systems"
        ],
        "npubs": 3
    },
    "Holger Pirk": {
        "citedby": {
            "2017-04-27": 285,
            "2017-05-14": 287
        },
        "email": "@csail.mit.edu",
        "hindex": 10,
        "hindex5y": 9,
        "i10index": 10,
        "i10index5y": 9,
        "interests": [
            "Data Management",
            "High Performance Computing"
        ],
        "npubs": 45
    },
    "Hui Li": {
        "citedby": {
            "2017-04-28": 16,
            "2017-05-14": 17
        },
        "email": "@cs.hku.hk",
        "hindex": 2,
        "hindex5y": 2,
        "i10index": 1,
        "i10index5y": 1,
        "interests": [
            "Recommender System"
        ],
        "npubs": 7
    },
    "Hui Wang": "",
    "Hyeontaek Lim": {
        "citedby": {
            "2017-04-28": 996,
            "2017-05-14": 1013
        },
        "email": "@cs.cmu.edu",
        "hindex": 10,
        "hindex5y": 10,
        "i10index": 10,
        "i10index5y": 10,
        "interests": [
            "Distributed Systems",
            "Networking",
            "Operating Systems"
        ],
        "npubs": 23
    },
    "Ihab Ilyas": {
        "citedby": {
            "2017-04-27": 4748,
            "2017-05-14": 4773
        },
        "email": "@uwaterloo.ca",
        "hindex": 31,
        "hindex5y": 27,
        "i10index": 57,
        "i10index5y": 46,
        "interests": [
            "Database Systems",
            "Data Management",
            "Data Cleaning",
            "Data Integration",
            "Ranking"
        ],
        "npubs": 145
    },
    "Ilia Petrov": {
        "citedby": {
            "2017-04-28": 361,
            "2017-05-14": 362
        },
        "email": "@reutlingen-university.de",
        "hindex": 11,
        "hindex5y": 10,
        "i10index": 11,
        "i10index5y": 10,
        "interests": [
            "Database Systems on Modern Hardware",
            "High-performance data processing",
            "Near-Data Processing",
            "Computational Databases"
        ],
        "npubs": 91
    },
    "Immanuel Trummer": {
        "citedby": {
            "2017-04-28": 144,
            "2017-05-14": 146
        },
        "email": "@cornell.edu",
        "hindex": 7,
        "hindex5y": 7,
        "i10index": 6,
        "i10index5y": 6,
        "interests": [
            "Databases",
            "data analysis",
            "optimization"
        ],
        "npubs": 23
    },
    "Ingo Müller": {
        "citedby": {
            "2017-04-27": 260,
            "2017-05-14": 263
        },
        "email": "@inf.ethz.ch",
        "hindex": 6,
        "hindex5y": 6,
        "i10index": 5,
        "i10index5y": 5,
        "interests": [
            "algorithm engineering",
            "data structures",
            "in-memory column-store database systems"
        ],
        "npubs": 13
    },
    "Ioana Manolescu": {
        "affiliation": "INRIA Saclay and Ecole Polytechnique, France",
        "citedby": {
            "2017-04-27": 5665,
            "2017-05-14": 5670
        },
        "email": "@inria.fr",
        "hindex": 33,
        "hindex5y": 21,
        "i10index": 74,
        "i10index5y": 50,
        "interests": [
            "Data Management",
            "Web data"
        ],
        "npubs": 220
    },
    "Ioannis Demertzis": {
        "citedby": {
            "2018-01-28": 20
        },
        "email": "@umd.edu",
        "hindex": 2,
        "hindex5y": 2,
        "i10index": 1,
        "i10index5y": 1,
        "interests": [
            "Applied Cryptography",
            "Secure Databases"
        ],
        "npubs": 3
    },
    "Ion Stoica": {
        "citedby": {
            "2017-04-28": 77787,
            "2017-05-14": 78234
        },
        "email": "@cs.berkeley.edu",
        "hindex": 110,
        "hindex5y": 79,
        "i10index": 231,
        "i10index5y": 195,
        "interests": [
            "Cloud Computing",
            "Networking",
            "Distributed Systems",
            "Big Data"
        ],
        "npubs": 477
    },
    "Ios Kotsogiannis": {
        "citedby": {
            "2018-01-28": 8
        },
        "email": "@cs.duke.edu",
        "hindex": 1,
        "hindex5y": 1,
        "i10index": 0,
        "i10index5y": 0,
        "interests": [
            "Statistical Data Privacy",
            "Machine Learning"
        ],
        "npubs": 4
    },
    "Ira Assent": {
        "citedby": {
            "2017-04-28": 1879,
            "2017-05-14": 1894
        },
        "email": "@cs.au.dk",
        "hindex": 24,
        "hindex5y": 21,
        "i10index": 40,
        "i10index5y": 38,
        "interests": [
            "Databases",
            "Data Mining",
            "Query Processing"
        ],
        "npubs": 111
    },
    "Iwata Tomoharu": {
        "citedby": {
            "2017-04-28": 1369,
            "2017-05-14": 1389
        },
        "email": "@lab.ntt.co.jp",
        "hindex": 19,
        "hindex5y": 17,
        "i10index": 26,
        "i10index5y": 25,
        "interests": [
            "Data Mining",
            "Machine Learning"
        ],
        "npubs": 164
    },
    "James Cheney": {
        "citedby": {
            "2017-04-27": 4825,
            "2017-05-14": 4879
        },
        "email": "@inf.ed.ac.uk",
        "hindex": 32,
        "hindex5y": 24,
        "i10index": 71,
        "i10index5y": 55,
        "interests": [
            "Programming languages",
            "databases",
            "provenance",
            "logic",
            "verification"
        ],
        "npubs": 167
    },
    "Jana Giceva": {
        "citedby": {
            "2017-04-28": 210,
            "2017-05-14": 217
        },
        "email": "@inf.ethz.ch",
        "hindex": 7,
        "hindex5y": 5,
        "i10index": 7,
        "i10index5y": 5,
        "interests": [
            "Databases on modern hardware",
            "DB/OS co-design"
        ],
        "npubs": 20
    },
    "Jeffrey Naughton": {
        "citedby": {
            "2017-04-28": 20196,
            "2017-05-14": 20232
        },
        "email": "@cs.wisc.edu",
        "hindex": 70,
        "hindex5y": 39,
        "i10index": 171,
        "i10index5y": 99,
        "interests": [
            "database management systems"
        ],
        "npubs": 348
    },
    "Jeffrey Xu Yu": "",
    "Jennie Duggan": "",
    "Jens Dittrich": {
        "citedby": {
            "2017-04-27": 2788,
            "2017-05-14": 2798
        },
        "email": "@cs.uni-saarland.de",
        "hindex": 24,
        "hindex5y": 20,
        "i10index": 38,
        "i10index5y": 32,
        "interests": [
            "databases",
            "big data",
            "indexing",
            "MapReduce",
            "new architectures for data management"
        ],
        "npubs": 88
    },
    "Jens Teubner": {
        "affiliation": "TU Dortmund, Germany",
        "citedby": {
            "2017-04-27": 2650,
            "2017-05-14": 2675
        },
        "email": "@inf.ethz.ch",
        "hindex": 24,
        "hindex5y": 19,
        "i10index": 40,
        "i10index5y": 29,
        "interests": [
            "Databases",
            "Modern Hardware",
            "FPGAs"
        ],
        "npubs": 77
    },
    "Jerome Simeon": {
        "citedby": {
            "2018-01-28": 6810
        },
        "email": "@clause.io",
        "hindex": 34,
        "hindex5y": 14,
        "i10index": 60,
        "i10index5y": 23,
        "interests": [
            "Databases",
            "Programming Languages",
            "Compilers",
            "Verification"
        ],
        "npubs": 110
    },
    "Ji Wang": "",
    "Jiaheng Lu": {
        "citedby": {
            "2017-04-27": 2598,
            "2017-05-14": 2614
        },
        "email": "@helsinki.fi",
        "hindex": 22,
        "hindex5y": 19,
        "i10index": 37,
        "i10index5y": 33,
        "interests": [
            "#databases",
            "#UnivHelsinkiCS",
            "#XML"
        ],
        "npubs": 1079
    },
    "Jiamin Huang": {
        "citedby": {
            "2018-01-15": 154
        },
        "email": "@umich.edu",
        "hindex": 5,
        "hindex5y": 5,
        "i10index": 5,
        "i10index5y": 5,
        "interests": [
            "database",
            "storage engine"
        ],
        "npubs": 10
    },
    "Jian Li": {
        "citedby": {
            "2017-04-28": 204,
            "2017-05-14": 205
        },
        "email": "@tsinghua.edu.cn",
        "hindex": 6,
        "hindex5y": 6,
        "i10index": 5,
        "i10index5y": 5,
        "interests": [
            "Cloud Computing-Internet Measurement-Video"
        ],
        "npubs": 9
    },
    "Jianguo Wang": "",
    "Jiannan Wang": {
        "citedby": {
            "2017-04-27": 1251,
            "2017-05-14": 1290
        },
        "email": "@sfu.ca",
        "hindex": 18,
        "hindex5y": 17,
        "i10index": 23,
        "i10index5y": 22,
        "interests": [
            "Data Integration and Cleaning",
            "Crowdsourcing"
        ],
        "npubs": 35
    },
    "Jianxin Li": {
        "citedby": {
            "2017-04-27": 1217,
            "2017-05-14": 1233
        },
        "email": "@act.buaa.edu.cn",
        "hindex": 18,
        "hindex5y": 15,
        "i10index": 26,
        "i10index5y": 19,
        "interests": [
            "Big Data",
            "Data Mining & Processing",
            "Virtualization",
            "Information Security",
            "Distributed System"
        ],
        "npubs": 82
    },
    "Jiawei Jiang": {
        "email": "",
        "citedby": {
            "2018-01-28": 21
        },
        "hindex": 3,
        "hindex5y": 3,
        "i10index": 0,
        "i10index5y": 0,
        "interests": [
            "large-scale machine learning",
            "distributed optimization",
            "streaming processing"
        ],
        "npubs": 8
    },
    "Jiaxin Jiang": "",
    "Jieying She": "",
    "Jignesh M. Patel": {
        "citedby": {
            "2017-02-02": 9790,
            "2017-03-07": 9932,
            "2017-03-09": 9932,
            "2017-04-27": 10330,
            "2017-05-14": 10388
        },
        "email": "@cs.wisc.edu",
        "hindex": 50,
        "hindex5y": 39,
        "i10index": 110,
        "i10index5y": 91,
        "interests": [
            "Databases",
            "Big data",
            "data management"
        ],
        "npubs": 216
    },
    "Jing Gao": {
        "citedby": {
            "2017-04-27": 3505,
            "2017-05-14": 3561
        },
        "email": "@buffalo.edu",
        "hindex": 33,
        "hindex5y": 30,
        "i10index": 64,
        "i10index5y": 63,
        "interests": [
            "Data Mining"
        ],
        "npubs": 105
    },
    "Jingbo Xu": {
        "citedby": {
            "2017-04-28": 19,
            "2017-05-14": 19
        },
        "email": "@ed.ac.uk",
        "hindex": 3,
        "hindex5y": 3,
        "i10index": 1,
        "i10index5y": 1,
        "interests": [
            "big data",
            "graph data",
            "databases",
            "mashup"
        ],
        "npubs": 4
    },
    "Jinghan Meng": "",
    "Jinhong Jung": "",
    "John Abowd": {
        "citedby": {
            "2017-04-28": 13990,
            "2017-05-14": 14041
        },
        "email": "@census.gov",
        "hindex": 46,
        "hindex5y": 31,
        "i10index": 99,
        "i10index5y": 60,
        "interests": [
            "Labor economics",
            "Econometrics",
            "Statistics",
            "Privacy",
            "Confidentiality"
        ],
        "npubs": 369
    },
    "John Cieslewicz": {
        "citedby": {
            "2017-04-27": 856,
            "2017-05-14": 864
        },
        "email": "@google.com",
        "hindex": 13,
        "hindex5y": 12,
        "i10index": 14,
        "i10index5y": 12,
        "interests": [
            "Databases",
            "Distributed Systems",
            "Big Data",
            "Performance"
        ],
        "npubs": 20
    },
    "Jonas Rausch": "",
    "Jonathan Goldstein": "",
    "Jorge Arnulfo Quiane Ruiz": {
        "citedby": {
            "2017-04-28": 1673,
            "2017-05-14": 1679
        },
        "email": "@qf.org.qa",
        "hindex": 16,
        "hindex5y": 14,
        "i10index": 20,
        "i10index5y": 16,
        "interests": [
            "databases",
            "cross-platform data management",
            "big data profiling"
        ],
        "npubs": 57
    },
    "Jorge-Arnulfo Quiane-Ruiz": {
        "citedby": {
            "2017-04-28": 1673,
            "2017-05-14": 1679
        },
        "email": "@qf.org.qa",
        "hindex": 16,
        "hindex5y": 14,
        "i10index": 20,
        "i10index5y": 16,
        "interests": [
            "databases",
            "cross-platform data management",
            "big data profiling"
        ],
        "npubs": 57
    },
    "Jose Picado": "",
    "Joshua Auerbach": {
        "citedby": {
            "2017-04-28": 255,
            "2017-05-14": 256
        },
        "email": "@champlain.edu",
        "hindex": 8,
        "hindex5y": 8,
        "i10index": 8,
        "i10index5y": 8,
        "interests": [
            "Artificial Intelligence",
            "Evolutionary Computation",
            "Evolutionary Robotics",
            "Machine Learning",
            "Software Engineering"
        ],
        "npubs": 22
    },
    "Ju Fan": {
        "citedby": {
            "2017-04-28": 334,
            "2017-05-14": 346
        },
        "email": "@ruc.edu.cn",
        "hindex": 10,
        "hindex5y": 10,
        "i10index": 10,
        "i10index5y": 10,
        "interests": [
            "Database"
        ],
        "npubs": 26
    },
    "Julia Stoyanovich": {
        "citedby": {
            "2017-04-27": 625,
            "2017-05-14": 630
        },
        "email": "@drexel.edu",
        "hindex": 13,
        "hindex5y": 11,
        "i10index": 17,
        "i10index5y": 12,
        "interests": [
            "Data Management"
        ],
        "npubs": 52
    },
    "Juliana Freire": {
        "affiliation": "New York University, USA",
        "citedby": {
            "2017-04-27": 9728,
            "2017-05-14": 9777
        },
        "email": "@nyu.edu",
        "hindex": 47,
        "hindex5y": 37,
        "i10index": 108,
        "i10index5y": 79,
        "interests": [
            "data science",
            "databases",
            "reproducibility",
            "information visualization",
            "provenance"
        ],
        "npubs": 295
    },
    "Julien Leblay": {
        "citedby": {
            "2017-04-27": 162,
            "2017-05-14": 163
        },
        "email": "@aist.go.jp",
        "hindex": 6,
        "hindex5y": 6,
        "i10index": 5,
        "i10index5y": 5,
        "interests": [
            "Data management"
        ],
        "npubs": 17
    },
    "Jun1 Yang": "",
    "Junfeng Zhou": {
        "citedby": {
            "2017-04-28": 908,
            "2017-05-14": 911
        },
        "email": "@ysu.edu.cn",
        "hindex": 19,
        "hindex5y": 14,
        "i10index": 32,
        "i10index5y": 23,
        "interests": [
            "xml data management",
            "graph data management",
            "information retrieval"
        ],
        "npubs": 65
    },
    "Junhao Gan": {
        "citedby": {
            "2017-04-28": 96,
            "2017-05-14": 98
        },
        "email": "@uq.edu.au",
        "hindex": 2,
        "hindex5y": 2,
        "i10index": 2,
        "i10index5y": 2,
        "interests": [
            "Database and Data Management"
        ],
        "npubs": 5
    },
    "Justin Levandoski": {
        "citedby": {
            "2017-04-27": 1302,
            "2017-05-14": 1316
        },
        "email": "@microsoft.com",
        "hindex": 17,
        "hindex5y": 17,
        "i10index": 25,
        "i10index5y": 24,
        "interests": [
            "Database systems",
            "New Hardware"
        ],
        "npubs": 52
    },
    "K. Selçuk Candan": {
        "citedby": {
            "2017-04-27": 5664,
            "2017-05-14": 5661
        },
        "email": "@asu.edu",
        "hindex": 36,
        "hindex5y": 23,
        "i10index": 107,
        "i10index5y": 47,
        "interests": [
            "Data management",
            "databases",
            "multimedia retrieval"
        ],
        "npubs": 345
    },
    "Kaan Kara": {
        "citedby": {
            "2017-04-28": 0,
            "2017-05-14": 3
        },
        "email": "@inf.ethz.ch",
        "hindex": 1,
        "hindex5y": 1,
        "i10index": 0,
        "i10index5y": 0,
        "interests": [
            "Data Processing on Reconfigurable Hardware"
        ],
        "npubs": 4
    },
    "Kai Herrmann": {
        "citedby": {
            "2017-04-28": 8,
            "2017-05-14": 8
        },
        "email": "@tu-dresden.de",
        "hindex": 2,
        "hindex5y": 2,
        "i10index": 0,
        "i10index5y": 0,
        "interests": [
            "DBMS",
            "Evolution",
            "Versioning",
            "Flexibility"
        ],
        "npubs": 9
    },
    "Kamalika Chaudhuri": {
        "citedby": {
            "2017-04-28": 2729,
            "2017-05-14": 2754
        },
        "email": "@eng.ucsd.edu",
        "hindex": 24,
        "hindex5y": 20,
        "i10index": 36,
        "i10index5y": 34,
        "interests": [
            "Machine Learning",
            "Privacy",
            "Interactive Learning",
            "Unsupervised Learning"
        ],
        "npubs": 56
    },
    "Kamesh Munagala": {
        "citedby": {
            "2017-04-28": 4382,
            "2017-05-14": 4396
        },
        "email": "@cs.duke.edu",
        "hindex": 35,
        "hindex5y": 26,
        "i10index": 54,
        "i10index5y": 47,
        "interests": [
            "Algorithms",
            "Databases",
            "Algorithmic Game Theory",
            "Decision Sciences"
        ],
        "npubs": 101
    },
    "Kangfei Zhao": "",
    "Katja Hose": {
        "citedby": {
            "2017-04-27": 1348,
            "2017-05-14": 1368
        },
        "email": "@cs.aau.dk",
        "hindex": 18,
        "hindex5y": 16,
        "i10index": 28,
        "i10index5y": 17,
        "interests": [
            "Databases",
            "Linked Data",
            "Semantic Web"
        ],
        "npubs": 109
    },
    "Kayhan Dursun": {
        "citedby": {
            "2017-04-28": 46,
            "2017-05-14": 46
        },
        "email": "@cs.brown.edu",
        "hindex": 3,
        "hindex5y": 3,
        "i10index": 2,
        "i10index5y": 2,
        "interests": [
            "Database Management Systems"
        ],
        "npubs": 9
    },
    "Ke Yi": {
        "citedby": {
            "2017-04-28": 3448,
            "2017-05-14": 3462
        },
        "email": "@cse.ust.hk",
        "hindex": 32,
        "hindex5y": 28,
        "i10index": 49,
        "i10index5y": 42,
        "interests": [
            "Algorithms",
            "Databases"
        ],
        "npubs": 101
    },
    "Keita Xagawa": {
        "citedby": {
            "2017-04-28": 425,
            "2017-05-14": 432
        },
        "email": "@lab.ntt.co.jp",
        "hindex": 9,
        "hindex5y": 9,
        "i10index": 9,
        "i10index5y": 8,
        "interests": [
            "cryptography"
        ],
        "npubs": 32
    },
    "Ken Eguro": "",
    "Ken-Ichi Kawarabayashi": {
        "citedby": {
            "2017-04-28": 3168,
            "2017-05-14": 3191
        },
        "email": "@nii.ac.jp",
        "hindex": 28,
        "hindex5y": 22,
        "i10index": 105,
        "i10index5y": 64,
        "interests": [],
        "npubs": 339
    },
    "Kenneth S. Bøgh": {
        "citedby": {
            "2017-04-28": 70,
            "2017-05-14": 72
        },
        "email": "@cs.au.dk",
        "hindex": 5,
        "hindex5y": 5,
        "i10index": 3,
        "i10index5y": 3,
        "interests": [
            "Big Data processing on parallel platforms"
        ],
        "npubs": 12
    },
    "Kesheng Wu": {
        "citedby": {
            "2017-04-28": 5088,
            "2017-05-14": 5115
        },
        "email": "@lbl.gov",
        "hindex": 40,
        "hindex5y": 28,
        "i10index": 78,
        "i10index5y": 55,
        "interests": [
            "Data Management",
            "Data Analysis",
            "Scientific Computing"
        ],
        "npubs": 221
    },
    "Kexin Rong": {
        "citedby": {
            "2017-04-28": 3162,
            "2017-05-14": 3189
        },
        "email": "@wpi.edu",
        "hindex": 31,
        "hindex5y": 21,
        "i10index": 65,
        "i10index5y": 42,
        "interests": [
            "manufacturing"
        ],
        "npubs": 284
    },
    "Kian-Lee Tan": "",
    "Koh Takeuchi": {
        "citedby": {
            "2017-04-28": 65,
            "2017-05-14": 66
        },
        "email": "@lab.ntt.co.jp",
        "hindex": 4,
        "hindex5y": 4,
        "i10index": 3,
        "i10index5y": 3,
        "interests": [
            "Machine Learning",
            "Data Mining"
        ],
        "npubs": 9
    },
    "Konstantinos Karanasos": {
        "citedby": {
            "2017-04-27": 323,
            "2017-05-14": 328
        },
        "email": "@microsoft.com",
        "hindex": 11,
        "hindex5y": 10,
        "i10index": 14,
        "i10index5y": 13,
        "interests": [
            "Databases",
            "Cluster resource management",
            "Query processing",
            "Query optimization"
        ],
        "npubs": 22
    },
    "Konstantinos Xirogiannopoulos": {
        "citedby": {
            "2017-04-28": 8,
            "2017-05-14": 8
        },
        "email": "@cs.umd.edu",
        "hindex": 1,
        "hindex5y": 1,
        "i10index": 0,
        "i10index5y": 0,
        "interests": [
            "Databases",
            "Data Management"
        ],
        "npubs": 2
    },
    "Kristian Kersting": {
        "citedby": {
            "2017-05-14": 5238
        },
        "email": "@cs.tu-darmstadt.de",
        "hindex": 39,
        "hindex5y": 31,
        "i10index": 108,
        "i10index5y": 88,
        "interests": [
            "Statistical Relational Learning",
            "Machine Learning",
            "Lifted Inference",
            "Plant Phenotyping"
        ],
        "npubs": 288
    },
    "Kyriakos Mouratidis": {
        "citedby": {
            "2017-04-28": 3230,
            "2017-05-14": 3248
        },
        "email": "@smu.edu.sg",
        "hindex": 24,
        "hindex5y": 22,
        "i10index": 32,
        "i10index5y": 30,
        "interests": [
            "Databases"
        ],
        "npubs": 65
    },
    "Lars Vilhuber": {
        "citedby": {
            "2017-04-28": 1104,
            "2017-05-14": 1113
        },
        "email": "@cornell.edu",
        "hindex": 14,
        "hindex5y": 10,
        "i10index": 18,
        "i10index5y": 11,
        "interests": [
            "Labor Economics"
        ],
        "npubs": 119
    },
    "Laure Berti-Equille": {
        "citedby": {
            "2017-04-28": 1155,
            "2017-05-14": 1164
        },
        "email": "@ird.fr",
        "hindex": 17,
        "hindex5y": 13,
        "i10index": 23,
        "i10index5y": 18,
        "interests": [
            "Database",
            "Data Quality",
            "Data cleaning",
            "Data Integration",
            "Statistical Machine Learning"
        ],
        "npubs": 117
    },
    "Lay Kuan Loh": "",
    "Lei Chen": {
        "citedby": {
            "2017-04-27": 8379,
            "2017-05-14": 8467
        },
        "email": "@cse.ust.hk",
        "hindex": 45,
        "hindex5y": 41,
        "i10index": 150,
        "i10index5y": 135,
        "interests": [
            "Databases",
            "Data Mining"
        ],
        "npubs": 410
    },
    "Lele Yu": {
        "citedby": {
            "2017-04-28": 2317,
            "2017-05-14": 2368
        },
        "email": "@utexas.edu",
        "hindex": 20,
        "hindex5y": 20,
        "i10index": 26,
        "i10index5y": 26,
        "interests": [
            "2D Nanomaterials",
            "Electrical Energy Storage (EES)"
        ],
        "npubs": 39
    },
    "Leong Hou U": {
        "citedby": {
            "2017-04-28": 414,
            "2017-05-14": 417
        },
        "email": "@umac.mo",
        "hindex": 12,
        "hindex5y": 10,
        "i10index": 13,
        "i10index5y": 11,
        "interests": [
            "Spatial Databases",
            "Assignment",
            "Crowdsourcing",
            "Optimization Problems"
        ],
        "npubs": 39
    },
    "Letizia Tanca": {
        "citedby": {
            "2017-04-27": 5186,
            "2017-05-14": 5219
        },
        "email": "@polimi.it",
        "hindex": 31,
        "hindex5y": 19,
        "i10index": 74,
        "i10index5y": 37,
        "interests": [
            "DBs and Information Systems",
            "Context Awareness and Personalization",
            "Pervasive Data Management",
            "Exploratory Data Analysis"
        ],
        "npubs": 274
    },
    "Liang Chen": "",
    "Lianghong Xu": {
        "citedby": {
            "2017-04-28": 332,
            "2017-05-14": 333
        },
        "email": "@andrew.cmu.edu",
        "hindex": 7,
        "hindex5y": 6,
        "i10index": 6,
        "i10index5y": 6,
        "interests": [
            "Cloud computing",
            "Storage systems",
            "Distributed systems"
        ],
        "npubs": 15
    },
    "Lijun Chang": {
        "citedby": {
            "2017-04-28": 794,
            "2017-05-14": 795
        },
        "email": "@cse.unsw.edu.au",
        "hindex": 15,
        "hindex5y": 15,
        "i10index": 16,
        "i10index5y": 16,
        "interests": [
            "Database",
            "Data Mining",
            "Algorithms",
            "Data Structures"
        ],
        "npubs": 43
    },
    "Limin Jia": {
        "citedby": {
            "2017-04-28": 1098,
            "2017-05-14": 1106
        },
        "email": "@cmu.edu",
        "hindex": 16,
        "hindex5y": 14,
        "i10index": 24,
        "i10index5y": 20,
        "interests": [
            "security",
            "programming languages",
            "type systems",
            "logic",
            "verification"
        ],
        "npubs": 86
    },
    "Ling Liu": {
        "citedby": {
            "2017-04-27": 18056,
            "2017-05-14": 18137
        },
        "email": "@cc.gatech.edu",
        "hindex": 57,
        "hindex5y": 41,
        "i10index": 252,
        "i10index5y": 165,
        "interests": [
            "Distributed Computing Systems",
            "Database Systems",
            "Privacy-Security-Trust",
            "Cloud Computing",
            "Big Data Systems/Data Analytics"
        ],
        "npubs": 695
    },
    "Lorenzo Alvisi": {
        "citedby": {
            "2017-04-28": 9648,
            "2017-05-14": 9677
        },
        "email": "@cs.cornell.edu",
        "hindex": 43,
        "hindex5y": 24,
        "i10index": 77,
        "i10index5y": 51,
        "interests": [
            "Distributed Computing"
        ],
        "npubs": 177
    },
    "Lorenzo De Stefani": "",
    "Louis Mandel": {
        "citedby": {
            "2017-04-28": 442,
            "2017-05-14": 444
        },
        "email": "@us.ibm.com",
        "hindex": 10,
        "hindex5y": 9,
        "i10index": 11,
        "i10index5y": 6,
        "interests": [
            "Computer Science"
        ],
        "npubs": 54
    },
    "Lucien Valstar": "",
    "Lucja Kot": "",
    "Luis Perez": {
        "citedby": {
            "2018-01-28": 561
        },
        "email": "@rice.edu",
        "hindex": 9,
        "hindex5y": 8,
        "i10index": 9,
        "i10index5y": 6,
        "interests": [
            "Database Management Systems",
            "Large Scale Data Analysis",
            "Data Mining",
            "Machine Learning"
        ],
        "npubs": 18
    },
    "Lyublena Antova": {
        "citedby": {
            "2017-04-27": 1062,
            "2017-05-14": 1069
        },
        "email": "@datometry.com",
        "hindex": 11,
        "hindex5y": 10,
        "i10index": 11,
        "i10index5y": 10,
        "interests": [
            "Databases",
            "query processing",
            "query optimization"
        ],
        "npubs": 28
    },
    "M. Tamer Ozsu": {
        "citedby": {
            "2017-04-27": 14254,
            "2017-05-14": 14297
        },
        "email": "@uwaterloo.ca",
        "hindex": 54,
        "hindex5y": 29,
        "i10index": 145,
        "i10index5y": 67,
        "interests": [
            "Database systems",
            "Distributed systems"
        ],
        "npubs": 356
    },
    "Magdalena Balazinska": {
        "affiliation": "University of Washington, UW",
        "citedby": {
            "2017-04-27": 9724,
            "2017-05-14": 9764
        },
        "email": "@cs.washington.edu",
        "hindex": 45,
        "hindex5y": 37,
        "i10index": 84,
        "i10index5y": 75,
        "interests": [
            "Databases",
            "parallel and distributed systems",
            "streams",
            "sensors",
            "data pricing"
        ],
        "npubs": 193
    },
    "Mahashweta Das": {
        "citedby": {
            "2017-04-27": 127,
            "2017-05-14": 128
        },
        "email": "@visa.com",
        "hindex": 6,
        "hindex5y": 6,
        "i10index": 5,
        "i10index5y": 5,
        "interests": [
            "Data Mining",
            "Machine Learning",
            "Databases",
            "Algorithms"
        ],
        "npubs": 21
    },
    "Mahbub Hasan": {
        "citedby": {
            "2017-04-28": 20,
            "2017-05-14": 20
        },
        "email": "@cs.ucr.edu",
        "hindex": 3,
        "hindex5y": 3,
        "i10index": 0,
        "i10index5y": 0,
        "interests": [
            "Database Management",
            "Distributed and Parallel Processing",
            "Big Data Processing",
            "Machine Learning"
        ],
        "npubs": 5
    },
    "Man Lung Yiu": {
        "citedby": {
            "2017-04-27": 4499,
            "2017-05-14": 4527
        },
        "email": "@comp.polyu.edu.hk",
        "hindex": 37,
        "hindex5y": 32,
        "i10index": 64,
        "i10index5y": 57,
        "interests": [
            "Database"
        ],
        "npubs": 130
    },
    "Manas Joglekar": {
        "citedby": {
            "2017-04-28": 180,
            "2017-05-14": 186
        },
        "email": "@stanford.edu",
        "hindex": 8,
        "hindex5y": 8,
        "i10index": 7,
        "i10index5y": 7,
        "interests": [
            "Databases",
            "Algorithms"
        ],
        "npubs": 29
    },
    "Manos Athanassoulis": {
        "citedby": {
            "2017-04-28": 409,
            "2017-05-14": 412
        },
        "email": "@seas.harvard.edu",
        "hindex": 11,
        "hindex5y": 11,
        "i10index": 12,
        "i10index5y": 12,
        "interests": [
            "Database Management Systems",
            "Query Processing",
            "Storage Systems",
            "Data Management"
        ],
        "npubs": 25
    },
    "Mark Kutzbach": {
        "citedby": {
            "2017-04-28": 188,
            "2017-05-14": 189
        },
        "email": "@census.gov",
        "hindex": 7,
        "hindex5y": 7,
        "i10index": 6,
        "i10index5y": 6,
        "interests": [
            "economics",
            "urban economics",
            "labor economics",
            "transportation economics"
        ],
        "npubs": 18
    },
    "Martin Hirzel": {
        "citedby": {
            "2017-04-28": 2886,
            "2017-05-14": 2905
        },
        "email": "@us.ibm.com",
        "hindex": 23,
        "hindex5y": 18,
        "i10index": 39,
        "i10index5y": 36,
        "interests": [
            "Programming Languages",
            "Data Management"
        ],
        "npubs": 114
    },
    "Martin Theobald": {
        "citedby": {
            "2017-04-27": 3076,
            "2017-05-14": 3083
        },
        "email": "@uni.lu",
        "hindex": 26,
        "hindex5y": 19,
        "i10index": 47,
        "i10index5y": 36,
        "interests": [
            "Data Science",
            "Big Data",
            "Databases",
            "Information Retrieval",
            "Data Mining"
        ],
        "npubs": 151
    },
    "Martin Ugarte": "",
    "Mathieu Blondel": {
        "citedby": {
            "2017-04-28": 5566,
            "2017-05-14": 5706
        },
        "email": "@mblondel.org",
        "hindex": 7,
        "hindex5y": 7,
        "i10index": 5,
        "i10index5y": 5,
        "interests": [
            "Machine Learning"
        ],
        "npubs": 17
    },
    "Matthew Graham": {
        "citedby": {
            "2017-04-28": 62,
            "2017-05-14": 64
        },
        "email": "@ed.ac.uk",
        "hindex": 2,
        "hindex5y": 2,
        "i10index": 2,
        "i10index5y": 2,
        "interests": [
            "Bayesian Inference",
            "Machine Learning",
            "Markov Chain Monte Carlo"
        ],
        "npubs": 5
    },
    "Matthias Renz": {
        "citedby": {
            "2017-04-27": 2208,
            "2017-05-14": 2216
        },
        "email": "@gmu.edu",
        "hindex": 22,
        "hindex5y": 21,
        "i10index": 45,
        "i10index5y": 35,
        "interests": [
            "Database",
            "Data Mining",
            "Data Science"
        ],
        "npubs": 145
    },
    "Mayuresh Kunjir": {
        "citedby": {
            "2017-04-28": 44,
            "2017-05-14": 44
        },
        "email": "@cs.duke.edu",
        "hindex": 4,
        "hindex5y": 3,
        "i10index": 1,
        "i10index5y": 1,
        "interests": [
            "Big Data Management"
        ],
        "npubs": 9
    },
    "Melanie Herschel": {
        "citedby": {
            "2017-04-27": 1368,
            "2017-05-14": 1362
        },
        "email": "@ipvs.uni-stuttgart.de",
        "hindex": 19,
        "hindex5y": 16,
        "i10index": 25,
        "i10index5y": 23,
        "interests": [],
        "npubs": 53
    },
    "Michael A. Bender": {
        "citedby": {
            "2017-03-09": 5079,
            "2017-04-28": 5189,
            "2017-05-01": 5194,
            "2017-05-13": 5208,
            "2017-05-14": 5208
        },
        "email": "@cs.stonybrook.edu",
        "hindex": 40,
        "hindex5y": 26,
        "i10index": 77,
        "i10index5y": 58,
        "interests": [
            "Algorithms",
            "Data Structures",
            "Databases",
            "Big Data",
            "Parallel Computing"
        ],
        "npubs": 180
    },
    "Michael Benedikt": {
        "citedby": {
            "2017-04-27": 4165,
            "2017-05-14": 4181
        },
        "email": "@cs.ox.ac.uk",
        "hindex": 32,
        "hindex5y": 19,
        "i10index": 75,
        "i10index5y": 40,
        "interests": [
            "Databases",
            "Logic",
            "Verification",
            "Theoretical Computer Science"
        ],
        "npubs": 183
    },
    "Michael Cafarella": {
        "citedby": {
            "2017-04-28": 6515,
            "2017-05-14": 6558
        },
        "email": "@umich.edu",
        "hindex": 30,
        "hindex5y": 25,
        "i10index": 36,
        "i10index5y": 34,
        "interests": [
            "Databases"
        ],
        "npubs": 90
    },
    "Michael Hay": {
        "citedby": {
            "2017-04-27": 2395,
            "2017-05-14": 2410
        },
        "email": "@colgate.edu",
        "hindex": 15,
        "hindex5y": 14,
        "i10index": 18,
        "i10index5y": 18,
        "interests": [],
        "npubs": 27
    },
    "Michael Kaminsky": {
        "citedby": {
            "2017-04-28": 6348,
            "2017-05-14": 6377
        },
        "email": "@intel.com",
        "hindex": 34,
        "hindex5y": 30,
        "i10index": 54,
        "i10index5y": 49,
        "interests": [],
        "npubs": 95
    },
    "Michael Kester": "",
    "Michael R. Anderson": {
        "citedby": {
            "2017-04-28": 169,
            "2017-05-14": 171
        },
        "email": "@dtu.dk",
        "hindex": 4,
        "hindex5y": 4,
        "i10index": 1,
        "i10index5y": 1,
        "interests": [
            "Machine learning",
            "probabilistic modeling",
            "signal processing"
        ],
        "npubs": 11
    },
    "Michael Spear": {
        "citedby": {
            "2017-04-27": 2407,
            "2017-05-14": 2427
        },
        "email": "@cse.lehigh.edu",
        "hindex": 25,
        "hindex5y": 18,
        "i10index": 36,
        "i10index5y": 32,
        "interests": [
            "computer science"
        ],
        "npubs": 88
    },
    "Milos Nikolic": {
        "citedby": {
            "2017-04-28": 131,
            "2017-05-14": 133
        },
        "email": "@cs.ox.ac.uk",
        "hindex": 6,
        "hindex5y": 6,
        "i10index": 4,
        "i10index5y": 4,
        "interests": [
            "Databases",
            "Data Management"
        ],
        "npubs": 17
    },
    "Min-Soo Kim": {
        "citedby": {
            "2017-04-28": 870,
            "2017-05-14": 1060
        },
        "email": "@dgist.ac.kr",
        "hindex": 15,
        "hindex5y": 12,
        "i10index": 22,
        "i10index5y": 18,
        "interests": [
            "Database",
            "data mining",
            "machine learning",
            "bioinformatics",
            "distributed/parallel computing"
        ],
        "npubs": 91
    },
    "Mohamed Mokbel": {
        "citedby": {
            "2017-04-27": 8669,
            "2017-05-14": 8718
        },
        "email": "@cs.umn.edu",
        "hindex": 47,
        "hindex5y": 40,
        "i10index": 106,
        "i10index5y": 90,
        "interests": [
            "Database Systems",
            "GIS"
        ],
        "npubs": 242
    },
    "Mohamed Sarwat": {
        "citedby": {
            "2017-04-27": 641,
            "2017-05-14": 651
        },
        "email": "@asu.edu",
        "hindex": 11,
        "hindex5y": 11,
        "i10index": 14,
        "i10index5y": 14,
        "interests": [
            "Data Management Systems",
            "Spatial Data Management",
            "Data Analytics",
            "Recommender Systems"
        ],
        "npubs": 47
    },
    "Mohammad Dashti": {
        "citedby": {
            "2017-04-27": 28,
            "2017-05-14": 31
        },
        "email": "@epfl.ch",
        "hindex": 3,
        "hindex5y": 3,
        "i10index": 0,
        "i10index5y": 0,
        "interests": [
            "Database Systems",
            "Transaction Processing",
            "Compilers"
        ],
        "npubs": 11
    },
    "Mohammad Sadoghi": {
        "citedby": {
            "2017-04-27": 700,
            "2017-05-14": 716
        },
        "email": "@cs.toronto.edu",
        "hindex": 14,
        "hindex5y": 13,
        "i10index": 18,
        "i10index5y": 18,
        "interests": [
            "Big Data",
            "Database Systems",
            "Transaction Processing",
            "Stream Processing",
            "FPGAs"
        ],
        "npubs": 78
    },
    "Mourad Ouzzani": {
        "citedby": {
            "2017-04-28": 2299,
            "2017-05-14": 2315
        },
        "email": "@qf.org.qa",
        "hindex": 25,
        "hindex5y": 19,
        "i10index": 47,
        "i10index5y": 33,
        "interests": [
            "Data Quality",
            "Data Integration",
            "Databases"
        ],
        "npubs": 150
    },
    "Muhammad Idris": {
        "email": "",
        "citedby": {
            "2018-01-28": 77
        },
        "hindex": 6,
        "hindex5y": 6,
        "i10index": 4,
        "i10index5y": 4,
        "interests": [
            "Active Business Intelligence",
            "Complex Event Processing",
            "Query Processing",
            "Data warehousing",
            "In-memory databases"
        ],
        "npubs": 14
    },
    "Muhsen Owaida": {
        "citedby": {
            "2017-04-28": 155,
            "2017-05-14": 159
        },
        "email": "@inf.ethz.ch",
        "hindex": 5,
        "hindex5y": 5,
        "i10index": 5,
        "i10index5y": 5,
        "interests": [
            "Reconfigurable computing",
            "High Level Synthesis",
            "Database acceleration",
            "FPGA in Datacentres",
            "CPU-FPGA shared memory platforms"
        ],
        "npubs": 21
    },
    "Namyong Park": "",
    "Nan Tang": {
        "citedby": {
            "2017-04-27": 1138,
            "2017-05-14": 1146
        },
        "email": "@qf.org.qa",
        "hindex": 18,
        "hindex5y": 16,
        "i10index": 24,
        "i10index5y": 19,
        "interests": [
            "Data quality",
            "Network Monitoring",
            "Big Data Analytics"
        ],
        "npubs": 58
    },
    "Nan Zhang": "",
    "Naoki Marumo": "",
    "Naonori Ueda": {
        "citedby": {
            "2017-04-28": 4703,
            "2017-05-14": 4727
        },
        "email": "@lab.ntt.co.jp",
        "hindex": 30,
        "hindex5y": 23,
        "i10index": 59,
        "i10index5y": 39,
        "interests": [
            "機械学習、パターン認識、計算機科学"
        ],
        "npubs": 174
    },
    "Naoto Ohsaka": {
        "citedby": {
            "2017-04-28": 35,
            "2017-05-14": 40
        },
        "email": "@is.s.u-tokyo.ac.jp",
        "hindex": 3,
        "hindex5y": 3,
        "i10index": 1,
        "i10index5y": 1,
        "interests": [
            "Algorithms",
            "Graphs",
            "Networks"
        ],
        "npubs": 9
    },
    "Natacha Crooks": {
        "citedby": {
            "2017-04-28": 49,
            "2017-05-14": 52
        },
        "email": "@cs.utexas.edu",
        "hindex": 3,
        "hindex5y": 3,
        "i10index": 2,
        "i10index5y": 2,
        "interests": [
            "Distributed Systems"
        ],
        "npubs": 9
    },
    "Neoklis Polyzotis": {
        "affiliation": "Google, USA",
        "citedby": {
            "2017-04-27": 3483,
            "2017-05-14": 3524
        },
        "email": "@google.com",
        "hindex": 33,
        "hindex5y": 28,
        "i10index": 68,
        "i10index5y": 60,
        "interests": [
            "Databases"
        ],
        "npubs": 118
    },
    "Nesime Tatbul": {
        "citedby": {
            "2017-04-27": 6716,
            "2017-05-14": 6744
        },
        "email": "@csail.mit.edu",
        "hindex": 25,
        "hindex5y": 20,
        "i10index": 46,
        "i10index5y": 35,
        "interests": [
            "Databases",
            "Database Systems",
            "Data Management",
            "Computer Systems",
            "Computer Science"
        ],
        "npubs": 86
    },
    "Ngai Meng Kou": {
        "citedby": {
            "2017-04-28": 22,
            "2017-05-14": 23
        },
        "email": "@umac.mo",
        "hindex": 3,
        "hindex5y": 3,
        "i10index": 0,
        "i10index5y": 0,
        "interests": [
            "Combinatorial Optimization",
            "Graph Algorithm",
            "Topic Modeling"
        ],
        "npubs": 4
    },
    "Niccolo’ Meneghetti": "",
    "Nicolas Anciaux": "",
    "Nikos Mamoulis": {
        "citedby": {
            "2017-04-27": 9661,
            "2017-05-14": 9729
        },
        "email": "@cs.hku.hk",
        "hindex": 48,
        "hindex5y": 38,
        "i10index": 116,
        "i10index5y": 87,
        "interests": [
            "Data Management",
            "Data Mining",
            "Spatial Databases"
        ],
        "npubs": 241
    },
    "Niv Dayan": "",
    "Oktie Hassanzadeh": {
        "citedby": {
            "2017-04-27": 1110,
            "2017-05-14": 1120
        },
        "email": "@cs.toronto.edu",
        "hindex": 19,
        "hindex5y": 17,
        "i10index": 23,
        "i10index5y": 21,
        "interests": [
            "Databases",
            "Information Systems",
            "Web Data Management"
        ],
        "npubs": 65
    },
    "Olga Poppe": {
        "citedby": {
            "2017-04-28": 80,
            "2017-05-14": 80
        },
        "email": "@wpi.edu",
        "hindex": 5,
        "hindex5y": 4,
        "i10index": 3,
        "i10index5y": 2,
        "interests": [
            "Computer science"
        ],
        "npubs": 14
    },
    "Oliver Kennedy": {
        "citedby": {
            "2017-04-27": 216,
            "2017-05-14": 218
        },
        "email": "@buffalo.edu",
        "hindex": 8,
        "hindex5y": 7,
        "i10index": 7,
        "i10index5y": 6,
        "interests": [
            "Databases",
            "Probabilistic Databases",
            "Data Structures",
            "Database Usability",
            "Incremental Computation"
        ],
        "npubs": 33
    },
    "Paolo Papotti": {
        "citedby": {
            "2017-04-27": 1152,
            "2017-05-14": 1161
        },
        "email": "@asu.edu",
        "hindex": 19,
        "hindex5y": 17,
        "i10index": 28,
        "i10index5y": 23,
        "interests": [
            "Data Management"
        ],
        "npubs": 90
    },
    "Paraschos Koutris": {
        "citedby": {
            "2017-04-27": 507,
            "2017-05-14": 509
        },
        "email": "@cs.washington.edu",
        "hindex": 12,
        "hindex5y": 12,
        "i10index": 12,
        "i10index5y": 12,
        "interests": [
            "Databases"
        ],
        "npubs": 38
    },
    "Parisa Ataei": {
        "citedby": {
            "2018-01-28": 6
        },
        "email": "@oregonstate.edu",
        "hindex": 1,
        "hindex5y": 1,
        "i10index": 0,
        "i10index5y": 0,
        "interests": [
            "Databases",
            "Programming Languages",
            "Machine Learning"
        ],
        "npubs": 3
    },
    "Paul Suganthan": {
        "citedby": {
            "2018-01-28": 41
        },
        "hindex": 4,
        "hindex5y": 4,
        "i10index": 1,
        "i10index5y": 1,
        "interests": [
            "Data Management",
            "Data integration",
            "Crowdsourcing"
        ],
        "npubs": 9
    },
    "Peng Cheng": "",
    "Peter Alvaro": {
        "citedby": {
            "2017-04-27": 1628,
            "2017-05-14": 1636
        },
        "email": "@ucsc.edu",
        "hindex": 13,
        "hindex5y": 12,
        "i10index": 15,
        "i10index5y": 13,
        "interests": [
            "Distributed Systems",
            "Data Management Systems"
        ],
        "npubs": 30
    },
    "Peter Bailis": {
        "citedby": {
            "2017-04-27": 910,
            "2017-05-14": 929
        },
        "email": "@cs.stanford.edu",
        "hindex": 16,
        "hindex5y": 16,
        "i10index": 16,
        "i10index5y": 16,
        "interests": [
            "Data",
            "Data Management",
            "Distributed Systems"
        ],
        "npubs": 25
    },
    "Peter Nugent": {
        "citedby": {
            "2017-04-28": 41261,
            "2017-05-14": 41523
        },
        "email": "@lbl.gov",
        "hindex": 77,
        "hindex5y": 64,
        "i10index": 237,
        "i10index5y": 203,
        "interests": [
            "Physics",
            "Astronomy",
            "Computing"
        ],
        "npubs": 1122
    },
    "Peter Pietzuch": {
        "citedby": {
            "2017-04-27": 4413,
            "2017-05-14": 4428
        },
        "email": "@doc.ic.ac.uk",
        "hindex": 29,
        "hindex5y": 22,
        "i10index": 58,
        "i10index5y": 46,
        "interests": [
            "Distributed Systems",
            "Systems",
            "Data Management"
        ],
        "npubs": 157
    },
    "Philip A. Bernstein": {
        "citedby": {
            "2018-01-28": 34031
        },
        "email": "@microsoft.com",
        "hindex": 74,
        "hindex5y": 38,
        "i10index": 171,
        "i10index5y": 89,
        "interests": [
            "Database systems and transaction processin"
        ],
        "npubs": 252
    },
    "Pierre Senellart": {
        "citedby": {
            "2017-04-27": 2333,
            "2017-05-14": 2356
        },
        "email": "@ens.fr",
        "hindex": 21,
        "hindex5y": 19,
        "i10index": 48,
        "i10index5y": 40,
        "interests": [
            "Databases",
            "Web",
            "Database Theory"
        ],
        "npubs": 131
    },
    "Pinar Tozun": {
        "citedby": {
            "2017-04-27": 263,
            "2017-05-14": 267
        },
        "email": "@epfl.ch",
        "hindex": 9,
        "hindex5y": 9,
        "i10index": 7,
        "i10index5y": 7,
        "interests": [
            "databases"
        ],
        "npubs": 26
    },
    "Pingfan Meng": {
        "citedby": {
            "2017-04-28": 55,
            "2017-05-14": 55
        },
        "email": "@eng.ucsd.edu",
        "hindex": 4,
        "hindex5y": 4,
        "i10index": 2,
        "i10index5y": 2,
        "interests": [
            "FPGA",
            "HPC",
            "GPU",
            "parallel computing"
        ],
        "npubs": 13
    },
    "Prashant Pandey": {
        "citedby": {
            "2017-04-28": 30,
            "2017-05-14": 32
        },
        "email": "@cs.stonybrook.edu",
        "hindex": 3,
        "hindex5y": 3,
        "i10index": 1,
        "i10index5y": 1,
        "interests": [
            "Data Structures",
            "Big Data Computing",
            "File System",
            "Security"
        ],
        "npubs": 3
    },
    "Pritom Ahmed": {
        "citedby": {
            "2017-04-28": 6,
            "2017-05-14": 6
        },
        "email": "@ucr.edu",
        "hindex": 2,
        "hindex5y": 2,
        "i10index": 0,
        "i10index5y": 0,
        "interests": [
            "Software Engineering",
            "String Algorithm"
        ],
        "npubs": 3
    },
    "Rachit Agarwal": {
        "citedby": {
            "2017-04-28": 640,
            "2017-05-14": 649
        },
        "email": "@cs.cornell.edu",
        "hindex": 12,
        "hindex5y": 11,
        "i10index": 14,
        "i10index5y": 11,
        "interests": [
            "Systems",
            "Big data analytics",
            "Distributed systems",
            "Algorithms",
            "Networking"
        ],
        "npubs": 33
    },
    "Radu Ciucanu": {
        "citedby": {
            "2017-04-27": 137,
            "2017-05-14": 143
        },
        "email": "@uca.fr",
        "hindex": 8,
        "hindex5y": 8,
        "i10index": 6,
        "i10index5y": 6,
        "interests": [
            "Data management"
        ],
        "npubs": 19
    },
    "Raghav Kaushik": "",
    "Rainer Gemulla": {
        "citedby": {
            "2017-04-27": 1681,
            "2017-05-14": 1693
        },
        "email": "@uni-mannheim.de",
        "hindex": 17,
        "hindex5y": 15,
        "i10index": 26,
        "i10index5y": 23,
        "interests": [],
        "npubs": 51
    },
    "Rajasekar Krishnamurthy": {
        "citedby": {
            "2018-01-28": 2988
        },
        "email": "@us.ibm.com",
        "hindex": 24,
        "hindex5y": 17,
        "i10index": 33,
        "i10index5y": 27,
        "interests": [
            "Database Systems",
            "Text Analytics",
            "Entity Resolution",
            "Data Integration"
        ],
        "npubs": 70
    },
    "Raman Grover": {
        "citedby": {
            "2017-04-27": 537,
            "2017-05-14": 538
        },
        "email": "@uci.edu",
        "hindex": 7,
        "hindex5y": 7,
        "i10index": 7,
        "i10index5y": 7,
        "interests": [
            "Database Systems"
        ],
        "npubs": 9
    },
    "Ravi Ramamurthy": "",
    "Raymond Chi-Wing Wong": {
        "citedby": {
            "2017-04-28": 3434,
            "2017-05-14": 3489
        },
        "email": "@cse.ust.hk",
        "hindex": 32,
        "hindex5y": 27,
        "i10index": 73,
        "i10index5y": 63,
        "interests": [
            "databases",
            "data mining"
        ],
        "npubs": 261
    },
    "Reynold Cheng": {
        "citedby": {
            "2017-04-27": 9069,
            "2017-05-14": 9166
        },
        "email": "@cs.hku.hk",
        "hindex": 31,
        "hindex5y": 26,
        "i10index": 108,
        "i10index5y": 69,
        "interests": [
            "Database Management",
            "Uncertainty Management"
        ],
        "npubs": 2105
    },
    "Rob Johnson": {
        "citedby": {
            "2017-05-14": 1520
        },
        "email": "@cs.stonybrook.edu",
        "hindex": 19,
        "hindex5y": 16,
        "i10index": 23,
        "i10index5y": 20,
        "interests": [],
        "npubs": 57
    },
    "Robert Gottstein": {
        "citedby": {
            "2017-04-28": 77,
            "2017-05-14": 77
        },
        "email": "@dvs.tu-darmstadt.de",
        "hindex": 5,
        "hindex5y": 5,
        "i10index": 3,
        "i10index5y": 3,
        "interests": [
            "Databases and Distributed Systems Group"
        ],
        "npubs": 24
    },
    "Rohit Deep": "",
    "Romila Pradhan": "",
    "Romuald Thion": {
        "citedby": {
            "2017-04-28": 74,
            "2017-05-14": 74
        },
        "email": "@univ-lyon1.fr",
        "hindex": 5,
        "hindex5y": 4,
        "i10index": 1,
        "i10index5y": 0,
        "interests": [
            "databases",
            "access control",
            "security",
            "privacy"
        ],
        "npubs": 54
    },
    "Rui Ding": "",
    "Rui3 Liu": {
        "citedby": {
            "2017-04-28": 21,
            "2017-05-14": 25
        },
        "email": "@comp.nus.edu.sg",
        "hindex": 3,
        "hindex5y": 3,
        "i10index": 0,
        "i10index5y": 0,
        "interests": [
            "Distributed Data Management",
            "Database System",
            "Mobile Computing",
            "Ubiquitous Computing"
        ],
        "npubs": 13
    },
    "Russell Sears": "",
    "Ryan Stutsman": {
        "citedby": {
            "2017-04-27": 1308,
            "2017-05-14": 1313
        },
        "email": "@cs.utah.edu",
        "hindex": 12,
        "hindex5y": 12,
        "i10index": 14,
        "i10index5y": 13,
        "interests": [
            "Datacenter computing",
            "distributed systems",
            "operating systems"
        ],
        "npubs": 34
    },
    "Ryo Kikuchi": "",
    "S. Sudarshan": {
        "affiliation": "IIT Bombay, India",
        "citedby": {
            "2017-05-01": 12822,
            "2017-05-13": 12859
        },
        "email": "@cse.iitb.ac.in",
        "hindex": 47,
        "hindex5y": 24,
        "i10index": 89,
        "i10index5y": 53,
        "interests": [
            "database systems"
        ],
        "npubs": 146
    },
    "Sachin Basil John": "",
    "Sael Lee": {
        "citedby": {
            "2017-04-28": 619,
            "2017-05-14": 623
        },
        "email": "@sunykorea.ac.kr",
        "hindex": 13,
        "hindex5y": 11,
        "i10index": 13,
        "i10index5y": 11,
        "interests": [
            "Bioinformatics",
            "Data Mining",
            "Machine Learning"
        ],
        "npubs": 52
    },
    "Sahaana Suri": "",
    "Sainyam Galhotra": {
        "citedby": {
            "2017-04-27": 17,
            "2017-05-14": 19
        },
        "email": "@cs.umass.edu",
        "hindex": 3,
        "hindex5y": 3,
        "i10index": 0,
        "i10index5y": 0,
        "interests": [
            "Data mining",
            "Algorithms",
            "Machine Learning"
        ],
        "npubs": 13
    },
    "Salah Ahmed": "",
    "Samuel Haney": "",
    "Samuel Madden": {
        "citedby": {
            "2017-04-28": 37893,
            "2017-05-14": 38065
        },
        "email": "@csail.mit.edu",
        "hindex": 77,
        "hindex5y": 61,
        "i10index": 177,
        "i10index5y": 159,
        "interests": [
            "Computer Systems",
            "Database Systems",
            "Data Management",
            "Mobile Computing",
            "Distributed Systems"
        ],
        "npubs": 347
    },
    "Sanjay Chawla": {
        "citedby": {
            "2017-04-28": 5036,
            "2017-05-14": 5073
        },
        "email": "@sydney.edu.au",
        "hindex": 31,
        "hindex5y": 26,
        "i10index": 61,
        "i10index5y": 41,
        "interests": [
            "Data Mining",
            "Spatio-Temporal Data",
            "Machine Learning",
            "Algorithms"
        ],
        "npubs": 223
    },
    "Sanjib Das": "",
    "Sarah Cohen-Boulakia": {
        "citedby": {
            "2017-04-27": 1257,
            "2017-05-14": 1258
        },
        "email": "@lri.fr",
        "hindex": 16,
        "hindex5y": 13,
        "i10index": 22,
        "i10index5y": 16,
        "interests": [
            "Scientific workflows",
            "Workflows",
            "Provenance",
            "Ranking",
            "Data Integration"
        ],
        "npubs": 71
    },
    "Saravanan Thirumuruganathan": {
        "citedby": {
            "2017-04-28": 190,
            "2017-05-14": 194
        },
        "email": "@qf.org.qa",
        "hindex": 8,
        "hindex5y": 8,
        "i10index": 6,
        "i10index5y": 6,
        "interests": [
            "Data Mining",
            "Hidden Web",
            "Algorithms",
            "Databases",
            "Social Networks"
        ],
        "npubs": 44
    },
    "Sayan Ranu": {
        "citedby": {
            "2017-04-27": 348,
            "2017-05-14": 351
        },
        "email": "@iitd.ac.in",
        "hindex": 10,
        "hindex5y": 9,
        "i10index": 10,
        "i10index5y": 9,
        "interests": [
            "Graph Mining and Indexing",
            "Spatio-temporal data analytics",
            "Bioinformatics"
        ],
        "npubs": 38
    },
    "Sean Chester": {
        "citedby": {
            "2017-04-28": 227,
            "2017-05-14": 229
        },
        "email": "@idi.ntnu.no",
        "hindex": 9,
        "hindex5y": 9,
        "i10index": 9,
        "i10index5y": 9,
        "interests": [
            "Databases",
            "query processing",
            "parallel algorithms",
            "privacy"
        ],
        "npubs": 27
    },
    "Sebastian Michel": {
        "citedby": {
            "2017-04-27": 2195,
            "2017-05-14": 2204
        },
        "email": "@cs.uni-kl.de",
        "hindex": 27,
        "hindex5y": 16,
        "i10index": 38,
        "i10index5y": 23,
        "interests": [
            "Large-Scale Data Management",
            "Data Streams",
            "Data Analytics",
            "Distributed Systems",
            "Databases"
        ],
        "npubs": 131
    },
    "Sebastian Schelter": {
        "citedby": {
            "2017-04-27": 391,
            "2017-05-14": 394
        },
        "email": "@tu-berlin.de",
        "hindex": 8,
        "hindex5y": 8,
        "i10index": 7,
        "i10index5y": 7,
        "interests": [
            "large-scale data analysis",
            "data management for machine learning",
            "data mining"
        ],
        "npubs": 17
    },
    "Semih Salihoglu": {
        "citedby": {
            "2017-04-27": 633,
            "2017-05-14": 639
        },
        "email": "@uwaterloo.ca",
        "hindex": 9,
        "hindex5y": 9,
        "i10index": 9,
        "i10index5y": 9,
        "interests": [
            "Graph Data Management",
            "Distributed Data Processing"
        ],
        "npubs": 18
    },
    "Senjuti Basu Roy": {
        "citedby": {
            "2017-04-27": 1525,
            "2017-05-14": 1542
        },
        "email": "@njit.edu",
        "hindex": 17,
        "hindex5y": 17,
        "i10index": 28,
        "i10index5y": 24,
        "interests": [
            "data management and exploration",
            "algorithm",
            "crowdsourcing",
            "data mining",
            "health informatics"
        ],
        "npubs": 156
    },
    "Sergey Hardock": "",
    "Shaleen Deep": {
        "citedby": {
            "2017-04-28": 1,
            "2017-05-14": 1
        },
        "email": "",
        "hindex": 1,
        "hindex5y": 1,
        "i10index": 0,
        "i10index5y": 0,
        "interests": [],
        "npubs": 3
    },
    "Shangyu Luo": {
        "citedby": {
            "2017-11-08": 52
        },
        "email": "@rice.edu",
        "hindex": 3,
        "hindex5y": 3,
        "i10index": 1,
        "i10index5y": 1,
        "interests": [
            "Distributed Database Systems",
            "Machine Learning"
        ],
        "npubs": 7
    },
    "Shi Han": "",
    "Shijie Zhou": {
        "citedby": {
            "2017-04-28": 83,
            "2017-05-14": 87
        },
        "email": "@usc.edu",
        "hindex": 5,
        "hindex5y": 5,
        "i10index": 2,
        "i10index5y": 2,
        "interests": [],
        "npubs": 20
    },
    "Shimin Chen": {
        "citedby": {
            "2017-04-28": 1833,
            "2017-05-14": 1841
        },
        "email": "@ict.ac.cn",
        "hindex": 21,
        "hindex5y": 18,
        "i10index": 27,
        "i10index5y": 23,
        "interests": [
            "Database systems",
            "Big Data Processing",
            "Computer architecture"
        ],
        "npubs": 42
    },
    "Shivnath Babu": "",
    "Shoji Nishimura": {
        "citedby": {
            "2017-04-28": 363,
            "2017-05-14": 368
        },
        "email": "@bk.jp.nec.com",
        "hindex": 5,
        "hindex5y": 5,
        "i10index": 5,
        "i10index5y": 5,
        "interests": [
            "Database",
            "Information Retrieval",
            "High Performance Computing",
            "Programming Language"
        ],
        "npubs": 29
    },
    "Shuang2 Song": {
        "citedby": {
            "2017-10-14": 77
        },
        "email": "@eng.ucsd.edu",
        "hindex": 3,
        "hindex5y": 3,
        "i10index": 2,
        "i10index5y": 2,
        "interests": [],
        "npubs": 7
    },
    "Siarhei Bykau": {
        "citedby": {
            "2017-04-28": 58,
            "2017-05-14": 58
        },
        "email": "@purdue.edu",
        "hindex": 5,
        "hindex5y": 4,
        "i10index": 1,
        "i10index5y": 1,
        "interests": [
            "Computer Science"
        ],
        "npubs": 15
    },
    "Somesh Jha": {
        "citedby": {
            "2017-04-28": 23887,
            "2017-05-14": 24030
        },
        "email": "@cs.wisc.edu",
        "hindex": 67,
        "hindex5y": 47,
        "i10index": 212,
        "i10index5y": 158,
        "interests": [
            "Computer Security",
            "Formal methods",
            "Programming Languages"
        ],
        "npubs": 545
    },
    "Spyros Blanas": {
        "citedby": {
            "2017-04-27": 903,
            "2017-05-14": 911
        },
        "email": "",
        "hindex": 9,
        "hindex5y": 8,
        "i10index": 9,
        "i10index5y": 8,
        "interests": [
            "Databases"
        ],
        "npubs": 22
    },
    "Srikanth Kandula": {
        "citedby": {
            "2017-04-27": 10464,
            "2017-05-14": 10536
        },
        "email": "@microsoft.com",
        "hindex": 37,
        "hindex5y": 35,
        "i10index": 48,
        "i10index5y": 45,
        "interests": [
            "Networks",
            "Cloud Computing",
            "Machine Learning"
        ],
        "npubs": 107
    },
    "Stavros Papadopoulos": {
        "citedby": {
            "2017-04-27": 1020,
            "2017-05-14": 1033
        },
        "email": "@csail.mit.edu",
        "hindex": 17,
        "hindex5y": 17,
        "i10index": 21,
        "i10index5y": 20,
        "interests": [
            "Security",
            "Privacy",
            "Big Data"
        ],
        "npubs": 29
    },
    "Stefan Manegold": {
        "citedby": {
            "2017-04-27": 3658,
            "2017-05-14": 3670
        },
        "email": "@cwi.nl",
        "hindex": 29,
        "hindex5y": 23,
        "i10index": 48,
        "i10index5y": 40,
        "interests": [
            "Database Systems"
        ],
        "npubs": 176
    },
    "Stefano Ceri": {
        "citedby": {
            "2017-04-27": 25098,
            "2017-05-14": 25185
        },
        "email": "@polimi.it",
        "hindex": 72,
        "hindex5y": 36,
        "i10index": 210,
        "i10index5y": 91,
        "interests": [
            "data management",
            "web management",
            "search computing",
            "genomic computing"
        ],
        "npubs": 534
    },
    "Stelios Paparizos": {
        "citedby": {
            "2017-04-27": 1423,
            "2017-05-14": 1424
        },
        "email": "@google.com",
        "hindex": 16,
        "hindex5y": 10,
        "i10index": 18,
        "i10index5y": 12,
        "interests": [
            "Data Management"
        ],
        "npubs": 55
    },
    "Steven Swanson": {
        "citedby": {
            "2017-04-28": 4920,
            "2017-05-14": 4962
        },
        "email": "@eng.ucsd.edu",
        "hindex": 33,
        "hindex5y": 28,
        "i10index": 63,
        "i10index5y": 58,
        "interests": [
            "Computer Architecture",
            "Computer Systems",
            "Storage Systems"
        ],
        "npubs": 140
    },
    "Stijn Vansummeren": {
        "citedby": {
            "2017-04-28": 1343,
            "2017-05-14": 1348
        },
        "email": "@ulb.ac.be",
        "hindex": 18,
        "hindex5y": 15,
        "i10index": 31,
        "i10index5y": 25,
        "interests": [
            "Database Theory",
            "Database Systems",
            "Semantic Web",
            "Theoretical Computer Science"
        ],
        "npubs": 70
    },
    "Stratis Viglas": {
        "citedby": {
            "2017-04-27": 3311,
            "2017-05-14": 3316
        },
        "email": "@inf.ed.ac.uk",
        "hindex": 15,
        "hindex5y": 13,
        "i10index": 25,
        "i10index5y": 20,
        "interests": [
            "Database Systems"
        ],
        "npubs": 64
    },
    "Stratos Idreos": {
        "citedby": {
            "2017-04-27": 2145,
            "2017-05-14": 2157
        },
        "email": "@seas.harvard.edu",
        "hindex": 26,
        "hindex5y": 22,
        "i10index": 45,
        "i10index5y": 32,
        "interests": [
            "Computer science",
            "Databases",
            "Query processing",
            "Column-stores"
        ],
        "npubs": 104
    },
    "Sudeepa Roy": {
        "citedby": {
            "2017-04-27": 495,
            "2017-05-14": 500
        },
        "email": "@cs.duke.edu",
        "hindex": 13,
        "hindex5y": 12,
        "i10index": 14,
        "i10index5y": 13,
        "interests": [
            "Databases"
        ],
        "npubs": 27
    },
    "Sudipta Sengupta": {
        "citedby": {
            "2017-04-28": 8060,
            "2017-05-14": 8100
        },
        "email": "@microsoft.com",
        "hindex": 40,
        "hindex5y": 28,
        "i10index": 64,
        "i10index5y": 45,
        "interests": [
            "Computer Science",
            "Networking",
            "Data Storage and Management",
            "Systems"
        ],
        "npubs": 215
    },
    "Sudipto Das": {
        "citedby": {
            "2017-04-27": 2647,
            "2017-05-14": 2678
        },
        "email": "@microsoft.com",
        "hindex": 22,
        "hindex5y": 22,
        "i10index": 29,
        "i10index5y": 28,
        "interests": [
            "Database systems",
            "distributed systems",
            "Cloud computing",
            "Transaction processing"
        ],
        "npubs": 59
    },
    "Sumio Fujita": "",
    "Sunil Prabhakar": {
        "citedby": {
            "2017-04-28": 6182,
            "2017-05-14": 6190
        },
        "email": "@purdue.edu",
        "hindex": 35,
        "hindex5y": 20,
        "i10index": 76,
        "i10index5y": 38,
        "interests": [
            "Databases",
            "Security"
        ],
        "npubs": 173
    },
    "Surajit Chaudhuri": {
        "citedby": {
            "2017-04-28": 349,
            "2017-05-14": 351
        },
        "email": "@theiet.org",
        "hindex": 9,
        "hindex5y": 9,
        "i10index": 8,
        "i10index5y": 8,
        "interests": [
            "Power System"
        ],
        "npubs": 143
    },
    "Tao Guo": {
        "citedby": {
            "2017-04-28": 28,
            "2017-05-14": 30
        },
        "email": "@e.ntu.edu.sg",
        "hindex": 2,
        "hindex5y": 2,
        "i10index": 2,
        "i10index5y": 2,
        "interests": [
            "Spatial Databases"
        ],
        "npubs": 2
    },
    "Theodoros Rekatsinas": {
        "citedby": {
            "2017-04-27": 134,
            "2017-05-14": 137
        },
        "email": "@stanford.edu",
        "hindex": 7,
        "hindex5y": 7,
        "i10index": 5,
        "i10index5y": 5,
        "interests": [
            "Database Systems",
            "Data Integration",
            "Uncertainty Management"
        ],
        "npubs": 21
    },
    "Thomas F. Wenisch": {
        "citedby": {
            "2017-04-28": 5227,
            "2017-05-14": 5267
        },
        "email": "@umich.edu",
        "hindex": 35,
        "hindex5y": 32,
        "i10index": 57,
        "i10index5y": 52,
        "interests": [
            "Computer Architecture"
        ],
        "npubs": 127
    },
    "Thomas Heinis": {
        "citedby": {
            "2017-04-27": 773,
            "2017-05-14": 781
        },
        "email": "@imperial.ac.uk",
        "hindex": 14,
        "hindex5y": 11,
        "i10index": 15,
        "i10index5y": 11,
        "interests": [
            "Scientific Data Management",
            "Big Data",
            "Spatial Data",
            "Data Provenance",
            "Workflows"
        ],
        "npubs": 53
    },
    "Thomas Moscibroda": "",
    "Thomas Neumann": {
        "citedby": {
            "2017-04-27": 4149,
            "2017-05-14": 4184
        },
        "email": "@in.tum.de",
        "hindex": 30,
        "hindex5y": 27,
        "i10index": 67,
        "i10index5y": 57,
        "interests": [
            "Database Systems",
            "Query Optimization",
            "Query Processing"
        ],
        "npubs": 156
    },
    "Tianshu Song": "",
    "Tilmann Rabl": {
        "citedby": {
            "2017-04-27": 780,
            "2017-05-14": 790
        },
        "email": "@tu-berlin.de",
        "hindex": 14,
        "hindex5y": 14,
        "i10index": 17,
        "i10index5y": 16,
        "interests": [],
        "npubs": 75
    },
    "Tim Kraska": {
        "citedby": {
            "2017-04-27": 3352,
            "2017-05-14": 3384
        },
        "email": "@cs.berkeley.edu",
        "hindex": 26,
        "hindex5y": 26,
        "i10index": 39,
        "i10index5y": 38,
        "interests": [
            "Data Management",
            "Cloud Computing",
            "Crowd Sourcing",
            "Databases"
        ],
        "npubs": 91
    },
    "Tingjian Ge": "",
    "Toby Bloom": {
        "citedby": {
            "2017-04-28": 13637,
            "2017-05-14": 13712
        },
        "email": "@nygenome.org",
        "hindex": 16,
        "hindex5y": 12,
        "i10index": 19,
        "i10index5y": 14,
        "interests": [],
        "npubs": 25
    },
    "Todd Green": {
        "citedby": {
            "2017-04-27": 3325,
            "2017-05-14": 3343
        },
        "email": "@cs.ucdavis.edu",
        "hindex": 29,
        "hindex5y": 22,
        "i10index": 40,
        "i10index5y": 36,
        "interests": [
            "Databases"
        ],
        "npubs": 74
    },
    "Todd Warszawski": "",
    "Tomohiro Sonobe": "",
    "Torsten Grust": {
        "citedby": {
            "2017-04-27": 2908,
            "2017-05-14": 2906
        },
        "email": "@uni-tuebingen.de",
        "hindex": 22,
        "hindex5y": 12,
        "i10index": 33,
        "i10index5y": 15,
        "interests": [
            "Database Systems",
            "Programming Languages"
        ],
        "npubs": 116
    },
    "Tova Milo": {
        "citedby": {
            "2017-04-27": 9480,
            "2017-05-14": 9516
        },
        "email": "@cs.tau.ac.il",
        "hindex": 48,
        "hindex5y": 26,
        "i10index": 107,
        "i10index5y": 65,
        "interests": [
            "Databases",
            "Web-based data management",
            "XML",
            "Data-centric Bussiness Processes",
            "Crowd-based Data Sourcing"
        ],
        "npubs": 254
    },
    "Tsz Nam Chan": {
        "citedby": {
            "2017-04-28": 2,
            "2017-05-14": 2
        },
        "email": "@comp.polyu.edu.hk",
        "hindex": 1,
        "hindex5y": 1,
        "i10index": 0,
        "i10index5y": 0,
        "interests": [
            "Multidimensional Similarity Search",
            "Pattern Matching"
        ],
        "npubs": 3
    },
    "Tyson Condie": {
        "citedby": {
            "2017-04-27": 3539,
            "2017-05-14": 3551
        },
        "email": "@cs.ucla.edu",
        "hindex": 24,
        "hindex5y": 21,
        "i10index": 29,
        "i10index5y": 23,
        "interests": [
            "Big Data",
            "Distributed Database Systems"
        ],
        "npubs": 45
    },
    "U Kang": {
        "citedby": {
            "2017-04-28": 2519,
            "2017-05-14": 2536
        },
        "email": "@snu.ac.kr",
        "hindex": 23,
        "hindex5y": 23,
        "i10index": 35,
        "i10index5y": 35,
        "interests": [
            "Data Mining",
            "Big Data",
            "Graph Mining",
            "Hadoop",
            "Machine Learning"
        ],
        "npubs": 82
    },
    "Uday Evani": {
        "citedby": {
            "2017-04-28": 572,
            "2017-05-14": 577
        },
        "email": "@nygenome.org",
        "hindex": 9,
        "hindex5y": 9,
        "i10index": 8,
        "i10index5y": 8,
        "interests": [
            "Genomics",
            "Bioinformatics",
            "Sequencing informatics"
        ],
        "npubs": 12
    },
    "Ugo Comignani": {
        "citedby": {
            "2018-01-28": 3
        },
        "email": "@univ-lyon1.fr",
        "hindex": 1,
        "hindex5y": 1,
        "i10index": 0,
        "i10index5y": 0,
        "interests": [],
        "npubs": 1
    },
    "Ugur Cetintemel": "",
    "Vagelis Hristidis": {
        "citedby": {
            "2017-04-28": 6048,
            "2017-05-14": 6080
        },
        "email": "@cs.ucr.edu",
        "hindex": 31,
        "hindex5y": 24,
        "i10index": 57,
        "i10index5y": 45,
        "interests": [
            "databases",
            "information retrieval",
            "data mining",
            "health informatics",
            "social networks"
        ],
        "npubs": 128
    },
    "Vasilis Vassalos": {
        "citedby": {
            "2017-04-27": 3153,
            "2017-05-14": 3160
        },
        "email": "@aueb.gr",
        "hindex": 23,
        "hindex5y": 13,
        "i10index": 38,
        "i10index5y": 18,
        "interests": [
            "Databases",
            "Data management",
            "Information Integration",
            "Query Processing and Optimization",
            "Big Data Processing"
        ],
        "npubs": 90
    },
    "Vasilis Verroios": "",
    "Vassilis J. Tsotras": {
        "citedby": {
            "2017-04-28": 6464,
            "2017-05-14": 6478
        },
        "email": "@cs.ucr.edu",
        "hindex": 44,
        "hindex5y": 22,
        "i10index": 79,
        "i10index5y": 53,
        "interests": [
            "Databases",
            "Big Data",
            "Spatiotemporal Databases",
            "Access Methods",
            "Semistructured Data"
        ],
        "npubs": 224
    },
    "Vibhor Rastogi": "",
    "Victor Junqiu Wei": "",
    "Vijay Raghavendra": {
        "citedby": {
            "2017-04-28": 0,
            "2017-05-14": 0
        },
        "email": "@sasi.ac.in",
        "hindex": 0,
        "hindex5y": 0,
        "i10index": 0,
        "i10index5y": 0,
        "interests": [
            "power systems"
        ],
        "npubs": 2
    },
    "Vincent Oria": {
        "citedby": {
            "2017-04-27": 1752,
            "2017-05-14": 1756
        },
        "email": "@njit.edu",
        "hindex": 15,
        "hindex5y": 9,
        "i10index": 25,
        "i10index5y": 9,
        "interests": [
            "Multimedia Databases",
            "Spatio Temporal Databases",
            "Recommender Systems..."
        ],
        "npubs": 114
    },
    "Vineet Pandey": {
        "citedby": {
            "2017-04-28": 11,
            "2017-05-14": 11
        },
        "email": "@eng.ucsd.edu",
        "hindex": 2,
        "hindex5y": 2,
        "i10index": 0,
        "i10index5y": 0,
        "interests": [
            "Online education tools",
            "Systems",
            "Design"
        ],
        "npubs": 10
    },
    "Vivek Narasayya": "",
    "Walid Aref": {
        "citedby": {
            "2017-04-27": 10999,
            "2017-05-14": 11032
        },
        "email": "@cs.purdue.edu",
        "hindex": 54,
        "hindex5y": 32,
        "i10index": 133,
        "i10index5y": 80,
        "interests": [
            "Database Systems",
            "Spatial Databases",
            "Data Management"
        ],
        "npubs": 293
    },
    "Wei Li": {
        "citedby": {
            "2018-01-28": 40
        },
        "hindex": 4,
        "hindex5y": 4,
        "i10index": 1,
        "i10index5y": 1,
        "interests": [
            "Graph Database",
            "Multimedia Security"
        ],
        "npubs": 9
    },
    "Weijie Zhao": {
        "citedby": {
            "2017-04-28": 8,
            "2017-05-14": 12
        },
        "email": "@ucmerced.edu",
        "hindex": 3,
        "hindex5y": 3,
        "i10index": 0,
        "i10index5y": 0,
        "interests": [
            "Big Data Processing",
            "Database System"
        ],
        "npubs": 10
    },
    "Wenbo Tao": {
        "citedby": {
            "2017-04-28": 9,
            "2017-05-14": 9
        },
        "email": "@mit.edu",
        "hindex": 1,
        "hindex5y": 1,
        "i10index": 0,
        "i10index5y": 0,
        "interests": [
            "Data Visualization",
            "Data Cleaning",
            "Data Integration"
        ],
        "npubs": 1
    },
    "Wenchao Zhou": {
        "citedby": {
            "2017-04-28": 738,
            "2017-05-14": 746
        },
        "email": "@cs.georgetown.edu",
        "hindex": 16,
        "hindex5y": 15,
        "i10index": 25,
        "i10index5y": 23,
        "interests": [
            "Databases",
            "Networking",
            "Systems",
            "Security"
        ],
        "npubs": 48
    },
    "Wenfei Fan": {
        "citedby": {
            "2017-04-27": 8141,
            "2017-05-14": 8176
        },
        "email": "@inf.ed.ac.uk",
        "hindex": 49,
        "hindex5y": 32,
        "i10index": 104,
        "i10index5y": 78,
        "interests": [
            "databases"
        ],
        "npubs": 188
    },
    "Wenjie Zhang": {
        "citedby": {
            "2017-04-28": 1759,
            "2017-05-14": 1772
        },
        "email": "@cse.unsw.edu.au",
        "hindex": 20,
        "hindex5y": 19,
        "i10index": 44,
        "i10index5y": 43,
        "interests": [
            "database",
            "spatial database",
            "uncertain data",
            "graph database",
            "data stream"
        ],
        "npubs": 112
    },
    "Wentao Wu": {
        "citedby": {
            "2017-04-27": 750,
            "2017-05-14": 754
        },
        "email": "@microsoft.com",
        "hindex": 11,
        "hindex5y": 11,
        "i10index": 12,
        "i10index5y": 12,
        "interests": [
            "Database",
            "Data Mining",
            "Information Retrieval"
        ],
        "npubs": 32
    },
    "Wentian Guo": "",
    "Wolfgang Gatterbauer": {
        "citedby": {
            "2017-04-27": 1074,
            "2017-05-14": 1073
        },
        "email": "@cmu.edu",
        "hindex": 18,
        "hindex5y": 16,
        "i10index": 25,
        "i10index5y": 20,
        "interests": [
            "Data Management"
        ],
        "npubs": 65
    },
    "Wolfgang Lehner": {
        "citedby": {
            "2017-04-27": 4082,
            "2017-05-14": 4100
        },
        "email": "@tu-dresden.de",
        "hindex": 32,
        "hindex5y": 23,
        "i10index": 104,
        "i10index5y": 73,
        "interests": [
            "query optimization",
            "main-memory database systems",
            "HW/SW-CoDesign"
        ],
        "npubs": 461
    },
    "Xi Wu": {
        "citedby": {
            "2017-04-28": 274,
            "2017-05-14": 282
        },
        "email": "@cs.wisc.edu",
        "hindex": 8,
        "hindex5y": 8,
        "i10index": 7,
        "i10index5y": 7,
        "interests": [],
        "npubs": 14
    },
    "Xian Tang": "",
    "Xiang Lian": {
        "citedby": {
            "2017-04-28": 1941,
            "2017-05-14": 1956
        },
        "email": "@kent.edu",
        "hindex": 22,
        "hindex5y": 20,
        "i10index": 36,
        "i10index5y": 35,
        "interests": [
            "Probabilistic/inconsistent/uncertain database",
            "certain/uncertain graph database",
            "streaming time series",
            "spatial-temporal databas"
        ],
        "npubs": 73
    },
    "Xiang Yu": "",
    "Xiaohang Zhang": "",
    "Xiaolan Wang": {
        "citedby": {
            "2017-04-27": 514,
            "2017-05-14": 519
        },
        "email": "",
        "hindex": 7,
        "hindex5y": 6,
        "i10index": 6,
        "i10index5y": 5,
        "interests": [],
        "npubs": 41
    },
    "Xiaoyong Du": "",
    "Xin Cao": {
        "citedby": {
            "2017-04-28": 1161,
            "2017-05-14": 1181
        },
        "email": "@unsw.edu.au",
        "hindex": 13,
        "hindex5y": 13,
        "i10index": 15,
        "i10index5y": 15,
        "interests": [
            "Spatial Databases",
            "Information Retrieval",
            "Data Mining"
        ],
        "npubs": 21
    },
    "Xin Dong": {
        "affiliation": "Google, USA",
        "citedby": {
            "2017-04-27": 3486,
            "2017-05-14": 3509
        },
        "email": "@google.com",
        "hindex": 29,
        "hindex5y": 22,
        "i10index": 40,
        "i10index5y": 33,
        "interests": [
            "Data Mining",
            "Database Systems"
        ],
        "npubs": 61
    },
    "Xuemin Lin": {
        "citedby": {
            "2017-04-27": 8902,
            "2017-05-14": 8933
        },
        "email": "@cse.unsw.edu.au",
        "hindex": 45,
        "hindex5y": 38,
        "i10index": 144,
        "i10index5y": 115,
        "interests": [
            "Graph",
            "Spatial-Temporal",
            "String",
            "Uncertain Data"
        ],
        "npubs": 274
    },
    "Xueping Weng": "",
    "Yael Amsterdamer": {
        "citedby": {
            "2017-04-27": 387,
            "2017-05-14": 399
        },
        "email": "@biu.ac.il",
        "hindex": 10,
        "hindex5y": 10,
        "i10index": 10,
        "i10index5y": 10,
        "interests": [
            "Databases",
            "Data Mining",
            "Crowdsourcing"
        ],
        "npubs": 24
    },
    "Yan Li": "",
    "Yang Cao": {
        "citedby": {
            "2017-04-28": 212,
            "2017-05-14": 214
        },
        "email": "@ed.ac.uk",
        "hindex": 7,
        "hindex5y": 7,
        "i10index": 5,
        "i10index5y": 5,
        "interests": [
            "Database",
            "Query optimization",
            "Big Data",
            "Graph pattern matching",
            "Data quality"
        ],
        "npubs": 14
    },
    "Yang Li": "",
    "Yanif Ahmad": {
        "citedby": {
            "2017-04-27": 2070,
            "2017-05-14": 2078
        },
        "email": "@jhu.edu",
        "hindex": 13,
        "hindex5y": 11,
        "i10index": 17,
        "i10index5y": 12,
        "interests": [
            "Database Systems",
            "Data Streams",
            "Declarative Languages"
        ],
        "npubs": 51
    },
    "Yanlei Diao": {
        "citedby": {
            "2017-04-28": 4863,
            "2017-05-14": 4877
        },
        "email": "@cs.umass.edu",
        "hindex": 28,
        "hindex5y": 24,
        "i10index": 39,
        "i10index5y": 36,
        "interests": [
            "databases and big data analytics"
        ],
        "npubs": 87
    },
    "Yannis Katsis": "",
    "Yannis Papakonstantinou": {
        "citedby": {
            "2017-04-27": 13980,
            "2017-05-14": 14027
        },
        "email": "@eng.ucsd.edu",
        "hindex": 48,
        "hindex5y": 26,
        "i10index": 74,
        "i10index5y": 47,
        "interests": [],
        "npubs": 187
    },
    "Yannis Velegrakis": {
        "citedby": {
            "2017-04-27": 2245,
            "2017-05-14": 2249
        },
        "email": "@disi.unitn.eu",
        "hindex": 21,
        "hindex5y": 17,
        "i10index": 32,
        "i10index5y": 27,
        "interests": [
            "Databases",
            "Big Data",
            "Social Networks"
        ],
        "npubs": 112
    },
    "Yaron Kanza": {
        "citedby": {
            "2017-04-27": 1855,
            "2017-05-14": 1862
        },
        "email": "@cs.technion.ac.il",
        "hindex": 19,
        "hindex5y": 16,
        "i10index": 34,
        "i10index5y": 24,
        "interests": [
            "Databases",
            "World-Wide Web",
            "Geographic Information Systems"
        ],
        "npubs": 77
    },
    "Yasuhiro Fujiwara": "",
    "Yeye He": "",
    "Yi Chen": {
        "citedby": {
            "2018-01-28": 2702
        },
        "email": "@njit.edu",
        "hindex": 28,
        "hindex5y": 19,
        "i10index": 48,
        "i10index5y": 26,
        "interests": [
            "Data Management",
            "Business Data Science"
        ],
        "npubs": 93
    },
    "Yicheng Tu": {
        "citedby": {
            "2018-01-28": 12
        },
        "email": "@delight.tu-tokyo.ac.jp",
        "hindex": 2,
        "hindex5y": 2,
        "i10index": 0,
        "i10index5y": 0,
        "interests": [
            "Information retrieval",
            "machine learning"
        ],
        "npubs": 8
    },
    "Yinan Li": {
        "citedby": {
            "2017-04-27": 637,
            "2017-05-14": 646
        },
        "email": "@cs.wisc.edu",
        "hindex": 10,
        "hindex5y": 10,
        "i10index": 11,
        "i10index5y": 10,
        "interests": [
            "Database systems"
        ],
        "npubs": 17
    },
    "Ying Yan": {
        "citedby": {
            "2018-01-28": 426
        },
        "email": "@microsoft.com",
        "hindex": 12,
        "hindex5y": 9,
        "i10index": 12,
        "i10index5y": 8,
        "interests": [
            "Big Data Management"
        ],
        "npubs": 19
    },
    "Yinghui Wu": {
        "citedby": {
            "2017-04-28": 920,
            "2017-05-14": 924
        },
        "email": "@eecs.wsu.edu",
        "hindex": 14,
        "hindex5y": 14,
        "i10index": 18,
        "i10index5y": 18,
        "interests": [
            "big data",
            "databases",
            "knowledge bases",
            "data mining",
            "data quality"
        ],
        "npubs": 36
    },
    "Yingjun Wu": "",
    "Yizhen Wang": "",
    "Yongchul Kwon": {
        "citedby": {
            "2017-04-27": 1254,
            "2017-05-14": 1264
        },
        "email": "@cs.washington.edu",
        "hindex": 16,
        "hindex5y": 16,
        "i10index": 19,
        "i10index5y": 18,
        "interests": [
            "Database",
            "Distributed System",
            "Cloud Computing"
        ],
        "npubs": 29
    },
    "Yongjoo Park": {
        "citedby": {
            "2017-04-28": 69,
            "2017-05-14": 70
        },
        "email": "@umich.edu",
        "hindex": 3,
        "hindex5y": 3,
        "i10index": 1,
        "i10index5y": 1,
        "interests": [
            "Database",
            "Machine Learning"
        ],
        "npubs": 5
    },
    "Yongxin Tong": {
        "citedby": {
            "2017-04-28": 715,
            "2017-05-14": 722
        },
        "email": "@sjtu.edu.cn",
        "hindex": 13,
        "hindex5y": 11,
        "i10index": 21,
        "i10index5y": 14,
        "interests": [],
        "npubs": 189
    },
    "Youngchoon Park": {
        "citedby": {
            "2017-04-28": 297,
            "2017-05-14": 299
        },
        "email": "@kaist.ac.kr",
        "hindex": 9,
        "hindex5y": 8,
        "i10index": 7,
        "i10index5y": 5,
        "interests": [],
        "npubs": 20
    },
    "Yu Chen": "",
    "Yuanbing Li": "",
    "Yuchen Li": {
        "citedby": {
            "2017-04-28": 40,
            "2017-05-14": 41
        },
        "email": "@comp.nus.edu.sg",
        "hindex": 2,
        "hindex5y": 2,
        "i10index": 2,
        "i10index5y": 2,
        "interests": [
            "Social Networks",
            "Graph Processing"
        ],
        "npubs": 7
    },
    "Yudian Zheng": {
        "citedby": {
            "2017-04-28": 72,
            "2017-05-14": 92
        },
        "email": "@cs.hku.hk",
        "hindex": 4,
        "hindex5y": 4,
        "i10index": 4,
        "i10index5y": 4,
        "interests": [
            "Crowdsourcing",
            "Data Cleaning"
        ],
        "npubs": 12
    },
    "Yue Wang": {
        "citedby": {
            "2017-07-24": 60
        },
        "email": "@microsoft.com",
        "hindex": 3,
        "hindex5y": 3,
        "i10index": 2,
        "i10index5y": 2,
        "interests": [],
        "npubs": 7
    },
    "Yueguo Chen": "",
    "Yufei Tao": {
        "affiliation": "University of Queensland, Australia",
        "citedby": {
            "2017-04-27": 14861,
            "2017-05-14": 14924
        },
        "email": "@cse.cuhk.edu.hk",
        "hindex": 59,
        "hindex5y": 46,
        "i10index": 108,
        "i10index5y": 91,
        "interests": [
            "Databases"
        ],
        "npubs": 212
    },
    "Yuichi Yoshida": {
        "citedby": {
            "2017-04-28": 631,
            "2017-05-14": 645
        },
        "email": "@nii.ac.jp",
        "hindex": 13,
        "hindex5y": 13,
        "i10index": 17,
        "i10index5y": 16,
        "interests": [
            "Computer Science"
        ],
        "npubs": 112
    },
    "Zachary G. Ives": {
        "citedby": {
            "2017-04-27": 8880,
            "2017-05-14": 8918
        },
        "email": "@cis.upenn.edu",
        "hindex": 34,
        "hindex5y": 24,
        "i10index": 63,
        "i10index5y": 54,
        "interests": [
            "Databases",
            "data integration",
            "distributed systems",
            "web data management"
        ],
        "npubs": 146
    },
    "Zekai Gao": {
        "citedby": {
            "2017-04-28": 266,
            "2017-05-14": 270
        },
        "email": "@rice.edu",
        "hindex": 4,
        "hindex5y": 4,
        "i10index": 3,
        "i10index5y": 3,
        "interests": [
            "Database systems",
            "machine learning",
            "big data analytics",
            "data mining"
        ],
        "npubs": 7
    },
    "Zeyu Zheng": "",
    "Zheguang Zhao": {
        "citedby": {
            "2017-11-08": 53
        },
        "email": "@brown.edu",
        "hindex": 5,
        "hindex5y": 5,
        "i10index": 1,
        "i10index5y": 1,
        "interests": [],
        "npubs": 9
    },
    "Zhiguo Gong": "",
    "Zhiyi Wang": "",
    "Zhongjun Jin": {
        "citedby": {
            "2017-04-28": 2,
            "2017-05-14": 4
        },
        "email": "@umich.edu",
        "hindex": 1,
        "hindex5y": 1,
        "i10index": 0,
        "i10index5y": 0,
        "interests": [
            "Data Wrangling",
            "Data Transformation",
            "Data Integration",
            "Database Usability"
        ],
        "npubs": 4
    },
    "Zhuowei Bao": "",
    "Ziyang Chen": "",
    "Ziyang Liu": "",
    "Zoi Kaoudi": {
        "citedby": {
            "2017-04-28": 490,
            "2017-05-14": 489
        },
        "email": "@qf.org.qa",
        "hindex": 11,
        "hindex5y": 10,
        "i10index": 14,
        "i10index5y": 10,
        "interests": [
            "machine learning",
            "RDF query optimization",
            "distributed data management"
        ],
        "npubs": 33
    },
    "Zongheng Yang": {
        "citedby": {
            "2017-04-28": 25,
            "2017-05-14": 30
        },
        "email": "@berkeley.edu",
        "hindex": 2,
        "hindex5y": 2,
        "i10index": 1,
        "i10index5y": 1,
        "interests": [
            "Distributed Systems",
            "Storage Systems",
            "Data Analytics"
        ],
        "npubs": 3
    },
    "Zsolt Istvan": {
        "citedby": {
            "2017-04-28": 170,
            "2017-05-14": 175
        },
        "email": "@inf.ethz.ch",
        "hindex": 6,
        "hindex5y": 6,
        "i10index": 6,
        "i10index5y": 6,
        "interests": [
            "FPGAs",
            "Databases",
            "Data Processing",
            "Parallel Programming"
        ],
        "npubs": 19
    }
}
