# Supplementary material for: A survey of accepted authors in computer systems conferences
Source: PeerJ Comput Sci. 2020 Sep 28;6:e299. doi: 10.7717/peerj-cs.299 (PMC7924675; doi:10.7717/peerj-cs.299)
Supplement: Supplemental Information 2 — This is a snapshot of the github repository that includes the data and source code required to reproduce this paper (except for confidential survey data). The snapshot represents commit 6663a253f1ac4dc351a78ccc74c0de80c7cc06ad of http://github.com/eitanf/sysconf. The most pertinent article files are under pubs/diversity-survey/. [file peerj-cs-06-299-s002.bz2 › sysconf/data/authors/CLOUD.json]

{
    "Alexander Lenk": {
        "affiliation": "BMW Group, Gemany",
        "citedby": {
            "2017-06-01": 931,
            "2017-06-12": 932,
            "2017-06-25": 941
        },
        "email": "@lenkmail.de",
        "hindex": 8,
        "hindex5y": 8,
        "i10index": 8,
        "i10index5y": 7,
        "interests": [
            "Cloud Native",
            "Cloud Computing",
            "Smart Data",
            "Disaster Recovery",
            "Connected Car"
        ],
        "npubs": 25
    },
    "Alexander V. Konstantinou": "",
    "Alfredo Cuzzocrea": {
        "affiliation": "ICAR-CNR & University of Calabria, Italy",
        "citedby": {
            "2017-05-31": 2602,
            "2017-06-12": 2626,
            "2017-06-25": 2642
        },
        "email": "@si.deis.unical.it",
        "hindex": 33,
        "hindex5y": 24,
        "i10index": 63,
        "i10index5y": 58,
        "interests": [
            "Database",
            "Data Mining",
            "Data Warehousing",
            "Distributed Computing",
            "Artificial Intelligence"
        ],
        "npubs": 473
    },
    "Anthony Ayodele": {
        "affiliation": "University of Maryland - University College, USA",
        "citedby": {
            "2017-06-01": 6,
            "2017-06-12": 6,
            "2017-06-25": 7
        },
        "email": "@faculty.umuc.edu",
        "hindex": 1,
        "hindex5y": 1,
        "i10index": 0,
        "i10index5y": 0,
        "interests": [
            "Cloud Computing",
            "Cybersecurity",
            "Distributed Systems",
            "Systems Engineering"
        ],
        "npubs": 4
    },
    "Anupam Joshi": {
        "affiliation": "UMBC, USA",
        "citedby": {
            "2017-05-31": 20826,
            "2017-06-12": 20867,
            "2017-06-25": 20783
        },
        "email": "@umbc.edu",
        "hindex": 76,
        "hindex5y": 45,
        "i10index": 227,
        "i10index5y": 138,
        "interests": [
            "data management",
            "mobile computing",
            "security",
            "social media",
            "semantic web"
        ],
        "npubs": 539
    },
    "Arghya Kusum Das": "",
    "Ashish Kundu": {
        "affiliation": "IBM T.J. Watson Research Center, USA",
        "citedby": {
            "2017-05-31": 906,
            "2017-06-12": 907,
            "2017-06-25": 909
        },
        "email": "@us.ibm.com",
        "hindex": 15,
        "hindex5y": 13,
        "i10index": 16,
        "i10index5y": 15,
        "interests": [
            "Security",
            "Privacy & Compliance"
        ],
        "npubs": 115
    },
    "Balaji Palanisamy": {
        "affiliation": "University of Pittsburgh, USA",
        "citedby": {
            "2017-06-01": 679,
            "2017-06-12": 686,
            "2017-06-25": 702
        },
        "email": "@pitt.edu",
        "hindex": 11,
        "hindex5y": 10,
        "i10index": 13,
        "i10index5y": 10,
        "interests": [
            "Distributed Systems",
            "Cloud Computing",
            "Data and Location Privacy"
        ],
        "npubs": 62
    },
    "Ben Hu": "",
    "Benjamin Satzger": {
        "affiliation": "Microsoft, USA",
        "citedby": {
            "2017-06-01": 901,
            "2017-06-12": 905,
            "2017-06-25": 908
        },
        "email": "@microsoft.com",
        "hindex": 18,
        "hindex5y": 15,
        "i10index": 28,
        "i10index5y": 20,
        "interests": [
            "Databases",
            "Adaptive Systems",
            "Crowdsourcing"
        ],
        "npubs": 73
    },
    "Beomseok Nam": {
        "citedby": {
            "2017-09-20": 423
        },
        "email": "@unist.ac.kr",
        "hindex": 13,
        "hindex5y": 10,
        "i10index": 15,
        "i10index5y": 12,
        "interests": [
            "Distributed Systems",
            "Database Systems",
            "Parallel Computing",
            "Storage Systems"
        ],
        "npubs": 41
    },
    "Bharat Bhargava": {
        "affiliation": "Purdue University US",
        "citedby": {
            "2017-06-01": 12225,
            "2017-06-12": 12249,
            "2017-06-25": 12253
        },
        "email": "@purdue.edu",
        "hindex": 55,
        "hindex5y": 34,
        "i10index": 194,
        "i10index5y": 97,
        "interests": [],
        "npubs": 673
    },
    "Bharath Balasubramanian": {
        "affiliation": "AT&T Labs, USA",
        "citedby": {
            "2017-05-31": 87,
            "2017-06-12": 87,
            "2017-06-25": 86
        },
        "email": "@princeton.edu",
        "hindex": 6,
        "hindex5y": 6,
        "i10index": 3,
        "i10index5y": 2,
        "interests": [
            "Distributed Systems",
            "Fault Tolerance",
            "Coding theory applications",
            "Distributed Storage"
        ],
        "npubs": 21
    },
    "Bhuvan Urgaonkar": {
        "affiliation": "Pennsylvania State University, USA",
        "citedby": {
            "2017-06-01": 5586,
            "2017-06-12": 5606,
            "2017-06-25": 5634
        },
        "email": "@cse.psu.edu",
        "hindex": 33,
        "hindex5y": 28,
        "i10index": 49,
        "i10index5y": 44,
        "interests": [
            "Cloud Computing",
            "Computer Systems",
            "Distributed Systems",
            "Performance Evaluation",
            "Sustainability"
        ],
        "npubs": 101
    },
    "Bi Jing": {
        "affiliation": "Beijing University US",
        "citedby": {
            "2018-02-19": 421
        },
        "email": "",
        "hindex": 10,
        "hindex5y": 9,
        "i10index": 10,
        "i10index5y": 9,
        "interests": [
            "Cloud Cmputing",
            "Service Computing",
            "Big Data",
            "Resource Allocation"
        ],
        "npubs": 58
    },
    "Bingjing Zhang": {
        "affiliation": "Indiana University",
        "citedby": {
            "2017-06-01": 1093,
            "2017-06-12": 1097,
            "2017-06-25": 1094
        },
        "email": "@indiana.edu",
        "hindex": 7,
        "hindex5y": 7,
        "i10index": 6,
        "i10index5y": 6,
        "interests": [],
        "npubs": 12
    },
    "Bo Ding": "",
    "Bo Peng": {
        "affiliation": "Indiana University",
        "citedby": {
            "2018-02-19": 259
        },
        "email": "@indiana.edu",
        "hindex": 8,
        "hindex5y": 6,
        "i10index": 8,
        "i10index5y": 2,
        "interests": [
            "Information Retrieval",
            "Natural Language Processing",
            "Distributed System"
        ],
        "npubs": 25
    },
    "Bruno Crispo": {
        "affiliation": "University of Trento",
        "citedby": {
            "2017-05-31": 4245,
            "2017-06-12": 4259,
            "2017-06-25": 4299
        },
        "email": "@kuleuven.be",
        "hindex": 33,
        "hindex5y": 27,
        "i10index": 81,
        "i10index5y": 57,
        "interests": [
            "Security",
            "Privacy"
        ],
        "npubs": 189
    },
    "Byungchul Tak": "",
    "Carlo Di Giulio": "",
    "Chang Ee-Chien": {
        "affiliation": "National University of Singapore",
        "citedby": {
            "2017-05-31": 2821,
            "2017-06-12": 2832,
            "2017-06-25": 2826
        },
        "email": "@comp.nus.edu.sg",
        "hindex": 28,
        "hindex5y": 21,
        "i10index": 53,
        "i10index5y": 32,
        "interests": [
            "Information Security",
            "Multimedia",
            "Multimedia Security"
        ],
        "npubs": 107
    },
    "Chao Li": "",
    "Charles Border": "",
    "Charles Kamhoua": {
        "affiliation": "Air Force Research Laboratory",
        "citedby": {
            "2017-06-01": 253,
            "2017-06-12": 254,
            "2017-06-25": 263
        },
        "email": "@us.af.mil",
        "hindex": 9,
        "hindex5y": 9,
        "i10index": 8,
        "i10index5y": 8,
        "interests": [
            "game theory",
            "cybersecurity",
            "cloud computing",
            "wireless networks"
        ],
        "npubs": 89
    },
    "Chengwei Wang": {
        "affiliation": "AT&T Labs Research, USA",
        "citedby": {
            "2018-02-19": 614
        },
        "email": "@research.att.com",
        "hindex": 12,
        "hindex5y": 11,
        "i10index": 12,
        "i10index5y": 12,
        "interests": [
            "Cloud Management",
            "Network Functions Virtualization"
        ],
        "npubs": 32
    },
    "Ching-Hsien Hsu": {
        "affiliation": "Chung Hua University, Taiwan",
        "citedby": {
            "2017-05-31": 2436,
            "2017-06-12": 2872,
            "2017-06-25": 2589
        },
        "email": "@chu.edu.tw",
        "hindex": 22,
        "hindex5y": 19,
        "i10index": 60,
        "i10index5y": 43,
        "interests": [
            "Cloud Computing",
            "Big Data"
        ],
        "npubs": 2015
    },
    "Chris Gniady": {
        "affiliation": "University of Arizona, USA",
        "citedby": {
            "2017-05-31": 845,
            "2017-06-12": 847,
            "2017-06-25": 853
        },
        "email": "@cs.arizona.edu",
        "hindex": 16,
        "hindex5y": 12,
        "i10index": 18,
        "i10index5y": 14,
        "interests": [
            "Operating Systems",
            "Energy and Performance Optimizations"
        ],
        "npubs": 50
    },
    "Christian Nieke": {
        "citedby": {
            "2017-09-20": 17
        },
        "email": "",
        "hindex": 3,
        "hindex5y": 3,
        "i10index": 0,
        "i10index5y": 0,
        "interests": [
            "Databases",
            "Information Retrieval",
            "Query Processing"
        ],
        "npubs": 7
    },
    "Chuan Wu": {
        "citedby": {
            "2017-09-20": 3123
        },
        "email": "@cs.hku.hk",
        "hindex": 32,
        "hindex5y": 27,
        "i10index": 68,
        "i10index5y": 64,
        "interests": [
            "cloud computing",
            "social networking",
            "P2P networks"
        ],
        "npubs": 145
    },
    "Chui-Hui Chiu": {
        "affiliation": "lsu.edu US",
        "citedby": {
            "2017-06-01": 34,
            "2017-06-12": 34,
            "2017-06-25": 36
        },
        "email": "",
        "hindex": 2,
        "hindex5y": 2,
        "i10index": 2,
        "i10index5y": 2,
        "interests": [
            "Data Center Network",
            "Software-defined Networking",
            "System Integration"
        ],
        "npubs": 12
    },
    "Chun Cao": "",
    "Chungheon Yi": "",
    "Claris Castillo": {
        "affiliation": "RENCI",
        "citedby": {
            "2017-05-31": 676,
            "2017-06-12": 681,
            "2017-06-25": 614
        },
        "email": "@renci.org",
        "hindex": 11,
        "hindex5y": 11,
        "i10index": 11,
        "i10index5y": 11,
        "interests": [
            "Data-Centric Infrastructure"
        ],
        "npubs": 38
    },
    "Craig Stewart": "",
    "Daniel Grosu": {
        "affiliation": "Wayne State University, USA",
        "citedby": {
            "2017-05-31": 2193,
            "2017-06-12": 2207,
            "2017-06-25": 2207
        },
        "email": "@wayne.edu",
        "hindex": 24,
        "hindex5y": 22,
        "i10index": 49,
        "i10index5y": 35,
        "interests": [
            "Parallel and Distributed Computing",
            "Game Theory",
            "Cloud computing",
            "Algorithmic Game Theory",
            "Approximation Algorithms"
        ],
        "npubs": 133
    },
    "Danilo Ardagna": {
        "affiliation": "Politecnico di Milano, Italy",
        "citedby": {
            "2017-05-31": 3646,
            "2017-06-12": 3644,
            "2017-06-25": 3680
        },
        "email": "@polimi.it",
        "hindex": 26,
        "hindex5y": 24,
        "i10index": 61,
        "i10index5y": 47,
        "interests": [
            "Big Data Infrastructures",
            "Cloud computing",
            "Resource Management",
            "optimization",
            "game theory"
        ],
        "npubs": 191
    },
    "De Wang": "",
    "Deepal Jayasinghe": {
        "affiliation": "Microsoft, USA",
        "citedby": {
            "2017-05-31": 820,
            "2017-06-12": 823,
            "2017-06-25": 833
        },
        "email": "@gatech.edu",
        "hindex": 16,
        "hindex5y": 15,
        "i10index": 18,
        "i10index5y": 17,
        "interests": [
            "Automated Software developement",
            "Distributed System",
            "Cloud",
            "Performance",
            "Scalability"
        ],
        "npubs": 51
    },
    "Dhabaleswar K. Panda": {
        "affiliation": "Ohio State University, USA",
        "citedby": {
            "2017-06-01": 12360,
            "2017-06-12": 12374,
            "2017-06-25": 12474
        },
        "email": "@cse.ohio-state.edu",
        "hindex": 54,
        "hindex5y": 37,
        "i10index": 281,
        "i10index5y": 144,
        "interests": [],
        "npubs": 715
    },
    "Dipak Kumar Singh": "",
    "Diwakar Krishnamurthy": {
        "affiliation": "University of Calgary",
        "citedby": {
            "2017-05-31": 818,
            "2017-06-12": 820,
            "2017-06-25": 818
        },
        "email": "@ucalgary.ca",
        "hindex": 16,
        "hindex5y": 14,
        "i10index": 20,
        "i10index5y": 16,
        "interests": [
            "Computer systems performance evaluation",
            "multi-core processors",
            "virtualization",
            "performance modeling",
            "performance testing"
        ],
        "npubs": 58
    },
    "Dongwei Li": "",
    "Ee-Chien Chang": {
        "affiliation": "NUS",
        "citedby": {
            "2017-06-01": 2821,
            "2017-06-12": 2832,
            "2017-06-25": 2826
        },
        "email": "@comp.nus.edu.sg",
        "hindex": 28,
        "hindex5y": 21,
        "i10index": 53,
        "i10index5y": 32,
        "interests": [
            "Information Security",
            "Multimedia",
            "Multimedia Security"
        ],
        "npubs": 107
    },
    "Elena Ferrari": {
        "affiliation": "University of Insubria, Italy",
        "citedby": {
            "2017-06-01": 10071,
            "2017-06-12": 10120,
            "2017-06-25": 10084
        },
        "email": "@uninsubria.it",
        "hindex": 47,
        "hindex5y": 28,
        "i10index": 137,
        "i10index5y": 79,
        "interests": [
            "security",
            "privacy",
            "social networks",
            "trust",
            "data management systems"
        ],
        "npubs": 427
    },
    "Elisa Bertino": {
        "affiliation": "Purdue University, USA",
        "citedby": {
            "2017-05-31": 33365,
            "2017-06-12": 33462,
            "2017-06-25": 33372
        },
        "email": "@cs.purdue.edu",
        "hindex": 90,
        "hindex5y": 55,
        "i10index": 503,
        "i10index5y": 299,
        "interests": [
            "Computer Security",
            "Data Privacy",
            "Database Systems"
        ],
        "npubs": 1425
    },
    "Emily Mccallum": "",
    "Evgenia Smirni": {
        "affiliation": "College of William and Mary, USA",
        "citedby": {
            "2017-06-01": 3722,
            "2017-06-12": 3731,
            "2017-06-25": 3743
        },
        "email": "@cs.wm.edu",
        "hindex": 34,
        "hindex5y": 21,
        "i10index": 86,
        "i10index5y": 49,
        "interests": [
            "Performance Evaluation of Computer Systems"
        ],
        "npubs": 191
    },
    "Fan Yao": {
        "citedby": {
            "2017-09-20": 30
        },
        "email": "@gwu.edu",
        "hindex": 3,
        "hindex5y": 3,
        "i10index": 1,
        "i10index5y": 1,
        "interests": [
            "Data Center Energy Efficiency",
            "Hardware/software security",
            "High performance Computer Architecture"
        ],
        "npubs": 10
    },
    "Fanjing Meng": "",
    "Feng Chen": {
        "affiliation": "lsu.edu",
        "citedby": {
            "2017-06-01": 1914,
            "2017-06-12": 1927,
            "2017-06-25": 1942
        },
        "email": "@csc.lsu.edu",
        "hindex": 14,
        "hindex5y": 13,
        "i10index": 15,
        "i10index5y": 14,
        "interests": [
            "Operating Systems",
            "Storage Systems",
            "Flash Memory",
            "Persistent Memory",
            "Cloud Storage"
        ],
        "npubs": 32
    },
    "Francis C. M. Lau": {
        "citedby": {
            "2017-09-20": 5653
        },
        "email": "@cs.hku.hk",
        "hindex": 36,
        "hindex5y": 26,
        "i10index": 132,
        "i10index5y": 74,
        "interests": [
            "Computer Science"
        ],
        "npubs": 494
    },
    "Franck Le": "",
    "Fuliang Li": "",
    "Gail-Joon Ahn": {
        "affiliation": "Arizona State University, ASU",
        "citedby": {
            "2017-05-31": 8103,
            "2017-06-12": 8146,
            "2017-06-25": 8278
        },
        "email": "@asu.edu",
        "hindex": 44,
        "hindex5y": 37,
        "i10index": 114,
        "i10index5y": 88,
        "interests": [
            "Security and Privacy"
        ],
        "npubs": 310
    },
    "Geoffrey C. Fox": {
        "citedby": {
            "2018-01-24": 32259
        },
        "email": "@indiana.edu",
        "hindex": 76,
        "hindex5y": 35,
        "i10index": 463,
        "i10index5y": 112,
        "interests": [
            "Cyberinfrastructure",
            "Distributed Systems",
            "Clouds",
            "Parallel Computing",
            "Particle Physics"
        ],
        "npubs": 1425
    },
    "Giuliano Casale": {
        "affiliation": "Imperial College London, UK",
        "citedby": {
            "2017-05-31": 1961,
            "2017-06-12": 1965,
            "2017-06-25": 1965
        },
        "email": "@imperial.ac.uk",
        "hindex": 25,
        "hindex5y": 20,
        "i10index": 52,
        "i10index5y": 42,
        "interests": [
            "Performance evaluation",
            "cloud computing",
            "software engineering"
        ],
        "npubs": 181
    },
    "Gregory Chockler": {
        "affiliation": "University of London, UK",
        "citedby": {
            "2017-05-31": 2945,
            "2017-06-12": 2949,
            "2017-06-25": 2937
        },
        "email": "@rhul.ac.uk",
        "hindex": 23,
        "hindex5y": 16,
        "i10index": 43,
        "i10index5y": 19,
        "interests": [
            "Distributed Systems",
            "Cloud Computing",
            "Fault-Tolerance"
        ],
        "npubs": 106
    },
    "Gueyoung Jung": {
        "affiliation": "AT&T Labs, USA",
        "citedby": {
            "2017-05-31": 1011,
            "2017-06-12": 1014,
            "2017-06-25": 1006
        },
        "email": "@research.att.com",
        "hindex": 14,
        "hindex5y": 11,
        "i10index": 18,
        "i10index5y": 12,
        "interests": [
            "Cloud Computing",
            "Software Defined Datacenter",
            "Optimization",
            "Big-Data Analytics",
            "Machine Learning"
        ],
        "npubs": 56
    },
    "Guru Venkataramani": {
        "citedby": {
            "2017-09-20": 500
        },
        "email": "@email.gwu.edu",
        "hindex": 9,
        "hindex5y": 9,
        "i10index": 9,
        "i10index5y": 8,
        "interests": [
            "computer architecture"
        ],
        "npubs": 36
    },
    "H. Howie Huang": {
        "citedby": {
            "2018-01-09": 889
        },
        "email": "@gwu.edu",
        "hindex": 17,
        "hindex5y": 15,
        "i10index": 27,
        "i10index5y": 24,
        "interests": [
            "Computer Systems",
            "Graph Analytics",
            "Security"
        ],
        "npubs": 56
    },
    "Hai Jin": {
        "affiliation": "HUST, China",
        "citedby": {
            "2017-06-01": 12058,
            "2017-06-12": 12143,
            "2017-06-25": 12177
        },
        "email": "@hust.edu.cn",
        "hindex": 49,
        "hindex5y": 44,
        "i10index": 275,
        "i10index5y": 190,
        "interests": [
            "Parallel and Distributed Computing",
            "Computer Architecture",
            "Cloud Computing",
            "Grid Computing",
            "P2P"
        ],
        "npubs": 1432
    },
    "Hamdy Soliman": {
        "affiliation": "New Mexico Tech, USA US",
        "citedby": {
            "2017-06-02": 377,
            "2017-06-12": 378,
            "2017-06-25": 379
        },
        "email": "@nmt.edu",
        "hindex": 11,
        "hindex5y": 9,
        "i10index": 15,
        "i10index5y": 7,
        "interests": [
            "Neural/Sensor/Computer Networks Applications",
            "Modeling",
            "Protocols",
            "Security"
        ],
        "npubs": 51
    },
    "Han Rui": {
        "affiliation": "Chinese Academy of Sciences, China",
        "citedby": {
            "2017-06-01": 507,
            "2017-06-12": 516,
            "2017-06-25": 533
        },
        "email": "@ict.ac.cn",
        "hindex": 10,
        "hindex5y": 9,
        "i10index": 10,
        "i10index5y": 9,
        "interests": [
            "Data center management",
            "Big data analytics",
            "Cloud computing",
            "Big Data Benchmark",
            "Workflow"
        ],
        "npubs": 38
    },
    "Haopeng Chen": {
        "affiliation": "Shanghai Jiao Tong University, SJTU, China",
        "citedby": {
            "2017-05-31": 11,
            "2017-06-12": 11,
            "2017-06-25": 12
        },
        "email": "@asch.whigg.ac.cn",
        "hindex": 2,
        "hindex5y": 2,
        "i10index": 0,
        "i10index5y": 0,
        "interests": [
            "Seismology"
        ],
        "npubs": 6
    },
    "Haryadi Gunawi": {
        "affiliation": "University of Chicago, USA",
        "citedby": {
            "2017-05-31": 1001,
            "2017-06-12": 1012,
            "2017-06-25": 1029
        },
        "email": "@cs.uchicago.edu",
        "hindex": 16,
        "hindex5y": 14,
        "i10index": 18,
        "i10index5y": 17,
        "interests": [
            "Cloud Computing",
            "Operating Systems",
            "File Systems",
            "Storage Systems",
            "Distributed Systems"
        ],
        "npubs": 40
    },
    "Hassan Takabi": {
        "affiliation": "University of North Texas",
        "citedby": {
            "2017-06-01": 1587,
            "2017-06-12": 1601,
            "2017-06-25": 1591
        },
        "email": "@unt.edu",
        "hindex": 12,
        "hindex5y": 11,
        "i10index": 13,
        "i10index5y": 12,
        "interests": [
            "Information Security & Privacy",
            "Cloud Computing",
            "Usable Security and Privacy",
            "Information Assurance",
            "Network Security"
        ],
        "npubs": 77
    },
    "Hong2 Zhang": "",
    "Hsien-Ju Ko": "",
    "Huaimin Wang": "",
    "Huang Keman": {
        "affiliation": "Massachusetts Institute of Technology US",
        "citedby": {
            "2017-06-01": 252,
            "2017-06-12": 254,
            "2017-06-25": 258
        },
        "email": "@mit.edu",
        "hindex": 9,
        "hindex5y": 9,
        "i10index": 9,
        "i10index5y": 9,
        "interests": [
            "cyber security",
            "service computing",
            "service network",
            "link prediction",
            "business intelligence"
        ],
        "npubs": 45
    },
    "Huimin Che": "",
    "Hung Dang": {
        "affiliation": "NUS SG",
        "citedby": {
            "2017-06-01": 20,
            "2017-06-12": 20,
            "2017-06-25": 23
        },
        "email": "@comp.nus.edu.sg",
        "hindex": 3,
        "hindex5y": 3,
        "i10index": 1,
        "i10index5y": 1,
        "interests": [
            "Applied Cryptography",
            "Trusted Computing",
            "Privacy Enhancing Technologies"
        ],
        "npubs": 10
    },
    "I-Ling Yen": "",
    "Ignacio Silva-Lepe": {
        "affiliation": "IBM T. J. Watson Research Center",
        "citedby": {
            "2017-06-01": 605,
            "2017-06-12": 606,
            "2017-06-25": 608
        },
        "email": "@us.ibm.com",
        "hindex": 11,
        "hindex5y": 5,
        "i10index": 14,
        "i10index5y": 4,
        "interests": [
            "Distributed computing",
            "cloud computing",
            "service-oriented computing"
        ],
        "npubs": 66
    },
    "Iman Saleh": {
        "affiliation": "Intel Corporation, USA",
        "citedby": {
            "2018-02-19": 316
        },
        "email": "@vt.edu",
        "hindex": 8,
        "hindex5y": 7,
        "i10index": 8,
        "i10index5y": 4,
        "interests": [
            "Formal Methods",
            "Data Modeling",
            "Big Data",
            "Web Services"
        ],
        "npubs": 41
    },
    "Ioan Raicu": {
        "affiliation": "Illinois Institute of Technology, USA",
        "citedby": {
            "2017-06-01": 8459,
            "2017-06-12": 8479,
            "2017-06-25": 8489
        },
        "email": "@cs.iit.edu",
        "hindex": 38,
        "hindex5y": 32,
        "i10index": 83,
        "i10index5y": 73,
        "interests": [
            "Computer Science",
            "Distributed Systems",
            "Parallel and Distributed Processing",
            "Cloud Computing",
            "Big Data"
        ],
        "npubs": 224
    },
    "Ivona Brandić": {
        "affiliation": "Vienna University of Technology, Austria",
        "citedby": {
            "2017-05-31": 7862,
            "2017-06-12": 7921,
            "2017-06-25": 7986
        },
        "email": "@ec.tuwien.ac.at",
        "hindex": 32,
        "hindex5y": 27,
        "i10index": 64,
        "i10index5y": 59,
        "interests": [
            "Energy efficiency",
            "Cloud Computing",
            "Quality of Service",
            "Autonomic Computing",
            "Scientific Computing"
        ],
        "npubs": 182
    },
    "Jaeki Hong": "",
    "James Joshi": {
        "affiliation": "University of Pittsburg, USA",
        "citedby": {
            "2017-05-31": 5666,
            "2017-06-12": 5694,
            "2017-06-25": 5720
        },
        "email": "@pitt.edu",
        "hindex": 31,
        "hindex5y": 24,
        "i10index": 64,
        "i10index5y": 53,
        "interests": [
            "Access Control and Trust Management",
            "Information Assurance"
        ],
        "npubs": 217
    },
    "Janaka Balasooriya": {
        "affiliation": "asu.edu Arizona State University, USA",
        "citedby": {
            "2017-06-12": 569,
            "2017-06-25": 567
        },
        "email": "@asu.edu",
        "hindex": 7,
        "hindex5y": 4,
        "i10index": 6,
        "i10index5y": 2,
        "interests": [
            "Service Oriented Computing",
            "Cloud Computing",
            "Software Testing"
        ],
        "npubs": 35
    },
    "Jia Zhang": "",
    "Jiannong Cao": {
        "affiliation": "Hong Kong Polytechnic University, China",
        "citedby": {
            "2017-07-23": 9716
        },
        "email": "@comp.polyu.edu.hk",
        "hindex": 45,
        "hindex5y": 35,
        "i10index": 259,
        "i10index5y": 165,
        "interests": [
            "Distributed computing",
            "parallel computing",
            "pervasive computing",
            "mobile computing",
            "wireless Networking"
        ],
        "npubs": 968
    },
    "Jingmin Xu": "",
    "Jingxin Wu": "",
    "Joao Eduardo Ferreira": {
        "affiliation": "University of Sao Paulo",
        "citedby": {
            "2017-06-01": 1023,
            "2017-06-12": 1032,
            "2017-06-25": 1042
        },
        "email": "@ime.usp.br",
        "hindex": 18,
        "hindex5y": 14,
        "i10index": 30,
        "i10index5y": 21,
        "interests": [
            "database systems",
            "workflows",
            "transaction processing",
            "business processes"
        ],
        "npubs": 165
    },
    "John Brevik": {
        "citedby": {
            "2017-09-20": 1157
        },
        "email": "@online.no",
        "hindex": 14,
        "hindex5y": 9,
        "i10index": 15,
        "i10index5y": 9,
        "interests": [],
        "npubs": 42
    },
    "Jordi Torres": {
        "affiliation": "Barcelona Supercomputing Center, BSC",
        "citedby": {
            "2017-06-01": 3919,
            "2017-06-12": 3934,
            "2017-06-25": 3947
        },
        "email": "@ac.upc.edu",
        "hindex": 31,
        "hindex5y": 25,
        "i10index": 87,
        "i10index5y": 58,
        "interests": [
            "Supercomputing for Artificial Intelligence"
        ],
        "npubs": 349
    },
    "Jorn Altmann": {
        "affiliation": "Seoul National University, SNU, South Korea",
        "citedby": {
            "2017-06-01": 2055,
            "2017-06-12": 2059,
            "2017-06-25": 2058
        },
        "email": "@acm.org",
        "hindex": 23,
        "hindex5y": 17,
        "i10index": 55,
        "i10index5y": 30,
        "interests": [
            "Cloud Economics",
            "Internet Economics",
            "Platform Economics",
            "Complex Adaptive Systems",
            "Computational Social Science"
        ],
        "npubs": 178
    },
    "Judy Qiu": {
        "affiliation": "Indiana University",
        "citedby": {
            "2017-06-01": 2914,
            "2017-06-12": 2931,
            "2017-06-25": 2935
        },
        "email": "@indiana.edu",
        "hindex": 22,
        "hindex5y": 19,
        "i10index": 47,
        "i10index5y": 34,
        "interests": [
            "parallel and distributed computing",
            "cloud computing"
        ],
        "npubs": 159
    },
    "Jun Shen": {
        "affiliation": "University of Wollongong, Australia",
        "citedby": {
            "2017-06-01": 969,
            "2017-06-12": 971,
            "2017-06-25": 973
        },
        "email": "@uow.edu.au",
        "hindex": 18,
        "hindex5y": 13,
        "i10index": 34,
        "i10index5y": 20,
        "interests": [
            "IT/CS applications in multi-disciplines"
        ],
        "npubs": 167
    },
    "Kang Li": {
        "affiliation": "University of Georgia, USA",
        "citedby": {
            "2017-06-01": 2172,
            "2017-06-12": 2179,
            "2017-06-25": 2365
        },
        "email": "@cs.uga.edu",
        "hindex": 21,
        "hindex5y": 15,
        "i10index": 43,
        "i10index5y": 22,
        "interests": [
            "Computer Networks",
            "Computer Security",
            "Operating Systems",
            "Multimedia Computing"
        ],
        "npubs": 1405
    },
    "Karin Becker": {
        "affiliation": "Federal University of RGS, Brazil",
        "citedby": {
            "2017-06-01": 658,
            "2017-06-12": 661,
            "2017-06-25": 664
        },
        "email": "@inf.ufrgs.br",
        "hindex": 14,
        "hindex5y": 10,
        "i10index": 25,
        "i10index5y": 11,
        "interests": [
            "Data Mining",
            "web mining",
            "services"
        ],
        "npubs": 99
    },
    "Kazunori Ogata": {
        "citedby": {
            "2017-09-20": 312
        },
        "email": "@jp.ibm.com",
        "hindex": 9,
        "hindex5y": 7,
        "i10index": 9,
        "i10index5y": 6,
        "interests": [
            "Cloud infrastructure",
            "Programming language runtime",
            "Virtualization",
            "Operating system"
        ],
        "npubs": 29
    },
    "Keke Chen": {
        "affiliation": "Wright State University, USA",
        "citedby": {
            "2017-05-31": 2768,
            "2017-06-12": 2781,
            "2017-06-25": 2808
        },
        "email": "@wright.edu",
        "hindex": 22,
        "hindex5y": 18,
        "i10index": 63,
        "i10index5y": 46,
        "interests": [
            "Privacy",
            "Security",
            "Data Mining",
            "Data Intensive Computing",
            "Cloud Computing"
        ],
        "npubs": 436
    },
    "Kento Aida": "",
    "Kevin Kwiat": "",
    "Kewen Wang": {
        "affiliation": "University of Connecticut",
        "citedby": {
            "2017-06-01": 4489,
            "2017-06-12": 4504,
            "2017-06-25": 4515
        },
        "email": "",
        "hindex": 21,
        "hindex5y": 17,
        "i10index": 45,
        "i10index5y": 32,
        "interests": [],
        "npubs": 207
    },
    "Kiran-Kumar Muniswamy-Reddy": {
        "affiliation": "Amazon, USA",
        "citedby": {
            "2017-06-01": 1915,
            "2017-06-12": 1918,
            "2017-06-25": 1924
        },
        "email": "@eecs.harvard.edu",
        "hindex": 18,
        "hindex5y": 16,
        "i10index": 24,
        "i10index5y": 21,
        "interests": [
            "File Systems",
            "Distributed Systems",
            "Provenance",
            "Cloud Computing",
            "Databases"
        ],
        "npubs": 42
    },
    "Kisung Lee": {
        "affiliation": "lsu.edu",
        "citedby": {
            "2017-06-01": 300,
            "2017-06-12": 303,
            "2017-06-25": 307
        },
        "email": "@lsu.edu",
        "hindex": 10,
        "hindex5y": 10,
        "i10index": 11,
        "i10index5y": 11,
        "interests": [],
        "npubs": 31
    },
    "Kohei Ichikawa": {
        "affiliation": "Nara Institute of Science and Technology",
        "citedby": {
            "2017-06-01": 221,
            "2017-06-12": 222,
            "2017-06-25": 235
        },
        "email": "@is.naist.jp",
        "hindex": 7,
        "hindex5y": 7,
        "i10index": 4,
        "i10index5y": 1,
        "interests": [
            "Distributed computing",
            "Cloud computing",
            "Grid computing",
            "Virtual network",
            "Software defined network"
        ],
        "npubs": 118
    },
    "Kui Ren": {
        "affiliation": "SUNY Buffalo, USA",
        "citedby": {
            "2017-06-01": 18584,
            "2017-06-12": 18760,
            "2017-06-25": 18795
        },
        "email": "@buffalo.edu",
        "hindex": 54,
        "hindex5y": 50,
        "i10index": 112,
        "i10index5y": 103,
        "interests": [
            "Cloud & Outsourcing Security",
            "Wireless & Wearable System Security",
            "Human Centered Computing"
        ],
        "npubs": 214
    },
    "Kwang Mong Sim": {
        "affiliation": "University of Kent, UK",
        "citedby": {
            "2017-06-01": 33777,
            "2017-06-12": 33945,
            "2017-06-25": 34252
        },
        "email": "@kent.ac.uk",
        "hindex": 66,
        "hindex5y": 54,
        "i10index": 878,
        "i10index5y": 653,
        "interests": [
            "Cloud Computing",
            "Multiagent Systems",
            "Automated Negotiation",
            "Bargaining Theory",
            "Grid Computing"
        ],
        "npubs": 2995
    },
    "Kyungyong Lee": {
        "affiliation": "KookminUniversity US",
        "citedby": {
            "2017-06-01": 94,
            "2017-06-12": 94,
            "2017-06-25": 95
        },
        "email": "@acis.ufl.edu",
        "hindex": 7,
        "hindex5y": 6,
        "i10index": 5,
        "i10index5y": 4,
        "interests": [
            "distributed computing"
        ],
        "npubs": 16
    },
    "Langshi Chen": "",
    "Leandro Navarro": {
        "affiliation": "Universitat Politecnica de Catalunya UPC",
        "citedby": {
            "2017-04-04": 1243,
            "2017-05-12": 1278,
            "2017-06-01": 1283,
            "2017-06-12": 1304,
            "2017-06-25": 1309
        },
        "email": "@ac.upc.edu",
        "hindex": 18,
        "hindex5y": 13,
        "i10index": 38,
        "i10index5y": 17,
        "interests": [
            "Distributed Systems",
            "Edge Computing",
            "Computer Networking",
            "Community Networks"
        ],
        "npubs": 293
    },
    "Lei Jiang": {
        "affiliation": "Indiana University",
        "citedby": {
            "2017-06-01": 429,
            "2017-06-12": 433,
            "2017-06-25": 440
        },
        "email": "@iu.edu",
        "hindex": 12,
        "hindex5y": 11,
        "i10index": 14,
        "i10index5y": 13,
        "interests": [
            "Computer Architecture"
        ],
        "npubs": 28
    },
    "Lei Lu": {
        "affiliation": "VMWare, USA",
        "citedby": {
            "2017-03-15": 154,
            "2017-03-27": 154,
            "2017-04-22": 160,
            "2017-06-25": 170
        },
        "email": "@vmware.com",
        "hindex": 8,
        "hindex5y": 8,
        "i10index": 7,
        "i10index5y": 7,
        "interests": [
            "Virtualization",
            "Resource Management",
            "Operating Systems",
            "Distributed Systems"
        ],
        "npubs": 16
    },
    "Ling Liu": {
        "affiliation": "Georgia Institute of Technology US",
        "citedby": {
            "2017-06-01": 18230,
            "2017-06-12": 18291,
            "2017-06-25": 18327
        },
        "email": "@cc.gatech.edu",
        "hindex": 59,
        "hindex5y": 41,
        "i10index": 255,
        "i10index5y": 168,
        "interests": [
            "Distributed Computing Systems",
            "Database Systems",
            "Privacy-Security-Trust",
            "Cloud Computing",
            "Big Data Systems/Data Analytics"
        ],
        "npubs": 695
    },
    "Liqiang Wang": {
        "affiliation": "University of Central Florida",
        "citedby": {
            "2017-06-01": 1319,
            "2017-06-12": 1326,
            "2017-06-25": 1480
        },
        "email": "@cs.ucf.edu",
        "hindex": 21,
        "hindex5y": 19,
        "i10index": 30,
        "i10index5y": 29,
        "interests": [
            "Parallel Computing",
            "Big Data",
            "Program Analysis",
            "Cloud Computing",
            "GPU Computing"
        ],
        "npubs": 109
    },
    "Lizhen Cui": "",
    "Ludmila Cherkasova": {
        "affiliation": "HP Labs, USA",
        "citedby": {
            "2017-05-31": 8454,
            "2017-06-12": 8468,
            "2017-06-25": 8426
        },
        "email": "@hpe.com",
        "hindex": 46,
        "hindex5y": 36,
        "i10index": 129,
        "i10index5y": 92,
        "interests": [
            "Distributed systems",
            "Big Data",
            "internet technologies",
            "virtualization",
            "enterprise applications"
        ],
        "npubs": 297
    },
    "Malolan Chetlur": "",
    "Mani B. Srivastava": {
        "citedby": {
            "2018-02-19": 49784
        },
        "email": "@ucla.edu",
        "hindex": 95,
        "hindex5y": 60,
        "i10index": 286,
        "i10index5y": 186,
        "interests": [
            "Embedded Systems",
            "Wireless Networks",
            "Cyber-Physical Systems",
            "Mobile Computing",
            "Sensor Networks"
        ],
        "npubs": 700
    },
    "Marcio Silva": {
        "affiliation": "IBM Research, USA",
        "citedby": {
            "2017-06-01": 154,
            "2017-06-12": 155,
            "2017-06-25": 153
        },
        "email": "@us.ibm.com",
        "hindex": 4,
        "hindex5y": 4,
        "i10index": 4,
        "i10index5y": 4,
        "interests": [
            "Cloud",
            "Benchmarking",
            "Virtualization",
            "Performance Modeling"
        ],
        "npubs": 21
    },
    "Marco Aiello": {
        "affiliation": "University of Groningen, Then Netherlands",
        "citedby": {
            "2017-06-01": 3400,
            "2017-06-12": 3413,
            "2017-06-25": 3429
        },
        "email": "@ieee.org",
        "hindex": 32,
        "hindex5y": 24,
        "i10index": 75,
        "i10index5y": 56,
        "interests": [
            "Distributed Systems",
            "Smart Energy Systems",
            "Spatial Reasoning"
        ],
        "npubs": 263
    },
    "Marin Litoiu": {
        "affiliation": "York University, UK",
        "citedby": {
            "2017-05-31": 4274,
            "2017-06-12": 4311,
            "2017-06-25": 4353
        },
        "email": "@yorku.ca",
        "hindex": 29,
        "hindex5y": 25,
        "i10index": 66,
        "i10index5y": 49,
        "interests": [
            "adaptive software systems",
            "cloud computing",
            "performance engineering"
        ],
        "npubs": 203
    },
    "Marty Humphrey": {
        "affiliation": "University of Virginia, USA",
        "citedby": {
            "2017-05-31": 5137,
            "2017-06-12": 5156,
            "2017-06-25": 5184
        },
        "email": "@cs.virginia.edu",
        "hindex": 38,
        "hindex5y": 20,
        "i10index": 83,
        "i10index5y": 29,
        "interests": [
            "humphrey@cs.virginia.edu"
        ],
        "npubs": 178
    },
    "Masooda Bashir": "",
    "Matti Hilunen": "",
    "Mehdi Azarmi": {
        "affiliation": "Purdue University US",
        "citedby": {
            "2017-06-01": 66,
            "2017-06-12": 65,
            "2017-06-25": 63
        },
        "email": "@purdue.edu",
        "hindex": 5,
        "hindex5y": 4,
        "i10index": 3,
        "i10index5y": 3,
        "interests": [
            "Distributed Systems",
            "Computer Networks",
            "Information Security"
        ],
        "npubs": 18
    },
    "Michael Goul": {
        "affiliation": "Arizona State University, USA",
        "citedby": {
            "2017-06-01": 2291,
            "2017-06-12": 2294,
            "2017-06-25": 2341
        },
        "email": "@asu.edu",
        "hindex": 22,
        "hindex5y": 14,
        "i10index": 40,
        "i10index5y": 18,
        "interests": [
            "Analytics",
            "Services Computing",
            "Artificial Intelligence and Decision Support"
        ],
        "npubs": 117
    },
    "Ming Zhao": {
        "affiliation": "Arizona State University, ASU",
        "citedby": {
            "2017-06-01": 1691,
            "2017-06-12": 1703,
            "2017-06-25": 1714
        },
        "email": "@asu.edu",
        "hindex": 18,
        "hindex5y": 16,
        "i10index": 29,
        "i10index5y": 22,
        "interests": [
            "Virtualization",
            "Distributed Computing",
            "High-Performance Computing",
            "Autonomic Computing"
        ],
        "npubs": 84
    },
    "Mohammad Hamdaqa": {
        "affiliation": "University of Waterloo, Canada",
        "citedby": {
            "2017-05-31": 225,
            "2017-06-12": 226,
            "2017-06-25": 230
        },
        "email": "@ru.is",
        "hindex": 7,
        "hindex5y": 7,
        "i10index": 5,
        "i10index5y": 5,
        "interests": [
            "Cloud Computing",
            "Software Engineering",
            "DevOps",
            "Model-Driven Engineering",
            "Social Network Analytics"
        ],
        "npubs": 20
    },
    "Mohammad Hammoud": {
        "affiliation": "CMU / Qatar",
        "citedby": {
            "2017-06-01": 343,
            "2017-06-12": 346,
            "2017-06-25": 344
        },
        "email": "@cmu.edu",
        "hindex": 8,
        "hindex5y": 7,
        "i10index": 7,
        "i10index5y": 6,
        "interests": [
            "Cloud Computing",
            "Distributed Systems",
            "Computer Architecture",
            "Database Systems"
        ],
        "npubs": 32
    },
    "Mohammad Maifi Hasan Khan": {
        "affiliation": "University of Connecticut",
        "citedby": {
            "2017-06-01": 369,
            "2017-06-12": 372,
            "2017-06-25": 377
        },
        "email": "@engr.uconn.edu",
        "hindex": 9,
        "hindex5y": 9,
        "i10index": 9,
        "i10index5y": 8,
        "interests": [
            "Sensor systems",
            "Emotion",
            "Human-Computer Interaction"
        ],
        "npubs": 40
    },
    "Mulong Luo": {
        "citedby": {
            "2017-09-20": 117
        },
        "email": "@cs.ucsd.edu",
        "hindex": 6,
        "hindex5y": 6,
        "i10index": 4,
        "i10index5y": 4,
        "interests": [
            "VLSI CAD",
            "Algorithms",
            "Circuit-Device Co-optimization"
        ],
        "npubs": 16
    },
    "Myungjun Son": "",
    "Nabeel Yoosuf": "",
    "Nagarajan Kandasamy": {
        "affiliation": "Drexel University, USA",
        "citedby": {
            "2017-06-01": 2116,
            "2017-06-12": 2118,
            "2017-06-25": 2123
        },
        "email": "@drexel.edu",
        "hindex": 20,
        "hindex5y": 16,
        "i10index": 32,
        "i10index5y": 23,
        "interests": [
            "Computer architecture"
        ],
        "npubs": 104
    },
    "Naohiko Uramoto": "",
    "Nhan Nguyen": "",
    "Ningfang Mi": {
        "affiliation": "Northeastern University, USA",
        "citedby": {
            "2017-05-31": 1136,
            "2017-06-12": 1140,
            "2017-06-25": 1155
        },
        "email": "",
        "hindex": 19,
        "hindex5y": 16,
        "i10index": 32,
        "i10index5y": 24,
        "interests": [],
        "npubs": 82
    },
    "Norbert Ritter": "",
    "Omer F. Rana": {
        "affiliation": "Cardiff University",
        "citedby": {
            "2017-07-23": 6014,
            "2017-08-14": 6054
        },
        "email": "@cs.cardiff.ac.uk",
        "hindex": 38,
        "hindex5y": 25,
        "i10index": 140,
        "i10index5y": 69,
        "interests": [
            "High Performance Distributed Computing",
            "Data Analysis and Mining",
            "Multi-Agent Systems"
        ],
        "npubs": 610
    },
    "Omer Jon": "",
    "Palden Lama": {
        "affiliation": "University of Texas at San Antonio",
        "citedby": {
            "2019-01-18": 668
        },
        "email": "@utsa.edu",
        "hindex": 15,
        "hindex5y": 15,
        "i10index": 21,
        "i10index5y": 20,
        "interests": [
            "Cloud Computing",
            "Big Data",
            "Energy-Aware Computing",
            "Distributed Systems"
        ],
        "npubs": 30
    },
    "Paul Grefen": {
        "affiliation": "Eindhoven University of Technology, The Netherlands",
        "citedby": {
            "2017-06-01": 5055,
            "2017-06-12": 5072,
            "2017-06-25": 5126
        },
        "email": "@tue.nl",
        "hindex": 38,
        "hindex5y": 23,
        "i10index": 93,
        "i10index5y": 45,
        "interests": [
            "Information Systems",
            "Business Process Management",
            "Information System Architecture",
            "E-Business",
            "Service-Oriented Business"
        ],
        "npubs": 327
    },
    "Pengcheng Xiong": {
        "affiliation": "NEC Labs America",
        "citedby": {
            "2017-06-01": 1080,
            "2017-06-12": 1085,
            "2017-06-25": 1088
        },
        "email": "@hortonworks.com",
        "hindex": 16,
        "hindex5y": 15,
        "i10index": 22,
        "i10index5y": 22,
        "interests": [
            "Big Data",
            "Software-defined Networking",
            "Cloud Computing",
            "Database management systems"
        ],
        "npubs": 47
    },
    "Pengfei Chen": {
        "affiliation": "IBM",
        "citedby": {
            "2017-06-01": 3,
            "2017-06-12": 3,
            "2017-06-25": 4
        },
        "email": "@eng.ucsd.edu",
        "hindex": 1,
        "hindex5y": 1,
        "i10index": 0,
        "i10index5y": 0,
        "interests": [
            "Machine learning",
            "Neural networks",
            "Artificial Intelligence",
            "Deep learning"
        ],
        "npubs": 1
    },
    "Pengfei Zhang": "",
    "Peter Pietzuch": {
        "affiliation": "Imperial College London, UK",
        "citedby": {
            "2017-06-01": 4478,
            "2017-06-12": 4495,
            "2017-06-25": 4535
        },
        "email": "@doc.ic.ac.uk",
        "hindex": 29,
        "hindex5y": 22,
        "i10index": 59,
        "i10index5y": 49,
        "interests": [
            "Distributed Systems",
            "Systems",
            "Data Management"
        ],
        "npubs": 162
    },
    "Philipp Leitner": {
        "affiliation": "Vienna University of Technology, Austria",
        "citedby": {
            "2017-05-31": 1974,
            "2017-06-12": 1976,
            "2017-06-25": 1987
        },
        "email": "@ifi.uzh.ch",
        "hindex": 24,
        "hindex5y": 23,
        "i10index": 44,
        "i10index5y": 40,
        "interests": [
            "Distributed Systems",
            "Cloud Computing",
            "Software Engineering"
        ],
        "npubs": 109
    },
    "Praveen Jayachandran": "",
    "Qi Yu": {
        "affiliation": "Rochester Institute of Technology, USA",
        "citedby": {
            "2018-02-19": 1898
        },
        "email": "@rit.edu",
        "hindex": 21,
        "hindex5y": 18,
        "i10index": 35,
        "i10index5y": 30,
        "interests": [
            "Service computing",
            "machine learning",
            "data mining"
        ],
        "npubs": 132
    },
    "Qiang He": {
        "affiliation": "Swinburne University ofTechnology AU",
        "citedby": {
            "2017-06-01": 461,
            "2017-06-12": 461,
            "2017-06-25": 454
        },
        "email": "@swin.edu.au",
        "hindex": 12,
        "hindex5y": 11,
        "i10index": 12,
        "i10index5y": 12,
        "interests": [
            "Cloud Computing",
            "Services Computing",
            "Software Engineering",
            "Distributed Computing",
            "Big Data Analytics"
        ],
        "npubs": 43
    },
    "Qingyang Wang": {
        "affiliation": "lsu.edu, USA",
        "citedby": {
            "2017-06-01": 423,
            "2017-06-12": 426,
            "2017-06-25": 436
        },
        "email": "@csc.lsu.edu",
        "hindex": 13,
        "hindex5y": 13,
        "i10index": 13,
        "i10index5y": 13,
        "interests": [
            "Distributed computing",
            "Cloud Computing"
        ],
        "npubs": 34
    },
    "Quan Z. Sheng": {
        "affiliation": "University of Adelaide, Australia",
        "citedby": {
            "2017-06-01": 6449,
            "2017-06-12": 6483,
            "2017-06-25": 6467
        },
        "email": "@mq.edu.au",
        "hindex": 29,
        "hindex5y": 27,
        "i10index": 82,
        "i10index5y": 68,
        "interests": [
            "Internet Technologies",
            "Web of Things",
            "Services Computing",
            "Distributed Systems",
            "Pervasive Computing"
        ],
        "npubs": 327
    },
    "Rahul Ghosh": {
        "affiliation": "Xerox Research Center, USA",
        "citedby": {
            "2017-06-01": 628,
            "2017-06-12": 631,
            "2017-06-25": 640
        },
        "email": "@alumni.duke.edu",
        "hindex": 13,
        "hindex5y": 12,
        "i10index": 13,
        "i10index5y": 13,
        "interests": [
            "Cloud computing",
            "Performance modeling",
            "Operational analytics"
        ],
        "npubs": 81
    },
    "Rajesh K. Gupta": {
        "citedby": {
            "2017-09-20": 14463
        },
        "email": "@ucsd.edu",
        "hindex": 59,
        "hindex5y": 41,
        "i10index": 188,
        "i10index5y": 108,
        "interests": [
            "Embedded Systems",
            "Cyber-Physical Systems",
            "Computer-Aided Design",
            "Sensor Networks"
        ],
        "npubs": 532
    },
    "Ram Krishnan": {
        "affiliation": "UT San Antonio, USA",
        "citedby": {
            "2017-06-01": 663,
            "2017-06-12": 669,
            "2017-06-25": 667
        },
        "email": "@utsa.edu",
        "hindex": 13,
        "hindex5y": 11,
        "i10index": 16,
        "i10index5y": 14,
        "interests": [
            "Computer Security"
        ],
        "npubs": 27
    },
    "Ranga Raju Vatsavai": {
        "affiliation": "North Carolina State University, NCSU",
        "citedby": {
            "2017-06-01": 2329,
            "2017-06-12": 2336,
            "2017-06-25": 2326
        },
        "email": "@ncsu.edu",
        "hindex": 19,
        "hindex5y": 15,
        "i10index": 37,
        "i10index5y": 23,
        "interests": [
            "Spatiotemporal Databases and Data Mining",
            "Remote Sensing and Image Understanding",
            "Computational Geoinformatics",
            "HPC",
            "Cloud Computing"
        ],
        "npubs": 191
    },
    "Raymond Wong": "",
    "Read Sprabery": {
        "affiliation": "University of Illinois",
        "citedby": {
            "2017-06-01": 15,
            "2017-06-12": 15,
            "2017-06-25": 16
        },
        "email": "@illinois.edu",
        "hindex": 3,
        "hindex5y": 3,
        "i10index": 0,
        "i10index5y": 0,
        "interests": [],
        "npubs": 7
    },
    "Renato Figueiredo": {
        "affiliation": "University of Florida US",
        "citedby": {
            "2017-06-01": 3698,
            "2017-06-12": 3710,
            "2017-06-25": 3721
        },
        "email": "@acis.ufl.edu",
        "hindex": 27,
        "hindex5y": 16,
        "i10index": 64,
        "i10index5y": 36,
        "interests": [
            "Distributed computing",
            "virtualization",
            "computer architecture",
            "peer-to-peer"
        ],
        "npubs": 190
    },
    "Rich Wolski": "",
    "Richard Platania": "",
    "Ridwan Rashid Noel": {
        "affiliation": "University of Texas",
        "citedby": {
            "2017-06-01": 11,
            "2017-06-12": 11,
            "2017-06-25": 12
        },
        "email": "@my.utsa.edu",
        "hindex": 2,
        "hindex5y": 2,
        "i10index": 0,
        "i10index5y": 0,
        "interests": [],
        "npubs": 4
    },
    "Rina Nakazawa": {
        "citedby": {
            "2017-09-20": 13
        },
        "email": "",
        "hindex": 2,
        "hindex5y": 2,
        "i10index": 0,
        "i10index5y": 0,
        "interests": [
            "Visualization",
            "Bioinformatics"
        ],
        "npubs": 3
    },
    "Rizos Sakellariou": {
        "affiliation": "University of Manchester",
        "citedby": {
            "2017-06-01": 4307,
            "2017-06-12": 4323,
            "2017-06-25": 4338
        },
        "email": "@cs.man.ac.uk",
        "hindex": 36,
        "hindex5y": 25,
        "i10index": 73,
        "i10index5y": 43,
        "interests": [
            "Parallel and Distributed Systems",
            "Parallel and Distributed Computing",
            "Cloud Computing",
            "High-Performance Computing"
        ],
        "npubs": 167
    },
    "Robert Henschel": "",
    "Robert van Engelen": {
        "affiliation": "Florida State University, USA",
        "citedby": {
            "2017-05-31": 1942,
            "2017-06-12": 1945,
            "2017-06-25": 1949
        },
        "email": "@cs.fsu.edu",
        "hindex": 21,
        "hindex5y": 12,
        "i10index": 39,
        "i10index5y": 13,
        "interests": [],
        "npubs": 114
    },
    "Roberto Di Pietro": {
        "affiliation": "University of Rome, Italy",
        "citedby": {
            "2017-06-01": 5843,
            "2017-06-12": 5861,
            "2017-06-25": 5882
        },
        "email": "@mat.uniroma3.it",
        "hindex": 37,
        "hindex5y": 29,
        "i10index": 93,
        "i10index5y": 75,
        "interests": [
            "Security",
            "Privacy",
            "Distributed Systems",
            "Analytics"
        ],
        "npubs": 259
    },
    "Rong Chang": {
        "affiliation": "IBM China",
        "citedby": {
            "2017-06-01": 1358,
            "2017-06-12": 1362,
            "2017-06-25": 1374
        },
        "email": "@us.ibm.com",
        "hindex": 18,
        "hindex5y": 12,
        "i10index": 25,
        "i10index5y": 17,
        "interests": [],
        "npubs": 68
    },
    "Roy Campbell": {
        "affiliation": "Universityof Illinois",
        "citedby": {
            "2017-06-01": 18488,
            "2017-06-12": 18524,
            "2017-06-25": 18573
        },
        "email": "@illinois.edu",
        "hindex": 65,
        "hindex5y": 38,
        "i10index": 258,
        "i10index5y": 113,
        "interests": [
            "operating systems",
            "ubiquitous computing",
            "cloud computing",
            "distributed systems",
            "security"
        ],
        "npubs": 727
    },
    "Rui Oliveira": {
        "affiliation": "University of Minho, Portugal",
        "citedby": {
            "2017-03-27": 1241,
            "2017-04-22": 1250,
            "2017-06-01": 1267,
            "2017-06-12": 1272,
            "2017-06-25": 1272
        },
        "email": "@di.uminho.pt",
        "hindex": 19,
        "hindex5y": 11,
        "i10index": 37,
        "i10index5y": 15,
        "interests": [
            "Distributed Systems",
            "Dependability",
            "Cloud Computing",
            "Large Scale Data Management"
        ],
        "npubs": 123
    },
    "Sameep Mehta": {
        "affiliation": "IBM Research India",
        "citedby": {
            "2017-05-31": 939,
            "2017-06-12": 945,
            "2017-06-25": 946
        },
        "email": "",
        "hindex": 16,
        "hindex5y": 13,
        "i10index": 25,
        "i10index5y": 16,
        "interests": [],
        "npubs": 155
    },
    "Sayan Goswami": "",
    "Sean Thorpe": {
        "affiliation": "University of Technology",
        "citedby": {
            "2017-06-01": 193,
            "2017-06-12": 194,
            "2017-06-25": 195
        },
        "email": "@utech.edu.jm",
        "hindex": 7,
        "hindex5y": 6,
        "i10index": 4,
        "i10index5y": 4,
        "interests": [
            "Information Security",
            "Data Mining",
            "Digital Forensics",
            "Cloud Computing"
        ],
        "npubs": 32
    },
    "Seetharami Seelam": {
        "citedby": {
            "2017-09-20": 612
        },
        "email": "@us.ibm.com",
        "hindex": 12,
        "hindex5y": 8,
        "i10index": 16,
        "i10index5y": 6,
        "interests": [
            "Distributed systems",
            "high performance computing",
            "middleware"
        ],
        "npubs": 96
    },
    "SeogChan Oh": {
        "affiliation": "GM Research, USA",
        "citedby": {
            "2017-06-01": 834,
            "2017-06-12": 833,
            "2017-06-25": 829
        },
        "email": "@gm.com",
        "hindex": 15,
        "hindex5y": 13,
        "i10index": 17,
        "i10index5y": 14,
        "interests": [],
        "npubs": 56
    },
    "Seung-Jong Park": {
        "affiliation": "lsu.edu",
        "citedby": {
            "2017-06-01": 1348,
            "2017-06-12": 1350,
            "2017-06-25": 1341
        },
        "email": "@cct.lsu.edu",
        "hindex": 15,
        "hindex5y": 13,
        "i10index": 19,
        "i10index5y": 18,
        "interests": [
            "Computer network",
            "High Speed Networks",
            "Mobile Computing",
            "Cloud Computing",
            "Computational Biology"
        ],
        "npubs": 123
    },
    "Shannon Quinn": {
        "affiliation": "UGA, USA",
        "citedby": {
            "2017-06-01": 141,
            "2017-06-12": 141,
            "2017-06-25": 141
        },
        "email": "@uga.edu",
        "hindex": 5,
        "hindex5y": 5,
        "i10index": 2,
        "i10index5y": 2,
        "interests": [
            "Computer Vision",
            "Machine Learning",
            "Distributed Computing",
            "Computational Biology"
        ],
        "npubs": 26
    },
    "Shantenu Jha": {
        "affiliation": "Rutgers University, USA",
        "citedby": {
            "2017-05-31": 1965,
            "2017-06-12": 1978,
            "2017-06-25": 2006
        },
        "email": "@rutgers.edu",
        "hindex": 25,
        "hindex5y": 19,
        "i10index": 57,
        "i10index5y": 38,
        "interests": [
            "High-performance and Distributed Computing",
            "Cyberinfrastructure",
            "Computational Science"
        ],
        "npubs": 194
    },
    "Shaolei Ren": "",
    "Shigang Chen": {
        "affiliation": "University of Florida, UFL",
        "citedby": {
            "2017-05-31": 10155,
            "2017-06-12": 10175,
            "2017-06-25": 10314
        },
        "email": "@cise.ufl.edu",
        "hindex": 43,
        "hindex5y": 33,
        "i10index": 126,
        "i10index5y": 100,
        "interests": [
            "Computer Networks",
            "Wireless Networks",
            "Distributed Systems"
        ],
        "npubs": 726
    },
    "Shijun Liu": "",
    "Shiping Chen": {
        "citedby": {
            "2017-09-20": 1361
        },
        "email": "@csiro.au",
        "hindex": 19,
        "hindex5y": 16,
        "i10index": 34,
        "i10index5y": 21,
        "interests": [
            "Distributed Systems Security"
        ],
        "npubs": 105
    },
    "Shiyong Lu": {
        "affiliation": "Wayne State University, USA",
        "citedby": {
            "2017-05-31": 10141,
            "2017-06-12": 10197,
            "2017-06-25": 10351
        },
        "email": "@wayne.edu",
        "hindex": 33,
        "hindex5y": 23,
        "i10index": 160,
        "i10index5y": 96,
        "interests": [
            "Big Data Workflows",
            "Big Data Analytics",
            "Services Computing",
            "Scientific Workflows"
        ],
        "npubs": 2311
    },
    "Shu Tao": {
        "affiliation": "IBM T.J. Watson Research Center, USA",
        "citedby": {
            "2017-06-01": 1201,
            "2017-06-12": 1207,
            "2017-06-25": 1212
        },
        "email": "@us.ibm.com",
        "hindex": 15,
        "hindex5y": 13,
        "i10index": 23,
        "i10index5y": 17,
        "interests": [
            "Network",
            "Cloud Computing",
            "Data Mining"
        ],
        "npubs": 58
    },
    "Shuiguang Deng": {
        "affiliation": "Zhejiang University, China",
        "citedby": {
            "2017-05-31": 1970,
            "2017-06-12": 1982,
            "2017-06-25": 1993
        },
        "email": "@zju.edu.cn",
        "hindex": 24,
        "hindex5y": 19,
        "i10index": 47,
        "i10index5y": 34,
        "interests": [
            "Service Computing",
            "Business Process Management",
            "Mobile Computing"
        ],
        "npubs": 119
    },
    "Shuliang Wang": "",
    "Suresh Subramaniam": {
        "citedby": {
            "2017-09-20": 4922
        },
        "email": "@email.gwu.edu",
        "hindex": 33,
        "hindex5y": 19,
        "i10index": 82,
        "i10index5y": 41,
        "interests": [],
        "npubs": 218
    },
    "Surya Nepal": {
        "affiliation": "CSIRO ICT Center, Australia",
        "citedby": {
            "2017-06-01": 2866,
            "2017-06-12": 2886,
            "2017-06-25": 2909
        },
        "email": "@csiro.au",
        "hindex": 24,
        "hindex5y": 23,
        "i10index": 76,
        "i10index5y": 56,
        "interests": [
            "Distributed Systems Security",
            "Privacy",
            "Security",
            "Trust"
        ],
        "npubs": 225
    },
    "Suzanne K. McIntosh": {
        "affiliation": "New York University",
        "citedby": {
            "2017-11-05": 410
        },
        "email": "@cs.nyu.edu",
        "hindex": 8,
        "hindex5y": 7,
        "i10index": 7,
        "i10index5y": 5,
        "interests": [
            "Distributed Systems",
            "Hadoop/Spark",
            "Secure Operating Systems",
            "Virtualization",
            "Robotics"
        ],
        "npubs": 48
    },
    "Swapna Gokhale": {
        "affiliation": "University of Connecticut",
        "citedby": {
            "2017-06-01": 3140,
            "2017-06-12": 3152,
            "2017-06-25": 3144
        },
        "email": "",
        "hindex": 26,
        "hindex5y": 19,
        "i10index": 58,
        "i10index5y": 33,
        "interests": [
            "Social network analysis and mining",
            "Software engineering",
            "Software reliability"
        ],
        "npubs": 241
    },
    "Tamiya Onodera": {
        "citedby": {
            "2017-09-20": 969
        },
        "email": "@jp.ibm.com",
        "hindex": 18,
        "hindex5y": 12,
        "i10index": 26,
        "i10index5y": 18,
        "interests": [
            "Programming Language",
            "Middleware",
            "Performance analysis and optimization"
        ],
        "npubs": 82
    },
    "Tan Wei": {
        "affiliation": "IBM Thomas J. Watson Research Center US",
        "citedby": {
            "2017-06-01": 2345,
            "2017-06-12": 2363,
            "2017-06-25": 2392
        },
        "email": "@us.ibm.com",
        "hindex": 23,
        "hindex5y": 21,
        "i10index": 45,
        "i10index5y": 39,
        "interests": [
            "Big data",
            "NoSQL",
            "GPU",
            "cloud computing"
        ],
        "npubs": 121
    },
    "Tevfik Kosar": {
        "affiliation": "University at Buffalo SUNY, USA",
        "citedby": {
            "2017-06-01": 1533,
            "2017-06-12": 1538,
            "2017-06-25": 1541
        },
        "email": "@buffalo.edu",
        "hindex": 20,
        "hindex5y": 13,
        "i10index": 36,
        "i10index5y": 23,
        "interests": [
            "Data Intensive Distributed Computing",
            "Big Data Management",
            "End-to-end Optimization"
        ],
        "npubs": 127
    },
    "Thierry Priol": {
        "affiliation": "INRIA, France",
        "citedby": {
            "2017-06-01": 2350,
            "2017-06-12": 2346,
            "2017-06-25": 2303
        },
        "email": "@inria.fr",
        "hindex": 29,
        "hindex5y": 10,
        "i10index": 60,
        "i10index5y": 13,
        "interests": [],
        "npubs": 230
    },
    "Thomas Fahringer": {
        "affiliation": "University of Innsbruck, Austria",
        "citedby": {
            "2017-05-31": 8444,
            "2017-06-12": 8479,
            "2017-06-25": 8514
        },
        "email": "@dps.uibk.ac.at",
        "hindex": 44,
        "hindex5y": 29,
        "i10index": 154,
        "i10index5y": 73,
        "interests": [
            "Parallel Systems",
            "Parallelizing Compilers",
            "Heterogeneous energy-aware computing",
            "Cloud and Grid Computing"
        ],
        "npubs": 447
    },
    "Tony Liu": "",
    "Toyotaro Suzumura": {
        "affiliation": "IBM T.J.Watson Research Center, USA",
        "citedby": {
            "2017-06-01": 1244,
            "2017-06-12": 1260,
            "2017-06-25": 1263
        },
        "email": "@acm.org",
        "hindex": 20,
        "hindex5y": 17,
        "i10index": 32,
        "i10index5y": 26,
        "interests": [
            "Graph computing",
            "Supercomputing/HPC",
            "Big data",
            "Cloud",
            "Distributed Computing"
        ],
        "npubs": 124
    },
    "Tridib Mukherjee": {
        "affiliation": "Xerox India",
        "citedby": {
            "2017-06-01": 1369,
            "2017-06-12": 1373,
            "2017-06-25": 1546
        },
        "email": "@conduent.com",
        "hindex": 18,
        "hindex5y": 18,
        "i10index": 30,
        "i10index5y": 23,
        "interests": [
            "Cloud Computing",
            "Distributed Systems"
        ],
        "npubs": 197
    },
    "Tyrone Grandison": {
        "affiliation": "Proficiency Labs",
        "citedby": {
            "2017-05-31": 2931,
            "2017-06-12": 2934,
            "2017-06-25": 2921
        },
        "email": "@proficiencylabs.com",
        "hindex": 22,
        "hindex5y": 16,
        "i10index": 32,
        "i10index5y": 26,
        "interests": [
            "Security",
            "Privacy",
            "Trust Management",
            "Heathcare"
        ],
        "npubs": 131
    },
    "Upendra Sharma": {
        "affiliation": "IBM T. J. Watson Research Center, USA",
        "citedby": {
            "2018-02-19": 1284
        },
        "email": "@us.ibm.com",
        "hindex": 18,
        "hindex5y": 15,
        "i10index": 23,
        "i10index5y": 20,
        "interests": [
            "Cloud Computing",
            "Distributed Systems",
            "Operating System",
            "Storage and File Systems",
            "Performance Modeling and Analysis"
        ],
        "npubs": 51
    },
    "Vana Kalogeraki": {
        "affiliation": "Athens University of Economics and Business, Greece",
        "citedby": {
            "2017-05-31": 5552,
            "2017-06-12": 5556,
            "2017-06-25": 5555
        },
        "email": "@aueb.gr",
        "hindex": 31,
        "hindex5y": 21,
        "i10index": 83,
        "i10index5y": 49,
        "interests": [
            "Distributed Systems",
            "Mobility",
            "Crowdsourcing",
            "Smart Cities",
            "Urban Computing"
        ],
        "npubs": 243
    },
    "Vijay K. Gurbani": {
        "citedby": {
            "2018-02-19": 16158
        },
        "email": "@nokia.com",
        "hindex": 26,
        "hindex5y": 20,
        "i10index": 63,
        "i10index5y": 33,
        "interests": [],
        "npubs": 230
    },
    "Vijay Naik": "",
    "Waldemar Hummer": {
        "affiliation": "Vienna University of Technology, Austria",
        "citedby": {
            "2017-05-31": 677,
            "2017-06-12": 678,
            "2017-06-25": 687
        },
        "email": "@infosys.tuwien.ac.at",
        "hindex": 15,
        "hindex5y": 13,
        "i10index": 21,
        "i10index5y": 21,
        "interests": [
            "Distributed Systems",
            "Software Testing",
            "Cloud Computing",
            "Internet of Things",
            "Event-Based Systems"
        ],
        "npubs": 53
    },
    "Weider Yu": "",
    "Weiyi Wang": "",
    "Wolf Zimmermann": "",
    "Wolf-Tilo Balke": {
        "citedby": {
            "2017-09-20": 3134
        },
        "email": "@ifis.cs.tu-bs.de",
        "hindex": 26,
        "hindex5y": 15,
        "i10index": 60,
        "i10index5y": 28,
        "interests": [
            "Databases and Information Systems"
        ],
        "npubs": 218
    },
    "Wonbae Kim": {
        "citedby": {
            "2017-09-20": 0
        },
        "email": "@unist.ac.kr",
        "hindex": 0,
        "hindex5y": 0,
        "i10index": 0,
        "i10index5y": 0,
        "interests": [],
        "npubs": 2
    },
    "Wonik Choi": "",
    "Wooseok Chang": "",
    "Xiao Zhang": {
        "citedby": {
            "2018-01-31": 2
        },
        "email": "@stu.xjtu.edu.cn",
        "hindex": 2,
        "hindex5y": 2,
        "i10index": 1,
        "i10index5y": 1,
        "interests": [
            "Cloud Computing",
            "Anomaly Detection",
            "Unsupervised Learning"
        ],
        "npubs": 5
    },
    "Xiaodong Zhu": {
        "affiliation": "University of Shanghai",
        "citedby": {
            "2017-06-01": 186,
            "2017-06-12": 188,
            "2017-06-25": 193
        },
        "email": "@usst.edu.cn",
        "hindex": 5,
        "hindex5y": 5,
        "i10index": 4,
        "i10index5y": 1,
        "interests": [
            "Software Engineering",
            "Data Mining",
            "Electronic Business"
        ],
        "npubs": 71
    },
    "Xiaoke Wang": "",
    "Xiaoxing Ma": {
        "affiliation": "Nanjing University, China",
        "citedby": {
            "2017-06-01": 1042,
            "2017-06-12": 1048,
            "2017-06-25": 1053
        },
        "email": "@nju.edu.cn",
        "hindex": 17,
        "hindex5y": 15,
        "i10index": 32,
        "i10index5y": 23,
        "interests": [
            "software engineering",
            "self-adaptive systems"
        ],
        "npubs": 141
    },
    "Xingwei Wang": "",
    "Xumin Liu": {
        "affiliation": "Rochester Institute of Technology, USA",
        "citedby": {
            "2017-05-31": 728,
            "2017-06-12": 731,
            "2017-06-25": 731
        },
        "email": "@cs.rit.edu",
        "hindex": 12,
        "hindex5y": 11,
        "i10index": 14,
        "i10index5y": 12,
        "interests": [
            "Database",
            "semantic Web",
            "service computing",
            "data mining",
            "cloud"
        ],
        "npubs": 74
    },
    "Yasuhiko Kanemasa": {
        "affiliation": "Fujitsu Laboratories Ltd., Japan",
        "citedby": {
            "2017-05-31": 507,
            "2017-06-12": 510,
            "2017-06-25": 506
        },
        "email": "@jp.fujitsu.com",
        "hindex": 14,
        "hindex5y": 12,
        "i10index": 17,
        "i10index5y": 12,
        "interests": [
            "Systems",
            "Performance Analysis",
            "Cloud Computing",
            "Autonomic Computing"
        ],
        "npubs": 46
    },
    "Yasushi Shinjo": "",
    "Ye Xia": "",
    "Yi Wang": "",
    "Yiming Zou": {
        "affiliation": "Indiana University",
        "citedby": {
            "2017-06-01": 0,
            "2017-06-12": 0,
            "2017-06-25": 1
        },
        "email": "@iu.edu",
        "hindex": 1,
        "hindex5y": 1,
        "i10index": 0,
        "i10index5y": 0,
        "interests": [
            "Distributed Systems",
            "Algorithms",
            "Data Mining",
            "Big Data"
        ],
        "npubs": 2
    },
    "Yinchu Sun": "",
    "Ying2 Zhang": {
        "affiliation": "Nanjing University, China",
        "citedby": {
            "2017-11-03": 1
        },
        "email": "@smail.nju.edu.cn",
        "hindex": 1,
        "hindex5y": 1,
        "i10index": 0,
        "i10index5y": 0,
        "interests": [
            "Distributed Systems",
            "Cloud Computing"
        ],
        "npubs": 2
    },
    "Yong Chen": {
        "affiliation": "Texas Tech University, USA",
        "citedby": {
            "2017-06-01": 1222,
            "2017-06-12": 1231,
            "2017-06-25": 1237
        },
        "email": "@ttu.edu",
        "hindex": 19,
        "hindex5y": 14,
        "i10index": 34,
        "i10index5y": 32,
        "interests": [
            "Data-intensive computing",
            "high-performance computing",
            "parallel and distributed computing",
            "parallel I/O",
            "Cloud computing"
        ],
        "npubs": 108
    },
    "You Zhou": {
        "citedby": {
            "2017-09-20": 18
        },
        "email": "@cise.ufl.edu",
        "hindex": 2,
        "hindex5y": 2,
        "i10index": 0,
        "i10index5y": 0,
        "interests": [
            "Network Security and Privacy",
            "Big Network Data",
            "Internet of Things"
        ],
        "npubs": 10
    },
    "Young-Ri Choi": "",
    "Youngjun Jeon": "",
    "Yuan Haitao": {
        "affiliation": "BeijingJiaotong University",
        "citedby": {
            "2017-06-01": 81,
            "2017-06-12": 83,
            "2017-06-25": 87
        },
        "email": "@bjtu.edu.cn",
        "hindex": 6,
        "hindex5y": 6,
        "i10index": 2,
        "i10index5y": 2,
        "interests": [
            "Cloud Computing",
            "Software-Defined Networking",
            "Big Data",
            "Green Energy",
            "Optimization Algorithms"
        ],
        "npubs": 22
    },
    "Yun Yang": {
        "affiliation": "Swinburne University of Technology",
        "citedby": {
            "2018-02-19": 5741
        },
        "email": "@swin.edu.au",
        "hindex": 41,
        "hindex5y": 28,
        "i10index": 124,
        "i10index5y": 67,
        "interests": [],
        "npubs": 187
    },
    "Yuni Xia": "",
    "Yusuf Albayram": "",
    "Zahniser Tom": "",
    "Zhang Zhang": {
        "citedby": {
            "2018-02-20": 8520
        },
        "email": "@west.cmu.edu",
        "hindex": 46,
        "hindex5y": 35,
        "i10index": 177,
        "i10index5y": 131,
        "interests": [
            "Service Computing",
            "Scientific Workloads",
            "Net-Centric Collaboration",
            "Big-Data Management"
        ],
        "npubs": 650
    },
    "Zhou Fang": "",
    "Zixia Liu": "",
    "kyuho Jeong": {
        "citedby": {
            "2017-06-01": 17,
            "2017-06-12": 18,
            "2017-06-25": 19
        },
        "email": "@acis.ufl.edu",
        "hindex": 2,
        "hindex5y": 2,
        "i10index": 0,
        "i10index5y": 0,
        "interests": [
            "Cloud Computing",
            "Network"
        ],
        "npubs": 6
    }
}
