# Supplementary material for: A survey of accepted authors in computer systems conferences
Source: PeerJ Comput Sci. 2020 Sep 28;6:e299. doi: 10.7717/peerj-cs.299 (PMC7924675; doi:10.7717/peerj-cs.299)
Supplement: Supplemental Information 2 — This is a snapshot of the github repository that includes the data and source code required to reproduce this paper (except for confidential survey data). The snapshot represents commit 6663a253f1ac4dc351a78ccc74c0de80c7cc06ad of http://github.com/eitanf/sysconf. The most pertinent article files are under pubs/diversity-survey/. [file peerj-cs-06-299-s002.bz2 › sysconf/data/authors/IMC.json]

{
    "Aaron Schulman": {
        "affiliation": "UC San Diego",
        "citedby": {
            "2017-10-30": 710
        },
        "email": "@cs.ucsd.edu",
        "hindex": 12,
        "hindex5y": 12,
        "i10index": 14,
        "i10index5y": 14,
        "interests": [],
        "npubs": 21
    },
    "Abbas Razaghpanah": {
        "affiliation": "Stony Brook University",
        "citedby": {
            "2017-10-30": 87
        },
        "email": "@cs.stonybrook.edu",
        "hindex": 5,
        "hindex5y": 5,
        "i10index": 3,
        "i10index5y": 3,
        "interests": [
            "Computer Networks",
            "Network Measurement"
        ],
        "npubs": 16
    },
    "Aiko Pras": {
        "affiliation": "University of Twente",
        "citedby": {
            "2017-10-31": 3560
        },
        "email": "@utwente.nl",
        "hindex": 29,
        "hindex5y": 24,
        "i10index": 72,
        "i10index5y": 49,
        "interests": [
            "computer networking",
            "network management",
            "internet management",
            "flow-based measurments",
            "Flamingo Project"
        ],
        "npubs": 383
    },
    "Alan Mislove": {
        "affiliation": "Northeastern University",
        "citedby": {
            "2017-10-30": 9852
        },
        "email": "@ccs.neu.edu",
        "hindex": 33,
        "hindex5y": 29,
        "i10index": 52,
        "i10index5y": 48,
        "interests": [
            "Computer systems",
            "Social networks",
            "Networking",
            "Measurement"
        ],
        "npubs": 92
    },
    "Alastair Beresford": {
        "affiliation": "University of Cambridge",
        "citedby": {
            "2017-10-31": 3657
        },
        "email": "@cam.ac.uk",
        "hindex": 22,
        "hindex5y": 16,
        "i10index": 30,
        "i10index5y": 21,
        "interests": [
            "Computer Science",
            "Security",
            "Privacy"
        ],
        "npubs": 81
    },
    "Alberto Dainotti": {
        "affiliation": "CAIDA, UC San Diego",
        "citedby": {
            "2017-10-30": 2078
        },
        "email": "@caida.org",
        "hindex": 23,
        "hindex5y": 20,
        "i10index": 34,
        "i10index5y": 30,
        "interests": [
            "Networking",
            "Network Measurements",
            "Traffic Analysis",
            "Network Security"
        ],
        "npubs": 56
    },
    "Alex C. Snoeren": {
        "affiliation": "UC San Diego",
        "citedby": {
            "2017-10-31": 9301
        },
        "email": "@cs.ucsd.edu",
        "hindex": 43,
        "hindex5y": 32,
        "i10index": 89,
        "i10index5y": 66,
        "interests": [
            "Networking",
            "Distributed Systems",
            "Security",
            "wireless networks"
        ],
        "npubs": 150
    },
    "Alice Hutchings": {
        "citedby": {
            "2017-10-31": 213
        },
        "email": "@cl.cam.ac.uk",
        "hindex": 7,
        "hindex5y": 7,
        "i10index": 7,
        "i10index5y": 7,
        "interests": [
            "criminology",
            "cybercrime",
            "criminological theory",
            "financial crime",
            "economic crime"
        ],
        "npubs": 35
    },
    "Alistair King": {
        "affiliation": "CAIDA, UCSD UC San Diego",
        "citedby": {
            "2017-10-30": 188
        },
        "email": "@caida.org",
        "hindex": 7,
        "hindex5y": 7,
        "i10index": 5,
        "i10index5y": 5,
        "interests": [
            "Networking",
            "Network Measurements",
            "Traffic Analysis",
            "Network Security"
        ],
        "npubs": 14
    },
    "Amogh Dhamdhere": {
        "affiliation": "CAIDA",
        "citedby": {
            "2017-10-30": 1675
        },
        "email": "@caida.org",
        "hindex": 20,
        "hindex5y": 18,
        "i10index": 28,
        "i10index5y": 27,
        "interests": [
            "Internet measurement",
            "Internet topology",
            "Internet economics",
            "Network management and troubleshooting"
        ],
        "npubs": 61
    },
    "Andrew W. Moore": {
        "citedby": {
            "2017-07-27": 5584,
            "2017-08-21": 5625
        },
        "email": "@cl.cam.ac.uk",
        "hindex": 27,
        "hindex5y": 24,
        "i10index": 49,
        "i10index5y": 42,
        "interests": [
            "Systems",
            "Networks",
            "Operating Systems"
        ],
        "npubs": 125
    },
    "Anja Feldmann": {
        "affiliation": "TU Berlin",
        "citedby": {
            "2017-10-31": 15014
        },
        "email": "@net.t-labs.tu-berlin.de",
        "hindex": 61,
        "hindex5y": 41,
        "i10index": 132,
        "i10index5y": 100,
        "interests": [
            "Networking",
            "Network Measurement",
            "Network Management",
            "Computer Networks"
        ],
        "npubs": 289
    },
    "Anna Sperotto": {
        "affiliation": "University of Twente",
        "citedby": {
            "2017-10-31": 1608
        },
        "email": "@utwente.nl",
        "hindex": 18,
        "hindex5y": 17,
        "i10index": 31,
        "i10index5y": 29,
        "interests": [
            "Network monitoring",
            "Network Security",
            "Flow-based measurements",
            "Computer Networking",
            "Flamingo Project"
        ],
        "npubs": 110
    },
    "Apurv Bhartia": {
        "citedby": {
            "2017-10-30": 222
        },
        "email": "@meraki.net",
        "hindex": 7,
        "hindex5y": 7,
        "i10index": 7,
        "i10index5y": 7,
        "interests": [
            "Networks",
            "Wireless Networks"
        ],
        "npubs": 16
    },
    "Arash Molavi Kakhki": {
        "affiliation": "Northeastern University",
        "citedby": {
            "2017-10-30": 232
        },
        "email": "@ccs.neu.edu",
        "hindex": 5,
        "hindex5y": 5,
        "i10index": 4,
        "i10index5y": 4,
        "interests": [
            "Network measurements",
            "online social networks",
            "online privacy and security"
        ],
        "npubs": 15
    },
    "Arian Akhavan Niaki": {
        "citedby": {
            "2018-04-16": 4
        },
        "email": "@cs.umass.edu",
        "hindex": 1,
        "hindex5y": 1,
        "i10index": 0,
        "i10index5y": 0,
        "interests": [
            "Computer Networks",
            "Network Measurement"
        ],
        "npubs": 3
    },
    "Arthur Berger": "",
    "Austin Murdock": {
        "citedby": {
            "2017-10-30": 0
        },
        "email": "@berkeley.edu",
        "hindex": 0,
        "hindex5y": 0,
        "i10index": 0,
        "i10index5y": 0,
        "interests": [
            "Security",
            "Networking"
        ],
        "npubs": 1
    },
    "Ben Y. Zhao": {
        "affiliation": "University of Chicago",
        "citedby": {
            "2017-10-31": 23910
        },
        "email": "@uchicago.edu",
        "hindex": 58,
        "hindex5y": 45,
        "i10index": 117,
        "i10index5y": 104,
        "interests": [
            "Security",
            "Mobile Computing",
            "HCI",
            "Computer Networks",
            "Online Social Networks"
        ],
        "npubs": 213
    },
    "Benoit Donnet": {
        "affiliation": "Université de Liège",
        "citedby": {
            "2017-10-30": 1570
        },
        "email": "@ulg.ac.be",
        "hindex": 18,
        "hindex5y": 17,
        "i10index": 28,
        "i10index5y": 23,
        "interests": [
            "Networking",
            "Internet Measurement",
            "Traffic Engineering",
            "Cloud",
            "Data Center"
        ],
        "npubs": 100
    },
    "Bimal Viswanath": {
        "citedby": {
            "2017-10-31": 2658
        },
        "email": "@cs.ucsb.edu",
        "hindex": 13,
        "hindex5y": 13,
        "i10index": 14,
        "i10index5y": 14,
        "interests": [
            "social computing",
            "systems security and privacy",
            "cloud computing"
        ],
        "npubs": 19
    },
    "Bo Chen": {
        "citedby": {
            "2018-04-10": 155
        },
        "email": "@merkai.com",
        "hindex": 7,
        "hindex5y": 7,
        "i10index": 7,
        "i10index5y": 7,
        "interests": [
            "Wireless Communication"
        ],
        "npubs": 13
    },
    "Bolun Wang": {
        "affiliation": "UCSB / University of Chicago",
        "citedby": {
            "2017-10-31": 108
        },
        "email": "@cs.ucsb.edu",
        "hindex": 5,
        "hindex5y": 5,
        "i10index": 4,
        "i10index5y": 4,
        "interests": [
            "Data Mining",
            "Security",
            "Online Social Network"
        ],
        "npubs": 9
    },
    "Brian Trammell": {
        "affiliation": "ETH Zurich",
        "citedby": {
            "2017-10-30": 964
        },
        "email": "@tik.ee.ethz.ch",
        "hindex": 17,
        "hindex5y": 16,
        "i10index": 25,
        "i10index5y": 22,
        "interests": [
            "Network Measurement",
            "Network Security"
        ],
        "npubs": 55
    },
    "Bruce Maggs": {
        "affiliation": "Duke University",
        "citedby": {
            "2017-10-31": 10798
        },
        "email": "@cs.duke.edu",
        "hindex": 50,
        "hindex5y": 31,
        "i10index": 97,
        "i10index5y": 58,
        "interests": [
            "Networking",
            "Distributed Systems",
            "Security"
        ],
        "npubs": 187
    },
    "Chadi Barakat": {
        "affiliation": "INRIA, Sophia Antipolis",
        "citedby": {
            "2017-10-30": 4456
        },
        "email": "@inria.fr",
        "hindex": 32,
        "hindex5y": 21,
        "i10index": 68,
        "i10index5y": 36,
        "interests": [
            "Networking",
            "Measurement",
            "New architectures"
        ],
        "npubs": 176
    },
    "Chengyu Song": {
        "citedby": {
            "2017-10-30": 656
        },
        "email": "@cs.ucr.edu",
        "hindex": 14,
        "hindex5y": 14,
        "i10index": 17,
        "i10index5y": 17,
        "interests": [
            "Security",
            "Operating System",
            "Program Language"
        ],
        "npubs": 32
    },
    "Chris Kanich": {
        "affiliation": "University of Illinois at Chicago",
        "citedby": {
            "2017-10-31": 1606
        },
        "email": "@uic.edu",
        "hindex": 14,
        "hindex5y": 13,
        "i10index": 17,
        "i10index5y": 16,
        "interests": [
            "Internet security",
            "Socio-technical cybersecurity",
            "Attacker capabilities and motivations",
            "Internet measurement"
        ],
        "npubs": 37
    },
    "Christian Rossow": {
        "affiliation": "CISPA, Saarland University",
        "citedby": {
            "2017-10-31": 1380
        },
        "email": "@mmci.uni-saarland.de",
        "hindex": 21,
        "hindex5y": 21,
        "i10index": 27,
        "i10index5y": 27,
        "interests": [
            "Network and System Security"
        ],
        "npubs": 57
    },
    "Christo Wilson": {
        "affiliation": "Northeastern University",
        "citedby": {
            "2017-10-31": 4060
        },
        "email": "@ccs.neu.edu",
        "hindex": 23,
        "hindex5y": 23,
        "i10index": 33,
        "i10index5y": 31,
        "interests": [
            "Algorithm Auditing",
            "Security",
            "Privacy",
            "Online Social Networks"
        ],
        "npubs": 59
    },
    "Christoph Dietzel": {
        "affiliation": "TU Berlin / DE-CIX",
        "citedby": {
            "2017-10-30": 26
        },
        "email": "@inet.tu-berlin.de",
        "hindex": 3,
        "hindex5y": 3,
        "i10index": 1,
        "i10index5y": 1,
        "interests": [
            "Internet Routing",
            "Internet Measurements",
            "DDoS",
            "SDN"
        ],
        "npubs": 11
    },
    "Costin Raiciu": {
        "affiliation": "University Politehnica of Bucharest",
        "citedby": {
            "2017-10-30": 4762
        },
        "email": "@cs.pub.ro",
        "hindex": 23,
        "hindex5y": 22,
        "i10index": 38,
        "i10index5y": 36,
        "interests": [
            "Networking",
            "Systems"
        ],
        "npubs": 78
    },
    "Cristel Pelsser": {
        "affiliation": "University of Strasbourgh",
        "citedby": {
            "2017-10-30": 795
        },
        "email": "@unistra.fr",
        "hindex": 13,
        "hindex5y": 11,
        "i10index": 17,
        "i10index5y": 12,
        "interests": [
            "Internet routing",
            "measurements"
        ],
        "npubs": 85
    },
    "Cristina Nita-Rotaru": {
        "affiliation": "Northeastern University",
        "citedby": {
            "2017-10-31": 4510
        },
        "email": "@neu.edu",
        "hindex": 31,
        "hindex5y": 24,
        "i10index": 57,
        "i10index5y": 43,
        "interests": [],
        "npubs": 206
    },
    "Dali Kaafar": {
        "affiliation": "Data61",
        "citedby": {
            "2017-10-30": 2081
        },
        "email": "@data61.csiro.au",
        "hindex": 25,
        "hindex5y": 24,
        "i10index": 48,
        "i10index5y": 42,
        "interests": [
            "Privacy",
            "Cyber Security",
            "Networks measurement",
            "Modelling"
        ],
        "npubs": 146
    },
    "Damon McCoy": {
        "affiliation": "New York University",
        "citedby": {
            "2017-10-31": 4886
        },
        "email": "@nyu.edu",
        "hindex": 28,
        "hindex5y": 26,
        "i10index": 47,
        "i10index5y": 46,
        "interests": [
            "security",
            "privacy"
        ],
        "npubs": 83
    },
    "Dan Pei": {
        "affiliation": "Tsinghua University",
        "citedby": {
            "2017-10-31": 3264
        },
        "email": "@tsinghua.edu.cn",
        "hindex": 27,
        "hindex5y": 19,
        "i10index": 45,
        "i10index5y": 31,
        "interests": [
            "Computer Networks"
        ],
        "npubs": 139
    },
    "Daniel Anderson": "",
    "Daniel R. Thomas": {
        "citedby": {
            "2017-10-31": 60
        },
        "email": "@cl.cam.ac.uk",
        "hindex": 3,
        "hindex5y": 3,
        "i10index": 1,
        "i10index5y": 1,
        "interests": [
            "Computer Security"
        ],
        "npubs": 15
    },
    "Danny H. Lee": {
        "affiliation": "Georgia Tech",
        "citedby": {
            "2017-10-31": 58
        },
        "email": "@gatech.edu",
        "hindex": 3,
        "hindex5y": 3,
        "i10index": 3,
        "i10index5y": 2,
        "interests": [
            "Networks",
            "Systems"
        ],
        "npubs": 4
    },
    "Dave Levin": {
        "affiliation": "University of Maryland",
        "citedby": {
            "2017-10-31": 1038
        },
        "email": "@cs.umd.edu",
        "hindex": 16,
        "hindex5y": 13,
        "i10index": 22,
        "i10index5y": 21,
        "interests": [
            "Security",
            "networking",
            "distributed systems"
        ],
        "npubs": 62
    },
    "David Choffnes": {
        "affiliation": "Northeastern University",
        "citedby": {
            "2017-10-30": 2774
        },
        "email": "@ccs.neu.edu",
        "hindex": 24,
        "hindex5y": 21,
        "i10index": 33,
        "i10index5y": 32,
        "interests": [
            "Networking",
            "Distributed Systems",
            "Privacy",
            "Mobile",
            "Security"
        ],
        "npubs": 91
    },
    "Derrick Pallas": "",
    "Edo Liberty": {
        "affiliation": "Amazon",
        "citedby": {
            "2017-10-30": 1526
        },
        "email": "@edoliberty.com",
        "hindex": 18,
        "hindex5y": 17,
        "i10index": 26,
        "i10index5y": 25,
        "interests": [],
        "npubs": 65
    },
    "Emile Aben": "",
    "Emiliano De Cristofaro": {
        "affiliation": "University College London",
        "citedby": {
            "2017-10-31": 2055
        },
        "email": "@ucl.ac.uk",
        "hindex": 26,
        "hindex5y": 25,
        "i10index": 40,
        "i10index5y": 40,
        "interests": [
            "Security",
            "Privacy",
            "Applied Cryptography",
            "Online Social Networks"
        ],
        "npubs": 88
    },
    "Ethan Katz-Bassett": {
        "affiliation": "University of Southern California / Columbia University",
        "citedby": {
            "2017-10-30": 2004
        },
        "email": "@columbia.edu",
        "hindex": 21,
        "hindex5y": 21,
        "i10index": 31,
        "i10index5y": 31,
        "interests": [
            "Networking",
            "Internet Measurement",
            "Systems",
            "Distributed Systems"
        ],
        "npubs": 53
    },
    "Fabian Bustamante": {
        "affiliation": "Northwestern University",
        "citedby": {
            "2017-10-31": 3995
        },
        "email": "@cs.northwestern.edu",
        "hindex": 29,
        "hindex5y": 21,
        "i10index": 54,
        "i10index5y": 35,
        "interests": [
            "Computer networks",
            "Distributed Systems"
        ],
        "npubs": 157
    },
    "Fangfan Li": {
        "affiliation": "Northeastern University",
        "citedby": {
            "2018-04-16": 19
        },
        "email": "@husky.neu.edu",
        "hindex": 2,
        "hindex5y": 2,
        "i10index": 1,
        "i10index5y": 1,
        "interests": [],
        "npubs": 4
    },
    "Fareed Zaffar": "",
    "Felipe Huici": {
        "affiliation": "NEC Laboratories Europe",
        "citedby": {
            "2017-10-30": 1331
        },
        "email": "@neclab.eu",
        "hindex": 17,
        "hindex5y": 14,
        "i10index": 23,
        "i10index5y": 20,
        "interests": [
            "Virtualization",
            "operating systems",
            "networks",
            "high performance software systems"
        ],
        "npubs": 65
    },
    "Feng Wang": "",
    "Florian Streibelt": {
        "citedby": {
            "2017-10-30": 31
        },
        "email": "@inet.tu-berlin.de",
        "hindex": 1,
        "hindex5y": 1,
        "i10index": 1,
        "i10index5y": 1,
        "interests": [],
        "npubs": 3
    },
    "Frank Li": {
        "citedby": {
            "2017-10-26": 626
        },
        "email": "@berkeley.edu",
        "hindex": 9,
        "hindex5y": 9,
        "i10index": 8,
        "i10index5y": 8,
        "interests": [
            "Computer Security and Privacy"
        ],
        "npubs": 15
    },
    "Franziska Lichtblau": "",
    "Geoffrey M. Voelker": {
        "affiliation": "University of California, San Diego",
        "citedby": {
            "2017-10-30": 19621
        },
        "email": "@cs.ucsd.edu",
        "hindex": 68,
        "hindex5y": 52,
        "i10index": 120,
        "i10index5y": 107,
        "interests": [
            "Operating Systems",
            "Distributed Systems",
            "Security",
            "Networking",
            "Wireless"
        ],
        "npubs": 199
    },
    "Georg Carle": {
        "affiliation": "Technical University of Munich",
        "citedby": {
            "2017-10-31": 3571
        },
        "email": "@in.tum.de",
        "hindex": 27,
        "hindex5y": 20,
        "i10index": 78,
        "i10index5y": 46,
        "interests": [
            "Computer Science: Networking"
        ],
        "npubs": 414
    },
    "Georgios Smaragdakis": {
        "affiliation": "MIT / TU Berlin",
        "citedby": {
            "2017-10-30": 2681
        },
        "email": "@csail.mit.edu",
        "hindex": 21,
        "hindex5y": 19,
        "i10index": 32,
        "i10index5y": 31,
        "interests": [
            "Content Distribution",
            "Internet Measurement",
            "Analytics"
        ],
        "npubs": 63
    },
    "Gianluca Iannaccone": "",
    "Gianluca Stringhini": {
        "affiliation": "University College London",
        "citedby": {
            "2017-10-31": 1405
        },
        "email": "@cs.ucl.ac.uk",
        "hindex": 15,
        "hindex5y": 15,
        "i10index": 19,
        "i10index5y": 19,
        "interests": [
            "Cybercrime",
            "Cybersafety",
            "System Security",
            "Web Security",
            "Malware"
        ],
        "npubs": 61
    },
    "Heather Zheng": {
        "citedby": {
            "2017-10-31": 17399
        },
        "email": "@cs.uchicago.edu",
        "hindex": 62,
        "hindex5y": 50,
        "i10index": 300,
        "i10index5y": 232,
        "interests": [
            "Mobile Computing",
            "Wireless networks",
            "Dynamic Spectrum Networks",
            "online social networks"
        ],
        "npubs": 1516
    },
    "Hamed Haddadi": {
        "affiliation": "Queen Mary University of London / Imperial College London",
        "citedby": {
            "2017-10-31": 4271
        },
        "email": "@imperial.ac.uk",
        "hindex": 23,
        "hindex5y": 21,
        "i10index": 37,
        "i10index5y": 34,
        "interests": [
            "Systems",
            "IoT",
            "Privacy",
            "Applied Machine Learning"
        ],
        "npubs": 115
    },
    "Hao Ma": "",
    "Heather Zheng": {
        "affiliation": "UC Santa Barbara",
        "citedby": {
            "2017-10-31": 17399
        },
        "email": "@cs.uchicago.edu",
        "hindex": 62,
        "hindex5y": 50,
        "i10index": 300,
        "i10index5y": 232,
        "interests": [
            "Mobile Computing",
            "Wireless networks",
            "Dynamic Spectrum Networks",
            "online social networks"
        ],
        "npubs": 1516
    },
    "Ilias Leontiadis": {
        "affiliation": "Telefonica Research",
        "citedby": {
            "2017-10-31": 1853
        },
        "email": "@cl.cam.ac.uk",
        "hindex": 22,
        "hindex5y": 21,
        "i10index": 30,
        "i10index5y": 29,
        "interests": [
            "Mobile Networks",
            "Mobility",
            "Machine Learning",
            "Deep Learning",
            "Systems and Architecture"
        ],
        "npubs": 80
    },
    "Janos Szurdi": {
        "citedby": {
            "2017-10-31": 54
        },
        "email": "@andrew.cmu.edu",
        "hindex": 2,
        "hindex5y": 2,
        "i10index": 2,
        "i10index5y": 2,
        "interests": [
            "computer security",
            "cybercrime",
            "dns",
            "machine learning",
            "blockchain"
        ],
        "npubs": 4
    },
    "Jean-Jacques Pansiot": {
        "affiliation": "Université de Strasbourg",
        "citedby": {
            "2017-10-31": 1952
        },
        "email": "@unistra.fr",
        "hindex": 22,
        "hindex5y": 16,
        "i10index": 36,
        "i10index5y": 20,
        "interests": [
            "Computer networks",
            "routing",
            "multicasting",
            "network cartography"
        ],
        "npubs": 97
    },
    "Jeremy Blackburn": {
        "affiliation": "University of Alabama at Birmingham",
        "citedby": {
            "2017-10-31": 510
        },
        "email": "@uab.edu",
        "hindex": 12,
        "hindex5y": 11,
        "i10index": 14,
        "i10index5y": 14,
        "interests": [
            "Social Network Analysis",
            "Distributed Systems",
            "Measurement",
            "Video Games",
            "Cybersafety"
        ],
        "npubs": 52
    },
    "Joe DeBlasio": "",
    "Johanna Amann": "",
    "Johannes Krupp": {
        "affiliation": "CISPA, Saarland University",
        "citedby": {
            "2017-10-31": 53
        },
        "email": "@mmci.uni-saarland.de",
        "hindex": 4,
        "hindex5y": 4,
        "i10index": 2,
        "i10index5y": 2,
        "interests": [],
        "npubs": 8
    },
    "John Heidemann": {
        "affiliation": "University of Southern California / Information Sciences Institute",
        "citedby": {
            "2017-10-30": 48257
        },
        "email": "@isi.edu",
        "hindex": 68,
        "hindex5y": 45,
        "i10index": 167,
        "i10index5y": 102,
        "interests": [
            "networking",
            "Internet mapping",
            "file systems"
        ],
        "npubs": 332
    },
    "John Rula": {
        "affiliation": "Northwestern University/Akamai",
        "citedby": {
            "2017-10-31": 223
        },
        "email": "@u.northwestern.edu",
        "hindex": 8,
        "hindex5y": 8,
        "i10index": 6,
        "i10index5y": 6,
        "interests": [
            "Distributed Systems and Mobility"
        ],
        "npubs": 22
    },
    "John W. Byers": {
        "affiliation": "Boston University",
        "citedby": {
            "2017-10-30": 11083
        },
        "email": "@cs.bu.edu",
        "hindex": 41,
        "hindex5y": 28,
        "i10index": 66,
        "i10index5y": 45,
        "interests": [
            "Networking",
            "Data Science",
            "Algorithms",
            "Electronic Commerce"
        ],
        "npubs": 162
    },
    "Justin Thaler": {
        "affiliation": "Georgetown University",
        "citedby": {
            "2017-10-31": 612
        },
        "email": "@georgetown.edu",
        "hindex": 14,
        "hindex5y": 13,
        "i10index": 19,
        "i10index5y": 18,
        "interests": [
            "Complexity Theory",
            "Algorithms and Data Structures"
        ],
        "npubs": 49
    },
    "Kameswari Chebrolu": {
        "affiliation": "IIT Bombay",
        "citedby": {
            "2017-10-30": 2119
        },
        "email": "@cse.iitb.ac.in",
        "hindex": 19,
        "hindex5y": 17,
        "i10index": 23,
        "i10index5y": 21,
        "interests": [],
        "npubs": 37
    },
    "Kensuke Fukuda": {
        "affiliation": "National Institute of Informatics / Sokendai",
        "citedby": {
            "2017-10-30": 2335
        },
        "email": "@nii.ac.jp",
        "hindex": 20,
        "hindex5y": 16,
        "i10index": 50,
        "i10index5y": 31,
        "interests": [
            "Network"
        ],
        "npubs": 196
    },
    "Kevin Lang": "",
    "Kimberly claffy": "",
    "Lee Rhodes": "",
    "Lexi Brent": "",
    "Marinho Barcellos": {
        "affiliation": "Universidade Federal do Rio Grande do Sul",
        "citedby": {
            "2017-10-30": 1033
        },
        "email": "@inf.ufrgs.br",
        "hindex": 16,
        "hindex5y": 11,
        "i10index": 29,
        "i10index5y": 15,
        "interests": [
            "Computer Networks",
            "Network Security"
        ],
        "npubs": 186
    },
    "Mark Allman": {
        "affiliation": "International Computer Science Institute",
        "citedby": {
            "2017-10-30": 13847
        },
        "email": "@icir.org",
        "hindex": 45,
        "hindex5y": 28,
        "i10index": 89,
        "i10index5y": 65,
        "interests": [],
        "npubs": 187
    },
    "Mark Crovella": {
        "affiliation": "Boston University",
        "citedby": {
            "2017-10-30": 25381
        },
        "email": "@cs.bu.edu",
        "hindex": 64,
        "hindex5y": 40,
        "i10index": 110,
        "i10index5y": 81,
        "interests": [
            "Networking",
            "Systems",
            "Data Mining",
            "Statistics"
        ],
        "npubs": 224
    },
    "Matteo Varvello": {
        "affiliation": "AT&T Labs Research",
        "citedby": {
            "2017-10-30": 2215
        },
        "email": "@telefonica.com",
        "hindex": 25,
        "hindex5y": 23,
        "i10index": 28,
        "i10index5y": 28,
        "interests": [
            "HTTP",
            "middleboxes",
            "software-defined networking",
            "content-centric networking",
            "P2P"
        ],
        "npubs": 73
    },
    "Mattijs Jonker": {
        "affiliation": "University of Twente",
        "citedby": {
            "2017-10-30": 37
        },
        "email": "@utwente.nl",
        "hindex": 4,
        "hindex5y": 4,
        "i10index": 1,
        "i10index5y": 1,
        "interests": [
            "Network Security",
            "Internet Measurements",
            "DoS",
            "DNS",
            "Big Data Analytics"
        ],
        "npubs": 11
    },
    "Michael Sirivianos": {
        "affiliation": "Cyprus University of Technology",
        "citedby": {
            "2017-10-31": 1515
        },
        "email": "@cut.ac.cy",
        "hindex": 13,
        "hindex5y": 13,
        "i10index": 13,
        "i10index5y": 13,
        "interests": [
            "Networking",
            "Computer Communications",
            "Distributed Systems",
            "Security",
            "World Wide Web"
        ],
        "npubs": 35
    },
    "Monia Ghobadi": {
        "affiliation": "Microsoft Research",
        "citedby": {
            "2017-03-22": 537
        },
        "email": "@microsoft.com",
        "hindex": 10,
        "hindex5y": 9,
        "i10index": 11,
        "i10index5y": 8,
        "interests": [
            "Computer Networks"
        ],
        "npubs": 46
    },
    "Moritz Steiner": {
        "affiliation": "Akamai",
        "citedby": {
            "2017-10-30": 2284
        },
        "email": "@akamai.com",
        "hindex": 20,
        "hindex5y": 17,
        "i10index": 31,
        "i10index5y": 27,
        "interests": [
            "peer-to-peer",
            "cloud",
            "SDN"
        ],
        "npubs": 84
    },
    "Nektarios Leontiadis": {
        "affiliation": "Facebook",
        "citedby": {
            "2017-10-31": 275
        },
        "email": "@fb.com",
        "hindex": 6,
        "hindex5y": 6,
        "i10index": 6,
        "i10index5y": 6,
        "interests": [
            "Online crime",
            "Internet security"
        ],
        "npubs": 13
    },
    "Nicolas Christin": {
        "affiliation": "CMU Carnegie Mellon University",
        "citedby": {
            "2017-10-31": 4992
        },
        "email": "@andrew.cmu.edu",
        "hindex": 36,
        "hindex5y": 30,
        "i10index": 70,
        "i10index5y": 55,
        "interests": [
            "Computer Security",
            "Computer Networks",
            "Technology Policy"
        ],
        "npubs": 116
    },
    "Nicolas Kourtellis": {
        "affiliation": "Telefonica Research, Spain",
        "citedby": {
            "2017-10-30": 519
        },
        "email": "@mail.usf.edu",
        "hindex": 13,
        "hindex5y": 11,
        "i10index": 17,
        "i10index5y": 14,
        "interests": [
            "Distributed Systems",
            "Social Networks",
            "Dynamic Graph Mining",
            "User Behavior Modeling",
            "Streaming Systems"
        ],
        "npubs": 59
    },
    "Nikolaos Laoutaris": {
        "affiliation": "Data Transparency Lab",
        "citedby": {
            "2017-10-30": 3421
        },
        "email": "@datatransparencylab.org",
        "hindex": 28,
        "hindex5y": 24,
        "i10index": 50,
        "i10index5y": 42,
        "interests": [
            "Computer networks",
            "Internet"
        ],
        "npubs": 115
    },
    "Oliver Gasser": {
        "citedby": {
            "2017-10-31": 61
        },
        "email": "@net.in.tum.de",
        "hindex": 5,
        "hindex5y": 5,
        "i10index": 2,
        "i10index5y": 2,
        "interests": [],
        "npubs": 19
    },
    "Pablo Rodriguez Rodriguez": {
        "affiliation": "Telefonica Alpha, Spain",
        "citedby": {
            "2017-10-31": 12675
        },
        "email": "@tid.es",
        "hindex": 57,
        "hindex5y": 43,
        "i10index": 93,
        "i10index5y": 79,
        "interests": [
            "Distributed Systems",
            "Computer Networking",
            "Content Distribution",
            "Wireless",
            "Peer-to-Peer"
        ],
        "npubs": 257
    },
    "Panagiotis Papadopoulos": {
        "affiliation": "FORTH-ICS, Greece",
        "citedby": {
            "2017-10-31": 28
        },
        "email": "@ics.forth.gr",
        "hindex": 3,
        "hindex5y": 3,
        "i10index": 1,
        "i10index5y": 1,
        "interests": [
            "Network Security",
            "Privacy & Anonymity",
            "Distributed Systems"
        ],
        "npubs": 16
    },
    "Partha Kanuparthy": {
        "affiliation": "Amazon Web Services",
        "citedby": {
            "2017-10-30": 240
        },
        "email": "@cc.gatech.edu",
        "hindex": 7,
        "hindex5y": 7,
        "i10index": 7,
        "i10index5y": 6,
        "interests": [
            "Computer networking",
            "Internet Measurement",
            "Distributed systems",
            "Operating systems",
            "Systems performance"
        ],
        "npubs": 21
    },
    "Pascal Mérindol": {
        "citedby": {
            "2017-10-31": 452
        },
        "email": "@unistra.fr",
        "hindex": 13,
        "hindex5y": 13,
        "i10index": 15,
        "i10index5y": 14,
        "interests": [
            "Computer Networks",
            "Routing",
            "Internet Measurements",
            "Graphs & Algorithms"
        ],
        "npubs": 38
    },
    "Paul Barford": {
        "affiliation": "University of Wisconsin and comScore",
        "citedby": {
            "2017-10-30": 10842
        },
        "email": "@cs.wisc.edu",
        "hindex": 41,
        "hindex5y": 31,
        "i10index": 94,
        "i10index5y": 79,
        "interests": [
            "Networking",
            "Security",
            "Systems",
            "Data Mining"
        ],
        "npubs": 180
    },
    "Paul Bramsen": "",
    "Periwinkle Doerfler": {
        "affiliation": "New York University",
        "citedby": {
            "2017-10-31": 0
        },
        "email": "@nyu.edu",
        "hindex": 0,
        "hindex5y": 0,
        "i10index": 0,
        "i10index5y": 0,
        "interests": [
            "Security and Privacy",
            "Applied Machine Learning"
        ],
        "npubs": 1
    },
    "Peter Snyder": {
        "affiliation": "University of Illinois at Chicago",
        "citedby": {
            "2017-10-31": 25
        },
        "email": "@uic.edu",
        "hindex": 3,
        "hindex5y": 3,
        "i10index": 1,
        "i10index5y": 1,
        "interests": [],
        "npubs": 12
    },
    "Philipp Richter": {
        "citedby": {
            "2017-10-31": 112
        },
        "email": "@mit.edu",
        "hindex": 7,
        "hindex5y": 7,
        "i10index": 4,
        "i10index5y": 4,
        "interests": [
            "Internet Measurement"
        ],
        "npubs": 8
    },
    "Phillipa Gill": {
        "affiliation": "University of Massachusetts Amherst",
        "citedby": {
            "2017-10-30": 3448
        },
        "email": "@cs.umass.edu",
        "hindex": 22,
        "hindex5y": 22,
        "i10index": 33,
        "i10index5y": 32,
        "interests": [
            "Computer networking"
        ],
        "npubs": 62
    },
    "Pieter-Tjerk de Boer": {
        "citedby": {
            "2017-10-31": 1578
        },
        "email": "@utwente.nl",
        "hindex": 16,
        "hindex5y": 13,
        "i10index": 21,
        "i10index5y": 14,
        "interests": [
            "rare-event simulation",
            "computer networking",
            "software-defined radio"
        ],
        "npubs": 72
    },
    "Priya Mahadevan": {
        "affiliation": "Google",
        "citedby": {
            "2017-10-31": 3977
        },
        "email": "@google.com",
        "hindex": 20,
        "hindex5y": 18,
        "i10index": 29,
        "i10index5y": 24,
        "interests": [
            "Computer Networks",
            "Distributed Systems"
        ],
        "npubs": 82
    },
    "Pryce Bevan": "",
    "Quirin Scheitle": {
        "affiliation": "Technical University of Munich",
        "citedby": {
            "2017-10-31": 32
        },
        "email": "@net.in.tum.de",
        "hindex": 3,
        "hindex5y": 3,
        "i10index": 1,
        "i10index5y": 1,
        "interests": [],
        "npubs": 15
    },
    "Ralph Holz": {
        "affiliation": "The University of Sydney",
        "citedby": {
            "2017-10-31": 490
        },
        "email": "@sydney.edu.au",
        "hindex": 10,
        "hindex5y": 10,
        "i10index": 11,
        "i10index5y": 10,
        "interests": [
            "Security",
            "networks"
        ],
        "npubs": 31
    },
    "Raluca Musaloiu-E.": {
        "citedby": {
            "2017-10-30": 362
        },
        "email": "@getcruise.com",
        "hindex": 7,
        "hindex5y": 6,
        "i10index": 6,
        "i10index5y": 4,
        "interests": [
            "Wireless",
            "Embedded Systems",
            "Networking",
            "Distributed Systems",
            "Full Stack Development"
        ],
        "npubs": 8
    },
    "Ramesh K. Sitaraman": "",
    "Randy Bush": "",
    "Renata Teixeira": {
        "affiliation": "Inria Paris",
        "citedby": {
            "2017-10-31": 4536
        },
        "email": "@inria.fr",
        "hindex": 30,
        "hindex5y": 25,
        "i10index": 52,
        "i10index5y": 50,
        "interests": [
            "Networking"
        ],
        "npubs": 107
    },
    "Ricardo de O. Schmidt": {
        "affiliation": "SIDN Labs / University of Twente",
        "citedby": {
            "2017-10-31": 212
        },
        "email": "@utwente.nl",
        "hindex": 9,
        "hindex5y": 9,
        "i10index": 7,
        "i10index5y": 7,
        "interests": [
            "Computer networks",
            "telecommunications",
            "traffic measurements",
            "traffic engineering",
            "Flamingo Project"
        ],
        "npubs": 64
    },
    "Richard Clayton": {
        "citedby": {
            "2017-10-31": 2399
        },
        "email": "",
        "hindex": 23,
        "hindex5y": 18,
        "i10index": 39,
        "i10index5y": 27,
        "interests": [],
        "npubs": 66
    },
    "Robert Beverly": {
        "affiliation": "Naval Postgraduate School",
        "citedby": {
            "2017-10-31": 1095
        },
        "email": "@nps.edu",
        "hindex": 18,
        "hindex5y": 15,
        "i10index": 28,
        "i10index5y": 21,
        "interests": [
            "Networks",
            "Internet Measurement",
            "Security"
        ],
        "npubs": 67
    },
    "Rocky Chang": {
        "affiliation": "The Hong Kong Polytechnic University",
        "citedby": {
            "2017-10-31": 2569
        },
        "email": "@comp.polyu.edu.hk",
        "hindex": 21,
        "hindex5y": 18,
        "i10index": 43,
        "i10index5y": 29,
        "interests": [
            "Computer networks",
            "network measurement",
            "network security"
        ],
        "npubs": 132
    },
    "Roland Rijswijk-Deij": {
        "affiliation": "University of Twente and SURFnet",
        "citedby": {
            "2017-10-31": 210
        },
        "email": "@utwente.nl",
        "hindex": 7,
        "hindex5y": 7,
        "i10index": 6,
        "i10index5y": 6,
        "interests": [
            "Network security",
            "DNS",
            "DNSSEC",
            "crypto"
        ],
        "npubs": 36
    },
    "Romain Fontugne": {
        "affiliation": "IIJ Research Lab",
        "citedby": {
            "2017-10-30": 423
        },
        "email": "@iij.ad.jp",
        "hindex": 10,
        "hindex5y": 10,
        "i10index": 12,
        "i10index5y": 10,
        "interests": [
            "Internet Measurements",
            "Traffic Analysis",
            "Network Security",
            "Anomaly Detection"
        ],
        "npubs": 41
    },
    "Roya Ensafi": {
        "affiliation": "Princeton University",
        "citedby": {
            "2017-10-30": 240
        },
        "email": "@umich.edu",
        "hindex": 9,
        "hindex5y": 8,
        "i10index": 8,
        "i10index5y": 7,
        "interests": [
            "Security",
            "Networking",
            "Computer Networks",
            "Internet Measurement"
        ],
        "npubs": 29
    },
    "Saikat Guha": "",
    "Samuel Jero": {
        "affiliation": "Purdue University",
        "citedby": {
            "2017-10-31": 38
        },
        "email": "@purdue.edu",
        "hindex": 3,
        "hindex5y": 3,
        "i10index": 1,
        "i10index5y": 1,
        "interests": [
            "Software Defined Networking (SDN)",
            "distributed systems",
            "fault tolerance",
            "network security",
            "automated testing"
        ],
        "npubs": 9
    },
    "Savvas Zannettou": {
        "affiliation": "Cyprus University of Technology",
        "citedby": {
            "2017-10-31": 6
        },
        "email": "@edu.cut.ac.cy",
        "hindex": 1,
        "hindex5y": 1,
        "i10index": 0,
        "i10index5y": 0,
        "interests": [
            "Social Network Analysis",
            "Networks and Systems",
            "Software Defined Networking"
        ],
        "npubs": 2
    },
    "Sergio Pastrana": {
        "citedby": {
            "2017-10-31": 129
        },
        "email": "@cam.ac.uk",
        "hindex": 8,
        "hindex5y": 8,
        "i10index": 4,
        "i10index5y": 4,
        "interests": [
            "Cybercrime",
            "Computer Security"
        ],
        "npubs": 20
    },
    "Shehroze Farooqi": {
        "affiliation": "The University of Iowa",
        "citedby": {
            "2017-10-31": 6
        },
        "email": "@uiowa.edu",
        "hindex": 1,
        "hindex5y": 1,
        "i10index": 0,
        "i10index5y": 0,
        "interests": [
            "Security",
            "Privacy"
        ],
        "npubs": 9
    },
    "Shichang Xu": {
        "citedby": {
            "2017-10-31": 51
        },
        "email": "@umich.edu",
        "hindex": 1,
        "hindex5y": 1,
        "i10index": 1,
        "i10index5y": 1,
        "interests": [
            "Computer network"
        ],
        "npubs": 4
    },
    "Srikanth Krishnamurthy": {
        "affiliation": "ucr.edu University of California, Riverside",
        "citedby": {
            "2017-10-31": 9314
        },
        "email": "@cs.ucr.edu",
        "hindex": 51,
        "hindex5y": 35,
        "i10index": 132,
        "i10index5y": 100,
        "interests": [
            "Networks",
            "Security",
            "Wireless"
        ],
        "npubs": 249
    },
    "Srikanth Sundaresan": {
        "affiliation": "Princeton University",
        "citedby": {
            "2017-10-30": 746
        },
        "email": "@gatech.edu",
        "hindex": 13,
        "hindex5y": 13,
        "i10index": 15,
        "i10index5y": 14,
        "interests": [
            "Computer Networking"
        ],
        "npubs": 30
    },
    "Stefan Savage": {
        "citedby": {
            "2017-10-31": 31638
        },
        "email": "@cs.ucsd.edu",
        "hindex": 73,
        "hindex5y": 55,
        "i10index": 134,
        "i10index5y": 117,
        "interests": [
            "Security",
            "Computer Security",
            "Networking",
            "Computer Networks",
            "Operating Systems"
        ],
        "npubs": 233
    },
    "Subhabrata Sen": "",
    "Taejoong Chung": {
        "affiliation": "Northeastern University",
        "citedby": {
            "2017-10-31": 125
        },
        "email": "@neu.edu",
        "hindex": 7,
        "hindex5y": 7,
        "i10index": 1,
        "i10index5y": 1,
        "interests": [
            "Computer Science"
        ],
        "npubs": 25
    },
    "Ted Tsung-Te Lai": {
        "citedby": {
            "2018-04-16": 428
        },
        "email": "@meraki.com",
        "hindex": 6,
        "hindex5y": 6,
        "i10index": 6,
        "i10index5y": 6,
        "interests": [
            "computer networking",
            "sensor systems",
            "iot",
            "ubicomp"
        ],
        "npubs": 14
    },
    "Theophilus Benson": {
        "affiliation": "Duke University",
        "citedby": {
            "2017-10-30": 3027
        },
        "email": "@cs.duke.edu",
        "hindex": 16,
        "hindex5y": 16,
        "i10index": 16,
        "i10index5y": 16,
        "interests": [
            "Computer Networks"
        ],
        "npubs": 54
    },
    "Thorben Krüger": "",
    "Thorsten Holz": {
        "affiliation": "Ruhr-University Bochum",
        "citedby": {
            "2017-10-30": 9683
        },
        "email": "@rub.de",
        "hindex": 49,
        "hindex5y": 41,
        "i10index": 95,
        "i10index5y": 83,
        "interests": [
            "Computer Security"
        ],
        "npubs": 182
    },
    "Tristan Caulfield": {
        "citedby": {
            "2017-10-31": 61
        },
        "email": "@ucl.ac.uk",
        "hindex": 6,
        "hindex5y": 5,
        "i10index": 2,
        "i10index5y": 1,
        "interests": [
            "Cybersecurity",
            "Modelling",
            "Game Theory",
            "Economics"
        ],
        "npubs": 15
    },
    "Umar Iqbal": {
        "citedby": {
            "2017-10-31": 0
        },
        "email": "@uiowa.edu",
        "hindex": 0,
        "hindex5y": 0,
        "i10index": 0,
        "i10index5y": 0,
        "interests": [
            "Web Security",
            "Privacy",
            "Adblocking",
            "Data Analytics",
            "Malware Detection"
        ],
        "npubs": 1
    },
    "Vasileios Giotsas": {
        "affiliation": "CAIDA/TU Berlin",
        "citedby": {
            "2017-10-30": 304
        },
        "email": "@cs.ucl.ac.uk",
        "hindex": 9,
        "hindex5y": 9,
        "i10index": 9,
        "i10index5y": 8,
        "interests": [
            "Internet Routing",
            "Complex Networks",
            "Distributed Systems",
            "Sensor Networks"
        ],
        "npubs": 29
    },
    "Vern Paxson": {
        "affiliation": "University of California, Berkeley",
        "citedby": {
            "2017-10-31": 52927
        },
        "email": "@berkeley.edu",
        "hindex": 87,
        "hindex5y": 62,
        "i10index": 190,
        "i10index5y": 158,
        "interests": [
            "Networking",
            "Security",
            "Measurement"
        ],
        "npubs": 394
    },
    "Wes Hardaker": {
        "citedby": {
            "2017-10-31": 267
        },
        "email": "@isi.edu",
        "hindex": 9,
        "hindex5y": 7,
        "i10index": 9,
        "i10index5y": 5,
        "interests": [
            "Networking",
            "Security"
        ],
        "npubs": 49
    },
    "Wouter de Vries": {
        "affiliation": "University of Twente",
        "citedby": {
            "2017-10-31": 16
        },
        "email": "@wouter-web.nl",
        "hindex": 2,
        "hindex5y": 2,
        "i10index": 1,
        "i10index5y": 1,
        "interests": [
            "Network security"
        ],
        "npubs": 7
    },
    "Xiaohong Deng": {
        "citedby": {
            "2017-10-31": 56
        },
        "email": "@unsw.edu.au",
        "hindex": 4,
        "hindex5y": 4,
        "i10index": 3,
        "i10index5y": 2,
        "interests": [
            "Big Data",
            "Network"
        ],
        "npubs": 28
    },
    "Yuanshun Yao": "",
    "Yue Cao": "",
    "Yun Feng": "",
    "Yunhan Jack Jia": {
        "affiliation": "University of Michigan",
        "citedby": {
            "2017-10-30": 27
        },
        "email": "@umich.edu",
        "hindex": 3,
        "hindex5y": 3,
        "i10index": 0,
        "i10index5y": 0,
        "interests": [
            "Mobile security",
            "Cellular network"
        ],
        "npubs": 15
    },
    "Yves Vanaubel": {
        "affiliation": "Université de Liège",
        "citedby": {
            "2017-10-30": 98
        },
        "email": "@ulg.ac.be",
        "hindex": 3,
        "hindex5y": 3,
        "i10index": 2,
        "i10index5y": 2,
        "interests": [
            "network discovery",
            "router fingerprinting",
            "MPLS"
        ],
        "npubs": 5
    },
    "Z. Morley Mao": {
        "affiliation": "University of Michigan",
        "citedby": {
            "2017-10-31": 12944
        },
        "email": "@umich.edu",
        "hindex": 59,
        "hindex5y": 45,
        "i10index": 123,
        "i10index5y": 114,
        "interests": [
            "Computer networks",
            "network security",
            "mobile computing",
            "distributed systems"
        ],
        "npubs": 272
    },
    "Zakir Durumeric": {
        "affiliation": "International Computer Science Institute",
        "citedby": {
            "2017-10-30": 1523
        },
        "email": "@cs.stanford.edu",
        "hindex": 14,
        "hindex5y": 14,
        "i10index": 15,
        "i10index5y": 15,
        "interests": [
            "Security",
            "Computer Security",
            "Networking",
            "Internet Measurement"
        ],
        "npubs": 26
    },
    "Zhiyun Qian": {
        "affiliation": "University of California, Riverside UCR",
        "citedby": {
            "2018-02-07": 1836
        },
        "email": "@cs.ucr.edu",
        "hindex": 14,
        "hindex5y": 13,
        "i10index": 16,
        "i10index5y": 15,
        "interests": [
            "Cyber-security",
            "networking",
            "mobile"
        ],
        "npubs": 37
    },
    "Zhongjie Wang": "",
    "Zhujun Xiao": "",
    "Zubair Shafiq": {
        "affiliation": "The University of Iowa",
        "citedby": {
            "2017-10-31": 1800
        },
        "email": "@uiowa.edu",
        "hindex": 21,
        "hindex5y": 20,
        "i10index": 29,
        "i10index5y": 26,
        "interests": [
            "Internet Measurement",
            "Networking",
            "Security",
            "Privacy"
        ],
        "npubs": 90
    },
    "Özgü Alay": {
        "affiliation": "Simula",
        "citedby": {
            "2017-10-30": 517
        },
        "email": "@simula.no",
        "hindex": 10,
        "hindex5y": 9,
        "i10index": 12,
        "i10index5y": 9,
        "interests": [
            "multimedia streaming",
            "mobile broadband networks",
            "wireless networks",
            "cooperative networks",
            "multicast"
        ],
        "npubs": 58
    }
}
