# Supplementary material for: A survey of accepted authors in computer systems conferences
Source: PeerJ Comput Sci. 2020 Sep 28;6:e299. doi: 10.7717/peerj-cs.299 (PMC7924675; doi:10.7717/peerj-cs.299)
Supplement: Supplemental Information 2 — This is a snapshot of the github repository that includes the data and source code required to reproduce this paper (except for confidential survey data). The snapshot represents commit 6663a253f1ac4dc351a78ccc74c0de80c7cc06ad of http://github.com/eitanf/sysconf. The most pertinent article files are under pubs/diversity-survey/. [file peerj-cs-06-299-s002.bz2 › sysconf/data/authors/ICAC.json]

{
    "Ada Diaconescu": {
        "affiliation": "Telecom ParisTech, France",
        "citedby": {
            "2017-10-23": 655
        },
        "email": "@telecom-paristech.fr",
        "hindex": 13,
        "hindex5y": 10,
        "i10index": 19,
        "i10index5y": 13,
        "interests": [
            "autonomic computing",
            "organic computing",
            "self-organising and self-adaptive systems",
            "software engineering",
            "distributed application"
        ],
        "npubs": 100
    },
    "Alessandro Vittorio Papadopoulos": {
        "affiliation": "Mälardalen University, Sweden",
        "citedby": {
            "2017-10-23": 526
        },
        "email": "@mdh.se",
        "hindex": 12,
        "hindex5y": 12,
        "i10index": 15,
        "i10index5y": 15,
        "interests": [
            "Feedback Computing",
            "Real-time Systems",
            "Self-Adaptive Systems",
            "Modelling and Simulation",
            "Model Reduction"
        ],
        "npubs": 65
    },
    "Anshul Gandhi": {
        "affiliation": "SUNY Stony Brook, USA",
        "citedby": {
            "2017-10-23": 1533
        },
        "email": "@cs.stonybrook.edu",
        "hindex": 16,
        "hindex5y": 15,
        "i10index": 20,
        "i10index5y": 20,
        "interests": [
            "Performance Modeling",
            "Cloud Computing"
        ],
        "npubs": 62
    },
    "Arif Merchant": {
        "affiliation": "Google, USA",
        "citedby": {
            "2017-10-23": 5615
        },
        "email": "@google.com",
        "hindex": 34,
        "hindex5y": 25,
        "i10index": 85,
        "i10index5y": 48,
        "interests": [
            "Storage Systems",
            "Distributed Systems",
            "Modeling",
            "Analysis"
        ],
        "npubs": 177
    },
    "Artur Andrzejak": {
        "affiliation": "Heidelberg University, Germany",
        "citedby": {
            "2017-10-23": 2421
        },
        "email": "@informatik.uni-heidelberg.de",
        "hindex": 23,
        "hindex5y": 16,
        "i10index": 48,
        "i10index5y": 25,
        "interests": [
            "Distributed Systems",
            "Dependability",
            "Data Analysis"
        ],
        "npubs": 133
    },
    "Bashar Nuseibeh": {
        "affiliation": "The Open University, UK",
        "citedby": {
            "2017-10-23": 12483
        },
        "email": "@open.ac.uk",
        "hindex": 52,
        "hindex5y": 32,
        "i10index": 128,
        "i10index5y": 93,
        "interests": [
            "Software engineering",
            "requirements engineering",
            "security and privacy"
        ],
        "npubs": 352
    },
    "Betty Cheng": {
        "affiliation": "Michigan State University, USA",
        "citedby": {
            "2017-10-23": 11610
        },
        "email": "@cse.msu.edu",
        "hindex": 47,
        "hindex5y": 29,
        "i10index": 161,
        "i10index5y": 68,
        "interests": [
            "software engineering",
            "model-driven engineering",
            "requirements engineering",
            "dynamically adaptive systems",
            "evolutionary computation"
        ],
        "npubs": 1296
    },
    "Bhuvan Urgaonkar": {
        "affiliation": "Penn State, USA",
        "citedby": {
            "2017-10-23": 5859
        },
        "email": "@cse.psu.edu",
        "hindex": 33,
        "hindex5y": 28,
        "i10index": 51,
        "i10index5y": 46,
        "interests": [
            "Cloud Computing",
            "Computer Systems",
            "Distributed Systems",
            "Performance Evaluation",
            "Sustainability"
        ],
        "npubs": 102
    },
    "Bruce Beitman": "",
    "Calton Pu": {
        "affiliation": "Georgia Institute of Technology, USA",
        "citedby": {
            "2017-10-23": 16828
        },
        "email": "@cc.gatech.edu",
        "hindex": 60,
        "hindex5y": 35,
        "i10index": 251,
        "i10index5y": 120,
        "interests": [
            "Service Computing",
            "Cloud Computing",
            "Big Data",
            "Data Management",
            "Information Security"
        ],
        "npubs": 672
    },
    "Christian Becker": {
        "affiliation": "University of Mannheim, Germany",
        "citedby": {
            "2017-10-23": 3307
        },
        "email": "@drbecker.org",
        "hindex": 28,
        "hindex5y": 17,
        "i10index": 56,
        "i10index5y": 31,
        "interests": [
            "Distributed Systems",
            "Operating Systems",
            "Adaptation"
        ],
        "npubs": 234
    },
    "Christopher Stewart": {
        "affiliation": "The Ohio State University, USA",
        "citedby": {
            "2017-10-23": 1094
        },
        "email": "@cse.ohio-state.edu",
        "hindex": 15,
        "hindex5y": 13,
        "i10index": 20,
        "i10index5y": 17,
        "interests": [
            "computer systems",
            "distributed systems",
            "performance models",
            "renewable-powered servers",
            "sustainable computing"
        ],
        "npubs": 71
    },
    "Conor Hetland": "",
    "Danny Weyns": {
        "affiliation": "Linnaeus University, Sweden",
        "citedby": {
            "2017-10-23": 6218
        },
        "email": "@kuleuven.be",
        "hindex": 36,
        "hindex5y": 28,
        "i10index": 101,
        "i10index5y": 64,
        "interests": [
            "Self-adaptive systems",
            "software engineering",
            "software architecture",
            "empirical methods",
            "verification"
        ],
        "npubs": 355
    },
    "Dario Pompili": {
        "affiliation": "Rutgers University, USA",
        "citedby": {
            "2017-10-23": 7228
        },
        "email": "@ece.rutgers.edu",
        "hindex": 29,
        "hindex5y": 28,
        "i10index": 58,
        "i10index5y": 54,
        "interests": [
            "Wireless Sensor Networks",
            "Underwater Acoustic Communications",
            "Mobile Computing",
            "Cloud Radio Access Networks"
        ],
        "npubs": 169
    },
    "David Garlan": {
        "affiliation": "Carnegie Mellon University, USA",
        "citedby": {
            "2017-10-23": 31823
        },
        "email": "@cs.cmu.edu",
        "hindex": 70,
        "hindex5y": 40,
        "i10index": 183,
        "i10index5y": 105,
        "interests": [
            "Software architecture",
            "adaptive systems",
            "end-user architecting",
            "formal methods"
        ],
        "npubs": 457
    },
    "Di Wang": {
        "affiliation": "Microsoft Research, USA",
        "citedby": {
            "2017-10-23": 569
        },
        "email": "@microsoft.com",
        "hindex": 10,
        "hindex5y": 10,
        "i10index": 11,
        "i10index5y": 11,
        "interests": [
            "Datacenters",
            "Power Management",
            "Storage Systems",
            "Computer Architecture"
        ],
        "npubs": 35
    },
    "Douglas M. Blough": {
        "citedby": {
            "2018-02-22": 4905
        },
        "email": "@ece.gatech.edu",
        "hindex": 33,
        "hindex5y": 19,
        "i10index": 80,
        "i10index5y": 40,
        "interests": [
            "wireless networks",
            "dependable systems"
        ],
        "npubs": 178
    },
    "Elisabetta Di Nitto": {
        "affiliation": "Politecnico di Milano, Italy",
        "citedby": {
            "2017-10-23": 5682
        },
        "email": "@elet.polimi.it",
        "hindex": 32,
        "hindex5y": 23,
        "i10index": 70,
        "i10index5y": 50,
        "interests": [
            "software engineering"
        ],
        "npubs": 213
    },
    "Eric Rutten": {
        "affiliation": "NRIA Grenoble Rhône-Alpes, France",
        "citedby": {
            "2017-10-23": 1516
        },
        "email": "@inria.fr",
        "hindex": 21,
        "hindex5y": 12,
        "i10index": 47,
        "i10index5y": 20,
        "interests": [],
        "npubs": 217
    },
    "Evangelos Pournaras": {
        "citedby": {
            "2017-10-23": 293
        },
        "email": "@ethz.ch",
        "hindex": 11,
        "hindex5y": 10,
        "i10index": 11,
        "i10index5y": 10,
        "interests": [
            "distributed systems",
            "self-* properties",
            "smart grids",
            "social sensing",
            "Internet of Things"
        ],
        "npubs": 57
    },
    "Evgenia Smirni": {
        "affiliation": "College of William and Mary, USA",
        "citedby": {
            "2017-10-23": 3865
        },
        "email": "@cs.wm.edu",
        "hindex": 34,
        "hindex5y": 22,
        "i10index": 90,
        "i10index5y": 53,
        "interests": [
            "Performance Evaluation of Computer Systems"
        ],
        "npubs": 194
    },
    "Fang Zheng": {
        "citedby": {
            "2018-02-22": 1005
        },
        "email": "@cc.gatech.edu",
        "hindex": 13,
        "hindex5y": 11,
        "i10index": 15,
        "i10index5y": 12,
        "interests": [
            "Parallel I/O",
            "Scientific Data Management",
            "Data Stream Processing"
        ],
        "npubs": 34
    },
    "Feng Yan": {
        "citedby": {
            "2018-02-22": 131
        },
        "email": "",
        "hindex": 7,
        "hindex5y": 7,
        "i10index": 5,
        "i10index5y": 5,
        "interests": [
            "Big Data Systems",
            "Deep Learning",
            "Cloud Computing",
            "Performance Engineering",
            "Resource Management"
        ],
        "npubs": 31
    },
    "Giacomo Cabri": {
        "affiliation": "Universita di Modena e Reggio Emilia, Italy",
        "citedby": {
            "2018-02-22": 3135
        },
        "email": "@unimore.it",
        "hindex": 28,
        "hindex5y": 13,
        "i10index": 71,
        "i10index5y": 21,
        "interests": [
            "Distributed systems",
            "Multi-agent systems",
            "Self-adaptive systems"
        ],
        "npubs": 302
    },
    "Gil Lee": {
        "citedby": {
            "2017-10-23": 53
        },
        "email": "@ufl.edu",
        "hindex": 5,
        "hindex5y": 3,
        "i10index": 2,
        "i10index5y": 1,
        "interests": [
            "Cloud computing",
            "Autonomic computing",
            "Distributed computing"
        ],
        "npubs": 15
    },
    "Haining Wang": {
        "affiliation": "Univ of Delaware, USA",
        "citedby": {
            "2017-10-23": 6231
        },
        "email": "@udel.edu",
        "hindex": 37,
        "hindex5y": 29,
        "i10index": 78,
        "i10index5y": 63,
        "interests": [
            "Security",
            "Networking Systems",
            "Cloud Computing"
        ],
        "npubs": 163
    },
    "Haiyan Zhao": {
        "citedby": {
            "2017-10-23": 1247
        },
        "email": "@pku.edu.cn",
        "hindex": 14,
        "hindex5y": 12,
        "i10index": 17,
        "i10index5y": 15,
        "interests": [],
        "npubs": 80
    },
    "Haiyang Sun": {
        "citedby": {
            "2018-02-22": 35
        },
        "email": "@usi.ch",
        "hindex": 3,
        "hindex5y": 3,
        "i10index": 1,
        "i10index5y": 1,
        "interests": [],
        "npubs": 15
    },
    "Hamid Soltanian-Zadeh": {
        "citedby": {
            "2017-10-23": 6720
        },
        "email": "@ut.ac.ir",
        "hindex": 40,
        "hindex5y": 27,
        "i10index": 139,
        "i10index5y": 91,
        "interests": [
            "Image Processing",
            "Medical Imaging"
        ],
        "npubs": 633
    },
    "Hartmut Schmeck": {
        "affiliation": "Karlsruhe Institute of Technology, Germany",
        "citedby": {
            "2017-10-23": 5735
        },
        "email": "@kit.edu",
        "hindex": 34,
        "hindex5y": 24,
        "i10index": 94,
        "i10index5y": 57,
        "interests": [
            "Informatik"
        ],
        "npubs": 287
    },
    "Hassan Gomaa": {
        "affiliation": "George Mason University, USA",
        "citedby": {
            "2017-10-23": 6365
        },
        "email": "@gmu.edu",
        "hindex": 38,
        "hindex5y": 22,
        "i10index": 93,
        "i10index5y": 43,
        "interests": [
            "software engineering",
            "software architecture",
            "model based software design",
            "software product lines"
        ],
        "npubs": 244
    },
    "Hausi Muller": {
        "affiliation": "University of Victoria, Canada",
        "citedby": {
            "2017-10-23": 8227
        },
        "email": "@cs.uvic.ca",
        "hindex": 42,
        "hindex5y": 26,
        "i10index": 93,
        "i10index5y": 49,
        "interests": [
            "Candidate IEEE CS 2018 President-Elect & 2019 President",
            "Software engineering",
            "adaptive systems",
            "CPS",
            "IoT"
        ],
        "npubs": 284
    },
    "Henry Hoffmann": {
        "citedby": {
            "2017-10-23": 5263
        },
        "email": "@cs.uchicago.edu",
        "hindex": 31,
        "hindex5y": 29,
        "i10index": 48,
        "i10index5y": 44,
        "interests": [
            "Self-aware computing",
            "Autonomic Computing",
            "Computer Architecture",
            "Operating Systems",
            "Control Theory"
        ],
        "npubs": 123
    },
    "Holger Giese": {
        "affiliation": "Hasso Plattner Institute, Germany",
        "citedby": {
            "2017-10-23": 6246
        },
        "email": "@hpi.uni-potsdam.de",
        "hindex": 36,
        "hindex5y": 23,
        "i10index": 118,
        "i10index5y": 75,
        "interests": [
            "Software Engineering",
            "Model-Driven Engineering",
            "Embedded Systems",
            "Self-Adaptive Software",
            "System of Systems"
        ],
        "npubs": 392
    },
    "Hui Lei": {
        "affiliation": "IBM T. J. Watson Research Center, USA",
        "citedby": {
            "2017-10-23": 5385
        },
        "email": "@us.ibm.com",
        "hindex": 37,
        "hindex5y": 27,
        "i10index": 72,
        "i10index5y": 46,
        "interests": [
            "Cloud Computing",
            "Big Data",
            "Mobile Computing",
            "Distributed Systems",
            "e-Business"
        ],
        "npubs": 188
    },
    "Hui Zhang": "",
    "Indranil Gupta": {
        "affiliation": "UIUC, USA",
        "citedby": {
            "2017-10-23": 4561
        },
        "email": "@illinois.edu",
        "hindex": 35,
        "hindex5y": 26,
        "i10index": 83,
        "i10index5y": 65,
        "interests": [
            "Distributed Systems",
            "Cloud Computing"
        ],
        "npubs": 245
    },
    "Jacob Beal": {
        "affiliation": "BBN Technologies, USA",
        "citedby": {
            "2017-10-23": 2321
        },
        "email": "@bbn.com",
        "hindex": 26,
        "hindex5y": 23,
        "i10index": 65,
        "i10index5y": 53,
        "interests": [
            "aggregate programming",
            "synthetic biology",
            "calibrated flow cytometry",
            "spatial computing",
            "engineered self-organization"
        ],
        "npubs": 203
    },
    "Jeff Kephart": {
        "affiliation": "IBM T.J. Watson Research Center, USA",
        "citedby": {
            "2017-10-23": 21110
        },
        "email": "@us.ibm.com",
        "hindex": 59,
        "hindex5y": 38,
        "i10index": 130,
        "i10index5y": 91,
        "interests": [
            "autonomic computing",
            "cognitive computing",
            "energy management",
            "nonlinear dynamics",
            "machine learning"
        ],
        "npubs": 241
    },
    "Jiang Hu": {
        "citedby": {
            "2018-02-22": 3158
        },
        "email": "",
        "hindex": 34,
        "hindex5y": 18,
        "i10index": 72,
        "i10index5y": 36,
        "interests": [
            "Electronic Design Automation",
            "Physical Design",
            "Power Management",
            "Hardware Security"
        ],
        "npubs": 163
    },
    "Jim Torresen": {
        "affiliation": "University of Oslo, Norway",
        "citedby": {
            "2017-10-23": 2473
        },
        "email": "@ifi.uio.no",
        "hindex": 26,
        "hindex5y": 18,
        "i10index": 67,
        "i10index5y": 42,
        "interests": [],
        "npubs": 200
    },
    "John Lafferty": "",
    "Jose Fortes": {
        "affiliation": "University of Florida, USA",
        "citedby": {
            "2017-10-23": 8569
        },
        "email": "@ufl.edu",
        "hindex": 43,
        "hindex5y": 26,
        "i10index": 121,
        "i10index5y": 53,
        "interests": [
            "Computer Engineering",
            "Computer Science and Electrical Engineering"
        ],
        "npubs": 378
    },
    "Jovan Nikolic": "",
    "Julie McCann": {
        "affiliation": "Imperial College London, UK",
        "citedby": {
            "2017-10-23": 2537
        },
        "email": "@imperial.ac.uk",
        "hindex": 21,
        "hindex5y": 16,
        "i10index": 38,
        "i10index5y": 25,
        "interests": [],
        "npubs": 210
    },
    "Jun Wang": {
        "citedby": {
            "2018-02-22": 204
        },
        "email": "@huawei.com",
        "hindex": 7,
        "hindex5y": 6,
        "i10index": 5,
        "i10index5y": 4,
        "interests": [
            "Mobile Computing",
            "Computer Architecture",
            "Parallel and Distributed Simulation/Computing",
            "Compiler"
        ],
        "npubs": 24
    },
    "Kirstie Bellman": "",
    "Klara Nahrstedt": {
        "citedby": {
            "2017-10-23": 27542
        },
        "email": "@illinois.edu",
        "hindex": 80,
        "hindex5y": 44,
        "i10index": 322,
        "i10index5y": 178,
        "interests": [
            "Multimedia Systems and Networks"
        ],
        "npubs": 791
    },
    "Kost Elisevich": "",
    "Kuangyu Zheng": {
        "citedby": {
            "2018-02-22": 98
        },
        "email": "@buckeyemail.osu.edu",
        "hindex": 4,
        "hindex5y": 4,
        "i10index": 2,
        "i10index5y": 1,
        "interests": [
            "Energy-efficient Computing",
            "Data Centers",
            "Data Center Networks",
            "Mobile Systems"
        ],
        "npubs": 11
    },
    "Kun-Lung Wu": {
        "citedby": {
            "2017-10-23": 9638
        },
        "email": "@us.ibm.com",
        "hindex": 49,
        "hindex5y": 33,
        "i10index": 123,
        "i10index5y": 78,
        "interests": [
            "data management",
            "streaming",
            "distributed computing",
            "fault-tolerant computing"
        ],
        "npubs": 294
    },
    "Kyle Hale": {
        "citedby": {
            "2017-10-23": 96
        },
        "email": "@cs.iit.edu",
        "hindex": 6,
        "hindex5y": 5,
        "i10index": 3,
        "i10index5y": 3,
        "interests": [
            "Operating Systems",
            "Parallel Computing",
            "Virtualization",
            "Computer Architecture"
        ],
        "npubs": 18
    },
    "Ladan Tahvildar": "",
    "Lance Kaplan": {
        "citedby": {
            "2017-10-23": 3947
        },
        "email": "@mail.mil",
        "hindex": 30,
        "hindex5y": 24,
        "i10index": 77,
        "i10index5y": 59,
        "interests": [
            "information fusion",
            "target tracking",
            "sensor networks"
        ],
        "npubs": 294
    },
    "Liting Hu": {
        "citedby": {
            "2017-10-23": 555
        },
        "email": "@cs.fiu.edu",
        "hindex": 10,
        "hindex5y": 10,
        "i10index": 10,
        "i10index5y": 10,
        "interests": [
            "Big data",
            "Distributed Systems",
            "Cloud Computing",
            "System Virtualization"
        ],
        "npubs": 18
    },
    "Luciano Baresi": {
        "affiliation": "DEIB – Politecnico di Milano, Italy",
        "citedby": {
            "2017-10-23": 7717
        },
        "email": "@polimi.it",
        "hindex": 44,
        "hindex5y": 29,
        "i10index": 111,
        "i10index5y": 79,
        "interests": [
            "software engineering",
            "mobile and dynamic software systems"
        ],
        "npubs": 287
    },
    "Lydia Y. Chen": {
        "affiliation": "IBM Zurich, Switzerland",
        "citedby": {
            "2017-10-23": 1246
        },
        "email": "@zurich.ibm.com",
        "hindex": 15,
        "hindex5y": 15,
        "i10index": 23,
        "i10index5y": 21,
        "interests": [],
        "npubs": 93
    },
    "Marco Brocanelli": "",
    "Marin Litoiu": {
        "affiliation": "York University, Canada",
        "citedby": {
            "2017-10-23": 4781
        },
        "email": "@yorku.ca",
        "hindex": 31,
        "hindex5y": 26,
        "i10index": 71,
        "i10index5y": 55,
        "interests": [
            "adaptive software systems",
            "cloud computing",
            "performance engineering"
        ],
        "npubs": 212
    },
    "Mathias Bjoerkqvist": "",
    "Michael A. Kozuch": {
        "affiliation": "Intel, USA",
        "citedby": {
            "2017-10-23": 6298
        },
        "email": "@cmu.edu",
        "hindex": 43,
        "hindex5y": 35,
        "i10index": 82,
        "i10index5y": 73,
        "interests": [
            "computer systems",
            "microarchitecture",
            "distributed computing"
        ],
        "npubs": 145
    },
    "Mike Smit": {
        "affiliation": "Dalhousie University, Canada",
        "citedby": {
            "2017-10-23": 534
        },
        "email": "@dal.ca",
        "hindex": 12,
        "hindex5y": 11,
        "i10index": 18,
        "i10index5y": 15,
        "interests": [
            "Research Communities",
            "Open Information",
            "Service-oriented Architectures",
            "Cloud Computing",
            "Adaptive Systems"
        ],
        "npubs": 61
    },
    "Mohammad-Parsa Hosseini": {
        "citedby": {
            "2017-10-23": 153
        },
        "email": "@cac.rutgers.edu",
        "hindex": 8,
        "hindex5y": 8,
        "i10index": 8,
        "i10index5y": 7,
        "interests": [
            "Machine Learning and Deep Learning",
            "Data Science",
            "Image/Video Processing",
            "Cloud-based Analysis",
            "Computer Vision"
        ],
        "npubs": 27
    },
    "Nan Deng": {
        "affiliation": "Google, USA",
        "citedby": {
            "2017-10-23": 150
        },
        "email": "@deng.email",
        "hindex": 5,
        "hindex5y": 5,
        "i10index": 5,
        "i10index5y": 5,
        "interests": [
            "Distributed Systems",
            "Computer Systems",
            "performance models",
            "sustainable computing"
        ],
        "npubs": 11
    },
    "Naser Sedaghati": {
        "affiliation": "Imagination Technologies, USA",
        "citedby": {
            "2017-10-23": 231
        },
        "email": "@getcruise.com",
        "hindex": 7,
        "hindex5y": 6,
        "i10index": 5,
        "i10index5y": 5,
        "interests": [
            "Architecture",
            "GPGPU",
            "Vision",
            "HPC"
        ],
        "npubs": 26
    },
    "Nikita Mishra": {
        "citedby": {
            "2017-10-23": 70
        },
        "email": "@cs.uchicago.edu",
        "hindex": 2,
        "hindex5y": 2,
        "i10index": 2,
        "i10index5y": 2,
        "interests": [
            "Machine learning",
            "Statistics"
        ],
        "npubs": 9
    },
    "Ningfang Mi": {
        "affiliation": "Northeastern University, USA",
        "citedby": {
            "2017-10-23": 1443
        },
        "email": "",
        "hindex": 21,
        "hindex5y": 18,
        "i10index": 45,
        "i10index5y": 37,
        "interests": [],
        "npubs": 87
    },
    "Ole Mengshoel": {
        "affiliation": "Carnegie Mellon University, USA",
        "citedby": {
            "2017-10-23": 1658
        },
        "email": "@sv.cmu.edu",
        "hindex": 22,
        "hindex5y": 16,
        "i10index": 49,
        "i10index5y": 37,
        "interests": [
            "Machine Learning",
            "Artificial Intelligence",
            "Evolutionary Computation",
            "Feedback Computing"
        ],
        "npubs": 142
    },
    "Peter Dinda": {
        "citedby": {
            "2017-10-23": 6213
        },
        "email": "@northwestern.edu",
        "hindex": 44,
        "hindex5y": 27,
        "i10index": 103,
        "i10index5y": 65,
        "interests": [
            "Systems",
            "High Performance Computing",
            "Networking"
        ],
        "npubs": 215
    },
    "Philippe Lalanda": {
        "affiliation": "University of Grenoble, France",
        "citedby": {
            "2017-10-23": 1532
        },
        "email": "@imag.fr",
        "hindex": 20,
        "hindex5y": 13,
        "i10index": 38,
        "i10index5y": 21,
        "interests": [
            "software engineering",
            "autonomic computing",
            "pervasive computing"
        ],
        "npubs": 152
    },
    "Phuong Nguyen": {
        "citedby": {
            "2017-10-23": 80
        },
        "email": "@illinois.edu",
        "hindex": 4,
        "hindex5y": 4,
        "i10index": 2,
        "i10index5y": 2,
        "interests": [
            "Distributed Systems",
            "Data Management",
            "Data Mining",
            "Intelligent Systems"
        ],
        "npubs": 12
    },
    "Prasanna Giridhar": {
        "citedby": {
            "2017-10-23": 82
        },
        "email": "@illinois.edu",
        "hindex": 6,
        "hindex5y": 6,
        "i10index": 5,
        "i10index5y": 5,
        "interests": [
            "Cyber Physical System"
        ],
        "npubs": 20
    },
    "Rean Griffith": "",
    "Robert Birke": "",
    "Rohit Ranchal": {
        "affiliation": "IBM Research, USA",
        "citedby": {
            "2017-10-23": 343
        },
        "email": "@us.ibm.com",
        "hindex": 6,
        "hindex5y": 6,
        "i10index": 4,
        "i10index5y": 4,
        "interests": [
            "Cloud & Service Computing",
            "Healthcare Systems",
            "Data Platforms"
        ],
        "npubs": 34
    },
    "Rolf Wuertz": {
        "affiliation": "Ruhr-Universitat Bochum, Germany",
        "citedby": {
            "2017-10-23": 4155
        },
        "email": "@rub.de",
        "hindex": 20,
        "hindex5y": 15,
        "i10index": 36,
        "i10index5y": 20,
        "interests": [
            "Organic Computing",
            "Computer Vision",
            "Neural Networks",
            "Face and Gesture Recognition"
        ],
        "npubs": 137
    },
    "Sam Malek": {
        "affiliation": "UC Irvine, USA",
        "citedby": {
            "2017-10-23": 4609
        },
        "email": "@uci.edu",
        "hindex": 35,
        "hindex5y": 28,
        "i10index": 68,
        "i10index5y": 60,
        "interests": [
            "Software Engineering",
            "Software Architecture",
            "Autonomic Computing",
            "Software Dependability and Security",
            "Testing and Analysis"
        ],
        "npubs": 153
    },
    "Serge Mankovski": "",
    "Seyyed Ahmad Javadi": {
        "citedby": {
            "2017-10-23": 10
        },
        "email": "@cs.stonybrook.edu",
        "hindex": 2,
        "hindex5y": 2,
        "i10index": 0,
        "i10index5y": 0,
        "interests": [
            "Cloud Computing",
            "Performance Analysis"
        ],
        "npubs": 7
    },
    "Shaolei Ren": "",
    "Shiguang Wang": {
        "citedby": {
            "2017-10-23": 813
        },
        "email": "@illinois.edu",
        "hindex": 14,
        "hindex5y": 14,
        "i10index": 21,
        "i10index5y": 21,
        "interests": [
            "CPS",
            "Mobile Computing",
            "Social Sensing",
            "Distributed Systems"
        ],
        "npubs": 43
    },
    "Sona Ghahremani": "",
    "Tanvir Al Amin": {
        "citedby": {
            "2017-10-23": 267
        },
        "email": "@google.com",
        "hindex": 9,
        "hindex5y": 9,
        "i10index": 9,
        "i10index5y": 9,
        "interests": [
            "Big Data Management and Analytics",
            "Social Sensing",
            "Cloud Computing"
        ],
        "npubs": 35
    },
    "Tarek Abdelzaher": {
        "affiliation": "University of Illinois at Urbana-Champaign, USA",
        "citedby": {
            "2017-10-23": 27844
        },
        "email": "@cs.uiuc.edu",
        "hindex": 79,
        "hindex5y": 55,
        "i10index": 228,
        "i10index5y": 193,
        "interests": [
            "Real-time Systems",
            "wireless sensor networks",
            "cyber-physical systems",
            "embedded systems",
            "social sensing"
        ],
        "npubs": 568
    },
    "Thomas Vogel": {
        "citedby": {
            "2017-10-23": 2447
        },
        "email": "@msu.edu",
        "hindex": 27,
        "hindex5y": 14,
        "i10index": 61,
        "i10index5y": 19,
        "interests": [
            "petrology",
            "geochemistry",
            "volcanology"
        ],
        "npubs": 137
    },
    "Tianqi Zhao": "",
    "Timothy Wood": {
        "affiliation": "George Washington University, USA",
        "citedby": {
            "2017-10-23": 5256
        },
        "email": "@gwu.edu",
        "hindex": 28,
        "hindex5y": 27,
        "i10index": 39,
        "i10index5y": 39,
        "interests": [
            "Cloud Computing",
            "Virtualization",
            "Distributed Systems",
            "Network Function Virtualization"
        ],
        "npubs": 64
    },
    "Tom Holvoet": {
        "affiliation": "Belgium",
        "citedby": {
            "2017-10-23": 5274
        },
        "email": "@cs.kuleuven.be",
        "hindex": 36,
        "hindex5y": 23,
        "i10index": 134,
        "i10index5y": 56,
        "interests": [
            "Multi-agent systems",
            "coordination",
            "distributed and decentralized software architectures"
        ],
        "npubs": 335
    },
    "Tuyen Tran": {
        "citedby": {
            "2017-10-23": 114
        },
        "email": "@rutgers.edu",
        "hindex": 6,
        "hindex5y": 6,
        "i10index": 5,
        "i10index5y": 5,
        "interests": [
            "Wireless Communications",
            "Mobile Edge Computing",
            "Cloud Radio Access Networks",
            "5G",
            "Caching Networks"
        ],
        "npubs": 20
    },
    "Walter Binder": {
        "citedby": {
            "2017-10-23": 3215
        },
        "email": "@usi.ch",
        "hindex": 29,
        "hindex5y": 19,
        "i10index": 97,
        "i10index5y": 58,
        "interests": [
            "Programming languages",
            "software engineering"
        ],
        "npubs": 292
    },
    "Wei2 Zhang": "",
    "Wenli Zheng": {
        "affiliation": "Shanghai Jiaotong University, China",
        "citedby": {
            "2017-10-23": 2809
        },
        "email": "",
        "hindex": 11,
        "hindex5y": 10,
        "i10index": 11,
        "i10index5y": 10,
        "interests": [],
        "npubs": 17
    },
    "Xiaobo Zhou": {
        "affiliation": "University of Colorado, Colorado Springs",
        "citedby": {
            "2018-01-12": 1626
        },
        "email": "@uccs.edu",
        "hindex": 23,
        "hindex5y": 19,
        "i10index": 47,
        "i10index5y": 33,
        "interests": [
            "Distributed and Cloud Computing",
            "Parallel and Distributed Data Processing",
            "Autonomic Computing Systems",
            "Sustainable Datacenters"
        ],
        "npubs": 102
    },
    "Xiaorui Wang": {
        "affiliation": "The Ohio State University, USA",
        "citedby": {
            "2017-10-23": 6799
        },
        "email": "@ece.osu.edu",
        "hindex": 37,
        "hindex5y": 33,
        "i10index": 81,
        "i10index5y": 68,
        "interests": [
            "Power Management",
            "Data Centers",
            "Real-Time Embedded Systems",
            "Computer Architecture",
            "Computer Systems"
        ],
        "npubs": 941
    },
    "Xiaoyun Zhu": {
        "affiliation": "Futurewei Technologies, USA",
        "citedby": {
            "2017-10-23": 5615
        },
        "email": "",
        "hindex": 36,
        "hindex5y": 28,
        "i10index": 67,
        "i10index5y": 53,
        "interests": [
            "cloud",
            "resource management",
            "application performance management",
            "feedback control",
            "machine learning"
        ],
        "npubs": 118
    },
    "Xin Chen": "",
    "Ying Lu": "",
    "Ymir Vigfusson": {
        "citedby": {
            "2017-10-23": 475
        },
        "email": "@ru.is",
        "hindex": 12,
        "hindex5y": 10,
        "i10index": 16,
        "i10index5y": 12,
        "interests": [
            "Distributed systems",
            "Data replication",
            "Security"
        ],
        "npubs": 59
    },
    "Yuxiong He": {
        "affiliation": "Microsoft Research, USA",
        "citedby": {
            "2017-10-23": 1089
        },
        "email": "@microsoft.com",
        "hindex": 19,
        "hindex5y": 18,
        "i10index": 28,
        "i10index5y": 26,
        "interests": [
            "Algorithm",
            "parallel processing",
            "computer systems",
            "scheduling"
        ],
        "npubs": 88
    },
    "Zhi Jin": {
        "citedby": {
            "2017-10-23": 2435
        },
        "email": "@pku.edu.cn",
        "hindex": 27,
        "hindex5y": 19,
        "i10index": 68,
        "i10index5y": 41,
        "interests": [
            "Knowledge Engineering",
            "Requirements Engineering",
            "Software Engineering"
        ],
        "npubs": 247
    },
    "Zichen Xu": ""
}
