# Supplementary material for: A survey of accepted authors in computer systems conferences
Source: PeerJ Comput Sci. 2020 Sep 28;6:e299. doi: 10.7717/peerj-cs.299 (PMC7924675; doi:10.7717/peerj-cs.299)
Supplement: Supplemental Information 2 — This is a snapshot of the github repository that includes the data and source code required to reproduce this paper (except for confidential survey data). The snapshot represents commit 6663a253f1ac4dc351a78ccc74c0de80c7cc06ad of http://github.com/eitanf/sysconf. The most pertinent article files are under pubs/diversity-survey/. [file peerj-cs-06-299-s002.bz2 › sysconf/data/authors/HotI.json]

{
    "Adam Funnell": {
        "citedby": {
            "2017-08-28": 10
        },
        "email": "@ucl.ac.uk",
        "hindex": 3,
        "hindex5y": 3,
        "i10index": 0,
        "i10index5y": 0,
        "interests": [
            "Optical Communications"
        ],
        "npubs": 4
    },
    "Ahmed Louri": "",
    "Ajay Joshi": {
        "affiliation": "Boston University",
        "citedby": {
            "2017-08-26": 1339
        },
        "email": "@bu.edu",
        "hindex": 17,
        "hindex5y": 14,
        "i10index": 22,
        "i10index5y": 19,
        "interests": [
            "VLSI design",
            "Computer architecture",
            "Silicon photonics"
        ],
        "npubs": 75
    },
    "Aravind Gopalakrishnan": "",
    "Asaf Samuel": "",
    "Avinash Kodi": {
        "affiliation": "Ohio University",
        "citedby": {
            "2017-08-26": 1000
        },
        "email": "@ohio.edu",
        "hindex": 20,
        "hindex5y": 16,
        "i10index": 34,
        "i10index5y": 24,
        "interests": [
            "Computer Architecture",
            "Network-on-Chips",
            "Nanophotonics"
        ],
        "npubs": 118
    },
    "Benn C. Thomsen": {
        "citedby": {
            "2017-08-28": 3090
        },
        "email": "@ucl.ac.uk",
        "hindex": 23,
        "hindex5y": 18,
        "i10index": 56,
        "i10index5y": 35,
        "interests": [
            "Optical Communications"
        ],
        "npubs": 263
    },
    "Brice Goglin": {
        "affiliation": "INRIA",
        "citedby": {
            "2017-08-26": 1028
        },
        "email": "@inria.fr",
        "hindex": 15,
        "hindex5y": 12,
        "i10index": 22,
        "i10index5y": 16,
        "interests": [
            "High Performance Computing",
            "Locality",
            "Operating Systems",
            "Networking"
        ],
        "npubs": 68
    },
    "CQ Tang": "",
    "Craig Stunkel": {
        "affiliation": "IBM Research",
        "citedby": {
            "2017-08-26": 2429
        },
        "email": "@us.ibm.com",
        "hindex": 25,
        "hindex5y": 10,
        "i10index": 40,
        "i10index5y": 10,
        "interests": [],
        "npubs": 102
    },
    "Da-Wei Huang": "",
    "Dhabaleswar K. Panda": {
        "citedby": {
            "2017-08-28": 12680
        },
        "email": "@cse.ohio-state.edu",
        "hindex": 54,
        "hindex5y": 38,
        "i10index": 282,
        "i10index5y": 148,
        "interests": [],
        "npubs": 721
    },
    "Eitan Zahavi": {
        "citedby": {
            "2017-08-28": 428
        },
        "email": "@mellanox.com",
        "hindex": 11,
        "hindex5y": 11,
        "i10index": 12,
        "i10index5y": 12,
        "interests": [
            "Data Center Networks",
            "Computer Communication Architecture",
            "Interconnection Networks",
            "Network on Chip",
            "Lossless Networks"
        ],
        "npubs": 43
    },
    "Fabrizio Petrini": {
        "affiliation": "Intel",
        "citedby": {
            "2017-08-26": 4858
        },
        "email": "@intel.com",
        "hindex": 34,
        "hindex5y": 22,
        "i10index": 74,
        "i10index5y": 37,
        "interests": [
            "Supercomputing",
            "High Performance Networks",
            "Big Data",
            "Exascale",
            "High Performance Computing"
        ],
        "npubs": 183
    },
    "Francisco J. Quiles": {
        "affiliation": "uclm.es",
        "citedby": {
            "2017-08-28": 1333
        },
        "email": "@uclm.es",
        "hindex": 18,
        "hindex5y": 11,
        "i10index": 43,
        "i10index5y": 13,
        "interests": [
            "Computer architecture",
            "Computer vision",
            "video deconding"
        ],
        "npubs": 229
    },
    "Galen Shipman": {
        "affiliation": "Los Alamos National Laboratory",
        "citedby": {
            "2017-08-26": 1457
        },
        "email": "@lanl.gov",
        "hindex": 22,
        "hindex5y": 21,
        "i10index": 37,
        "i10index5y": 34,
        "interests": [
            "Computer Science",
            "High Performance Computing",
            "File Systems",
            "Programming Models"
        ],
        "npubs": 111
    },
    "Haiyang Shi": "",
    "Isaac Keslassy": {
        "citedby": {
            "2017-08-28": 2631
        },
        "email": "@ee.technion.ac.il",
        "hindex": 22,
        "hindex5y": 18,
        "i10index": 38,
        "i10index5y": 31,
        "interests": [
            "Computer Networks",
            "Computer Architecture"
        ],
        "npubs": 105
    },
    "James Dinan": {
        "affiliation": "Intel Corporation",
        "citedby": {
            "2017-08-26": 1215
        },
        "email": "@intel.com",
        "hindex": 18,
        "hindex5y": 18,
        "i10index": 31,
        "i10index5y": 29,
        "interests": [
            "High performance computing",
            "Parallel programming"
        ],
        "npubs": 89
    },
    "James Erwin": "",
    "Javier Navaridas": {
        "citedby": {
            "2017-08-28": 471
        },
        "email": "",
        "hindex": 13,
        "hindex5y": 10,
        "i10index": 16,
        "i10index5y": 10,
        "interests": [],
        "npubs": 50
    },
    "Jesus Escudero-Sahuquillo": {
        "affiliation": "University of Castilla-La Mancha",
        "citedby": {
            "2017-08-26": 157
        },
        "email": "@uclm.es",
        "hindex": 9,
        "hindex5y": 7,
        "i10index": 8,
        "i10index5y": 5,
        "interests": [
            "High-Performance Computing for Exascale Systems",
            "Interconnection Networks",
            "Big-Data and InfiniBand"
        ],
        "npubs": 37
    },
    "Jianxin Xiong": "",
    "Jitendra Padhye": {
        "citedby": {
            "2017-05-15": 21796,
            "2017-06-18": 22017
        },
        "email": "@microsoft.com",
        "hindex": 46,
        "hindex5y": 35,
        "i10index": 81,
        "i10index5y": 67,
        "interests": [
            "networking",
            "mobile computing",
            "wireless",
            "data centers"
        ],
        "npubs": 188
    },
    "Jorn Schumacher": "",
    "Jose Manuel Rocher-Gonzalez": "",
    "Joshua Benjamin": "",
    "Keith D. Underwood": {
        "affiliation": "intel",
        "citedby": {
            "2017-08-28": 2527
        },
        "email": "@intel.com",
        "hindex": 26,
        "hindex5y": 18,
        "i10index": 51,
        "i10index5y": 30,
        "interests": [],
        "npubs": 153
    },
    "Kirill Kogan": {
        "affiliation": "IMDEA Networks",
        "citedby": {
            "2017-08-26": 437
        },
        "email": "@imdea.org",
        "hindex": 13,
        "hindex5y": 13,
        "i10index": 17,
        "i10index5y": 16,
        "interests": [
            "Computer Networks",
            "Computer Architecture",
            "Energy Systems",
            "Buffer Management",
            "Scheduling"
        ],
        "npubs": 52
    },
    "M. Haseeb Javed": "",
    "Mario Flajslik": {
        "affiliation": "intel",
        "citedby": {
            "2017-08-28": 634
        },
        "email": "@intel.com",
        "hindex": 8,
        "hindex5y": 7,
        "i10index": 7,
        "i10index5y": 6,
        "interests": [
            "HPC",
            "Computer Networking",
            "Computer Architecture"
        ],
        "npubs": 26
    },
    "Mark Debbage": "",
    "Md Atiqul Mollah": "",
    "Md Shafayat Rahman": "",
    "Michael K. Lang": {
        "affiliation": "lanl",
        "citedby": {
            "2017-08-28": 1130
        },
        "email": "@lanl.gov",
        "hindex": 14,
        "hindex5y": 13,
        "i10index": 22,
        "i10index5y": 16,
        "interests": [
            "High Performance Computing",
            "High Speed Interconnects",
            "Distributed Systems",
            "System Performance",
            "Application Performance"
        ],
        "npubs": 70
    },
    "Mikel Luján": {
        "citedby": {
            "2017-08-28": 1921
        },
        "email": "@manchester.ac.uk",
        "hindex": 22,
        "hindex5y": 17,
        "i10index": 40,
        "i10index5y": 24,
        "interests": [
            "Many-core Architectures",
            "Parallel Programming",
            "Virtualization",
            "Managed Runtime Environments"
        ],
        "npubs": 127
    },
    "Min Si": {
        "affiliation": "Argonne National Laboratory",
        "citedby": {
            "2017-08-26": 60
        },
        "email": "@anl.gov",
        "hindex": 3,
        "hindex5y": 3,
        "i10index": 3,
        "i10index5y": 3,
        "interests": [
            "High Performance Computing",
            "Parallel Programming",
            "Communication Runtime"
        ],
        "npubs": 8
    },
    "Mitch Gusat": {
        "affiliation": "IBM Zurich Research Laboratory",
        "citedby": {
            "2017-08-26": 928
        },
        "email": "@zurich.ibm.com",
        "hindex": 16,
        "hindex5y": 11,
        "i10index": 26,
        "i10index5y": 17,
        "interests": [
            "network",
            "switching",
            "flow and congestion control"
        ],
        "npubs": 80
    },
    "Mondrian Nuessle": "",
    "Paolo Giaccone": {
        "affiliation": "Politecnico di Torino",
        "citedby": {
            "2017-08-26": 2035
        },
        "email": "@polito.it",
        "hindex": 25,
        "hindex5y": 16,
        "i10index": 44,
        "i10index5y": 27,
        "interests": [
            "Computer networks",
            "Algorithms",
            "Software Defined Networking"
        ],
        "npubs": 155
    },
    "Patrick Bridges": {
        "affiliation": "University of New Mexico UNM",
        "citedby": {
            "2017-08-26": 2026
        },
        "email": "@cs.unm.edu",
        "hindex": 23,
        "hindex5y": 18,
        "i10index": 35,
        "i10index5y": 28,
        "interests": [
            "Operating Systems",
            "Networking",
            "High Performance Computing"
        ],
        "npubs": 134
    },
    "Patrick I. MacArthur": "",
    "Pedro Javier Garcia": {
        "affiliation": "University of Castilla-La Mancha, Spain",
        "citedby": {
            "2018-02-09": 534
        },
        "email": "@uclm.es",
        "hindex": 12,
        "hindex5y": 9,
        "i10index": 16,
        "i10index5y": 9,
        "interests": [],
        "npubs": 74
    },
    "Pedro Yebenes": {
        "affiliation": "uclm.es",
        "citedby": {
            "2017-08-26": 55
        },
        "email": "@uclm.es",
        "hindex": 3,
        "hindex5y": 3,
        "i10index": 2,
        "i10index5y": 2,
        "interests": [
            "HPC",
            "Interconnection Networks",
            "Congestion Control",
            "Quality of Service"
        ],
        "npubs": 15
    },
    "Peyman Faizian": {
        "affiliation": "fsu.edu",
        "citedby": {
            "2017-08-28": 2
        },
        "email": "@cs.fsu.edu",
        "hindex": 1,
        "hindex5y": 1,
        "i10index": 0,
        "i10index5y": 0,
        "interests": [
            "Interconnection networks",
            "Performance modeling and evaluation",
            "Software Defined Networking",
            "High Performance Computing"
        ],
        "npubs": 4
    },
    "Philip M. Watts": {
        "citedby": {
            "2017-08-28": 852
        },
        "email": "@ucl.ac.uk",
        "hindex": 15,
        "hindex5y": 9,
        "i10index": 16,
        "i10index5y": 9,
        "interests": [
            "photonic networks",
            "computer networks",
            "low energy communications and computing"
        ],
        "npubs": 71
    },
    "Pradeep Sivakumar": "",
    "Rajarshi Biswas": {
        "citedby": {
            "2018-03-22": 0
        },
        "email": "@osu.edu",
        "hindex": 0,
        "hindex5y": 0,
        "i10index": 0,
        "i10index5y": 0,
        "interests": [
            "Deep Learning",
            "High Performance Computing",
            "Distributed Computing",
            "Parallel Computing",
            "Big Data"
        ],
        "npubs": 1
    },
    "Rami Melhem": {
        "affiliation": "U. of Pittsburgh",
        "citedby": {
            "2017-08-26": 10842
        },
        "email": "@cs.pitt.edu",
        "hindex": 52,
        "hindex5y": 28,
        "i10index": 186,
        "i10index5y": 90,
        "interests": [],
        "npubs": 429
    },
    "Ravindra Babu Ganapathi": {
        "citedby": {
            "2017-10-24": 15
        },
        "email": "@intel.com",
        "hindex": 1,
        "hindex5y": 1,
        "i10index": 1,
        "i10index5y": 0,
        "interests": [
            "High Performance Computing",
            "Compiler Runtime"
        ],
        "npubs": 8
    },
    "Ricki Williams": "",
    "Ronald Brightwell": {
        "affiliation": "Sandia National Laboratories",
        "citedby": {
            "2017-08-26": 3362
        },
        "email": "@sandia.gov",
        "hindex": 32,
        "hindex5y": 20,
        "i10index": 74,
        "i10index5y": 46,
        "interests": [
            "computer science"
        ],
        "npubs": 199
    },
    "Russell W. McGuire": "",
    "Ryan Grant": {
        "affiliation": "Sandia National Laboratories",
        "citedby": {
            "2017-08-26": 242
        },
        "email": "@sandia.gov",
        "hindex": 9,
        "hindex5y": 8,
        "i10index": 8,
        "i10index5y": 6,
        "interests": [
            "High Speed Networking",
            "High Performance Computing",
            "Parallel and Distributed Computing"
        ],
        "npubs": 78
    },
    "Scott D. Pakin": {
        "citedby": {
            "2017-05-09": 2955,
            "2017-05-29": 2966
        },
        "email": "@lanl.gov",
        "hindex": 19,
        "hindex5y": 13,
        "i10index": 31,
        "i10index5y": 17,
        "interests": [
            "Computer Science",
            "High-Performance Computing",
            "Messaging Layers",
            "Performance Analysis"
        ],
        "npubs": 130
    },
    "Sebastian Werner": {
        "citedby": {
            "2018-03-22": 25
        },
        "email": "@ucdavis.edu",
        "hindex": 3,
        "hindex5y": 3,
        "i10index": 1,
        "i10index5y": 1,
        "interests": [
            "Computer Architecture"
        ],
        "npubs": 6
    },
    "Taylor Groves": {
        "affiliation": "NSERC",
        "citedby": {
            "2017-08-26": 47
        },
        "email": "@lbl.gov",
        "hindex": 4,
        "hindex5y": 4,
        "i10index": 2,
        "i10index5y": 1,
        "interests": [
            "HPC",
            "Scalable Systems",
            "Networks"
        ],
        "npubs": 13
    },
    "Timo Schneider": {
        "affiliation": "intel, eth",
        "citedby": {
            "2017-08-28": 638
        },
        "email": "@inf.ethz.ch",
        "hindex": 13,
        "hindex5y": 12,
        "i10index": 16,
        "i10index5y": 15,
        "interests": [
            "High Performance Computing"
        ],
        "npubs": 32
    },
    "Torsten Hoefler": {
        "affiliation": "eth",
        "citedby": {
            "2017-08-26": 3611
        },
        "email": "@inf.ethz.ch",
        "hindex": 33,
        "hindex5y": 29,
        "i10index": 91,
        "i10index5y": 81,
        "interests": [
            "Parallel and Distributed Computing",
            "High Performance Computing",
            "Networking",
            "Message Passing Interface"
        ],
        "npubs": 277
    },
    "Tushar Krishna": {
        "affiliation": "Georgia Institute of Technology",
        "citedby": {
            "2017-08-26": 3127
        },
        "email": "@ece.gatech.edu",
        "hindex": 15,
        "hindex5y": 15,
        "i10index": 18,
        "i10index5y": 17,
        "interests": [
            "Computer Architecture",
            "Interconnection Networks",
            "Network-on-Chip",
            "FPGA"
        ],
        "npubs": 38
    },
    "Vignesh T. Ravi": "",
    "Xiaoyi Lu": {
        "citedby": {
            "2017-08-28": 679
        },
        "email": "@cse.ohio-state.edu",
        "hindex": 14,
        "hindex5y": 14,
        "i10index": 21,
        "i10index5y": 21,
        "interests": [
            "Big Data",
            "Parallel Computing",
            "High Performance Computing",
            "Virtualization",
            "Cloud Computing"
        ],
        "npubs": 91
    },
    "Xin Yuan": {
        "affiliation": "fsu.edu",
        "citedby": {
            "2017-08-28": 2482
        },
        "email": "@cs.fsu.edu",
        "hindex": 27,
        "hindex5y": 14,
        "i10index": 49,
        "i10index5y": 23,
        "interests": [
            "Parallel and Distributed Systems",
            "Computer networks",
            "Interconnection networks",
            "Communication optimizations",
            "Runtime systems"
        ],
        "npubs": 104
    },
    "Yuanyuan Yang": {
        "citedby": {
            "2018-03-22": 6694
        },
        "email": "@stonybrook.edu",
        "hindex": 49,
        "hindex5y": 31,
        "i10index": 127,
        "i10index5y": 93,
        "interests": [
            "Parallel architecture",
            "cloud computing",
            "edge computing",
            "mobile computing",
            "networks"
        ],
        "npubs": 314
    },
    "Zhenhua Li": ""
}
