# Supplementary material for: A survey of accepted authors in computer systems conferences
Source: PeerJ Comput Sci. 2020 Sep 28;6:e299. doi: 10.7717/peerj-cs.299 (PMC7924675; doi:10.7717/peerj-cs.299)
Supplement: Supplemental Information 2 — This is a snapshot of the github repository that includes the data and source code required to reproduce this paper (except for confidential survey data). The snapshot represents commit 6663a253f1ac4dc351a78ccc74c0de80c7cc06ad of http://github.com/eitanf/sysconf. The most pertinent article files are under pubs/diversity-survey/. [file peerj-cs-06-299-s002.bz2 › sysconf/data/authors/Middleware.json]

{
    "Ahmad Slo": "",
    "Akshat Verma": {
        "affiliation": "IBM Research, India",
        "citedby": {
            "2017-11-19": 3314
        },
        "email": "@makemytrip.com",
        "hindex": 25,
        "hindex5y": 19,
        "i10index": 57,
        "i10index5y": 43,
        "interests": [
            "System Management",
            "Energy Management",
            "Virtualization",
            "Storage Management"
        ],
        "npubs": 327
    },
    "Alejandro Buchmann": {
        "citedby": {
            "2017-11-24": 8344
        },
        "email": "@informatik.tu-darmstadt.de",
        "hindex": 43,
        "hindex5y": 24,
        "i10index": 138,
        "i10index5y": 68,
        "interests": [
            "Databases and Distributed Systems Group"
        ],
        "npubs": 337
    },
    "Alexander Frömmgen": {
        "citedby": {
            "2017-11-24": 71
        },
        "email": "@dvs.tu-darmstadt.de",
        "hindex": 4,
        "hindex5y": 4,
        "i10index": 3,
        "i10index5y": 3,
        "interests": [],
        "npubs": 25
    },
    "Alysson Bessani": {
        "affiliation": "FCUL",
        "citedby": {
            "2017-11-24": 2350
        },
        "email": "@di.fc.ul.pt",
        "hindex": 23,
        "hindex5y": 20,
        "i10index": 43,
        "i10index5y": 33,
        "interests": [
            "Distributed Systems",
            "Security",
            "Fault Tolerance",
            "Dependability"
        ],
        "npubs": 178
    },
    "Amr Rizk": {
        "citedby": {
            "2017-11-24": 307
        },
        "email": "@kom.tu-darmstadt.de",
        "hindex": 10,
        "hindex5y": 10,
        "i10index": 11,
        "i10index5y": 10,
        "interests": [
            "Performance evaluation",
            "Computer networks",
            "Inference-based adaptive Communication"
        ],
        "npubs": 47
    },
    "Amy Murphy": {
        "affiliation": "Bruno Kessler Foundation, Italy",
        "citedby": {
            "2017-11-19": 5394
        },
        "email": "@fbk.eu",
        "hindex": 31,
        "hindex5y": 22,
        "i10index": 58,
        "i10index5y": 34,
        "interests": [
            "Wireless sensor networks",
            "distributed systems"
        ],
        "npubs": 141
    },
    "Ananth Grama": {
        "citedby": {
            "2017-11-24": 10680
        },
        "email": "",
        "hindex": 41,
        "hindex5y": 29,
        "i10index": 87,
        "i10index5y": 57,
        "interests": [
            "Parallel Computing",
            "Distributed Computing",
            "Scientific Computing",
            "Computational Biology"
        ],
        "npubs": 316
    },
    "Antonio Rodrigues": {
        "citedby": {
            "2018-04-24": 19
        },
        "email": "@cmu.edu",
        "hindex": 2,
        "hindex5y": 2,
        "i10index": 1,
        "i10index5y": 1,
        "interests": [
            "Computer Networks",
            "Future Internet Architectures",
            "Information Centric Networking",
            "Wireless Networks"
        ],
        "npubs": 6
    },
    "Arpan Gujarati": {
        "affiliation": "MPI-SWS",
        "citedby": {
            "2017-11-24": 32
        },
        "email": "@mpi-sws.org",
        "hindex": 3,
        "hindex5y": 3,
        "i10index": 1,
        "i10index5y": 1,
        "interests": [
            "Real-time Systems",
            "Distributed Systems",
            "Scheduling"
        ],
        "npubs": 12
    },
    "Ashraf Mahgoub": {
        "citedby": {
            "2017-11-24": 29
        },
        "email": "",
        "hindex": 2,
        "hindex5y": 2,
        "i10index": 2,
        "i10index5y": 2,
        "interests": [
            "NoSQL Databases",
            "Automated DBMS tuning",
            "Information Retrieval",
            "NLP"
        ],
        "npubs": 7
    },
    "Barry Porter": {
        "citedby": {
            "2017-11-24": 535
        },
        "email": "@lancaster.ac.uk",
        "hindex": 11,
        "hindex5y": 8,
        "i10index": 11,
        "i10index5y": 8,
        "interests": [
            "Component-based software engineering",
            "self-adaptive software",
            "sensor networks",
            "distributed computing"
        ],
        "npubs": 51
    },
    "Beng Chin Ooi": {
        "citedby": {
            "2017-04-27": 16417,
            "2017-05-14": 16490
        },
        "email": "@comp.nus.edu.sg",
        "hindex": 70,
        "hindex5y": 46,
        "i10index": 209,
        "i10index5y": 141,
        "interests": [
            "Databases",
            "distributed systems",
            "data analytics"
        ],
        "npubs": 325
    },
    "Ben Mokhtar Sonia": {
        "affiliation": "LIRIS, CNRS, Université de Lyon",
        "citedby": {
            "2017-11-24": 1454
        },
        "email": "@liris.cnrs.fr",
        "hindex": 20,
        "hindex5y": 16,
        "i10index": 30,
        "i10index5y": 27,
        "interests": [
            "Distributed systems",
            "Fault tolerance",
            "Mobile systems",
            "Privacy"
        ],
        "npubs": 87
    },
    "Ben Taylor": {
        "citedby": {
            "2017-11-24": 247
        },
        "email": "@lancaster.ac.uk",
        "hindex": 8,
        "hindex5y": 8,
        "i10index": 7,
        "i10index5y": 7,
        "interests": [
            "Spatiotemporal statistical methods",
            "log-Gaussian Cox processes",
            "spatial survival analysis",
            "computational statistics",
            "filtering m"
        ],
        "npubs": 41
    },
    "Ben Y. Zhao": {
        "affiliation": "University of California, Santa Barbara, USA",
        "citedby": {
            "2017-11-19": 24009
        },
        "email": "@uchicago.edu",
        "hindex": 58,
        "hindex5y": 45,
        "i10index": 117,
        "i10index5y": 104,
        "interests": [
            "Security",
            "Mobile Computing",
            "HCI",
            "Computer Networks",
            "Online Social Networks"
        ],
        "npubs": 213
    },
    "Bernard Wong": "",
    "Bettina Kemme": {
        "affiliation": "McGill University",
        "citedby": {
            "2017-11-19": 4711
        },
        "email": "@cs.mcgill.ca",
        "hindex": 30,
        "hindex5y": 22,
        "i10index": 59,
        "i10index5y": 42,
        "interests": [
            "Distributed Data Management",
            "Consistency",
            "Multiplayer Games"
        ],
        "npubs": 158
    },
    "Bimal Viswanath": {
        "affiliation": "University of Chicago",
        "citedby": {
            "2017-11-24": 2700
        },
        "email": "@cs.ucsb.edu",
        "hindex": 13,
        "hindex5y": 13,
        "i10index": 14,
        "i10index5y": 14,
        "interests": [
            "social computing",
            "systems security and privacy",
            "cloud computing"
        ],
        "npubs": 19
    },
    "Björn B. Brandenburg": {
        "affiliation": "MPI-SWS",
        "citedby": {
            "2017-11-24": 2089
        },
        "email": "@mpi-sws.org",
        "hindex": 22,
        "hindex5y": 21,
        "i10index": 34,
        "i10index5y": 32,
        "interests": [
            "real-time systems",
            "operating systems",
            "embedded systems",
            "synchronization"
        ],
        "npubs": 63
    },
    "Boris Koldehofe": {
        "citedby": {
            "2017-11-24": 1468
        },
        "email": "@kom.tu-darmstadt.de",
        "hindex": 22,
        "hindex5y": 20,
        "i10index": 35,
        "i10index5y": 30,
        "interests": [
            "Distributed Systems",
            "Networked Systems",
            "Information Systems",
            "Middleware",
            "Event-Based Systems"
        ],
        "npubs": 94
    },
    "Antoine Boutet": {
        "affiliation": "LIRIS, Université de Lyon",
        "citedby": {
            "2017-11-24": 261
        },
        "email": "@insa-lyon.fr",
        "hindex": 9,
        "hindex5y": 7,
        "i10index": 8,
        "i10index5y": 6,
        "interests": [
            "Security and Privacy"
        ],
        "npubs": 44
    },
    "Carsten Binnig": {
        "affiliation": "Brown University, USA",
        "citedby": {
            "2017-11-19": 936
        },
        "email": "@brown.edu",
        "hindex": 17,
        "hindex5y": 15,
        "i10index": 19,
        "i10index5y": 19,
        "interests": [
            "Data Management",
            "Data Exploration",
            "Machine Learning",
            "Modern Hardware"
        ],
        "npubs": 60
    },
    "Christine Julien": {
        "affiliation": "University of Texas, Austin, USA",
        "citedby": {
            "2017-11-19": 1881
        },
        "email": "@utexas.edu",
        "hindex": 21,
        "hindex5y": 14,
        "i10index": 51,
        "i10index5y": 26,
        "interests": [
            "pervasive computing",
            "mobile computing",
            "software engineering"
        ],
        "npubs": 204
    },
    "Christof Fetzer": {
        "affiliation": "TU Dresden, Germany",
        "citedby": {
            "2017-11-19": 5773
        },
        "email": "@tu-dresden.de",
        "hindex": 38,
        "hindex5y": 25,
        "i10index": 117,
        "i10index5y": 68,
        "interests": [
            "dependability",
            "SGX",
            "distributed systems",
            "cloud computing"
        ],
        "npubs": 385
    },
    "Cristiana Amza": {
        "affiliation": "University of Toronto, Canada",
        "citedby": {
            "2017-11-19": 3571
        },
        "email": "@ece.utoronto.ca",
        "hindex": 24,
        "hindex5y": 17,
        "i10index": 35,
        "i10index5y": 24,
        "interests": [
            "Distributed and Parallel Systems",
            "Data Processing"
        ],
        "npubs": 91
    },
    "David Eyers": {
        "affiliation": "University of Otago, New Zeland",
        "citedby": {
            "2017-11-19": 1667
        },
        "email": "@cs.otago.ac.nz",
        "hindex": 20,
        "hindex5y": 18,
        "i10index": 37,
        "i10index5y": 31,
        "interests": [
            "Distributed systems",
            "security"
        ],
        "npubs": 172
    },
    "David R. Matos": {
        "citedby": {
            "2018-04-24": 1
        },
        "email": "@tecnico.ulisboa.pt",
        "hindex": 1,
        "hindex5y": 1,
        "i10index": 0,
        "i10index5y": 0,
        "interests": [
            "Sistemas Distribuídos",
            "Tolerância a Faltas",
            "Recuperação de Intrusões",
            "Redes Ad hoc Móveis"
        ],
        "npubs": 4
    },
    "Debadatta Mishra": {
        "citedby": {
            "2017-11-24": 36
        },
        "email": "@cse.iitb.ac.in",
        "hindex": 5,
        "hindex5y": 3,
        "i10index": 1,
        "i10index5y": 1,
        "interests": [
            "Computer networks",
            "Systems",
            "Virtualization"
        ],
        "npubs": 10
    },
    "Dejan Milojicic": {
        "affiliation": "Hewlett Packard Labs, USA",
        "citedby": {
            "2017-11-19": 6044
        },
        "email": "@hpe.com",
        "hindex": 31,
        "hindex5y": 24,
        "i10index": 78,
        "i10index5y": 48,
        "interests": [
            "Distributed Systems",
            "Cloud Computing",
            "Systems Software",
            "HPC",
            "operating systems"
        ],
        "npubs": 248
    },
    "Di Wu": "",
    "Diego Lugones": {
        "affiliation": "Nokia Bell Labs",
        "citedby": {
            "2017-11-24": 131
        },
        "email": "@rince.ie",
        "hindex": 7,
        "hindex5y": 5,
        "i10index": 5,
        "i10index5y": 2,
        "interests": [
            "Cloud Computing",
            "NFV",
            "Interconnection Networks",
            "Datacenter Networks",
            "Modeling and Simulation"
        ],
        "npubs": 36
    },
    "Do Le Quoc": {
        "affiliation": "TU Dresden",
        "citedby": {
            "2017-11-24": 74
        },
        "email": "@se.inf.tu-dresden.de",
        "hindex": 6,
        "hindex5y": 6,
        "i10index": 2,
        "i10index5y": 2,
        "interests": [
            "distributed systems",
            "cloud computing",
            "big data",
            "network management"
        ],
        "npubs": 14
    },
    "Dongyoon Lee": {
        "affiliation": "Virginia Tech, USA",
        "citedby": {
            "2017-11-19": 531
        },
        "email": "@vt.edu",
        "hindex": 8,
        "hindex5y": 8,
        "i10index": 8,
        "i10index5y": 8,
        "interests": [
            "Computer Systems",
            "Software Reliability",
            "Program Analysis",
            "Concurrency",
            "Computer Architecture"
        ],
        "npubs": 17
    },
    "Douglas B. Terry": {
        "affiliation": "Amazon",
        "citedby": {
            "2017-11-24": 15371
        },
        "email": "@acm.org",
        "hindex": 40,
        "hindex5y": 26,
        "i10index": 69,
        "i10index5y": 45,
        "interests": [
            "distributed systems",
            "operating systems",
            "mobile computing",
            "cloud"
        ],
        "npubs": 128
    },
    "Fabio Kon": {
        "affiliation": "University of Sao Paulo, Brazil",
        "citedby": {
            "2017-11-19": 4248
        },
        "email": "@ime.usp.br",
        "hindex": 29,
        "hindex5y": 18,
        "i10index": 78,
        "i10index5y": 36,
        "interests": [
            "Middleware",
            "Smart Cities",
            "Open Source",
            "Startups",
            "Agile Methods"
        ],
        "npubs": 326
    },
    "Pascal Felber": {
        "citedby": {
            "2017-11-24": 11360
        },
        "email": "@unine.ch",
        "hindex": 43,
        "hindex5y": 29,
        "i10index": 110,
        "i10index5y": 69,
        "interests": [
            "Distributed Systems",
            "Dependability",
            "Concurrent Programming"
        ],
        "npubs": 332
    },
    "Feng Yan": {
        "citedby": {
            "2018-02-22": 131
        },
        "email": "",
        "hindex": 7,
        "hindex5y": 7,
        "i10index": 5,
        "i10index5y": 5,
        "interests": [
            "Big Data Systems",
            "Deep Learning",
            "Cloud Computing",
            "Performance Engineering",
            "Resource Management"
        ],
        "npubs": 31
    },
    "Fernando Pedone": {
        "affiliation": "University of Lugano, Switzerland",
        "citedby": {
            "2017-11-19": 3905
        },
        "email": "@usi.ch",
        "hindex": 30,
        "hindex5y": 23,
        "i10index": 61,
        "i10index5y": 42,
        "interests": [
            "Distributed systems",
            "dependability",
            "distributed data management systems"
        ],
        "npubs": 210
    },
    "Flavio Junqueira": {
        "affiliation": "Confluent, USA",
        "citedby": {
            "2017-11-19": 3459
        },
        "email": "@apache.org",
        "hindex": 27,
        "hindex5y": 23,
        "i10index": 48,
        "i10index5y": 40,
        "interests": [
            "Distributed systems"
        ],
        "npubs": 131
    },
    "Folker Meyer": {
        "affiliation": "Argonne National Laboratory",
        "citedby": {
            "2017-11-24": 18611
        },
        "email": "@anl.gov",
        "hindex": 53,
        "hindex5y": 40,
        "i10index": 97,
        "i10index5y": 88,
        "interests": [
            "(Meta)Genomics",
            "Microbial Ecology and Computational Biology",
            "big data and 'cloud' computing",
            "'metadata' and contextual data"
        ],
        "npubs": 181
    },
    "Francois Taiani": {
        "affiliation": "Universite de Rennes 1/IRISA/ESIR, INRIA, France",
        "citedby": {
            "2017-11-19": 908
        },
        "email": "@computer.org",
        "hindex": 16,
        "hindex5y": 10,
        "i10index": 23,
        "i10index5y": 13,
        "interests": [
            "middleware",
            "distributed systems",
            "software architectures"
        ],
        "npubs": 126
    },
    "Gerard París": "",
    "Gordon Blair": {
        "affiliation": "Lancaster University, UK",
        "citedby": {
            "2017-11-19": 16473
        },
        "email": "@comp.lancs.ac.uk",
        "hindex": 56,
        "hindex5y": 28,
        "i10index": 209,
        "i10index5y": 61,
        "interests": [
            "Distributed Systems",
            "Distributed Computing",
            "Middleware",
            "Environmental Informatics"
        ],
        "npubs": 527
    },
    "Hans-Arno Jacobsen": {
        "affiliation": "TU Munich",
        "citedby": {
            "2018-04-03": 8212
        },
        "email": "@eecg.toronto.edu",
        "hindex": 42,
        "hindex5y": 26,
        "i10index": 136,
        "i10index5y": 87,
        "interests": [
            "middlewre",
            "distributed systems",
            "event processing",
            "databases"
        ],
        "npubs": 404
    },
    "Haryadi Gunawi": {
        "affiliation": "University of Chicago, USA",
        "citedby": {
            "2017-11-19": 1129
        },
        "email": "@cs.uchicago.edu",
        "hindex": 17,
        "hindex5y": 16,
        "i10index": 19,
        "i10index5y": 18,
        "interests": [
            "Cloud Computing",
            "Operating Systems",
            "File Systems",
            "Storage Systems",
            "Distributed Systems"
        ],
        "npubs": 41
    },
    "He Wang": {
        "citedby": {
            "2017-11-24": 1787
        },
        "email": "@purdue.edu",
        "hindex": 15,
        "hindex5y": 15,
        "i10index": 16,
        "i10index5y": 15,
        "interests": [],
        "npubs": 17
    },
    "Heng Zhang": {
        "citedby": {
            "2017-11-24": 0
        },
        "email": "@purdue.edu",
        "hindex": 0,
        "hindex5y": 0,
        "i10index": 0,
        "i10index5y": 0,
        "interests": [
            "Mobile Sensing",
            "Mobile Computing",
            "Computer Networks"
        ],
        "npubs": 2
    },
    "Ian Foster": {
        "affiliation": "Argonne National Laboratory & The University of Chicago, USA",
        "citedby": {
            "2017-11-19": 107837
        },
        "email": "@uchicago.edu",
        "hindex": 123,
        "hindex5y": 65,
        "i10index": 452,
        "i10index5y": 279,
        "interests": [
            "Computer science",
            "computational science",
            "distributed computing",
            "data science"
        ],
        "npubs": 1072
    },
    "Indy Gupta": "",
    "Ioana Giurgiu": {
        "affiliation": "IBM Zurich, Switzerland",
        "citedby": {
            "2017-11-19": 456
        },
        "email": "@zurich.ibm.com",
        "hindex": 7,
        "hindex5y": 7,
        "i10index": 5,
        "i10index5y": 5,
        "interests": [
            "Cloud computing",
            "Big data",
            "Mobile devices"
        ],
        "npubs": 24
    },
    "Istemi Ekin Akkus": {
        "affiliation": "NOKIA Bell Labs",
        "citedby": {
            "2017-11-24": 199
        },
        "email": "@mpi-sws.org",
        "hindex": 7,
        "hindex5y": 5,
        "i10index": 6,
        "i10index5y": 5,
        "interests": [
            "Computer networks",
            "Distributed systems",
            "Cloud computing"
        ],
        "npubs": 15
    },
    "Jan Rellermeyer": {
        "affiliation": "IBM Austin, USA",
        "citedby": {
            "2017-11-19": 789
        },
        "email": "@us.ibm.com",
        "hindex": 10,
        "hindex5y": 9,
        "i10index": 11,
        "i10index5y": 9,
        "interests": [
            "Distributed Systems",
            "Embedded Systems",
            "Cloud Computing",
            "Operating Systems",
            "Language Runtime Systems"
        ],
        "npubs": 35
    },
    "Jason Nieh": {
        "affiliation": "Columbia University",
        "citedby": {
            "2017-11-24": 6082
        },
        "email": "@cs.columbia.edu",
        "hindex": 41,
        "hindex5y": 28,
        "i10index": 88,
        "i10index5y": 67,
        "interests": [
            "Mobile Computing",
            "Operating Systems",
            "Networking",
            "Security"
        ],
        "npubs": 170
    },
    "Jeff Rasley": {
        "affiliation": "Brown University",
        "citedby": {
            "2017-11-24": 139
        },
        "email": "@cs.brown.edu",
        "hindex": 3,
        "hindex5y": 3,
        "i10index": 3,
        "i10index5y": 3,
        "interests": [
            "Distributed Systems",
            "Networks",
            "Security"
        ],
        "npubs": 7
    },
    "Jeremy Andrus": {
        "citedby": {
            "2017-11-24": 461
        },
        "email": "@cs.columbia.edu",
        "hindex": 8,
        "hindex5y": 8,
        "i10index": 7,
        "i10index5y": 7,
        "interests": [
            "Operating Systems",
            "Virtualization",
            "Mobile Computing",
            "Image Sensors",
            "Image Processing"
        ],
        "npubs": 25
    },
    "Jesus Omana Iglesias": {
        "citedby": {
            "2017-11-24": 22
        },
        "email": "@alcatel-lucent.com",
        "hindex": 3,
        "hindex5y": 3,
        "i10index": 0,
        "i10index5y": 0,
        "interests": [
            "Cloud Computing",
            "System Modelling",
            "Software Engineering",
            "Performance Engineering"
        ],
        "npubs": 13
    },
    "Jia Rao": {
        "affiliation": "University of Texas at Arlington",
        "citedby": {
            "2017-11-24": 1017
        },
        "email": "@uta.edu",
        "hindex": 17,
        "hindex5y": 17,
        "i10index": 22,
        "i10index5y": 21,
        "interests": [
            "Cloud computing",
            "distributed systems",
            "machine learning",
            "reinforcement learning"
        ],
        "npubs": 42
    },
    "Jianguo Yao": "",
    "Joel Alcantara": "",
    "Jordi Arjona Aroca": {
        "citedby": {
            "2017-11-24": 212
        },
        "email": "@it.uc3m.es",
        "hindex": 7,
        "hindex5y": 7,
        "i10index": 5,
        "i10index5y": 5,
        "interests": [
            "Energy Efficiency",
            "Data Centers",
            "Networking",
            "Algorithms"
        ],
        "npubs": 21
    },
    "Josep Sampé": {
        "citedby": {
            "2017-11-24": 38
        },
        "email": "@urv.cat",
        "hindex": 3,
        "hindex5y": 3,
        "i10index": 2,
        "i10index5y": 2,
        "interests": [
            "Cloud Storage",
            "Cloud Computing",
            "Cloud Platforms",
            "Distributed Systems"
        ],
        "npubs": 6
    },
    "Jörg Thalheim": "",
    "Kaiwen Zhang": {
        "affiliation": "Technical University of Munich",
        "citedby": {
            "2017-11-24": 170
        },
        "email": "@cs.tum.edu",
        "hindex": 7,
        "hindex5y": 7,
        "i10index": 7,
        "i10index5y": 7,
        "interests": [
            "middleware",
            "distributed systems",
            "publish/subscribe",
            "cloud computing",
            "event processing"
        ],
        "npubs": 37
    },
    "Kathryn S. McKinley": {
        "affiliation": "Google, Inc.",
        "citedby": {
            "2017-11-24": 12178
        },
        "email": "@cs.utexas.edu",
        "hindex": 57,
        "hindex5y": 38,
        "i10index": 139,
        "i10index5y": 94,
        "interests": [
            "Programming Language Implementation"
        ],
        "npubs": 285
    },
    "Kevin Huguenin": {
        "affiliation": "LAAS-CNRS, France",
        "citedby": {
            "2017-11-19": 548
        },
        "email": "@unil.ch",
        "hindex": 14,
        "hindex5y": 13,
        "i10index": 22,
        "i10index5y": 20,
        "interests": [
            "Information Security and Privacy"
        ],
        "npubs": 43
    },
    "Khuzaima Daudjee": "",
    "Kurt Rothermel": {
        "citedby": {
            "2017-11-24": 9704
        },
        "email": "@ipvs.uni-stuttgart.de",
        "hindex": 50,
        "hindex5y": 30,
        "i10index": 179,
        "i10index5y": 103,
        "interests": [
            "Distributed Systems",
            "Communication Networks",
            "Mobile Computing",
            "Ubiquitous Computing"
        ],
        "npubs": 452
    },
    "Laurent Reveillere": {
        "affiliation": "Bordeaux INP, France",
        "citedby": {
            "2017-11-19": 812
        },
        "email": "@u-bordeaux.fr",
        "hindex": 16,
        "hindex5y": 11,
        "i10index": 22,
        "i10index5y": 13,
        "interests": [
            "Software Engineering",
            "Distributed Systems",
            "Middleware"
        ],
        "npubs": 70
    },
    "Lei Jiao": {
        "affiliation": "University of Oregon",
        "citedby": {
            "2017-11-24": 449
        },
        "email": "@cs.uoregon.edu",
        "hindex": 10,
        "hindex5y": 10,
        "i10index": 10,
        "i10index5y": 10,
        "interests": [],
        "npubs": 18
    },
    "Liuba Shrira": {
        "affiliation": "Brandeis University, USA",
        "citedby": {
            "2017-11-19": 3623
        },
        "email": "@brandeis.edu",
        "hindex": 24,
        "hindex5y": 13,
        "i10index": 40,
        "i10index5y": 16,
        "interests": [
            "Distributed Systems",
            "Transactions",
            "Storage",
            "Fault-tolerance"
        ],
        "npubs": 92
    },
    "Luis Rodrigues": {
        "affiliation": "INESC-ID, IST/University of Lisbon, Portugal",
        "citedby": {
            "2017-11-19": 6120
        },
        "email": "@tecnico.ulisboa.pt",
        "hindex": 40,
        "hindex5y": 23,
        "i10index": 119,
        "i10index5y": 53,
        "interests": [
            "Distributed Systems"
        ],
        "npubs": 466
    },
    "Luwei Cheng": {
        "affiliation": "Facebook",
        "citedby": {
            "2017-11-24": 93
        },
        "email": "@fb.com",
        "hindex": 6,
        "hindex5y": 6,
        "i10index": 4,
        "i10index5y": 3,
        "interests": [
            "Hardware Virtualization",
            "Cloud Computing",
            "Stream Processing"
        ],
        "npubs": 17
    },
    "Manuel Gräber": "",
    "Marc Shapiro": {
        "affiliation": "Inria/UPMC-LIP6, France",
        "citedby": {
            "2017-11-19": 5812
        },
        "email": "@acm.org",
        "hindex": 34,
        "hindex5y": 21,
        "i10index": 87,
        "i10index5y": 44,
        "interests": [
            "distributed computing",
            "data replication",
            "weak & optimistic consistency",
            "replicated data types",
            "multicore algorithms"
        ],
        "npubs": 222
    },
    "Marc Sánchez-Artigas": {
        "citedby": {
            "2018-04-24": 920
        },
        "email": "@urv.cat",
        "hindex": 16,
        "hindex5y": 12,
        "i10index": 23,
        "i10index5y": 15,
        "interests": [],
        "npubs": 88
    },
    "Marco Canini": {
        "affiliation": "KAUST, SA",
        "citedby": {
            "2017-11-19": 1786
        },
        "email": "@kaust.edu.sa",
        "hindex": 21,
        "hindex5y": 19,
        "i10index": 28,
        "i10index5y": 26,
        "interests": [
            "Systems",
            "Networking",
            "Distributed Systems"
        ],
        "npubs": 97
    },
    "Mark Silberstein": {
        "affiliation": "Technion, Israel",
        "citedby": {
            "2017-11-19": 951
        },
        "email": "@ee.technion.ac.il",
        "hindex": 14,
        "hindex5y": 14,
        "i10index": 17,
        "i10index5y": 16,
        "interests": [
            "GPU computing",
            "Architectures",
            "Operating Systems",
            "Grid and High Performance Computing"
        ],
        "npubs": 50
    },
    "Masoud Saeida Ardekani": {
        "affiliation": "Samsung Research, USA",
        "citedby": {
            "2017-11-19": 160
        },
        "email": "@masoud.io",
        "hindex": 7,
        "hindex5y": 7,
        "i10index": 6,
        "i10index5y": 6,
        "interests": [
            "Distributed Systems",
            "Distributed Computing"
        ],
        "npubs": 16
    },
    "Max Weller": {
        "citedby": {
            "2017-11-24": 1396
        },
        "email": "",
        "hindex": 11,
        "hindex5y": 9,
        "i10index": 11,
        "i10index5y": 7,
        "interests": [
            "genomics",
            "evolution",
            "bioinformatics"
        ],
        "npubs": 17
    },
    "Michael Franz": "",
    "Michael Wei": {
        "affiliation": "VMWare Research, USA",
        "citedby": {
            "2017-11-19": 847
        },
        "email": "@cs.ucsd.edu",
        "hindex": 10,
        "hindex5y": 10,
        "i10index": 10,
        "i10index5y": 10,
        "interests": [
            "Computer Architecture",
            "Security",
            "Non-volatile memories",
            "Systems",
            "Embedded Systems"
        ],
        "npubs": 30
    },
    "Miguel Correia": {
        "affiliation": "INESC-ID, Instituto Superior Técnico, Universidade de Lisboa, Portugal",
        "citedby": {
            "2017-04-05": 3170,
            "2017-05-12": 3238
        },
        "email": "@tecnico.ulisboa.pt",
        "hindex": 28,
        "hindex5y": 21,
        "i10index": 63,
        "i10index5y": 36,
        "interests": [
            "Distributed Systems",
            "Security",
            "Fault Tolerance",
            "Cloud Computing"
        ],
        "npubs": 222
    },
    "Miguel Pardal": {
        "citedby": {
            "2017-11-24": 48
        },
        "email": "@tecnico.ulisboa.pt",
        "hindex": 5,
        "hindex5y": 4,
        "i10index": 0,
        "i10index5y": 0,
        "interests": [
            "Distributed Systems",
            "Security",
            "Internet of Things",
            "Enterprise Systems"
        ],
        "npubs": 30
    },
    "Ming Wu": {
        "citedby": {
            "2017-11-19": 1618
        },
        "email": "@microsoft.com",
        "hindex": 16,
        "hindex5y": 15,
        "i10index": 17,
        "i10index5y": 17,
        "interests": [
            "Distributed System",
            "Transaction Processing",
            "Machine Learning",
            "Artificial Intelligence"
        ],
        "npubs": 35
    },
    "Mohammad Sadoghi": {
        "affiliation": "University of California, Davis, USA",
        "citedby": {
            "2017-11-19": 795
        },
        "email": "@cs.toronto.edu",
        "hindex": 14,
        "hindex5y": 14,
        "i10index": 20,
        "i10index5y": 19,
        "interests": [
            "Big Data",
            "Database Systems",
            "Transaction Processing",
            "Stream Processing",
            "FPGAs"
        ],
        "npubs": 90
    },
    "Muhammad Adnan Tariq": {
        "citedby": {
            "2017-11-24": 419
        },
        "email": "@nu.edu.pk",
        "hindex": 11,
        "hindex5y": 11,
        "i10index": 12,
        "i10index5y": 12,
        "interests": [
            "Distributed Systems",
            "Middleware",
            "Internet of Things (IoT)",
            "Software-defined Networks"
        ],
        "npubs": 36
    },
    "Nalini Venkatasubramanian": {
        "affiliation": "University of California, Irvine, USA",
        "citedby": {
            "2017-11-19": 4989
        },
        "email": "@ics.uci.edu",
        "hindex": 35,
        "hindex5y": 22,
        "i10index": 121,
        "i10index5y": 72,
        "interests": [
            "middleware",
            "distributed systems",
            "IoT and cyberphysical systems (CPS)",
            "multimedia",
            "pervasive computing"
        ],
        "npubs": 369
    },
    "Naser AlDuaij": {
        "citedby": {
            "2017-11-24": 12
        },
        "email": "@cs.columbia.edu",
        "hindex": 1,
        "hindex5y": 1,
        "i10index": 1,
        "i10index5y": 1,
        "interests": [
            "Computer Science",
            "Systems"
        ],
        "npubs": 5
    },
    "Nawanol Theera-Ampornpunt": "",
    "Nitin Agrawal": {
        "affiliation": "Samsung Research",
        "citedby": {
            "2017-11-24": 2175
        },
        "email": "@cs.wisc.edu",
        "hindex": 12,
        "hindex5y": 11,
        "i10index": 12,
        "i10index5y": 11,
        "interests": [
            "Storage",
            "Systems",
            "Mobile",
            "Data analytics"
        ],
        "npubs": 24
    },
    "Olatunji Ruwase": {
        "affiliation": "Microsoft",
        "citedby": {
            "2017-11-24": 701
        },
        "email": "@microsoft.com",
        "hindex": 6,
        "hindex5y": 6,
        "i10index": 6,
        "i10index5y": 6,
        "interests": [
            "Operating Systems",
            "Programming Languages",
            "Computer Architecture"
        ],
        "npubs": 8
    },
    "Marcelo Pasin": {
        "citedby": {
            "2017-11-24": 457
        },
        "email": "@unine.ch",
        "hindex": 12,
        "hindex5y": 10,
        "i10index": 16,
        "i10index5y": 11,
        "interests": [
            "Parallel processing",
            "Distributed systems"
        ],
        "npubs": 81
    },
    "Patrick Eugster": {
        "affiliation": "Purdue University, USA",
        "citedby": {
            "2017-11-19": 7938
        },
        "email": "@usi.ch",
        "hindex": 31,
        "hindex5y": 23,
        "i10index": 67,
        "i10index5y": 52,
        "interests": [
            "Distributed Systems",
            "Programming Languages",
            "Software Engineering"
        ],
        "npubs": 201
    },
    "Paul Wood": {
        "citedby": {
            "2017-11-24": 22
        },
        "email": "@purdue.edu",
        "hindex": 3,
        "hindex5y": 3,
        "i10index": 0,
        "i10index5y": 0,
        "interests": [
            "Fault Tolerant Computing",
            "Cyber-physical Systems"
        ],
        "npubs": 11
    },
    "Paulo Ferreira": {
        "citedby": {
            "2017-11-19": 1855
        },
        "email": "@inesc-id.pt",
        "hindex": 22,
        "hindex5y": 14,
        "i10index": 52,
        "i10index5y": 20,
        "interests": [
            "Distributed Systems"
        ],
        "npubs": 254
    },
    "Pedro Garcı́a-López": "",
    "Peter Pietzuch": {
        "affiliation": "Imperial College London",
        "citedby": {
            "2017-11-19": 4801
        },
        "email": "@doc.ic.ac.uk",
        "hindex": 29,
        "hindex5y": 24,
        "i10index": 62,
        "i10index5y": 53,
        "interests": [
            "Distributed Systems",
            "Systems",
            "Data Management"
        ],
        "npubs": 167
    },
    "Rafael Pires": {
        "citedby": {
            "2017-11-24": 88
        },
        "email": "@unine.ch",
        "hindex": 5,
        "hindex5y": 3,
        "i10index": 3,
        "i10index5y": 2,
        "interests": [
            "Computer Systems",
            "Distributed Systems",
            "Data Security and Privacy"
        ],
        "npubs": 17
    },
    "Pramod Bhatotia": {
        "affiliation": "University of Edinburgh",
        "citedby": {
            "2017-11-24": 711
        },
        "email": "@ed.ac.uk",
        "hindex": 12,
        "hindex5y": 12,
        "i10index": 14,
        "i10index5y": 14,
        "interests": [
            "Distributed Systems",
            "Operating Systems",
            "Systems"
        ],
        "npubs": 39
    },
    "Prashanth": "",
    "Purushottam Kulkarni": {
        "affiliation": "Indian Institute of Technology Bombay",
        "citedby": {
            "2017-11-24": 2960
        },
        "email": "@cse.iitb.ac.in",
        "hindex": 20,
        "hindex5y": 16,
        "i10index": 32,
        "i10index5y": 23,
        "interests": [],
        "npubs": 75
    },
    "Rachid Guerraoui": {
        "affiliation": "EPFL, Switzerland",
        "citedby": {
            "2017-11-19": 20212
        },
        "email": "@epfl.ch",
        "hindex": 64,
        "hindex5y": 38,
        "i10index": 257,
        "i10index5y": 145,
        "interests": [
            "Algorithms",
            "Distributed Computing",
            "Concurrency",
            "Programming Languages"
        ],
        "npubs": 828
    },
    "Rajesh Panta": {
        "affiliation": "AT&T Labs",
        "citedby": {
            "2017-11-24": 592
        },
        "email": "@research.att.com",
        "hindex": 13,
        "hindex5y": 13,
        "i10index": 14,
        "i10index5y": 13,
        "interests": [
            "Wireless networks",
            "Cloud Computing",
            "Big Data",
            "Distributed Systems",
            "Internet of Things"
        ],
        "npubs": 42
    },
    "Ralf Steinmetz": {
        "affiliation": "TU Darmstadt",
        "citedby": {
            "2017-11-24": 17102
        },
        "email": "@kom.tu-darmstadt.de",
        "hindex": 53,
        "hindex5y": 34,
        "i10index": 306,
        "i10index5y": 153,
        "interests": [
            "Internet",
            "Adaptive Systems",
            "Overlay Communications & SDN",
            "Distributed Sensing",
            "Knowledge Media & Serious Games"
        ],
        "npubs": 1067
    },
    "Ramya Raghavendra": {
        "affiliation": "IBM TJ Watson Research Center, USA",
        "citedby": {
            "2017-11-19": 1379
        },
        "email": "@us.ibm.com",
        "hindex": 15,
        "hindex5y": 11,
        "i10index": 18,
        "i10index5y": 12,
        "interests": [],
        "npubs": 64
    },
    "Rayman Preet Singh": {
        "affiliation": "Amazon",
        "citedby": {
            "2017-11-24": 180
        },
        "email": "@uwaterloo.ca",
        "hindex": 7,
        "hindex5y": 7,
        "i10index": 7,
        "i10index5y": 6,
        "interests": [
            "Distributed Systems"
        ],
        "npubs": 16
    },
    "Riza O. Suminto": {
        "citedby": {
            "2018-04-03": 38
        },
        "email": "@cs.uchicago.edu",
        "hindex": 2,
        "hindex5y": 2,
        "i10index": 1,
        "i10index5y": 1,
        "interests": [
            "Distributed System",
            "Cloud Computing"
        ],
        "npubs": 8
    },
    "Rodrigo Bruno": {
        "citedby": {
            "2018-04-24": 20
        },
        "email": "@gsd.inesc-id.pt",
        "hindex": 3,
        "hindex5y": 3,
        "i10index": 0,
        "i10index5y": 0,
        "interests": [
            "Distributed Systems",
            "Virtualization",
            "Memory Management",
            "P2P Networks"
        ],
        "npubs": 11
    },
    "Rodrigo Fonseca": {
        "affiliation": "Brown University",
        "citedby": {
            "2017-11-24": 6533
        },
        "email": "@cs.brown.edu",
        "hindex": 32,
        "hindex5y": 27,
        "i10index": 56,
        "i10index5y": 42,
        "interests": [
            "Networking",
            "Distributed Systems",
            "Operating Systems"
        ],
        "npubs": 98
    },
    "Roman Vitenberg": "",
    "Rong Chen": {
        "affiliation": "Shanghai Jiao Tong University, China",
        "citedby": {
            "2017-11-19": 1321
        },
        "email": "@sjtu.edu.cn",
        "hindex": 15,
        "hindex5y": 15,
        "i10index": 18,
        "i10index5y": 17,
        "interests": [
            "Large-scale Graph Processing",
            "Distributed Systems",
            "Virtualization"
        ],
        "npubs": 36
    },
    "Roy Campbell": {
        "affiliation": "University of Illinois Urbana-Champaign, USA",
        "citedby": {
            "2017-11-19": 19083
        },
        "email": "@illinois.edu",
        "hindex": 66,
        "hindex5y": 39,
        "i10index": 260,
        "i10index5y": 115,
        "interests": [
            "operating systems",
            "ubiquitous computing",
            "cloud computing",
            "distributed systems",
            "security"
        ],
        "npubs": 734
    },
    "Ruben Mayer": {
        "citedby": {
            "2017-11-24": 72
        },
        "email": "@ipvs.uni-stuttgart.de",
        "hindex": 5,
        "hindex5y": 5,
        "i10index": 2,
        "i10index5y": 2,
        "interests": [],
        "npubs": 19
    },
    "Rui Oliveira": {
        "affiliation": "Universidade do Minho, Portugal",
        "citedby": {
            "2017-11-19": 1303
        },
        "email": "@di.uminho.pt",
        "hindex": 19,
        "hindex5y": 12,
        "i10index": 39,
        "i10index5y": 17,
        "interests": [
            "Distributed Systems",
            "Dependability",
            "Cloud Computing",
            "Large Scale Data Management"
        ],
        "npubs": 126
    },
    "Ruichuan Chen": {
        "affiliation": "NOKIA Bell Labs",
        "citedby": {
            "2017-11-24": 535
        },
        "email": "@ruichuan.org",
        "hindex": 14,
        "hindex5y": 11,
        "i10index": 14,
        "i10index5y": 11,
        "interests": [
            "Cloud computing",
            "Data analytics"
        ],
        "npubs": 37
    },
    "Rüdiger Kapitza": {
        "affiliation": "TU Braunschweig, Germany",
        "citedby": {
            "2017-11-19": 1427
        },
        "email": "@ibr.cs.tu-bs.de",
        "hindex": 21,
        "hindex5y": 17,
        "i10index": 46,
        "i10index5y": 31,
        "interests": [
            "Distributed systems",
            "Dependable systems"
        ],
        "npubs": 153
    },
    "Sachandhan Ganesh": {
        "affiliation": "Purdue University",
        "citedby": {
            "2017-11-24": 0
        },
        "email": "@purdue.edu",
        "hindex": 0,
        "hindex5y": 0,
        "i10index": 0,
        "i10index5y": 0,
        "interests": [
            "Bioinformatics",
            "Machine Learning"
        ],
        "npubs": 2
    },
    "Sameh Elnikety": {
        "citedby": {
            "2017-11-24": 2937
        },
        "email": "@microsoft.com",
        "hindex": 25,
        "hindex5y": 22,
        "i10index": 37,
        "i10index5y": 33,
        "interests": [],
        "npubs": 90
    },
    "Saurabh Bagchi": {
        "affiliation": "Purdue University",
        "citedby": {
            "2017-11-24": 5305
        },
        "email": "@purdue.edu",
        "hindex": 38,
        "hindex5y": 30,
        "i10index": 95,
        "i10index5y": 75,
        "interests": [
            "Distributed Systems",
            "Dependable Computing",
            "Internet of Things"
        ],
        "npubs": 341
    },
    "Valerio Schiavoni": {
        "affiliation": "University of Neuchatel",
        "citedby": {
            "2017-11-24": 491
        },
        "email": "@unine.ch",
        "hindex": 8,
        "hindex5y": 8,
        "i10index": 8,
        "i10index5y": 7,
        "interests": [
            "Computer Science",
            "Distributed Systems"
        ],
        "npubs": 42
    },
    "Somali Chaterji": {
        "affiliation": "Purdue University",
        "citedby": {
            "2017-11-24": 739
        },
        "email": "@purdue.edu",
        "hindex": 8,
        "hindex5y": 8,
        "i10index": 7,
        "i10index5y": 6,
        "interests": [
            "Computational Genomics",
            "Nanobiotechnology",
            "Mechanobiology",
            "Molecular Engineering",
            "Systems Engineering"
        ],
        "npubs": 37
    },
    "Sonia Ben Mokhtar": {
        "affiliation": "LIRIS-CNRS, France",
        "citedby": {
            "2017-11-19": 1457
        },
        "email": "@liris.cnrs.fr",
        "hindex": 20,
        "hindex5y": 16,
        "i10index": 30,
        "i10index5y": 27,
        "interests": [
            "Distributed systems",
            "Fault tolerance",
            "Mobile systems",
            "Privacy"
        ],
        "npubs": 87
    },
    "Subrata Mitra": {
        "affiliation": "Adobe Research",
        "citedby": {
            "2017-11-24": 99
        },
        "email": "@adobe.com",
        "hindex": 6,
        "hindex5y": 6,
        "i10index": 4,
        "i10index5y": 4,
        "interests": [
            "Cloud Computing",
            "High Performance Computing",
            "Software Engineering"
        ],
        "npubs": 22
    },
    "Taesoo Kim": {
        "affiliation": "Georgia Institute of Technology, USA",
        "citedby": {
            "2017-11-19": 8496
        },
        "email": "@gatech.edu",
        "hindex": 42,
        "hindex5y": 32,
        "i10index": 241,
        "i10index5y": 174,
        "interests": [
            "Security",
            "Operating System",
            "System"
        ],
        "npubs": 829
    },
    "Thorsten Strufe": "",
    "Tiago Oliveira": "",
    "Timothy Wood": {
        "affiliation": "George Washington University, USA",
        "citedby": {
            "2017-11-19": 5305
        },
        "email": "@gwu.edu",
        "hindex": 28,
        "hindex5y": 27,
        "i10index": 39,
        "i10index5y": 39,
        "interests": [
            "Cloud Computing",
            "Virtualization",
            "Distributed Systems",
            "Network Function Virtualization"
        ],
        "npubs": 65
    },
    "Tobias Erbshäußer": "",
    "Tony Suo": {
        "citedby": {
            "2018-04-03": 1
        },
        "email": "@mavs.utah.edu",
        "hindex": 1,
        "hindex5y": 1,
        "i10index": 1,
        "i10index5y": 1,
        "interests": [
            "Operating System",
            "Container",
            "Cloud Computing",
            "Virtualization",
            "Serverless architecture"
        ],
        "npubs": 3
    },
    "Travis Harrison": {
        "citedby": {
            "2017-11-24": 2652
        },
        "email": "@anl.gov",
        "hindex": 19,
        "hindex5y": 16,
        "i10index": 21,
        "i10index5y": 18,
        "interests": [],
        "npubs": 48
    },
    "Umakishore Ramachandran": {
        "affiliation": "Georgia Institute of Technology",
        "citedby": {
            "2017-11-24": 3424
        },
        "email": "@cc.gatech.edu",
        "hindex": 31,
        "hindex5y": 16,
        "i10index": 78,
        "i10index5y": 29,
        "interests": [
            "embedded and pervasive systems",
            "parallel and distributed systems",
            "computer architecture",
            "operating systems"
        ],
        "npubs": 220
    },
    "Vicent Sanz Marco": "",
    "Vinod Muthusamy": {
        "affiliation": "IBM T.J. Watson Research Center",
        "citedby": {
            "2017-11-24": 1230
        },
        "email": "@us.ibm.com",
        "hindex": 19,
        "hindex5y": 15,
        "i10index": 26,
        "i10index5y": 21,
        "interests": [
            "event processing",
            "business process management",
            "distributed systems"
        ],
        "npubs": 85
    },
    "Volker Hilt": {
        "citedby": {
            "2017-11-24": 2234
        },
        "email": "@nokia-bell-labs.com",
        "hindex": 24,
        "hindex5y": 20,
        "i10index": 41,
        "i10index5y": 31,
        "interests": [],
        "npubs": 137
    },
    "Wolfgang Gerlach": {
        "citedby": {
            "2017-11-24": 483
        },
        "email": "@mcs.anl.gov",
        "hindex": 11,
        "hindex5y": 10,
        "i10index": 12,
        "i10index5y": 10,
        "interests": [
            "Internet of Things",
            "Bioinformatics"
        ],
        "npubs": 21
    },
    "Wouter Joosen": "",
    "Xavier Defago": {
        "affiliation": "University of Tokyo, Japan",
        "citedby": {
            "2017-11-19": 3117
        },
        "email": "@c.titech.ac.jp",
        "hindex": 27,
        "hindex5y": 16,
        "i10index": 54,
        "i10index5y": 26,
        "interests": [
            "Distributed systems",
            "Distributed algorithms",
            "Cooperative robotics",
            "Fault-tolerance"
        ],
        "npubs": 149
    },
    "Yong Zhao": {
        "citedby": {
            "2017-11-24": 31
        },
        "email": "@uta.edu",
        "hindex": 2,
        "hindex5y": 2,
        "i10index": 1,
        "i10index5y": 1,
        "interests": [
            "Data Centers",
            "Cloud Computing",
            "Resource Management on Heterogeneous Clusters"
        ],
        "npubs": 5
    },
    "Yuxiong He": {
        "affiliation": "Microsoft Research",
        "citedby": {
            "2017-11-24": 1135
        },
        "email": "@microsoft.com",
        "hindex": 20,
        "hindex5y": 18,
        "i10index": 28,
        "i10index5y": 26,
        "interests": [
            "Algorithm",
            "parallel processing",
            "computer systems",
            "scheduling"
        ],
        "npubs": 89
    },
    "Zheng Wang": {
        "citedby": {
            "2017-11-24": 851
        },
        "email": "@lancaster.ac.uk",
        "hindex": 13,
        "hindex5y": 11,
        "i10index": 13,
        "i10index5y": 12,
        "interests": [
            "Compiler",
            "code optimization",
            "parallelization",
            "parallel computing"
        ],
        "npubs": 64
    }
}
