# Supplementary material for: A survey of accepted authors in computer systems conferences
Source: PeerJ Comput Sci. 2020 Sep 28;6:e299. doi: 10.7717/peerj-cs.299 (PMC7924675; doi:10.7717/peerj-cs.299)
Supplement: Supplemental Information 2 — This is a snapshot of the github repository that includes the data and source code required to reproduce this paper (except for confidential survey data). The snapshot represents commit 6663a253f1ac4dc351a78ccc74c0de80c7cc06ad of http://github.com/eitanf/sysconf. The most pertinent article files are under pubs/diversity-survey/. [file peerj-cs-06-299-s002.bz2 › sysconf/data/authors/KDD.json]

{
    "Abdullah Mueen": {
        "affiliation": "University of New Mexico",
        "citedby": {
            "2017-07-28": 2021,
            "2017-08-13": 2067
        },
        "email": "@cs.unm.edu",
        "hindex": 18,
        "hindex5y": 18,
        "i10index": 24,
        "i10index5y": 24,
        "interests": [
            "Data Mining",
            "Time Series",
            "Artificial Intelligence"
        ],
        "npubs": 61
    },
    "Abhimanyu Das": {
        "affiliation": "Google",
        "citedby": {
            "2017-07-28": 616,
            "2017-08-13": 620
        },
        "email": "",
        "hindex": 10,
        "hindex5y": 8,
        "i10index": 10,
        "i10index5y": 7,
        "interests": [
            "Theory",
            "Machine Learning"
        ],
        "npubs": 32
    },
    "Abhishek Gupta": {
        "affiliation": "LinkedIn",
        "citedby": {
            "2017-07-28": 89,
            "2017-08-13": 96
        },
        "email": "@linkedin.com",
        "hindex": 6,
        "hindex5y": 6,
        "i10index": 5,
        "i10index5y": 5,
        "interests": [
            "Search",
            "Personalization",
            "Product",
            "AI",
            "Machine Learning"
        ],
        "npubs": 43
    },
    "Ad Feelders": {
        "affiliation": "Universiteit Utrecht",
        "citedby": {
            "2017-07-28": 1527,
            "2017-08-13": 1529
        },
        "email": "@uu.nl",
        "hindex": 22,
        "hindex5y": 14,
        "i10index": 35,
        "i10index5y": 22,
        "interests": [
            "data mining",
            "machine learning",
            "pattern recognition"
        ],
        "npubs": 141
    },
    "Adith Swaminathan": {
        "affiliation": "Cornell University",
        "citedby": {
            "2017-07-28": 139,
            "2017-08-13": 141
        },
        "email": "@microsoft.com",
        "hindex": 7,
        "hindex5y": 7,
        "i10index": 5,
        "i10index5y": 5,
        "interests": [
            "Machine Learning"
        ],
        "npubs": 19
    },
    "Aditya Bhaskara": {
        "affiliation": "University of Utah",
        "citedby": {
            "2017-07-28": 654,
            "2017-08-13": 660
        },
        "email": "@cs.utah.edu",
        "hindex": 10,
        "hindex5y": 10,
        "i10index": 12,
        "i10index5y": 12,
        "interests": [
            "Theoretical Computer Science",
            "Machine Learning"
        ],
        "npubs": 26
    },
    "Aidong Zhang": {
        "affiliation": "State University of New York at Buffalo",
        "citedby": {
            "2017-07-29": 8959,
            "2017-08-13": 9182
        },
        "email": "@buffalo.edu",
        "hindex": 40,
        "hindex5y": 26,
        "i10index": 168,
        "i10index5y": 85,
        "interests": [
            "Data Mining",
            "Bioinformatics",
            "Databases",
            "Multimedia"
        ],
        "npubs": 830
    },
    "Akshay Krishnamurthy": {
        "affiliation": "University of Massachusetts Amherst",
        "citedby": {
            "2017-07-29": 590,
            "2017-08-13": 601
        },
        "email": "@cs.umass.edu",
        "hindex": 13,
        "hindex5y": 13,
        "i10index": 17,
        "i10index5y": 17,
        "interests": [
            "Machine Learning"
        ],
        "npubs": 45
    },
    "Akshay Soni": {
        "affiliation": "Yahoo Research",
        "citedby": {
            "2017-07-29": 132,
            "2017-08-13": 132
        },
        "email": "@yahoo-inc.com",
        "hindex": 7,
        "hindex5y": 7,
        "i10index": 4,
        "i10index5y": 4,
        "interests": [
            "Machine Learning",
            "Recommendation",
            "Ranking",
            "Compressive Sensing"
        ],
        "npubs": 32
    },
    "Albert Bifet": {
        "affiliation": "Telecom ParisTech",
        "citedby": {
            "2017-07-28": 5038,
            "2017-08-13": 5124
        },
        "email": "@telecom-paristech.fr",
        "hindex": 31,
        "hindex5y": 29,
        "i10index": 53,
        "i10index5y": 51,
        "interests": [
            "Data Stream Mining",
            "Big Data",
            "IoT Analytics",
            "Data Science"
        ],
        "npubs": 123
    },
    "Alessandro Bozzon": {
        "affiliation": "Delft University of Technology",
        "citedby": {
            "2017-07-28": 1244,
            "2017-08-13": 1253
        },
        "email": "@tudelft.nl",
        "hindex": 17,
        "hindex5y": 16,
        "i10index": 32,
        "i10index5y": 26,
        "interests": [
            "Web Data Management",
            "Information Retrieval",
            "Human Computation",
            "Crowdsourcing",
            "Web Engineering"
        ],
        "npubs": 141
    },
    "Alessandro Epasto": {
        "affiliation": "Google Research",
        "citedby": {
            "2017-07-28": 213,
            "2017-08-13": 223
        },
        "email": "@google.com",
        "hindex": 6,
        "hindex5y": 6,
        "i10index": 6,
        "i10index5y": 6,
        "interests": [
            "Data Mining",
            "Social Networks",
            "Algorithms."
        ],
        "npubs": 18
    },
    "Alessio Conte": {
        "affiliation": "University of Pisa",
        "citedby": {
            "2017-07-29": 12,
            "2017-08-13": 17
        },
        "email": "@di.unipi.it",
        "hindex": 3,
        "hindex5y": 3,
        "i10index": 0,
        "i10index5y": 0,
        "interests": [
            "Computer Science",
            "Graph Algorithms",
            "Enumeration Algorithms",
            "Real-World Networks"
        ],
        "npubs": 13
    },
    "Alex Beutel": {
        "affiliation": "Google",
        "citedby": {
            "2017-07-28": 690,
            "2017-08-13": 708
        },
        "email": "@google.com",
        "hindex": 14,
        "hindex5y": 14,
        "i10index": 18,
        "i10index5y": 18,
        "interests": [
            "Computer Science",
            "Data Mining",
            "Machine Learning"
        ],
        "npubs": 44
    },
    "Alex Deng": {
        "affiliation": "Microsoft",
        "citedby": {
            "2017-07-28": 341,
            "2017-08-13": 357
        },
        "email": "@microsoft.com",
        "hindex": 8,
        "hindex5y": 8,
        "i10index": 7,
        "i10index5y": 7,
        "interests": [],
        "npubs": 19
    },
    "Alex Fabrikant": {
        "affiliation": "Google Research",
        "citedby": {
            "2017-07-28": 1848,
            "2017-08-13": 1852
        },
        "email": "@google.com",
        "hindex": 11,
        "hindex5y": 11,
        "i10index": 12,
        "i10index5y": 12,
        "interests": [
            "applied algorithms",
            "social networks",
            "networking",
            "algorithmic game theory"
        ],
        "npubs": 16
    },
    "Alina Ene": {
        "affiliation": "Boston University",
        "citedby": {
            "2018-03-07": 769
        },
        "email": "@bu.edu",
        "hindex": 12,
        "hindex5y": 12,
        "i10index": 15,
        "i10index5y": 14,
        "interests": [
            "Theoretical Computer Science"
        ],
        "npubs": 41
    },
    "Ambuj Singh": "",
    "Amin Karbasi": {
        "affiliation": "Yale University",
        "citedby": {
            "2017-07-28": 760,
            "2017-08-13": 769
        },
        "email": "@yale.edu",
        "hindex": 15,
        "hindex5y": 14,
        "i10index": 26,
        "i10index5y": 24,
        "interests": [
            "Large Scale Networks",
            "Machine Learning",
            "Information Processing",
            "Graphical Models"
        ],
        "npubs": 70
    },
    "Amin Mantrach": {
        "affiliation": "Yahoo!",
        "citedby": {
            "2017-07-28": 328,
            "2017-08-13": 330
        },
        "email": "@criteo.com",
        "hindex": 9,
        "hindex5y": 9,
        "i10index": 9,
        "i10index5y": 9,
        "interests": [
            "Machine Learning"
        ],
        "npubs": 33
    },
    "Amit Dhurandhar": {
        "affiliation": "IBM TJ Watson",
        "citedby": {
            "2017-07-28": 146,
            "2017-08-13": 147
        },
        "email": "@us.ibm.com",
        "hindex": 6,
        "hindex5y": 5,
        "i10index": 4,
        "i10index5y": 3,
        "interests": [
            "artificial intelligence",
            "machine learning",
            "data mining"
        ],
        "npubs": 56
    },
    "Amol Ghoting": {
        "affiliation": "LinkedIn Corporation",
        "citedby": {
            "2017-07-28": 1485,
            "2017-08-13": 1491
        },
        "email": "@aexp.com",
        "hindex": 18,
        "hindex5y": 15,
        "i10index": 25,
        "i10index5y": 20,
        "interests": [
            "Data Mining",
            "data management",
            "high performance computing",
            "architecture-conscious algorithms",
            "machine learning"
        ],
        "npubs": 58
    },
    "Ananthram Swami": "",
    "Andras A. Benczur": {
        "affiliation": "Institute for Computer Science and Control, Hungarian Academy of Sciences",
        "citedby": {
            "2017-07-28": 1918,
            "2017-08-13": 1928
        },
        "email": "@sztaki.hu",
        "hindex": 21,
        "hindex5y": 16,
        "i10index": 42,
        "i10index5y": 26,
        "interests": [
            "big data",
            "data mining",
            "information retrieval"
        ],
        "npubs": 145
    },
    "Andreas Hotho": {
        "affiliation": "University of Wuerzburg",
        "citedby": {
            "2017-07-28": 10972,
            "2017-08-13": 11005
        },
        "email": "@informatik.uni-wuerzburg.de",
        "hindex": 47,
        "hindex5y": 33,
        "i10index": 92,
        "i10index5y": 74,
        "interests": [
            "Data Science",
            "Data Mining",
            "Information Retrieval",
            "Semantic Web Mining",
            "Social Media Analysis"
        ],
        "npubs": 255
    },
    "Andrew Haines": "",
    "Andrew McCallum": {
        "affiliation": "University of Massachusetts Amherst",
        "citedby": {
            "2017-07-29": 53783,
            "2017-08-13": 54013
        },
        "email": "@cs.umass.edu",
        "hindex": 91,
        "hindex5y": 68,
        "i10index": 201,
        "i10index5y": 174,
        "interests": [
            "Machine Learning",
            "Natural Language Processing",
            "Information Extraction",
            "Artificial Intelligence",
            "Social Network Analysis"
        ],
        "npubs": 379
    },
    "Aneesh Sharma": {
        "affiliation": "Twitter Inc",
        "citedby": {
            "2017-07-29": 941,
            "2017-08-13": 952
        },
        "email": "@twitter.com",
        "hindex": 8,
        "hindex5y": 8,
        "i10index": 8,
        "i10index5y": 8,
        "interests": [
            "Social and Information networks",
            "Algorithms"
        ],
        "npubs": 20
    },
    "Aniket Kittur": {
        "affiliation": "CMU Carnegie Mellon University",
        "citedby": {
            "2017-07-29": 7308,
            "2017-08-13": 7344
        },
        "email": "@cs.cmu.edu",
        "hindex": 35,
        "hindex5y": 34,
        "i10index": 55,
        "i10index5y": 51,
        "interests": [
            "Human-Computer Interaction",
            "Social Computing",
            "Crowdsourcing",
            "Sensemaking",
            "Visualization"
        ],
        "npubs": 99
    },
    "Anil K. Jain": {
        "affiliation": "Michigan State University",
        "citedby": {
            "2018-03-07": 174049
        },
        "email": "@cse.msu.edu",
        "hindex": 171,
        "hindex5y": 115,
        "i10index": 630,
        "i10index5y": 471,
        "interests": [
            "Biometrics",
            "Computer vision",
            "Pattern recognition",
            "Machine learning",
            "Image processing"
        ],
        "npubs": 919
    },
    "Anil Kumar Vullikanti": {
        "affiliation": "Virginia Tech",
        "citedby": {
            "2017-07-28": 5963,
            "2017-08-13": 5988
        },
        "email": "@vt.edu",
        "hindex": 31,
        "hindex5y": 26,
        "i10index": 73,
        "i10index5y": 60,
        "interests": [
            "Computer science",
            "wireless networks",
            "Social networks"
        ],
        "npubs": 181
    },
    "Anirban Dasgupta": {
        "affiliation": "IIT Gandhinagar",
        "citedby": {
            "2017-07-28": 4846,
            "2017-08-13": 4884
        },
        "email": "@iitgn.ac.in",
        "hindex": 24,
        "hindex5y": 23,
        "i10index": 43,
        "i10index5y": 39,
        "interests": [
            "algorithms",
            "data mining",
            "social networks"
        ],
        "npubs": 110
    },
    "Anirban Majumder": {
        "affiliation": "Amazon",
        "citedby": {
            "2017-07-28": 155,
            "2017-08-13": 157
        },
        "email": "@sandia.gov",
        "hindex": 6,
        "hindex5y": 6,
        "i10index": 4,
        "i10index5y": 4,
        "interests": [
            "Mobile Robots",
            "Biomechanics",
            "Human-robot Interaction"
        ],
        "npubs": 39
    },
    "Ann Ragin": "",
    "Anna Monreale": {
        "affiliation": "University of Pisa",
        "citedby": {
            "2017-07-29": 1252,
            "2017-08-13": 1262
        },
        "email": "@di.unipi.it",
        "hindex": 17,
        "hindex5y": 16,
        "i10index": 22,
        "i10index5y": 22,
        "interests": [
            "Data mining",
            "Privacy"
        ],
        "npubs": 61
    },
    "Anna Squicciarini": {
        "affiliation": "The Pennsylvania State University",
        "citedby": {
            "2017-07-28": 3220,
            "2017-08-13": 3301
        },
        "email": "@psu.edu",
        "hindex": 30,
        "hindex5y": 25,
        "i10index": 66,
        "i10index5y": 48,
        "interests": [],
        "npubs": 218
    },
    "Anna Tschiffely": "",
    "Anshumali Shrivastava": {
        "affiliation": "Rice University",
        "citedby": {
            "2017-07-29": 439,
            "2017-08-13": 470
        },
        "email": "@rice.edu",
        "hindex": 10,
        "hindex5y": 10,
        "i10index": 11,
        "i10index5y": 11,
        "interests": [
            "Machine Learning",
            "Large Scale Data Mining",
            "Information Retrieval"
        ],
        "npubs": 41
    },
    "Anthony Wirth": {
        "affiliation": "The University of Melbourne",
        "citedby": {
            "2017-07-28": 1399,
            "2017-08-13": 1402
        },
        "email": "@unimelb.edu.au",
        "hindex": 16,
        "hindex5y": 12,
        "i10index": 21,
        "i10index5y": 16,
        "interests": [
            "Algorithms"
        ],
        "npubs": 54
    },
    "Antti Ukkonen": {
        "affiliation": "Finnish Institute of Occupational Health",
        "citedby": {
            "2017-07-28": 1047,
            "2017-08-13": 1079
        },
        "email": "@ttl.fi",
        "hindex": 13,
        "hindex5y": 12,
        "i10index": 15,
        "i10index5y": 13,
        "interests": [
            "data analysis algorithms",
            "crowdsourcing and human computation",
            "applied data science"
        ],
        "npubs": 48
    },
    "Aram Galstyan": {
        "affiliation": "USC/ISI",
        "citedby": {
            "2017-07-28": 3066,
            "2017-08-13": 3082
        },
        "email": "@isi.edu",
        "hindex": 27,
        "hindex5y": 22,
        "i10index": 52,
        "i10index5y": 38,
        "interests": [
            "machine learning",
            "complex networks",
            "statistical physics"
        ],
        "npubs": 124
    },
    "Ari Kobren": {
        "affiliation": "University of Massachusetts Amherst",
        "citedby": {
            "2017-07-29": 19,
            "2017-08-13": 21
        },
        "email": "@cs.umass.edu",
        "hindex": 3,
        "hindex5y": 3,
        "i10index": 1,
        "i10index5y": 1,
        "interests": [
            "Machine Learning",
            "Artificial Intelligence",
            "Clustering"
        ],
        "npubs": 7
    },
    "Arindam Banerjee": {
        "affiliation": "University of Minnesota",
        "citedby": {
            "2017-07-28": 12099,
            "2017-08-13": 12183
        },
        "email": "@cs.umn.edu",
        "hindex": 40,
        "hindex5y": 33,
        "i10index": 81,
        "i10index5y": 70,
        "interests": [
            "Machine Learning",
            "Data Mining"
        ],
        "npubs": 239
    },
    "Aris Anagnostopoulos": {
        "affiliation": "Sapienza University of Rome",
        "citedby": {
            "2017-07-28": 2146,
            "2017-08-13": 2173
        },
        "email": "@dis.uniroma1.it",
        "hindex": 19,
        "hindex5y": 18,
        "i10index": 25,
        "i10index5y": 21,
        "interests": [
            "Algorithms",
            "Data Mining"
        ],
        "npubs": 56
    },
    "Aristides Gionis": {
        "affiliation": "Aalto University",
        "citedby": {
            "2017-07-28": 12718,
            "2017-08-13": 12810
        },
        "email": "@aalto.fi",
        "hindex": 45,
        "hindex5y": 40,
        "i10index": 96,
        "i10index5y": 82,
        "interests": [
            "data mining",
            "graph mining",
            "social-network analysis",
            "web mining",
            "algorithmic data analysis"
        ],
        "npubs": 219
    },
    "Arno Siebes": "",
    "Assaf Schuster": {
        "affiliation": "Technion",
        "citedby": {
            "2017-07-28": 6117,
            "2017-08-13": 6145
        },
        "email": "@cs.technion.ac.il",
        "hindex": 44,
        "hindex5y": 29,
        "i10index": 108,
        "i10index5y": 62,
        "interests": [
            "Scalability",
            "Big Data",
            "Security"
        ],
        "npubs": 263
    },
    "Austin R. Benson": {
        "affiliation": "Stanford University",
        "citedby": {
            "2017-07-29": 231,
            "2017-08-13": 234
        },
        "email": "@cs.cornell.edu",
        "hindex": 7,
        "hindex5y": 7,
        "i10index": 6,
        "i10index5y": 6,
        "interests": [
            "network science",
            "data mining",
            "algorithms",
            "matrix and tensor computations"
        ],
        "npubs": 24
    },
    "Aviv Yehezkel": {
        "affiliation": "Technion",
        "citedby": {
            "2017-07-29": 15,
            "2017-08-13": 15
        },
        "email": "@cs.technion.ac.il",
        "hindex": 2,
        "hindex5y": 2,
        "i10index": 0,
        "i10index5y": 0,
        "interests": [
            "Computer Networks",
            "Big Data",
            "Streaming Algorithms",
            "Probabilistic Algorithms",
            "Estimation Theory"
        ],
        "npubs": 5
    },
    "Ayhan Demiriz": {
        "affiliation": "Gebze Technical University",
        "citedby": {
            "2017-07-28": 2394,
            "2017-08-13": 2401
        },
        "email": "@gtu.edu.tr",
        "hindex": 14,
        "hindex5y": 11,
        "i10index": 16,
        "i10index5y": 12,
        "interests": [
            "Machine Learning",
            "Optimization",
            "Data Mining"
        ],
        "npubs": 38
    },
    "B. Aditya Prakash": {
        "affiliation": "Virginia Tech",
        "citedby": {
            "2017-07-28": 1697,
            "2017-08-13": 1778
        },
        "email": "@cs.cmu.edu",
        "hindex": 22,
        "hindex5y": 19,
        "i10index": 31,
        "i10index5y": 30,
        "interests": [
            "Data Mining",
            "Applied Machine Learning",
            "Databases"
        ],
        "npubs": 95
    },
    "B. Barla Cambazoglu": {
        "affiliation": "NTENT Inc.",
        "citedby": {
            "2017-07-28": 1897,
            "2017-08-13": 1914
        },
        "email": "@yahoo-inc.com",
        "hindex": 29,
        "hindex5y": 22,
        "i10index": 50,
        "i10index5y": 46,
        "interests": [
            "Information retrieval",
            "Web search",
            "Distributed computing",
            "Data mining"
        ],
        "npubs": 97
    },
    "Baharan Mirzasoleiman": {
        "affiliation": "Swiss Federal Institute of Technology, Zürich",
        "citedby": {
            "2017-07-28": 367,
            "2017-08-13": 374
        },
        "email": "@inf.ethz.ch",
        "hindex": 9,
        "hindex5y": 9,
        "i10index": 8,
        "i10index5y": 8,
        "interests": [
            "Data Mining",
            "Machine Learning",
            "Submodularity",
            "Social Networks"
        ],
        "npubs": 18
    },
    "Bee-Chung Chen": "",
    "Ben Kao": {
        "affiliation": "The University of Hong Kong",
        "citedby": {
            "2017-07-28": 5891,
            "2017-08-13": 5912
        },
        "email": "@cs.hku.hk",
        "hindex": 39,
        "hindex5y": 24,
        "i10index": 77,
        "i10index5y": 45,
        "interests": [
            "Database"
        ],
        "npubs": 162
    },
    "Benjamin C. M. Fung": {
        "affiliation": "McGill University",
        "citedby": {
            "2017-07-28": 5734,
            "2017-08-13": 5799
        },
        "email": "@mcgill.ca",
        "hindex": 36,
        "hindex5y": 33,
        "i10index": 59,
        "i10index5y": 57,
        "interests": [
            "Data mining",
            "data privacy",
            "crime investigation",
            "authorship analysis"
        ],
        "npubs": 115
    },
    "Benjamin Moseley": {
        "affiliation": "Washington University in St. Louis",
        "citedby": {
            "2017-07-28": 1145,
            "2017-08-13": 1157
        },
        "email": "@wustl.edu",
        "hindex": 17,
        "hindex5y": 14,
        "i10index": 20,
        "i10index5y": 20,
        "interests": [
            "Theoretical Computer Science",
            "Algorithms for Large Data",
            "Operations Research",
            "Parallel Computing",
            "Machine Learning"
        ],
        "npubs": 67
    },
    "Bernhard Pfahringer": {
        "affiliation": "University of Waikato",
        "citedby": {
            "2017-07-28": 21743,
            "2017-08-13": 21926
        },
        "email": "@auckland.ac.nz",
        "hindex": 37,
        "hindex5y": 32,
        "i10index": 84,
        "i10index5y": 62,
        "interests": [
            "Machine Learning",
            "Data Mining"
        ],
        "npubs": 215
    },
    "Bin Cui": {
        "affiliation": "Peking University",
        "citedby": {
            "2017-07-28": 2676,
            "2017-08-13": 2713
        },
        "email": "@pku.edu.cn",
        "hindex": 29,
        "hindex5y": 27,
        "i10index": 69,
        "i10index5y": 58,
        "interests": [
            "Database",
            "Big Data analytics"
        ],
        "npubs": 155
    },
    "Bin Gao": {
        "affiliation": "Microsoft Research",
        "citedby": {
            "2017-07-28": 1382,
            "2017-08-13": 1401
        },
        "email": "@microsoft.com",
        "hindex": 19,
        "hindex5y": 16,
        "i10index": 32,
        "i10index5y": 28,
        "interests": [
            "Machine Learning",
            "Information Retrieval",
            "Data Mining",
            "Online Advertising"
        ],
        "npubs": 69
    },
    "Bin Gu": {
        "affiliation": "University of Texas at Arlington",
        "citedby": {
            "2018-03-07": 1580
        },
        "email": "@nuist.edu.cn",
        "hindex": 11,
        "hindex5y": 11,
        "i10index": 12,
        "i10index5y": 11,
        "interests": [
            "machine learning"
        ],
        "npubs": 35
    },
    "Bo Li": {
        "citedby": {
            "2018-01-08": 1251
        },
        "email": "@tsinghua.edu.cn",
        "hindex": 13,
        "hindex5y": 11,
        "i10index": 13,
        "i10index5y": 11,
        "interests": [
            "Statistics",
            "Economics",
            "Management Science",
            "Marketing"
        ],
        "npubs": 30
    },
    "Bo Long": {
        "affiliation": "Yahoo! Labs",
        "citedby": {
            "2018-03-07": 4003
        },
        "email": "@linkedin.com",
        "hindex": 30,
        "hindex5y": 25,
        "i10index": 66,
        "i10index5y": 56,
        "interests": [
            "data mining",
            "machine learning"
        ],
        "npubs": 182
    },
    "Bo Zhao": {
        "affiliation": "Pinterest",
        "citedby": {
            "2017-07-29": 1143,
            "2017-08-13": 1177
        },
        "email": "@pinterest.com",
        "hindex": 15,
        "hindex5y": 13,
        "i10index": 20,
        "i10index5y": 19,
        "interests": [
            "Machine Learning",
            "Data Mining",
            "Recommender Systems",
            "Text Mining"
        ],
        "npubs": 42
    },
    "Boi Faltings": {
        "affiliation": "Ecole Polytechnique Federale de Lausanne",
        "citedby": {
            "2017-07-28": 26243,
            "2017-08-13": 26312
        },
        "email": "@epfl.ch",
        "hindex": 57,
        "hindex5y": 31,
        "i10index": 227,
        "i10index5y": 98,
        "interests": [
            "Artificial Intelligence"
        ],
        "npubs": 561
    },
    "Bokai Cao": {
        "affiliation": "University of Illinois at Chicago",
        "citedby": {
            "2017-07-29": 171,
            "2017-08-13": 181
        },
        "email": "@uic.edu",
        "hindex": 6,
        "hindex5y": 6,
        "i10index": 4,
        "i10index5y": 4,
        "interests": [
            "Machine Learning",
            "Data Mining"
        ],
        "npubs": 28
    },
    "Bolin Ding": {
        "affiliation": "Microsoft Research",
        "citedby": {
            "2017-07-28": 2424,
            "2017-08-13": 2444
        },
        "email": "@microsoft.com",
        "hindex": 24,
        "hindex5y": 22,
        "i10index": 37,
        "i10index5y": 36,
        "interests": [
            "Databases",
            "Data Mining",
            "Data Privacy",
            "Algorithms"
        ],
        "npubs": 61
    },
    "Bruno Abrahao": {
        "affiliation": "Stanford University",
        "citedby": {
            "2017-07-28": 399,
            "2017-08-13": 400
        },
        "email": "@cs.stanford.edu",
        "hindex": 9,
        "hindex5y": 8,
        "i10index": 9,
        "i10index5y": 8,
        "interests": [],
        "npubs": 25
    },
    "Bruno Ribeiro": {
        "affiliation": "Purdue University",
        "citedby": {
            "2017-07-29": 947,
            "2017-08-13": 962
        },
        "email": "@cs.purdue.edu",
        "hindex": 16,
        "hindex5y": 15,
        "i10index": 22,
        "i10index5y": 21,
        "interests": [
            "Machine Learning",
            "Data Mining",
            "Social Network Analysis",
            "Probability Theory"
        ],
        "npubs": 71
    },
    "Bryan Perozzi": {
        "affiliation": "Google Research",
        "citedby": {
            "2017-07-28": 693,
            "2017-08-13": 728
        },
        "email": "@cs.stonybrook.edu",
        "hindex": 9,
        "hindex5y": 9,
        "i10index": 8,
        "i10index5y": 8,
        "interests": [
            "Data mining",
            "Large-scale graph mining",
            "NLP",
            "Machine Learning"
        ],
        "npubs": 20
    },
    "Byron Gao": {
        "affiliation": "Texas State University",
        "citedby": {
            "2017-07-28": 664,
            "2017-08-13": 669
        },
        "email": "@txstate.edu",
        "hindex": 15,
        "hindex5y": 13,
        "i10index": 20,
        "i10index5y": 17,
        "interests": [
            "data mining",
            "databases",
            "information retrieval",
            "bioinformatics"
        ],
        "npubs": 52
    },
    "C. Seshadhri": {
        "affiliation": "University of California, Santa Cruz",
        "citedby": {
            "2017-07-29": 1681,
            "2017-08-13": 1705
        },
        "email": "@ucsc.edu",
        "hindex": 23,
        "hindex5y": 22,
        "i10index": 44,
        "i10index5y": 42,
        "interests": [
            "Theoretical computer science",
            "algorithms",
            "social networks"
        ],
        "npubs": 100
    },
    "Can Wang": {
        "affiliation": "Zhejiang University",
        "citedby": {
            "2017-07-29": 1339,
            "2017-08-13": 1355
        },
        "email": "@zju.edu.cn",
        "hindex": 18,
        "hindex5y": 15,
        "i10index": 24,
        "i10index5y": 22,
        "interests": [
            "information retrieval",
            "machine learning",
            "data mining"
        ],
        "npubs": 37
    },
    "Cao Xiao": {
        "affiliation": "IBM T. J. Watson Research Center",
        "citedby": {
            "2017-07-29": 33,
            "2017-08-13": 35
        },
        "email": "@us.ibm.com",
        "hindex": 2,
        "hindex5y": 2,
        "i10index": 1,
        "i10index5y": 1,
        "interests": [
            "Machine Learning",
            "Data Mining",
            "Healthcare applications"
        ],
        "npubs": 13
    },
    "Caterina Mordente": "",
    "Chang Xu": {
        "affiliation": "University of Technology Sydney",
        "citedby": {
            "2017-07-29": 923,
            "2017-08-13": 949
        },
        "email": "@sydney.edu.au",
        "hindex": 13,
        "hindex5y": 13,
        "i10index": 13,
        "i10index5y": 13,
        "interests": [
            "Artificial Intelligence",
            "Machine Learning",
            "Data Mining"
        ],
        "npubs": 32
    },
    "Chang-Tien Lu": {
        "affiliation": "Virginia Tech",
        "citedby": {
            "2017-07-28": 7876,
            "2017-08-13": 7974
        },
        "email": "@vt.edu",
        "hindex": 31,
        "hindex5y": 27,
        "i10index": 177,
        "i10index5y": 126,
        "interests": [
            "Spatial Data Mining",
            "Geographic Information Science",
            "Information Retrieval",
            "Energy Disaggregation",
            "Intelligent Transportation Systems"
        ],
        "npubs": 1454
    },
    "Chao Zhang": {
        "affiliation": "University of Illinois at Urbana-Champaign",
        "citedby": {
            "2017-07-29": 212,
            "2017-08-13": 229
        },
        "email": "@illinois.edu",
        "hindex": 8,
        "hindex5y": 8,
        "i10index": 6,
        "i10index5y": 6,
        "interests": [
            "Data Mining",
            "Applied Machine Learning"
        ],
        "npubs": 23
    },
    "Charalampos Tsourakakis": {
        "affiliation": "Harvard University",
        "citedby": {
            "2018-03-07": 2594
        },
        "email": "@google.com",
        "hindex": 22,
        "hindex5y": 20,
        "i10index": 34,
        "i10index5y": 31,
        "interests": [
            "Graphs",
            "Design and Analysis of Algorithms",
            "Machine Learning",
            "Data Mining"
        ],
        "npubs": 58
    },
    "Charu Aggarwal": {
        "affiliation": "IBM",
        "citedby": {
            "2017-07-29": 33008,
            "2017-08-13": 33296
        },
        "email": "@us.ibm.com",
        "hindex": 84,
        "hindex5y": 65,
        "i10index": 261,
        "i10index5y": 223,
        "interests": [
            "Data Mining",
            "Data Streams",
            "Outlier Detection",
            "Graph Mining",
            "Recommender Systems"
        ],
        "npubs": 575
    },
    "Chedy Raïssi": {
        "affiliation": "INRIA",
        "citedby": {
            "2017-07-28": 593,
            "2017-08-13": 597
        },
        "email": "@inria.fr",
        "hindex": 13,
        "hindex5y": 12,
        "i10index": 16,
        "i10index5y": 14,
        "interests": [
            "Data mining",
            "Privacy",
            "Database"
        ],
        "npubs": 67
    },
    "Chen Avin": {
        "affiliation": "Ben Gurion University of the Negev",
        "citedby": {
            "2017-05-05": 1375,
            "2017-05-29": 1391,
            "2017-07-30": 1418,
            "2017-08-13": 1426
        },
        "email": "@cse.bgu.ac.il",
        "hindex": 18,
        "hindex5y": 15,
        "i10index": 25,
        "i10index5y": 22,
        "interests": [
            "Networking",
            "Distributed Systems",
            "Communication Systems",
            "Social networks"
        ],
        "npubs": 97
    },
    "Cheng1 Li": {
        "affiliation": "University of Michigan",
        "citedby": {
            "2017-07-28": 63,
            "2017-08-13": 66
        },
        "email": "@umich.edu",
        "hindex": 3,
        "hindex5y": 3,
        "i10index": 3,
        "i10index5y": 3,
        "interests": [
            "Data mining",
            "machine learning",
            "information retrieval"
        ],
        "npubs": 11
    },
    "Cheng-Te Li": "",
    "Chengkai Li": {
        "affiliation": "University of Texas at Arlington",
        "citedby": {
            "2017-07-28": 1848,
            "2017-08-13": 1859
        },
        "email": "@uta.edu",
        "hindex": 21,
        "hindex5y": 17,
        "i10index": 32,
        "i10index5y": 26,
        "interests": [
            "Database",
            "Web Data Management",
            "Data Mining",
            "Information Retrieval"
        ],
        "npubs": 67
    },
    "Chengxi Zang": {
        "affiliation": "Department of Computer Science, Tsinghua University",
        "citedby": {
            "2017-07-29": 4,
            "2017-08-13": 5
        },
        "email": "@mails.tsinghua.edu.cn",
        "hindex": 1,
        "hindex5y": 1,
        "i10index": 0,
        "i10index5y": 0,
        "interests": [
            "Social network",
            "Social dynamics",
            "Network Science",
            "Data Mining"
        ],
        "npubs": 4
    },
    "Chenhao Tan": {
        "affiliation": "Cornell University",
        "citedby": {
            "2017-07-28": 848,
            "2017-08-13": 853
        },
        "email": "@chenhaot.com",
        "hindex": 12,
        "hindex5y": 12,
        "i10index": 14,
        "i10index5y": 13,
        "interests": [
            "computational social science",
            "natural language processing"
        ],
        "npubs": 28
    },
    "Chenzi Zhang": {
        "affiliation": "the University of Hong Kong",
        "citedby": {
            "2017-07-29": 5,
            "2017-08-13": 6
        },
        "email": "@cs.hku.hk",
        "hindex": 1,
        "hindex5y": 1,
        "i10index": 0,
        "i10index5y": 0,
        "interests": [
            "Computer Science"
        ],
        "npubs": 8
    },
    "Chih-Jen Lin": {
        "affiliation": "National Taiwan University",
        "citedby": {
            "2018-03-07": 75629
        },
        "email": "@csie.ntu.edu.tw",
        "hindex": 57,
        "hindex5y": 48,
        "i10index": 117,
        "i10index5y": 85,
        "interests": [
            "Machine learning",
            "Data Mining",
            "Optimization",
            "Artificial Intelligence"
        ],
        "npubs": 252
    },
    "Chih-Ya Shen": "",
    "Cho-Jui Hsieh": {
        "affiliation": "UC Davis",
        "citedby": {
            "2017-07-28": 8095,
            "2017-08-13": 8176
        },
        "email": "@ucdavis.edu",
        "hindex": 24,
        "hindex5y": 23,
        "i10index": 30,
        "i10index5y": 29,
        "interests": [
            "Machine Learning",
            "Optimization"
        ],
        "npubs": 64
    },
    "Chong Zhou": "",
    "Chotirat Ann Ratanamahatana": {
        "affiliation": "Chulalongkorn University",
        "citedby": {
            "2017-07-28": 5559,
            "2017-08-13": 5600
        },
        "email": "@chula.ac.th",
        "hindex": 27,
        "hindex5y": 24,
        "i10index": 45,
        "i10index5y": 38,
        "interests": [
            "Data Mining",
            "Time Series Mining",
            "Machine Learning",
            "Artificial Intelligence"
        ],
        "npubs": 85
    },
    "Christian Böhm": {
        "affiliation": "Ludwig-Maximilians-Universität München",
        "citedby": {
            "2017-07-28": 6249,
            "2017-08-13": 6275
        },
        "email": "@dbs.ifi.lmu.de",
        "hindex": 38,
        "hindex5y": 26,
        "i10index": 76,
        "i10index5y": 56,
        "interests": [
            "database",
            "data mining",
            "kdd",
            "dbs"
        ],
        "npubs": 169
    },
    "Christos Faloutsos": {
        "affiliation": "Computer Science Department, CMU Carnegie Mellon University",
        "citedby": {
            "2017-07-29": 68387,
            "2017-08-13": 68744
        },
        "email": "@cs.cmu.edu",
        "hindex": 114,
        "hindex5y": 80,
        "i10index": 426,
        "i10index5y": 319,
        "interests": [
            "Data Mining",
            "Graph Mining",
            "Databases"
        ],
        "npubs": 902
    },
    "Chuanren Liu": {
        "affiliation": "Rutgers Business School",
        "citedby": {
            "2017-07-28": 303,
            "2017-08-13": 315
        },
        "email": "@drexel.edu",
        "hindex": 9,
        "hindex5y": 9,
        "i10index": 7,
        "i10index5y": 7,
        "interests": [
            "Data Mining",
            "Business Analytics"
        ],
        "npubs": 32
    },
    "Chun-Nan Hsu": {
        "affiliation": "UC San Diego",
        "citedby": {
            "2017-07-28": 4794,
            "2017-08-13": 4806
        },
        "email": "@ucsd.edu",
        "hindex": 30,
        "hindex5y": 20,
        "i10index": 61,
        "i10index5y": 36,
        "interests": [
            "biomedical informatics",
            "data mining",
            "big data"
        ],
        "npubs": 143
    },
    "Chun-Ta Lu": {
        "affiliation": "University of Illinois at Chicago",
        "citedby": {
            "2017-07-29": 122,
            "2017-08-13": 128
        },
        "email": "@uic.edu",
        "hindex": 5,
        "hindex5y": 5,
        "i10index": 4,
        "i10index5y": 4,
        "interests": [
            "Data Mining",
            "Machine Learning"
        ],
        "npubs": 20
    },
    "Chunqiu Zeng": {
        "affiliation": "Florida International University",
        "citedby": {
            "2017-07-28": 213,
            "2017-08-13": 231
        },
        "email": "@cs.fiu.edu",
        "hindex": 9,
        "hindex5y": 8,
        "i10index": 9,
        "i10index5y": 7,
        "interests": [
            "Large Scale Data Mining",
            "Machine Learning",
            "Temporal Mining",
            "Recommender System",
            "Advertising"
        ],
        "npubs": 39
    },
    "Claudia Plant": {
        "affiliation": "University of Vienna",
        "citedby": {
            "2017-07-29": 1174,
            "2017-08-13": 1183
        },
        "email": "@univie.ac.at",
        "hindex": 16,
        "hindex5y": 16,
        "i10index": 32,
        "i10index5y": 27,
        "interests": [
            "Knowledge Discovery in Databases",
            "Data Mining",
            "Databases"
        ],
        "npubs": 117
    },
    "Conglei Shi": {
        "affiliation": "IBM Research",
        "citedby": {
            "2017-07-29": 405,
            "2017-08-13": 410
        },
        "email": "@us.ibm.com",
        "hindex": 9,
        "hindex5y": 9,
        "i10index": 9,
        "i10index5y": 9,
        "interests": [
            "Information Visualization"
        ],
        "npubs": 19
    },
    "Cristian Danescu-Niculescu-Mizil": {
        "affiliation": "Cornell University",
        "citedby": {
            "2017-07-28": 1457,
            "2017-08-13": 1488
        },
        "email": "@cs.cornell.edu",
        "hindex": 17,
        "hindex5y": 16,
        "i10index": 19,
        "i10index5y": 19,
        "interests": [
            "computational social science",
            "social computing",
            "computational linguistics",
            "natural language processing"
        ],
        "npubs": 33
    },
    "Cynthia Rudin": {
        "affiliation": "Duke",
        "citedby": {
            "2017-07-29": 1897,
            "2017-08-13": 1939
        },
        "email": "@cs.duke.edu",
        "hindex": 21,
        "hindex5y": 20,
        "i10index": 42,
        "i10index5y": 37,
        "interests": [
            "machine learning",
            "data mining",
            "knowledge discovery"
        ],
        "npubs": 126
    },
    "Dacheng Tao": {
        "affiliation": "The Hong Kong Polytechnic University",
        "citedby": {
            "2017-07-28": 23218,
            "2017-08-13": 23515
        },
        "email": "@sydney.edu.au",
        "hindex": 82,
        "hindex5y": 77,
        "i10index": 350,
        "i10index5y": 332,
        "interests": [
            "artificial intelligence",
            "machine learning",
            "computer vision",
            "image processing",
            "data mining"
        ],
        "npubs": 738
    },
    "Dafna Shahaf": {
        "affiliation": "Hebrew University of Jerusalem",
        "citedby": {
            "2017-07-29": 852,
            "2017-08-13": 859
        },
        "email": "@cs.huji.ac.il",
        "hindex": 12,
        "hindex5y": 12,
        "i10index": 15,
        "i10index5y": 13,
        "interests": [
            "Data mining",
            "text mining"
        ],
        "npubs": 33
    },
    "Daniel Alabi": {
        "affiliation": "Harvard",
        "citedby": {
            "2017-07-29": 5,
            "2017-08-13": 6
        },
        "email": "@g.harvard.edu",
        "hindex": 2,
        "hindex5y": 2,
        "i10index": 0,
        "i10index5y": 0,
        "interests": [],
        "npubs": 3
    },
    "Daniel R. Figueiredo": {
        "affiliation": "Federal University of Rio de Janeiro",
        "citedby": {
            "2018-06-21": 1569
        },
        "email": "@land.ufrj.br",
        "hindex": 18,
        "hindex5y": 12,
        "i10index": 23,
        "i10index5y": 13,
        "interests": [
            "Network Science",
            "Computer Networks"
        ],
        "npubs": 79
    },
    "Dashun Wang": {
        "affiliation": "Kellogg School of Management, Northwestern University",
        "citedby": {
            "2017-07-28": 1284,
            "2017-08-13": 1301
        },
        "email": "@kellogg.northwestern.edu",
        "hindex": 11,
        "hindex5y": 11,
        "i10index": 11,
        "i10index5y": 11,
        "interests": [
            "Network Science",
            "Computational Social Science",
            "Science of Science",
            "Big Data",
            "Complex Systems"
        ],
        "npubs": 37
    },
    "David Buttler": {
        "affiliation": "Lawrence Livermore National Laboratory",
        "citedby": {
            "2017-07-28": 1768,
            "2017-08-13": 1778
        },
        "email": "@llnl.gov",
        "hindex": 16,
        "hindex5y": 12,
        "i10index": 22,
        "i10index5y": 13,
        "interests": [
            "Information Retrieval",
            "NLP",
            "Machine Learning",
            "databases"
        ],
        "npubs": 56
    },
    "David F. Gleich": {
        "affiliation": "Purdue University",
        "citedby": {
            "2017-07-28": 1770,
            "2017-08-13": 1796
        },
        "email": "@purdue.edu",
        "hindex": 23,
        "hindex5y": 21,
        "i10index": 49,
        "i10index5y": 45,
        "interests": [
            "Large scale matrix computations",
            "Network computations",
            "Google's PageRank"
        ],
        "npubs": 146
    },
    "David Garcia": {
        "affiliation": "ETH Zurich",
        "citedby": {
            "2017-07-28": 781,
            "2017-08-13": 792
        },
        "email": "@ethz.ch",
        "hindex": 15,
        "hindex5y": 15,
        "i10index": 17,
        "i10index5y": 17,
        "interests": [
            "Computational social science",
            "social networks",
            "collective emotions",
            "sentiment analysis",
            "agent-based modeling"
        ],
        "npubs": 64
    },
    "David Hallac": "",
    "David Jensen": {
        "affiliation": "University of Massachusetts Amherst",
        "citedby": {
            "2017-07-28": 9299,
            "2017-08-13": 9338
        },
        "email": "@cs.umass.edu",
        "hindex": 43,
        "hindex5y": 30,
        "i10index": 79,
        "i10index5y": 54,
        "interests": [
            "Machine Learning",
            "Causal Discovery",
            "Computational Social Science"
        ],
        "npubs": 184
    },
    "David Lo": {
        "affiliation": "Singapore Management University",
        "citedby": {
            "2017-07-28": 5049,
            "2017-08-13": 5115
        },
        "email": "@smu.edu.sg",
        "hindex": 39,
        "hindex5y": 35,
        "i10index": 126,
        "i10index5y": 125,
        "interests": [
            "Software Engineering",
            "Software Maintenance",
            "Software Testing",
            "Software Analytics",
            "Data Mining"
        ],
        "npubs": 343
    },
    "David Peleg": {
        "affiliation": "Weizmann Institute of Science",
        "citedby": {
            "2017-07-29": 16918,
            "2017-08-13": 16959
        },
        "email": "@weizmann.ac.il",
        "hindex": 67,
        "hindex5y": 39,
        "i10index": 231,
        "i10index5y": 131,
        "interests": [
            "Distributed Computing",
            "Communication Network Algorithms",
            "Approximation Algorithms"
        ],
        "npubs": 427
    },
    "David Woodruff": {
        "affiliation": "IBM Almaden Research Center",
        "citedby": {
            "2017-07-07": 3818,
            "2017-07-24": 3839
        },
        "email": "@us.ibm.com",
        "hindex": 33,
        "hindex5y": 29,
        "i10index": 71,
        "i10index5y": 65,
        "interests": [
            "theory"
        ],
        "npubs": 196
    },
    "Dawei Zhou": {
        "affiliation": "Arizona State University",
        "citedby": {
            "2017-07-29": 32,
            "2017-08-13": 34
        },
        "email": "@asu.edu",
        "hindex": 3,
        "hindex5y": 3,
        "i10index": 1,
        "i10index5y": 1,
        "interests": [
            "Machine Learning",
            "Statistics",
            "Data Mining",
            "Computer Vision",
            "Artificial Intelligence"
        ],
        "npubs": 11
    },
    "De-Nian Yang": "",
    "Defu Lian": {
        "affiliation": "University of Electronic Science and Technology of China",
        "citedby": {
            "2017-07-29": 418,
            "2017-08-13": 435
        },
        "email": "@uestc.edu.cn",
        "hindex": 9,
        "hindex5y": 9,
        "i10index": 9,
        "i10index5y": 9,
        "interests": [
            "Educational Big Data",
            "Recommendation System",
            "User Profiling",
            "Mobility Understanding"
        ],
        "npubs": 32
    },
    "Deguang Kong": {
        "affiliation": "Yahoo Research",
        "citedby": {
            "2017-07-28": 559,
            "2017-08-13": 565
        },
        "email": "@yahoo-inc.com",
        "hindex": 11,
        "hindex5y": 11,
        "i10index": 16,
        "i10index5y": 16,
        "interests": [
            "Machine learning and Pattern Recognition",
            "Security and Privacy",
            "Data Mining"
        ],
        "npubs": 43
    },
    "Deng Cai": {
        "affiliation": "Zhejiang University",
        "citedby": {
            "2017-07-28": 15082,
            "2017-08-13": 15208
        },
        "email": "@cad.zju.edu.cn",
        "hindex": 54,
        "hindex5y": 48,
        "i10index": 101,
        "i10index5y": 97,
        "interests": [
            "Machine learning",
            "Computer vision",
            "Data mining",
            "Information retrieval"
        ],
        "npubs": 177
    },
    "Derek Greene": {
        "affiliation": "University College Dublin",
        "citedby": {
            "2017-07-28": 1876,
            "2017-08-13": 1900
        },
        "email": "@ucd.ie",
        "hindex": 22,
        "hindex5y": 20,
        "i10index": 37,
        "i10index5y": 31,
        "interests": [
            "Machine Learning",
            "Data Mining",
            "Social Network Analysis"
        ],
        "npubs": 92
    },
    "Diane Cook": {
        "affiliation": "Washington State University",
        "citedby": {
            "2017-11-12": 17028
        },
        "email": "@eecs.wsu.edu",
        "hindex": 56,
        "hindex5y": 47,
        "i10index": 237,
        "i10index5y": 171,
        "interests": [
            "artificial intelligence",
            "machine learning",
            "smart environments"
        ],
        "npubs": 619
    },
    "Dik Lun Lee": {
        "affiliation": "HKUST",
        "citedby": {
            "2017-07-29": 8483,
            "2017-08-13": 8518
        },
        "email": "@cse.UST.hk",
        "hindex": 50,
        "hindex5y": 31,
        "i10index": 115,
        "i10index5y": 63,
        "interests": [],
        "npubs": 215
    },
    "Dimitrios Gunopulos": {
        "affiliation": "University of Athens",
        "citedby": {
            "2017-07-28": 19281,
            "2017-08-13": 19356
        },
        "email": "@di.uoa.gr",
        "hindex": 67,
        "hindex5y": 43,
        "i10index": 156,
        "i10index5y": 124,
        "interests": [
            "Data Mining",
            "Data Management",
            "Big Data",
            "Web Mining",
            "Sensor Networks"
        ],
        "npubs": 346
    },
    "Dinh Phung": {
        "affiliation": "Deakin University",
        "citedby": {
            "2017-07-29": 2937,
            "2017-08-13": 2975
        },
        "email": "@deakin.edu.au",
        "hindex": 24,
        "hindex5y": 22,
        "i10index": 67,
        "i10index5y": 62,
        "interests": [
            "graphical models",
            "machine learning",
            "artificial intelligence",
            "Bayesian statistics",
            "autism"
        ],
        "npubs": 238
    },
    "Dino Pedreschi": {
        "affiliation": "University of Pisa",
        "citedby": {
            "2017-07-29": 7339,
            "2017-08-13": 7390
        },
        "email": "@di.unipi.it",
        "hindex": 41,
        "hindex5y": 29,
        "i10index": 110,
        "i10index5y": 78,
        "interests": [
            "Data Science",
            "Data Mining",
            "Social Network Analysis",
            "Privacy",
            "Data Ethics"
        ],
        "npubs": 300
    },
    "Djellel Eddine Difallah": {
        "affiliation": "University of Fribourg",
        "citedby": {
            "2017-07-28": 663,
            "2017-08-13": 673
        },
        "email": "@nyu.edu",
        "hindex": 10,
        "hindex5y": 10,
        "i10index": 10,
        "i10index5y": 10,
        "interests": [
            "Database Systems",
            "Big Data",
            "Human Computation",
            "Machine Learning"
        ],
        "npubs": 21
    },
    "Dominik Mautz": "",
    "Donatella Firmani": {
        "affiliation": "Roma Tre University",
        "citedby": {
            "2017-07-29": 103,
            "2017-08-13": 104
        },
        "email": "@uniroma3.it",
        "hindex": 7,
        "hindex5y": 7,
        "i10index": 6,
        "i10index5y": 6,
        "interests": [
            "Data management",
            "Algorithms",
            "Graphs"
        ],
        "npubs": 15
    },
    "Dong Wang": {
        "affiliation": "University of Notre Dame",
        "citedby": {
            "2017-07-29": 986,
            "2017-08-13": 1011
        },
        "email": "@nd.edu",
        "hindex": 20,
        "hindex5y": 17,
        "i10index": 26,
        "i10index5y": 24,
        "interests": [
            "Big Data Analytics",
            "Social  Sensing",
            "Dynamic Data Driven Applications Systems",
            "Cyber-Physical-Human Systems",
            "Smart City"
        ],
        "npubs": 78
    },
    "Dongming Lei": "",
    "Dongyun Yi": "",
    "Duen Horng Chau": {
        "affiliation": "Georgia Tech",
        "citedby": {
            "2017-07-28": 2286,
            "2017-08-13": 2322
        },
        "email": "@gatech.edu",
        "hindex": 24,
        "hindex5y": 23,
        "i10index": 41,
        "i10index5y": 38,
        "interests": [
            "Data Mining",
            "Human-Computer Interaction",
            "Visualization",
            "Malware Detection",
            "Fraud Detection"
        ],
        "npubs": 123
    },
    "Dunja Mladenic": {
        "affiliation": "Jozef Stefan Institute",
        "citedby": {
            "2017-07-28": 7015,
            "2017-08-13": 7038
        },
        "email": "@ijs.si",
        "hindex": 43,
        "hindex5y": 29,
        "i10index": 105,
        "i10index5y": 72,
        "interests": [
            "Artificial Intelligence"
        ],
        "npubs": 400
    },
    "Duo Zhang": {
        "affiliation": "Kunlun Inc.",
        "citedby": {
            "2017-07-29": 2586,
            "2017-08-13": 2601
        },
        "email": "@illinois.edu",
        "hindex": 26,
        "hindex5y": 21,
        "i10index": 41,
        "i10index5y": 37,
        "interests": [
            "Text Mining",
            "Information Retrieval",
            "Data Mining",
            "Machine Learning",
            "Social Networks"
        ],
        "npubs": 115
    },
    "Eamonn Keogh": {
        "affiliation": "UC Riverside",
        "citedby": {
            "2017-07-28": 26976,
            "2017-08-13": 27199
        },
        "email": "@cs.ucr.edu",
        "hindex": 76,
        "hindex5y": 64,
        "i10index": 159,
        "i10index5y": 144,
        "interests": [
            "Data Mining",
            "Time Series",
            "Time Series Mining"
        ],
        "npubs": 299
    },
    "Edith Cohen": {
        "affiliation": "Google Research",
        "citedby": {
            "2017-07-29": 10289,
            "2017-08-13": 10316
        },
        "email": "@alumni.stanford.edu",
        "hindex": 44,
        "hindex5y": 27,
        "i10index": 92,
        "i10index5y": 58,
        "interests": [
            "Algorithms",
            "Networking",
            "Data Mining",
            "Optimization"
        ],
        "npubs": 205
    },
    "Edo Liberty": {
        "affiliation": "Yahoo Labs",
        "citedby": {
            "2017-07-28": 1360,
            "2017-08-13": 1381
        },
        "email": "@edoliberty.com",
        "hindex": 17,
        "hindex5y": 17,
        "i10index": 23,
        "i10index5y": 22,
        "interests": [],
        "npubs": 60
    },
    "Einoshin Suzuki": {
        "affiliation": "Kyushu University",
        "citedby": {
            "2017-07-28": 1637,
            "2017-08-13": 1648
        },
        "email": "@inf.kyushu-u.ac.jp",
        "hindex": 20,
        "hindex5y": 11,
        "i10index": 32,
        "i10index5y": 18,
        "interests": [
            "data mining",
            "machine learning"
        ],
        "npubs": 185
    },
    "Eirini Ntoutsi": {
        "affiliation": "Gottfried Wilhelm Leibniz Universität Hannover",
        "citedby": {
            "2017-07-28": 1053,
            "2017-08-13": 1059
        },
        "email": "@l3s.de",
        "hindex": 15,
        "hindex5y": 12,
        "i10index": 22,
        "i10index5y": 14,
        "interests": [
            "Data Mining",
            "Stream Mining",
            "Change Detection",
            "High Dimensional Data",
            "Opinionated Stream Mining"
        ],
        "npubs": 85
    },
    "Elad Yom-Tov": {
        "affiliation": "Microsoft Research",
        "citedby": {
            "2017-07-28": 2968,
            "2017-08-13": 2991
        },
        "email": "@yom-tov.info",
        "hindex": 24,
        "hindex5y": 22,
        "i10index": 52,
        "i10index5y": 42,
        "interests": [
            "Information Retrieval",
            "Machine Learning"
        ],
        "npubs": 170
    },
    "Elaine Angelino": {
        "affiliation": "UC Berkeley",
        "citedby": {
            "2017-07-29": 1667,
            "2017-08-13": 1679
        },
        "email": "@eecs.berkeley.edu",
        "hindex": 13,
        "hindex5y": 12,
        "i10index": 13,
        "i10index5y": 12,
        "interests": [],
        "npubs": 23
    },
    "Elizabeth Searles": "",
    "Emmanuel Müller": {
        "affiliation": "Hasso-Plattner-Institute",
        "citedby": {
            "2017-07-28": 1594,
            "2017-08-13": 1599
        },
        "email": "@hpi.de",
        "hindex": 22,
        "hindex5y": 19,
        "i10index": 35,
        "i10index5y": 33,
        "interests": [
            "Data Mining",
            "Databases",
            "Data Exploration",
            "Heterogeneous Data"
        ],
        "npubs": 91
    },
    "Emre Kiciman": {
        "affiliation": "Microsoft Research",
        "citedby": {
            "2017-07-28": 4390,
            "2017-08-13": 4415
        },
        "email": "@microsoft.com",
        "hindex": 29,
        "hindex5y": 22,
        "i10index": 48,
        "i10index5y": 39,
        "interests": [
            "Internet Services",
            "Social Networks",
            "Reliability"
        ],
        "npubs": 128
    },
    "Enhong Chen": "",
    "Eric Balkanski": "",
    "Eric Xing": {
        "affiliation": "CMU Carnegie Mellon University",
        "citedby": {
            "2017-07-29": 17499,
            "2017-08-13": 17703
        },
        "email": "@cs.cmu.edu",
        "hindex": 64,
        "hindex5y": 54,
        "i10index": 200,
        "i10index5y": 183,
        "interests": [
            "Machine Learning",
            "Optimization",
            "Statistics",
            "Social network",
            "Information Retrieval"
        ],
        "npubs": 471
    },
    "Evangelos E. Papalexakis": {
        "affiliation": "University of California Riverside",
        "citedby": {
            "2017-07-29": 1020,
            "2017-08-13": 1032
        },
        "email": "@cs.ucr.edu",
        "hindex": 19,
        "hindex5y": 18,
        "i10index": 31,
        "i10index5y": 31,
        "interests": [
            "Data Science",
            "Data Mining",
            "Tensor Decomposition",
            "Social Network Analysis",
            "Brain Data Analysis"
        ],
        "npubs": 71
    },
    "Evimaria Terzi": {
        "affiliation": "Boston University",
        "citedby": {
            "2017-07-28": 3263,
            "2017-08-13": 3298
        },
        "email": "@cs.bu.edu",
        "hindex": 25,
        "hindex5y": 23,
        "i10index": 53,
        "i10index5y": 42,
        "interests": [
            "Data Mining",
            "Algorithms"
        ],
        "npubs": 129
    },
    "Fabrizio Silvestri": {
        "affiliation": "Facebook",
        "citedby": {
            "2017-07-29": 3342,
            "2017-08-13": 3361
        },
        "email": "@fb.com",
        "hindex": 32,
        "hindex5y": 24,
        "i10index": 56,
        "i10index5y": 44,
        "interests": [
            "Information Retrieval",
            "Search Engines",
            "Computational Advertising",
            "Data Mining"
        ],
        "npubs": 186
    },
    "Fan Wei": {
        "affiliation": "Stanford University",
        "citedby": {
            "2017-07-29": 27,
            "2017-08-13": 29
        },
        "email": "@stanford.edu",
        "hindex": 3,
        "hindex5y": 3,
        "i10index": 0,
        "i10index5y": 0,
        "interests": [
            "Analysis",
            "Combinatorics",
            "Probability"
        ],
        "npubs": 14
    },
    "Fei Wang": {
        "affiliation": "Cornell University",
        "citedby": {
            "2017-07-29": 5038,
            "2017-08-13": 5086
        },
        "email": "@med.cornell.edu",
        "hindex": 38,
        "hindex5y": 35,
        "i10index": 111,
        "i10index5y": 103,
        "interests": [
            "data mining",
            "health informatics"
        ],
        "npubs": 245
    },
    "Feida Zhu": {
        "affiliation": "Singapore Management University",
        "citedby": {
            "2017-07-28": 1856,
            "2017-08-13": 1874
        },
        "email": "@smu.edu.sg",
        "hindex": 23,
        "hindex5y": 23,
        "i10index": 36,
        "i10index5y": 35,
        "interests": [
            "Data mining",
            "database",
            "graph mining",
            "social network analysis"
        ],
        "npubs": 106
    },
    "Feiping Nie": {
        "affiliation": "Northwestern Polytechnical University, China",
        "citedby": {
            "2017-07-28": 7159,
            "2017-08-13": 7279
        },
        "email": "@mails.tsinghua.edu.cn",
        "hindex": 46,
        "hindex5y": 44,
        "i10index": 133,
        "i10index5y": 130,
        "interests": [
            "Machine Learning",
            "Pattern Recognition",
            "Computer Vision",
            "Data Mining",
            "Artificial Intelligence"
        ],
        "npubs": 242
    },
    "Felipe Llinares Lopez": {
        "affiliation": "Swiss Federal Institute of Technology, Zürich",
        "citedby": {
            "2017-07-28": 68,
            "2017-08-13": 72
        },
        "email": "@bsse.ethz.ch",
        "hindex": 4,
        "hindex5y": 4,
        "i10index": 4,
        "i10index5y": 4,
        "interests": [
            "Machine Learning",
            "Data Mining",
            "Large-Scale Statistical Significance Testing",
            "Computational Biology",
            "Signal Processing"
        ],
        "npubs": 9
    },
    "Flavio Chierichetti": {
        "affiliation": "Sapienza University",
        "citedby": {
            "2017-07-28": 1275,
            "2017-08-13": 1289
        },
        "email": "@chierichetti.name",
        "hindex": 18,
        "hindex5y": 16,
        "i10index": 26,
        "i10index5y": 24,
        "interests": [
            "Algorithmics",
            "Mathematical Modelling"
        ],
        "npubs": 67
    },
    "Fosca Giannotti": {
        "affiliation": "Istituo di Scienza e Tecnologie dell’Informazione, National Research Council of Italy",
        "citedby": {
            "2017-07-28": 6924,
            "2017-08-13": 6973
        },
        "email": "@isti.cnr.it",
        "hindex": 37,
        "hindex5y": 28,
        "i10index": 103,
        "i10index5y": 78,
        "interests": [
            "data mining",
            "social network analysis",
            "mobility & privacy"
        ],
        "npubs": 265
    },
    "Francesco Bonchi": {
        "affiliation": "The ISI Foundation, Turin, Italy",
        "citedby": {
            "2017-07-28": 6767,
            "2017-08-13": 6832
        },
        "email": "@isi.it",
        "hindex": 41,
        "hindex5y": 36,
        "i10index": 105,
        "i10index5y": 95,
        "interests": [
            "Data Science",
            "Network Science",
            "Data Mining",
            "Privacy"
        ],
        "npubs": 234
    },
    "Francesco Gullo": {
        "affiliation": "UniCredit",
        "citedby": {
            "2017-07-28": 617,
            "2017-08-13": 629
        },
        "email": "@acm.org",
        "hindex": 15,
        "hindex5y": 14,
        "i10index": 19,
        "i10index5y": 19,
        "interests": [
            "Data Science",
            "Data Mining",
            "Machine Learning",
            "Databases",
            "Algorithms"
        ],
        "npubs": 63
    },
    "Francois Petitjean": {
        "affiliation": "Monash University",
        "citedby": {
            "2017-07-29": 571,
            "2017-08-13": 584
        },
        "email": "@monash.edu",
        "hindex": 10,
        "hindex5y": 10,
        "i10index": 11,
        "i10index5y": 11,
        "interests": [
            "Data mining",
            "machine learning",
            "image processing"
        ],
        "npubs": 47
    },
    "Gabriele Tolomei": {
        "affiliation": "Yahoo",
        "citedby": {
            "2017-07-29": 382,
            "2017-08-13": 388
        },
        "email": "@math.unipd.it",
        "hindex": 9,
        "hindex5y": 8,
        "i10index": 8,
        "i10index5y": 6,
        "interests": [
            "Machine Learning",
            "Information Retrieval",
            "Web Mining",
            "Online Computational Advertising",
            "Natural Language Processing"
        ],
        "npubs": 31
    },
    "George Karypis": {
        "affiliation": "University of Minnesota",
        "citedby": {
            "2017-07-28": 55304,
            "2017-08-13": 55603
        },
        "email": "@umn.edu",
        "hindex": 84,
        "hindex5y": 59,
        "i10index": 213,
        "i10index5y": 167,
        "interests": [
            "Data mining",
            "Parallel computing",
            "Recommender systems",
            "Learning analytics",
            "Chemical informatics"
        ],
        "npubs": 429
    },
    "Gianluca Demartini": {
        "affiliation": "University of Sheffield",
        "citedby": {
            "2017-07-28": 1455,
            "2017-08-13": 1472
        },
        "email": "@cs.berkeley.edu",
        "hindex": 21,
        "hindex5y": 17,
        "i10index": 38,
        "i10index5y": 32,
        "interests": [
            "Information Retrieval",
            "Semantic Web",
            "Human Computation",
            "Crowdsourcing"
        ],
        "npubs": 88
    },
    "Guan Wang": {
        "affiliation": "Nio Automotive",
        "citedby": {
            "2017-07-29": 612,
            "2017-08-13": 624
        },
        "email": "@nextev.com",
        "hindex": 10,
        "hindex5y": 9,
        "i10index": 10,
        "i10index5y": 9,
        "interests": [
            "deep learning",
            "reinforcement learning",
            "data mining",
            "privacy preserving computation"
        ],
        "npubs": 16
    },
    "Guangtao Wang": {
        "affiliation": "University of Michigan",
        "citedby": {
            "2017-07-29": 415,
            "2017-08-13": 425
        },
        "email": "@umich.edu",
        "hindex": 4,
        "hindex5y": 4,
        "i10index": 4,
        "i10index5y": 4,
        "interests": [
            "Data mining",
            "Feature subset selection",
            "Algorithm Recommendation"
        ],
        "npubs": 18
    },
    "Guangxu Xun": {
        "affiliation": "State University of New York at Buffalo",
        "citedby": {
            "2017-07-29": 18,
            "2017-08-13": 20
        },
        "email": "@buffalo.edu",
        "hindex": 3,
        "hindex5y": 3,
        "i10index": 0,
        "i10index5y": 0,
        "interests": [
            "Data Mining",
            "Machine Learning"
        ],
        "npubs": 11
    },
    "Guannan Liu": {
        "affiliation": "Beihang University",
        "citedby": {
            "2017-07-29": 93,
            "2017-08-13": 98
        },
        "email": "@buaa.edu.cn",
        "hindex": 6,
        "hindex5y": 6,
        "i10index": 3,
        "i10index5y": 3,
        "interests": [
            "data mining",
            "business intelligence"
        ],
        "npubs": 11
    },
    "Guimei Liu": "",
    "Guodong Liu": "",
    "Guozhu Dong": {
        "affiliation": "Wright State University",
        "citedby": {
            "2017-07-28": 7230,
            "2017-08-13": 7267
        },
        "email": "@wright.edu",
        "hindex": 41,
        "hindex5y": 21,
        "i10index": 85,
        "i10index5y": 53,
        "interests": [
            "data science",
            "data mining",
            "machine learning",
            "database",
            "bioinformatics"
        ],
        "npubs": 205
    },
    "Gustavo Batista": {
        "affiliation": "University of São Paulo",
        "citedby": {
            "2017-07-28": 4064,
            "2017-08-13": 4112
        },
        "email": "@icmc.usp.br",
        "hindex": 25,
        "hindex5y": 23,
        "i10index": 45,
        "i10index5y": 38,
        "interests": [
            "Machine Learning",
            "Data Mining",
            "Time Series"
        ],
        "npubs": 137
    },
    "Hancheng Ge": {
        "affiliation": "Texas A&M University",
        "citedby": {
            "2017-07-29": 86,
            "2017-08-13": 89
        },
        "email": "@neo.tamu.edu",
        "hindex": 5,
        "hindex5y": 5,
        "i10index": 2,
        "i10index5y": 2,
        "interests": [
            "Social Network Analysis",
            "Data Mining",
            "Image Processing",
            "Intelligent Transportation System"
        ],
        "npubs": 24
    },
    "Hanghang Tong": {
        "affiliation": "City College, CUNY",
        "citedby": {
            "2017-07-29": 5875,
            "2017-08-13": 5964
        },
        "email": "@asu.edu",
        "hindex": 40,
        "hindex5y": 36,
        "i10index": 76,
        "i10index5y": 74,
        "interests": [
            "Large Scale Data Mining",
            "Graph Mining",
            "Social Networks",
            "Healthcare",
            "Multimedia"
        ],
        "npubs": 227
    },
    "Hao Ma": {
        "affiliation": "Microsoft Research",
        "citedby": {
            "2017-07-29": 4828,
            "2017-08-13": 4895
        },
        "email": "@microsoft.com",
        "hindex": 27,
        "hindex5y": 26,
        "i10index": 33,
        "i10index5y": 29,
        "interests": [
            "Natural Language Processing",
            "Machine Learning",
            "Information Retrieval",
            "Recommender Systems",
            "Social Network Analysis"
        ],
        "npubs": 48
    },
    "Hao Yin": {
        "affiliation": "Stanford University",
        "citedby": {
            "2018-03-07": 16
        },
        "email": "@stanford.edu",
        "hindex": 2,
        "hindex5y": 2,
        "i10index": 0,
        "i10index5y": 0,
        "interests": [
            "Data Mining",
            "Machine Learning",
            "Network Analysis",
            "Optimization"
        ],
        "npubs": 3
    },
    "Haoyu Zhang": {
        "affiliation": "Indiana University Bloomington",
        "citedby": {
            "2017-07-29": 20,
            "2017-08-13": 20
        },
        "email": "@umail.iu.edu",
        "hindex": 2,
        "hindex5y": 2,
        "i10index": 1,
        "i10index5y": 1,
        "interests": [
            "Algorithms",
            "Databases"
        ],
        "npubs": 4
    },
    "Hasan Davulcu": {
        "affiliation": "Arizona State University",
        "citedby": {
            "2017-07-29": 1838,
            "2017-08-13": 1847
        },
        "email": "@asu.edu",
        "hindex": 23,
        "hindex5y": 13,
        "i10index": 35,
        "i10index5y": 19,
        "interests": [
            "Data mining",
            "Web Services",
            "Database Systems",
            "Information Extraction"
        ],
        "npubs": 133
    },
    "Hefu Zhang": "",
    "Heng Huang": {
        "affiliation": "University of Texas at Arlington",
        "citedby": {
            "2017-07-29": 4680,
            "2017-08-13": 4736
        },
        "email": "@uta.edu",
        "hindex": 35,
        "hindex5y": 33,
        "i10index": 118,
        "i10index5y": 107,
        "interests": [
            "Machine Learning & Big Data Mining",
            "Bioinformatics & System Biology",
            "Computer Vision",
            "Neuroinformatics",
            "Health Informatics"
        ],
        "npubs": 322
    },
    "Himabindu Lakkaraju": {
        "affiliation": "Stanford University",
        "citedby": {
            "2017-07-28": 272,
            "2017-08-13": 278
        },
        "email": "@stanford.edu",
        "hindex": 9,
        "hindex5y": 9,
        "i10index": 8,
        "i10index5y": 8,
        "interests": [
            "Interpretable Machine Learning",
            "Debugging Complex Models",
            "Human Decision Making"
        ],
        "npubs": 24
    },
    "Hiroshi Mamitsuka": "",
    "Hisashi Kashima": {
        "affiliation": "Kyoto University",
        "citedby": {
            "2017-07-28": 3999,
            "2017-08-13": 4023
        },
        "email": "@mist.iu-tokyo.ac.jp",
        "hindex": 28,
        "hindex5y": 24,
        "i10index": 59,
        "i10index5y": 52,
        "interests": [
            "Machine Learning",
            "Data Mining",
            "Graphs and Networks",
            "Human Computation and Crowdsourcing"
        ],
        "npubs": 192
    },
    "Hoang Anh Dau": {
        "affiliation": "University of California, Riverside",
        "citedby": {
            "2018-03-07": 55
        },
        "email": "@ucr.edu",
        "hindex": 4,
        "hindex5y": 4,
        "i10index": 2,
        "i10index5y": 2,
        "interests": [
            "Data Mining"
        ],
        "npubs": 15
    },
    "Hong Cheng": "",
    "Hong-Han Shuai": "",
    "Hongke Zhao": {
        "affiliation": "USTC",
        "citedby": {
            "2017-07-29": 21,
            "2017-08-13": 22
        },
        "email": "@mail.ustc.edu.cn",
        "hindex": 2,
        "hindex5y": 2,
        "i10index": 1,
        "i10index5y": 1,
        "interests": [
            "Data Mining",
            "P2P Lending",
            "Crowdfunding"
        ],
        "npubs": 15
    },
    "Honglei Zhuang": {
        "affiliation": "University of Illinois at Urbana-Champaign",
        "citedby": {
            "2017-07-29": 254,
            "2017-08-13": 258
        },
        "email": "@illinois.edu",
        "hindex": 8,
        "hindex5y": 8,
        "i10index": 7,
        "i10index5y": 7,
        "interests": [
            "Data Mining"
        ],
        "npubs": 18
    },
    "Hongning Wang": {
        "affiliation": "University of Virginia",
        "citedby": {
            "2017-07-28": 295,
            "2017-08-13": 296
        },
        "email": "@uthscsa.edu",
        "hindex": 5,
        "hindex5y": 5,
        "i10index": 5,
        "i10index5y": 5,
        "interests": [],
        "npubs": 6
    },
    "Hsiang-Fu Yu": {
        "affiliation": "Amazon",
        "citedby": {
            "2017-07-29": 930,
            "2017-08-13": 949
        },
        "email": "@cs.utexas.edu",
        "hindex": 13,
        "hindex5y": 12,
        "i10index": 14,
        "i10index5y": 13,
        "interests": [
            "Machine Learning",
            "Data Mining"
        ],
        "npubs": 23
    },
    "Hsuan-Tien Lin": {
        "affiliation": "National Taiwan University",
        "citedby": {
            "2017-07-28": 2788,
            "2017-08-13": 2808
        },
        "email": "@csie.ntu.edu.tw",
        "hindex": 20,
        "hindex5y": 17,
        "i10index": 29,
        "i10index5y": 24,
        "interests": [
            "Machine Learning",
            "Data Mining",
            "Information Theory"
        ],
        "npubs": 64
    },
    "Hsun-Ping Hsieh": {
        "affiliation": "National Taiwan University",
        "citedby": {
            "2017-07-28": 512,
            "2017-08-13": 518
        },
        "email": "@mail.ncku.edu.tw",
        "hindex": 8,
        "hindex5y": 8,
        "i10index": 8,
        "i10index5y": 8,
        "interests": [
            "Urban Computing",
            "Location-based Service",
            "Social Computing",
            "Big Data Mining"
        ],
        "npubs": 38
    },
    "Huan Gui": {
        "affiliation": "Dept. of Computer Science, University of Illinois at Urbana-Champaign",
        "citedby": {
            "2018-03-07": 84
        },
        "email": "@illinois.edu",
        "hindex": 5,
        "hindex5y": 5,
        "i10index": 4,
        "i10index5y": 4,
        "interests": [
            "Information Network Analysis",
            "Machine Learning"
        ],
        "npubs": 15
    },
    "Huan Liu": {
        "affiliation": "Arizona State University",
        "citedby": {
            "2017-07-28": 35044,
            "2017-08-13": 35457
        },
        "email": "@asu.edu",
        "hindex": 81,
        "hindex5y": 69,
        "i10index": 269,
        "i10index5y": 216,
        "interests": [
            "Feature Selection",
            "Data Mining",
            "Machine Learning",
            "Social Computing",
            "Social Media Mining"
        ],
        "npubs": 571
    },
    "Huan Sun": {
        "affiliation": "The Ohio State University",
        "citedby": {
            "2017-07-29": 260,
            "2017-08-13": 271
        },
        "email": "@osu.edu",
        "hindex": 8,
        "hindex5y": 8,
        "i10index": 8,
        "i10index5y": 8,
        "interests": [
            "Data Mining",
            "Machine Learning",
            "Question Answering",
            "Knowledge Bases",
            "NLP"
        ],
        "npubs": 23
    },
    "Huan Zhao": {
        "affiliation": "HKUST",
        "citedby": {
            "2017-07-29": 24,
            "2017-08-13": 25
        },
        "email": "@cse.ust.hk",
        "hindex": 1,
        "hindex5y": 1,
        "i10index": 1,
        "i10index5y": 1,
        "interests": [
            "recommendation system",
            "information retrieval"
        ],
        "npubs": 8
    },
    "Huayu Li": {
        "affiliation": "UNCC",
        "citedby": {
            "2018-03-07": 80
        },
        "email": "@uncc.edu",
        "hindex": 5,
        "hindex5y": 5,
        "i10index": 2,
        "i10index5y": 2,
        "interests": [
            "Data Mining",
            "Machine Learning",
            "Recommender Systems"
        ],
        "npubs": 13
    },
    "Hui Xiong": {
        "affiliation": "Rutgers University",
        "citedby": {
            "2017-07-29": 7720,
            "2017-08-13": 7826
        },
        "email": "@rutgers.edu",
        "hindex": 45,
        "hindex5y": 42,
        "i10index": 127,
        "i10index5y": 118,
        "interests": [
            "data mining",
            "GIS",
            "business intelligence",
            "mobile computing"
        ],
        "npubs": 253
    },
    "Huzefa Rangwala": {
        "affiliation": "George Mason University",
        "citedby": {
            "2017-07-28": 1419,
            "2017-08-13": 1426
        },
        "email": "@cs.gmu.edu",
        "hindex": 19,
        "hindex5y": 15,
        "i10index": 30,
        "i10index5y": 25,
        "interests": [
            "data mining",
            "learning analytics",
            "bioinformatics"
        ],
        "npubs": 134
    },
    "Ian Davidson": {
        "affiliation": "U.C. Davis",
        "citedby": {
            "2017-07-28": 3847,
            "2017-08-13": 3871
        },
        "email": "@cs.ucdavis.edu",
        "hindex": 32,
        "hindex5y": 27,
        "i10index": 61,
        "i10index5y": 57,
        "interests": [
            "Data Mining",
            "Machine Learning",
            "Artificial Intelligence"
        ],
        "npubs": 150
    },
    "Ian E. H. Yen": {
        "citedby": {
            "2018-03-07": 273
        },
        "email": "@cs.cmu.edu",
        "hindex": 9,
        "hindex5y": 9,
        "i10index": 9,
        "i10index5y": 9,
        "interests": [
            "Machine Learning",
            "Convex Optimization",
            "Artificial Intelligence"
        ],
        "npubs": 27
    },
    "Ian Fox": "",
    "Ichiro Takeuchi": {
        "affiliation": "Nagoya Institute of Technology",
        "citedby": {
            "2017-07-29": 1710,
            "2017-08-13": 1725
        },
        "email": "@nitech.ac.jp",
        "hindex": 23,
        "hindex5y": 20,
        "i10index": 39,
        "i10index5y": 35,
        "interests": [
            "Machine Learning",
            "Bioinformatics"
        ],
        "npubs": 158
    },
    "Inci Baytas": {
        "affiliation": "Michigan State University",
        "citedby": {
            "2017-07-29": 8,
            "2017-08-13": 9
        },
        "email": "@cse.msu.edu",
        "hindex": 2,
        "hindex5y": 2,
        "i10index": 0,
        "i10index5y": 0,
        "interests": [
            "Machine Learning"
        ],
        "npubs": 8
    },
    "Inderjit Dhillon": {
        "affiliation": "uta.edu UT Austin",
        "citedby": {
            "2017-07-29": 23156,
            "2017-08-13": 23290
        },
        "email": "@cs.utexas.edu",
        "hindex": 67,
        "hindex5y": 53,
        "i10index": 150,
        "i10index5y": 135,
        "interests": [
            "Machine Learning",
            "Big Data Analytics",
            "Data Mining",
            "Numerical Linear Algebra",
            "Computational Mathematics"
        ],
        "npubs": 328
    },
    "Ingemar Cox": {
        "affiliation": "University College London & University of Copenhagen",
        "citedby": {
            "2017-07-28": 32962,
            "2017-08-13": 33035
        },
        "email": "@ieee.org",
        "hindex": 71,
        "hindex5y": 44,
        "i10index": 152,
        "i10index5y": 99,
        "interests": [
            "computer vision",
            "multimedia",
            "information retrieval",
            "digital watermarking"
        ],
        "npubs": 298
    },
    "Ingmar Weber": {
        "affiliation": "Qatar Computing Research Institute",
        "citedby": {
            "2017-07-28": 2832,
            "2017-08-13": 2868
        },
        "email": "@acm.org",
        "hindex": 27,
        "hindex5y": 24,
        "i10index": 62,
        "i10index5y": 58,
        "interests": [
            "Computational Social Science",
            "Social Media Mining",
            "Digital Health",
            "Data Science",
            "Web Science"
        ],
        "npubs": 166
    },
    "Ioakeim Perros": {
        "affiliation": "Georgia Institute of Technology",
        "citedby": {
            "2017-07-29": 34,
            "2017-08-13": 35
        },
        "email": "@gatech.edu",
        "hindex": 3,
        "hindex5y": 3,
        "i10index": 1,
        "i10index5y": 1,
        "interests": [
            "Data Mining",
            "Machine Learning",
            "Healthcare Analytics",
            "Tensor Analysis"
        ],
        "npubs": 9
    },
    "Ioannis Koutis": {
        "affiliation": "University of Puerto Rico-Rio Piedras",
        "citedby": {
            "2017-07-28": 1105,
            "2017-08-13": 1111
        },
        "email": "@upr.edu",
        "hindex": 16,
        "hindex5y": 14,
        "i10index": 22,
        "i10index5y": 16,
        "interests": [
            "Theoretical Computer Science"
        ],
        "npubs": 39
    },
    "Ira Assent": {
        "affiliation": "Aarhus University",
        "citedby": {
            "2017-07-28": 1987,
            "2017-08-13": 1998
        },
        "email": "@cs.au.dk",
        "hindex": 25,
        "hindex5y": 22,
        "i10index": 41,
        "i10index5y": 39,
        "interests": [
            "Databases",
            "Data Mining",
            "Query Processing"
        ],
        "npubs": 107
    },
    "Jaideep Vaidya": {
        "affiliation": "Rutgers University",
        "citedby": {
            "2017-07-28": 7207,
            "2017-08-13": 7242
        },
        "email": "@business.rutgers.edu",
        "hindex": 35,
        "hindex5y": 30,
        "i10index": 82,
        "i10index5y": 77,
        "interests": [
            "Privacy",
            "Security",
            "Data Mining",
            "Data Management"
        ],
        "npubs": 197
    },
    "James Caverlee": {
        "affiliation": "Texas A&M University",
        "citedby": {
            "2017-07-28": 4081,
            "2017-08-13": 4128
        },
        "email": "@cse.tamu.edu",
        "hindex": 29,
        "hindex5y": 25,
        "i10index": 58,
        "i10index5y": 48,
        "interests": [
            "Social media",
            "Information retrieval",
            "Recommender systems",
            "Data mining",
            "Data-intensive systems"
        ],
        "npubs": 146
    },
    "James Cheng": "",
    "James Sharpnack": {
        "affiliation": "University of California, Davis",
        "citedby": {
            "2017-07-29": 238,
            "2017-08-13": 241
        },
        "email": "@ucdavis.edu",
        "hindex": 7,
        "hindex5y": 7,
        "i10index": 7,
        "i10index5y": 7,
        "interests": [
            "Machine Learning",
            "Statistics"
        ],
        "npubs": 25
    },
    "James She": {
        "affiliation": "The Hong Kong University of Science and Technology",
        "citedby": {
            "2017-07-29": 957,
            "2017-08-13": 968
        },
        "email": "@ust.hk",
        "hindex": 16,
        "hindex5y": 12,
        "i10index": 25,
        "i10index5y": 15,
        "interests": [
            "Social media and computing",
            "Big data analytics and systems",
            "Cyber-Physical media and interactive media",
            "Cloud-assisted media sys"
        ],
        "npubs": 90
    },
    "Jan Ramon": {
        "affiliation": "INRIA",
        "citedby": {
            "2018-03-07": 4293
        },
        "email": "@cs.kuleuven.be",
        "hindex": 28,
        "hindex5y": 19,
        "i10index": 67,
        "i10index5y": 36,
        "interests": [
            "Graph mining",
            "data mining",
            "machine learning",
            "algorithmics",
            "computational biology"
        ],
        "npubs": 233
    },
    "Jeff Phillips": {
        "affiliation": "University of Utah",
        "citedby": {
            "2017-07-29": 1277,
            "2017-08-13": 1282
        },
        "email": "@cs.utah.edu",
        "hindex": 21,
        "hindex5y": 20,
        "i10index": 35,
        "i10index5y": 31,
        "interests": [
            "Algorithms",
            "Computational Geometry",
            "Data Mining",
            "Databases",
            "Uncertainty"
        ],
        "npubs": 78
    },
    "Jeffrey Chan": {
        "affiliation": "Department of Computer Science and Software Engineering, University of Melbourne",
        "citedby": {
            "2017-07-28": 603,
            "2017-08-13": 615
        },
        "email": "@rmit.edu.au",
        "hindex": 13,
        "hindex5y": 13,
        "i10index": 21,
        "i10index5y": 18,
        "interests": [
            "Graph and Social Network Analysis",
            "Machine Learning",
            "Tensor Factorisation",
            "Itinerary Recommendation"
        ],
        "npubs": 63
    },
    "Jeffrey Xu Yu": "",
    "Jenna Wiens": {
        "affiliation": "CSE, University of Michigan",
        "citedby": {
            "2018-03-07": 198
        },
        "email": "@umich.edu",
        "hindex": 8,
        "hindex5y": 8,
        "i10index": 7,
        "i10index5y": 7,
        "interests": [
            "Machine Learning for Healthcare"
        ],
        "npubs": 31
    },
    "Jens Ludwig": {
        "affiliation": "University of Chicago",
        "citedby": {
            "2017-07-29": 12249,
            "2017-08-13": 12315
        },
        "email": "@uchicago.edu",
        "hindex": 56,
        "hindex5y": 44,
        "i10index": 124,
        "i10index5y": 98,
        "interests": [
            "Urban poverty",
            "crime",
            "education",
            "health",
            "housing"
        ],
        "npubs": 282
    },
    "Jiajing Xu": "",
    "Jian Cao": {
        "affiliation": "Department of Computer Science and Engineering, Shanghai Jiao Tong University",
        "citedby": {
            "2017-07-28": 2163,
            "2017-08-13": 2174
        },
        "email": "@sjtu.edu.cn",
        "hindex": 22,
        "hindex5y": 15,
        "i10index": 77,
        "i10index5y": 24,
        "interests": [
            "Intelligent Service Computing",
            "Data Analytics",
            "Network Computing"
        ],
        "npubs": 303
    },
    "Jian Lu": "",
    "Jian Pei": {
        "affiliation": "Simon Fraser University",
        "citedby": {
            "2017-07-29": 72539,
            "2017-08-13": 72958
        },
        "email": "@cs.sfu.ca",
        "hindex": 74,
        "hindex5y": 56,
        "i10index": 216,
        "i10index5y": 186,
        "interests": [
            "Data mining",
            "big data analytics",
            "database systems",
            "information retrieval"
        ],
        "npubs": 404
    },
    "Jian Tang": {
        "affiliation": "University of Michigan",
        "citedby": {
            "2017-07-29": 496,
            "2017-08-13": 540
        },
        "email": "@umich.edu",
        "hindex": 10,
        "hindex5y": 10,
        "i10index": 11,
        "i10index5y": 11,
        "interests": [
            "Deep learning",
            "reinforcement learning",
            "network representation",
            "statistical topic modeling",
            "natural language understanding"
        ],
        "npubs": 31
    },
    "Jian Wang": {
        "affiliation": "LinkedIn Corporation",
        "citedby": {
            "2017-07-29": 287,
            "2017-08-13": 290
        },
        "email": "@linkedin.com",
        "hindex": 8,
        "hindex5y": 7,
        "i10index": 7,
        "i10index5y": 7,
        "interests": [
            "Information Retrieval",
            "Data Mining",
            "Recommender System"
        ],
        "npubs": 13
    },
    "Jianda Li": "",
    "Jiang Bian": {
        "affiliation": "Microsoft Research",
        "citedby": {
            "2017-07-28": 1514,
            "2017-08-13": 1523
        },
        "email": "@microsoft.com",
        "hindex": 16,
        "hindex5y": 15,
        "i10index": 19,
        "i10index5y": 19,
        "interests": [
            "Computational Advertising",
            "Content Optimization",
            "Social Network",
            "Information Retrieval",
            "Machine Learning"
        ],
        "npubs": 45
    },
    "Jianxi Gao": {
        "affiliation": "Northeastern University",
        "citedby": {
            "2017-07-29": 2080,
            "2017-08-13": 2109
        },
        "email": "@neu.edu",
        "hindex": 15,
        "hindex5y": 15,
        "i10index": 20,
        "i10index5y": 20,
        "interests": [
            "Resilience",
            "Percolation Theory",
            "Network Theory",
            "Control Theory",
            "Critical Infrastructure"
        ],
        "npubs": 29
    },
    "Jiawei Han": {
        "affiliation": "University of Illinois at Urbana-Champaign",
        "citedby": {
            "2017-07-29": 137368,
            "2017-08-13": 138284
        },
        "email": "@cs.uiuc.edu",
        "hindex": 151,
        "hindex5y": 109,
        "i10index": 650,
        "i10index5y": 550,
        "interests": [
            "data mining",
            "database systems",
            "data warehousing",
            "information networks"
        ],
        "npubs": 999
    },
    "Jiayu Zhou": {
        "affiliation": "Michigan State University",
        "citedby": {
            "2017-07-28": 991,
            "2017-08-13": 1024
        },
        "email": "@cse.msu.edu",
        "hindex": 16,
        "hindex5y": 16,
        "i10index": 19,
        "i10index5y": 19,
        "interests": [
            "Machine Learning",
            "Data Mining",
            "Biomedical Informatics"
        ],
        "npubs": 67
    },
    "Jie Tang": {
        "affiliation": "Tsinghua University",
        "citedby": {
            "2017-07-28": 8910,
            "2017-08-13": 9008
        },
        "email": "@tsinghua.edu.cn",
        "hindex": 48,
        "hindex5y": 43,
        "i10index": 139,
        "i10index5y": 125,
        "interests": [
            "Social networks",
            "Data mining",
            "Machine learning",
            "Data Science",
            "Big Data"
        ],
        "npubs": 249
    },
    "Jie Wang": {
        "affiliation": "University of Michigan",
        "citedby": {
            "2017-07-29": 583,
            "2017-08-13": 587
        },
        "email": "@umich.edu",
        "hindex": 11,
        "hindex5y": 10,
        "i10index": 11,
        "i10index5y": 10,
        "interests": [
            "Optimization",
            "Machine Learning",
            "Data Mining",
            "Statistical Modeling",
            "Time Series Analysis"
        ],
        "npubs": 21
    },
    "Jie Zhang": {
        "affiliation": "Fudan University",
        "citedby": {
            "2017-07-29": 1869,
            "2017-08-13": 1883
        },
        "email": "@fudan.edu.cn",
        "hindex": 22,
        "hindex5y": 20,
        "i10index": 38,
        "i10index5y": 35,
        "interests": [
            "Complex Networks",
            "Functional Brain Networks",
            "Time Series analysis",
            "Artificial Intellegence"
        ],
        "npubs": 58
    },
    "Jiebo Luo": {
        "affiliation": "University of Rochester",
        "citedby": {
            "2017-07-28": 14866,
            "2017-08-13": 14987
        },
        "email": "@cs.rochester.edu",
        "hindex": 68,
        "hindex5y": 53,
        "i10index": 210,
        "i10index5y": 164,
        "interests": [
            "computer vision",
            "multimedia",
            "social media mining",
            "big data analytics",
            "affective computing"
        ],
        "npubs": 524
    },
    "Jieping Ye": {
        "affiliation": "University of Michigan",
        "citedby": {
            "2017-07-29": 11274,
            "2017-08-13": 11393
        },
        "email": "@umich.edu",
        "hindex": 58,
        "hindex5y": 54,
        "i10index": 149,
        "i10index5y": 139,
        "interests": [
            "Machine learning",
            "data mining",
            "biomedical informatics"
        ],
        "npubs": 213
    },
    "Jilles Vreeken": {
        "affiliation": "Max-Planck Institute for Informatics and Saarland University",
        "citedby": {
            "2017-07-28": 2157,
            "2017-08-13": 2185
        },
        "email": "@mpi-inf.mpg.de",
        "hindex": 24,
        "hindex5y": 22,
        "i10index": 44,
        "i10index5y": 39,
        "interests": [
            "Data Mining",
            "Pattern Mining",
            "Information Theory"
        ],
        "npubs": 127
    },
    "Jimeng Sun": {
        "affiliation": "Georgia Tech",
        "citedby": {
            "2017-07-28": 8113,
            "2017-08-13": 8179
        },
        "email": "@cc.gatech.edu",
        "hindex": 45,
        "hindex5y": 40,
        "i10index": 102,
        "i10index5y": 91,
        "interests": [
            "Healthcare informatics",
            "Big data analytics",
            "Data mining",
            "Machine learning"
        ],
        "npubs": 207
    },
    "Jinbo Bi": {
        "affiliation": "University of Connecticut",
        "citedby": {
            "2017-07-28": 3592,
            "2017-08-13": 3623
        },
        "email": "@uconn.edu",
        "hindex": 28,
        "hindex5y": 22,
        "i10index": 53,
        "i10index5y": 43,
        "interests": [
            "Machine learning",
            "Data mining",
            "Bioinformatics",
            "Medical informatics"
        ],
        "npubs": 155
    },
    "Jing Gao": {
        "affiliation": "University at Buffalo",
        "citedby": {
            "2017-07-28": 3993,
            "2017-08-13": 4061
        },
        "email": "@buffalo.edu",
        "hindex": 34,
        "hindex5y": 32,
        "i10index": 67,
        "i10index5y": 65,
        "interests": [
            "Data Mining"
        ],
        "npubs": 141
    },
    "Jingci Ming": "",
    "Jingrui He": {
        "affiliation": "Arizona State University",
        "citedby": {
            "2017-07-29": 1652,
            "2017-08-13": 1668
        },
        "email": "@asu.edu",
        "hindex": 19,
        "hindex5y": 17,
        "i10index": 29,
        "i10index5y": 26,
        "interests": [
            "Machine Learning",
            "Data Mining",
            "Social Networks",
            "Medical Informatics",
            "Semiconductor Manufacturing"
        ],
        "npubs": 192
    },
    "Jingwei Xu": {
        "affiliation": "Nanjing University",
        "citedby": {
            "2017-07-29": 73,
            "2017-08-13": 75
        },
        "email": "@smail.nju.edu.cn",
        "hindex": 3,
        "hindex5y": 3,
        "i10index": 1,
        "i10index5y": 1,
        "interests": [
            "Data Mining"
        ],
        "npubs": 7
    },
    "Jiuyong Li": {
        "affiliation": "University of South Australia",
        "citedby": {
            "2017-07-28": 2577,
            "2017-08-13": 2626
        },
        "email": "@unisa.edu.au",
        "hindex": 26,
        "hindex5y": 22,
        "i10index": 56,
        "i10index5y": 45,
        "interests": [
            "Data Mining",
            "Biomedical Informatics",
            "Social Media Analytics",
            "Privacy Preservation"
        ],
        "npubs": 160
    },
    "Joao Gama": {
        "affiliation": "University Porto",
        "citedby": {
            "2018-03-07": 9555
        },
        "email": "@fep.up.pt",
        "hindex": 45,
        "hindex5y": 36,
        "i10index": 148,
        "i10index5y": 110,
        "interests": [
            "Data Mining",
            "Machine Learning",
            "Data Streams"
        ],
        "npubs": 519
    },
    "Joel Chan": {
        "affiliation": "CMU Carnegie Mellon University",
        "citedby": {
            "2017-07-29": 393,
            "2017-08-13": 396
        },
        "email": "@cs.cmu.edu",
        "hindex": 8,
        "hindex5y": 8,
        "i10index": 7,
        "i10index5y": 7,
        "interests": [
            "Cognitive Science",
            "Creativity",
            "Problem Solving",
            "Human-Computer Interaction",
            "Design"
        ],
        "npubs": 34
    },
    "Joerg Sander": {
        "affiliation": "University of Alberta",
        "citedby": {
            "2017-07-28": 22867,
            "2017-08-13": 23007
        },
        "email": "@ualberta.ca",
        "hindex": 39,
        "hindex5y": 29,
        "i10index": 64,
        "i10index5y": 49,
        "interests": [
            "Data Mining",
            "Clustering",
            "Spatial and Temporal Data",
            "Databases"
        ],
        "npubs": 121
    },
    "Johannes Fürnkranz": {
        "affiliation": "TU Darmstadt",
        "citedby": {
            "2017-07-28": 6624,
            "2017-08-13": 6664
        },
        "email": "@ke.informatik.tu-darmstadt.de",
        "hindex": 38,
        "hindex5y": 28,
        "i10index": 82,
        "i10index5y": 54,
        "interests": [
            "Machine Learning",
            "Preference Learning",
            "Rule Learning",
            "Game Playing"
        ],
        "npubs": 207
    },
    "Jon Kleinberg": {
        "affiliation": "Cornell University",
        "citedby": {
            "2017-07-29": 66013,
            "2017-08-13": 66378
        },
        "email": "@cs.cornell.edu",
        "hindex": 95,
        "hindex5y": 72,
        "i10index": 196,
        "i10index5y": 171,
        "interests": [
            "algorithms",
            "data mining",
            "information networks",
            "social networks",
            "Web mining"
        ],
        "npubs": 434
    },
    "Jose Cadena": {
        "affiliation": "Virginia Tech",
        "citedby": {
            "2017-07-28": 121,
            "2017-08-13": 125
        },
        "email": "@vt.edu",
        "hindex": 4,
        "hindex5y": 4,
        "i10index": 3,
        "i10index5y": 3,
        "interests": [
            "Data mining",
            "machine learning",
            "anomaly detection",
            "approximation algorithms"
        ],
        "npubs": 10
    },
    "Joshua Moore": {
        "affiliation": "Cornell",
        "citedby": {
            "2017-07-28": 311,
            "2017-08-13": 320
        },
        "email": "@cs.cornell.edu",
        "hindex": 7,
        "hindex5y": 7,
        "i10index": 6,
        "i10index5y": 6,
        "interests": [],
        "npubs": 13
    },
    "Julian Mcauley": {
        "affiliation": "UC San Diego",
        "citedby": {
            "2017-07-28": 3099,
            "2017-08-13": 3162
        },
        "email": "@eng.ucsd.edu",
        "hindex": 22,
        "hindex5y": 20,
        "i10index": 31,
        "i10index5y": 27,
        "interests": [
            "Social Networks",
            "Data Mining",
            "Recommender Systems"
        ],
        "npubs": 52
    },
    "Jun Liu": "",
    "Jun Luke Huan": {
        "affiliation": "University of Kansas",
        "citedby": {
            "2017-07-28": 2707,
            "2017-08-13": 2719
        },
        "email": "@ku.edu",
        "hindex": 21,
        "hindex5y": 18,
        "i10index": 38,
        "i10index5y": 31,
        "interests": [
            "Data Science",
            "Data Mining",
            "Machine Learning",
            "Big Data",
            "Bioinformatics"
        ],
        "npubs": 151
    },
    "Jungie Wu": "",
    "Junming Liu": {
        "affiliation": "Rutgers University",
        "citedby": {
            "2017-07-29": 47,
            "2017-08-13": 54
        },
        "email": "@rutgers.edu",
        "hindex": 3,
        "hindex5y": 3,
        "i10index": 1,
        "i10index5y": 1,
        "interests": [
            "Data Mining",
            "Large Scale Optimization"
        ],
        "npubs": 8
    },
    "Junxian He": "",
    "Jure Leskovec": {
        "affiliation": "Stanford",
        "citedby": {
            "2017-07-28": 33367,
            "2017-08-13": 33745
        },
        "email": "@cs.stanford.edu",
        "hindex": 73,
        "hindex5y": 70,
        "i10index": 141,
        "i10index5y": 136,
        "interests": [
            "Data mining",
            "Social Network Analysis",
            "Information Networks"
        ],
        "npubs": 265
    },
    "Kai Li": {
        "affiliation": "University of Central Florida",
        "citedby": {
            "2017-11-20": 60
        },
        "email": "@eecs.ucf.edu",
        "hindex": 5,
        "hindex5y": 5,
        "i10index": 1,
        "i10index5y": 1,
        "interests": [
            "Information Retrieval",
            "Machine Learning and Data Mining",
            "Computer Vision and Pattern Recognition",
            "Image Processing"
        ],
        "npubs": 15
    },
    "Kai Zhang": {
        "affiliation": "Lawrence Berkeley National Laboratories",
        "citedby": {
            "2018-03-09": 1520
        },
        "email": "@temple.edu",
        "hindex": 20,
        "hindex5y": 17,
        "i10index": 24,
        "i10index5y": 20,
        "interests": [
            "Machine learning",
            "data mining",
            "time series analysis",
            "bioinformatics and biomedical engineering"
        ],
        "npubs": 62
    },
    "Kai-Ming Ting": {
        "affiliation": "Federation University Australia",
        "citedby": {
            "2017-07-28": 3404,
            "2017-08-13": 3423
        },
        "email": "@federation.edu.au",
        "hindex": 28,
        "hindex5y": 21,
        "i10index": 51,
        "i10index5y": 34,
        "interests": [
            "Machine Learning",
            "Data Mining"
        ],
        "npubs": 124
    },
    "Kamesh Munagala": {
        "affiliation": "Duke University",
        "citedby": {
            "2017-07-28": 4465,
            "2017-08-13": 4489
        },
        "email": "@cs.duke.edu",
        "hindex": 36,
        "hindex5y": 27,
        "i10index": 56,
        "i10index5y": 50,
        "interests": [
            "Algorithms",
            "Databases",
            "Algorithmic Game Theory",
            "Decision Sciences"
        ],
        "npubs": 102
    },
    "Karthik Raman": {
        "affiliation": "Google",
        "citedby": {
            "2017-07-29": 297,
            "2017-08-13": 303
        },
        "email": "@cs.cornell.edu",
        "hindex": 9,
        "hindex5y": 9,
        "i10index": 9,
        "i10index5y": 9,
        "interests": [
            "Machine Learning",
            "Information Retrieval",
            "Natural Language Processing"
        ],
        "npubs": 19
    },
    "Katharina Morik": {
        "affiliation": "TU Dortmund",
        "citedby": {
            "2017-07-28": 3718,
            "2017-08-13": 3729
        },
        "email": "@tu-dortmund.de",
        "hindex": 29,
        "hindex5y": 16,
        "i10index": 77,
        "i10index5y": 29,
        "interests": [
            "Machine Learning",
            "Data Mining",
            "Big Data",
            "Ubiquitous Knowledge Discovery",
            "Industry 4.0"
        ],
        "npubs": 309
    },
    "Kaushik Sinha": {
        "affiliation": "Wichita State University",
        "citedby": {
            "2017-07-29": 379,
            "2017-08-13": 381
        },
        "email": "@wichita.edu",
        "hindex": 8,
        "hindex5y": 7,
        "i10index": 8,
        "i10index5y": 7,
        "interests": [
            "Machine Learning"
        ],
        "npubs": 25
    },
    "Ke Wang": {
        "affiliation": "Simon Fraser University",
        "citedby": {
            "2017-07-29": 11364,
            "2017-08-13": 11426
        },
        "email": "@cs.sfu.ca",
        "hindex": 54,
        "hindex5y": 37,
        "i10index": 121,
        "i10index5y": 96,
        "interests": [
            "data mining",
            "database"
        ],
        "npubs": 245
    },
    "Keli Xiao": {
        "affiliation": "Stony Brook University",
        "citedby": {
            "2017-07-28": 306,
            "2017-08-13": 309
        },
        "email": "@stonybrook.edu",
        "hindex": 5,
        "hindex5y": 5,
        "i10index": 4,
        "i10index5y": 4,
        "interests": [
            "Business Analytics",
            "Big Data",
            "Empirical Asset Pricing",
            "Bubbles and Crises"
        ],
        "npubs": 21
    },
    "Kevin Kai Zheng": {
        "citedby": {
            "2017-11-15": 1366
        },
        "email": "@uestc.edu.cn",
        "hindex": 20,
        "hindex5y": 20,
        "i10index": 34,
        "i10index5y": 34,
        "interests": [
            "database",
            "data mining"
        ],
        "npubs": 99
    },
    "Kevin Small": {
        "affiliation": "Amazon",
        "citedby": {
            "2017-07-29": 772,
            "2017-08-13": 775
        },
        "email": "@amazon.com",
        "hindex": 15,
        "hindex5y": 13,
        "i10index": 20,
        "i10index5y": 16,
        "interests": [
            "machine learning",
            "natural language processing",
            "artificial intelligence",
            "data mining"
        ],
        "npubs": 33
    },
    "Klaus Berberich": {
        "affiliation": "Max Planck Institute for Informatics",
        "citedby": {
            "2017-07-28": 2068,
            "2017-08-13": 2089
        },
        "email": "@mpi-inf.mpg.de",
        "hindex": 21,
        "hindex5y": 18,
        "i10index": 33,
        "i10index5y": 26,
        "interests": [
            "Information Retrieval",
            "Data Engineering",
            "Data Mining",
            "Web Archiving"
        ],
        "npubs": 83
    },
    "Klemens Böhm": {
        "affiliation": "Karlsruhe Institute of Technology (KIT)",
        "citedby": {
            "2017-07-28": 2982,
            "2017-08-13": 2989
        },
        "email": "@kit.edu",
        "hindex": 30,
        "hindex5y": 18,
        "i10index": 75,
        "i10index5y": 38,
        "interests": [
            "Knowledge discovery",
            "High-dimensional data and data streams",
            "Outlier mining",
            "Data science",
            "Process analysis"
        ],
        "npubs": 230
    },
    "Komal Kapoor": {
        "affiliation": "University of Minnesota Twin Cities",
        "citedby": {
            "2017-07-28": 129,
            "2017-08-13": 131
        },
        "email": "@umn.edu",
        "hindex": 7,
        "hindex5y": 7,
        "i10index": 5,
        "i10index5y": 5,
        "interests": [
            "Data Mining",
            "Machine Learning",
            "Recommender Systems"
        ],
        "npubs": 19
    },
    "Krishna Gummadi": {
        "affiliation": "MPI-SWS",
        "citedby": {
            "2017-07-28": 21000,
            "2017-08-13": 21117
        },
        "email": "@mpi-sws.org",
        "hindex": 43,
        "hindex5y": 40,
        "i10index": 68,
        "i10index5y": 62,
        "interests": [
            "Distributed Systems",
            "Networking",
            "Social Networks",
            "Information Retrieval",
            "Security and Privacy"
        ],
        "npubs": 118
    },
    "Kristen Lefevre": "",
    "Kristina Lerman": {
        "affiliation": "University of Southern California",
        "citedby": {
            "2017-07-28": 7389,
            "2017-08-13": 7425
        },
        "email": "@isi.edu",
        "hindex": 47,
        "hindex5y": 34,
        "i10index": 105,
        "i10index5y": 81,
        "interests": [
            "Social Networks",
            "Social Computing",
            "Computational Social Science",
            "Artificial Intelligence",
            "Complex Systems"
        ],
        "npubs": 219
    },
    "Kui Yu": "",
    "Kun Kuang": {
        "affiliation": "Tsinghua University",
        "citedby": {
            "2017-07-29": 3,
            "2017-08-13": 4
        },
        "email": "@mails.tsinghua.edu.cn",
        "hindex": 1,
        "hindex5y": 1,
        "i10index": 0,
        "i10index5y": 0,
        "interests": [
            "Causal Inference",
            "data mining",
            "machine learning"
        ],
        "npubs": 4
    },
    "Kun1 Zhang": {
        "affiliation": "CMU Carnegie Mellon University",
        "citedby": {
            "2017-07-29": 1447,
            "2017-08-13": 1475
        },
        "email": "@cmu.edu",
        "hindex": 17,
        "hindex5y": 16,
        "i10index": 32,
        "i10index5y": 25,
        "interests": [
            "Causal inference",
            "machine learning",
            "computational finance"
        ],
        "npubs": 73
    },
    "Kush Varshney": {
        "affiliation": "IBM Thomas J. Watson Research Center",
        "citedby": {
            "2017-07-28": 796,
            "2017-08-13": 810
        },
        "email": "@us.ibm.com",
        "hindex": 15,
        "hindex5y": 14,
        "i10index": 22,
        "i10index5y": 20,
        "interests": [
            "Statistical Signal Processing",
            "Machine Learning",
            "Data Mining",
            "Image Processing",
            "Social Good"
        ],
        "npubs": 111
    },
    "Kyumin Lee": {
        "affiliation": "Utah State University",
        "citedby": {
            "2017-07-28": 2366,
            "2017-08-13": 2390
        },
        "email": "@usu.edu",
        "hindex": 15,
        "hindex5y": 15,
        "i10index": 19,
        "i10index5y": 17,
        "interests": [
            "data science",
            "data mining",
            "social media mining",
            "social computing",
            "web mining"
        ],
        "npubs": 52
    },
    "Laks Lakshmanan": {
        "affiliation": "University of British Columbia",
        "citedby": {
            "2017-07-28": 13748,
            "2017-08-13": 13819
        },
        "email": "@cs.ubc.ca",
        "hindex": 64,
        "hindex5y": 39,
        "i10index": 132,
        "i10index5y": 93,
        "interests": [
            "Data Management",
            "Data Mining",
            "Data Warehousing/OLAP",
            "Recommender Systems",
            "Social Networks & Media"
        ],
        "npubs": 269
    },
    "Latifur Khan": {
        "affiliation": "UTD",
        "citedby": {
            "2017-07-28": 6195,
            "2017-08-13": 6218
        },
        "email": "@utdallas.edu",
        "hindex": 41,
        "hindex5y": 31,
        "i10index": 122,
        "i10index5y": 90,
        "interests": [
            "Big Data Management and Analytics",
            "Data Mining",
            "Multimedia",
            "Computer Security"
        ],
        "npubs": 380
    },
    "Le Wu": {
        "affiliation": "HeFei University of Technology",
        "citedby": {
            "2018-03-07": 194
        },
        "email": "@hfut.edu.cn",
        "hindex": 7,
        "hindex5y": 7,
        "i10index": 5,
        "i10index5y": 5,
        "interests": [
            "data mining",
            "machine learning",
            "social network"
        ],
        "npubs": 20
    },
    "Lei Yu": {
        "affiliation": "Binghamton University",
        "citedby": {
            "2017-07-29": 6415,
            "2017-08-13": 6461
        },
        "email": "@cs.binghamton.edu",
        "hindex": 16,
        "hindex5y": 14,
        "i10index": 19,
        "i10index5y": 14,
        "interests": [
            "Machine Learning",
            "Data Mining",
            "Artificial Intelligence",
            "Feature Selection",
            "Reinforcement Learning"
        ],
        "npubs": 46
    },
    "Leilei Sun": {
        "affiliation": "Dalian University of Technology",
        "citedby": {
            "2018-03-07": 80
        },
        "email": "@sem.tsinghua.edu.cn",
        "hindex": 4,
        "hindex5y": 4,
        "i10index": 2,
        "i10index5y": 2,
        "interests": [
            "Data Mining",
            "Intelligent Healthcare"
        ],
        "npubs": 20
    },
    "Leonardo F. R. Ribeiro": "",
    "Liang-Hao Huang": "",
    "Liangyue Li": {
        "affiliation": "Arizona State University",
        "citedby": {
            "2017-07-29": 163,
            "2017-08-13": 179
        },
        "email": "@asu.edu",
        "hindex": 7,
        "hindex5y": 7,
        "i10index": 7,
        "i10index5y": 7,
        "interests": [
            "Data Mining"
        ],
        "npubs": 19
    },
    "Lifang He": {
        "affiliation": "University of Illinois at Chicago",
        "citedby": {
            "2017-07-29": 235,
            "2017-08-13": 247
        },
        "email": "@uic.edu",
        "hindex": 9,
        "hindex5y": 9,
        "i10index": 9,
        "i10index5y": 9,
        "interests": [
            "Machine Learning",
            "Data Mining"
        ],
        "npubs": 35
    },
    "Liran Katzir": {
        "affiliation": "Technion",
        "citedby": {
            "2017-07-29": 717,
            "2017-08-13": 726
        },
        "email": "@cs.technion.ac.il",
        "hindex": 13,
        "hindex5y": 11,
        "i10index": 13,
        "i10index5y": 11,
        "interests": [],
        "npubs": 23
    },
    "Liwei Wu": "",
    "Liyuan Liu": {
        "affiliation": "University of Illinois at Urbana-Champaign",
        "citedby": {
            "2017-07-29": 8,
            "2017-08-13": 8
        },
        "email": "@mail.ustc.edu.cn",
        "hindex": 1,
        "hindex5y": 1,
        "i10index": 0,
        "i10index5y": 0,
        "interests": [
            "Artificial Intelligence"
        ],
        "npubs": 1
    },
    "Liyue Fan": {
        "affiliation": "State University of New York Albany",
        "citedby": {
            "2017-07-28": 223,
            "2017-08-13": 230
        },
        "email": "@albany.edu",
        "hindex": 9,
        "hindex5y": 9,
        "i10index": 9,
        "i10index5y": 9,
        "interests": [
            "Spatiotemporal Data Management",
            "Data Privacy"
        ],
        "npubs": 23
    },
    "Longbing Cao": {
        "affiliation": "Faculty of IT, University of Technology Sydney",
        "citedby": {
            "2017-07-28": 4611,
            "2017-08-13": 4657
        },
        "email": "@uts.edu.au",
        "hindex": 34,
        "hindex5y": 28,
        "i10index": 124,
        "i10index5y": 86,
        "interests": [
            "Data science",
            "data mining",
            "machine learning",
            "behavior informatics",
            "economic computing"
        ],
        "npubs": 486
    },
    "Longin Jan Latecki": {
        "affiliation": "Temple University",
        "citedby": {
            "2017-07-28": 7807,
            "2017-08-13": 7847
        },
        "email": "@temple.edu",
        "hindex": 43,
        "hindex5y": 33,
        "i10index": 120,
        "i10index5y": 80,
        "interests": [
            "Computer Vision",
            "Robot Perception",
            "Machine Learning",
            "Data Mining",
            "Artificial Intelligence"
        ],
        "npubs": 300
    },
    "Lynn Ang": "",
    "Mahashweta Das": {
        "affiliation": "Visa Research",
        "citedby": {
            "2017-07-28": 136,
            "2017-08-13": 139
        },
        "email": "@visa.com",
        "hindex": 6,
        "hindex5y": 6,
        "i10index": 5,
        "i10index5y": 5,
        "interests": [
            "Data Mining",
            "Machine Learning",
            "Databases",
            "Algorithms"
        ],
        "npubs": 21
    },
    "Mahito Sugiyama": {
        "affiliation": "Osaka University",
        "citedby": {
            "2017-07-28": 144,
            "2017-08-13": 150
        },
        "email": "@nii.ac.jp",
        "hindex": 7,
        "hindex5y": 7,
        "i10index": 5,
        "i10index5y": 5,
        "interests": [
            "Artificial Intelligence",
            "Machine Learning",
            "Knowledge Discovery",
            "Data Mining"
        ],
        "npubs": 35
    },
    "Malik Magdon-Ismail": "",
    "Mamta Jaiswal": {
        "affiliation": "Department of Internal Medicine, Division of Metabolism, Endocrinology and Diabetes, University of Michigan",
        "citedby": {
            "2017-07-29": 262,
            "2017-08-13": 266
        },
        "email": "@med.umich.edu",
        "hindex": 8,
        "hindex5y": 8,
        "i10index": 7,
        "i10index5y": 7,
        "interests": [
            "Diabetes"
        ],
        "npubs": 39
    },
    "Manuel Gomez Rodriguez": {
        "affiliation": "MPI for Software Systems",
        "citedby": {
            "2017-07-28": 2218,
            "2017-08-13": 2242
        },
        "email": "@mpi-sws.org",
        "hindex": 19,
        "hindex5y": 19,
        "i10index": 22,
        "i10index5y": 21,
        "interests": [
            "Machine Learning",
            "Networks",
            "Temporal Point Processes",
            "Artificial Intelligence"
        ],
        "npubs": 43
    },
    "Margo Seltzer": {
        "affiliation": "Harvard University",
        "citedby": {
            "2017-07-29": 11982,
            "2017-08-13": 12021
        },
        "email": "@eecs.harvard.edu",
        "hindex": 55,
        "hindex5y": 34,
        "i10index": 129,
        "i10index5y": 81,
        "interests": [
            "Systems of all sorts",
            "healthcare informatics"
        ],
        "npubs": 261
    },
    "Mario Boley": {
        "affiliation": "Max Planck Institute for Informatics",
        "citedby": {
            "2017-07-29": 369,
            "2017-08-13": 371
        },
        "email": "@mpi-inf.mpg.de",
        "hindex": 13,
        "hindex5y": 12,
        "i10index": 14,
        "i10index5y": 12,
        "interests": [
            "Data Mining",
            "Machine Learning"
        ],
        "npubs": 35
    },
    "Mark Crovella": {
        "affiliation": "Boston University",
        "citedby": {
            "2017-07-28": 25021,
            "2017-08-13": 25069
        },
        "email": "@cs.bu.edu",
        "hindex": 63,
        "hindex5y": 39,
        "i10index": 110,
        "i10index5y": 81,
        "interests": [
            "Networking",
            "Systems",
            "Data Mining",
            "Statistics"
        ],
        "npubs": 223
    },
    "Martin Ester": {
        "affiliation": "SFU",
        "citedby": {
            "2017-07-28": 23959,
            "2017-08-13": 24155
        },
        "email": "@cs.sfu.ca",
        "hindex": 53,
        "hindex5y": 38,
        "i10index": 107,
        "i10index5y": 95,
        "interests": [
            "Data Mining",
            "Recommender Systems",
            "Social Media",
            "Bioinformatics"
        ],
        "npubs": 186
    },
    "Masashi Sugiyama": {
        "affiliation": "RIKEN/The University of Tokyo",
        "citedby": {
            "2017-07-28": 8507,
            "2017-08-13": 8566
        },
        "email": "@k.u-tokyo.ac.jp",
        "hindex": 44,
        "hindex5y": 36,
        "i10index": 157,
        "i10index5y": 127,
        "interests": [
            "Machine Learning",
            "Data Mining",
            "Artificial Intelligence"
        ],
        "npubs": 796
    },
    "Matteo Riondato": {
        "affiliation": "Two Sigma Investments, LP",
        "citedby": {
            "2017-07-28": 404,
            "2017-08-13": 411
        },
        "email": "@twosigma.com",
        "hindex": 10,
        "hindex5y": 10,
        "i10index": 10,
        "i10index5y": 10,
        "interests": [
            "data mining",
            "pattern mining",
            "statistical learning theory",
            "randomized algorithms"
        ],
        "npubs": 18
    },
    "Matthias Renz": {
        "affiliation": "Ludwig-Maximilians University",
        "citedby": {
            "2017-07-28": 2261,
            "2017-08-13": 2276
        },
        "email": "@gmu.edu",
        "hindex": 22,
        "hindex5y": 21,
        "i10index": 48,
        "i10index5y": 37,
        "interests": [
            "Database",
            "Data Mining",
            "Data Science"
        ],
        "npubs": 148
    },
    "Maurizio Patrignani": {
        "affiliation": "Roma Tre University",
        "citedby": {
            "2017-07-29": 2089,
            "2017-08-13": 2088
        },
        "email": "@dia.uniroma3.it",
        "hindex": 23,
        "hindex5y": 16,
        "i10index": 38,
        "i10index5y": 27,
        "interests": [
            "Information Visualization",
            "Graph Drawing",
            "Computer Networks"
        ],
        "npubs": 158
    },
    "Mehmet Yigit Yildirim": {
        "affiliation": "Arizona State University",
        "citedby": {
            "2017-07-29": 1,
            "2017-08-13": 1
        },
        "email": "@asu.edu",
        "hindex": 1,
        "hindex5y": 1,
        "i10index": 0,
        "i10index5y": 0,
        "interests": [
            "Machine Learning",
            "Fraud Detection",
            "Social Media Mining"
        ],
        "npubs": 3
    },
    "Meng Jiang": {
        "affiliation": "University of Illinois Urbana-Champaign",
        "citedby": {
            "2017-07-29": 745,
            "2017-08-13": 760
        },
        "email": "@illinois.edu",
        "hindex": 11,
        "hindex5y": 11,
        "i10index": 13,
        "i10index5y": 12,
        "interests": [
            "behavior modeling",
            "data mining",
            "information extraction",
            "recommender systems",
            "fraud detection"
        ],
        "npubs": 33
    },
    "Mianwei Zhou": {
        "affiliation": "Yahoo Lab",
        "citedby": {
            "2017-07-28": 199,
            "2017-08-13": 202
        },
        "email": "@yahoo-inc.com",
        "hindex": 6,
        "hindex5y": 6,
        "i10index": 4,
        "i10index5y": 3,
        "interests": [
            "Information Retrieval",
            "Data Mining"
        ],
        "npubs": 11
    },
    "Michael Berthold": "",
    "Michael Mathioudakis": {
        "affiliation": "Aalto University",
        "citedby": {
            "2017-07-28": 1010,
            "2017-08-13": 1031
        },
        "email": "@aalto.fi",
        "hindex": 8,
        "hindex5y": 8,
        "i10index": 7,
        "i10index5y": 7,
        "interests": [
            "Computational Social Science",
            "Data Mining"
        ],
        "npubs": 24
    },
    "Michael Steinbach": {
        "affiliation": "University of Minnesota",
        "citedby": {
            "2017-07-28": 19317,
            "2017-08-13": 19480
        },
        "email": "@umn.edu",
        "hindex": 35,
        "hindex5y": 25,
        "i10index": 71,
        "i10index5y": 59,
        "interests": [
            "Data mining",
            "machine learning",
            "statistics",
            "bioinformatics"
        ],
        "npubs": 191
    },
    "Michael Thompson": "",
    "Michail Vlachos": "",
    "Michele Catasta": {
        "affiliation": "Ecole Polytechnique Fédérale de Luasanne",
        "citedby": {
            "2017-07-28": 852,
            "2017-08-13": 857
        },
        "email": "@cs.stanford.edu",
        "hindex": 10,
        "hindex5y": 10,
        "i10index": 10,
        "i10index5y": 10,
        "interests": [
            "Data Science",
            "Human Computation",
            "Semantic Technologies"
        ],
        "npubs": 31
    },
    "Milad Shokouhi": {
        "affiliation": "Microsoft",
        "citedby": {
            "2017-07-28": 1573,
            "2017-08-13": 1600
        },
        "email": "@microsoft.com",
        "hindex": 25,
        "hindex5y": 21,
        "i10index": 34,
        "i10index5y": 30,
        "interests": [],
        "npubs": 75
    },
    "Min-Ling Zhang": {
        "affiliation": "School of Computer Science and Engineering, Southeast University",
        "citedby": {
            "2017-07-28": 4943,
            "2017-08-13": 4984
        },
        "email": "@seu.edu.cn",
        "hindex": 24,
        "hindex5y": 23,
        "i10index": 27,
        "i10index5y": 27,
        "interests": [
            "Artificial Intelligence",
            "Machine Learning",
            "Data Mining"
        ],
        "npubs": 42
    },
    "Ming-Syan Chen": {
        "affiliation": "National Taiwan Univeresity",
        "citedby": {
            "2017-07-28": 19668,
            "2017-08-13": 19748
        },
        "email": "@ntu.edu.tw",
        "hindex": 61,
        "hindex5y": 37,
        "i10index": 257,
        "i10index5y": 139,
        "interests": [
            "data mining",
            "database",
            "multimedia"
        ],
        "npubs": 618
    },
    "Mingfei Teng": "",
    "Mirco Nanni": {
        "affiliation": "KDD-Lab ISTI-CNR Pisa",
        "citedby": {
            "2017-07-28": 3460,
            "2017-08-13": 3486
        },
        "email": "@isti.cnr.it",
        "hindex": 21,
        "hindex5y": 15,
        "i10index": 37,
        "i10index5y": 32,
        "interests": [
            "Data mining",
            "Mobility data analysis"
        ],
        "npubs": 104
    },
    "Mohammad Hasan": {
        "affiliation": "Indiana University Purdue University, Indianapolis",
        "citedby": {
            "2018-03-07": 2259
        },
        "email": "@cs.iupui.edu",
        "hindex": 21,
        "hindex5y": 17,
        "i10index": 34,
        "i10index5y": 30,
        "interests": [
            "Data Mining",
            "Network Analysis",
            "Graph Mining",
            "Bioinformatics"
        ],
        "npubs": 91
    },
    "Mohammad Taha Bahadori": {
        "affiliation": "Georgia Institute of Technology",
        "citedby": {
            "2017-07-28": 285,
            "2017-08-13": 299
        },
        "email": "@gatech.edu",
        "hindex": 11,
        "hindex5y": 11,
        "i10index": 13,
        "i10index5y": 13,
        "interests": [
            "Machine Learning",
            "Statistics",
            "Optimization"
        ],
        "npubs": 22
    },
    "Mohammed Zaki": {
        "affiliation": "RPI",
        "citedby": {
            "2017-07-28": 21387,
            "2017-08-13": 21478
        },
        "email": "@cs.rpi.edu",
        "hindex": 61,
        "hindex5y": 45,
        "i10index": 151,
        "i10index5y": 118,
        "interests": [
            "Data Mining",
            "Machine Learning",
            "Graph Mining",
            "Bioinformatics"
        ],
        "npubs": 346
    },
    "Mounia Lalmas": {
        "affiliation": "Yahoo",
        "citedby": {
            "2017-07-29": 6474,
            "2017-08-13": 6497
        },
        "email": "@acm.org",
        "hindex": 43,
        "hindex5y": 21,
        "i10index": 151,
        "i10index5y": 67,
        "interests": [
            "User Engagement"
        ],
        "npubs": 296
    },
    "Mudhakar Srivatsa": {
        "affiliation": "IBM T.J. Watson Research Center",
        "citedby": {
            "2017-07-28": 2544,
            "2017-08-13": 2572
        },
        "email": "@us.ibm.com",
        "hindex": 23,
        "hindex5y": 20,
        "i10index": 64,
        "i10index5y": 48,
        "interests": [
            "Network Security",
            "Network Analytics"
        ],
        "npubs": 257
    },
    "Muhan Zhang": {
        "affiliation": "Washington University in St. Louis",
        "citedby": {
            "2017-07-29": 9,
            "2017-08-13": 12
        },
        "email": "@wustl.edu",
        "hindex": 2,
        "hindex5y": 2,
        "i10index": 0,
        "i10index5y": 0,
        "interests": [
            "Machine Learning",
            "Data Mining"
        ],
        "npubs": 7
    },
    "Murat Kantarcioglu": {
        "affiliation": "University of Texas at Dallas",
        "citedby": {
            "2017-07-28": 7329,
            "2017-08-13": 7392
        },
        "email": "@utdallas.edu",
        "hindex": 40,
        "hindex5y": 38,
        "i10index": 96,
        "i10index5y": 89,
        "interests": [
            "Databases",
            "Data mining",
            "Security and Privacy"
        ],
        "npubs": 283
    },
    "Mustafa Bilgic": {
        "affiliation": "Illinois Institute of Technology",
        "citedby": {
            "2017-07-28": 1464,
            "2017-08-13": 1477
        },
        "email": "@iit.edu",
        "hindex": 14,
        "hindex5y": 13,
        "i10index": 18,
        "i10index5y": 15,
        "interests": [
            "Machine Learning",
            "Active Learning",
            "Active Inference",
            "Explanations",
            "Transparency"
        ],
        "npubs": 39
    },
    "Nan Cao": {
        "affiliation": "Tongji University",
        "citedby": {
            "2018-03-07": 1095
        },
        "email": "@us.ibm.com",
        "hindex": 18,
        "hindex5y": 17,
        "i10index": 25,
        "i10index5y": 25,
        "interests": [
            "Big Data Information Visualization and Visual Analysis"
        ],
        "npubs": 102
    },
    "Nan Du": {
        "affiliation": "Google",
        "citedby": {
            "2017-07-28": 1388,
            "2017-08-13": 1404
        },
        "email": "@gatech.edu",
        "hindex": 20,
        "hindex5y": 19,
        "i10index": 30,
        "i10index5y": 29,
        "interests": [
            "Machine learning",
            "Point Processes",
            "Social Network Analysis",
            "Information Retrieval",
            "Recommender Systems"
        ],
        "npubs": 91
    },
    "Naoki Abe": "",
    "Neal Lathia": {
        "affiliation": "Skyscanner",
        "citedby": {
            "2017-07-28": 1919,
            "2017-08-13": 1945
        },
        "email": "@skyscanner.net",
        "hindex": 21,
        "hindex5y": 21,
        "i10index": 27,
        "i10index5y": 27,
        "interests": [
            "Data Mining",
            "Mobile Systems",
            "Recommender Systems",
            "Collaborative Filtering"
        ],
        "npubs": 58
    },
    "Nemanja Djuric": {
        "affiliation": "Uber ATG",
        "citedby": {
            "2017-07-28": 780,
            "2017-08-13": 795
        },
        "email": "@temple.edu",
        "hindex": 11,
        "hindex5y": 11,
        "i10index": 12,
        "i10index5y": 12,
        "interests": [
            "Artificial Intelligence",
            "Machine Learning",
            "Data Mining"
        ],
        "npubs": 48
    },
    "Nicholas Larus-Stone": "",
    "Nicholas Monath": {
        "affiliation": "University of Massachusetts Amherst",
        "citedby": {
            "2018-03-07": 15
        },
        "email": "@cs.umass.edu",
        "hindex": 3,
        "hindex5y": 3,
        "i10index": 0,
        "i10index5y": 0,
        "interests": [
            "Machine Learning",
            "Artificial Intelligence",
            "Clustering"
        ],
        "npubs": 7
    },
    "Nicola Barbieri": {
        "affiliation": "Tumblr",
        "citedby": {
            "2017-07-28": 513,
            "2017-08-13": 522
        },
        "email": "@yahoo-inc.com",
        "hindex": 11,
        "hindex5y": 11,
        "i10index": 12,
        "i10index5y": 12,
        "interests": [
            "Data mining",
            "machine learning",
            "recommender systems",
            "social influence propagation models",
            "information diffusion"
        ],
        "npubs": 40
    },
    "Nicolas Kourtellis": {
        "affiliation": "Telefonica Research",
        "citedby": {
            "2017-07-28": 466,
            "2017-08-13": 472
        },
        "email": "@mail.usf.edu",
        "hindex": 12,
        "hindex5y": 11,
        "i10index": 15,
        "i10index5y": 14,
        "interests": [
            "Distributed Systems",
            "Social Networks",
            "Dynamic Graph Mining",
            "User Behavior Modeling",
            "Streaming Systems"
        ],
        "npubs": 57
    },
    "Nikolaj Tatti": {
        "affiliation": "Aalto University",
        "citedby": {
            "2017-07-28": 867,
            "2017-08-13": 876
        },
        "email": "@aalto.fi",
        "hindex": 18,
        "hindex5y": 16,
        "i10index": 24,
        "i10index5y": 21,
        "interests": [
            "data mining",
            "statistics"
        ],
        "npubs": 72
    },
    "Nikos Mamoulis": {
        "affiliation": "University of Hong Kong",
        "citedby": {
            "2017-07-28": 9024,
            "2017-08-13": 9093
        },
        "email": "@cs.hku.hk",
        "hindex": 48,
        "hindex5y": 37,
        "i10index": 119,
        "i10index5y": 93,
        "interests": [
            "Data Management",
            "Data Mining",
            "Spatial Databases"
        ],
        "npubs": 235
    },
    "Nishanth Sastry": {
        "affiliation": "King’s College London",
        "citedby": {
            "2017-07-28": 651,
            "2017-08-13": 672
        },
        "email": "@kcl.ac.uk",
        "hindex": 13,
        "hindex5y": 12,
        "i10index": 17,
        "i10index5y": 14,
        "interests": [
            "social media",
            "content delivery and consumption",
            "network architecture"
        ],
        "npubs": 77
    },
    "Nitesh V. Chawla": {
        "affiliation": "University of Notre Dame",
        "citedby": {
            "2017-07-29": 13390,
            "2017-08-13": 13517
        },
        "email": "@nd.edu",
        "hindex": 45,
        "hindex5y": 39,
        "i10index": 107,
        "i10index5y": 95,
        "interests": [
            "Data mining",
            "machine learning",
            "network science",
            "social networks",
            "healthcare analytics"
        ],
        "npubs": 313
    },
    "Norbou Buchler": {
        "affiliation": "US Army Research Laboratory",
        "citedby": {
            "2017-07-29": 563,
            "2017-08-13": 577
        },
        "email": "@mail.mil",
        "hindex": 10,
        "hindex5y": 10,
        "i10index": 11,
        "i10index5y": 10,
        "interests": [
            "Cognitive Sciences",
            "Network Science",
            "Cybersecurity"
        ],
        "npubs": 39
    },
    "Oleg Rokhlenko": {
        "affiliation": "Amazon",
        "citedby": {
            "2017-07-28": 526,
            "2017-08-13": 526
        },
        "email": "@yahoo-inc.com",
        "hindex": 10,
        "hindex5y": 8,
        "i10index": 10,
        "i10index5y": 4,
        "interests": [
            "Information Retrieval",
            "Text Mining",
            "Web Search",
            "Natural Language Processing",
            "Machine Learning"
        ],
        "npubs": 32
    },
    "Olfa Nasraoui": {
        "affiliation": "University of Louisville",
        "citedby": {
            "2017-07-28": 5045,
            "2017-08-13": 5071
        },
        "email": "@louisville.edu",
        "hindex": 38,
        "hindex5y": 22,
        "i10index": 81,
        "i10index5y": 56,
        "interests": [
            "data mining",
            "web mining",
            "clustering algorithms",
            "machine learning",
            "recommender systems"
        ],
        "npubs": 221
    },
    "Panagiotis Karras": {
        "affiliation": "Aalborg University",
        "citedby": {
            "2017-07-28": 1715,
            "2017-08-13": 1724
        },
        "email": "@cs.aau.dk",
        "hindex": 18,
        "hindex5y": 16,
        "i10index": 26,
        "i10index5y": 25,
        "interests": [
            "Data Management",
            "Data Mining"
        ],
        "npubs": 55
    },
    "Panagiotis Mandros": {
        "affiliation": "Max Planck Institute for Informatics",
        "citedby": {
            "2017-07-29": 3,
            "2017-08-13": 3
        },
        "email": "@mpi-inf.mpg.de",
        "hindex": 1,
        "hindex5y": 1,
        "i10index": 0,
        "i10index5y": 0,
        "interests": [
            "Data Mining",
            "Information Theory"
        ],
        "npubs": 2
    },
    "Panayiotis Tsaparas": {
        "affiliation": "University of Ioannina",
        "citedby": {
            "2017-07-28": 3344,
            "2017-08-13": 3363
        },
        "email": "@cs.uoi.gr",
        "hindex": 24,
        "hindex5y": 19,
        "i10index": 35,
        "i10index5y": 26,
        "interests": [
            "Data Mining",
            "Web Information Retrieval",
            "Social Networks"
        ],
        "npubs": 74
    },
    "Pannaga Shivaswamy": {
        "affiliation": "Netflix Inc.",
        "citedby": {
            "2017-07-28": 936,
            "2017-08-13": 943
        },
        "email": "@linkedin.com",
        "hindex": 16,
        "hindex5y": 15,
        "i10index": 21,
        "i10index5y": 20,
        "interests": [
            "Machine Learning"
        ],
        "npubs": 34
    },
    "Panos Ipeirotis": "",
    "Panos Kalnis": {
        "affiliation": "King Abdullah University of Science and Technology",
        "citedby": {
            "2017-07-28": 6100,
            "2017-08-13": 6154
        },
        "email": "@kaust.edu.sa",
        "hindex": 36,
        "hindex5y": 31,
        "i10index": 61,
        "i10index5y": 50,
        "interests": [
            "Big Data",
            "Cloud computing",
            "Parallel Systems",
            "Graphs",
            "Privacy"
        ],
        "npubs": 104
    },
    "Parikshit Shah": {
        "affiliation": "Yahoo Research",
        "citedby": {
            "2018-03-07": 1105
        },
        "email": "@discovery.wisc.edu",
        "hindex": 14,
        "hindex5y": 12,
        "i10index": 22,
        "i10index5y": 17,
        "interests": [
            "convex optimization",
            "decentralized control",
            "data analysis"
        ],
        "npubs": 72
    },
    "Partha Talukdar": {
        "affiliation": "Indian Institute of Science",
        "citedby": {
            "2017-07-29": 1937,
            "2017-08-13": 1958
        },
        "email": "@cds.iisc.ac.in",
        "hindex": 25,
        "hindex5y": 23,
        "i10index": 41,
        "i10index5y": 40,
        "interests": [
            "Machine Learning",
            "Natural Language Processing",
            "Cognitive Neuroscience"
        ],
        "npubs": 88
    },
    "Patrick Lucey": {
        "affiliation": "STATS",
        "citedby": {
            "2017-07-28": 2797,
            "2017-08-13": 2833
        },
        "email": "@qut.edu.au",
        "hindex": 24,
        "hindex5y": 23,
        "i10index": 44,
        "i10index5y": 38,
        "interests": [
            "Artificial Intelligence",
            "Machine Learning",
            "Sports Analytics"
        ],
        "npubs": 105
    },
    "Paul N. Bennett": {
        "affiliation": "Microsoft Research",
        "citedby": {
            "2017-07-28": 2882,
            "2017-08-13": 2913
        },
        "email": "@microsoft.com",
        "hindex": 29,
        "hindex5y": 24,
        "i10index": 46,
        "i10index5y": 39,
        "interests": [
            "Machine Learning",
            "Information Retrieval",
            "Data Mining",
            "Artificial Intelligence",
            "Computer Science"
        ],
        "npubs": 123
    },
    "Pauli Miettinen": {
        "affiliation": "Max Planck Instutute for Informatics",
        "citedby": {
            "2017-07-28": 653,
            "2017-08-13": 663
        },
        "email": "@mpi-inf.mpg.de",
        "hindex": 14,
        "hindex5y": 14,
        "i10index": 15,
        "i10index5y": 15,
        "interests": [
            "Computer Science",
            "Data Mining"
        ],
        "npubs": 59
    },
    "Pavid Fuhry": {
        "affiliation": "The Ohio State University",
        "citedby": {
            "2017-07-28": 1089,
            "2017-08-13": 1097
        },
        "email": "@cse.ohio-state.edu",
        "hindex": 9,
        "hindex5y": 9,
        "i10index": 8,
        "i10index5y": 8,
        "interests": [
            "High-Performance Data Mining",
            "Social Network Analysis",
            "Data Exploration and Visualization"
        ],
        "npubs": 25
    },
    "Pedro H. P. Saverese": "",
    "Peixiang Zhao": {
        "affiliation": "Florida State University",
        "citedby": {
            "2017-07-28": 1338,
            "2017-08-13": 1354
        },
        "email": "@cs.fsu.edu",
        "hindex": 13,
        "hindex5y": 13,
        "i10index": 15,
        "i10index5y": 14,
        "interests": [
            "Database",
            "Data Mining",
            "Information Network Analysis"
        ],
        "npubs": 32
    },
    "Peng Cui": {
        "affiliation": "Tsinghua University",
        "citedby": {
            "2017-11-12": 1531
        },
        "email": "@tsinghua.edu.cn",
        "hindex": 21,
        "hindex5y": 20,
        "i10index": 42,
        "i10index5y": 41,
        "interests": [
            "multimedia",
            "data mining",
            "artificial intelligence"
        ],
        "npubs": 102
    },
    "Peng Zhang": "",
    "Pengfei Wang": "",
    "Peter Flach": {
        "affiliation": "University of Bristol",
        "citedby": {
            "2017-07-28": 8460,
            "2017-08-13": 8502
        },
        "email": "@bristol.ac.uk",
        "hindex": 47,
        "hindex5y": 31,
        "i10index": 102,
        "i10index5y": 68,
        "interests": [
            "Artificial Intelligence",
            "Data Science",
            "Machine Learning",
            "Data Mining"
        ],
        "npubs": 267
    },
    "Peter Lofgren": {
        "affiliation": "Stanford",
        "citedby": {
            "2017-07-28": 198,
            "2017-08-13": 206
        },
        "email": "@cs.stanford.edu",
        "hindex": 7,
        "hindex5y": 7,
        "i10index": 4,
        "i10index5y": 4,
        "interests": [
            "Data-Mining",
            "Personalization"
        ],
        "npubs": 19
    },
    "Peter Walker": {
        "affiliation": "Naval Medical Research Center",
        "citedby": {
            "2017-07-29": 154,
            "2017-08-13": 158
        },
        "email": "@mail.mil",
        "hindex": 6,
        "hindex5y": 6,
        "i10index": 4,
        "i10index5y": 4,
        "interests": [
            "Cognitive Psychology",
            "Neuroscience",
            "Human Factors"
        ],
        "npubs": 44
    },
    "Petros Drineas": {
        "affiliation": "Purdue",
        "citedby": {
            "2017-07-28": 6695,
            "2017-08-13": 6737
        },
        "email": "@purdue.edu",
        "hindex": 39,
        "hindex5y": 35,
        "i10index": 76,
        "i10index5y": 67,
        "interests": [
            "Randomized Algorithms",
            "Numerical Linear Algebra",
            "Statistical Data Analysis"
        ],
        "npubs": 150
    },
    "Philip S. Yu": {
        "affiliation": "University of Illinois at Chicago",
        "citedby": {
            "2018-03-07": 92856
        },
        "email": "@cs.uic.edu",
        "hindex": 140,
        "hindex5y": 89,
        "i10index": 901,
        "i10index5y": 637,
        "interests": [
            "Data mining",
            "Database",
            "Privacy"
        ],
        "npubs": 1777
    },
    "Philippe Cudre-Mauroux": {
        "affiliation": "University of Fribourg",
        "citedby": {
            "2017-07-28": 3734,
            "2017-08-13": 3764
        },
        "email": "@unifr.ch",
        "hindex": 29,
        "hindex5y": 23,
        "i10index": 61,
        "i10index5y": 47,
        "interests": [
            "Big Data",
            "Scientific Data",
            "Graph Data",
            "Emergent Semantics"
        ],
        "npubs": 184
    },
    "Ping Chen": {
        "affiliation": "UMB",
        "citedby": {
            "2017-07-28": 8681,
            "2017-08-13": 8779
        },
        "email": "@umb.edu",
        "hindex": 27,
        "hindex5y": 26,
        "i10index": 229,
        "i10index5y": 196,
        "interests": [
            "Bioinformatics",
            "Data Mining",
            "Natural Language Processing"
        ],
        "npubs": 2876
    },
    "Ping Li": "",
    "Ping Luo": {
        "affiliation": "Institute of Computing Technology, CAS",
        "citedby": {
            "2017-07-29": 1279,
            "2017-08-13": 1290
        },
        "email": "@ict.ac.cn",
        "hindex": 18,
        "hindex5y": 17,
        "i10index": 33,
        "i10index5y": 28,
        "interests": [
            "data mining",
            "data management",
            "machine learning"
        ],
        "npubs": 89
    },
    "Ping Zhang": "",
    "Po-Wei Chan": {
        "affiliation": "Dept. of Computer Science, University of Illinois at Urbana-Champaign",
        "citedby": {
            "2017-07-29": 3,
            "2017-08-13": 3
        },
        "email": "@me.mcu.edu.tw",
        "hindex": 1,
        "hindex5y": 1,
        "i10index": 0,
        "i10index5y": 0,
        "interests": [],
        "npubs": 1
    },
    "Pradeep Ravikumar": {
        "affiliation": "CMU Carnegie Mellon University",
        "citedby": {
            "2017-07-29": 7175,
            "2017-08-13": 7224
        },
        "email": "@cs.utexas.edu",
        "hindex": 32,
        "hindex5y": 31,
        "i10index": 50,
        "i10index5y": 49,
        "interests": [
            "Machine Learning",
            "Statistical Machine Learning"
        ],
        "npubs": 115
    },
    "Qi Liu": {
        "affiliation": "USTC",
        "citedby": {
            "2017-07-29": 954,
            "2017-08-13": 971
        },
        "email": "@ustc.edu.cn",
        "hindex": 14,
        "hindex5y": 14,
        "i10index": 19,
        "i10index5y": 19,
        "interests": [
            "Data Mining",
            "Social Network Analysis",
            "Recommender Systems"
        ],
        "npubs": 184
    },
    "Qiaozhu Mei": {
        "affiliation": "University of Michigan",
        "citedby": {
            "2017-07-28": 5808,
            "2017-08-13": 5907
        },
        "email": "@umich.edu",
        "hindex": 36,
        "hindex5y": 32,
        "i10index": 62,
        "i10index5y": 59,
        "interests": [
            "Data mining",
            "machine learning",
            "information retrieval",
            "natural language processing",
            "health informatics"
        ],
        "npubs": 123
    },
    "Qin Liu": "",
    "Qin Zhang": {
        "affiliation": "Indiana University Bloomington",
        "citedby": {
            "2017-05-01": 1066,
            "2017-05-13": 1079,
            "2017-07-30": 1140,
            "2017-08-13": 1146
        },
        "email": "@indiana.edu",
        "hindex": 15,
        "hindex5y": 14,
        "i10index": 17,
        "i10index5y": 16,
        "interests": [
            "Algorithms",
            "Databases"
        ],
        "npubs": 41
    },
    "Qingquan Song": "",
    "Quan Yuan": {
        "affiliation": "University of Illinois at Urbana-Champaign",
        "citedby": {
            "2017-07-29": 721,
            "2017-08-13": 747
        },
        "email": "@illinois.edu",
        "hindex": 12,
        "hindex5y": 12,
        "i10index": 13,
        "i10index5y": 13,
        "interests": [
            "Spatio-Temporal",
            "Recommender Systems",
            "Topic Model",
            "Social Media",
            "Text Mining"
        ],
        "npubs": 23
    },
    "Quanming Yao": {
        "affiliation": "HKUST",
        "citedby": {
            "2017-07-29": 48,
            "2017-08-13": 53
        },
        "email": "@cse.ust.hk",
        "hindex": 5,
        "hindex5y": 5,
        "i10index": 3,
        "i10index5y": 3,
        "interests": [
            "Machine Leaning"
        ],
        "npubs": 17
    },
    "Quanquan Gu": {
        "affiliation": "University of Virginia",
        "citedby": {
            "2017-07-28": 1735,
            "2017-08-13": 1774
        },
        "email": "@virginia.edu",
        "hindex": 22,
        "hindex5y": 22,
        "i10index": 33,
        "i10index5y": 32,
        "interests": [
            "Machine Learning",
            "High-dimensional Statistics",
            "Data Mining",
            "Optimization"
        ],
        "npubs": 91
    },
    "Rajesh Bordawekar": {
        "affiliation": "IBM research",
        "citedby": {
            "2017-07-28": 3282,
            "2017-08-13": 3285
        },
        "email": "@us.ibm.com",
        "hindex": 30,
        "hindex5y": 17,
        "i10index": 56,
        "i10index5y": 25,
        "interests": [
            "Parallel Computing",
            "Analytics",
            "Algorithms"
        ],
        "npubs": 132
    },
    "Ran Wolff": {
        "affiliation": "Yahoo Labs",
        "citedby": {
            "2017-07-28": 1810,
            "2017-08-13": 1821
        },
        "email": "@yahoo-inc.com",
        "hindex": 17,
        "hindex5y": 12,
        "i10index": 20,
        "i10index5y": 13,
        "interests": [],
        "npubs": 48
    },
    "Randy Paffenroth": {
        "affiliation": "Worcester Polytechnic Institute",
        "citedby": {
            "2017-07-29": 868,
            "2017-08-13": 874
        },
        "email": "@wpi.edu",
        "hindex": 12,
        "hindex5y": 9,
        "i10index": 14,
        "i10index5y": 8,
        "interests": [
            "Large scale machine learning",
            "cyber analytics"
        ],
        "npubs": 62
    },
    "Rasmus Pagh": {
        "affiliation": "IT University of Copenhagen",
        "citedby": {
            "2017-07-28": 3029,
            "2017-08-13": 3056
        },
        "email": "@itu.dk",
        "hindex": 27,
        "hindex5y": 23,
        "i10index": 44,
        "i10index5y": 38,
        "interests": [
            "Randomized algorithms",
            "data structures",
            "databases",
            "knowledge discovery",
            "similarity search"
        ],
        "npubs": 89
    },
    "Raul Santos-Rodriguez": {
        "affiliation": "University of Bristol",
        "citedby": {
            "2017-07-28": 211,
            "2017-08-13": 215
        },
        "email": "@bristol.ac.uk",
        "hindex": 8,
        "hindex5y": 8,
        "i10index": 8,
        "i10index5y": 6,
        "interests": [
            "Machine learning",
            "Data science",
            "Signal processing",
            "Music information retrieval",
            "Healthcare"
        ],
        "npubs": 34
    },
    "Ravi Kumar": {
        "affiliation": "Google",
        "citedby": {
            "2017-07-28": 34271,
            "2017-08-13": 34415
        },
        "email": "@google.com",
        "hindex": 74,
        "hindex5y": 54,
        "i10index": 155,
        "i10index5y": 126,
        "interests": [
            "Web Mining",
            "Algorithms for Large Data",
            "Social Networks",
            "Theory of Computation"
        ],
        "npubs": 210
    },
    "Raymond Chi-Wing Wong": {
        "affiliation": "The Hong Kong University of Science and Technology",
        "citedby": {
            "2017-07-28": 4157,
            "2017-08-13": 4191
        },
        "email": "@cse.ust.hk",
        "hindex": 34,
        "hindex5y": 29,
        "i10index": 85,
        "i10index5y": 72,
        "interests": [
            "databases",
            "data mining"
        ],
        "npubs": 277
    },
    "Renato Assuncao": {
        "affiliation": "Universidade Federal de Minas Gerais",
        "citedby": {
            "2017-07-28": 4090,
            "2017-08-13": 4118
        },
        "email": "@dcc.ufmg.br",
        "hindex": 28,
        "hindex5y": 23,
        "i10index": 54,
        "i10index5y": 41,
        "interests": [
            "machine learning",
            "spatial statistics",
            "Bayesian statistics"
        ],
        "npubs": 205
    },
    "Renato Paes Leme": {
        "affiliation": "Google",
        "citedby": {
            "2017-07-29": 721,
            "2017-08-13": 725
        },
        "email": "@cs.cornell.edu",
        "hindex": 15,
        "hindex5y": 15,
        "i10index": 17,
        "i10index5y": 17,
        "interests": [
            "Algorithms",
            "Algorithmic Game Theory",
            "Mechanism Design"
        ],
        "npubs": 42
    },
    "Renchi Yang": {
        "affiliation": "Nanyang Technological University",
        "citedby": {
            "2018-03-07": -1
        },
        "email": "@e.ntu.edu.sg",
        "hindex": 0,
        "hindex5y": 0,
        "i10index": 0,
        "i10index5y": 0,
        "interests": [
            "Database",
            "Graph Data Management"
        ],
        "npubs": 1
    },
    "Reuven Cohen": "",
    "Riccardo Guidotti": {
        "affiliation": "University of Pisa",
        "citedby": {
            "2017-07-29": 45,
            "2017-08-13": 45
        },
        "email": "@di.unipi.it",
        "hindex": 4,
        "hindex5y": 4,
        "i10index": 0,
        "i10index5y": 0,
        "interests": [
            "Individual Data Mining"
        ],
        "npubs": 29
    },
    "Riccardo Torlone": {
        "affiliation": "Roma Tre University",
        "citedby": {
            "2017-07-29": 2696,
            "2017-08-13": 2710
        },
        "email": "@dia.uniroma3.it",
        "hindex": 26,
        "hindex5y": 14,
        "i10index": 54,
        "i10index5y": 23,
        "interests": [
            "Data exchange and integration",
            "query relaxation",
            "data analysis",
            "NoSQL databases",
            "social networks"
        ],
        "npubs": 161
    },
    "Richard Baraniuk": {
        "affiliation": "Rice University",
        "citedby": {
            "2017-07-28": 45515,
            "2017-08-13": 45775
        },
        "email": "@rice.edu",
        "hindex": 94,
        "hindex5y": 74,
        "i10index": 325,
        "i10index5y": 230,
        "interests": [
            "Signal Processing",
            "Machine Learning",
            "Open Access Education"
        ],
        "npubs": 836
    },
    "Richard Maclin": {
        "affiliation": "University of Minnesota Duluth",
        "citedby": {
            "2017-07-28": 3385,
            "2017-08-13": 3398
        },
        "email": "@d.umn.edu",
        "hindex": 20,
        "hindex5y": 13,
        "i10index": 27,
        "i10index5y": 15,
        "interests": [
            "Artificial Intelligence",
            "Machine Learning",
            "Advice Taking"
        ],
        "npubs": 60
    },
    "Richard Vuduc": {
        "affiliation": "Georgia Institute of Technology",
        "citedby": {
            "2017-07-29": 5078,
            "2017-08-13": 5088
        },
        "email": "@cc.gatech.edu",
        "hindex": 32,
        "hindex5y": 26,
        "i10index": 59,
        "i10index5y": 49,
        "interests": [
            "high performance computing",
            "parallel computing"
        ],
        "npubs": 144
    },
    "Rina Panigrahy": {
        "affiliation": "Microsoft Research",
        "citedby": {
            "2017-07-28": 8774,
            "2017-08-13": 8803
        },
        "email": "@google.com",
        "hindex": 36,
        "hindex5y": 26,
        "i10index": 83,
        "i10index5y": 65,
        "interests": [
            "Algorithms"
        ],
        "npubs": 161
    },
    "Robert West": {
        "affiliation": "École Polytechnique Fédérale de Luasanne",
        "citedby": {
            "2017-07-29": 701,
            "2017-08-13": 709
        },
        "email": "@epfl.ch",
        "hindex": 12,
        "hindex5y": 12,
        "i10index": 15,
        "i10index5y": 14,
        "interests": [
            "data science",
            "social and information network analysis",
            "natural language processing",
            "data mining"
        ],
        "npubs": 23
    },
    "Rodica Pop-Busui": "",
    "Rong2 Pan": {
        "affiliation": "Sun Yat-sen University",
        "citedby": {
            "2017-07-29": 1655,
            "2017-08-13": 1674
        },
        "email": "@sysu.edu.cn",
        "hindex": 13,
        "hindex5y": 12,
        "i10index": 16,
        "i10index5y": 14,
        "interests": [
            "Data Mining",
            "Artificial Intelligence",
            "Collaborative Filtering"
        ],
        "npubs": 41
    },
    "Rui Chen": {
        "affiliation": "Samsung Research America",
        "citedby": {
            "2017-07-28": 1781,
            "2017-08-13": 1813
        },
        "email": "@samsung.com",
        "hindex": 16,
        "hindex5y": 16,
        "i10index": 19,
        "i10index5y": 18,
        "interests": [
            "Data Privacy",
            "Data Mining",
            "Machine Learning",
            "Social Networks",
            "Bioinformatics"
        ],
        "npubs": 41
    },
    "Rui2 Liu": "",
    "Rui1 Zhang": {
        "affiliation": "IBM Research - Almaden",
        "citedby": {
            "2017-07-29": 511,
            "2017-08-13": 530
        },
        "email": "@us.ibm.com",
        "hindex": 9,
        "hindex5y": 9,
        "i10index": 8,
        "i10index5y": 8,
        "interests": [
            "Data Analytics",
            "CFD",
            "Mesh",
            "Statistics",
            "Energy"
        ],
        "npubs": 48
    },
    "Rumi Ghosh": {
        "affiliation": "University of Southern California",
        "citedby": {
            "2017-07-28": 1483,
            "2017-08-13": 1493
        },
        "email": "@usc.edu",
        "hindex": 17,
        "hindex5y": 16,
        "i10index": 20,
        "i10index5y": 20,
        "interests": [
            "Social Computing",
            "Network Analysis",
            "Data Mining"
        ],
        "npubs": 50
    },
    "Ryan Spring": "",
    "Sagar Vare": "",
    "Sahely Bhadra": {
        "affiliation": "Network Science Institute, Northeastern University",
        "citedby": {
            "2017-07-28": 146,
            "2017-08-13": 148
        },
        "email": "@iitpkd.ac.in",
        "hindex": 7,
        "hindex5y": 6,
        "i10index": 4,
        "i10index5y": 4,
        "interests": [
            "Machine Leaning and Optmization"
        ],
        "npubs": 12
    },
    "Saket Sathe": {
        "affiliation": "IBM T. J. Watson Research Center",
        "citedby": {
            "2017-07-29": 347,
            "2017-08-13": 347
        },
        "email": "@us.ibm.com",
        "hindex": 8,
        "hindex5y": 8,
        "i10index": 8,
        "i10index5y": 8,
        "interests": [
            "Data Mining",
            "Outlier Detection",
            "Recommender Systems",
            "Data Streams"
        ],
        "npubs": 49
    },
    "Salvatore Ruggieri": {
        "affiliation": "Dipartimento di Informatica, Università di Pisa",
        "citedby": {
            "2017-07-28": 2042,
            "2017-08-13": 2065
        },
        "email": "@di.unipi.it",
        "hindex": 20,
        "hindex5y": 15,
        "i10index": 31,
        "i10index5y": 22,
        "interests": [
            "Computer Science"
        ],
        "npubs": 93
    },
    "Sanjay Chawla": {
        "affiliation": "Qatar Computing Research Institute (QCRI), HBKU, Doha, Qatar",
        "citedby": {
            "2017-07-28": 5175,
            "2017-08-13": 5217
        },
        "email": "@sydney.edu.au",
        "hindex": 32,
        "hindex5y": 26,
        "i10index": 64,
        "i10index5y": 48,
        "interests": [
            "Data Mining",
            "Spatio-Temporal Data",
            "Machine Learning",
            "Algorithms"
        ],
        "npubs": 222
    },
    "Saso Dzeroski": {
        "affiliation": "Jozef Stefan Institute",
        "citedby": {
            "2017-07-28": 14067,
            "2017-08-13": 14121
        },
        "email": "@ijs.si",
        "hindex": 56,
        "hindex5y": 33,
        "i10index": 214,
        "i10index5y": 118,
        "interests": [
            "Data Mining",
            "Machine Learning",
            "Applications in Environmental and Life Sciences"
        ],
        "npubs": 573
    },
    "Sayan Ranu": {
        "affiliation": "IIT Delhi",
        "citedby": {
            "2017-07-28": 369,
            "2017-08-13": 373
        },
        "email": "@iitd.ac.in",
        "hindex": 10,
        "hindex5y": 9,
        "i10index": 10,
        "i10index5y": 9,
        "interests": [
            "Graph Mining and Indexing",
            "Spatio-temporal data analytics",
            "Bioinformatics"
        ],
        "npubs": 43
    },
    "Scott Alcorn": "",
    "Sebastian Moreno": {
        "affiliation": "Universidad Adolfo Ibañez",
        "citedby": {
            "2017-07-29": 206,
            "2017-08-13": 207
        },
        "email": "@uai.cl",
        "hindex": 10,
        "hindex5y": 7,
        "i10index": 10,
        "i10index5y": 6,
        "interests": [
            "Data Mining",
            "Machine Learning",
            "Statistical Network Analysis"
        ],
        "npubs": 27
    },
    "Sendhil Mullainathan": {
        "affiliation": "Harvard University",
        "citedby": {
            "2017-07-29": 30337,
            "2017-08-13": 30552
        },
        "email": "@fas.harvard.edu",
        "hindex": 60,
        "hindex5y": 51,
        "i10index": 103,
        "i10index5y": 94,
        "interests": [],
        "npubs": 222
    },
    "Senjuti Basu Roy": {
        "affiliation": "New Jersey Institute of Technology",
        "citedby": {
            "2017-07-28": 2051,
            "2017-08-13": 2070
        },
        "email": "@njit.edu",
        "hindex": 19,
        "hindex5y": 19,
        "i10index": 31,
        "i10index5y": 27,
        "interests": [
            "data management and exploration",
            "algorithm",
            "crowdsourcing",
            "data mining",
            "health informatics"
        ],
        "npubs": 151
    },
    "Sergei Vassilvitskii": {
        "affiliation": "Google",
        "citedby": {
            "2017-07-28": 5587,
            "2017-08-13": 5660
        },
        "email": "@google.com",
        "hindex": 27,
        "hindex5y": 23,
        "i10index": 47,
        "i10index5y": 43,
        "interests": [],
        "npubs": 111
    },
    "Shen Wang": {
        "affiliation": "University of Illinois at Chicago",
        "citedby": {
            "2018-03-07": 24
        },
        "email": "@uic.edu",
        "hindex": 3,
        "hindex5y": 3,
        "i10index": 1,
        "i10index5y": 1,
        "interests": [
            "Machine Learning",
            "Deep Learning",
            "Artificial Intelligence",
            "Data Mining",
            "Computer Vision"
        ],
        "npubs": 6
    },
    "Sheng-Jun Huang": {
        "affiliation": "Nanjing University of Aeronautics and Astronautics",
        "citedby": {
            "2017-07-28": 946,
            "2017-08-13": 954
        },
        "email": "@lamda.nju.edu.cn",
        "hindex": 9,
        "hindex5y": 9,
        "i10index": 8,
        "i10index5y": 8,
        "interests": [
            "Machine Learning"
        ],
        "npubs": 18
    },
    "Shichao Zhang": {
        "affiliation": "Guangxi Normal University",
        "citedby": {
            "2017-07-28": 5381,
            "2017-08-13": 5419
        },
        "email": "@mailbox.gxnu.edu.cn",
        "hindex": 35,
        "hindex5y": 29,
        "i10index": 91,
        "i10index5y": 65,
        "interests": [
            "Data mining",
            "Big data"
        ],
        "npubs": 229
    },
    "Shiqiang Yang": "",
    "Shu-Ching Chen": "",
    "Shuai Li": {
        "affiliation": "University of Cambridge",
        "citedby": {
            "2017-07-28": 451,
            "2017-08-13": 457
        },
        "email": "@ucl.ac.uk",
        "hindex": 10,
        "hindex5y": 9,
        "i10index": 10,
        "i10index5y": 8,
        "interests": [],
        "npubs": 73
    },
    "Shuai Ma": {
        "affiliation": "Beihang University",
        "citedby": {
            "2017-07-29": 1961,
            "2017-08-13": 1989
        },
        "email": "@act.buaa.edu.cn",
        "hindex": 22,
        "hindex5y": 21,
        "i10index": 29,
        "i10index5y": 28,
        "interests": [
            "Databases",
            "Graphs",
            "Social Networks",
            "Data Quality"
        ],
        "npubs": 72
    },
    "Shuang Qiu": "",
    "Shuiwang Ji": {
        "affiliation": "WSU",
        "citedby": {
            "2017-07-28": 4347,
            "2017-08-13": 4434
        },
        "email": "@eecs.wsu.edu",
        "hindex": 27,
        "hindex5y": 24,
        "i10index": 47,
        "i10index5y": 43,
        "interests": [
            "Machine Learning",
            "Computational Neuroscience"
        ],
        "npubs": 85
    },
    "Shuo Chen": {
        "affiliation": "Blizzard Entertainment",
        "citedby": {
            "2018-03-07": 304
        },
        "email": "@cs.cornell.edu",
        "hindex": 8,
        "hindex5y": 8,
        "i10index": 8,
        "i10index5y": 8,
        "interests": [
            "Machine Learning",
            "Data Mining",
            "Artificial Intelligence"
        ],
        "npubs": 15
    },
    "Si Si": {
        "affiliation": "uta.edu UT Austin",
        "citedby": {
            "2017-07-29": 661,
            "2017-08-13": 671
        },
        "email": "@cs.utexas.edu",
        "hindex": 9,
        "hindex5y": 9,
        "i10index": 9,
        "i10index5y": 9,
        "interests": [
            "data mining",
            "machine learning"
        ],
        "npubs": 25
    },
    "Si Zhang": {
        "affiliation": "Arizona State University",
        "citedby": {
            "2018-03-07": 14
        },
        "email": "@asu.edu",
        "hindex": 2,
        "hindex5y": 2,
        "i10index": 0,
        "i10index5y": 0,
        "interests": [
            "Data mining",
            "graph mining"
        ],
        "npubs": 5
    },
    "Sibo Wang": {
        "citedby": {
            "2017-02-02": 59,
            "2017-11-20": 102
        },
        "email": "@uq.edu.au",
        "hindex": 5,
        "hindex5y": 5,
        "i10index": 5,
        "i10index5y": 5,
        "interests": [
            "Graph queries",
            "crowdsourcing",
            "data integration"
        ],
        "npubs": 9
    },
    "Siddhartha Bhattacharyya": {
        "affiliation": "Information and Decision Sciences, College of Business, University of Illinois, Chicago",
        "citedby": {
            "2017-07-28": 1512,
            "2017-08-13": 1520
        },
        "email": "@uic.edu",
        "hindex": 23,
        "hindex5y": 16,
        "i10index": 30,
        "i10index5y": 21,
        "interests": [],
        "npubs": 69
    },
    "Siegfried Nijssen": {
        "affiliation": "Katholieke Universiteit Leuven",
        "citedby": {
            "2017-07-28": 2890,
            "2017-08-13": 2910
        },
        "email": "@uclouvain.be",
        "hindex": 23,
        "hindex5y": 19,
        "i10index": 47,
        "i10index5y": 39,
        "interests": [
            "Data mining",
            "machine learning",
            "artificial intelligence"
        ],
        "npubs": 130
    },
    "Silvio Lattanzi": {
        "affiliation": "Google",
        "citedby": {
            "2017-07-28": 1277,
            "2017-08-13": 1296
        },
        "email": "@google.com",
        "hindex": 16,
        "hindex5y": 16,
        "i10index": 23,
        "i10index5y": 22,
        "interests": [
            "Algorithms",
            "Data Mining"
        ],
        "npubs": 56
    },
    "Slobodan Vucetic": {
        "affiliation": "Temple University",
        "citedby": {
            "2017-07-28": 5378,
            "2017-08-13": 5408
        },
        "email": "@temple.edu",
        "hindex": 30,
        "hindex5y": 25,
        "i10index": 58,
        "i10index5y": 46,
        "interests": [
            "Data Mining",
            "Machine Learning",
            "Biomedical Informatics"
        ],
        "npubs": 127
    },
    "Smriti Bhagat": "",
    "Songqing Chen": {
        "affiliation": "George Mason University",
        "citedby": {
            "2017-07-28": 3706,
            "2017-08-13": 3727
        },
        "email": "@cs.gmu.edu",
        "hindex": 31,
        "hindex5y": 26,
        "i10index": 67,
        "i10index5y": 53,
        "interests": [
            "distributed system",
            "networking",
            "security"
        ],
        "npubs": 171
    },
    "Srijan Kumar": {
        "affiliation": "University of Maryland, College Park",
        "citedby": {
            "2017-07-28": 154,
            "2017-08-13": 157
        },
        "email": "@cs.stanford.edu",
        "hindex": 7,
        "hindex5y": 7,
        "i10index": 5,
        "i10index5y": 5,
        "interests": [
            "Data science",
            "cybersecurity",
            "social network analysis",
            "information networks"
        ],
        "npubs": 21
    },
    "Srinivasan Parthasarathy": {
        "affiliation": "Ohio State University",
        "citedby": {
            "2017-07-28": 12054,
            "2017-08-13": 12141
        },
        "email": "@cse.ohio-state.edu",
        "hindex": 55,
        "hindex5y": 37,
        "i10index": 179,
        "i10index5y": 105,
        "interests": [
            "Data Mining",
            "High Performance Computing",
            "Social Network Analysis",
            "Database Systems",
            "Graph Mining"
        ],
        "npubs": 472
    },
    "Steffen Rendle": {
        "affiliation": "Google",
        "citedby": {
            "2017-07-28": 3703,
            "2017-08-13": 3782
        },
        "email": "@google.com",
        "hindex": 20,
        "hindex5y": 18,
        "i10index": 23,
        "i10index5y": 20,
        "interests": [],
        "npubs": 55
    },
    "Stephan Günnemann": {
        "affiliation": "Technical University of Munich",
        "citedby": {
            "2017-07-28": 1183,
            "2017-08-13": 1194
        },
        "email": "@in.tum.de",
        "hindex": 19,
        "hindex5y": 19,
        "i10index": 32,
        "i10index5y": 31,
        "interests": [
            "Data Mining",
            "Machine Learning",
            "Subspace Clustering",
            "Anomaly Detection",
            "Bayesian Statistics"
        ],
        "npubs": 86
    },
    "Stephen Bach": {
        "affiliation": "Stanford University",
        "citedby": {
            "2017-07-28": 445,
            "2017-08-13": 453
        },
        "email": "@cs.stanford.edu",
        "hindex": 10,
        "hindex5y": 10,
        "i10index": 10,
        "i10index5y": 10,
        "interests": [
            "Machine Learning"
        ],
        "npubs": 23
    },
    "Stephen Boyd": {
        "affiliation": "Stanford University",
        "citedby": {
            "2017-07-29": 123171,
            "2017-08-13": 123838
        },
        "email": "@stanford.edu",
        "hindex": 103,
        "hindex5y": 75,
        "i10index": 333,
        "i10index5y": 248,
        "interests": [
            "Optimization",
            "Control",
            "Signal Processing",
            "Artificial Intelligence",
            "Finance"
        ],
        "npubs": 566
    },
    "Stratis Ioannidis": {
        "affiliation": "Northeastern University",
        "citedby": {
            "2017-07-28": 1224,
            "2017-08-13": 1240
        },
        "email": "@neu.edu",
        "hindex": 17,
        "hindex5y": 17,
        "i10index": 23,
        "i10index5y": 21,
        "interests": [
            "distributed systems",
            "big data",
            "privacy",
            "machine learning"
        ],
        "npubs": 81
    },
    "Suhang Wang": {
        "affiliation": "Arizona State University",
        "citedby": {
            "2017-07-29": 220,
            "2017-08-13": 237
        },
        "email": "@asu.edu",
        "hindex": 8,
        "hindex5y": 8,
        "i10index": 6,
        "i10index5y": 6,
        "interests": [
            "Data mining",
            "Machine learning",
            "Deep Learning",
            "Optimization"
        ],
        "npubs": 30
    },
    "Szymon Jaroszewicz": {
        "affiliation": "Institute of Computer Science, Polish Academy of Sciences",
        "citedby": {
            "2017-07-28": 905,
            "2017-08-13": 907
        },
        "email": "@ipipan.waw.pl",
        "hindex": 16,
        "hindex5y": 11,
        "i10index": 26,
        "i10index5y": 16,
        "interests": [
            "machine learning",
            "data mining",
            "probabilistic modeling"
        ],
        "npubs": 67
    },
    "Takashi Washio": "",
    "Takeshi Yamada": {
        "affiliation": "NTT Communication Science Laboratories",
        "citedby": {
            "2017-07-28": 866,
            "2017-08-13": 872
        },
        "email": "@anu.edu.au",
        "hindex": 11,
        "hindex5y": 9,
        "i10index": 13,
        "i10index5y": 9,
        "interests": [
            "Finance"
        ],
        "npubs": 21
    },
    "Tamara G. Kolda": {
        "affiliation": "Sandia National Laboratories",
        "citedby": {
            "2017-07-28": 12712,
            "2017-08-13": 12801
        },
        "email": "@sandia.gov",
        "hindex": 44,
        "hindex5y": 37,
        "i10index": 82,
        "i10index5y": 66,
        "interests": [
            "multilinear algebra and tensor decompositions",
            "graph models and algorithms",
            "complex networks",
            "data mining",
            "optimization"
        ],
        "npubs": 191
    },
    "Tanya Berger-Wolf": {
        "affiliation": "Department of Computer Science, University of Illinois at Chicago",
        "citedby": {
            "2017-07-28": 2437,
            "2017-08-13": 2449
        },
        "email": "@uic.edu",
        "hindex": 25,
        "hindex5y": 23,
        "i10index": 45,
        "i10index5y": 35,
        "interests": [
            "Computational ecology",
            "computational biology",
            "social network analysis",
            "data science for conservation",
            "data science for social go"
        ],
        "npubs": 130
    },
    "Tao Qin": {
        "affiliation": "Microsoft Research Asia",
        "citedby": {
            "2017-07-29": 4090,
            "2017-08-13": 4116
        },
        "email": "@microsoft.com",
        "hindex": 23,
        "hindex5y": 19,
        "i10index": 34,
        "i10index5y": 30,
        "interests": [
            "deep learning",
            "reinforcement learning",
            "artificial intelligence",
            "search and online advertising",
            "game theory"
        ],
        "npubs": 111
    },
    "Taylor Berg-Kirkpatrick": {
        "affiliation": "CMU Carnegie mellon university",
        "citedby": {
            "2017-07-29": 804,
            "2017-08-13": 818
        },
        "email": "@cs.cmu.edu",
        "hindex": 11,
        "hindex5y": 11,
        "i10index": 13,
        "i10index5y": 13,
        "interests": [
            "Natural Language Processing"
        ],
        "npubs": 30
    },
    "Themis Palpanas": "",
    "Theodoros Lappas": {
        "affiliation": "Stevens Institute of Technology",
        "citedby": {
            "2017-07-28": 1044,
            "2017-08-13": 1060
        },
        "email": "@stevens.edu",
        "hindex": 13,
        "hindex5y": 13,
        "i10index": 14,
        "i10index5y": 14,
        "interests": [
            "Data Mining",
            "Databases",
            "Opinion Mining",
            "Information Retrieval",
            "Social Networks"
        ],
        "npubs": 48
    },
    "Thomas Gaertner": {
        "affiliation": "University of Nottingham",
        "citedby": {
            "2017-07-28": 3365,
            "2017-08-13": 3381
        },
        "email": "@nottingham.ac.uk",
        "hindex": 21,
        "hindex5y": 17,
        "i10index": 29,
        "i10index5y": 22,
        "interests": [
            "Machine Learning",
            "Data Mining",
            "Computer Games"
        ],
        "npubs": 96
    },
    "Tie-Yan Liu": {
        "affiliation": "Microsoft Research Asia",
        "citedby": {
            "2017-07-28": 14464,
            "2017-08-13": 14317
        },
        "email": "@microsoft.com",
        "hindex": 40,
        "hindex5y": 33,
        "i10index": 203,
        "i10index5y": 171,
        "interests": [
            "Machine learning",
            "information retrieval",
            "data mining",
            "algorithmic game theory",
            "computational advertising"
        ],
        "npubs": 2999
    },
    "Tim Althoff": {
        "affiliation": "Stanford University",
        "citedby": {
            "2017-07-28": 277,
            "2017-08-13": 292
        },
        "email": "@cs.stanford.edu",
        "hindex": 8,
        "hindex5y": 8,
        "i10index": 7,
        "i10index5y": 7,
        "interests": [
            "data science",
            "social network analysis",
            "natural language processing",
            "mobile health",
            "computational social science"
        ],
        "npubs": 23
    },
    "Tim Hanratty": {
        "affiliation": "U.S. Army Research Lab",
        "citedby": {
            "2017-07-29": 304,
            "2017-08-13": 313
        },
        "email": "@mail.mil",
        "hindex": 7,
        "hindex5y": 7,
        "i10index": 6,
        "i10index5y": 4,
        "interests": [],
        "npubs": 65
    },
    "Tim Kraska": {
        "affiliation": "Brown University",
        "citedby": {
            "2017-07-28": 3559,
            "2017-08-13": 3583
        },
        "email": "@cs.berkeley.edu",
        "hindex": 28,
        "hindex5y": 28,
        "i10index": 40,
        "i10index5y": 38,
        "interests": [
            "Data Management",
            "Cloud Computing",
            "Crowd Sourcing",
            "Databases"
        ],
        "npubs": 101
    },
    "Tim Oates": "",
    "Tim Weninger": {
        "affiliation": "University of Notre Dame",
        "citedby": {
            "2017-07-28": 960,
            "2017-08-13": 977
        },
        "email": "@nd.edu",
        "hindex": 15,
        "hindex5y": 14,
        "i10index": 21,
        "i10index5y": 18,
        "interests": [
            "Data Mining",
            "Graph Mining",
            "Network Science"
        ],
        "npubs": 67
    },
    "Tina Eliassi-Rad": {
        "affiliation": "Northeastern University",
        "citedby": {
            "2017-07-28": 2655,
            "2017-08-13": 2682
        },
        "email": "@eliassi.org",
        "hindex": 26,
        "hindex5y": 22,
        "i10index": 40,
        "i10index5y": 32,
        "interests": [
            "Data Mining",
            "Machine Learning",
            "Network Science",
            "Social Networks",
            "Information Networks"
        ],
        "npubs": 137
    },
    "Ting Wang": {
        "affiliation": "Lehigh University",
        "citedby": {
            "2017-07-29": 999,
            "2017-08-13": 1016
        },
        "email": "@cse.lehigh.edu",
        "hindex": 15,
        "hindex5y": 13,
        "i10index": 17,
        "i10index5y": 15,
        "interests": [
            "Data Analytics for Security",
            "Privacy",
            "Trust"
        ],
        "npubs": 46
    },
    "Tingjin Luo": {
        "affiliation": "National University of Defense Technology",
        "citedby": {
            "2017-07-29": 19,
            "2017-08-13": 19
        },
        "email": "@nudt.edu.cn",
        "hindex": 2,
        "hindex5y": 2,
        "i10index": 0,
        "i10index5y": 0,
        "interests": [
            "Machine Learning",
            "Feature Analysis"
        ],
        "npubs": 12
    },
    "Tom Hope": {
        "affiliation": "Hebrew University of Jerusalem",
        "citedby": {
            "2018-03-07": 172
        },
        "email": "@ryu.titech.ac.jp",
        "hindex": 6,
        "hindex5y": 5,
        "i10index": 4,
        "i10index5y": 3,
        "interests": [
            "Human computer Interaction",
            "education",
            "science communication"
        ],
        "npubs": 39
    },
    "Tomoharu Iwata": {
        "affiliation": "NTT",
        "citedby": {
            "2017-07-28": 1462,
            "2017-08-13": 1472
        },
        "email": "@lab.ntt.co.jp",
        "hindex": 19,
        "hindex5y": 17,
        "i10index": 26,
        "i10index5y": 25,
        "interests": [
            "Data Mining",
            "Machine Learning"
        ],
        "npubs": 172
    },
    "Torsten Suel": {
        "affiliation": "New York University",
        "citedby": {
            "2017-07-28": 6691,
            "2017-08-13": 6726
        },
        "email": "@nyu.edu",
        "hindex": 41,
        "hindex5y": 30,
        "i10index": 74,
        "i10index5y": 53,
        "interests": [
            "Web Search and Mining",
            "Databases",
            "Algorithms",
            "Distributed Systems"
        ],
        "npubs": 148
    },
    "Troy Chevalier": "",
    "U Kang": {
        "affiliation": "Seoul University University",
        "citedby": {
            "2017-07-28": 2650,
            "2017-08-13": 2681
        },
        "email": "@snu.ac.kr",
        "hindex": 25,
        "hindex5y": 25,
        "i10index": 36,
        "i10index5y": 36,
        "interests": [
            "Data Mining",
            "Big Data",
            "Graph Mining",
            "Hadoop",
            "Machine Learning"
        ],
        "npubs": 81
    },
    "Ulf Brefeld": {
        "affiliation": "Leuphana Universität Lüneburg",
        "citedby": {
            "2017-07-28": 1855,
            "2017-08-13": 1860
        },
        "email": "@leuphana.de",
        "hindex": 20,
        "hindex5y": 18,
        "i10index": 30,
        "i10index5y": 26,
        "interests": [
            "Machine Learning"
        ],
        "npubs": 78
    },
    "Vikas Sindhwani": {
        "affiliation": "IBM Research",
        "citedby": {
            "2017-07-28": 7516,
            "2017-08-13": 7565
        },
        "email": "@google.com",
        "hindex": 36,
        "hindex5y": 32,
        "i10index": 62,
        "i10index5y": 60,
        "interests": [
            "Machine Learning",
            "Artificial Intelligence",
            "Optimization",
            "Control",
            "Robotics"
        ],
        "npubs": 97
    },
    "Vincent S. Tseng": {
        "affiliation": "National Chiao Tung University",
        "citedby": {
            "2017-07-28": 5211,
            "2017-08-13": 5291
        },
        "email": "@cs.nctu.edu.tw",
        "hindex": 39,
        "hindex5y": 34,
        "i10index": 118,
        "i10index5y": 104,
        "interests": [
            "Data Mining",
            "Big Data Analytics",
            "Biomedical Informatics"
        ],
        "npubs": 365
    },
    "Vincent W. Zheng": {
        "affiliation": "Advanced Digital Sciences Center",
        "citedby": {
            "2017-07-28": 1698,
            "2017-08-13": 1721
        },
        "email": "@adsc.com.sg",
        "hindex": 18,
        "hindex5y": 17,
        "i10index": 20,
        "i10index5y": 19,
        "interests": [
            "graph mining",
            "graph representation learning",
            "ubiquitous computing",
            "data mining",
            "information extraction"
        ],
        "npubs": 46
    },
    "Vineet Chaoji": {
        "affiliation": "Amazon",
        "citedby": {
            "2017-07-28": 1634,
            "2017-08-13": 1644
        },
        "email": "@amazon.com",
        "hindex": 17,
        "hindex5y": 14,
        "i10index": 23,
        "i10index5y": 17,
        "interests": [
            "Data mining",
            "machine learning"
        ],
        "npubs": 42
    },
    "Vladan Radosavljevic": {
        "affiliation": "Uber Advanced Technology Group",
        "citedby": {
            "2017-07-28": 545,
            "2017-08-13": 558
        },
        "email": "@temple.edu",
        "hindex": 15,
        "hindex5y": 12,
        "i10index": 19,
        "i10index5y": 15,
        "interests": [
            "Machine Learning",
            "Data Mining",
            "Artificial Intelligence"
        ],
        "npubs": 65
    },
    "Volker Tresp": {
        "affiliation": "Siemens AG",
        "citedby": {
            "2017-07-28": 7914,
            "2017-08-13": 7979
        },
        "email": "@siemens.com",
        "hindex": 46,
        "hindex5y": 31,
        "i10index": 122,
        "i10index5y": 83,
        "interests": [
            "Machine Learning",
            "Artificial Intelligence",
            "Semantic Web",
            "Relational Learning"
        ],
        "npubs": 317
    },
    "Wagner Meira Jr.": {
        "affiliation": "Universidade Federal de Minas Gerais",
        "citedby": {
            "2017-07-28": 6106,
            "2017-08-13": 6154
        },
        "email": "@dcc.ufmg.br",
        "hindex": 40,
        "hindex5y": 31,
        "i10index": 128,
        "i10index5y": 82,
        "interests": [
            "Data mining",
            "parallel and distributed computing"
        ],
        "npubs": 537
    },
    "Wang-Chien Lee": {
        "affiliation": "The Pennsylvania State University",
        "citedby": {
            "2017-07-29": 10869,
            "2017-08-13": 10924
        },
        "email": "@cse.psu.edu",
        "hindex": 56,
        "hindex5y": 40,
        "i10index": 178,
        "i10index5y": 134,
        "interests": [
            "Big Data Systems and Analytics",
            "Social Network Analytics",
            "Pervasive Computing",
            "Wireless Sensor Networks",
            "Location-Based Services"
        ],
        "npubs": 299
    },
    "Wei Chen": {
        "affiliation": "Microsoft Research Asia",
        "citedby": {
            "2017-07-28": 6207,
            "2017-08-13": 6278
        },
        "email": "@microsoft.com",
        "hindex": 30,
        "hindex5y": 27,
        "i10index": 57,
        "i10index5y": 49,
        "interests": [
            "Social and information networks",
            "online learning",
            "networked game theory and economics",
            "distributed computing",
            "fault tolerance"
        ],
        "npubs": 111
    },
    "Wei Dai": {
        "affiliation": "CMU Carnegie Mellon University",
        "citedby": {
            "2017-07-29": 375,
            "2017-08-13": 390
        },
        "email": "@cs.cmu.edu",
        "hindex": 10,
        "hindex5y": 10,
        "i10index": 11,
        "i10index5y": 11,
        "interests": [
            "Machine Learning",
            "Statistics",
            "Artificial Intelligence"
        ],
        "npubs": 33
    },
    "Wei1 Wang": {
        "affiliation": "UCLA",
        "citedby": {
            "2017-07-29": 10800,
            "2017-08-13": 10851
        },
        "email": "@cs.ucla.edu",
        "hindex": 46,
        "hindex5y": 35,
        "i10index": 139,
        "i10index5y": 100,
        "interests": [
            "data mining",
            "big data",
            "databases",
            "bioinformatics"
        ],
        "npubs": 450
    },
    "Wei Ye": "",
    "Weinan Zhang": {
        "affiliation": "Shanghai Jiao Tong University",
        "citedby": {
            "2017-07-29": 571,
            "2017-08-13": 599
        },
        "email": "@sjtu.edu.cn",
        "hindex": 14,
        "hindex5y": 14,
        "i10index": 17,
        "i10index5y": 17,
        "interests": [
            "Computational Advertising",
            "Recommender Systems",
            "Machine Learning"
        ],
        "npubs": 60
    },
    "Weiyi Meng": {
        "affiliation": "Department of Computer Science, Binghamton University",
        "citedby": {
            "2017-07-28": 7367,
            "2017-08-13": 7402
        },
        "email": "@binghamton.edu",
        "hindex": 43,
        "hindex5y": 27,
        "i10index": 86,
        "i10index5y": 55,
        "interests": [
            "Search",
            "Web",
            "Information Retrieval",
            "Sentiment Analysis",
            "Truthfulness"
        ],
        "npubs": 161
    },
    "Weizhong Zhang": {
        "affiliation": "Zhejiang University",
        "citedby": {
            "2017-07-29": 8,
            "2017-08-13": 8
        },
        "email": "@zju.edu.cn",
        "hindex": 2,
        "hindex5y": 2,
        "i10index": 0,
        "i10index5y": 0,
        "interests": [
            "Machine Learning",
            "Convex Optimization"
        ],
        "npubs": 3
    },
    "Wen Jin": "",
    "Weng-Keen Wong": "",
    "Wenjun Zhou": {
        "affiliation": "University of Tennessee",
        "citedby": {
            "2017-07-29": 308,
            "2017-08-13": 310
        },
        "email": "@utk.edu",
        "hindex": 10,
        "hindex5y": 9,
        "i10index": 10,
        "i10index5y": 9,
        "interests": [
            "Data Mining",
            "Knowledge Discovery",
            "Business Analytics"
        ],
        "npubs": 60
    },
    "Wenlu Zhang": {
        "affiliation": "Old Dominion University",
        "citedby": {
            "2017-07-28": 225,
            "2017-08-13": 239
        },
        "email": "@cs.odu.edu",
        "hindex": 6,
        "hindex5y": 6,
        "i10index": 4,
        "i10index5y": 4,
        "interests": [
            "Deep Learning",
            "Machine Learning",
            "Data Mining",
            "Computational Neuroscience"
        ],
        "npubs": 11
    },
    "Wenqing Hu": {
        "affiliation": "Missouri University of Science and Technology",
        "citedby": {
            "2017-07-29": 50,
            "2017-08-13": 51
        },
        "email": "@mst.edu",
        "hindex": 4,
        "hindex5y": 4,
        "i10index": 1,
        "i10index5y": 1,
        "interests": [
            "Probability",
            "Stochastic Analysis",
            "Dynamical Systems",
            "Partial Differential Equations",
            "Statistics"
        ],
        "npubs": 21
    },
    "Wenwu Zhu": {
        "affiliation": "Department of Computer Science, Tsinghua University",
        "citedby": {
            "2017-07-29": 11255,
            "2017-08-13": 11315
        },
        "email": "@tsinghua.edu.cn",
        "hindex": 51,
        "hindex5y": 35,
        "i10index": 180,
        "i10index5y": 104,
        "interests": [
            "Multimedia Comuting and Networking",
            "Cyber-Physical-Human Big Data Computing"
        ],
        "npubs": 504
    },
    "Wilfred Ng": {
        "affiliation": "The Hong Kong University of Science and Technology",
        "citedby": {
            "2017-07-29": 2975,
            "2017-08-13": 3009
        },
        "email": "@cse.ust.hk",
        "hindex": 29,
        "hindex5y": 24,
        "i10index": 71,
        "i10index5y": 59,
        "interests": [
            "Databases",
            "Data Mining",
            "Web Search"
        ],
        "npubs": 173
    },
    "Wolfgang Gatterbauer": {
        "affiliation": "CMU Carnegie Mellon University",
        "citedby": {
            "2017-07-28": 1955,
            "2017-08-13": 1970
        },
        "email": "@cmu.edu",
        "hindex": 19,
        "hindex5y": 17,
        "i10index": 26,
        "i10index5y": 20,
        "interests": [
            "Data Management"
        ],
        "npubs": 63
    },
    "Wook-Shin Han": {
        "affiliation": "POSTECH",
        "citedby": {
            "2017-07-28": 1541,
            "2017-08-13": 1552
        },
        "email": "@dblab.postech.ac.kr",
        "hindex": 20,
        "hindex5y": 14,
        "i10index": 35,
        "i10index5y": 25,
        "interests": [],
        "npubs": 111
    },
    "Wray Buntine": {
        "affiliation": "Monash University",
        "citedby": {
            "2017-07-28": 8810,
            "2017-08-13": 8841
        },
        "email": "@monash.edu",
        "hindex": 36,
        "hindex5y": 25,
        "i10index": 75,
        "i10index5y": 47,
        "interests": [
            "Machine Learning"
        ],
        "npubs": 202
    },
    "Xi Zhang": {
        "affiliation": "Cornell University",
        "citedby": {
            "2017-07-29": 113,
            "2017-08-13": 120
        },
        "email": "@med.cornell.edu",
        "hindex": 6,
        "hindex5y": 6,
        "i10index": 4,
        "i10index5y": 4,
        "interests": [
            "Data Mining",
            "Health Informatics",
            "Machine Learning"
        ],
        "npubs": 16
    },
    "Xia Ben Hu": {
        "affiliation": "Texas A&M University",
        "citedby": {
            "2017-07-28": 2118,
            "2017-08-13": 2180
        },
        "email": "@cse.tamu.edu",
        "hindex": 21,
        "hindex5y": 21,
        "i10index": 36,
        "i10index5y": 36,
        "interests": [
            "Data Mining",
            "Social Computing",
            "Information Security"
        ],
        "npubs": 84
    },
    "Xia Hu": {
        "affiliation": "Texas A&M University",
        "citedby": {
            "2017-07-29": 2118,
            "2017-08-13": 2180
        },
        "email": "@cse.tamu.edu",
        "hindex": 21,
        "hindex5y": 21,
        "i10index": 36,
        "i10index5y": 36,
        "interests": [
            "Data Mining",
            "Social Computing",
            "Information Security"
        ],
        "npubs": 84
    },
    "Xiang1 Ren": {
        "affiliation": "University of Illinois at Urbana-Champaign",
        "citedby": {
            "2018-03-06": 693
        },
        "email": "@usc.edu",
        "hindex": 13,
        "hindex5y": 13,
        "i10index": 17,
        "i10index5y": 17,
        "interests": [
            "Applied Machine Learning",
            "Natural Language Processing",
            "Data Mining"
        ],
        "npubs": 57
    },
    "Xiang Wang": {
        "citedby": {
            "2018-03-06": 707
        },
        "email": "@google.com",
        "hindex": 12,
        "hindex5y": 12,
        "i10index": 16,
        "i10index5y": 16,
        "interests": [
            "data mining",
            "machine learning",
            "artificial intelligence"
        ],
        "npubs": 29
    },
    "Xiang Zhang": {
        "citedby": {
            "2018-03-07": 870
        },
        "email": "",
        "hindex": 17,
        "hindex5y": 14,
        "i10index": 30,
        "i10index5y": 24,
        "interests": [
            "big data analytics",
            "graph mining",
            "network analysis"
        ],
        "npubs": 41
    },
    "Xiangnan Kong": {
        "affiliation": "Worcester Polytechnic Institute",
        "citedby": {
            "2017-07-28": 1339,
            "2017-08-13": 1358
        },
        "email": "@wpi.edu",
        "hindex": 20,
        "hindex5y": 20,
        "i10index": 31,
        "i10index5y": 31,
        "interests": [
            "Data Mining",
            "Machine Learning"
        ],
        "npubs": 68
    },
    "Xiangru Huang": {
        "affiliation": "University of Texas at Austin",
        "citedby": {
            "2017-07-29": 14,
            "2017-08-13": 16
        },
        "email": "@cs.utexas.edu",
        "hindex": 2,
        "hindex5y": 2,
        "i10index": 1,
        "i10index5y": 1,
        "interests": [
            "Machine Learning"
        ],
        "npubs": 5
    },
    "Xianping Tao": {
        "affiliation": "Nanjing Univ.",
        "citedby": {
            "2017-07-29": 1878,
            "2017-08-13": 1887
        },
        "email": "@nju.edu.cn",
        "hindex": 21,
        "hindex5y": 19,
        "i10index": 38,
        "i10index5y": 26,
        "interests": [
            "Software Engineering",
            "Pervasive Computing"
        ],
        "npubs": 129
    },
    "Xiao Huang": {
        "affiliation": "Texas A&M University",
        "citedby": {
            "2017-07-29": 24,
            "2017-08-13": 27
        },
        "email": "@tamu.edu",
        "hindex": 3,
        "hindex5y": 3,
        "i10index": 2,
        "i10index5y": 2,
        "interests": [
            "Data Mining",
            "Network Embedding"
        ],
        "npubs": 5
    },
    "Xiao Yu": {
        "affiliation": "Google",
        "citedby": {
            "2017-07-29": 317,
            "2017-08-13": 320
        },
        "email": "@google.com",
        "hindex": 9,
        "hindex5y": 8,
        "i10index": 9,
        "i10index5y": 8,
        "interests": [
            "mobile imaging/display",
            "human computer interaction",
            "nano/bio-photonics"
        ],
        "npubs": 49
    },
    "Xiaofeng He": "",
    "Xiaojun Chang": {
        "affiliation": "CMU Carnegie Mellon University",
        "citedby": {
            "2017-07-29": 539,
            "2017-08-13": 577
        },
        "email": "@andrew.cmu.edu",
        "hindex": 15,
        "hindex5y": 15,
        "i10index": 18,
        "i10index5y": 18,
        "interests": [
            "Computer Vision",
            "Machine Learning",
            "Multimedia"
        ],
        "npubs": 46
    },
    "Xiaokui Xiao": {
        "affiliation": "Nanyang Technological University",
        "citedby": {
            "2017-07-29": 5516,
            "2017-08-13": 5589
        },
        "email": "@ntu.edu.sg",
        "hindex": 38,
        "hindex5y": 34,
        "i10index": 58,
        "i10index5y": 55,
        "interests": [
            "Databases",
            "Data Management"
        ],
        "npubs": 87
    },
    "Xiaoli Li": "",
    "Xiaopeng Li": {
        "affiliation": "The Hong Kong University of Science and Technology",
        "citedby": {
            "2017-07-29": 6,
            "2017-08-13": 8
        },
        "email": "@connect.ust.hk",
        "hindex": 2,
        "hindex5y": 2,
        "i10index": 0,
        "i10index5y": 0,
        "interests": [
            "Machine Learning",
            "Deep Learning",
            "Social Media"
        ],
        "npubs": 4
    },
    "Xiaowei Xu": {
        "affiliation": "University of Arkansas at Little Rock",
        "citedby": {
            "2017-07-29": 16558,
            "2017-08-13": 16659
        },
        "email": "@ualr.edu",
        "hindex": 31,
        "hindex5y": 25,
        "i10index": 53,
        "i10index5y": 43,
        "interests": [
            "Data Mining",
            "Machine Learning"
        ],
        "npubs": 174
    },
    "Xifeng Yan": {
        "affiliation": "University of California at Santa Barbara",
        "citedby": {
            "2017-07-28": 15035,
            "2017-08-13": 15089
        },
        "email": "@cs.ucsb.edu",
        "hindex": 51,
        "hindex5y": 45,
        "i10index": 111,
        "i10index5y": 98,
        "interests": [
            "Data Mining",
            "Data Management",
            "Machine Learning",
            "Bioinformatics"
        ],
        "npubs": 328
    },
    "Xindong Wu": {
        "affiliation": "University of Louisiana of Lafayette",
        "citedby": {
            "2017-07-28": 16470,
            "2017-08-13": 16912
        },
        "email": "@louisiana.edu",
        "hindex": 52,
        "hindex5y": 42,
        "i10index": 201,
        "i10index5y": 157,
        "interests": [
            "Data Mining and Machine Learning",
            "Big Data Analytics",
            "Knowledge Engineering",
            "World Wide Web"
        ],
        "npubs": 519
    },
    "Xing Xie": {
        "affiliation": "Microsoft Research",
        "citedby": {
            "2017-07-29": 14753,
            "2017-08-13": 14906
        },
        "email": "@microsoft.com",
        "hindex": 54,
        "hindex5y": 48,
        "i10index": 148,
        "i10index5y": 134,
        "interests": [
            "spatial data mining",
            "location based services",
            "social networks and ubiquitous computing"
        ],
        "npubs": 325
    },
    "Xingquan Zhu": {
        "affiliation": "Florida Atlantic University",
        "citedby": {
            "2017-07-28": 8011,
            "2017-08-13": 8079
        },
        "email": "@fau.edu",
        "hindex": 40,
        "hindex5y": 32,
        "i10index": 158,
        "i10index5y": 123,
        "interests": [
            "Data Mining",
            "Data Analytics",
            "Machine Learning",
            "Multimedia Computing",
            "Bioinformatics"
        ],
        "npubs": 916
    },
    "Xintao Wu": {
        "affiliation": "University of Arkansas",
        "citedby": {
            "2017-07-28": 1823,
            "2017-08-13": 1847
        },
        "email": "@uark.edu",
        "hindex": 26,
        "hindex5y": 19,
        "i10index": 44,
        "i10index5y": 34,
        "interests": [
            "Data Mining",
            "Data Privacy",
            "Fraud Detection"
        ],
        "npubs": 114
    },
    "Xuanzhe Liu": {
        "affiliation": "Peking University",
        "citedby": {
            "2017-07-28": 1271,
            "2017-08-13": 1297
        },
        "email": "@pku.edu.cn",
        "hindex": 17,
        "hindex5y": 16,
        "i10index": 28,
        "i10index5y": 24,
        "interests": [
            "Web Applications and Browsers",
            "Mobile Applications and Systems",
            "Services/Cloud Computing",
            "Software Analytics"
        ],
        "npubs": 121
    },
    "Xuemin Lin": {
        "affiliation": "The University of New South Wales",
        "citedby": {
            "2017-07-28": 9144,
            "2017-08-13": 9194
        },
        "email": "@cse.unsw.edu.au",
        "hindex": 46,
        "hindex5y": 39,
        "i10index": 146,
        "i10index5y": 118,
        "interests": [
            "Graph",
            "Spatial-Temporal",
            "String",
            "Uncertain Data"
        ],
        "npubs": 274
    },
    "Ya Zhang": {
        "affiliation": "Shanghai Jiao Tong University",
        "citedby": {
            "2017-07-29": 1843,
            "2017-08-13": 1865
        },
        "email": "@sjtu.edu.cn",
        "hindex": 20,
        "hindex5y": 17,
        "i10index": 28,
        "i10index5y": 22,
        "interests": [
            "Web mining",
            "Multimedia Information Processing"
        ],
        "npubs": 81
    },
    "Yaliang Li": {
        "affiliation": "State University of New York at Buffalo",
        "citedby": {
            "2017-07-29": 389,
            "2017-08-13": 411
        },
        "email": "@baidu.com",
        "hindex": 9,
        "hindex5y": 9,
        "i10index": 9,
        "i10index5y": 9,
        "interests": [
            "Data Mining",
            "Machine Learning"
        ],
        "npubs": 22
    },
    "Yan Zheng": {
        "affiliation": "University of Utah",
        "citedby": {
            "2017-07-29": 96,
            "2017-08-13": 98
        },
        "email": "@cs.utah.edu",
        "hindex": 6,
        "hindex5y": 5,
        "i10index": 4,
        "i10index5y": 2,
        "interests": [],
        "npubs": 12
    },
    "Yanen Li": {
        "affiliation": "University of Illinois at Urbana-Champaign",
        "citedby": {
            "2017-07-28": 935,
            "2017-08-13": 945
        },
        "email": "@illinois.edu",
        "hindex": 11,
        "hindex5y": 11,
        "i10index": 13,
        "i10index5y": 12,
        "interests": [
            "Information Retrieval",
            "Data Mining",
            "Machine Learning",
            "Bioinformatics"
        ],
        "npubs": 25
    },
    "Yang Yang": "",
    "Yang Yu": {
        "citedby": {
            "2018-03-07": 831
        },
        "email": "@nju.edu.cn",
        "hindex": 16,
        "hindex5y": 14,
        "i10index": 21,
        "i10index5y": 20,
        "interests": [
            "Artificial Intelligence",
            "Machine Learning",
            "Evolutionary Algorithms"
        ],
        "npubs": 65
    },
    "Yangqiu Song": {
        "affiliation": "The Hong Kong University of Science and Technology",
        "citedby": {
            "2017-07-28": 2717,
            "2017-08-13": 2745
        },
        "email": "@cse.ust.hk",
        "hindex": 23,
        "hindex5y": 23,
        "i10index": 47,
        "i10index5y": 43,
        "interests": [
            "Machine learning",
            "data mining",
            "natural language understanding",
            "knowledge graph"
        ],
        "npubs": 99
    },
    "Yanjie Fu": {
        "affiliation": "Missouri University of Science and Technology",
        "citedby": {
            "2017-07-29": 327,
            "2017-08-13": 341
        },
        "email": "@mst.edu",
        "hindex": 8,
        "hindex5y": 8,
        "i10index": 6,
        "i10index5y": 6,
        "interests": [
            "Data Mining",
            "Big Data Analytics",
            "Urban Computing",
            "Human Mobility Modeling",
            "Recommender Systems"
        ],
        "npubs": 35
    },
    "Yao-Liang Yu": "",
    "Yaron Singer": "",
    "Yexi Jiang": {
        "affiliation": "Florida International University",
        "citedby": {
            "2017-07-28": 352,
            "2017-08-13": 360
        },
        "email": "@fb.com",
        "hindex": 11,
        "hindex5y": 11,
        "i10index": 12,
        "i10index5y": 11,
        "interests": [
            "Data Mining",
            "Recommender System",
            "Machine Learning",
            "Service Management"
        ],
        "npubs": 34
    },
    "Yi Yang": {
        "citedby": {
            "2018-03-07": 7536
        },
        "email": "@uts.edu.au",
        "hindex": 49,
        "hindex5y": 49,
        "i10index": 124,
        "i10index5y": 121,
        "interests": [
            "multimedia",
            "computer vision",
            "machine learning"
        ],
        "npubs": 207
    },
    "Yin Lou": {
        "affiliation": "Airbnb",
        "citedby": {
            "2018-03-07": 776
        },
        "email": "@cs.cornell.edu",
        "hindex": 9,
        "hindex5y": 9,
        "i10index": 8,
        "i10index5y": 8,
        "interests": [
            "data mining",
            "machine learning"
        ],
        "npubs": 15
    },
    "Yin Yang": {
        "citedby": {
            "2017-10-27": 1598
        },
        "email": "@qf.org.qa",
        "hindex": 21,
        "hindex5y": 18,
        "i10index": 33,
        "i10index5y": 30,
        "interests": [
            "Data Management"
        ],
        "npubs": 58
    },
    "Ying Huang": "",
    "Yinon Nahum": "",
    "Yisong Yue": {
        "affiliation": "California Institute of Technology",
        "citedby": {
            "2017-07-28": 1849,
            "2017-08-13": 1868
        },
        "email": "@caltech.edu",
        "hindex": 20,
        "hindex5y": 20,
        "i10index": 24,
        "i10index5y": 24,
        "interests": [
            "Machine Learning",
            "Interactive Learning",
            "Human in the Loop",
            "Structured Prediction",
            "Spatiotemporal Modeling"
        ],
        "npubs": 50
    },
    "Yixin Chen": {
        "affiliation": "Washington University",
        "citedby": {
            "2017-07-28": 5312,
            "2017-08-13": 5551
        },
        "email": "@cse.wustl.edu",
        "hindex": 35,
        "hindex5y": 30,
        "i10index": 146,
        "i10index5y": 105,
        "interests": [],
        "npubs": 366
    },
    "Yizhou Sun": {
        "affiliation": "UCLA",
        "citedby": {
            "2017-07-28": 4196,
            "2017-08-13": 4260
        },
        "email": "@cs.ucla.edu",
        "hindex": 30,
        "hindex5y": 30,
        "i10index": 57,
        "i10index5y": 55,
        "interests": [
            "Information Networks",
            "Social Networks",
            "Data Mining",
            "Database",
            "Machine Learning"
        ],
        "npubs": 106
    },
    "Yong Ge": {
        "affiliation": "The University of North Carolina at Charlotte",
        "citedby": {
            "2017-07-28": 1455,
            "2017-08-13": 1464
        },
        "email": "@uncc.edu",
        "hindex": 22,
        "hindex5y": 15,
        "i10index": 34,
        "i10index5y": 21,
        "interests": [
            "cryptography",
            "information theory",
            "information security",
            "complexity",
            "mathematical logic"
        ],
        "npubs": 89
    },
    "Yong Ren": {
        "affiliation": "Futurewei Tech. Inc",
        "citedby": {
            "2018-03-07": 47
        },
        "email": "@stevens.edu",
        "hindex": 5,
        "hindex5y": 3,
        "i10index": 2,
        "i10index5y": 1,
        "interests": [
            "Finance",
            "Artificial Intelligence",
            "Statistics"
        ],
        "npubs": 10
    },
    "Yong Wang": {
        "citedby": {
            "2018-03-07": 47
        },
        "email": "@cse.ust.hk",
        "hindex": 4,
        "hindex5y": 4,
        "i10index": 3,
        "i10index5y": 3,
        "interests": [
            "Information Visualization",
            "Visual Analytics and Image Processing"
        ],
        "npubs": 10
    },
    "Youngsuk Park": "",
    "Yu Chen": "",
    "Yu Shi": {
        "affiliation": "Dept. of Computer Science, University of Illinois at Urbana-Champaign",
        "citedby": {
            "2017-07-29": 22,
            "2017-08-13": 22
        },
        "email": "@illinois.edu",
        "hindex": 2,
        "hindex5y": 2,
        "i10index": 1,
        "i10index5y": 1,
        "interests": [
            "Data Mining",
            "Machine Learning"
        ],
        "npubs": 6
    },
    "Yu Zhang": {
        "citedby": {
            "2018-03-07": 1501
        },
        "email": "@cse.ust.hk",
        "hindex": 18,
        "hindex5y": 17,
        "i10index": 28,
        "i10index5y": 25,
        "interests": [
            "Artificial Intelligence",
            "Machine Learning"
        ],
        "npubs": 56
    },
    "Yu Zheng": {
        "affiliation": "Microsoft Research",
        "citedby": {
            "2017-07-29": 13782,
            "2017-08-13": 13963
        },
        "email": "@microsoft.com",
        "hindex": 54,
        "hindex5y": 54,
        "i10index": 107,
        "i10index5y": 100,
        "interests": [
            "Urban Computing",
            "Artificial Intelligence",
            "Big Data Analytics",
            "Data Mining",
            "Machine Learning"
        ],
        "npubs": 171
    },
    "Yuan Yao": {
        "affiliation": "Nanjing University",
        "citedby": {
            "2017-07-29": 148,
            "2017-08-13": 151
        },
        "email": "@smail.nju.edu.cn",
        "hindex": 8,
        "hindex5y": 8,
        "i10index": 4,
        "i10index5y": 4,
        "interests": [
            "Data Mining"
        ],
        "npubs": 17
    },
    "Yuchen Zhao": {
        "affiliation": "AppDynamics",
        "citedby": {
            "2017-07-29": 395,
            "2017-08-13": 397
        },
        "email": "@cs.uic.edu",
        "hindex": 11,
        "hindex5y": 11,
        "i10index": 11,
        "i10index5y": 11,
        "interests": [
            "data mining",
            "social network analysis",
            "machine learning"
        ],
        "npubs": 20
    },
    "Yufei Tao": {
        "affiliation": "The University of Queensland",
        "citedby": {
            "2017-05-01": 14874,
            "2017-05-13": 14924
        },
        "email": "@cse.cuhk.edu.hk",
        "hindex": 59,
        "hindex5y": 46,
        "i10index": 108,
        "i10index5y": 91,
        "interests": [
            "Databases"
        ],
        "npubs": 212
    },
    "Yukihiro Tagami": "",
    "Yun Fu": {
        "affiliation": "Northeastern University",
        "citedby": {
            "2017-07-28": 6903,
            "2017-08-13": 6960
        },
        "email": "@neu.edu",
        "hindex": 43,
        "hindex5y": 37,
        "i10index": 113,
        "i10index5y": 98,
        "interests": [
            "machine learning",
            "computer vision",
            "image processing",
            "human computer interaction",
            "multimedia"
        ],
        "npubs": 270
    },
    "Yupeng Gu": {
        "affiliation": "University of California, Los Angeles",
        "citedby": {
            "2017-07-29": 20,
            "2017-08-13": 20
        },
        "email": "@cs.ucla.edu",
        "hindex": 2,
        "hindex5y": 2,
        "i10index": 1,
        "i10index5y": 1,
        "interests": [
            "Data Mining",
            "Social Networks"
        ],
        "npubs": 6
    },
    "Yuxiao Dong": {
        "affiliation": "University of Notre Dame",
        "citedby": {
            "2018-03-07": 575
        },
        "email": "@microsoft.com",
        "hindex": 12,
        "hindex5y": 12,
        "i10index": 14,
        "i10index5y": 13,
        "interests": [
            "social networks",
            "science of science",
            "data mining",
            "computational social science"
        ],
        "npubs": 29
    },
    "Zaiqing Nie": {
        "affiliation": "Microsoft Research Asia",
        "citedby": {
            "2017-07-28": 2415,
            "2017-08-13": 2421
        },
        "email": "@microsoft.com",
        "hindex": 22,
        "hindex5y": 16,
        "i10index": 42,
        "i10index5y": 30,
        "interests": [
            "Data Mining",
            "Web Search",
            "Information Retrieval",
            "Machine Learning",
            "Databases"
        ],
        "npubs": 94
    },
    "Zhenguo Li": "",
    "Zhenhui Li": {
        "affiliation": "Penn State University",
        "citedby": {
            "2017-07-28": 1600,
            "2017-08-13": 1620
        },
        "email": "@ist.psu.edu",
        "hindex": 19,
        "hindex5y": 19,
        "i10index": 23,
        "i10index5y": 23,
        "interests": [
            "Data Mining",
            "Databases",
            "Machine Learning",
            "Information Retrieval"
        ],
        "npubs": 37
    },
    "Zhenjie Zhang": {
        "affiliation": "Advanced Digital Sciences Center",
        "citedby": {
            "2017-07-29": 2119,
            "2017-08-13": 2133
        },
        "email": "@adsc.com.sg",
        "hindex": 24,
        "hindex5y": 23,
        "i10index": 38,
        "i10index5y": 36,
        "interests": [
            "Data Mining",
            "Database"
        ],
        "npubs": 81
    },
    "Zhewei Wei": {
        "affiliation": "Renmin University of China",
        "citedby": {
            "2017-07-29": 159,
            "2017-08-13": 163
        },
        "email": "@ruc.edu.cn",
        "hindex": 6,
        "hindex5y": 6,
        "i10index": 6,
        "i10index5y": 5,
        "interests": [
            "Massive data algorithms",
            "Streaming Algorithms"
        ],
        "npubs": 24
    },
    "Zhihao Gavin Tang": "",
    "Zhijun Yin": {
        "affiliation": "Twitter",
        "citedby": {
            "2017-07-29": 1326,
            "2017-08-13": 1338
        },
        "email": "@fb.com",
        "hindex": 14,
        "hindex5y": 14,
        "i10index": 15,
        "i10index5y": 15,
        "interests": [
            "Data Mining"
        ],
        "npubs": 21
    },
    "Zhiting Hu": {
        "affiliation": "CMU Carnegie mellon university",
        "citedby": {
            "2017-07-29": 551,
            "2017-08-13": 570
        },
        "email": "@cs.cmu.edu",
        "hindex": 11,
        "hindex5y": 11,
        "i10index": 12,
        "i10index5y": 12,
        "interests": [
            "Machine Learning"
        ],
        "npubs": 32
    },
    "Zilong Bai": {
        "affiliation": "University of California, Davis",
        "citedby": {
            "2019-01-08": 11
        },
        "email": "@.ucdavis.edu",
        "hindex": 2,
        "hindex5y": 2,
        "i10index": 0,
        "i10index5y": 0,
        "interests": [
            "Data Mining",
            "Machine Learning",
            "AI"
        ],
        "npubs": 4
    },
    "Zoran Obradovic": {
        "affiliation": "Temple University",
        "citedby": {
            "2017-07-28": 19557,
            "2017-08-13": 19640
        },
        "email": "@temple.edu",
        "hindex": 52,
        "hindex5y": 41,
        "i10index": 133,
        "i10index5y": 90,
        "interests": [
            "Data Mining",
            "Biomedical Informatics",
            "Social Network Analysis",
            "Machine Learning"
        ],
        "npubs": 382
    },
    "Zvi Lotker": {
        "affiliation": "Ben Gurion University of the Negev",
        "citedby": {
            "2017-07-29": 2334,
            "2017-08-13": 2342
        },
        "email": "@bgu.ac.il",
        "hindex": 27,
        "hindex5y": 21,
        "i10index": 50,
        "i10index5y": 35,
        "interests": [
            "Computer networks",
            "Distributed systems",
            "Mobile and wireless computing."
        ],
        "npubs": 155
    }
}
