# Supplementary material for: A survey of accepted authors in computer systems conferences
Source: PeerJ Comput Sci. 2020 Sep 28;6:e299. doi: 10.7717/peerj-cs.299 (PMC7924675; doi:10.7717/peerj-cs.299)
Supplement: Supplemental Information 2 — This is a snapshot of the github repository that includes the data and source code required to reproduce this paper (except for confidential survey data). The snapshot represents commit 6663a253f1ac4dc351a78ccc74c0de80c7cc06ad of http://github.com/eitanf/sysconf. The most pertinent article files are under pubs/diversity-survey/. [file peerj-cs-06-299-s002.bz2 › sysconf/data/authors/SPAA.json]

{
    "Aleksander Mądry": {
        "affiliation": "MIT",
        "citedby": {
            "2017-07-07": 753,
            "2017-07-24": 761
        },
        "email": "@mit.edu",
        "hindex": 11,
        "hindex5y": 11,
        "i10index": 13,
        "i10index5y": 12,
        "interests": [
            "Theoretical Computer Science"
        ],
        "npubs": 34
    },
    "Aleksandra Spyra": "",
    "Alessandro Epasto": {
        "citedby": {
            "2017-07-07": 210,
            "2017-07-24": 213
        },
        "email": "@google.com",
        "hindex": 6,
        "hindex5y": 6,
        "i10index": 6,
        "i10index5y": 6,
        "interests": [
            "Data Mining",
            "Social Networks",
            "Algorithms."
        ],
        "npubs": 17
    },
    "Alex Slivkins": "",
    "Alexander Mäcker": "",
    "Alexander Skopalik": {
        "citedby": {
            "2017-07-07": 520,
            "2017-07-24": 523
        },
        "email": "@mail.upb.de",
        "hindex": 13,
        "hindex5y": 12,
        "i10index": 16,
        "i10index5y": 14,
        "interests": [],
        "npubs": 40
    },
    "Andrzej Pelc": {
        "citedby": {
            "2017-07-07": 7427,
            "2017-07-24": 7454
        },
        "email": "@uqo.ca",
        "hindex": 46,
        "hindex5y": 28,
        "i10index": 153,
        "i10index5y": 89,
        "interests": [
            "Algorithms",
            "Distributed Computing"
        ],
        "npubs": 348
    },
    "Björn Feldkord": "",
    "Boaz Patt-Shamir": "",
    "Colin Cooper": "",
    "William C. Anderton": "",
    "Costas Busch": {
        "citedby": {
            "2017-07-07": 1157,
            "2017-07-24": 1167
        },
        "email": "@csc.lsu.edu",
        "hindex": 20,
        "hindex5y": 11,
        "i10index": 32,
        "i10index5y": 12,
        "interests": [
            "Distributed Algorithms"
        ],
        "npubs": 130
    },
    "Cynthia Phillips": {
        "affiliation": "Sandia National Laboratories",
        "citedby": {
            "2017-07-23": 14033,
            "2017-08-14": 5235
        },
        "email": "@sandia.gov",
        "hindex": 31,
        "hindex5y": 24,
        "i10index": 63,
        "i10index5y": 40,
        "interests": [
            "Combinatorial optimization",
            "parallel algorithms"
        ],
        "npubs": 227
    },
    "Danny Vainstein": "",
    "David Woodruff": {
        "affiliation": "IBM Almaden Research Center",
        "citedby": {
            "2017-07-07": 3818,
            "2017-07-24": 3839
        },
        "email": "@us.ibm.com",
        "hindex": 33,
        "hindex5y": 29,
        "i10index": 71,
        "i10index5y": 65,
        "interests": [
            "theory"
        ],
        "npubs": 196
    },
    "Dennis Olivetti": "",
    "Edgar Solomonik": {
        "citedby": {
            "2017-07-07": 488,
            "2017-07-24": 498
        },
        "email": "@illinois.edu",
        "hindex": 12,
        "hindex5y": 12,
        "i10index": 12,
        "i10index5y": 12,
        "interests": [
            "numerical algorithms",
            "parallel computing"
        ],
        "npubs": 33
    },
    "Elaye Karstadt": "",
    "Erez Kantor": {
        "citedby": {
            "2017-07-07": 259,
            "2017-07-24": 262
        },
        "email": "@umass.edu",
        "hindex": 10,
        "hindex5y": 8,
        "i10index": 10,
        "i10index5y": 7,
        "interests": [
            "Distributed Systems",
            "Comunication Networks Algorithms",
            "Approximation algoithms"
        ],
        "npubs": 37
    },
    "Fabrizio Grandoni": {
        "affiliation": "IDSIA",
        "citedby": {
            "2017-07-07": 2477,
            "2017-07-24": 2495
        },
        "email": "@idsia.ch",
        "hindex": 29,
        "hindex5y": 21,
        "i10index": 46,
        "i10index5y": 37,
        "interests": [
            "Algorithms and Data Structures"
        ],
        "npubs": 90
    },
    "Frank Dehne": {
        "affiliation": "Carleton University",
        "citedby": {
            "2017-07-07": 4215,
            "2017-07-24": 4228
        },
        "email": "@scs.carleton.ca",
        "hindex": 36,
        "hindex5y": 20,
        "i10index": 101,
        "i10index5y": 46,
        "interests": [
            "Carleton University",
            "Ottawa",
            "Canada"
        ],
        "npubs": 292
    },
    "Friedhelm Meyer auf der Heide": {
        "affiliation": "Paderborn University",
        "citedby": {
            "2017-07-07": 3763,
            "2017-07-24": 3789
        },
        "email": "@upb.de",
        "hindex": 32,
        "hindex5y": 13,
        "i10index": 81,
        "i10index5y": 26,
        "interests": [
            "efficient algorithms",
            "distributed computing",
            "randomization",
            "computer graphics"
        ],
        "npubs": 256
    },
    "Giuseppe Persiano": {
        "affiliation": "Università di Salerno",
        "citedby": {
            "2017-07-07": 5405,
            "2017-07-24": 5426
        },
        "email": "@dia.unisa.it",
        "hindex": 29,
        "hindex5y": 16,
        "i10index": 73,
        "i10index5y": 28,
        "interests": [
            "Foundations of Cryptography",
            "Security",
            "Algorithmic Game Theory",
            "Approximation Algorithms"
        ],
        "npubs": 222
    },
    "Gokarna Sharma": {
        "citedby": {
            "2017-07-07": 233,
            "2017-07-24": 244
        },
        "email": "@kent.edu",
        "hindex": 7,
        "hindex5y": 7,
        "i10index": 5,
        "i10index5y": 4,
        "interests": [
            "Parallel & Distributed Computing",
            "Emerging Technologies"
        ],
        "npubs": 40
    },
    "Grey Ballard": {
        "citedby": {
            "2017-07-07": 921,
            "2017-07-24": 941
        },
        "email": "@wfu.edu",
        "hindex": 15,
        "hindex5y": 15,
        "i10index": 24,
        "i10index5y": 24,
        "interests": [
            "Numerical Linear Algebra",
            "Parallel Computing",
            "Scientific Computing"
        ],
        "npubs": 73
    },
    "Guoxin Liu": {
        "citedby": {
            "2017-07-07": 219,
            "2017-07-24": 227
        },
        "email": "@g.clemson.edu",
        "hindex": 8,
        "hindex5y": 8,
        "i10index": 7,
        "i10index5y": 7,
        "interests": [
            "P2P networks",
            "CDN",
            "Social networks and Cloud computing"
        ],
        "npubs": 32
    },
    "Guy Blelloch": {
        "citedby": {
            "2017-07-07": 11085,
            "2017-07-24": 11124
        },
        "email": "@cs.cmu.edu",
        "hindex": 51,
        "hindex5y": 33,
        "i10index": 117,
        "i10index5y": 80,
        "interests": [
            "Algorithms",
            "Programming Languages",
            "Parallelism"
        ],
        "npubs": 245
    },
    "Haiying Shen": {
        "citedby": {
            "2017-07-07": 2815,
            "2017-07-24": 2874
        },
        "email": "@virginia.edu",
        "hindex": 25,
        "hindex5y": 24,
        "i10index": 81,
        "i10index5y": 70,
        "interests": [
            "Distributed systems and networks",
            "Big data",
            "Cloud",
            "Mobile computing",
            "Wireless sensor networks and Cyber-physical systems"
        ],
        "npubs": 289
    },
    "Hamidreza Jahanjou": {
        "citedby": {
            "2018-02-23": 33
        },
        "email": "@ccs.neu.edu",
        "hindex": 2,
        "hindex5y": 2,
        "i10index": 1,
        "i10index5y": 1,
        "interests": [
            "Theoretical Computer Science"
        ],
        "npubs": 5
    },
    "Haoyu Wang": {
        "citedby": {
            "2018-02-23": 32
        },
        "email": "@virginia.edu",
        "hindex": 4,
        "hindex5y": 4,
        "i10index": 1,
        "i10index5y": 1,
        "interests": [
            "Distributed System",
            "Networking",
            "Big Data"
        ],
        "npubs": 8
    },
    "Harald Räcke": "",
    "He Sun": {
        "citedby": {
            "2018-02-23": 249
        },
        "email": "@ed.ac.uk",
        "hindex": 11,
        "hindex5y": 8,
        "i10index": 11,
        "i10index5y": 8,
        "interests": [
            "Theoretical Computer Science"
        ],
        "npubs": 29
    },
    "Hossein Asadi": {
        "affiliation": "Sharif University of Technology",
        "citedby": {
            "2017-07-07": 1173,
            "2017-07-24": 1178
        },
        "email": "@sharif.edu",
        "hindex": 21,
        "hindex5y": 17,
        "i10index": 29,
        "i10index5y": 25,
        "interests": [
            "Storage Systems",
            "Solid-State Drives",
            "Operating Systems",
            "Reconfigurable Computing",
            "Dependable Computing"
        ],
        "npubs": 75
    },
    "Hossein Esfandiari": {
        "citedby": {
            "2017-07-07": 96,
            "2017-07-24": 97
        },
        "email": "@cs.umd.edu",
        "hindex": 5,
        "hindex5y": 5,
        "i10index": 2,
        "i10index5y": 2,
        "interests": [],
        "npubs": 20
    },
    "Hubert Chan": {
        "affiliation": "The University of Hong Kong",
        "citedby": {
            "2017-07-07": 2040,
            "2017-07-24": 2056
        },
        "email": "@cs.hku.hk",
        "hindex": 17,
        "hindex5y": 15,
        "i10index": 26,
        "i10index5y": 23,
        "interests": [
            "Algorithms",
            "Theoretical Computer Science"
        ],
        "npubs": 71
    },
    "Irina Calciu": {
        "citedby": {
            "2017-07-07": 168,
            "2017-07-24": 170
        },
        "email": "@vmware.com",
        "hindex": 6,
        "hindex5y": 6,
        "i10index": 6,
        "i10index5y": 6,
        "interests": [
            "concurrency",
            "parallel programming",
            "operating systems",
            "transactional memory",
            "distributed algorithms"
        ],
        "npubs": 17
    },
    "James Demmel": "",
    "Jan Marcinkowski": "",
    "Jaroslav Opatrny": "",
    "Jason Li": "",
    "Jesmin Jahan Tithi": {
        "citedby": {
            "2017-07-07": 42,
            "2017-07-24": 42
        },
        "email": "@cs.stonybrook.edu",
        "hindex": 4,
        "hindex5y": 4,
        "i10index": 1,
        "i10index5y": 1,
        "interests": [
            "High Performance Computing",
            "Bioinformatics",
            "Machine Learning"
        ],
        "npubs": 23
    },
    "Julian Shun": {
        "citedby": {
            "2017-07-07": 652,
            "2017-07-24": 667
        },
        "email": "@mit.edu",
        "hindex": 11,
        "hindex5y": 11,
        "i10index": 17,
        "i10index5y": 16,
        "interests": [],
        "npubs": 42
    },
    "Keren Censor-Hillel": {
        "affiliation": "Technion",
        "citedby": {
            "2017-07-07": 550,
            "2017-07-24": 556
        },
        "email": "@cs.technion.ac.il",
        "hindex": 15,
        "hindex5y": 15,
        "i10index": 19,
        "i10index5y": 18,
        "interests": [
            "Distributed Computing",
            "Theory of Computation"
        ],
        "npubs": 43
    },
    "Lata Narayanan": {
        "citedby": {
            "2017-07-07": 1105,
            "2017-07-24": 1109
        },
        "email": "@cs.concordia.ca",
        "hindex": 16,
        "hindex5y": 9,
        "i10index": 17,
        "i10index5y": 9,
        "interests": [
            "Algorithms",
            "Distributed Computing"
        ],
        "npubs": 17
    },
    "Laura Sanita": {
        "affiliation": "University of Waterloo",
        "citedby": {
            "2017-07-07": 472,
            "2017-07-24": 475
        },
        "email": "@uwaterloo.ca",
        "hindex": 9,
        "hindex5y": 8,
        "i10index": 9,
        "i10index5y": 6,
        "interests": [
            "Discrete Mathematics",
            "Theoretical Computer Science"
        ],
        "npubs": 53
    },
    "Laxman Dhulipala": {
        "citedby": {
            "2018-02-23": 65
        },
        "email": "@cs.cmu.edu",
        "hindex": 3,
        "hindex5y": 3,
        "i10index": 2,
        "i10index5y": 2,
        "interests": [
            "Algorithms",
            "Parallelism"
        ],
        "npubs": 5
    },
    "Luca Zanetti": {
        "citedby": {
            "2017-07-07": 15,
            "2017-07-24": 15
        },
        "email": "@bristol.ac.uk",
        "hindex": 2,
        "hindex5y": 2,
        "i10index": 1,
        "i10index5y": 1,
        "interests": [
            "Algorithms",
            "Spectral Graph Theory"
        ],
        "npubs": 3
    },
    "Maciej Pacut": "",
    "Manuel Lafond": {
        "citedby": {
            "2017-07-07": 129,
            "2017-07-24": 143
        },
        "email": "@uottawa.ca",
        "hindex": 7,
        "hindex5y": 7,
        "i10index": 4,
        "i10index5y": 4,
        "interests": [
            "Computational biology",
            "Complexity Theory",
            "Gene/species trees reconciliation",
            "Graph theory",
            "Phylogeny reconstruction"
        ],
        "npubs": 30
    },
    "Marcin Bienkowski": {
        "citedby": {
            "2017-07-07": 522,
            "2017-07-24": 527
        },
        "email": "@cs.uni.wroc.pl",
        "hindex": 10,
        "hindex5y": 9,
        "i10index": 14,
        "i10index5y": 8,
        "interests": [],
        "npubs": 57
    },
    "Martin Farach-Colton": {
        "affiliation": "Rutgers University",
        "citedby": {
            "2017-07-07": 7857,
            "2017-07-24": 7880
        },
        "email": "@cs.rutgers.edu",
        "hindex": 46,
        "hindex5y": 27,
        "i10index": 79,
        "i10index5y": 49,
        "interests": [
            "Algorithms",
            "Data Structures",
            "External Memory",
            "File Systems"
        ],
        "npubs": 177
    },
    "Martin Hoefer": {
        "affiliation": "MPI Informatik, Saarbrücken",
        "citedby": {
            "2017-07-07": 1988,
            "2017-07-24": 2002
        },
        "email": "@em.uni-frankfurt.de",
        "hindex": 20,
        "hindex5y": 16,
        "i10index": 37,
        "i10index5y": 29,
        "interests": [
            "Algorithms",
            "Graphs",
            "Optimization",
            "Game Theory"
        ],
        "npubs": 66
    },
    "Maurice Herlihy": {
        "citedby": {
            "2017-07-07": 23294,
            "2017-07-24": 23361
        },
        "email": "@cs.brown.edu",
        "hindex": 61,
        "hindex5y": 37,
        "i10index": 170,
        "i10index5y": 105,
        "interests": [
            "Concurrent systems"
        ],
        "npubs": 390
    },
    "Mauricio Resende": {
        "affiliation": "Amazon",
        "citedby": {
            "2017-07-07": 21890,
            "2017-07-24": 21972
        },
        "email": "@amazon.com",
        "hindex": 68,
        "hindex5y": 47,
        "i10index": 172,
        "i10index5y": 132,
        "interests": [
            "Operations Research",
            "Optimization",
            "Mathematical Programming",
            "Combinatorial Optimization",
            "Metaheuristics"
        ],
        "npubs": 337
    },
    "Maxwell Young": {
        "citedby": {
            "2017-07-07": 662,
            "2017-07-24": 677
        },
        "email": "@cse.msstate.edu",
        "hindex": 11,
        "hindex5y": 10,
        "i10index": 14,
        "i10index5y": 11,
        "interests": [
            "Distributed computing",
            "algorithms",
            "security."
        ],
        "npubs": 32
    },
    "Michael Goodrich": {
        "affiliation": "University of California, Irvine",
        "citedby": {
            "2017-07-07": 12041,
            "2017-07-24": 12081
        },
        "email": "@uci.edu",
        "hindex": 61,
        "hindex5y": 34,
        "i10index": 184,
        "i10index5y": 113,
        "interests": [
            "Algorithms",
            "Data Structures",
            "Computer Security",
            "Computational Geometry",
            "Graph Drawing"
        ],
        "npubs": 398
    },
    "Michael Spear": {
        "citedby": {
            "2017-07-07": 2484,
            "2017-07-24": 2492
        },
        "email": "@cse.lehigh.edu",
        "hindex": 26,
        "hindex5y": 18,
        "i10index": 37,
        "i10index5y": 34,
        "interests": [
            "computer science"
        ],
        "npubs": 88
    },
    "Minming Li": "",
    "Miroslav Popovic": "",
    "Mohammad Taghi Hajiaghayi": {
        "affiliation": "University of Maryland",
        "citedby": {
            "2017-05-05": 6648,
            "2017-05-29": 6746
        },
        "email": "@cs.umd.edu",
        "hindex": 46,
        "hindex5y": 33,
        "i10index": 116,
        "i10index5y": 91,
        "interests": [
            "Algorithms",
            "Game Theory",
            "Network Design",
            "Social Networks",
            "BIG Networks"
        ],
        "npubs": 263
    },
    "Mohammad Hossein Bateni": {
        "affiliation": "Google Research",
        "citedby": {
            "2017-07-07": 625,
            "2017-07-24": 632
        },
        "email": "@cs.princeton.edu",
        "hindex": 13,
        "hindex5y": 13,
        "i10index": 15,
        "i10index5y": 14,
        "interests": [
            "Approximation algorithms",
            "network design",
            "algorithmic game theory"
        ],
        "npubs": 43
    },
    "Mohsen Ghaffari": "",
    "Morteza Monemizadeh": {
        "affiliation": "Rutgers University",
        "citedby": {
            "2017-07-07": 330,
            "2017-07-24": 334
        },
        "email": "@umiacs.umd.edu",
        "hindex": 8,
        "hindex5y": 8,
        "i10index": 8,
        "i10index5y": 7,
        "interests": [
            "Algorithms",
            "Theoretical Computer Science"
        ],
        "npubs": 28
    },
    "Morteza Zadimoghaddam": {
        "citedby": {
            "2017-07-07": 751,
            "2017-07-24": 756
        },
        "email": "@google.com",
        "hindex": 15,
        "hindex5y": 14,
        "i10index": 20,
        "i10index5y": 19,
        "interests": [
            "Scalable Algorithms",
            "Submodularity",
            "Combinatorial Optimization",
            "Computational Advertising",
            "Algorithmic Game Theory"
        ],
        "npubs": 59
    },
    "Nicolás Rivera": {
        "citedby": {
            "2017-07-07": 37,
            "2017-07-24": 38
        },
        "email": "@kcl.ac.uk",
        "hindex": 4,
        "hindex5y": 4,
        "i10index": 0,
        "i10index5y": 0,
        "interests": [],
        "npubs": 14
    },
    "Nikhil Bansal": {
        "affiliation": "Eindhoven University of Technology",
        "citedby": {
            "2017-07-07": 6643,
            "2017-07-24": 6689
        },
        "email": "@tue.nl",
        "hindex": 38,
        "hindex5y": 28,
        "i10index": 100,
        "i10index5y": 83,
        "interests": [
            "Algorithm Design",
            "Theoretical Computer Science",
            "Discrete Math"
        ],
        "npubs": 250
    },
    "Nodari Sitchinava": {
        "citedby": {
            "2017-07-07": 579,
            "2017-07-24": 581
        },
        "email": "@hawaii.edu",
        "hindex": 12,
        "hindex5y": 9,
        "i10index": 12,
        "i10index5y": 9,
        "interests": [
            "Algorithms",
            "theory",
            "parallel computing"
        ],
        "npubs": 38
    },
    "Oded Schwartz": {
        "citedby": {
            "2017-07-07": 1148,
            "2017-07-24": 1166
        },
        "email": "@cs.huji.ac.il",
        "hindex": 16,
        "hindex5y": 16,
        "i10index": 23,
        "i10index5y": 22,
        "interests": [
            "Parallel computing",
            "scientific computing",
            "high performance computing",
            "algorithmic linear algebra",
            "reducing communication costs"
        ],
        "npubs": 42
    },
    "Onur Mutlu": {
        "citedby": {
            "2017-07-07": 14889,
            "2017-07-24": 15006
        },
        "email": "@inf.ethz.ch",
        "hindex": 67,
        "hindex5y": 63,
        "i10index": 170,
        "i10index5y": 155,
        "interests": [
            "Computer Architecture",
            "Computer Systems",
            "Energy Efficiency",
            "Memory Systems",
            "Bioinformatics"
        ],
        "npubs": 330
    },
    "Peter Kling": {
        "citedby": {
            "2017-07-07": 163,
            "2017-07-24": 171
        },
        "email": "@sfu.ca",
        "hindex": 8,
        "hindex5y": 8,
        "i10index": 7,
        "i10index5y": 6,
        "interests": [
            "Scheduling",
            "Online Algorithms",
            "Distributed Computing"
        ],
        "npubs": 33
    },
    "Peter Varman": {
        "affiliation": "Rice University",
        "citedby": {
            "2017-07-07": 2060,
            "2017-07-24": 2060
        },
        "email": "@rice.edu",
        "hindex": 26,
        "hindex5y": 14,
        "i10index": 52,
        "i10index5y": 20,
        "interests": [
            "Computer architecture",
            "Storage Systems",
            "Cloud Resource Management",
            "QoS"
        ],
        "npubs": 171
    },
    "Petra Berenbrink": "",
    "Pierre Fraigniaud": {
        "affiliation": "CNRS and University Paris Diderot",
        "citedby": {
            "2017-07-07": 5878,
            "2017-07-24": 5900
        },
        "email": "@liafa.univ-paris-diderot.fr",
        "hindex": 46,
        "hindex5y": 27,
        "i10index": 107,
        "i10index5y": 63,
        "interests": [],
        "npubs": 289
    },
    "Pramod Ganapathi": "",
    "Qin Zhang": {
        "citedby": {
            "2017-07-07": 1130,
            "2017-07-24": 1137
        },
        "email": "@indiana.edu",
        "hindex": 15,
        "hindex5y": 14,
        "i10index": 17,
        "i10index5y": 16,
        "interests": [
            "Algorithms",
            "Databases"
        ],
        "npubs": 41
    },
    "Rachid Guerraoui": {
        "affiliation": "EPFL",
        "citedby": {
            "2017-07-07": 19694,
            "2017-07-24": 19763
        },
        "email": "@epfl.ch",
        "hindex": 64,
        "hindex5y": 37,
        "i10index": 255,
        "i10index5y": 141,
        "interests": [
            "Algorithms",
            "Distributed Computing",
            "Concurrency",
            "Programming Languages"
        ],
        "npubs": 817
    },
    "Rajesh Chitnis": {
        "affiliation": "Weizmann Institute of Science",
        "citedby": {
            "2017-07-07": 247,
            "2017-07-24": 254
        },
        "email": "@weizmann.ac.il",
        "hindex": 9,
        "hindex5y": 9,
        "i10index": 9,
        "i10index5y": 9,
        "interests": [
            "Fixed-Parameter Algorithms",
            "Streaming Algorithms",
            "Graph Theory"
        ],
        "npubs": 22
    },
    "Rajmohan Rajaraman": {
        "affiliation": "Northeastern University",
        "citedby": {
            "2017-07-07": 5810,
            "2017-07-24": 5824
        },
        "email": "@ccs.neu.edu",
        "hindex": 33,
        "hindex5y": 20,
        "i10index": 53,
        "i10index5y": 33,
        "interests": [
            "Algorithms",
            "Theory",
            "Networks",
            "Distributed Computing"
        ],
        "npubs": 131
    },
    "Ravi Kumar": {
        "affiliation": "Google Research",
        "citedby": {
            "2017-07-07": 34082,
            "2017-07-24": 34218
        },
        "email": "@google.com",
        "hindex": 73,
        "hindex5y": 54,
        "i10index": 154,
        "i10index5y": 125,
        "interests": [
            "Web Mining",
            "Algorithms for Large Data",
            "Social Networks",
            "Theory of Computation"
        ],
        "npubs": 210
    },
    "Rezaul Chowdhury": {
        "citedby": {
            "2017-07-07": 1073,
            "2017-07-24": 1082
        },
        "email": "@cs.stonybrook.edu",
        "hindex": 16,
        "hindex5y": 12,
        "i10index": 20,
        "i10index5y": 16,
        "interests": [
            "cache-efficient algorithms",
            "parallel algorithms",
            "external-memory algorithms",
            "graph algorithms",
            "bioinformatics"
        ],
        "npubs": 57
    },
    "Richard Cole": {
        "citedby": {
            "2017-07-07": 9100,
            "2017-07-24": 9128
        },
        "email": "@cs.nyu.edu",
        "hindex": 50,
        "hindex5y": 26,
        "i10index": 104,
        "i10index5y": 56,
        "interests": [
            "design and analysis of algorithms"
        ],
        "npubs": 192
    },
    "Richard Peng": {
        "affiliation": "Georgia Institute of Technology",
        "citedby": {
            "2017-07-07": 1024,
            "2017-07-24": 1029
        },
        "email": "@cc.gatech.edu",
        "hindex": 17,
        "hindex5y": 17,
        "i10index": 24,
        "i10index5y": 24,
        "interests": [
            "algorithms",
            "graph theory",
            "scientific computing"
        ],
        "npubs": 38
    },
    "Riko Jacob": {
        "citedby": {
            "2017-07-07": 1569,
            "2017-07-24": 1583
        },
        "email": "@itu.dk",
        "hindex": 20,
        "hindex5y": 15,
        "i10index": 28,
        "i10index5y": 22,
        "interests": [
            "Algorithmen"
        ],
        "npubs": 73
    },
    "Roger Wattenhofer": {
        "affiliation": "ETH Zurich",
        "citedby": {
            "2017-07-07": 20400,
            "2017-07-24": 20603
        },
        "email": "@ethz.ch",
        "hindex": 73,
        "hindex5y": 53,
        "i10index": 209,
        "i10index5y": 159,
        "interests": [
            "distributed computing",
            "networking",
            "theory",
            "algorithms",
            "systems"
        ],
        "npubs": 501
    },
    "Runtian Ren": {
        "citedby": {
            "2017-07-07": 6,
            "2017-07-24": 7
        },
        "email": "@e.ntu.edu.sg",
        "hindex": 2,
        "hindex5y": 2,
        "i10index": 0,
        "i10index5y": 0,
        "interests": [],
        "npubs": 3
    },
    "Ryan O'Donnell": {
        "citedby": {
            "2017-07-07": 3457,
            "2017-07-24": 3495
        },
        "email": "@cs.cmu.edu",
        "hindex": 33,
        "hindex5y": 25,
        "i10index": 53,
        "i10index5y": 50,
        "interests": [
            "Theoretical Computer Science"
        ],
        "npubs": 105
    },
    "Ryan Williams": {
        "affiliation": "Stanford University and MIT",
        "citedby": {
            "2017-07-07": 3436,
            "2017-07-24": 3454
        },
        "email": "@mit.edu",
        "hindex": 26,
        "hindex5y": 21,
        "i10index": 50,
        "i10index5y": 42,
        "interests": [
            "Algorithms",
            "Computational Complexity Theory",
            "Satisfiability"
        ],
        "npubs": 89
    },
    "Sameh Elnikety": {
        "citedby": {
            "2017-07-07": 2763,
            "2017-07-24": 2783
        },
        "email": "@microsoft.com",
        "hindex": 25,
        "hindex5y": 21,
        "i10index": 35,
        "i10index5y": 31,
        "interests": [],
        "npubs": 84
    },
    "Samir Khuller": {
        "affiliation": "University of Maryland",
        "citedby": {
            "2017-07-07": 10579,
            "2017-07-24": 10622
        },
        "email": "@cs.umd.edu",
        "hindex": 50,
        "hindex5y": 30,
        "i10index": 107,
        "i10index5y": 76,
        "interests": [
            "Algorithms"
        ],
        "npubs": 240
    },
    "Samuel Mccauley": {
        "citedby": {
            "2017-07-07": 46,
            "2017-07-24": 46
        },
        "email": "@itu.dk",
        "hindex": 5,
        "hindex5y": 5,
        "i10index": 2,
        "i10index5y": 2,
        "interests": [
            "Algorithms",
            "Theory"
        ],
        "npubs": 24
    },
    "Sanjeev Khanna": {
        "citedby": {
            "2017-07-07": 11506,
            "2017-07-24": 11568
        },
        "email": "@cis.upenn.edu",
        "hindex": 56,
        "hindex5y": 36,
        "i10index": 147,
        "i10index5y": 110,
        "interests": [
            "Theoretical computer science"
        ],
        "npubs": 268
    },
    "Seffi Naor": {
        "affiliation": "Technion",
        "citedby": {
            "2017-07-07": 10357,
            "2017-07-24": 10412
        },
        "email": "@cs.technion.ac.il",
        "hindex": 51,
        "hindex5y": 37,
        "i10index": 135,
        "i10index5y": 90,
        "interests": [],
        "npubs": 215
    },
    "Sepehr Assadi": {
        "citedby": {
            "2017-07-07": 91,
            "2017-07-24": 95
        },
        "email": "@seas.upenn.edu",
        "hindex": 6,
        "hindex5y": 6,
        "i10index": 3,
        "i10index5y": 3,
        "interests": [
            "Theoretical computer science"
        ],
        "npubs": 18
    },
    "Shahbaz Khan": {
        "citedby": {
            "2017-07-07": 16,
            "2017-07-24": 17
        },
        "email": "@cse.iitk.ac.in",
        "hindex": 2,
        "hindex5y": 2,
        "i10index": 0,
        "i10index5y": 0,
        "interests": [
            "Algorithms and Data Structures"
        ],
        "npubs": 5
    },
    "Silvio Lattanzi": {
        "affiliation": "Google Research",
        "citedby": {
            "2017-07-07": 1255,
            "2017-07-24": 1271
        },
        "email": "@google.com",
        "hindex": 16,
        "hindex5y": 16,
        "i10index": 23,
        "i10index5y": 22,
        "interests": [
            "Algorithms",
            "Data Mining"
        ],
        "npubs": 54
    },
    "Stefan Dobrev": "",
    "Stefan Schmid": {
        "citedby": {
            "2017-07-07": 3098,
            "2017-07-24": 3154
        },
        "email": "@cs.aau.dk",
        "hindex": 30,
        "hindex5y": 26,
        "i10index": 69,
        "i10index5y": 61,
        "interests": [
            "distributed computing",
            "distributed systems",
            "networks",
            "algorithms",
            "game theory"
        ],
        "npubs": 175
    },
    "Sudipto Guha": {
        "citedby": {
            "2017-07-07": 17782,
            "2017-07-24": 17843
        },
        "email": "@cis.upenn.edu",
        "hindex": 52,
        "hindex5y": 36,
        "i10index": 105,
        "i10index5y": 83,
        "interests": [
            "Algorithms",
            "Data Streams",
            "Databases",
            "Stochastic Optimization",
            "Machine Learning"
        ],
        "npubs": 144
    },
    "Susanne Albers": {
        "affiliation": "Technical University of Munich",
        "citedby": {
            "2017-07-07": 4048,
            "2017-07-24": 4072
        },
        "email": "@in.tum.de",
        "hindex": 35,
        "hindex5y": 22,
        "i10index": 60,
        "i10index5y": 40,
        "interests": [
            "Algorithms"
        ],
        "npubs": 159
    },
    "Sören Riechers": "",
    "Timothy Kaler": {
        "citedby": {
            "2017-07-07": 55,
            "2017-07-24": 55
        },
        "email": "@mit.edu",
        "hindex": 4,
        "hindex5y": 4,
        "i10index": 2,
        "i10index5y": 2,
        "interests": [
            "parallel algorithms",
            "programming languages",
            "performance engineering",
            "graph algorithms"
        ],
        "npubs": 9
    },
    "Tingzhe Zhou": {
        "citedby": {
            "2017-07-07": 7,
            "2017-07-24": 7
        },
        "email": "@lehigh.edu",
        "hindex": 2,
        "hindex5y": 2,
        "i10index": 0,
        "i10index5y": 0,
        "interests": [
            "Parallel computing",
            "Transactional memory",
            "Concurrent data structures"
        ],
        "npubs": 5
    },
    "Tomasz Radzik": "",
    "Torsten Hoefler": {
        "citedby": {
            "2017-07-07": 3470,
            "2017-07-24": 3497
        },
        "email": "@inf.ethz.ch",
        "hindex": 32,
        "hindex5y": 28,
        "i10index": 89,
        "i10index5y": 79,
        "interests": [
            "Parallel and Distributed Computing",
            "High Performance Computing",
            "Networking",
            "Message Passing Interface"
        ],
        "npubs": 273
    },
    "Umut A. Acar": {
        "affiliation": "Carnegie Mellon University",
        "citedby": {
            "2017-07-07": 2338,
            "2017-07-24": 2348
        },
        "email": "@cs.cmu.edu",
        "hindex": 26,
        "hindex5y": 20,
        "i10index": 46,
        "i10index5y": 40,
        "interests": [],
        "npubs": 113
    },
    "Vahab Mirrokni": {
        "affiliation": "Google Research",
        "citedby": {
            "2017-07-07": 7922,
            "2017-07-24": 7969
        },
        "email": "@google.com",
        "hindex": 42,
        "hindex5y": 36,
        "i10index": 92,
        "i10index5y": 77,
        "interests": [
            "Algorithms",
            "Algorithmic Game Theory",
            "Graph Algorithms",
            "Mechanism Design",
            "Approximation Algorithms"
        ],
        "npubs": 210
    },
    "Victor Luchangco": "",
    "Vijaya Ramachandran": {
        "citedby": {
            "2018-02-23": 5565
        },
        "email": "@cs.utexas.edu",
        "hindex": 36,
        "hindex5y": 21,
        "i10index": 80,
        "i10index5y": 36,
        "interests": [],
        "npubs": 134
    },
    "Vincent Chau": {
        "citedby": {
            "2018-02-23": 65
        },
        "email": "",
        "hindex": 5,
        "hindex5y": 5,
        "i10index": 4,
        "i10index5y": 4,
        "interests": [],
        "npubs": 20
    },
    "Wang Kai": {
        "citedby": {
            "2018-02-23": 8
        },
        "email": "@my.cityu.edu.hk",
        "hindex": 1,
        "hindex5y": 1,
        "i10index": 0,
        "i10index5y": 0,
        "interests": [
            "Computational Complexity",
            "Algorithms design",
            "Scheduling",
            "Mechanism Design"
        ],
        "npubs": 8
    },
    "Xueyan Tang": "",
    "Yi Li": {
        "citedby": {
            "2018-02-23": 270
        },
        "email": "@umich.edu",
        "hindex": 9,
        "hindex5y": 9,
        "i10index": 9,
        "i10index5y": 8,
        "interests": [
            "algorithms for massive data sets",
            "streaming algorithms"
        ],
        "npubs": 16
    },
    "Yoann Dieudonne": "",
    "Yossi Azar": {
        "citedby": {
            "2017-07-07": 7836,
            "2017-07-24": 7862
        },
        "email": "@tau.ac.il",
        "hindex": 44,
        "hindex5y": 24,
        "i10index": 112,
        "i10index5y": 60,
        "interests": [
            "Algorithms"
        ],
        "npubs": 228
    },
    "Yuan Tang": {
        "citedby": {
            "2017-07-07": 328,
            "2017-07-24": 332
        },
        "email": "@fudan.edu.cn",
        "hindex": 6,
        "hindex5y": 6,
        "i10index": 4,
        "i10index5y": 4,
        "interests": [
            "computer science"
        ],
        "npubs": 41
    },
    "Yuval Rabani": {
        "affiliation": "The Hebrew University of Jerusalem",
        "citedby": {
            "2017-07-07": 5181,
            "2017-07-24": 5198
        },
        "email": "@cs.huji.ac.il",
        "hindex": 39,
        "hindex5y": 24,
        "i10index": 56,
        "i10index5y": 43,
        "interests": [
            "Theory of Computation"
        ],
        "npubs": 88
    },
    "Yuxiong He": {
        "citedby": {
            "2017-07-07": 998,
            "2017-07-24": 1015
        },
        "email": "@microsoft.com",
        "hindex": 18,
        "hindex5y": 17,
        "i10index": 26,
        "i10index5y": 24,
        "interests": [
            "Algorithm",
            "parallel processing",
            "computer systems",
            "scheduling"
        ],
        "npubs": 82
    },
    "Zhiyu Liu": ""
}
