# Supplementary material for: A survey of accepted authors in computer systems conferences
Source: PeerJ Comput Sci. 2020 Sep 28;6:e299. doi: 10.7717/peerj-cs.299 (PMC7924675; doi:10.7717/peerj-cs.299)
Supplement: Supplemental Information 2 — This is a snapshot of the github repository that includes the data and source code required to reproduce this paper (except for confidential survey data). The snapshot represents commit 6663a253f1ac4dc351a78ccc74c0de80c7cc06ad of http://github.com/eitanf/sysconf. The most pertinent article files are under pubs/diversity-survey/. [file peerj-cs-06-299-s002.bz2 › sysconf/data/authors/EuroSys.json]

{
    "Aaron Harlap": {
        "affiliation": "CMU",
        "citedby": {
            "2017-03-30": 1,
            "2017-04-23": 3
        },
        "email": "@andrew.cmu.edu",
        "hindex": 1,
        "hindex5y": 1,
        "i10index": 0,
        "i10index5y": 0,
        "interests": [
            "Cloud Computing",
            "Machine Learning"
        ],
        "npubs": 6
    },
    "Aayush Gupta": {
        "affiliation": "IBM Research Almaden",
        "citedby": {
            "2017-03-31": 1059,
            "2017-04-23": 1091
        },
        "email": "@us.ibm.com",
        "hindex": 8,
        "hindex5y": 8,
        "i10index": 8,
        "i10index5y": 7,
        "interests": [
            "Non-volatile memories",
            "Storage systems",
            "Key-value stores/caches",
            "Cloud computing and economics",
            "Virtualization technologies."
        ],
        "npubs": 29
    },
    "Abdullah Muzahid": {
        "affiliation": "University of Texas at San Antonio, USA",
        "citedby": {
            "2017-03-31": 221,
            "2017-04-23": 224
        },
        "email": "@cs.utsa.edu",
        "hindex": 6,
        "hindex5y": 6,
        "i10index": 6,
        "i10index5y": 6,
        "interests": [
            "Computer Architecture"
        ],
        "npubs": 18
    },
    "Ada Gavrilovska": {
        "affiliation": "Georgia Tech",
        "citedby": {
            "2017-03-30": 1370,
            "2017-04-23": 1398
        },
        "email": "@cc.gatech.edu",
        "hindex": 19,
        "hindex5y": 16,
        "i10index": 35,
        "i10index5y": 24,
        "interests": [],
        "npubs": 216
    },
    "Alain Tchana": "",
    "Alessandrto Margara": {
        "affiliation": "Politecnico di Milano",
        "citedby": {
            "2017-03-30": 1220,
            "2017-04-23": 1242
        },
        "email": "@polimi.it",
        "hindex": 15,
        "hindex5y": 15,
        "i10index": 21,
        "i10index5y": 21,
        "interests": [
            "Distributed Systems",
            "Software Engineering",
            "Event Processing",
            "Stream Processing"
        ],
        "npubs": 42
    },
    "Alexander Matveev": {
        "affiliation": "MIT",
        "citedby": {
            "2017-03-31": 235,
            "2017-04-23": 240
        },
        "email": "@csail.mit.edu",
        "hindex": 8,
        "hindex5y": 8,
        "i10index": 8,
        "i10index5y": 8,
        "interests": [
            "concurrent systems",
            "operating systems",
            "transactional memory",
            "distributed algorithms",
            "machine learning systems"
        ],
        "npubs": 24
    },
    "Alexandru Agache": "",
    "Alexey Tumanov": {
        "affiliation": "UC Berkeley",
        "citedby": {
            "2017-03-30": 600,
            "2017-04-23": 613
        },
        "email": "@berkeley.edu",
        "hindex": 8,
        "hindex5y": 8,
        "i10index": 8,
        "i10index5y": 8,
        "interests": [
            "distributed systems",
            "resource management for Machine Learning"
        ],
        "npubs": 21
    },
    "Allen Clement": {
        "affiliation": "Google",
        "citedby": {
            "2017-03-30": 2327,
            "2017-04-23": 2374
        },
        "email": "@cs.utexas.edu",
        "hindex": 20,
        "hindex5y": 15,
        "i10index": 22,
        "i10index5y": 20,
        "interests": [
            "Distributed systems",
            "fault tolerance"
        ],
        "npubs": 41
    },
    "Amar Phanishayee": {
        "affiliation": "Microsoft",
        "citedby": {
            "2017-03-31": 1453,
            "2017-04-23": 1500
        },
        "email": "@cs.cmu.edu",
        "hindex": 11,
        "hindex5y": 9,
        "i10index": 11,
        "i10index5y": 9,
        "interests": [
            "Distributed Systems",
            "Networking",
            "Operating Systems"
        ],
        "npubs": 32
    },
    "Amirsaman Memaripour": {
        "affiliation": "UCSD",
        "citedby": {
            "2017-03-31": 47,
            "2017-04-23": 48
        },
        "email": "@eng.ucsd.edu",
        "hindex": 3,
        "hindex5y": 3,
        "i10index": 2,
        "i10index5y": 2,
        "interests": [
            "Distributed Systems",
            "Storage Systems",
            "High Performance Computing"
        ],
        "npubs": 7
    },
    "Amitabha Roy": {
        "affiliation": "Intel Labs",
        "citedby": {
            "2017-03-30": 475,
            "2017-04-23": 498
        },
        "email": "@intel.com",
        "hindex": 10,
        "hindex5y": 9,
        "i10index": 11,
        "i10index5y": 8,
        "interests": [
            "Systems",
            "Algorithms",
            "Computer Architecture"
        ],
        "npubs": 30
    },
    "Andrea Arpaci-Dusseau": {
        "affiliation": "University of Wisconsin",
        "citedby": {
            "2017-03-30": 8842,
            "2017-04-23": 8984
        },
        "email": "@cs.wisc.edu",
        "hindex": 50,
        "hindex5y": 29,
        "i10index": 92,
        "i10index5y": 69,
        "interests": [
            "Operating Systems",
            "File Systems",
            "Storage Systems"
        ],
        "npubs": 195
    },
    "Andreas Haeberlen": {
        "affiliation": "University of Pennsylvania",
        "citedby": {
            "2017-03-31": 3711,
            "2017-04-23": 3804
        },
        "email": "@cis.upenn.edu",
        "hindex": 28,
        "hindex5y": 23,
        "i10index": 45,
        "i10index5y": 36,
        "interests": [
            "Distributed systems",
            "Security"
        ],
        "npubs": 100
    },
    "Andrew Baumann": {
        "affiliation": "Microsoft Research",
        "citedby": {
            "2017-03-30": 1617,
            "2017-04-23": 1660
        },
        "email": "@microsoft.com",
        "hindex": 16,
        "hindex5y": 12,
        "i10index": 17,
        "i10index5y": 12,
        "interests": [
            "Operating Systems",
            "Distributed Systems",
            "Security"
        ],
        "npubs": 24
    },
    "Andrew Chung": {
        "affiliation": "Carnegie Mellon University",
        "citedby": {
            "2017-03-31": 639,
            "2017-04-23": 658
        },
        "email": "@andrew.cmu.edu",
        "hindex": 9,
        "hindex5y": 9,
        "i10index": 9,
        "i10index5y": 9,
        "interests": [],
        "npubs": 47
    },
    "Ang Chen": {
        "citedby": {
            "2017-03-31": 113,
            "2017-04-23": 114
        },
        "email": "@cis.upenn.edu",
        "hindex": 5,
        "hindex5y": 5,
        "i10index": 3,
        "i10index5y": 3,
        "interests": [
            "Distributed Systems",
            "Security",
            "Network Measurement"
        ],
        "npubs": 16
    },
    "Angelos D. Keromytis": {
        "affiliation": "Columbia University",
        "citedby": {
            "2017-03-31": 15116,
            "2017-04-23": 15389
        },
        "email": "@cs.columbia.edu",
        "hindex": 64,
        "hindex5y": 42,
        "i10index": 193,
        "i10index5y": 139,
        "interests": [
            "Computer security",
            "cybersecurity",
            "computer systems",
            "computer networks",
            "network security"
        ],
        "npubs": 383
    },
    "Anirudh Badam": {
        "citedby": {
            "2017-03-31": 355,
            "2017-04-23": 370
        },
        "email": "@microsoft.com",
        "hindex": 8,
        "hindex5y": 8,
        "i10index": 7,
        "i10index5y": 7,
        "interests": [
            "Operating Systems",
            "Distributed Systems",
            "Computer Networks"
        ],
        "npubs": 36
    },
    "Anja Feldmann": {
        "affiliation": "TU Berlin",
        "citedby": {
            "2017-03-30": 14275,
            "2017-04-23": 14429
        },
        "email": "@net.t-labs.tu-berlin.de",
        "hindex": 59,
        "hindex5y": 40,
        "i10index": 127,
        "i10index5y": 97,
        "interests": [
            "Networking",
            "Network Measurement",
            "Network Management",
            "Computer Networks"
        ],
        "npubs": 278
    },
    "Anne-Marie Kermarrec": {
        "affiliation": "INRIA",
        "citedby": {
            "2017-03-30": 17681,
            "2017-04-23": 17847
        },
        "email": "@inria.fr",
        "hindex": 46,
        "hindex5y": 31,
        "i10index": 123,
        "i10index5y": 92,
        "interests": [
            "Distributed systems",
            "social networks",
            "gossip protocols"
        ],
        "npubs": 355
    },
    "Antonio Carzaniga": "",
    "Antonis Papadimitriou": {
        "citedby": {
            "2018-01-15": 97
        },
        "email": "@intel.com",
        "hindex": 6,
        "hindex5y": 6,
        "i10index": 4,
        "i10index5y": 3,
        "interests": [
            "distributed systems",
            "security and privacy"
        ],
        "npubs": 12
    },
    "Antony Rowstron": {
        "affiliation": "Microsoft Research Cambridge",
        "citedby": {
            "2017-03-30": 27781,
            "2017-04-23": 28038
        },
        "email": "@microsoft.com",
        "hindex": 47,
        "hindex5y": 33,
        "i10index": 73,
        "i10index5y": 49,
        "interests": [
            "Distributed Systems",
            "Networking",
            "Systems",
            "Storage Systems"
        ],
        "npubs": 112
    },
    "Arjun Narayan": {
        "citedby": {
            "2017-03-31": 365,
            "2017-04-23": 378
        },
        "email": "@seas.upenn.edu",
        "hindex": 7,
        "hindex5y": 7,
        "i10index": 6,
        "i10index5y": 6,
        "interests": [
            "Distributed Systems",
            "Security",
            "Privacy"
        ],
        "npubs": 9
    },
    "Arun Thekumparampil": "",
    "Arvind Krishnamurthy": {
        "affiliation": "University of Washington",
        "citedby": {
            "2017-03-31": 11139,
            "2017-04-23": 11337
        },
        "email": "@cs.washington.edu",
        "hindex": 54,
        "hindex5y": 40,
        "i10index": 113,
        "i10index5y": 85,
        "interests": [
            "Distributed Systems",
            "Networking",
            "Security",
            "Systems"
        ],
        "npubs": 224
    },
    "Bart Coppens": {
        "citedby": {
            "2017-03-30": 177,
            "2017-04-23": 186
        },
        "email": "@elis.ugent.be",
        "hindex": 7,
        "hindex5y": 6,
        "i10index": 6,
        "i10index5y": 5,
        "interests": [
            "Computer Security"
        ],
        "npubs": 26
    },
    "Barzan Mozafari": {
        "citedby": {
            "2017-03-30": 1078,
            "2017-04-23": 1153
        },
        "email": "@umich.edu",
        "hindex": 15,
        "hindex5y": 14,
        "i10index": 21,
        "i10index5y": 19,
        "interests": [
            "Approximate Query Processing",
            "Database Workload Management",
            "Distributed Systems",
            "Crowdsourcing",
            "Data Mining"
        ],
        "npubs": 44
    },
    "Bhuvan Urgaonkar": {
        "affiliation": "Penn State University",
        "citedby": {
            "2017-03-31": 5407,
            "2017-04-23": 5527
        },
        "email": "@cse.psu.edu",
        "hindex": 33,
        "hindex5y": 28,
        "i10index": 49,
        "i10index5y": 43,
        "interests": [
            "Cloud Computing",
            "Computer Systems",
            "Distributed Systems",
            "Performance Evaluation",
            "Sustainability"
        ],
        "npubs": 103
    },
    "Bjorn De Sutter": {
        "citedby": {
            "2017-03-30": 2159,
            "2017-04-23": 2194
        },
        "email": "@elis.ugent.be",
        "hindex": 29,
        "hindex5y": 21,
        "i10index": 45,
        "i10index5y": 37,
        "interests": [
            "Compilers",
            "Software Protection"
        ],
        "npubs": 121
    },
    "Bohdan Trach": "",
    "Boon Thau Loo": {
        "affiliation": "University of Pennsylvania",
        "citedby": {
            "2017-02-02": 5918,
            "2017-03-20": 5978,
            "2017-03-31": 6015,
            "2017-04-23": 6091,
            "2017-04-28": 6098,
            "2017-05-14": 6113
        },
        "email": "@cis.upenn.edu",
        "hindex": 31,
        "hindex5y": 26,
        "i10index": 81,
        "i10index5y": 73,
        "interests": [
            "Databases",
            "networking",
            "distributed systems"
        ],
        "npubs": 215
    },
    "Boris Teabe": {
        "citedby": {
            "2018-03-22": 16
        },
        "email": "@enseeiht.fr",
        "hindex": 2,
        "hindex5y": 2,
        "i10index": 0,
        "i10index5y": 0,
        "interests": [
            "Virtualization",
            "Cloud computing"
        ],
        "npubs": 11
    },
    "Brian Cho": {
        "affiliation": "Facebook",
        "citedby": {
            "2017-03-30": 397,
            "2017-04-23": 405
        },
        "email": "@illinois.edu",
        "hindex": 8,
        "hindex5y": 8,
        "i10index": 8,
        "i10index5y": 8,
        "interests": [
            "Distributed Systems"
        ],
        "npubs": 24
    },
    "Brighten Godfrey": {
        "affiliation": "UIUC",
        "citedby": {
            "2017-03-30": 5575,
            "2017-04-23": 5674
        },
        "email": "@illinois.edu",
        "hindex": 28,
        "hindex5y": 26,
        "i10index": 43,
        "i10index5y": 40,
        "interests": [
            "Networking",
            "Algorithms",
            "Computer Networks",
            "Computer Systems"
        ],
        "npubs": 88
    },
    "Byung-Gon Chun": {
        "affiliation": "Seoul National University",
        "citedby": {
            "2017-03-30": 8415,
            "2017-04-23": 8588
        },
        "email": "@snu.ac.kr",
        "hindex": 30,
        "hindex5y": 24,
        "i10index": 39,
        "i10index5y": 36,
        "interests": [],
        "npubs": 67
    },
    "Cao Qiang": "",
    "Carlos Maltzahn": {
        "affiliation": "University of California, Santa Cruz",
        "citedby": {
            "2017-03-30": 2954,
            "2017-04-23": 3013
        },
        "email": "@ucsc.edu",
        "hindex": 21,
        "hindex5y": 14,
        "i10index": 28,
        "i10index5y": 22,
        "interests": [
            "File Systems",
            "Storage Systems",
            "Distributed Systems",
            "Computer Systems",
            "Data Management"
        ],
        "npubs": 134
    },
    "Changwoo Min": {
        "citedby": {
            "2017-03-30": 367,
            "2017-04-23": 377
        },
        "email": "@vt.edu",
        "hindex": 9,
        "hindex5y": 9,
        "i10index": 8,
        "i10index5y": 7,
        "interests": [
            "Operating Systems",
            "Storage and File Systems",
            "Parallel and Distributed Systems",
            "Computer System Security"
        ],
        "npubs": 58
    },
    "Cheng Wang": "",
    "Christof Fetzer": {
        "affiliation": "TU Dresden",
        "citedby": {
            "2017-03-30": 5252,
            "2017-04-23": 5322
        },
        "email": "@tu-dresden.de",
        "hindex": 35,
        "hindex5y": 23,
        "i10index": 108,
        "i10index5y": 57,
        "interests": [
            "dependability",
            "distributed systems",
            "cloud computing"
        ],
        "npubs": 367
    },
    "Christoph Kirsch": {
        "affiliation": "University of Salzburg",
        "citedby": {
            "2017-03-30": 2719,
            "2017-04-23": 2745
        },
        "email": "@cs.uni-salzburg.at",
        "hindex": 25,
        "hindex5y": 17,
        "i10index": 48,
        "i10index5y": 30,
        "interests": [
            "Computer Science",
            "Concurrency",
            "Memory Management",
            "Virtualization"
        ],
        "npubs": 144
    },
    "Costin Raiciu": {
        "affiliation": "University Politehnica of Bucharest",
        "citedby": {
            "2017-03-30": 4106,
            "2017-04-23": 4188
        },
        "email": "@cs.pub.ro",
        "hindex": 23,
        "hindex5y": 21,
        "i10index": 35,
        "i10index5y": 32,
        "interests": [
            "Networking",
            "Systems"
        ],
        "npubs": 74
    },
    "Cristian Cadar": {
        "affiliation": "Imperial College London",
        "citedby": {
            "2017-03-30": 4608,
            "2017-04-23": 4698
        },
        "email": "@imperial.ac.uk",
        "hindex": 18,
        "hindex5y": 17,
        "i10index": 24,
        "i10index5y": 22,
        "interests": [
            "Software reliability"
        ],
        "npubs": 44
    },
    "Cristiano Giuffrida": {
        "affiliation": "Vrije Universiteit Amsterdam",
        "citedby": {
            "2017-03-30": 660,
            "2017-04-23": 725
        },
        "email": "@cs.vu.nl",
        "hindex": 13,
        "hindex5y": 13,
        "i10index": 18,
        "i10index5y": 18,
        "interests": [
            "Computer Security",
            "Software Reliability",
            "Operating Systems"
        ],
        "npubs": 69
    },
    "Dan Alistarh": {
        "affiliation": "ETH Zurich",
        "citedby": {
            "2017-03-31": 397,
            "2017-04-23": 410
        },
        "email": "@csail.mit.edu",
        "hindex": 13,
        "hindex5y": 11,
        "i10index": 16,
        "i10index5y": 11,
        "interests": [
            "Computer Science"
        ],
        "npubs": 60
    },
    "Dan Tsafrir": {
        "affiliation": "Technion",
        "citedby": {
            "2017-03-30": 1967,
            "2017-04-23": 2014
        },
        "email": "@cs.technion.ac.il",
        "hindex": 22,
        "hindex5y": 18,
        "i10index": 30,
        "i10index5y": 22,
        "interests": [
            "computer systems",
            "operating systems",
            "virtualization"
        ],
        "npubs": 62
    },
    "Daniel Goodman": {
        "citedby": {
            "2017-03-30": 289,
            "2017-04-23": 293
        },
        "email": "@man.ac.uk",
        "hindex": 9,
        "hindex5y": 9,
        "i10index": 9,
        "i10index5y": 6,
        "interests": [
            "Programming Models",
            "Parallel Programming"
        ],
        "npubs": 33
    },
    "Daniel Hagimont": {
        "affiliation": "IRIT/Toulouse University, France",
        "citedby": {
            "2017-03-30": 1744,
            "2017-04-23": 1759
        },
        "email": "@enseeiht.fr",
        "hindex": 22,
        "hindex5y": 12,
        "i10index": 45,
        "i10index5y": 13,
        "interests": [
            "operating systems",
            "middleware",
            "autonomic systems",
            "cloud computing"
        ],
        "npubs": 202
    },
    "Daniele Rogora": "",
    "David Dice": {
        "affiliation": "Oracle Labs",
        "citedby": {
            "2017-03-07": 3099,
            "2017-03-09": 3099,
            "2017-03-30": 3111,
            "2017-04-23": 3143
        },
        "email": "@oracle.com",
        "hindex": 26,
        "hindex5y": 21,
        "i10index": 53,
        "i10index5y": 43,
        "interests": [
            "concurrency",
            "memory allocation",
            "operating systems",
            "transactional memory",
            "locks"
        ],
        "npubs": 136
    },
    "Dejan Kostic": {
        "affiliation": "Royal Institute of Technology",
        "citedby": {
            "2017-03-30": 3847,
            "2017-04-23": 3911
        },
        "email": "@kth.se",
        "hindex": 25,
        "hindex5y": 20,
        "i10index": 39,
        "i10index5y": 31,
        "interests": [
            "distributed systems",
            "computer networks"
        ],
        "npubs": 86
    },
    "Desislava Dimitrova": "",
    "Dilma da Silva": {
        "affiliation": "Texas A&M University",
        "citedby": {
            "2017-03-30": 6170,
            "2017-04-23": 6764,
            "2017-05-08": 7016,
            "2017-05-29": 7577
        },
        "email": "@cse.tamu.edu",
        "hindex": 37,
        "hindex5y": 27,
        "i10index": 143,
        "i10index5y": 86,
        "interests": [
            "Operating Systems",
            "Cloud Computing",
            "Virtualization",
            "Distributed Systems",
            "Parallel Computing"
        ],
        "npubs": 883
    },
    "Dmitrii Kuvaiskii": {
        "citedby": {
            "2017-03-30": 28,
            "2017-04-23": 30
        },
        "email": "@tu-dresden.de",
        "hindex": 4,
        "hindex5y": 4,
        "i10index": 0,
        "i10index5y": 0,
        "interests": [
            "Fault Tolerance",
            "Security",
            "Concurrency"
        ],
        "npubs": 12
    },
    "Dongyoon Lee": {
        "affiliation": "Virginia Tech",
        "citedby": {
            "2017-03-24": 451,
            "2017-04-07": 456
        },
        "email": "@vt.edu",
        "hindex": 8,
        "hindex5y": 8,
        "i10index": 8,
        "i10index5y": 8,
        "interests": [
            "Hardware Architecture",
            "Operating Systems",
            "Program Analysis"
        ],
        "npubs": 14
    },
    "Edouard Bugnion": {
        "affiliation": "EPFL",
        "citedby": {
            "2017-03-30": 5326,
            "2017-04-23": 5381
        },
        "email": "@epfl.ch",
        "hindex": 23,
        "hindex5y": 20,
        "i10index": 26,
        "i10index5y": 24,
        "interests": [
            "Computer Systems",
            "Operating Systems",
            "Virtualization"
        ],
        "npubs": 46
    },
    "Elias Athanasopoulos": {
        "affiliation": "University of Cyprus",
        "citedby": {
            "2017-03-31": 1064,
            "2017-04-23": 1104
        },
        "email": "@cs.ucy.ac.cy",
        "hindex": 18,
        "hindex5y": 16,
        "i10index": 26,
        "i10index5y": 25,
        "interests": [
            "Computer Security"
        ],
        "npubs": 73
    },
    "Emilio Del Vecchio": "",
    "Erik van der Kouwe": {
        "citedby": {
            "2017-03-30": 21,
            "2017-04-23": 25
        },
        "email": "@cs.vu.nl",
        "hindex": 3,
        "hindex5y": 3,
        "i10index": 0,
        "i10index5y": 0,
        "interests": [
            "Systems Security",
            "Reliability",
            "Operating Systems",
            "Computer Systems",
            "Fault Injection"
        ],
        "npubs": 14
    },
    "Evangelia Kalyvianaki": {
        "affiliation": "City University London",
        "citedby": {
            "2017-03-30": 558,
            "2017-04-23": 571
        },
        "email": "@city.ac.uk",
        "hindex": 10,
        "hindex5y": 8,
        "i10index": 10,
        "i10index5y": 8,
        "interests": [],
        "npubs": 24
    },
    "Feilong Liu": {
        "citedby": {
            "2018-01-15": 10
        },
        "email": "@osu.edu",
        "hindex": 1,
        "hindex5y": 1,
        "i10index": 0,
        "i10index5y": 0,
        "interests": [
            "Database"
        ],
        "npubs": 2
    },
    "Frank Bellosa": {
        "affiliation": "Karlsruhe Institute of Technology",
        "citedby": {
            "2017-03-30": 2147,
            "2017-04-23": 2194
        },
        "email": "@kit.edu",
        "hindex": 20,
        "hindex5y": 16,
        "i10index": 30,
        "i10index5y": 19,
        "interests": [
            "Operating Systems",
            "Power Management",
            "Virtualization"
        ],
        "npubs": 70
    },
    "Frank Li": {
        "affiliation": "UC Berkeley",
        "citedby": {
            "2017-03-31": 466,
            "2017-04-23": 484
        },
        "email": "@berkeley.edu",
        "hindex": 7,
        "hindex5y": 7,
        "i10index": 7,
        "i10index5y": 7,
        "interests": [
            "Computer Security and Privacy"
        ],
        "npubs": 17
    },
    "Fred Douglis": {
        "affiliation": "Dell EMC",
        "citedby": {
            "2017-03-30": 10919,
            "2017-04-23": 11047
        },
        "email": "@dell.com",
        "hindex": 49,
        "hindex5y": 30,
        "i10index": 94,
        "i10index5y": 60,
        "interests": [
            "storage",
            "deduplication",
            "distributed systems",
            "internet tools and performance"
        ],
        "npubs": 268
    },
    "Gaël Thomas": {
        "affiliation": "Telecom SudParis",
        "citedby": {
            "2017-03-30": 769,
            "2017-04-23": 786
        },
        "email": "@telecom-sudparis.eu",
        "hindex": 14,
        "hindex5y": 12,
        "i10index": 18,
        "i10index5y": 14,
        "interests": [
            "Operating systems",
            "programming languages",
            "virtual machines"
        ],
        "npubs": 63
    },
    "Gauthier Voron": {
        "affiliation": "INRIA/LIP6",
        "citedby": {
            "2018-01-15": 1
        },
        "email": "@lip6.fr",
        "hindex": 1,
        "hindex5y": 1,
        "i10index": 0,
        "i10index5y": 0,
        "interests": [
            "Multicore architectures",
            "NUMA architectures",
            "Operating systems",
            "System virtualization"
        ],
        "npubs": 2
    },
    "Geon-Woo Kim": {
        "affiliation": "Seoul National University",
        "citedby": {
            "2019-01-14": 13
        },
        "email": "@snu.ac.kr",
        "hindex": 1,
        "hindex5y": 1,
        "i10index": 1,
        "i10index5y": 1,
        "interests": [
            "Computer Science",
            "Distributed Systems",
            "Data Processing Engine"
        ],
        "npubs": 1
    },
    "George Kesidis": {
        "affiliation": "Penn State University",
        "citedby": {
            "2017-05-10": 5041,
            "2017-06-05": 5104
        },
        "email": "@engr.psu.edu",
        "hindex": 35,
        "hindex5y": 18,
        "i10index": 94,
        "i10index5y": 47,
        "interests": [
            "networking",
            "security",
            "machine learning",
            "optimization",
            "stochastic processes"
        ],
        "npubs": 373
    },
    "Georgios Chatzopoulos": {
        "citedby": {
            "2017-03-30": 4,
            "2017-04-23": 4
        },
        "email": "@epfl.ch",
        "hindex": 2,
        "hindex5y": 2,
        "i10index": 0,
        "i10index5y": 0,
        "interests": [
            "Parallel Systems",
            "Distributed Systems",
            "Synchronization",
            "Concurrency"
        ],
        "npubs": 6
    },
    "Georgios Varisteas": {
        "affiliation": "Oracle Labs",
        "citedby": {
            "2017-03-30": 19,
            "2017-04-23": 19
        },
        "email": "@uni.lu",
        "hindex": 2,
        "hindex5y": 2,
        "i10index": 1,
        "i10index5y": 1,
        "interests": [
            "machine learning",
            "parallel programming",
            "cloud",
            "distributed systems",
            "blockchain"
        ],
        "npubs": 10
    },
    "Gianpaolo Cugola": {
        "affiliation": "Politecnico di Milano",
        "citedby": {
            "2017-03-30": 4533,
            "2017-04-23": 4578
        },
        "email": "@polimi.it",
        "hindex": 31,
        "hindex5y": 20,
        "i10index": 51,
        "i10index5y": 36,
        "interests": [
            "Computer science",
            "distributed systems",
            "software engineering"
        ],
        "npubs": 109
    },
    "Gregory R. Ganger": {
        "citedby": {
            "2018-01-11": 14439
        },
        "email": "@ece.cmu.edu",
        "hindex": 65,
        "hindex5y": 38,
        "i10index": 144,
        "i10index5y": 86,
        "interests": [],
        "npubs": 343
    },
    "Guangming Zeng": "",
    "Gustavo Alonso": {
        "affiliation": "ETH Zurich",
        "citedby": {
            "2017-03-30": 17754,
            "2017-04-23": 17909
        },
        "email": "@inf.ethz.ch",
        "hindex": 66,
        "hindex5y": 39,
        "i10index": 185,
        "i10index5y": 112,
        "interests": [
            "Data Management",
            "Distributed Systems",
            "Databases",
            "Middleware"
        ],
        "npubs": 446
    },
    "Haibo Chen": {
        "affiliation": "Shanghai Jiao Tong University",
        "citedby": {
            "2017-03-30": 2444,
            "2017-04-23": 2530
        },
        "email": "@sjtu.edu.cn",
        "hindex": 25,
        "hindex5y": 24,
        "i10index": 52,
        "i10index5y": 52,
        "interests": [
            "Operating Systems",
            "Virtualization",
            "System Security"
        ],
        "npubs": 106
    },
    "Helge Brügner": "",
    "Herbert Bos": {
        "affiliation": "VU University",
        "citedby": {
            "2017-03-30": 7725,
            "2017-04-23": 7896
        },
        "email": "@cs.vu.nl",
        "hindex": 31,
        "hindex5y": 28,
        "i10index": 69,
        "i10index5y": 46,
        "interests": [
            "operating systems",
            "security"
        ],
        "npubs": 244
    },
    "Hong Jiang": {
        "affiliation": "University of Texas at Arlington",
        "citedby": {
            "2017-09-25": 4483
        },
        "email": "@uta.edu",
        "hindex": 36,
        "hindex5y": 28,
        "i10index": 117,
        "i10index5y": 75,
        "interests": [
            "computer science",
            "computer architecture",
            "file and storage systems",
            "cloud computing",
            "parallel and distributed processing"
        ],
        "npubs": 278
    },
    "Idit Keidar": {
        "affiliation": "Technion",
        "citedby": {
            "2017-03-30": 4965,
            "2017-04-23": 5014
        },
        "email": "@ee.technion.ac.il",
        "hindex": 38,
        "hindex5y": 22,
        "i10index": 78,
        "i10index5y": 38,
        "interests": [
            "Distributed Computing",
            "Concurrency",
            "Fault Tolerance",
            "Cloud Storage"
        ],
        "npubs": 246
    },
    "Igor Zablotchi": {
        "affiliation": "EPFL",
        "citedby": {
            "2018-01-15": 13
        },
        "email": "@epfl.ch",
        "hindex": 2,
        "hindex5y": 2,
        "i10index": 0,
        "i10index5y": 0,
        "interests": [
            "Concurrent data structures",
            "Non-volatile Memory",
            "Blockchain"
        ],
        "npubs": 4
    },
    "Indrajit Roy": {
        "citedby": {
            "2017-03-31": 1236,
            "2017-04-23": 1269
        },
        "email": "@google.com",
        "hindex": 10,
        "hindex5y": 10,
        "i10index": 10,
        "i10index5y": 10,
        "interests": [
            "Distributed systems",
            "parallel programming",
            "security"
        ],
        "npubs": 17
    },
    "Ioana Giurgiu": {
        "affiliation": "IBM Research Zurich",
        "citedby": {
            "2017-03-30": 395,
            "2017-04-23": 400
        },
        "email": "@zurich.ibm.com",
        "hindex": 6,
        "hindex5y": 6,
        "i10index": 5,
        "i10index5y": 5,
        "interests": [
            "Cloud computing",
            "Big data",
            "Mobile devices"
        ],
        "npubs": 24
    },
    "Ion Stoica": {
        "affiliation": "UC Berkeley",
        "citedby": {
            "2017-03-30": 76418,
            "2017-04-23": 77648
        },
        "email": "@cs.berkeley.edu",
        "hindex": 110,
        "hindex5y": 79,
        "i10index": 229,
        "i10index5y": 192,
        "interests": [
            "Cloud Computing",
            "Networking",
            "Distributed Systems",
            "Big Data"
        ],
        "npubs": 475
    },
    "Ippokratis Pandis": {
        "affiliation": "Amazon",
        "citedby": {
            "2017-03-30": 1553,
            "2017-04-23": 1590
        },
        "email": "@amazon.com",
        "hindex": 20,
        "hindex5y": 18,
        "i10index": 25,
        "i10index5y": 21,
        "interests": [
            "Database systems"
        ],
        "npubs": 73
    },
    "Ishai Menache": {
        "affiliation": "Microsoft Research",
        "citedby": {
            "2017-03-30": 1676,
            "2017-04-23": 1720
        },
        "email": "@microsoft.com",
        "hindex": 24,
        "hindex5y": 21,
        "i10index": 36,
        "i10index5y": 30,
        "interests": [
            "data centers",
            "networking",
            "optimization",
            "machine learning"
        ],
        "npubs": 67
    },
    "Ivo Jimenez": {
        "citedby": {
            "2017-03-30": 37,
            "2017-04-23": 37
        },
        "email": "@cs.ucsc.edu",
        "hindex": 3,
        "hindex5y": 3,
        "i10index": 0,
        "i10index5y": 0,
        "interests": [
            "Reproducibility",
            "Databases",
            "Distributed Systems"
        ],
        "npubs": 25
    },
    "James Davis": {
        "citedby": {
            "2018-01-15": 5
        },
        "email": "@vt.edu",
        "hindex": 1,
        "hindex5y": 1,
        "i10index": 0,
        "i10index5y": 0,
        "interests": [
            "Software correctness",
            "event-driven programming",
            "distributed systems"
        ],
        "npubs": 2
    },
    "Jean-Pierre Lozi": {
        "affiliation": "University of Nice Sophia Antipolis",
        "citedby": {
            "2017-03-30": 139,
            "2017-04-23": 144,
            "2017-04-27": 146,
            "2017-05-07": 148
        },
        "email": "@unice.fr",
        "hindex": 4,
        "hindex5y": 4,
        "i10index": 3,
        "i10index5y": 3,
        "interests": [
            "Distributed Systems"
        ],
        "npubs": 11
    },
    "Jeff LeFevre": {
        "citedby": {
            "2017-03-30": 210,
            "2017-04-23": 213
        },
        "email": "@soe.ucsc.edu",
        "hindex": 7,
        "hindex5y": 6,
        "i10index": 5,
        "i10index5y": 4,
        "interests": [
            "data management",
            "cloud databases",
            "big data",
            "multistore systems",
            "database physical design"
        ],
        "npubs": 13
    },
    "Jens Teubner": {
        "affiliation": "TU Dortmund",
        "citedby": {
            "2017-03-30": 2584,
            "2017-04-23": 2652
        },
        "email": "@inf.ethz.ch",
        "hindex": 24,
        "hindex5y": 19,
        "i10index": 40,
        "i10index5y": 29,
        "interests": [
            "Databases",
            "Modern Hardware",
            "FPGAs"
        ],
        "npubs": 77
    },
    "Jiamin Huang": {
        "citedby": {
            "2018-01-15": 154
        },
        "email": "@umich.edu",
        "hindex": 5,
        "hindex5y": 5,
        "i10index": 5,
        "i10index5y": 5,
        "interests": [
            "database",
            "storage engine"
        ],
        "npubs": 10
    },
    "Johannes Behl": "",
    "John Liagouris": {
        "citedby": {
            "2017-03-30": 92,
            "2017-04-23": 95
        },
        "email": "@inf.ethz.ch",
        "hindex": 5,
        "hindex5y": 4,
        "i10index": 2,
        "i10index5y": 2,
        "interests": [
            "data management"
        ],
        "npubs": 14
    },
    "Jun He": {
        "citedby": {
            "2017-03-31": 113,
            "2017-04-23": 118
        },
        "email": "@cs.wisc.edu",
        "hindex": 7,
        "hindex5y": 7,
        "i10index": 5,
        "i10index5y": 5,
        "interests": [
            "storage"
        ],
        "npubs": 11
    },
    "Kaiyuan Zhang": {
        "citedby": {
            "2017-03-30": 420,
            "2017-04-23": 430
        },
        "email": "@stu.xjtu.edu.cn",
        "hindex": 10,
        "hindex5y": 8,
        "i10index": 12,
        "i10index5y": 7,
        "interests": [
            "data mining",
            "Big data",
            "spectral clustering"
        ],
        "npubs": 68
    },
    "Kang Chen": "",
    "Karin Strauss": "",
    "Kathryn S. McKinley": {
        "affiliation": "Microsoft Research",
        "citedby": {
            "2017-03-07": 11257,
            "2017-03-09": 11257,
            "2017-03-30": 11307,
            "2017-04-23": 11491
        },
        "email": "@cs.utexas.edu",
        "hindex": 56,
        "hindex5y": 35,
        "i10index": 130,
        "i10index5y": 90,
        "interests": [
            "Programming Language Implementation"
        ],
        "npubs": 276
    },
    "Kevin Boos": {
        "citedby": {
            "2017-03-30": 54,
            "2017-04-23": 57
        },
        "email": "@rice.edu",
        "hindex": 4,
        "hindex5y": 4,
        "i10index": 2,
        "i10index5y": 2,
        "interests": [
            "mobile computing",
            "operating systems",
            "virtualization"
        ],
        "npubs": 12
    },
    "Kimberly Keeton": "",
    "Koen De Bosschere": {
        "affiliation": "Ghent University",
        "citedby": {
            "2017-03-30": 5139,
            "2017-04-23": 5209
        },
        "email": "@elis.ugent.be",
        "hindex": 38,
        "hindex5y": 23,
        "i10index": 110,
        "i10index5y": 57,
        "interests": [
            "computer architecture",
            "operating systems"
        ],
        "npubs": 371
    },
    "Koen Koning": {
        "citedby": {
            "2017-03-31": 11,
            "2017-04-23": 14
        },
        "email": "@vu.nl",
        "hindex": 2,
        "hindex5y": 2,
        "i10index": 0,
        "i10index5y": 0,
        "interests": [],
        "npubs": 3
    },
    "Koorosh Khazaei": "",
    "Lalith Suresh": {
        "affiliation": "VMware Research",
        "citedby": {
            "2017-03-30": 326,
            "2017-04-23": 341
        },
        "email": "@vmware.com",
        "hindex": 7,
        "hindex5y": 7,
        "i10index": 7,
        "i10index5y": 6,
        "interests": [
            "computer networks",
            "operating systems",
            "distributed systems"
        ],
        "npubs": 23
    },
    "Lin Zhong": {
        "affiliation": "Rice University",
        "citedby": {
            "2017-03-31": 6009,
            "2017-04-23": 6202
        },
        "email": "@rice.edu",
        "hindex": 44,
        "hindex5y": 36,
        "i10index": 101,
        "i10index5y": 90,
        "interests": [
            "Mobile Computing",
            "Computer Systems",
            "Wireless Networking",
            "Computer Architecture"
        ],
        "npubs": 206
    },
    "Lingyan Yin": "",
    "Lluís Vilanova": {
        "citedby": {
            "2017-03-31": 280,
            "2017-04-23": 293
        },
        "email": "@ac.upc.edu",
        "hindex": 7,
        "hindex5y": 7,
        "i10index": 5,
        "i10index5y": 5,
        "interests": [
            "Computer Architecture",
            "Operating Systems",
            "Virtualization",
            "Resource Management"
        ],
        "npubs": 15
    },
    "Luis Rodrigues": {
        "affiliation": "University of Lisbon)",
        "citedby": {
            "2017-03-31": 5849,
            "2017-04-23": 5889
        },
        "email": "@tecnico.ulisboa.pt",
        "hindex": 39,
        "hindex5y": 23,
        "i10index": 117,
        "i10index5y": 50,
        "interests": [
            "Distributed Systems"
        ],
        "npubs": 461
    },
    "Mahesh Balakrishnan": {
        "affiliation": "Yale University",
        "citedby": {
            "2017-03-30": 1477,
            "2017-04-23": 1521
        },
        "email": "@yale.edu",
        "hindex": 20,
        "hindex5y": 17,
        "i10index": 26,
        "i10index5y": 23,
        "interests": [
            "Distributed Systems"
        ],
        "npubs": 63
    },
    "Manuel Bravo": "",
    "Maomeng Su": "",
    "Marc Jordà": "",
    "Marco Canini": {
        "affiliation": "KAUST",
        "citedby": {
            "2017-03-31": 1486,
            "2017-04-23": 1514
        },
        "email": "@kaust.edu.sa",
        "hindex": 19,
        "hindex5y": 18,
        "i10index": 28,
        "i10index5y": 26,
        "interests": [
            "Systems",
            "Networking",
            "Distributed Systems"
        ],
        "npubs": 85
    },
    "Marco Serafini": {
        "affiliation": "Qatar Computing Research Institute",
        "citedby": {
            "2017-03-31": 541,
            "2017-04-23": 560
        },
        "email": "@qf.org.qa",
        "hindex": 14,
        "hindex5y": 13,
        "i10index": 19,
        "i10index5y": 16,
        "interests": [
            "Data science systems",
            "distributed systems",
            "dependability"
        ],
        "npubs": 49
    },
    "Marina Minkin": "",
    "Marios Pomonis": "",
    "Mark Silberstein": {
        "affiliation": "Technion",
        "citedby": {
            "2017-03-31": 807,
            "2017-04-23": 834
        },
        "email": "@ee.technion.ac.il",
        "hindex": 13,
        "hindex5y": 13,
        "i10index": 16,
        "i10index5y": 15,
        "interests": [
            "GPU computing",
            "Architectures",
            "Operating Systems",
            "Grid and High Performance Computing"
        ],
        "npubs": 44
    },
    "Marta Patiño": {
        "affiliation": "Technical University of Madrid",
        "citedby": {
            "2017-03-31": 2600,
            "2017-04-23": 2634
        },
        "email": "@fi.upm.es",
        "hindex": 25,
        "hindex5y": 15,
        "i10index": 39,
        "i10index5y": 22,
        "interests": [
            "Distributed Systems"
        ],
        "npubs": 118
    },
    "Mateo Valero": {
        "affiliation": "UPC / BSC",
        "citedby": {
            "2017-05-08": 11148,
            "2017-05-29": 11240
        },
        "email": "@ac.upc.edu",
        "hindex": 53,
        "hindex5y": 33,
        "i10index": 241,
        "i10index5y": 130,
        "interests": [
            "Computer Architecture"
        ],
        "npubs": 800
    },
    "Mejbah ul Alam": {
        "affiliation": "University of Texas at San Antonio",
        "citedby": {
            "2017-03-31": 14,
            "2017-04-23": 14
        },
        "email": "@utsa.edu",
        "hindex": 1,
        "hindex5y": 1,
        "i10index": 1,
        "i10index5y": 1,
        "interests": [
            "Programming Productivity in Multi-core Architecture",
            "Performance and Reliability of Concurrent Systems",
            "Scalable Debugging techn"
        ],
        "npubs": 3
    },
    "Mema Roussopoulos": {
        "affiliation": "University of Athens",
        "citedby": {
            "2017-03-31": 2567,
            "2017-04-23": 2588
        },
        "email": "@di.uoa.gr",
        "hindex": 22,
        "hindex5y": 16,
        "i10index": 31,
        "i10index5y": 17,
        "interests": [
            "distributed systems",
            "networking",
            "mobile computing",
            "digital preservation",
            "cloud computing"
        ],
        "npubs": 82
    },
    "Meni Orenbach": "",
    "Michael A. Sevilla": {
        "citedby": {
            "2018-01-15": 33
        },
        "email": "@ucsc.edu",
        "hindex": 3,
        "hindex5y": 3,
        "i10index": 2,
        "i10index5y": 2,
        "interests": [],
        "npubs": 6
    },
    "Michael Franz": "",
    "Michalis Polychronakis": {
        "affiliation": "Stony Brook University",
        "citedby": {
            "2017-03-31": 2914,
            "2017-04-23": 2973
        },
        "email": "@cs.stonybrook.edu",
        "hindex": 29,
        "hindex5y": 22,
        "i10index": 52,
        "i10index5y": 44,
        "interests": [
            "Computer Security",
            "Network Security",
            "Online Privacy"
        ],
        "npubs": 104
    },
    "Michele Papalini": {
        "affiliation": "Cisco Systems",
        "citedby": {
            "2018-01-15": 249
        },
        "email": "@cisco.com",
        "hindex": 5,
        "hindex5y": 5,
        "i10index": 5,
        "i10index5y": 5,
        "interests": [],
        "npubs": 15
    },
    "Mihai Ionescu": {
        "citedby": {
            "2017-03-31": 158,
            "2017-04-23": 158
        },
        "email": "@cs.pub.ro",
        "hindex": 9,
        "hindex5y": 4,
        "i10index": 8,
        "i10index5y": 1,
        "interests": [
            "Sisteme distribuite"
        ],
        "npubs": 16
    },
    "Mingxing Zhang": {
        "citedby": {
            "2017-03-31": 19,
            "2017-04-23": 20
        },
        "email": "@mails.tsinghua.edu.cn",
        "hindex": 3,
        "hindex5y": 3,
        "i10index": 0,
        "i10index5y": 0,
        "interests": [
            "Parallel Systems"
        ],
        "npubs": 11
    },
    "Mohan Kumar": "",
    "Nacho Navarro": {
        "affiliation": "UPC / BSC",
        "citedby": {
            "2017-03-31": 1928,
            "2017-04-23": 1960
        },
        "email": "@ac.upc.edu",
        "hindex": 24,
        "hindex5y": 18,
        "i10index": 43,
        "i10index5y": 26,
        "interests": [
            "Operating Systems",
            "GPU computing",
            "High Performance Computing",
            "Hardware Accelerators",
            "Memory Management"
        ],
        "npubs": 155
    },
    "Nalini Venkatasubramanian": {
        "affiliation": "UC Irvine",
        "citedby": {
            "2017-03-31": 4589,
            "2017-04-23": 4663
        },
        "email": "@ics.uci.edu",
        "hindex": 35,
        "hindex5y": 21,
        "i10index": 113,
        "i10index5y": 65,
        "interests": [
            "middleware",
            "distributed systems",
            "multimedia",
            "pervasive computing",
            "information systems"
        ],
        "npubs": 354
    },
    "Neeraj Suri": {
        "affiliation": "TU Darmstadt",
        "citedby": {
            "2017-03-30": 2841,
            "2017-04-23": 2876
        },
        "email": "@cs.tu-darmstadt.de",
        "hindex": 29,
        "hindex5y": 19,
        "i10index": 86,
        "i10index5y": 51,
        "interests": [
            "Software Dependability",
            "Cloud Security",
            "Trustworthy Computing",
            "Fault Injection",
            "Software Fault tolerance"
        ],
        "npubs": 384
    },
    "Ning Ding": {
        "citedby": {
            "2017-03-31": 383,
            "2017-04-23": 392
        },
        "email": "@purdue.edu",
        "hindex": 6,
        "hindex5y": 6,
        "i10index": 6,
        "i10index5y": 6,
        "interests": [
            "Smartphone",
            "Mobile Network",
            "Cloud Computing"
        ],
        "npubs": 6
    },
    "Nir Shavit": "",
    "Noa Zilberman": {
        "affiliation": "University of Cambridge",
        "citedby": {
            "2017-03-30": 394,
            "2017-04-23": 398
        },
        "email": "@cl.cam.ac.uk",
        "hindex": 12,
        "hindex5y": 11,
        "i10index": 12,
        "i10index5y": 11,
        "interests": [
            "Open source hardware",
            "Computing architectures",
            "Networking Architecture",
            "High speed interfaces",
            "Network measurements"
        ],
        "npubs": 31
    },
    "Noah Watkins": {
        "citedby": {
            "2017-03-30": 150,
            "2017-04-23": 156
        },
        "email": "@soe.ucsc.edu",
        "hindex": 5,
        "hindex5y": 4,
        "i10index": 2,
        "i10index5y": 2,
        "interests": [],
        "npubs": 19
    },
    "Oana Balmau": {
        "affiliation": "EPFL",
        "citedby": {
            "2017-07-02": 7
        },
        "email": "@epfl.ch",
        "hindex": 2,
        "hindex5y": 2,
        "i10index": 0,
        "i10index5y": 0,
        "interests": [
            "Distributed Systems",
            "Concurrency",
            "Parallelism"
        ],
        "npubs": 5
    },
    "Oleksii Oleksenko": {
        "citedby": {
            "2017-03-30": 9,
            "2017-04-23": 10
        },
        "email": "@tu-dresden.de",
        "hindex": 2,
        "hindex5y": 2,
        "i10index": 0,
        "i10index5y": 0,
        "interests": [
            "Fault Tolerance",
            "Security",
            "Dependable Systems"
        ],
        "npubs": 10
    },
    "Orran Krieger": {
        "affiliation": "Boston University",
        "citedby": {
            "2017-03-30": 3406,
            "2017-04-23": 3451
        },
        "email": "@bu.edu",
        "hindex": 29,
        "hindex5y": 20,
        "i10index": 60,
        "i10index5y": 33,
        "interests": [],
        "npubs": 136
    },
    "Pascal Felber": {
        "affiliation": "University of Neuchatel",
        "citedby": {
            "2017-03-30": 10634,
            "2017-04-23": 10744
        },
        "email": "@unine.ch",
        "hindex": 42,
        "hindex5y": 27,
        "i10index": 105,
        "i10index5y": 65,
        "interests": [
            "Distributed Systems",
            "Dependability",
            "Concurrent Programming"
        ],
        "npubs": 319
    },
    "Patrick Eugster": {
        "affiliation": "Purdue University, TU Darmstadt",
        "citedby": {
            "2017-03-30": 7477,
            "2017-04-23": 7588
        },
        "email": "@usi.ch",
        "hindex": 31,
        "hindex5y": 22,
        "i10index": 62,
        "i10index5y": 46,
        "interests": [
            "Distributed Systems",
            "Programming Languages",
            "Software Engineering"
        ],
        "npubs": 199
    },
    "Paulo Ferreira": {
        "affiliation": "University of Lisbon",
        "citedby": {
            "2017-11-19": 1855
        },
        "email": "@inesc-id.pt",
        "hindex": 22,
        "hindex5y": 14,
        "i10index": 52,
        "i10index5y": 20,
        "interests": [
            "Distributed Systems"
        ],
        "npubs": 254
    },
    "Paulo Veríssimo": {
        "affiliation": "University of Luxemburg",
        "citedby": {
            "2017-03-30": 7255,
            "2017-04-23": 7343
        },
        "email": "@uni.lu",
        "hindex": 46,
        "hindex5y": 20,
        "i10index": 112,
        "i10index5y": 37,
        "interests": [
            "Distributed Systems",
            "Dependability",
            "Security",
            "Intrusion Tolerance",
            "Real-Time Systems"
        ],
        "npubs": 287
    },
    "Pavel Lifshits": "",
    "Pedro Fonseca": "",
    "Per Larsen": {
        "affiliation": "Immunant, Inc.",
        "citedby": {
            "2017-03-30": 601,
            "2017-04-23": 632
        },
        "email": "@uci.edu",
        "hindex": 12,
        "hindex5y": 12,
        "i10index": 12,
        "i10index5y": 12,
        "interests": [
            "Compilation",
            "Optimization and Security in Systems Software"
        ],
        "npubs": 41
    },
    "Peter Alvaro": {
        "citedby": {
            "2017-03-30": 1600,
            "2017-04-23": 1626
        },
        "email": "@ucsc.edu",
        "hindex": 13,
        "hindex5y": 12,
        "i10index": 15,
        "i10index5y": 13,
        "interests": [
            "Distributed Systems",
            "Data Management Systems"
        ],
        "npubs": 29
    },
    "Peter Pietzuch": {
        "affiliation": "Imperial College London",
        "citedby": {
            "2017-03-30": 4328,
            "2017-04-23": 4407
        },
        "email": "@doc.ic.ac.uk",
        "hindex": 29,
        "hindex5y": 22,
        "i10index": 57,
        "i10index5y": 45,
        "interests": [
            "Distributed Systems",
            "Systems",
            "Data Management"
        ],
        "npubs": 156
    },
    "Peter Van Roy": {
        "affiliation": "Universite Catholique de Louvain",
        "citedby": {
            "2017-07-03": 3266
        },
        "email": "@uclouvain.be",
        "hindex": 31,
        "hindex5y": 14,
        "i10index": 59,
        "i10index5y": 21,
        "interests": [
            "Programming Languages",
            "Distributed Computing",
            "Self Management",
            "Programming Education",
            "Constraint Programming"
        ],
        "npubs": 196
    },
    "Phillip Gibbons": {
        "affiliation": "CMU",
        "citedby": {
            "2017-03-31": 16853,
            "2017-04-23": 17090
        },
        "email": "@cs.cmu.edu",
        "hindex": 66,
        "hindex5y": 44,
        "i10index": 152,
        "i10index5y": 109,
        "interests": [
            "parallel computing",
            "databases",
            "big data",
            "cloud computing",
            "distributed/sensor systems",
            "computer architecture"
        ],
        "npubs": 271
    },
    "Pierre Sens": {
        "affiliation": "INRIA/LIP6",
        "citedby": {
            "2017-03-31": 1630,
            "2017-04-23": 1647
        },
        "email": "@lip6.fr",
        "hindex": 17,
        "hindex5y": 13,
        "i10index": 41,
        "i10index5y": 19,
        "interests": [
            "Distributed systems"
        ],
        "npubs": 222
    },
    "Pramod Bhatotia": {
        "affiliation": "TU Dresden",
        "citedby": {
            "2017-03-30": 555,
            "2017-04-23": 574
        },
        "email": "@ed.ac.uk",
        "hindex": 10,
        "hindex5y": 10,
        "i10index": 11,
        "i10index5y": 11,
        "interests": [
            "Systems",
            "Distributed Systems",
            "Operating Systems"
        ],
        "npubs": 26
    },
    "Qianlin Liang": "",
    "Rachid Guerraoui": {
        "affiliation": "EPFL",
        "citedby": {
            "2017-03-30": 19221,
            "2017-04-23": 19362
        },
        "email": "@epfl.ch",
        "hindex": 64,
        "hindex5y": 35,
        "i10index": 254,
        "i10index5y": 140,
        "interests": [
            "Algorithms",
            "Distributed Computing",
            "Concurrency",
            "Programming Languages"
        ],
        "npubs": 809
    },
    "Rachit Agarwal": {
        "affiliation": "Cornell",
        "citedby": {
            "2017-03-31": 615,
            "2017-04-23": 637
        },
        "email": "@cs.cornell.edu",
        "hindex": 12,
        "hindex5y": 11,
        "i10index": 14,
        "i10index5y": 11,
        "interests": [
            "Systems",
            "Big data analytics",
            "Distributed systems",
            "Algorithms",
            "Networking"
        ],
        "npubs": 33
    },
    "Raluca Ada Popa": {
        "affiliation": "UC Berkeley",
        "citedby": {
            "2017-11-01": 3109
        },
        "email": "@berkeley.edu",
        "hindex": 22,
        "hindex5y": 21,
        "i10index": 27,
        "i10index5y": 26,
        "interests": [],
        "npubs": 48
    },
    "Ramnatthan Alagappan": {
        "affiliation": "U. of Wisconsin, Maddison",
        "citedby": {
            "2017-03-09": 56,
            "2017-06-13": 68
        },
        "email": "@cs.wisc.edu",
        "hindex": 3,
        "hindex5y": 3,
        "i10index": 2,
        "i10index5y": 2,
        "interests": [
            "Operating systems",
            "distributed systems",
            "storage and file systems"
        ],
        "npubs": 7
    },
    "Remzi Arpaci-Dusseau": {
        "affiliation": "University of Wisconsin - Madison",
        "citedby": {
            "2017-03-30": 9053,
            "2017-04-23": 9196
        },
        "email": "@cs.wisc.edu",
        "hindex": 49,
        "hindex5y": 29,
        "i10index": 95,
        "i10index5y": 70,
        "interests": [
            "Operating Systems"
        ],
        "npubs": 248
    },
    "Ricardo Bianchini": "",
    "Roger Wattenhofer": {
        "affiliation": "ETH Zurich",
        "citedby": {
            "2017-03-30": 19665,
            "2017-04-23": 19996
        },
        "email": "@ethz.ch",
        "hindex": 72,
        "hindex5y": 51,
        "i10index": 205,
        "i10index5y": 152,
        "interests": [
            "distributed computing",
            "networking",
            "theory",
            "algorithms",
            "systems"
        ],
        "npubs": 493
    },
    "Rüdiger Kapitza": {
        "affiliation": "TU Braunschweig",
        "citedby": {
            "2017-03-31": 1167,
            "2017-04-23": 1205
        },
        "email": "@ibr.cs.tu-bs.de",
        "hindex": 19,
        "hindex5y": 15,
        "i10index": 43,
        "i10index5y": 29,
        "interests": [
            "Distributed systems",
            "Dependable systems"
        ],
        "npubs": 144
    },
    "Sanidhya Kashyap": {
        "citedby": {
            "2018-01-15": 51
        },
        "email": "@gatech.edu",
        "hindex": 5,
        "hindex5y": 5,
        "i10index": 2,
        "i10index5y": 2,
        "interests": [
            "Systems"
        ],
        "npubs": 10
    },
    "Sean Braithwaite": "",
    "Sergei Arnautov": "",
    "Shel Finkelstein": "",
    "Shimin Chen": {
        "affiliation": "Chinese Academy of Sciences",
        "citedby": {
            "2017-03-30": 1792,
            "2017-04-23": 1832
        },
        "email": "@ict.ac.cn",
        "hindex": 21,
        "hindex5y": 18,
        "i10index": 27,
        "i10index5y": 23,
        "interests": [
            "Database systems",
            "Big Data Processing",
            "Computer architecture"
        ],
        "npubs": 42
    },
    "Soudeh Ghorbani": {
        "citedby": {
            "2017-03-30": 230,
            "2017-04-23": 234
        },
        "email": "@illinois.edu",
        "hindex": 6,
        "hindex5y": 6,
        "i10index": 4,
        "i10index5y": 4,
        "interests": [],
        "npubs": 11
    },
    "Spyros Blanas": {
        "affiliation": "The Ohio State University",
        "citedby": {
            "2017-03-30": 885,
            "2017-04-23": 903
        },
        "email": "",
        "hindex": 9,
        "hindex5y": 8,
        "i10index": 9,
        "i10index5y": 8,
        "interests": [
            "Databases"
        ],
        "npubs": 22
    },
    "Steffen Maass": {
        "citedby": {
            "2018-01-15": 18
        },
        "email": "@gatech.edu",
        "hindex": 2,
        "hindex5y": 2,
        "i10index": 1,
        "i10index5y": 1,
        "interests": [
            "Operating & Distributed Systems",
            "Systems for Big Data"
        ],
        "npubs": 4
    },
    "Steven Hand": {
        "affiliation": "Google",
        "citedby": {
            "2017-03-30": 14507,
            "2017-04-23": 14705
        },
        "email": "@cl.cam.ac.uk",
        "hindex": 33,
        "hindex5y": 24,
        "i10index": 53,
        "i10index5y": 37,
        "interests": [
            "Operating Systems",
            "Networking",
            "System Security"
        ],
        "npubs": 105
    },
    "Steven Swanson": {
        "affiliation": "UC San Diego",
        "citedby": {
            "2017-03-31": 4775,
            "2017-04-23": 4914
        },
        "email": "@eng.ucsd.edu",
        "hindex": 33,
        "hindex5y": 27,
        "i10index": 63,
        "i10index5y": 57,
        "interests": [
            "Computer Architecture",
            "Computer Systems",
            "Storage Systems"
        ],
        "npubs": 137
    },
    "Stijn Volckaert": {
        "affiliation": "University of California, Irvine",
        "citedby": {
            "2017-03-30": 57,
            "2017-04-23": 63
        },
        "email": "@uci.edu",
        "hindex": 4,
        "hindex5y": 4,
        "i10index": 2,
        "i10index5y": 2,
        "interests": [],
        "npubs": 11
    },
    "Sudarsun Kannan": {
        "citedby": {
            "2017-03-30": 147,
            "2017-04-23": 150
        },
        "email": "@cs.wisc.edu",
        "hindex": 5,
        "hindex5y": 5,
        "i10index": 4,
        "i10index5y": 4,
        "interests": [
            "Operating Systems",
            "Heterogeneous Memory",
            "Mobile Computing",
            "Fault Tolerance"
        ],
        "npubs": 17
    },
    "Susan Spence": "",
    "Taesoo Kim": {
        "affiliation": "Georgia Institute of Technology",
        "citedby": {
            "2017-03-30": 5966,
            "2017-04-23": 6128
        },
        "email": "@gatech.edu",
        "hindex": 34,
        "hindex5y": 26,
        "i10index": 168,
        "i10index5y": 116,
        "interests": [
            "Security",
            "Operating System",
            "System"
        ],
        "npubs": 659
    },
    "Terry Ching-Hsiang Hsu": {
        "affiliation": "Purdue University, Hewlett Packard Labs",
        "citedby": {
            "2017-03-30": 50,
            "2017-04-23": 53
        },
        "email": "@purdue.edu",
        "hindex": 1,
        "hindex5y": 1,
        "i10index": 1,
        "i10index5y": 1,
        "interests": [
            "System Software",
            "System Security",
            "Non-volatile Memory",
            "Memory Systems",
            "Parallel Computing"
        ],
        "npubs": 4
    },
    "Theofilos Petsios": {
        "citedby": {
            "2017-03-31": 76,
            "2017-04-23": 78
        },
        "email": "@cs.columbia.edu",
        "hindex": 3,
        "hindex5y": 3,
        "i10index": 2,
        "i10index5y": 2,
        "interests": [
            "Security"
        ],
        "npubs": 8
    },
    "Thomas F. Wenisch": {
        "affiliation": "University of Michigan",
        "citedby": {
            "2017-03-30": 5069,
            "2017-04-23": 5221
        },
        "email": "@umich.edu",
        "hindex": 35,
        "hindex5y": 32,
        "i10index": 58,
        "i10index5y": 52,
        "interests": [
            "Computer Architecture"
        ],
        "npubs": 125
    },
    "Tim Harris": {
        "affiliation": "Oracle Labs",
        "citedby": {
            "2017-03-30": 18812,
            "2017-04-23": 19044
        },
        "email": "@oracle.com",
        "hindex": 39,
        "hindex5y": 30,
        "i10index": 93,
        "i10index5y": 62,
        "interests": [
            "Parallel programming",
            "operating systems",
            "computer architecture",
            "runtime systems",
            "transactional memory"
        ],
        "npubs": 221
    },
    "Timothy Roscoe": {
        "affiliation": "Systems Group, Department of Computer Science, ETH Zurich",
        "citedby": {
            "2018-01-15": 11009
        },
        "email": "@inf.ethz.ch",
        "hindex": 40,
        "hindex5y": 25,
        "i10index": 78,
        "i10index5y": 51,
        "interests": [
            "operating systems",
            "networks",
            "distributed systems"
        ],
        "npubs": 210
    },
    "Tobias Distler": "",
    "Tongping Liu": {
        "affiliation": "University of Texas at San Antonio",
        "citedby": {
            "2017-03-30": 614,
            "2017-04-23": 633
        },
        "email": "@utsa.edu",
        "hindex": 5,
        "hindex5y": 5,
        "i10index": 5,
        "i10index5y": 5,
        "interests": [
            "Parallel Computing",
            "Big data",
            "Operating Systems"
        ],
        "npubs": 15
    },
    "Valérie Issarny": {
        "affiliation": "INRIA",
        "citedby": {
            "2017-03-30": 6637,
            "2017-04-23": 6697
        },
        "email": "",
        "hindex": 43,
        "hindex5y": 26,
        "i10index": 135,
        "i10index5y": 69,
        "interests": [
            "distributed systems",
            "middleware",
            "pervasive computing",
            "software engineering",
            "future Internet"
        ],
        "npubs": 373
    },
    "Vasileios P. Kemerlis": {
        "affiliation": "Brown University",
        "citedby": {
            "2017-03-31": 655,
            "2017-04-23": 687
        },
        "email": "@cs.brown.edu",
        "hindex": 14,
        "hindex5y": 14,
        "i10index": 17,
        "i10index5y": 16,
        "interests": [
            "OS Security",
            "Software Hardening"
        ],
        "npubs": 50
    },
    "Vasileios Trigonakis": {
        "affiliation": "EPFL/Oracle Labs",
        "citedby": {
            "2017-03-30": 173,
            "2017-04-23": 179
        },
        "email": "@oracle.com",
        "hindex": 3,
        "hindex5y": 3,
        "i10index": 3,
        "i10index5y": 3,
        "interests": [
            "Concurrent Programming",
            "Software/Hardware Systems",
            "Distributed Systems"
        ],
        "npubs": 11
    },
    "Vinod Nigade": {
        "citedby": {
            "2018-01-15": 2
        },
        "email": "@webbtraders.nl",
        "hindex": 1,
        "hindex5y": 1,
        "i10index": 0,
        "i10index5y": 0,
        "interests": [
            "Distributed Systems",
            "Storage Systems",
            "Security and Reliability"
        ],
        "npubs": 3
    },
    "Vivien Quéma": {
        "affiliation": "Grenoble INP / ENSIMAG",
        "citedby": {
            "2017-03-30": 2559,
            "2017-04-23": 2598
        },
        "email": "@imag.fr",
        "hindex": 23,
        "hindex5y": 16,
        "i10index": 33,
        "i10index5y": 25,
        "interests": [
            "Distributed systems",
            "Multicore systems"
        ],
        "npubs": 76
    },
    "Vlad Nitu": "",
    "Waleed Reda": {
        "affiliation": "Université catholique de Louvain & Royal Institute of Technology (KTH)",
        "citedby": {
            "2017-03-30": 0,
            "2017-04-23": 0
        },
        "email": "@kth.se",
        "hindex": 0,
        "hindex5y": 0,
        "i10index": 0,
        "i10index5y": 0,
        "interests": [
            "Distributed Storage Systems",
            "Operations Research"
        ],
        "npubs": 2
    },
    "Wenchao Zhou": {
        "affiliation": "Georgetown University",
        "citedby": {
            "2017-03-31": 724,
            "2017-04-23": 738
        },
        "email": "@cs.georgetown.edu",
        "hindex": 16,
        "hindex5y": 15,
        "i10index": 25,
        "i10index5y": 23,
        "interests": [
            "Databases",
            "Networking",
            "Systems",
            "Security"
        ],
        "npubs": 48
    },
    "Wenting Zheng": {
        "citedby": {
            "2018-01-11": 245
        },
        "email": "@eecs.berkeley.edu",
        "hindex": 4,
        "hindex5y": 4,
        "i10index": 3,
        "i10index5y": 3,
        "interests": [
            "System security"
        ],
        "npubs": 6
    },
    "William M. Leiserson": "",
    "Wonook Song": {
        "citedby": {
            "2018-01-15": 5
        },
        "email": "@snu.ac.kr",
        "hindex": 1,
        "hindex5y": 1,
        "i10index": 0,
        "i10index5y": 0,
        "interests": [
            "Computer Science"
        ],
        "npubs": 1
    },
    "Woonhak Kang": "",
    "Xi1 Wang": {
        "citedby": {
            "2017-03-31": 1011,
            "2017-04-23": 1047
        },
        "email": "@cs.washington.edu",
        "hindex": 14,
        "hindex5y": 13,
        "i10index": 15,
        "i10index5y": 15,
        "interests": [
            "Systems"
        ],
        "npubs": 28
    },
    "Xie Changsheng": "",
    "Y. Charlie Hu": {
        "affiliation": "Purdue University",
        "citedby": {
            "2017-03-30": 14108,
            "2017-04-23": 13707
        },
        "email": "@purdue.edu",
        "hindex": 52,
        "hindex5y": 34,
        "i10index": 165,
        "i10index5y": 115,
        "interests": [
            "Smartphone Energy Management",
            "Networking",
            "Distributed Systems"
        ],
        "npubs": 3000
    },
    "Yan Wenrui": "",
    "Yanqi Zhou": {
        "affiliation": "Princeton",
        "citedby": {
            "2017-03-31": 28,
            "2017-04-23": 32
        },
        "email": "@princeton.edu",
        "hindex": 3,
        "hindex5y": 3,
        "i10index": 2,
        "i10index5y": 2,
        "interests": [
            "Computer Architecture",
            "Operating System",
            "Parallel Computing"
        ],
        "npubs": 6
    },
    "Yao Jie": "",
    "Yoav Etsion": {
        "affiliation": "Technion / TCE",
        "citedby": {
            "2017-03-30": 1319,
            "2017-04-23": 1345
        },
        "email": "@ee.technion.ac.il",
        "hindex": 18,
        "hindex5y": 15,
        "i10index": 25,
        "i10index5y": 17,
        "interests": [
            "Computer Systems",
            "Computer Architecture",
            "HW/SW Interplay",
            "Operating Systems"
        ],
        "npubs": 63
    },
    "Yongwei Wu": {
        "affiliation": "Tsinghua University",
        "citedby": {
            "2017-03-31": 1212,
            "2017-04-23": 1238
        },
        "email": "@tsinghua.edu.cn",
        "hindex": 19,
        "hindex5y": 16,
        "i10index": 45,
        "i10index5y": 28,
        "interests": [
            "Computer Science",
            "Parallel Computing",
            "Distributed Systems"
        ],
        "npubs": 187
    },
    "Youngseok Yang": "",
    "Yunseong Lee": "",
    "Zaheer Chothia": "",
    "Zheng Zhang": {
        "affiliation": "NYU Shanghai",
        "citedby": {
            "2017-03-30": 5048,
            "2017-04-23": 5141
        },
        "email": "@nyu.edu",
        "hindex": 40,
        "hindex5y": 26,
        "i10index": 78,
        "i10index5y": 52,
        "interests": [
            "Computer architecture",
            "distributed system",
            "debugging",
            "deep learning"
        ],
        "npubs": 145
    },
    "Zhengping Qian": "",
    "Zhenyu Guo": {
        "affiliation": "Microsoft Research",
        "citedby": {
            "2017-03-30": 70,
            "2017-04-23": 71
        },
        "email": "@ece.ubc.ca",
        "hindex": 4,
        "hindex5y": 4,
        "i10index": 3,
        "i10index5y": 3,
        "interests": [
            "Machine Learning",
            "Signal Processing",
            "Computer Vision"
        ],
        "npubs": 12
    }
}
