# Supplementary material for: A survey of accepted authors in computer systems conferences
Source: PeerJ Comput Sci. 2020 Sep 28;6:e299. doi: 10.7717/peerj-cs.299 (PMC7924675; doi:10.7717/peerj-cs.299)
Supplement: Supplemental Information 2 — This is a snapshot of the github repository that includes the data and source code required to reproduce this paper (except for confidential survey data). The snapshot represents commit 6663a253f1ac4dc351a78ccc74c0de80c7cc06ad of http://github.com/eitanf/sysconf. The most pertinent article files are under pubs/diversity-survey/. [file peerj-cs-06-299-s002.bz2 › sysconf/data/authors/HPCC.json]

{
    "Abdelhamid Nafaa": "",
    "Abdelkamel Tari": {
        "affiliation": "Universite de Bejaia",
        "citedby": {
            "2018-04-26": 122
        },
        "email": "",
        "hindex": 7,
        "hindex5y": 7,
        "i10index": 2,
        "i10index5y": 1,
        "interests": [
            "Web services",
            "data mining",
            "Data analytics",
            "optimisation"
        ],
        "npubs": 78
    },
    "Abhinav Vishnu": {
        "affiliation": "Pacific Northwest National Laboratory, USA",
        "citedby": {
            "2017-12-12": 1264
        },
        "email": "@pnnl.gov",
        "hindex": 20,
        "hindex5y": 16,
        "i10index": 38,
        "i10index5y": 27,
        "interests": [
            "High Performance Computing",
            "Programming Models",
            "Data Mining",
            "Machine Learning"
        ],
        "npubs": 132
    },
    "Adam Vezina": "",
    "Ahmad Afsahi": "",
    "Aigerim Altayeva": "",
    "Aiqin Hou": "",
    "Ajay Gupta": "",
    "Akash Jain": "",
    "Akihiro Ida": "",
    "Ala Al-Fuqaha": {
        "citedby": {
            "2017-12-12": 1650
        },
        "email": "@wmich.edu",
        "hindex": 16,
        "hindex5y": 12,
        "i10index": 25,
        "i10index5y": 16,
        "interests": [
            "Computer Networks",
            "Internet of Things",
            "Smart Services",
            "Network Management",
            "Network Planning"
        ],
        "npubs": 148
    },
    "Alan Mickelson": {
        "citedby": {
            "2017-12-12": 2568
        },
        "email": "@colorado.edu",
        "hindex": 24,
        "hindex5y": 14,
        "i10index": 63,
        "i10index5y": 23,
        "interests": [
            "photonics",
            "microwaves",
            "renewable energy"
        ],
        "npubs": 219
    },
    "Albert Y. Zomaya": {
        "affiliation": "University of Sydney",
        "citedby": {
            "2017-12-12": 14630
        },
        "email": "@sydney.edu.au",
        "hindex": 56,
        "hindex5y": 47,
        "i10index": 285,
        "i10index5y": 211,
        "interests": [
            "Cloud Computing",
            "Data Centers",
            "Green Computing",
            "Parallel and Distributed Computing",
            "Scheduling"
        ],
        "npubs": 1075
    },
    "Alexandros Stamatakis": {
        "affiliation": "Karlsruhe Institute of Technology",
        "citedby": {
            "2017-12-12": 36237
        },
        "email": "@h-its.org",
        "hindex": 47,
        "hindex5y": 43,
        "i10index": 105,
        "i10index5y": 92,
        "interests": [
            "Algorithms",
            "Parallel Computing",
            "Bioinformatics",
            "Phylogenetics",
            "Evolutionary Biology"
        ],
        "npubs": 186
    },
    "Alexey Lastovetsky": {
        "affiliation": "University College Dublin, Ireland",
        "citedby": {
            "2017-12-12": 2013
        },
        "email": "@ucd.ie",
        "hindex": 25,
        "hindex5y": 16,
        "i10index": 64,
        "i10index5y": 36,
        "interests": [
            "Parallel and Distributed Computing",
            "Heterogeneous Computing",
            "Parallel Algorithms"
        ],
        "npubs": 174
    },
    "Ali Akoglu": {
        "affiliation": "University of Arizona",
        "citedby": {
            "2018-04-26": 844
        },
        "email": "",
        "hindex": 12,
        "hindex5y": 9,
        "i10index": 16,
        "i10index5y": 9,
        "interests": [],
        "npubs": 90
    },
    "Aman Bansal": "",
    "Amine Barkat": "",
    "Amir Nakib": {
        "citedby": {
            "2017-12-12": 716
        },
        "email": "@u-pec.fr",
        "hindex": 14,
        "hindex5y": 13,
        "i10index": 18,
        "i10index5y": 15,
        "interests": [
            "intelligence artificielle",
            "optimisation",
            "traitement d'images",
            "réseaux",
            "systèmes distribués"
        ],
        "npubs": 143
    },
    "Andrey Giyenko": "",
    "Anna Kobusinska": {
        "affiliation": "Poznan University of Technology, Poland",
        "citedby": {
            "2017-12-12": 104
        },
        "email": "@cs.put.poznan.pl",
        "hindex": 6,
        "hindex5y": 4,
        "i10index": 3,
        "i10index5y": 2,
        "interests": [],
        "npubs": 48
    },
    "Anshuman Verma": {
        "affiliation": "Virginia Tech",
        "citedby": {
            "2017-12-12": 4
        },
        "email": "@microsoft.com",
        "hindex": 1,
        "hindex5y": 1,
        "i10index": 0,
        "i10index5y": 0,
        "interests": [
            "Computer Architecture",
            "Parallel Computing"
        ],
        "npubs": 4
    },
    "Anthony Danalis": {
        "affiliation": "University of Tennessee",
        "citedby": {
            "2017-12-12": 1336
        },
        "email": "@eecs.utk.edu",
        "hindex": 14,
        "hindex5y": 12,
        "i10index": 17,
        "i10index5y": 16,
        "interests": [
            "Compilers",
            "Runtime Systems",
            "System Benchmarking",
            "Networks"
        ],
        "npubs": 44
    },
    "Antonio J. Peña": {
        "affiliation": "Barcelona Supercomputing Center, Spain",
        "citedby": {
            "2017-12-12": 713
        },
        "email": "@bsc.es",
        "hindex": 13,
        "hindex5y": 13,
        "i10index": 16,
        "i10index5y": 15,
        "interests": [
            "HPC runtime systems",
            "accelerators",
            "HPC networks - communications",
            "heterogeneous memory systems"
        ],
        "npubs": 66
    },
    "Apan Qasem": "",
    "Apoorv Gupta": {
        "citedby": {
            "2017-12-12": 2
        },
        "email": "@nsit.net.in",
        "hindex": 1,
        "hindex5y": 1,
        "i10index": 0,
        "i10index5y": 0,
        "interests": [
            "Computer Networks",
            "Artificial Intelligence",
            "Soft Computing"
        ],
        "npubs": 5
    },
    "Apoorvi Sood": "",
    "Ari Rasch": {
        "affiliation": "University of Muenster",
        "citedby": {
            "2017-12-12": 2
        },
        "email": "",
        "hindex": 1,
        "hindex5y": 1,
        "i10index": 0,
        "i10index5y": 0,
        "interests": [],
        "npubs": 3
    },
    "Arun Raj": "",
    "Aryabartta Sahu": {
        "affiliation": "Indian Institute of Technology, Guwahati",
        "citedby": {
            "2017-12-12": 9
        },
        "email": "@iitg.ernet.in",
        "hindex": 1,
        "hindex5y": 1,
        "i10index": 0,
        "i10index5y": 0,
        "interests": [
            "Multiprocessor",
            "Performance Prediction",
            "Scheduling"
        ],
        "npubs": 21
    },
    "Ashok Srinivasan": {
        "affiliation": "Florida State University, USA",
        "citedby": {
            "2017-12-12": 1218
        },
        "email": "@cs.fsu.edu",
        "hindex": 17,
        "hindex5y": 11,
        "i10index": 28,
        "i10index5y": 13,
        "interests": [
            "High Performance computing",
            "parallel computing",
            "random number generation",
            "fluid mechanics",
            "computational finance"
        ],
        "npubs": 108
    },
    "Ashwin Aji": {
        "affiliation": "Virginia Tech, USA",
        "citedby": {
            "2017-12-12": 464
        },
        "email": "@amd.com",
        "hindex": 13,
        "hindex5y": 12,
        "i10index": 14,
        "i10index5y": 14,
        "interests": [
            "High Performance Computing",
            "Parallel Computation",
            "Parallel Programming Models"
        ],
        "npubs": 28
    },
    "Baicheng Yan": "",
    "Basheer Qolomany": {
        "citedby": {
            "2017-12-12": 1
        },
        "email": "",
        "hindex": 1,
        "hindex5y": 1,
        "i10index": 0,
        "i10index5y": 0,
        "interests": [
            "Internet of Things",
            "Smart Buildings",
            "Smart Homes",
            "Context-Awareness",
            "Deep Machine Learning."
        ],
        "npubs": 2
    },
    "Batyrkhan Omarov": {
        "citedby": {
            "2018-04-26": 50
        },
        "email": "@iitu.kz",
        "hindex": 5,
        "hindex5y": 5,
        "i10index": 0,
        "i10index5y": 0,
        "interests": [
            "Machine Learning",
            "Data Science"
        ],
        "npubs": 16
    },
    "Behrooz Shirazi": "",
    "Benjamín Bustos": {
        "affiliation": "University of Chile",
        "citedby": {
            "2017-12-12": 2635
        },
        "email": "@dcc.uchile.cl",
        "hindex": 23,
        "hindex5y": 20,
        "i10index": 44,
        "i10index5y": 38,
        "interests": [
            "Similarity search",
            "Content-based multimedia information retrieval",
            "Multimedia Indexing",
            "3D model retrieval"
        ],
        "npubs": 128
    },
    "Benoit Morel": "",
    "Benoît Garbinato": {
        "citedby": {
            "2017-12-12": 1460
        },
        "email": "@unil.ch",
        "hindex": 20,
        "hindex5y": 11,
        "i10index": 37,
        "i10index5y": 13,
        "interests": [
            "distributed algorithms",
            "mobile systems",
            "mobile ad hoc networks",
            "software engineering"
        ],
        "npubs": 123
    },
    "Berk Celik": {
        "citedby": {
            "2018-04-26": 163
        },
        "email": "@utbm.fr",
        "hindex": 5,
        "hindex5y": 5,
        "i10index": 4,
        "i10index5y": 4,
        "interests": [
            "Photovoltaic Systems",
            "Power Systems",
            "Microgrids",
            "Demand Response",
            "Multi-Agent Systems (MAS)"
        ],
        "npubs": 13
    },
    "Bertil Chapuis": {
        "citedby": {
            "2017-12-12": 3
        },
        "email": "@unil.ch",
        "hindex": 1,
        "hindex5y": 1,
        "i10index": 0,
        "i10index5y": 0,
        "interests": [],
        "npubs": 8
    },
    "Binfeng Wang": "",
    "Bingchang Tang": "",
    "Biplab Saha": {
        "affiliation": "Texas State University",
        "citedby": {
            "2017-12-12": 0
        },
        "email": "@txstate.edu",
        "hindex": 0,
        "hindex5y": 0,
        "i10index": 0,
        "i10index5y": 0,
        "interests": [
            "High Performance Computing",
            "Machine Learning"
        ],
        "npubs": 2
    },
    "Bo Wan": {
        "affiliation": "University of Science and Technology of China",
        "citedby": {
            "2017-12-12": 1831
        },
        "email": "@mail.iggcas.ac.cn",
        "hindex": 25,
        "hindex5y": 24,
        "i10index": 39,
        "i10index5y": 39,
        "interests": [
            "Geology",
            "Geochemistry"
        ],
        "npubs": 71
    },
    "Boyana Norris": {
        "affiliation": "University Of Oregon",
        "citedby": {
            "2017-12-12": 1673
        },
        "email": "@cs.uoregon.edu",
        "hindex": 23,
        "hindex5y": 13,
        "i10index": 36,
        "i10index5y": 17,
        "interests": [
            "performance engineering",
            "automatic differentiation",
            "high performance software"
        ],
        "npubs": 169
    },
    "Bronis R. de Supinski": "",
    "Carlos Vega": "",
    "Chao Wang": {
        "citedby": {
            "2018-04-26": 539
        },
        "email": "@mail.ustc.edu.cn",
        "hindex": 13,
        "hindex5y": 12,
        "i10index": 19,
        "i10index5y": 18,
        "interests": [
            "FPGA",
            "Reconfigurable Computing",
            "MPSoC",
            "Big Data"
        ],
        "npubs": 131
    },
    "Chase Wu": {
        "affiliation": "New Jersey Institute of Technology",
        "citedby": {
            "2017-12-12": 2343
        },
        "email": "@njit.edu",
        "hindex": 21,
        "hindex5y": 17,
        "i10index": 56,
        "i10index5y": 31,
        "interests": [
            "big data"
        ],
        "npubs": 186
    },
    "Chen Fucai": "",
    "Chen Li": "",
    "Chen Zhao": "",
    "Cheng Hu": "",
    "Cheng Xu": "",
    "Chengcheng Liu": "",
    "Chongsheng Yu": "",
    "Chris Cain": "",
    "Chris North": {
        "affiliation": "Virginia Tech",
        "citedby": {
            "2017-12-12": 6954
        },
        "email": "@vt.edu",
        "hindex": 46,
        "hindex5y": 34,
        "i10index": 109,
        "i10index5y": 83,
        "interests": [
            "Visual Analytics",
            "Information Visualization",
            "HCI",
            "Large Displays"
        ],
        "npubs": 263
    },
    "Christian Trott": {
        "affiliation": "Sandia National Laboratories",
        "citedby": {
            "2017-12-12": 409
        },
        "email": "@sandia.gov",
        "hindex": 11,
        "hindex5y": 11,
        "i10index": 12,
        "i10index5y": 12,
        "interests": [
            "High Performance Computing",
            "Computer Science",
            "Physics",
            "Molecular Dynamics"
        ],
        "npubs": 59
    },
    "Christoph Lindemann": {
        "citedby": {
            "2018-04-26": 3535
        },
        "email": "@rvs.informatik.uni-leipzig.de",
        "hindex": 27,
        "hindex5y": 15,
        "i10index": 47,
        "i10index5y": 19,
        "interests": [
            "Computer Networking",
            "Performance Evaluation",
            "Stochastic Modeling"
        ],
        "npubs": 122
    },
    "Chunming Hu": "",
    "Chunming Zhang": "",
    "Cihan Tunc": {
        "affiliation": "University of Arizona",
        "citedby": {
            "2017-12-12": 117
        },
        "email": "@email.arizona.edu",
        "hindex": 7,
        "hindex5y": 6,
        "i10index": 5,
        "i10index5y": 4,
        "interests": [
            "autonomic power/energy and performance management of the cloud computing systems",
            "cloud security and resiliency",
            "Internet of Thi"
        ],
        "npubs": 35
    },
    "Cristóbal A. Navarro": {
        "affiliation": "Universidad Austral de Chile",
        "citedby": {
            "2017-12-12": 110
        },
        "email": "@inf.uach.cl",
        "hindex": 4,
        "hindex5y": 4,
        "i10index": 2,
        "i10index5y": 2,
        "interests": [
            "High Performance Computing",
            "Parallel Algorithms",
            "Computational Physics"
        ],
        "npubs": 15
    },
    "Dakai Zhu": {
        "affiliation": "The University of Texas at San Antonio",
        "citedby": {
            "2017-12-12": 2754
        },
        "email": "@utsa.edu",
        "hindex": 25,
        "hindex5y": 24,
        "i10index": 46,
        "i10index5y": 42,
        "interests": [
            "Real-Time Systems",
            "Low-Power Dependable Computing",
            "Cyber-Physical Systems",
            "Parallel and Distributed Systems",
            "Cloud Computing"
        ],
        "npubs": 98
    },
    "Dali Zhu": "",
    "Dan Feng": {
        "citedby": {
            "2018-04-26": 3844
        },
        "email": "",
        "hindex": 32,
        "hindex5y": 27,
        "i10index": 83,
        "i10index5y": 63,
        "interests": [
            "Storage"
        ],
        "npubs": 400
    },
    "David Abramson": {
        "affiliation": "Monash University, Australia",
        "citedby": {
            "2017-12-12": 11253
        },
        "email": "@monash.edu",
        "hindex": 39,
        "hindex5y": 25,
        "i10index": 128,
        "i10index5y": 48,
        "interests": [
            "High Performance Distributed Computing"
        ],
        "npubs": 382
    },
    "David Carrera": {
        "affiliation": "Technical University of Catalonia (UPC) – Barcelona Supercomputing Center (BSC)",
        "citedby": {
            "2017-12-12": 1991
        },
        "email": "@ac.upc.edu",
        "hindex": 23,
        "hindex5y": 19,
        "i10index": 40,
        "i10index5y": 33,
        "interests": [
            "Distributed Systems",
            "Cloud Computing",
            "Data Analytics",
            "Performance Management"
        ],
        "npubs": 99
    },
    "Dawei Wang": "",
    "Deepika Naryani": "",
    "Deqing Zou": "",
    "Dharanipragada Janakiram": {
        "affiliation": "Indian Institute of Technology, Madras",
        "citedby": {
            "2017-12-12": 1555
        },
        "email": "@iitm.ac.in",
        "hindex": 18,
        "hindex5y": 13,
        "i10index": 38,
        "i10index5y": 15,
        "interests": [],
        "npubs": 201
    },
    "Di Wu": "",
    "Dong Li": {
        "affiliation": "University of California, Merced",
        "citedby": {
            "2017-12-12": 1221
        },
        "email": "@ucmerced.edu",
        "hindex": 17,
        "hindex5y": 17,
        "i10index": 24,
        "i10index5y": 23,
        "interests": [
            "High Performance Computing",
            "Parallel and Distributed Systems"
        ],
        "npubs": 63
    },
    "Dongbo Hong": "",
    "Doug Lea": {
        "affiliation": "SUNY Oswego, USA",
        "citedby": {
            "2017-12-12": 4909
        },
        "email": "@cs.oswego.edu",
        "hindex": 24,
        "hindex5y": 13,
        "i10index": 41,
        "i10index5y": 14,
        "interests": [
            "Concurrent programming",
            "system software"
        ],
        "npubs": 161
    },
    "Driss Benhaddou": {
        "citedby": {
            "2017-12-12": 584
        },
        "email": "@uh.edu",
        "hindex": 12,
        "hindex5y": 8,
        "i10index": 16,
        "i10index5y": 8,
        "interests": [
            "Optical and Wireless Networks",
            "Sensor Networks",
            "Software Defined Networks",
            "Smart Grid",
            "Smart City"
        ],
        "npubs": 100
    },
    "El-Ghazali Talbi": {
        "citedby": {
            "2017-12-12": 12030
        },
        "email": "@lifl.fr",
        "hindex": 47,
        "hindex5y": 36,
        "i10index": 173,
        "i10index5y": 118,
        "interests": [
            "Combinatorial optimization",
            "High performance computing",
            "metaheuristics",
            "multi-objective optimization"
        ],
        "npubs": 557
    },
    "Elizabeth Jessup": "",
    "Enquan Yan": "",
    "Eric Renault": {
        "affiliation": "Telecom Sudparis",
        "citedby": {
            "2018-04-26": 333
        },
        "email": "@telecom-sudparis.eu",
        "hindex": 10,
        "hindex5y": 7,
        "i10index": 10,
        "i10index5y": 3,
        "interests": [
            "HPC",
            "Virtualization",
            "MANET",
            "VANET",
            "Security"
        ],
        "npubs": 104
    },
    "Erik Saule": {
        "affiliation": "University of North Carolina at Charlotte, USA",
        "citedby": {
            "2017-12-12": 1110
        },
        "email": "@uncc.edu",
        "hindex": 19,
        "hindex5y": 18,
        "i10index": 33,
        "i10index5y": 31,
        "interests": [
            "High Performance Computing",
            "Scheduling",
            "Approximation Algorithms",
            "Multi Objective Optimization",
            "Graph Algorithms"
        ],
        "npubs": 96
    },
    "Fang Liu": "",
    "Fangjin Zhu": "",
    "Federico Silla": {
        "affiliation": "Technical University of Valencia, Spain",
        "citedby": {
            "2017-12-12": 2019
        },
        "email": "@disca.upv.es",
        "hindex": 26,
        "hindex5y": 15,
        "i10index": 48,
        "i10index5y": 25,
        "interests": [
            "interconnection networks",
            "networks on chip",
            "distributed shared-memory systems",
            "GPU virtualization"
        ],
        "npubs": 158
    },
    "Fei Gu": {
        "affiliation": "Beihang University",
        "citedby": {
            "2018-04-26": 24
        },
        "email": "@buaa.edu.cn",
        "hindex": 2,
        "hindex5y": 2,
        "i10index": 0,
        "i10index5y": 0,
        "interests": [
            "computer science"
        ],
        "npubs": 15
    },
    "Feiyi Wang": {
        "affiliation": "Oak Ridge National Laboratory",
        "citedby": {
            "2017-12-12": 1548
        },
        "email": "@ornl.gov",
        "hindex": 21,
        "hindex5y": 16,
        "i10index": 32,
        "i10index5y": 25,
        "interests": [
            "HPC",
            "Parallel I/O",
            "File System & Storage"
        ],
        "npubs": 61
    },
    "Feng Qin": {
        "affiliation": "The Ohio State University, USA",
        "citedby": {
            "2017-12-12": 2523
        },
        "email": "@cse.ohio-state.edu",
        "hindex": 19,
        "hindex5y": 18,
        "i10index": 25,
        "i10index5y": 23,
        "interests": [
            "Operating Systems",
            "Software Reliability",
            "High Performance Computing",
            "Security"
        ],
        "npubs": 43
    },
    "Ferad Zyulkyarov": {
        "affiliation": "Barcelona Supercomputing Center",
        "citedby": {
            "2017-12-12": 277
        },
        "email": "@bsc.es",
        "hindex": 7,
        "hindex5y": 7,
        "i10index": 5,
        "i10index5y": 5,
        "interests": [
            "HPC resiliency",
            "parallel programming",
            "software engineering",
            "non-volatile main memory"
        ],
        "npubs": 24
    },
    "Flavia Delicato": {
        "affiliation": "Federal University of Rio de Janeiro, Brazil",
        "citedby": {
            "2017-12-12": 1449
        },
        "email": "@dcc.ufrj.br",
        "hindex": 20,
        "hindex5y": 18,
        "i10index": 49,
        "i10index5y": 41,
        "interests": [
            "Wireless Sensor Networks",
            "Internet of Things",
            "Middleware",
            "Adaptive Systems"
        ],
        "npubs": 222
    },
    "Gaurav Saxena": "",
    "George Ostrouchov": {
        "affiliation": "Oak Ridge National Laboratory",
        "citedby": {
            "2017-12-12": 960
        },
        "email": "@ornl.gov",
        "hindex": 18,
        "hindex5y": 13,
        "i10index": 26,
        "i10index5y": 17,
        "interests": [
            "Computational Statistics",
            "Scalable Statistical Computing",
            "Data Science"
        ],
        "npubs": 110
    },
    "Gheorghe Mogan": {
        "citedby": {
            "2017-12-12": 126
        },
        "email": "",
        "hindex": 5,
        "hindex5y": 4,
        "i10index": 2,
        "i10index5y": 1,
        "interests": [],
        "npubs": 55
    },
    "Gregory Koenig": "",
    "Guangming Tan": "",
    "Hai Jin": {
        "affiliation": "Huazhong University of Science and Technology",
        "citedby": {
            "2017-12-12": 13196
        },
        "email": "@hust.edu.cn",
        "hindex": 51,
        "hindex5y": 46,
        "i10index": 298,
        "i10index5y": 216,
        "interests": [
            "Parallel and Distributed Computing",
            "Computer Architecture",
            "Cloud Computing",
            "Grid Computing",
            "P2P"
        ],
        "npubs": 1472
    },
    "Hailong Yang": {
        "affiliation": "Beihang University",
        "citedby": {
            "2017-12-12": 503
        },
        "email": "@snnu.edu.cn",
        "hindex": 12,
        "hindex5y": 11,
        "i10index": 17,
        "i10index5y": 12,
        "interests": [
            "fuzzy sets",
            "rough sets",
            "soft sets",
            "uncertainty theory"
        ],
        "npubs": 84
    },
    "Haitao Wang": "",
    "Haitao Zhang": "",
    "Haizhao Luo": "",
    "Hamid Reza Faragardi": {
        "affiliation": "Malardalen University",
        "citedby": {
            "2017-12-12": 136
        },
        "email": "@mdh.se",
        "hindex": 8,
        "hindex5y": 8,
        "i10index": 8,
        "i10index5y": 8,
        "interests": [
            "Cloud Computing",
            "Real-Time Systems",
            "Optimization"
        ],
        "npubs": 23
    },
    "Han Song": "",
    "Han Wu": "",
    "Hanxu Hou": {
        "affiliation": "Dongguan University of Technology",
        "citedby": {
            "2017-12-12": 112
        },
        "email": "@ie.cuhk.edu.hk",
        "hindex": 6,
        "hindex5y": 6,
        "i10index": 2,
        "i10index5y": 2,
        "interests": [
            "Network coding",
            "coding for distributed storage systems",
            "channel coding"
        ],
        "npubs": 36
    },
    "Hao Liang": "",
    "Hao Wang": {
        "affiliation": "Virginia Tech, USA",
        "citedby": {
            "2017-12-12": 1044
        },
        "email": "@vt.edu",
        "hindex": 17,
        "hindex5y": 17,
        "i10index": 24,
        "i10index5y": 23,
        "interests": [
            "Parallel Computing",
            "Distributed System",
            "MPI",
            "GPU Computing",
            "Bioinformatics"
        ],
        "npubs": 44
    },
    "Hao Zhang": "",
    "Hari Subramoni": {
        "affiliation": "The Ohio State University, USA",
        "citedby": {
            "2017-12-12": 1187
        },
        "email": "@cse.ohio-state.edu",
        "hindex": 20,
        "hindex5y": 18,
        "i10index": 29,
        "i10index5y": 26,
        "interests": [
            "High Performance Computing"
        ],
        "npubs": 86
    },
    "Heinz Boehmer": "",
    "Hojin Jung": "",
    "Holger Fröning": {
        "affiliation": "University of Heidelberg, Germany",
        "citedby": {
            "2017-12-12": 453
        },
        "email": "@ziti.uni-heidelberg.de",
        "hindex": 12,
        "hindex5y": 9,
        "i10index": 14,
        "i10index5y": 9,
        "interests": [
            "Computer architecture",
            "future emerging technologies",
            "energy efficiency",
            "GPU Computing",
            "FPGAs"
        ],
        "npubs": 92
    },
    "Hong Bao": "",
    "Honggang Zhou": "",
    "Hossein Fotouhi": {
        "affiliation": "Malardalen University",
        "citedby": {
            "2017-12-12": 260
        },
        "email": "@mdh.se",
        "hindex": 9,
        "hindex5y": 8,
        "i10index": 9,
        "i10index5y": 7,
        "interests": [
            "Wireless Networks",
            "Sensor Systems",
            "Mobility Management",
            "Internet of Things",
            "Software Defined Networking"
        ],
        "npubs": 62
    },
    "Hovhaness A. Harutyunyan": "",
    "Howard J. Siegel": {
        "affiliation": "Colorado State University, USA",
        "citedby": {
            "2017-12-11": 17418
        },
        "email": "@ColoState.edu",
        "hindex": 59,
        "hindex5y": 28,
        "i10index": 234,
        "i10index5y": 79,
        "interests": [],
        "npubs": 665
    },
    "Hua Wang": "",
    "Huadong Ma": {
        "affiliation": "Beijing University of Posts and Telecommunications",
        "citedby": {
            "2017-12-12": 5325
        },
        "email": "",
        "hindex": 37,
        "hindex5y": 31,
        "i10index": 103,
        "i10index5y": 87,
        "interests": [
            "sensor network",
            "multimedia"
        ],
        "npubs": 447
    },
    "Hugo Meyer": {
        "affiliation": "Barcelona Supercomputing Center",
        "citedby": {
            "2017-12-12": 27
        },
        "email": "@uva.nl",
        "hindex": 3,
        "hindex5y": 3,
        "i10index": 0,
        "i10index5y": 0,
        "interests": [
            "Modeling & Simulation",
            "Parallel Computing",
            "Machine Learning",
            "Cloud Computing",
            "Fault Tolerance in HPC"
        ],
        "npubs": 19
    },
    "Hui Li": "",
    "Huwida Said": {
        "citedby": {
            "2017-12-12": 673
        },
        "email": "@zu.ac.ae",
        "hindex": 8,
        "hindex5y": 7,
        "i10index": 7,
        "i10index5y": 7,
        "interests": [
            "Information Security",
            "Forensics",
            "Database Security",
            "VideoGame and Security",
            "Text Mining and Data Analytic"
        ],
        "npubs": 31
    },
    "Hyun-Wook Jin": {
        "affiliation": "Konkuk University, South Korea",
        "citedby": {
            "2017-12-12": 1288
        },
        "email": "@konkuk.ac.kr",
        "hindex": 20,
        "hindex5y": 15,
        "i10index": 38,
        "i10index5y": 22,
        "interests": [],
        "npubs": 122
    },
    "Ioana Banicescu": {
        "affiliation": "Mississippi State University",
        "citedby": {
            "2018-04-19": 986
        },
        "email": "@cse.msstate.edu",
        "hindex": 16,
        "hindex5y": 9,
        "i10index": 25,
        "i10index5y": 8,
        "interests": [
            "parallel algorithms",
            "scientific computing",
            "performance modeling",
            "analysis and optimization"
        ],
        "npubs": 140
    },
    "Ivan B. Djordjevic": {
        "affiliation": "University of Arizona",
        "citedby": {
            "2017-12-12": 7268
        },
        "email": "@ece.arizona.edu",
        "hindex": 43,
        "hindex5y": 31,
        "i10index": 160,
        "i10index5y": 117,
        "interests": [
            "Optical Communications",
            "Channel Coding",
            "Detection",
            "Quantum Error correction",
            "Quantum biology"
        ],
        "npubs": 573
    },
    "James Lin": {
        "affiliation": "Shanghai Jiao Tong University, China",
        "citedby": {
            "2017-12-12": 20
        },
        "email": "@sjtu.edu.cn",
        "hindex": 2,
        "hindex5y": 2,
        "i10index": 1,
        "i10index5y": 1,
        "interests": [
            "High Performance Computing"
        ],
        "npubs": 19
    },
    "James She": {
        "citedby": {
            "2017-12-12": 1046
        },
        "email": "@ust.hk",
        "hindex": 18,
        "hindex5y": 12,
        "i10index": 26,
        "i10index5y": 15,
        "interests": [
            "Social media and computing",
            "Big data analytics and systems",
            "Cyber-Physical media and interactive media",
            "Cloud-assisted media sys"
        ],
        "npubs": 96
    },
    "James Yu": "",
    "Jan Friedrich": "",
    "Javier Aracil": {
        "affiliation": "Naudit HPCN",
        "citedby": {
            "2017-12-12": 3318
        },
        "email": "@etsi.us.es",
        "hindex": 29,
        "hindex5y": 15,
        "i10index": 77,
        "i10index5y": 30,
        "interests": [
            "control no lineal",
            "fundamentos de la ingenieria"
        ],
        "npubs": 231
    },
    "Jay Lofstead": {
        "affiliation": "Sandia National Laboratories, USA",
        "citedby": {
            "2017-12-12": 1370
        },
        "email": "@sandia.gov",
        "hindex": 17,
        "hindex5y": 15,
        "i10index": 23,
        "i10index5y": 20,
        "interests": [
            "Scientific data management"
        ],
        "npubs": 81
    },
    "Jian Qin": "",
    "Jianqiang Zeng": {
        "affiliation": "National University of Defense Technology",
        "citedby": {
            "2017-12-12": 100
        },
        "email": "",
        "hindex": 5,
        "hindex5y": 5,
        "i10index": 3,
        "i10index5y": 2,
        "interests": [],
        "npubs": 18
    },
    "Jianxi Chen": "",
    "Jie Liu": "",
    "Jie Lu": "",
    "Jinmin Yang": "",
    "Jinshu Su": {
        "affiliation": "Science and Technology on Parallel and Distributed Processing Laboratory",
        "citedby": {
            "2017-12-12": 2045
        },
        "email": "",
        "hindex": 20,
        "hindex5y": 17,
        "i10index": 47,
        "i10index5y": 37,
        "interests": [],
        "npubs": 328
    },
    "Joanna Weissenberg": "",
    "Johannes Buyer": "",
    "John Morrison": {
        "affiliation": "University College Cork, Ireland",
        "citedby": {
            "2017-12-12": 1366
        },
        "email": "@cs.ucc.ie",
        "hindex": 16,
        "hindex5y": 12,
        "i10index": 34,
        "i10index5y": 13,
        "interests": [
            "Computer Science"
        ],
        "npubs": 180
    },
    "Jong Youl Choi": {
        "affiliation": "Oak Ridge National Laboratory",
        "citedby": {
            "2017-12-12": 915
        },
        "email": "@ornl.gov",
        "hindex": 16,
        "hindex5y": 12,
        "i10index": 22,
        "i10index5y": 16,
        "interests": [
            "big data science",
            "data intensive computing",
            "data mining"
        ],
        "npubs": 64
    },
    "Jong-Kook Kim": {
        "affiliation": "Korea University, South Korea",
        "citedby": {
            "2017-12-12": 949
        },
        "email": "@korea.ac.kr",
        "hindex": 15,
        "hindex5y": 8,
        "i10index": 18,
        "i10index5y": 7,
        "interests": [],
        "npubs": 57
    },
    "Jordà Polo": {
        "affiliation": "Barcelona Supercomputing Center (BSC)",
        "citedby": {
            "2017-12-12": 544
        },
        "email": "@ac.upc.edu",
        "hindex": 6,
        "hindex5y": 6,
        "i10index": 6,
        "i10index5y": 6,
        "interests": [
            "Distributed Systems",
            "MapReduce",
            "Data Analytics",
            "Performance Management",
            "Genomics"
        ],
        "npubs": 14
    },
    "Jose Fernando Zazo": "",
    "Juan Li": "",
    "Junjie Hou": "",
    "Junnan Li": {
        "citedby": {
            "2018-04-26": 0
        },
        "email": "",
        "hindex": 0,
        "hindex5y": 0,
        "i10index": 0,
        "i10index5y": 0,
        "interests": [],
        "npubs": 1
    },
    "Kaiqi Zhou": "",
    "Kang Feng": "",
    "Kanika Sood": {
        "affiliation": "University Of Oregon",
        "citedby": {
            "2017-12-12": 9
        },
        "email": "@cs.uoregon.edu",
        "hindex": 2,
        "hindex5y": 2,
        "i10index": 0,
        "i10index5y": 0,
        "interests": [
            "High-performance computing",
            "HPC tools"
        ],
        "npubs": 7
    },
    "Kartik Gopalan": {
        "affiliation": "Binghamton University, USA",
        "citedby": {
            "2017-12-12": 3844
        },
        "email": "@binghamton.edu",
        "hindex": 26,
        "hindex5y": 16,
        "i10index": 47,
        "i10index5y": 24,
        "interests": [
            "Virtualization",
            "Distributed Systems",
            "Operating Systems",
            "Networks"
        ],
        "npubs": 116
    },
    "Kartik Joshi": "",
    "Kathryn Mohror": {
        "affiliation": "LLNL",
        "citedby": {
            "2018-01-24": 1027
        },
        "email": "@llnl.gov",
        "hindex": 13,
        "hindex5y": 12,
        "i10index": 18,
        "i10index5y": 14,
        "interests": [],
        "npubs": 86
    },
    "Ke Liu": {
        "affiliation": "Institute of Computing Technology, Chinese Academy of Sciences",
        "citedby": {
            "2017-12-12": 132
        },
        "email": "@ict.ac.cn",
        "hindex": 7,
        "hindex5y": 7,
        "i10index": 5,
        "i10index5y": 5,
        "interests": [
            "3G/4G Mobile Network",
            "TCP/IP",
            "Software-defined Network (SDN)",
            "Data Center Networking"
        ],
        "npubs": 29
    },
    "Kedan Li": "",
    "Kejiao Li": "",
    "Kengo Nakajima": "",
    "Kishore Kothapalli": {
        "affiliation": "International Institute of Information Technology, Hyderabad, India",
        "citedby": {
            "2017-12-12": 818
        },
        "email": "@iiit.ac.in",
        "hindex": 15,
        "hindex5y": 14,
        "i10index": 27,
        "i10index5y": 22,
        "interests": [],
        "npubs": 106
    },
    "Kittirat Thepsutum": "",
    "Kun Wang": "",
    "Kyle Chard": {
        "affiliation": "Computation Institute, University of Chicago and Argonne National Lab, USA",
        "citedby": {
            "2017-12-12": 1144
        },
        "email": "@uchicago.edu",
        "hindex": 19,
        "hindex5y": 18,
        "i10index": 29,
        "i10index5y": 25,
        "interests": [
            "computer science",
            "cloud computing",
            "scientific computing",
            "big data"
        ],
        "npubs": 91
    },
    "Laurence T Yang": {
        "affiliation": "St. Francis Xavier University",
        "citedby": {
            "2017-12-12": 11218
        },
        "email": "@stfx.ca",
        "hindex": 45,
        "hindex5y": 40,
        "i10index": 249,
        "i10index5y": 208,
        "interests": [
            "Parallel and Distributed Computing",
            "Embedded and Ubiquitous Computing",
            "Big Data",
            "Cyber-Physical-Social Systems"
        ],
        "npubs": 3000
    },
    "Lei Dou": "",
    "Lei Ju": {
        "affiliation": "Shandong University",
        "citedby": {
            "2017-12-12": 661
        },
        "email": "@sdu.edu.cn",
        "hindex": 12,
        "hindex5y": 12,
        "i10index": 14,
        "i10index5y": 14,
        "interests": [
            "computer science",
            "embedded systems",
            "real-time systems"
        ],
        "npubs": 82
    },
    "Lena Oden": {
        "affiliation": "Argonne National Laboratory, USA",
        "citedby": {
            "2017-12-12": 105
        },
        "email": "@anl.gov",
        "hindex": 6,
        "hindex5y": 6,
        "i10index": 4,
        "i10index5y": 4,
        "interests": [
            "HPC",
            "GPUs",
            "NVRAM"
        ],
        "npubs": 19
    },
    "Li Ruan": {
        "affiliation": "Beihang University",
        "citedby": {
            "2017-12-12": 159
        },
        "email": "@buaa.edu.cn",
        "hindex": 7,
        "hindex5y": 7,
        "i10index": 6,
        "i10index5y": 6,
        "interests": [
            "File system and Storage",
            "SuperComputing",
            "Cloud Computing",
            "Big Data"
        ],
        "npubs": 10
    },
    "Li Zhang": "",
    "Lian Du": "",
    "Limin Xiao": "",
    "Linbo Zhai": "",
    "Lingyu Zhu": "",
    "Lipeng Wan": {
        "affiliation": "Oak Ridge National Laboratory",
        "citedby": {
            "2017-12-12": 27
        },
        "email": "@ornl.gov",
        "hindex": 3,
        "hindex5y": 3,
        "i10index": 0,
        "i10index5y": 0,
        "interests": [
            "Big Data Management",
            "Parallel and Distributed Storage Systems",
            "High Performance Computing",
            "Non-volatile Memory",
            "Embedded Systems"
        ],
        "npubs": 17
    },
    "Long Li": "",
    "Lu Zhenping": "",
    "Lumpsum Tongsinoot": "",
    "M. Reza Hoseinyfarahabady": {
        "affiliation": "University of Sydney",
        "citedby": {
            "2017-12-12": 158
        },
        "email": "",
        "hindex": 9,
        "hindex5y": 6,
        "i10index": 7,
        "i10index5y": 4,
        "interests": [
            "Cost effictive scheduling and resource allocation in distributed computing systems",
            "Cloud computing env. Stochastic optimi"
        ],
        "npubs": 30
    },
    "Maciej Stasiak": {
        "affiliation": "Poznan University of Technology",
        "citedby": {
            "2017-12-12": 1470
        },
        "email": "",
        "hindex": 20,
        "hindex5y": 16,
        "i10index": 47,
        "i10index5y": 35,
        "interests": [
            "teletraffic"
        ],
        "npubs": 192
    },
    "Madhusudhan Govindaraju": {
        "affiliation": "State University of New York Binghamton",
        "citedby": {
            "2017-05-05": 2720,
            "2017-05-29": 2740
        },
        "email": "@binghamton.edu",
        "hindex": 26,
        "hindex5y": 15,
        "i10index": 48,
        "i10index5y": 21,
        "interests": [
            "Big Data Programming Paradigms and Benchmarking",
            "Open Source Cloud and Big Data technologies",
            "Cyberinfrastructure"
        ],
        "npubs": 129
    },
    "Madhu Mutyam": {
        "affiliation": "Indian Institute of Technology, Madras",
        "citedby": {
            "2017-12-12": 736
        },
        "email": "@cse.iitm.ac.in",
        "hindex": 15,
        "hindex5y": 11,
        "i10index": 21,
        "i10index5y": 12,
        "interests": [
            "Computer Architecture",
            "VLSI CAD"
        ],
        "npubs": 76
    },
    "Manisha Gajbe": {
        "affiliation": "Intel Corporation, USA",
        "citedby": {
            "2017-12-12": 20
        },
        "email": "@ncsa.illinois.edu",
        "hindex": 2,
        "hindex5y": 2,
        "i10index": 1,
        "i10index5y": 1,
        "interests": [
            "HPC",
            "Performance Optimization",
            "Supercomputing"
        ],
        "npubs": 23
    },
    "Manojit Ghose": "",
    "Maode Ma": {
        "citedby": {
            "2017-12-12": 3451
        },
        "email": "",
        "hindex": 29,
        "hindex5y": 25,
        "i10index": 92,
        "i10index5y": 66,
        "interests": [
            "wireless networking and network security"
        ],
        "npubs": 378
    },
    "Mark A. Walkley": "",
    "Mark Hinkle": "",
    "Martin Schulz": {
        "affiliation": "Lawrence Livermore National Laboratory, USA",
        "citedby": {
            "2017-12-12": 6919
        },
        "email": "@llnl.gov",
        "hindex": 44,
        "hindex5y": 37,
        "i10index": 136,
        "i10index5y": 105,
        "interests": [
            "High Performance Computing",
            "Languages and Tools"
        ],
        "npubs": 492
    },
    "Masamichi Takagi": "",
    "Masatoshi Kawai": "",
    "Massimo Marchiori": {
        "citedby": {
            "2017-12-12": 23075
        },
        "email": "@math.unipd.it",
        "hindex": 42,
        "hindex5y": 24,
        "i10index": 73,
        "i10index5y": 40,
        "interests": [
            "Social Systems",
            "Complex Systems",
            "Data Science",
            "Big Data",
            "Network Science"
        ],
        "npubs": 143
    },
    "Matin Hosseini": "",
    "Matthew Fontaine": {
        "affiliation": "University of Northern British Columbia",
        "citedby": {
            "2017-12-12": 1
        },
        "email": "",
        "hindex": 1,
        "hindex5y": 1,
        "i10index": 0,
        "i10index5y": 0,
        "interests": [
            "algorithms",
            "motion planning",
            "robotics",
            "generative systems"
        ],
        "npubs": 1
    },
    "Matthew Wolf": {
        "affiliation": "Oak Ridge National Laboratory",
        "citedby": {
            "2017-12-12": 2011
        },
        "email": "@ornl.gov",
        "hindex": 23,
        "hindex5y": 18,
        "i10index": 45,
        "i10index5y": 34,
        "interests": [
            "HPC",
            "Systems",
            "Computer Science"
        ],
        "npubs": 142
    },
    "Matthieu Dorier": {
        "affiliation": "Argonne National Laboratory, USA",
        "citedby": {
            "2017-12-12": 296
        },
        "email": "@anl.gov",
        "hindex": 7,
        "hindex5y": 7,
        "i10index": 7,
        "i10index5y": 6,
        "interests": [
            "High performance computing",
            "large-scale data management"
        ],
        "npubs": 29
    },
    "Meghrig Terzian": "",
    "Meikang Qiu": {
        "affiliation": "Pace University",
        "citedby": {
            "2017-12-12": 4704
        },
        "email": "@pace.edu",
        "hindex": 35,
        "hindex5y": 34,
        "i10index": 108,
        "i10index5y": 103,
        "interests": [
            "Machine Learning & Big Data",
            "Security & Privacy",
            "Smart Computing & AI",
            "Cloud Computing & IoT",
            "Embedded Sys & Robotics"
        ],
        "npubs": 362
    },
    "Michael Haidl": {
        "affiliation": "University of Muenster",
        "citedby": {
            "2017-12-12": 47
        },
        "email": "@uni-muenster.de",
        "hindex": 4,
        "hindex5y": 4,
        "i10index": 1,
        "i10index5y": 1,
        "interests": [],
        "npubs": 19
    },
    "Michael Petrifke": "",
    "Michel Hack": "",
    "Michela Taufer": {
        "affiliation": "University of Delaware, USA",
        "citedby": {
            "2017-12-12": 1481
        },
        "email": "@udel.edu",
        "hindex": 21,
        "hindex5y": 16,
        "i10index": 43,
        "i10index5y": 32,
        "interests": [
            "Parallel and Distributed Computing",
            "Computational Science",
            "Data-intensive Computing"
        ],
        "npubs": 177
    },
    "Mihai Kocsis": "",
    "Min Si": {
        "affiliation": "Argonne National Laboratory, USA",
        "citedby": {
            "2017-12-12": 84
        },
        "email": "@anl.gov",
        "hindex": 4,
        "hindex5y": 4,
        "i10index": 4,
        "i10index5y": 4,
        "interests": [
            "High Performance Computing",
            "Parallel Programming",
            "Communication Runtime"
        ],
        "npubs": 12
    },
    "Ming Cheung": {
        "citedby": {
            "2018-04-26": 85
        },
        "email": "@ust.hk",
        "hindex": 4,
        "hindex5y": 4,
        "i10index": 2,
        "i10index5y": 2,
        "interests": [
            "Social Network Analysis",
            "Multimedia Big Data"
        ],
        "npubs": 26
    },
    "Mingwei Yang": {
        "affiliation": "University of Arizona",
        "citedby": {
            "2017-12-12": 14
        },
        "email": "@email.arizona.edu",
        "hindex": 2,
        "hindex5y": 2,
        "i10index": 0,
        "i10index5y": 0,
        "interests": [
            "Optical Communication. SDN"
        ],
        "npubs": 6
    },
    "Mohsen Amini Salehi": {
        "affiliation": "University of Louisiana Lafayette, USA",
        "citedby": {
            "2017-12-12": 329
        },
        "email": "@louisiana.edu",
        "hindex": 9,
        "hindex5y": 9,
        "i10index": 8,
        "i10index5y": 8,
        "interests": [
            "Cloud Computing and Big Data"
        ],
        "npubs": 45
    },
    "Muhammad Shafiq": "",
    "Na Pang": "",
    "Nancy Hitschfeld": {
        "affiliation": "University of Chile",
        "citedby": {
            "2017-12-12": 625
        },
        "email": "@dcc.uchile.cl",
        "hindex": 14,
        "hindex5y": 8,
        "i10index": 23,
        "i10index5y": 6,
        "interests": [
            "Geometric modeling",
            "Mesh generation",
            "GPU-computing",
            "Visualization",
            "Comptational sciences"
        ],
        "npubs": 123
    },
    "Naoya Maruyama": {
        "affiliation": "RIKEN AICS, Japan",
        "citedby": {
            "2017-12-12": 1809
        },
        "email": "@acm.org",
        "hindex": 20,
        "hindex5y": 19,
        "i10index": 31,
        "i10index5y": 28,
        "interests": [
            "High Performance Computing",
            "Computer Science"
        ],
        "npubs": 141
    },
    "Nedaa Al Barghuthi": {
        "citedby": {
            "2018-04-26": 157
        },
        "email": "@hct.ac.ae",
        "hindex": 6,
        "hindex5y": 6,
        "i10index": 6,
        "i10index5y": 6,
        "interests": [
            "Information Security"
        ],
        "npubs": 21
    },
    "Nico Sußmann": "",
    "Nicola Cadenelli": {
        "affiliation": "Technical University of Catalonia (UPC) – Barcelona Supercomputing Center (BSC)",
        "citedby": {
            "2017-12-12": 0
        },
        "email": "@bsc.es",
        "hindex": 0,
        "hindex5y": 0,
        "i10index": 0,
        "i10index5y": 0,
        "interests": [
            "Computer Science"
        ],
        "npubs": 1
    },
    "Ninghui Sun": "",
    "Nong Xiao": {
        "affiliation": "National University of Defense Technology",
        "citedby": {
            "2017-12-12": 1492
        },
        "email": "@nudt.edu.cn",
        "hindex": 19,
        "hindex5y": 13,
        "i10index": 38,
        "i10index5y": 18,
        "interests": [
            "Storage",
            "Network computing",
            "Architecture"
        ],
        "npubs": 251
    },
    "Osamu Tatebe": "",
    "Palden Lama": {
        "affiliation": "University of Texas at San Antonio, USA",
        "citedby": {
            "2017-12-12": 517
        },
        "email": "@utsa.edu",
        "hindex": 13,
        "hindex5y": 13,
        "i10index": 15,
        "i10index5y": 15,
        "interests": [
            "Cloud Computing",
            "Big Data",
            "Energy-Aware Computing",
            "Distributed Systems"
        ],
        "npubs": 29
    },
    "Pavan Balaji": {
        "affiliation": "Argonne National Laboratory, USA",
        "citedby": {
            "2017-12-11": 3634
        },
        "email": "@mcs.anl.gov",
        "hindex": 32,
        "hindex5y": 28,
        "i10index": 93,
        "i10index5y": 72,
        "interests": [
            "Parallel and Distributed Computing"
        ],
        "npubs": 343
    },
    "Periklis Andritsos": {
        "citedby": {
            "2017-12-12": 1318
        },
        "email": "@utoronto.ca",
        "hindex": 15,
        "hindex5y": 10,
        "i10index": 18,
        "i10index5y": 13,
        "interests": [
            "Big Data",
            "Clustering",
            "Information Extraction",
            "Schema/Structure Discovery"
        ],
        "npubs": 67
    },
    "Peter K. Jimack": {
        "affiliation": "University of Leeds",
        "citedby": {
            "2017-12-12": 1917
        },
        "email": "@leeds.ac.uk",
        "hindex": 23,
        "hindex5y": 14,
        "i10index": 57,
        "i10index5y": 30,
        "interests": [
            "Scientific Computing"
        ],
        "npubs": 206
    },
    "Pratyush Verma": "",
    "Praveen Alapati": {
        "affiliation": "Indian Institute of Technology, Madras",
        "citedby": {
            "2018-04-26": -1
        },
        "email": "@cse.iitm.ac.in",
        "hindex": 0,
        "hindex5y": 0,
        "i10index": 0,
        "i10index5y": 0,
        "interests": [
            "Concurrent Data Structures",
            "Parallel Algorithms"
        ],
        "npubs": 2
    },
    "Qian Wang": "",
    "Qian2 Zhang": "",
    "Qing Yi": {
        "affiliation": "University of Colorado at Colorado Springs, USA",
        "citedby": {
            "2017-12-12": 877
        },
        "email": "@uccs.edu",
        "hindex": 17,
        "hindex5y": 10,
        "i10index": 22,
        "i10index5y": 12,
        "interests": [
            "Compilers",
            "high performance computing",
            "programming languages"
        ],
        "npubs": 59
    },
    "Qingtian Gan": "",
    "Rahim Rahmani": {
        "affiliation": "Stockholm University",
        "citedby": {
            "2017-12-12": 213
        },
        "email": "@dsv.su.se",
        "hindex": 6,
        "hindex5y": 6,
        "i10index": 5,
        "i10index5y": 5,
        "interests": [
            "Open Distributed Systems",
            "Internet of Things",
            "Distributed data processing",
            "Methods and algorithms for massive data management"
        ],
        "npubs": 63
    },
    "Raimundo Vega": "",
    "Raju Gottumukkala": "",
    "Rakesh Pandey": {
        "affiliation": "Indian Institute of Technology, Guwahati",
        "citedby": {
            "2018-04-26": -1
        },
        "email": "@iitg.ernet.in",
        "hindex": 0,
        "hindex5y": 0,
        "i10index": 0,
        "i10index5y": 0,
        "interests": [
            "Chip Multiprocessor",
            "DRAM",
            "Main Memory",
            "NoC",
            "Application Mapping"
        ],
        "npubs": 1
    },
    "Rami Melhem": {
        "affiliation": "University of Pittsburgh",
        "citedby": {
            "2017-12-12": 11088
        },
        "email": "@cs.pitt.edu",
        "hindex": 54,
        "hindex5y": 29,
        "i10index": 190,
        "i10index5y": 95,
        "interests": [],
        "npubs": 436
    },
    "Raoul Zöllner": "",
    "Ravi Nanjundiah": {
        "affiliation": "Indian Institute of Science",
        "citedby": {
            "2017-12-12": 1693
        },
        "email": "@caos.iisc.ernet.in",
        "hindex": 18,
        "hindex5y": 14,
        "i10index": 36,
        "i10index5y": 21,
        "interests": [
            "monsoons",
            "grid computing",
            "general circulation models",
            "numerical methods",
            "downscaling"
        ],
        "npubs": 138
    },
    "Ravindran Balaraman": {
        "affiliation": "Indian Institute of Technology, Madras",
        "citedby": {
            "2017-12-12": 1652
        },
        "email": "@cse.iitm.ac.in",
        "hindex": 22,
        "hindex5y": 18,
        "i10index": 40,
        "i10index5y": 34,
        "interests": [
            "Reinforcement Learning",
            "Data Mining",
            "Social Network Analysis",
            "Text Analytics"
        ],
        "npubs": 163
    },
    "Rehana Begam": {
        "affiliation": "The University of Texas at San Antonio",
        "citedby": {
            "2017-12-12": 3
        },
        "email": "@utsa.edu",
        "hindex": 1,
        "hindex5y": 1,
        "i10index": 0,
        "i10index5y": 0,
        "interests": [],
        "npubs": 6
    },
    "Renyu Yang": {
        "affiliation": "Beihang University",
        "citedby": {
            "2017-12-12": 153
        },
        "email": "@act.buaa.edu.cn",
        "hindex": 7,
        "hindex5y": 7,
        "i10index": 3,
        "i10index5y": 3,
        "interests": [
            "Cloud Computing",
            "Distributed System",
            "Resource Scheduling",
            "Big Data",
            "Reliability"
        ],
        "npubs": 25
    },
    "Richard Wallace Kenyon": "",
    "Ricky Kwok": {
        "affiliation": "The University of Hong Kong, China",
        "citedby": {
            "2017-12-12": 12471
        },
        "email": "@hku.hk",
        "hindex": 44,
        "hindex5y": 29,
        "i10index": 128,
        "i10index5y": 66,
        "interests": [
            "Parallel and Distributed Computing",
            "Wireless Networks",
            "P2P Systems"
        ],
        "npubs": 365
    },
    "Rishab Gupta": "",
    "Ronald Brightwell": {
        "affiliation": "Sandia National Laboratories, USA",
        "citedby": {
            "2017-12-12": 3496
        },
        "email": "@sandia.gov",
        "hindex": 32,
        "hindex5y": 21,
        "i10index": 76,
        "i10index5y": 51,
        "interests": [
            "computer science"
        ],
        "npubs": 201
    },
    "Rupesh Nasre": "",
    "Ryan Friese": {
        "affiliation": "Pacific Northwest National Laboratory, USA",
        "citedby": {
            "2017-12-12": 190
        },
        "email": "@pnnl.gov",
        "hindex": 8,
        "hindex5y": 8,
        "i10index": 5,
        "i10index5y": 5,
        "interests": [
            "resource allocation",
            "bi-objective optimization",
            "heterogeneous computing",
            "performance modeling"
        ],
        "npubs": 27
    },
    "Ryan Grant": {
        "affiliation": "Sandia National Laboratories, USA",
        "citedby": {
            "2017-12-12": 302
        },
        "email": "@sandia.gov",
        "hindex": 11,
        "hindex5y": 9,
        "i10index": 11,
        "i10index5y": 9,
        "interests": [
            "High Speed Networking",
            "High Performance Computing",
            "Parallel and Distributed Computing"
        ],
        "npubs": 86
    },
    "Saami Rahman": "",
    "Sajal Dash": {
        "affiliation": "Virginia Tech",
        "citedby": {
            "2017-12-12": 0
        },
        "email": "@vt.edu",
        "hindex": 0,
        "hindex5y": 0,
        "i10index": 0,
        "i10index5y": 0,
        "interests": [
            "Big Data Analytics",
            "High Performance Computing"
        ],
        "npubs": 1
    },
    "Salim Hariri": {
        "affiliation": "University of Arizona",
        "citedby": {
            "2017-12-12": 6908
        },
        "email": "",
        "hindex": 30,
        "hindex5y": 21,
        "i10index": 90,
        "i10index5y": 41,
        "interests": [
            "autonomic computing",
            "security",
            "cloud computing"
        ],
        "npubs": 403
    },
    "Sameer Shende": {
        "affiliation": "University of Oregon",
        "citedby": {
            "2017-11-05": 3789
        },
        "email": "@cs.uoregon.edu",
        "hindex": 26,
        "hindex5y": 15,
        "i10index": 59,
        "i10index5y": 26,
        "interests": [
            "Performance Evaluation Tools",
            "Instrumentation",
            "Measurement",
            "Runtime Systems"
        ],
        "npubs": 168
    },
    "Sandeep Madireddy": {
        "affiliation": "Argonne National Laboratory, USA",
        "citedby": {
            "2017-12-12": 20
        },
        "email": "@mcs.anl.gov",
        "hindex": 2,
        "hindex5y": 2,
        "i10index": 1,
        "i10index5y": 1,
        "interests": [
            "Uncertainty Quantification",
            "Machine Learning",
            "Bayesian Statistics",
            "Parallel I/O and File Systems",
            "Solid Mechanics"
        ],
        "npubs": 9
    },
    "Sarunya Pumma": {
        "affiliation": "Virginia Tech",
        "citedby": {
            "2017-12-12": 9
        },
        "email": "@vt.edu",
        "hindex": 1,
        "hindex5y": 1,
        "i10index": 0,
        "i10index5y": 0,
        "interests": [
            "Scalable Deep Learning"
        ],
        "npubs": 7
    },
    "Sathish Vadhiyar": {
        "affiliation": "Indian Institute of Science",
        "citedby": {
            "2017-12-12": 1748
        },
        "email": "@serc.iisc.in",
        "hindex": 18,
        "hindex5y": 11,
        "i10index": 24,
        "i10index5y": 11,
        "interests": [
            "Parallel and grid computing",
            "GPUs",
            "Hybrid computing",
            "Irregular Applications",
            "Climate and weather models"
        ],
        "npubs": 69
    },
    "Sawinder Kaur": "",
    "Scott Klasky": {
        "affiliation": "Oak Ridge National Laboratory, USA",
        "citedby": {
            "2017-12-12": 4816
        },
        "email": "@ornl.gov",
        "hindex": 35,
        "hindex5y": 30,
        "i10index": 105,
        "i10index5y": 84,
        "interests": [
            "Computer Science",
            "Physics",
            "High Performance Computing",
            "data science"
        ],
        "npubs": 301
    },
    "Sergei Gorlatch": {
        "affiliation": "University of Muenster",
        "citedby": {
            "2017-12-12": 2934
        },
        "email": "@wwu.de",
        "hindex": 28,
        "hindex5y": 16,
        "i10index": 74,
        "i10index5y": 30,
        "interests": [],
        "npubs": 298
    },
    "Sergio Lopez-Buedo": {
        "affiliation": "Naudit HPCN",
        "citedby": {
            "2017-12-12": 991
        },
        "email": "@naudit.es",
        "hindex": 15,
        "hindex5y": 11,
        "i10index": 29,
        "i10index5y": 15,
        "interests": [
            "Reconfigurable Computing"
        ],
        "npubs": 85
    },
    "Shanwen Yi": "",
    "Shervin Hajiamini": "",
    "Shinji Sumimoto": "",
    "Shuaiwen Leon Song": {
        "affiliation": "Pacific Northwest National Lab, USA",
        "citedby": {
            "2017-12-12": 1261
        },
        "email": "@pnnl.gov",
        "hindex": 17,
        "hindex5y": 16,
        "i10index": 25,
        "i10index5y": 21,
        "interests": [
            "High Performance Computing",
            "Computer Architecture",
            "Power-Aware Computing"
        ],
        "npubs": 124
    },
    "Shubin Su": "",
    "Shupan Li": "",
    "Sid Suryanarayanan": "",
    "Simon D. Hammond": {
        "affiliation": "Sandia National Laboratories",
        "citedby": {
            "2017-12-12": 754
        },
        "email": "@sandia.gov",
        "hindex": 13,
        "hindex5y": 13,
        "i10index": 16,
        "i10index5y": 14,
        "interests": [
            "High Performance and Distributed Computing"
        ],
        "npubs": 141
    },
    "Simon Garcia de Gonzalo": {
        "affiliation": "University of Illinois at Urbana-Champaign",
        "citedby": {
            "2017-12-12": 25
        },
        "email": "@illinois.edu",
        "hindex": 3,
        "hindex5y": 3,
        "i10index": 1,
        "i10index5y": 1,
        "interests": [
            "HPC",
            "Accelerators",
            "Performance Portability",
            "Heterogeneous Architectures"
        ],
        "npubs": 4
    },
    "Slawomir Hanczewski": {
        "affiliation": "Poznan University of Technology",
        "citedby": {
            "2017-12-12": 233
        },
        "email": "@et.put.poznan.pl",
        "hindex": 10,
        "hindex5y": 9,
        "i10index": 10,
        "i10index5y": 9,
        "interests": [
            "Teletraffic",
            "Performance Evaluation",
            "Communications Networks",
            "Traffic Control"
        ],
        "npubs": 51
    },
    "Song Jiang": {
        "affiliation": "University of Texas, Arlington",
        "citedby": {
            "2017-12-12": 3512
        },
        "email": "@uta.edu",
        "hindex": 31,
        "hindex5y": 25,
        "i10index": 46,
        "i10index5y": 40,
        "interests": [
            "File and storage system",
            "high-performance system",
            "operating syste",
            "m"
        ],
        "npubs": 94
    },
    "Song Wu": {
        "affiliation": "Huazhong University of Science and Technology",
        "citedby": {
            "2017-12-12": 5636
        },
        "email": "@hust.edu.cn",
        "hindex": 23,
        "hindex5y": 20,
        "i10index": 83,
        "i10index5y": 61,
        "interests": [
            "Cloud Compouting",
            "Virtualization"
        ],
        "npubs": 2113
    },
    "Songkuk Kim": {
        "affiliation": "Yonsei University",
        "citedby": {
            "2017-12-12": 714
        },
        "email": "",
        "hindex": 6,
        "hindex5y": 3,
        "i10index": 5,
        "i10index5y": 3,
        "interests": [],
        "npubs": 7
    },
    "Sonia Baker": "",
    "Sonia Ikken": "",
    "Srinivasan Ramesh": {
        "affiliation": "University of Oregon",
        "citedby": {
            "2017-12-12": 0
        },
        "email": "@cs.uoregon.edu",
        "hindex": 0,
        "hindex5y": 0,
        "i10index": 0,
        "i10index5y": 0,
        "interests": [
            "High Performance Computing",
            "Performance Engineering",
            "Performance Modeling",
            "Computational Science"
        ],
        "npubs": 2
    },
    "Sriram Krishnamoorthy": {
        "affiliation": "Pacific Northwest National Lab, USA",
        "citedby": {
            "2017-12-12": 3205
        },
        "email": "@pnnl.gov",
        "hindex": 26,
        "hindex5y": 23,
        "i10index": 61,
        "i10index5y": 51,
        "interests": [
            "High performance computing",
            "runtime systems",
            "fault tolerance",
            "parallel programming models"
        ],
        "npubs": 160
    },
    "Stephen L. Olivier": {
        "affiliation": "Sandia National Laboratories, USA",
        "citedby": {
            "2017-12-12": 738
        },
        "email": "@sandia.gov",
        "hindex": 13,
        "hindex5y": 13,
        "i10index": 15,
        "i10index5y": 14,
        "interests": [
            "Parallel Programming Models",
            "Run Time Systems",
            "OpenMP",
            "Load Balancing",
            "Power-Aware HPC"
        ],
        "npubs": 45
    },
    "Sudeep Pasricha": {
        "affiliation": "Colorado State University, USA",
        "citedby": {
            "2017-12-12": 2645
        },
        "email": "@engr.colostate.edu",
        "hindex": 26,
        "hindex5y": 19,
        "i10index": 61,
        "i10index5y": 49,
        "interests": [
            "Embedded Systems and High Performance Computing",
            "VLSI/CAD",
            "Computer Architecture",
            "Design for Reliability",
            "Low Power",
            "Security"
        ],
        "npubs": 207
    },
    "Sudheer Chunduri": {
        "affiliation": "Argonne National Laboratory, USA",
        "citedby": {
            "2017-12-12": 40
        },
        "email": "@anl.gov",
        "hindex": 4,
        "hindex5y": 4,
        "i10index": 2,
        "i10index5y": 1,
        "interests": [],
        "npubs": 15
    },
    "Sudsanguan Ngamsuriyaroj": {
        "citedby": {
            "2017-12-12": 78
        },
        "email": "@mahidol.ac.th",
        "hindex": 6,
        "hindex5y": 5,
        "i10index": 1,
        "i10index5y": 0,
        "interests": [
            "Security",
            "Cloud computing",
            "Parallel computing"
        ],
        "npubs": 44
    },
    "Sunita Chandrasekaran": {
        "affiliation": "University of Delaware, USA",
        "citedby": {
            "2017-12-12": 233
        },
        "email": "@udel.edu",
        "hindex": 8,
        "hindex5y": 8,
        "i10index": 7,
        "i10index5y": 7,
        "interests": [
            "Programming Models",
            "Compiler/Runtime Framework",
            "GPUs",
            "Embedded Systems"
        ],
        "npubs": 58
    },
    "Suren Byna": {
        "citedby": {
            "2018-03-27": 1203
        },
        "email": "@lbl.gov",
        "hindex": 21,
        "hindex5y": 17,
        "i10index": 37,
        "i10index5y": 31,
        "interests": [
            "Parallel I/O",
            "Data management",
            "energy-efficiency",
            "Heterogeneous runtime"
        ],
        "npubs": 120
    },
    "Sushanta Karmakar": {
        "affiliation": "Indian Institute of Technology, Guwahati",
        "citedby": {
            "2017-12-12": 387
        },
        "email": "@iitg.ernet.in",
        "hindex": 10,
        "hindex5y": 9,
        "i10index": 10,
        "i10index5y": 8,
        "interests": [
            "Distributued Algorithm"
        ],
        "npubs": 90
    },
    "Swagata Sharma": "",
    "Tahar Kechadi": "",
    "Taieb Znati": "",
    "Thomas Nolte": {
        "affiliation": "Malardalen University",
        "citedby": {
            "2017-12-12": 2726
        },
        "email": "@mdh.se",
        "hindex": 28,
        "hindex5y": 22,
        "i10index": 71,
        "i10index5y": 51,
        "interests": [
            "real-time systems",
            "operating systems",
            "embedded systems",
            "networks",
            "distributed systems"
        ],
        "npubs": 367
    },
    "Tianyu Wo": "",
    "Tiffany Connors": "",
    "Tim Mattson": {
        "affiliation": "Intel, USA",
        "citedby": {
            "2017-12-12": 3858
        },
        "email": "@intel.com",
        "hindex": 25,
        "hindex5y": 18,
        "i10index": 45,
        "i10index5y": 29,
        "interests": [
            "Parallel Computing",
            "OpenMP",
            "OpenCL",
            "Graphs as Linear Algebra",
            "Polystore DBMS"
        ],
        "npubs": 110
    },
    "Timothy Hansen": {
        "affiliation": "South Dakota State University, USA",
        "citedby": {
            "2017-12-12": 109
        },
        "email": "@sdstate.edu",
        "hindex": 5,
        "hindex5y": 5,
        "i10index": 2,
        "i10index5y": 2,
        "interests": [
            "Cyber-physical-social systems",
            "Sustainability",
            "Energy management",
            "Optimization",
            "High-performance computing"
        ],
        "npubs": 37
    },
    "Tomas Flouri": "",
    "Tony Maciejewski": {
        "citedby": {
            "2017-12-12": 7395
        },
        "email": "@colostate.edu",
        "hindex": 39,
        "hindex5y": 24,
        "i10index": 124,
        "i10index5y": 71,
        "interests": [
            "Robotics",
            "Computing"
        ],
        "npubs": 404
    },
    "Toshio Endo": {
        "affiliation": "Tokyo Institute of Technology, Japan",
        "citedby": {
            "2017-12-12": 1346
        },
        "email": "@is.titech.ac.jp",
        "hindex": 18,
        "hindex5y": 15,
        "i10index": 28,
        "i10index5y": 23,
        "interests": [
            "Computer Science",
            "High Performance Computing"
        ],
        "npubs": 103
    },
    "Trilce Estrada": {
        "affiliation": "University of New Mexico, USA",
        "citedby": {
            "2017-12-12": 293
        },
        "email": "@cs.unm.edu",
        "hindex": 10,
        "hindex5y": 10,
        "i10index": 10,
        "i10index5y": 10,
        "interests": [],
        "npubs": 42
    },
    "Veera Muangsin": {
        "citedby": {
            "2017-12-12": 36
        },
        "email": "@chula.ac.th",
        "hindex": 4,
        "hindex5y": 2,
        "i10index": 0,
        "i10index5y": 0,
        "interests": [
            "High-Performance Computing",
            "Parallel Computing"
        ],
        "npubs": 12
    },
    "Venkat Durvasulu": {
        "citedby": {
            "2017-12-12": 0
        },
        "email": "@sdstate.edu",
        "hindex": 0,
        "hindex5y": 0,
        "i10index": 0,
        "i10index5y": 0,
        "interests": [
            "Power Systems",
            "Demand Response",
            "Pattern Recognition"
        ],
        "npubs": 2
    },
    "Venkata Kalyan Tavva": "",
    "P. N. Vinayachandran": {
        "affiliation": "Indian Institute of Science",
        "citedby": {
            "2017-12-12": 6577
        },
        "email": "@caos.iisc.ernet.in",
        "hindex": 29,
        "hindex5y": 25,
        "i10index": 41,
        "i10index5y": 39,
        "interests": [
            "oceanography"
        ],
        "npubs": 81
    },
    "Wang Jue": "",
    "Waqar Haque": "",
    "Wei Chen": "",
    "Wei Li": "",
    "Wei2 Wang": {
        "affiliation": "University of Texas at San Antonio",
        "citedby": {
            "2019-01-04": 218
        },
        "email": "@utsa.edu",
        "hindex": 9,
        "hindex5y": 9,
        "i10index": 9,
        "i10index5y": 8,
        "interests": [
            "System software",
            "Computer Architecture",
            "Cloud Computing",
            "Software Engineering"
        ],
        "npubs": 20
    },
    "Wei Zhang": {
        "affiliation": "IBM T.J.Watson Research Center",
        "citedby": {
            "2017-12-17": 608
        },
        "email": "@us.ibm.com",
        "hindex": 11,
        "hindex5y": 11,
        "i10index": 11,
        "i10index5y": 11,
        "interests": [
            "Computer Systems",
            "Software Engineering",
            "Concurrent Programming"
        ],
        "npubs": 22
    },
    "Wei Zhou": "",
    "Weichen Qi": "",
    "Weikuan Yu": {
        "affiliation": "Florida State University, USA",
        "citedby": {
            "2017-12-12": 2095
        },
        "email": "@cs.fsu.edu",
        "hindex": 26,
        "hindex5y": 19,
        "i10index": 49,
        "i10index5y": 37,
        "interests": [
            "Computer Systems",
            "Architecture",
            "Data Analytics",
            "Scientific Computing"
        ],
        "npubs": 127
    },
    "Weiqi Dai": {
        "affiliation": "Huazhong University of Science and Technology",
        "citedby": {
            "2017-12-12": 79
        },
        "email": "@hust.edu.cn",
        "hindex": 5,
        "hindex5y": 5,
        "i10index": 2,
        "i10index5y": 2,
        "interests": [
            "云安全，可信计算，虚拟化安全，可信SDN"
        ],
        "npubs": 19
    },
    "Weizhong Qiang": "",
    "Wen Jiang": "",
    "Wen-Mei Hwu": {
        "affiliation": "University of Illinois",
        "citedby": {
            "2019-01-11": 20473
        },
        "email": "@illinois.edu",
        "hindex": 68,
        "hindex5y": 33,
        "i10index": 198,
        "i10index5y": 101,
        "interests": [
            "Computer Architecture",
            "Complier",
            "Parallel Computing",
            "Run-Time Systems",
            "Cognitive Computing Systems"
        ],
        "npubs": 445
    },
    "Wenjing Rong": "",
    "Wu Feng": {
        "affiliation": "Virginia Tech",
        "citedby": {
            "2017-12-12": 8501
        },
        "email": "@vt.edu",
        "hindex": 46,
        "hindex5y": 34,
        "i10index": 157,
        "i10index5y": 101,
        "interests": [
            "Parallel Computing",
            "Green Supercomputing",
            "Heterogeneous Computing",
            "Run-Time Systems",
            "Bioinformatics"
        ],
        "npubs": 390
    },
    "Xi Li": {
        "affiliation": "University of Science and Technology of China",
        "citedby": {
            "2017-12-12": 342
        },
        "email": "@ustc.edu.cn",
        "hindex": 11,
        "hindex5y": 11,
        "i10index": 14,
        "i10index5y": 13,
        "interests": [],
        "npubs": 36
    },
    "Xiangzhan Yu": "",
    "Xianglan Chen": "",
    "Xiaohong Huang": "",
    "Xiaohua Meng": "",
    "Xiaolong Cui": {
        "affiliation": "University of Pittsburgh",
        "citedby": {
            "2017-12-12": 21
        },
        "email": "@cs.pitt.edu",
        "hindex": 2,
        "hindex5y": 2,
        "i10index": 1,
        "i10index5y": 1,
        "interests": [
            "Parallel computing",
            "distributed systems",
            "fault tolerance"
        ],
        "npubs": 7
    },
    "Xiaoyi Lu": {
        "affiliation": "The Ohio State University, USA",
        "citedby": {
            "2017-12-12": 765
        },
        "email": "@cse.ohio-state.edu",
        "hindex": 15,
        "hindex5y": 15,
        "i10index": 24,
        "i10index5y": 24,
        "interests": [
            "Big Data",
            "Parallel Computing",
            "High Performance Computing",
            "Virtualization",
            "Cloud Computing"
        ],
        "npubs": 96
    },
    "Xin Li": "",
    "Xin Yuan": {
        "affiliation": "Florida State University, USA",
        "citedby": {
            "2017-12-12": 2533
        },
        "email": "@cs.fsu.edu",
        "hindex": 27,
        "hindex5y": 15,
        "i10index": 51,
        "i10index5y": 26,
        "interests": [
            "Parallel and Distributed Systems",
            "Computer networks",
            "Interconnection networks",
            "Communication Optimizations",
            "Runtime systems"
        ],
        "npubs": 105
    },
    "Xingbo Wu": {
        "affiliation": "University of Texas at Arlington",
        "citedby": {
            "2017-12-12": 61
        },
        "email": "@mavs.uta.edu",
        "hindex": 4,
        "hindex5y": 4,
        "i10index": 1,
        "i10index5y": 1,
        "interests": [
            "Computer Systems"
        ],
        "npubs": 8
    },
    "Xu Li": "",
    "Xuehai Zhou": "",
    "Xueqi Li": {
        "affiliation": "Institute of Computing Technology, Chinese Academy of Sciences",
        "citedby": {
            "2017-12-12": 30
        },
        "email": "@ucdavis.edu",
        "hindex": 3,
        "hindex5y": 3,
        "i10index": 1,
        "i10index5y": 1,
        "interests": [],
        "npubs": 11
    },
    "Yandong Wang": {
        "affiliation": "IBM T.J Watson Research",
        "citedby": {
            "2017-09-09": 463,
            "2017-09-20": 467
        },
        "email": "@us.ibm.com",
        "hindex": 12,
        "hindex5y": 12,
        "i10index": 14,
        "i10index5y": 14,
        "interests": [
            "Big Data",
            "NoSQL stores",
            "Machine Learning"
        ],
        "npubs": 20
    },
    "Yanfei Guo": {
        "affiliation": "Argonne National Laboratory, USA",
        "citedby": {
            "2017-12-12": 239
        },
        "email": "@anl.gov",
        "hindex": 9,
        "hindex5y": 9,
        "i10index": 8,
        "i10index5y": 8,
        "interests": [
            "Programming Model and Runtime Systems",
            "HPC Systems",
            "Cloud Computing",
            "MapReduce and Big Data Processing",
            "Autonomic Computing in V"
        ],
        "npubs": 22
    },
    "Yang Li": "",
    "Yangyang Gao": "",
    "Yanjie Wei": {
        "affiliation": "Shenzhen Institute of Advanced Technology, China",
        "citedby": {
            "2017-12-12": 304
        },
        "email": "@siat.ac.cn",
        "hindex": 11,
        "hindex5y": 10,
        "i10index": 14,
        "i10index5y": 11,
        "interests": [
            "Computational Biology (protein folding",
            "protein structure prediction",
            "gene classification and analysis"
        ],
        "npubs": 39
    },
    "Yanpei Zhu": "",
    "Yidan Wang": "",
    "Yong Cao": "",
    "Yonghong Hu": "",
    "Yongle Chen": "",
    "Yongqiang Wang": "",
    "Yongtao Zhou": "",
    "Yongxin Zhu": {
        "affiliation": "Shanghai Jiao Tong University",
        "citedby": {
            "2017-12-12": 906
        },
        "email": "@sjtu.edu.cn",
        "hindex": 16,
        "hindex5y": 14,
        "i10index": 28,
        "i10index5y": 21,
        "interests": [],
        "npubs": 226
    },
    "Young Im Cho": "",
    "Yu Zhang": "",
    "Yufei Ren": {
        "affiliation": "IBM T. J. Watson Research Center",
        "citedby": {
            "2017-12-12": 86
        },
        "email": "@us.ibm.com",
        "hindex": 5,
        "hindex5y": 5,
        "i10index": 3,
        "i10index5y": 3,
        "interests": [
            "System Performance",
            "RDMA",
            "Storage",
            "Parallel Programming"
        ],
        "npubs": 21
    },
    "Yuhui Deng": {
        "affiliation": "Jinan University and Institute of Computing",
        "citedby": {
            "2017-12-12": 557
        },
        "email": "@jnu.edu.cn",
        "hindex": 13,
        "hindex5y": 12,
        "i10index": 15,
        "i10index5y": 14,
        "interests": [
            "Green computing",
            "Information storage",
            "Cluster computing",
            "Cloud computing"
        ],
        "npubs": 84
    },
    "Yunchun Li": {
        "affiliation": "Beihang university",
        "citedby": {
            "2017-12-12": 66
        },
        "email": "@email.arizona.edu",
        "hindex": 5,
        "hindex5y": 5,
        "i10index": 1,
        "i10index5y": 1,
        "interests": [
            "Autonomous Systems",
            "Hybrid Systems",
            "Estimation",
            "Distributed Systems",
            "Sampled Data Control"
        ],
        "npubs": 27
    },
    "Yunquan Zhang": {
        "affiliation": "Chinese Academy of Sciences, China",
        "citedby": {
            "2017-12-12": 734
        },
        "email": "@ict.ac.cn",
        "hindex": 13,
        "hindex5y": 12,
        "i10index": 20,
        "i10index5y": 17,
        "interests": [
            "parallel computing",
            "parallel programming",
            "parallel computational model"
        ],
        "npubs": 156
    },
    "Zahir Tari": {
        "affiliation": "RMIT",
        "citedby": {
            "2017-12-12": 3860
        },
        "email": "@rmit.edu.au",
        "hindex": 31,
        "hindex5y": 21,
        "i10index": 102,
        "i10index5y": 49,
        "interests": [
            "Distributed Systems",
            "Performance",
            "Security",
            "Reliability"
        ],
        "npubs": 440
    },
    "Zheng Zhang": "",
    "Zhengguo Chen": {
        "affiliation": "national university of Defense technology",
        "citedby": {
            "2017-12-12": 2
        },
        "email": "@pitt.edu",
        "hindex": 1,
        "hindex5y": 1,
        "i10index": 0,
        "i10index5y": 0,
        "interests": [
            "计算机科学"
        ],
        "npubs": 6
    },
    "Zhenxue He": "",
    "Zhiguang Chen": "",
    "Zhihui Du": {
        "affiliation": "Dept. of Computer Science and Technology, Tsinghua University, Beijing",
        "citedby": {
            "2017-12-12": 10709
        },
        "email": "@tsinghua.edu.cn",
        "hindex": 43,
        "hindex5y": 42,
        "i10index": 90,
        "i10index5y": 81,
        "interests": [
            "High Performance Computing",
            "Energy Efficient Computing",
            "Parallel Computing",
            "Performance Optimization",
            "MPI， Computational Scien"
        ],
        "npubs": 271
    },
    "Zhiling Lan": {
        "affiliation": "Illinois Institute of Technology, USA",
        "citedby": {
            "2017-12-12": 1832
        },
        "email": "@iit.edu",
        "hindex": 27,
        "hindex5y": 21,
        "i10index": 53,
        "i10index5y": 43,
        "interests": [
            "parallel and distributed computing",
            "cluster scheduling",
            "data analytics",
            "power efficiency",
            "fault tolerance"
        ],
        "npubs": 116
    },
    "Zhipeng Tan": "",
    "Zhisheng Huo": "",
    "Zhiyi Huang": {
        "affiliation": "University of Otago, New Zealand",
        "citedby": {
            "2017-12-12": 761
        },
        "email": "@cs.otago.ac.nz",
        "hindex": 16,
        "hindex5y": 11,
        "i10index": 25,
        "i10index5y": 14,
        "interests": [
            "Parallel Computing"
        ],
        "npubs": 114
    },
    "Zhonghai Zhang": {
        "affiliation": "Institute of Computing Technology, Chinese Academy of Sciences",
        "citedby": {
            "2017-12-12": 4973
        },
        "email": "@chem.ecnu.edu.cn",
        "hindex": 33,
        "hindex5y": 29,
        "i10index": 61,
        "i10index5y": 60,
        "interests": [],
        "npubs": 98
    },
    "Zhonghua Lu": "",
    "Zhoujie Zhang": "",
    "Zhuan Chen": {
        "affiliation": "University of Rochester, USA",
        "citedby": {
            "2017-12-12": 106
        },
        "email": "@cs.rochester.edu",
        "hindex": 4,
        "hindex5y": 4,
        "i10index": 1,
        "i10index5y": 1,
        "interests": [
            "Computer Systems"
        ],
        "npubs": 10
    },
    "Zijun Wang": ""
}
