# Supplementary material for: A survey of accepted authors in computer systems conferences
Source: PeerJ Comput Sci. 2020 Sep 28;6:e299. doi: 10.7717/peerj-cs.299 (PMC7924675; doi:10.7717/peerj-cs.299)
Supplement: Supplemental Information 2 — This is a snapshot of the github repository that includes the data and source code required to reproduce this paper (except for confidential survey data). The snapshot represents commit 6663a253f1ac4dc351a78ccc74c0de80c7cc06ad of http://github.com/eitanf/sysconf. The most pertinent article files are under pubs/diversity-survey/. [file peerj-cs-06-299-s002.bz2 › sysconf/data/authors/NSDI.json]

{
    "Aaron Harlap": {
        "citedby": {
            "2017-03-22": 1
        },
        "email": "@andrew.cmu.edu",
        "hindex": 1,
        "hindex5y": 1,
        "i10index": 0,
        "i10index5y": 0,
        "interests": [
            "Cloud Computing",
            "Machine Learning"
        ],
        "npubs": 5
    },
    "Adam Wierman": {
        "affiliation": "California Institute of Technology",
        "citedby": {
            "2017-03-15": 4161
        },
        "email": "@caltech.edu",
        "hindex": 33,
        "hindex5y": 28,
        "i10index": 61,
        "i10index5y": 57,
        "interests": [
            "Data Centers",
            "Online Algorithms",
            "Stochastic Networks",
            "Electricity Markets",
            "Network Economics"
        ],
        "npubs": 95
    },
    "Aditya Akella": {
        "affiliation": "University of Wisconsin-Madison",
        "citedby": {
            "2017-03-15": 7664
        },
        "email": "@cs.wisc.edu",
        "hindex": 40,
        "hindex5y": 36,
        "i10index": 76,
        "i10index5y": 63,
        "interests": [
            "Computer Networks",
            "Networking",
            "Computer Systems",
            "Systems",
            "Communications"
        ],
        "npubs": 216
    },
    "Akhilesh Chaganti": {
        "citedby": {
            "2017-03-22": 1
        },
        "email": "@cs.stonybrook.edu",
        "hindex": 1,
        "hindex5y": 1,
        "i10index": 0,
        "i10index5y": 0,
        "interests": [
            "Distributed Systems",
            "File Systems",
            "Storage",
            "Operating Systems"
        ],
        "npubs": 4
    },
    "Alex C. Snoeren": {
        "citedby": {
            "2017-03-22": 8745
        },
        "email": "@cs.ucsd.edu",
        "hindex": 41,
        "hindex5y": 29,
        "i10index": 87,
        "i10index5y": 62,
        "interests": [
            "Networking",
            "Distributed Systems",
            "Security",
            "wireless networks"
        ],
        "npubs": 144
    },
    "Alex Horn": "",
    "Alexander Essanian": "",
    "Ali Kheradmand": {
        "citedby": {
            "2018-01-11": 15
        },
        "email": "@illinois.edu",
        "hindex": 2,
        "hindex5y": 2,
        "i10index": 1,
        "i10index5y": 1,
        "interests": [],
        "npubs": 3
    },
    "Amar Phanishayee": {
        "citedby": {
            "2017-03-22": 1445
        },
        "email": "@cs.cmu.edu",
        "hindex": 10,
        "hindex5y": 9,
        "i10index": 11,
        "i10index5y": 9,
        "interests": [
            "Distributed Systems",
            "Networking",
            "Operating Systems"
        ],
        "npubs": 33
    },
    "Amy Ousterhout": {
        "citedby": {
            "2018-01-11": 183
        },
        "email": "@mit.edu",
        "hindex": 2,
        "hindex5y": 2,
        "i10index": 1,
        "i10index5y": 1,
        "interests": [],
        "npubs": 3
    },
    "Amy Tai": {
        "citedby": {
            "2017-03-22": 4
        },
        "email": "@cs.princeton.edu",
        "hindex": 1,
        "hindex5y": 1,
        "i10index": 0,
        "i10index5y": 0,
        "interests": [
            "Distributed Systems",
            "Databases"
        ],
        "npubs": 3
    },
    "Andrea Arpaci-Dusseau": {
        "affiliation": "University of Wisconsin—Madison",
        "citedby": {
            "2017-03-15": 8802
        },
        "email": "@cs.wisc.edu",
        "hindex": 50,
        "hindex5y": 29,
        "i10index": 90,
        "i10index5y": 62,
        "interests": [
            "Operating Systems",
            "File Systems",
            "Storage Systems"
        ],
        "npubs": 192
    },
    "Andreas Haeberlen": {
        "citedby": {
            "2017-03-22": 3681
        },
        "email": "@cis.upenn.edu",
        "hindex": 28,
        "hindex5y": 23,
        "i10index": 45,
        "i10index5y": 36,
        "interests": [
            "Distributed systems",
            "Security"
        ],
        "npubs": 98
    },
    "Andrew Warfield": {
        "citedby": {
            "2017-03-22": 14268
        },
        "email": "@cs.ubc.ca",
        "hindex": 25,
        "hindex5y": 21,
        "i10index": 35,
        "i10index5y": 32,
        "interests": [
            "Operating Systems",
            "Security",
            "Virtualization",
            "Storage",
            "Networking"
        ],
        "npubs": 85
    },
    "Anees Shaikh": {
        "affiliation": "Google",
        "citedby": {
            "2017-03-15": 4892
        },
        "email": "@google.com",
        "hindex": 36,
        "hindex5y": 25,
        "i10index": 59,
        "i10index5y": 39,
        "interests": [
            "computer networks",
            "content distribution",
            "cloud computing"
        ],
        "npubs": 144
    },
    "Anfu Zhou": "",
    "Ang Chen": {
        "citedby": {
            "2017-03-22": 110
        },
        "email": "@cis.upenn.edu",
        "hindex": 5,
        "hindex5y": 5,
        "i10index": 3,
        "i10index5y": 3,
        "interests": [
            "Distributed Systems",
            "Security",
            "Network Measurement"
        ],
        "npubs": 16
    },
    "Anirudh Badam": {
        "affiliation": "Microsoft",
        "citedby": {
            "2017-03-15": 346
        },
        "email": "@microsoft.com",
        "hindex": 8,
        "hindex5y": 8,
        "i10index": 7,
        "i10index5y": 7,
        "interests": [
            "Operating Systems",
            "Distributed Systems",
            "Computer Networks"
        ],
        "npubs": 34
    },
    "Anirudh Sivaraman": {
        "citedby": {
            "2017-03-22": 340
        },
        "email": "@mit.edu",
        "hindex": 9,
        "hindex5y": 9,
        "i10index": 9,
        "i10index5y": 9,
        "interests": [
            "Programmable Routers",
            "Computer Networks"
        ],
        "npubs": 21
    },
    "Anja Feldmann": {
        "affiliation": "Technische Universität Berlin",
        "citedby": {
            "2017-03-15": 14180
        },
        "email": "@net.t-labs.tu-berlin.de",
        "hindex": 58,
        "hindex5y": 40,
        "i10index": 125,
        "i10index5y": 95,
        "interests": [
            "Networking",
            "Network Measurement",
            "Network Management",
            "Computer Networks"
        ],
        "npubs": 276
    },
    "Ankit Singla": {
        "affiliation": "ETH Zurich",
        "citedby": {
            "2017-03-15": 1183
        },
        "email": "@inf.ethz.ch",
        "hindex": 13,
        "hindex5y": 13,
        "i10index": 13,
        "i10index5y": 13,
        "interests": [
            "Computer Networks"
        ],
        "npubs": 19
    },
    "Ankur Dave": {
        "citedby": {
            "2017-03-22": 2292
        },
        "email": "@eecs.berkeley.edu",
        "hindex": 7,
        "hindex5y": 7,
        "i10index": 6,
        "i10index5y": 6,
        "interests": [
            "Systems",
            "Databases"
        ],
        "npubs": 11
    },
    "Anran Wang": {
        "citedby": {
            "2017-03-22": 55
        },
        "email": "@cs.washington.edu",
        "hindex": 3,
        "hindex5y": 3,
        "i10index": 2,
        "i10index5y": 2,
        "interests": [
            "Mobile computing",
            "Computer communications"
        ],
        "npubs": 5
    },
    "Antoine Kaufmann": {
        "citedby": {
            "2017-03-22": 45
        },
        "email": "@cs.washington.edu",
        "hindex": 4,
        "hindex5y": 4,
        "i10index": 1,
        "i10index5y": 1,
        "interests": [
            "Operating Systems"
        ],
        "npubs": 14
    },
    "Arjun Roy": {
        "citedby": {
            "2017-03-22": 203
        },
        "email": "@eng.ucsd.edu",
        "hindex": 3,
        "hindex5y": 3,
        "i10index": 3,
        "i10index5y": 3,
        "interests": [
            "Datacenter networking"
        ],
        "npubs": 6
    },
    "Arvind Krishnamurthy": {
        "citedby": {
            "2017-03-22": 11097
        },
        "email": "@cs.washington.edu",
        "hindex": 54,
        "hindex5y": 40,
        "i10index": 113,
        "i10index5y": 81,
        "interests": [
            "Distributed Systems",
            "Networking",
            "Security",
            "Systems"
        ],
        "npubs": 229
    },
    "Ashish Kapoor": {
        "citedby": {
            "2017-03-22": 3795
        },
        "email": "@microsoft.com",
        "hindex": 28,
        "hindex5y": 27,
        "i10index": 66,
        "i10index5y": 56,
        "interests": [
            "Robotics",
            "Machine Learning",
            "Artificial Intelligence",
            "Computer Vision",
            "Human Computer Interaction"
        ],
        "npubs": 161
    },
    "Ashutosh Dhekne": {
        "citedby": {
            "2017-03-22": 101
        },
        "email": "@illinois.edu",
        "hindex": 3,
        "hindex5y": 3,
        "i10index": 3,
        "i10index5y": 3,
        "interests": [
            "Wireless",
            "Mobility"
        ],
        "npubs": 14
    },
    "Aurojit Panda": {
        "citedby": {
            "2017-03-22": 855
        },
        "email": "@cs.nyu.edu",
        "hindex": 15,
        "hindex5y": 15,
        "i10index": 16,
        "i10index5y": 15,
        "interests": [
            "Distributed Systems",
            "Networking",
            "Cluster Computing"
        ],
        "npubs": 36
    },
    "Austin Duffield": "",
    "Azzam Alsudais": {
        "citedby": {
            "2017-03-22": 0
        },
        "email": "@colorado.edu",
        "hindex": 0,
        "hindex5y": 0,
        "i10index": 0,
        "i10index5y": 0,
        "interests": [
            "Computer Networks"
        ],
        "npubs": 1
    },
    "Boon Thau Loo": {
        "affiliation": "University of Pennsylvania",
        "citedby": {
            "2017-02-02": 5918,
            "2017-03-20": 5978,
            "2017-03-31": 6015,
            "2017-04-23": 6091,
            "2017-04-28": 6098,
            "2017-05-14": 6113
        },
        "email": "@cis.upenn.edu",
        "hindex": 31,
        "hindex5y": 26,
        "i10index": 79,
        "i10index5y": 71,
        "interests": [
            "Databases",
            "networking",
            "distributed systems"
        ],
        "npubs": 211
    },
    "Brennan Shacklett": "",
    "Brent Chun": {
        "citedby": {
            "2017-03-22": 7
        },
        "email": "@cycu.edu.tw",
        "hindex": 1,
        "hindex5y": 1,
        "i10index": 0,
        "i10index5y": 0,
        "interests": [],
        "npubs": 8
    },
    "Catherine Yun": "",
    "Changho Hwang": {
        "citedby": {
            "2018-10-11": 3
        },
        "email": "@kaist.ac.kr",
        "hindex": 1,
        "hindex5y": 1,
        "i10index": 0,
        "i10index5y": 0,
        "interests": [
            "Machine Learning",
            "Networked Systems",
            "GPU"
        ],
        "npubs": 2
    },
    "Changhoon Kim": {
        "citedby": {
            "2017-03-22": 4103
        },
        "email": "@barefootnetworks.com",
        "hindex": 22,
        "hindex5y": 18,
        "i10index": 34,
        "i10index5y": 29,
        "interests": [
            "Computer Network",
            "Distributed Systems",
            "Cloud Computing"
        ],
        "npubs": 207
    },
    "Cheng Chen": "",
    "Chern Cheah": "",
    "Chris Lesniewski-Lass": "",
    "Christopher J. Rossbach": {
        "citedby": {
            "2017-03-22": 1232,
            "2017-04-27": 1269,
            "2017-05-07": 1278
        },
        "email": "@cs.utexas.edu",
        "hindex": 14,
        "hindex5y": 12,
        "i10index": 14,
        "i10index5y": 12,
        "interests": [
            "Operating Systems",
            "Virtualization",
            "Concurrency",
            "Heterogeneity",
            "Architecture"
        ],
        "npubs": 41
    },
    "Chunming Qiao": {
        "citedby": {
            "2017-03-22": 20204
        },
        "email": "",
        "hindex": 68,
        "hindex5y": 33,
        "i10index": 234,
        "i10index5y": 116,
        "interests": [
            "network protocols",
            "network architectures",
            "optical networks",
            "connected vehicles",
            "resilient systems"
        ],
        "npubs": 533
    },
    "Cody Littley": "",
    "Cole Schlesinger": {
        "citedby": {
            "2017-03-22": 814
        },
        "email": "@schlesinger.tech",
        "hindex": 6,
        "hindex5y": 6,
        "i10index": 6,
        "i10index5y": 6,
        "interests": [
            "Programming Languages",
            "Networking",
            "Formal Verification"
        ],
        "npubs": 7
    },
    "Dahlia Malkhi": {
        "affiliation": "VMware",
        "citedby": {
            "2017-03-15": 7534
        },
        "email": "",
        "hindex": 46,
        "hindex5y": 24,
        "i10index": 98,
        "i10index5y": 59,
        "interests": [
            "algorithmic aspects of reliable and secure distributed systems"
        ],
        "npubs": 193
    },
    "Dan Boneh": {
        "citedby": {
            "2017-03-22": 54556
        },
        "email": "@cs.stanford.edu",
        "hindex": 96,
        "hindex5y": 72,
        "i10index": 204,
        "i10index5y": 183,
        "interests": [
            "Cryptography",
            "Computer Security",
            "Computer Science Theory"
        ],
        "npubs": 358
    },
    "Daniel Crankshaw": {
        "citedby": {
            "2017-03-22": 366
        },
        "email": "@cs.berkeley.edu",
        "hindex": 4,
        "hindex5y": 4,
        "i10index": 3,
        "i10index5y": 3,
        "interests": [],
        "npubs": 9
    },
    "Daniel Firestone": {
        "citedby": {
            "2017-03-22": 30
        },
        "email": "@dmfcomputing.com",
        "hindex": 1,
        "hindex5y": 1,
        "i10index": 1,
        "i10index5y": 1,
        "interests": [
            "Networking",
            "Cloud",
            "Operating Systems",
            "Distributed Systems",
            "Virtualization"
        ],
        "npubs": 3
    },
    "Daniel Reiter Horn": "",
    "Daniel S. Berger": {
        "citedby": {
            "2017-03-22": 64
        },
        "email": "@cs.uni-kl.de",
        "hindex": 3,
        "hindex5y": 3,
        "i10index": 2,
        "i10index5y": 2,
        "interests": [
            "performance modeling",
            "caching networks",
            "queueing networks"
        ],
        "npubs": 16
    },
    "Dave Maltz": {
        "affiliation": "Microsoft",
        "citedby": {
            "2017-03-15": 47443
        },
        "email": "@microsoft.com",
        "hindex": 54,
        "hindex5y": 40,
        "i10index": 93,
        "i10index5y": 66,
        "interests": [
            "networking",
            "data centers",
            "data mining"
        ],
        "npubs": 186
    },
    "David Choffnes": {
        "affiliation": "Northeastern University",
        "citedby": {
            "2017-03-15": 2459
        },
        "email": "@ccs.neu.edu",
        "hindex": 22,
        "hindex5y": 20,
        "i10index": 31,
        "i10index5y": 28,
        "interests": [
            "Networking",
            "Distributed Systems",
            "Privacy",
            "Mobile",
            "Security"
        ],
        "npubs": 84
    },
    "David Wetherall": {
        "affiliation": "Google",
        "citedby": {
            "2017-03-15": 27139
        },
        "email": "@uw.edu",
        "hindex": 72,
        "hindex5y": 52,
        "i10index": 139,
        "i10index5y": 109,
        "interests": [
            "networking",
            "mobile computing",
            "wireless",
            "distributed systems"
        ],
        "npubs": 258
    },
    "Deepak Ganesan": {
        "affiliation": "University of Massachusetts Amherst",
        "citedby": {
            "2017-03-15": 10207
        },
        "email": "@cs.umass.edu",
        "hindex": 36,
        "hindex5y": 34,
        "i10index": 61,
        "i10index5y": 55,
        "interests": [
            "Wearable and Sensor computing",
            "Mobile systems",
            "Backscatter communication",
            "Mobile health"
        ],
        "npubs": 115
    },
    "Deepak Vasisht": {
        "citedby": {
            "2017-03-22": 146
        },
        "email": "@mit.edu",
        "hindex": 5,
        "hindex5y": 5,
        "i10index": 5,
        "i10index5y": 5,
        "interests": [
            "Machine Learning",
            "Wireless Networks"
        ],
        "npubs": 13
    },
    "Devavrat Shah": {
        "citedby": {
            "2017-03-22": 11719
        },
        "email": "@mit.edu",
        "hindex": 55,
        "hindex5y": 42,
        "i10index": 143,
        "i10index5y": 105,
        "interests": [
            "statistical inference",
            "networks",
            "algorithms",
            "communications"
        ],
        "npubs": 301
    },
    "Dimitris Konomis": "",
    "Dina Katabi": {
        "citedby": {
            "2017-03-22": 17756
        },
        "email": "@ai.mit.edu",
        "hindex": 55,
        "hindex5y": 45,
        "i10index": 93,
        "i10index5y": 84,
        "interests": [
            "Networks",
            "Wireless",
            "Network Coding"
        ],
        "npubs": 214
    },
    "Dinesh Bharadia": {
        "citedby": {
            "2017-03-22": 2177
        },
        "email": "@ucsd.edu",
        "hindex": 13,
        "hindex5y": 13,
        "i10index": 14,
        "i10index5y": 14,
        "interests": [
            "Wireless- Communication- Signal Processing-Full Duplex- Relay"
        ],
        "npubs": 35
    },
    "Donghwi Kim": {
        "citedby": {
            "2018-01-11": 18
        },
        "email": "@kaist.ac.kr",
        "hindex": 2,
        "hindex5y": 2,
        "i10index": 1,
        "i10index5y": 1,
        "interests": [
            "Mobile Systems",
            "Mobile Computing"
        ],
        "npubs": 3
    },
    "Dongsu Han": {
        "citedby": {
            "2017-03-22": 1208
        },
        "email": "@kaist.ac.kr",
        "hindex": 16,
        "hindex5y": 16,
        "i10index": 23,
        "i10index5y": 23,
        "interests": [
            "Computer Systems",
            "Cloud Computing",
            "Networking",
            "Distributed Systems",
            "Network Security"
        ],
        "npubs": 56
    },
    "Douglas B. Terry": {
        "affiliation": "Amazon Web Services",
        "citedby": {
            "2017-10-27": 15337
        },
        "email": "@acm.org",
        "hindex": 40,
        "hindex5y": 26,
        "i10index": 70,
        "i10index5y": 46,
        "interests": [
            "distributed systems",
            "operating systems",
            "mobile computing",
            "cloud"
        ],
        "npubs": 128
    },
    "Eric Keller": {
        "citedby": {
            "2017-03-22": 2798
        },
        "email": "@colorado.edu",
        "hindex": 21,
        "hindex5y": 17,
        "i10index": 34,
        "i10index5y": 21,
        "interests": [
            "Virtualization",
            "Networking",
            "Security",
            "SDN"
        ],
        "npubs": 98
    },
    "Erico Vanini": "",
    "Fabian Bustamante": {
        "affiliation": "Northwestern University",
        "citedby": {
            "2017-03-15": 3749
        },
        "email": "@cs.northwestern.edu",
        "hindex": 29,
        "hindex5y": 20,
        "i10index": 51,
        "i10index5y": 32,
        "interests": [
            "Networking",
            "Computer networks",
            "Distributed Systems"
        ],
        "npubs": 150
    },
    "Franck Le": "",
    "Frank Wang": {
        "citedby": {
            "2018-01-11": 298
        },
        "email": "@mit.edu",
        "hindex": 7,
        "hindex5y": 6,
        "i10index": 4,
        "i10index5y": 4,
        "interests": [
            "Cryptography",
            "Computer Security",
            "Systems",
            "Networks"
        ],
        "npubs": 12
    },
    "Ganesh Ananthanarayanan": {
        "citedby": {
            "2017-03-22": 2046
        },
        "email": "@microsoft.com",
        "hindex": 20,
        "hindex5y": 17,
        "i10index": 23,
        "i10index5y": 23,
        "interests": [
            "Systems & Networking"
        ],
        "npubs": 48
    },
    "Geoffrey M. Voelker": {
        "affiliation": "University of California, San Diego",
        "citedby": {
            "2017-03-15": 18348
        },
        "email": "@cs.ucsd.edu",
        "hindex": 66,
        "hindex5y": 49,
        "i10index": 117,
        "i10index5y": 103,
        "interests": [
            "Operating Systems",
            "Distributed Systems",
            "Security",
            "Networking",
            "Wireless"
        ],
        "npubs": 202
    },
    "George Porter": {
        "affiliation": "University of California, San Diego",
        "citedby": {
            "2017-03-15": 2526
        },
        "email": "@cs.ucsd.edu",
        "hindex": 23,
        "hindex5y": 21,
        "i10index": 34,
        "i10index5y": 30,
        "interests": [
            "networking",
            "distributed systems",
            "data-intensive computing"
        ],
        "npubs": 88
    },
    "George Varghese": {
        "citedby": {
            "2017-03-22": 23975
        },
        "email": "@cs.ucla.edu",
        "hindex": 71,
        "hindex5y": 46,
        "i10index": 157,
        "i10index5y": 108,
        "interests": [
            "Networking"
        ],
        "npubs": 304
    },
    "Gregory R. Ganger": {
        "citedby": {
            "2018-01-11": 14439
        },
        "email": "@ece.cmu.edu",
        "hindex": 65,
        "hindex5y": 38,
        "i10index": 144,
        "i10index5y": 86,
        "interests": [],
        "npubs": 343
    },
    "Guilio Zhou": {
        "citedby": {
            "2018-01-11": 12
        },
        "email": "@cmu.edu",
        "hindex": 2,
        "hindex5y": 2,
        "i10index": 1,
        "i10index5y": 1,
        "interests": [],
        "npubs": 2
    },
    "Hang Guan": {
        "citedby": {
            "2017-03-22": 108
        },
        "email": "@columbia.edu",
        "hindex": 6,
        "hindex5y": 6,
        "i10index": 4,
        "i10index5y": 4,
        "interests": [
            "Silicon Photonics",
            "Optical Communication"
        ],
        "npubs": 16
    },
    "Haoyu Zhang": {
        "citedby": {
            "2019-01-04": 201
        },
        "email": "@google.com",
        "hindex": 5,
        "hindex5y": 5,
        "i10index": 5,
        "i10index5y": 5,
        "interests": [
            "Distributed Systems",
            "Machine Learning",
            "Big Data",
            "Cloud Computing"
        ],
        "npubs": 11
    },
    "Hari Balakrishnan": {
        "citedby": {
            "2017-03-22": 101480
        },
        "email": "@csail.mit.edu",
        "hindex": 103,
        "hindex5y": 69,
        "i10index": 213,
        "i10index5y": 174,
        "interests": [
            "Networked computer systems",
            "wireless networks",
            "network architecture",
            "mobile computing"
        ],
        "npubs": 374
    },
    "Haya Shulman": {
        "citedby": {
            "2017-03-22": 383
        },
        "email": "@sit.fraunhofer.de",
        "hindex": 11,
        "hindex5y": 10,
        "i10index": 16,
        "i10index5y": 14,
        "interests": [
            "Network and computer security"
        ],
        "npubs": 56
    },
    "Heather Zheng": {
        "affiliation": "University of California, Santa Barbara",
        "citedby": {
            "2017-03-15": 14884
        },
        "email": "@cs.uchicago.edu",
        "hindex": 58,
        "hindex5y": 45,
        "i10index": 256,
        "i10index5y": 191,
        "interests": [
            "Wireless networks",
            "Dynamic Spectrum Networks",
            "cognitive radios",
            "mobile computing",
            "online social networks"
        ],
        "npubs": 1454
    },
    "Henry Corrigan-Gibbs": {
        "citedby": {
            "2017-03-22": 315
        },
        "email": "@cs.stanford.edu",
        "hindex": 8,
        "hindex5y": 8,
        "i10index": 6,
        "i10index5y": 6,
        "interests": [
            "Computer security",
            "Applied cryptography",
            "Privacy"
        ],
        "npubs": 21
    },
    "Hongqiang Harry Liu": {
        "citedby": {
            "2017-03-22": 401
        },
        "email": "@microsoft.com",
        "hindex": 7,
        "hindex5y": 7,
        "i10index": 5,
        "i10index5y": 5,
        "interests": [
            "Computer Networks",
            "Cloud Computing",
            "Big Data"
        ],
        "npubs": 20
    },
    "Hongyi Zeng": {
        "citedby": {
            "2017-03-22": 955
        },
        "email": "@cs.stanford.edu",
        "hindex": 9,
        "hindex5y": 9,
        "i10index": 9,
        "i10index5y": 9,
        "interests": [
            "Computer Networking"
        ],
        "npubs": 22
    },
    "Hui Zhang": "",
    "Hyunwoo Yu": "",
    "Ignacio Cano": {
        "citedby": {
            "2018-01-11": 23
        },
        "email": "@cs.washington.edu",
        "hindex": 3,
        "hindex5y": 3,
        "i10index": 1,
        "i10index5y": 1,
        "interests": [
            "Systems",
            "Machine Learning"
        ],
        "npubs": 4
    },
    "Ion Stoica": {
        "citedby": {
            "2017-03-22": 76018
        },
        "email": "@cs.berkeley.edu",
        "hindex": 109,
        "hindex5y": 77,
        "i10index": 227,
        "i10index5y": 190,
        "interests": [
            "Cloud Computing",
            "Networking",
            "Distributed Systems",
            "Big Data"
        ],
        "npubs": 459
    },
    "Ittai Abraham": {
        "citedby": {
            "2017-03-22": 3143
        },
        "email": "@cs.huji.ac.il",
        "hindex": 35,
        "hindex5y": 21,
        "i10index": 58,
        "i10index5y": 44,
        "interests": [],
        "npubs": 109
    },
    "Jacob Nelson": {
        "citedby": {
            "2017-03-22": 375
        },
        "email": "@cs.washington.edu",
        "hindex": 8,
        "hindex5y": 8,
        "i10index": 8,
        "i10index5y": 8,
        "interests": [
            "Computer Architecture",
            "High Performance Computing",
            "Programming Languages",
            "Systems"
        ],
        "npubs": 19
    },
    "Jacob R. Lorch": "",
    "Jaehyeong Ha": {
        "citedby": {
            "2017-03-22": 3
        },
        "email": "@hanyang.ac.kr",
        "hindex": 1,
        "hindex5y": 1,
        "i10index": 0,
        "i10index5y": 0,
        "interests": [],
        "npubs": 3
    },
    "Jaemin Lim": "",
    "Jake Wires": "",
    "Jasmeet Bagga": "",
    "Jason Nieh": {
        "affiliation": "Columbia University",
        "citedby": {
            "2017-03-15": 5544
        },
        "email": "@cs.columbia.edu",
        "hindex": 39,
        "hindex5y": 25,
        "i10index": 81,
        "i10index5y": 59,
        "interests": [
            "Mobile Computing",
            "Operating Systems",
            "Networking",
            "Security"
        ],
        "npubs": 165
    },
    "Jean-Baptiste Jeannin": {
        "citedby": {
            "2017-03-22": 246
        },
        "email": "@cs.cmu.edu",
        "hindex": 7,
        "hindex5y": 7,
        "i10index": 3,
        "i10index5y": 3,
        "interests": [
            "Programming Languages",
            "Logic",
            "Formal Methods",
            "Cyber-Physical Systems"
        ],
        "npubs": 24
    },
    "Jethro G. Beekman": "",
    "Jianshu Chen": {
        "citedby": {
            "2018-01-11": 1398
        },
        "email": "@ucla.edu",
        "hindex": 17,
        "hindex5y": 16,
        "i10index": 27,
        "i10index5y": 25,
        "interests": [
            "Distributed Optimization",
            "Statistical Signal Processing",
            "Adaptive Filtering",
            "Stochastic Approximation",
            "Machine Learning"
        ],
        "npubs": 67
    },
    "Jilong Xue": {
        "citedby": {
            "2017-03-22": 90
        },
        "email": "@microsoft.com",
        "hindex": 6,
        "hindex5y": 6,
        "i10index": 3,
        "i10index5y": 3,
        "interests": [
            "distributed system",
            "machine learning",
            "deep learning",
            "graph processing"
        ],
        "npubs": 16
    },
    "Jim Stabile": "",
    "John Wilkes": {
        "affiliation": "Google",
        "citedby": {
            "2017-03-15": 10500
        },
        "email": "@e-wilkes.com",
        "hindex": 47,
        "hindex5y": 29,
        "i10index": 104,
        "i10index5y": 59,
        "interests": [
            "distributed systems",
            "self management",
            "cluster management",
            "glassblowing"
        ],
        "npubs": 203
    },
    "Jon Howell": "",
    "Jonathan Perry": {
        "citedby": {
            "2017-03-22": 316
        },
        "email": "@mit.edu",
        "hindex": 5,
        "hindex5y": 5,
        "i10index": 5,
        "i10index5y": 5,
        "interests": [
            "Networks and Systems"
        ],
        "npubs": 11
    },
    "Jongho Won": {
        "citedby": {
            "2017-03-22": 79
        },
        "email": "@purdue.edu",
        "hindex": 4,
        "hindex5y": 4,
        "i10index": 4,
        "i10index5y": 4,
        "interests": [
            "security",
            "privacy",
            "network security",
            "wireless sensor networks"
        ],
        "npubs": 10
    },
    "Joseph E. Gonzalez": {
        "citedby": {
            "2017-03-22": 17
        },
        "email": "@uml.edu",
        "hindex": 2,
        "hindex5y": 2,
        "i10index": 0,
        "i10index5y": 0,
        "interests": [
            "Quantitative Psychology",
            "Time Series",
            "Latent Growth Modeling",
            "Dynamic Factor Analysis",
            "Network Models"
        ],
        "npubs": 12
    },
    "Joshua R. Smith": {
        "citedby": {
            "2017-03-22": 7796
        },
        "email": "@cs.washington.edu",
        "hindex": 46,
        "hindex5y": 40,
        "i10index": 96,
        "i10index5y": 89,
        "interests": [
            "Sensing",
            "Wireless Power Transfer",
            "RFID",
            "Ubicomp",
            "Robotics"
        ],
        "npubs": 202
    },
    "Juhyeng Han": "",
    "Junchen Jiang": {
        "citedby": {
            "2017-03-22": 813
        },
        "email": "@cs.cmu.edu",
        "hindex": 12,
        "hindex5y": 12,
        "i10index": 16,
        "i10index5y": 14,
        "interests": [
            "Computer Networks"
        ],
        "npubs": 55
    },
    "Juncheng Gu": {
        "citedby": {
            "2017-03-22": 1318
        },
        "email": "@ucsd.edu",
        "hindex": 4,
        "hindex5y": 4,
        "i10index": 3,
        "i10index5y": 3,
        "interests": [
            "Genomics",
            "bioinformatics",
            "epigenomics",
            "human genetics"
        ],
        "npubs": 5
    },
    "Kai Chen": {
        "affiliation": "Hong Kong University of Science and Technology",
        "citedby": {
            "2017-07-27": 1380
        },
        "email": "@cse.ust.hk",
        "hindex": 15,
        "hindex5y": 15,
        "i10index": 21,
        "i10index5y": 19,
        "interests": [
            "Computer Networking",
            "Data Center Networks",
            "Cloud Computing"
        ],
        "npubs": 53
    },
    "Kang G. Shin": {
        "citedby": {
            "2017-03-22": 40598,
            "2017-05-10": 41241,
            "2017-06-05": 41502
        },
        "email": "@umich.edu",
        "hindex": 97,
        "hindex5y": 52,
        "i10index": 548,
        "i10index5y": 240,
        "interests": [
            "Real-time embedded systems",
            "cyber-physical systems",
            "computer networks",
            "security and privacy",
            "mobile and wireless computing"
        ],
        "npubs": 1184
    },
    "Karan Gupta": "",
    "Karthikeyan Vasuki Balasubramaniam": "",
    "Katerina Argyraki": {
        "citedby": {
            "2017-03-22": 1738
        },
        "email": "@epfl.ch",
        "hindex": 19,
        "hindex5y": 17,
        "i10index": 30,
        "i10index5y": 26,
        "interests": [
            "Network Systems"
        ],
        "npubs": 51
    },
    "Keith Winstein": {
        "citedby": {
            "2017-03-22": 450
        },
        "email": "@cs.stanford.edu",
        "hindex": 12,
        "hindex5y": 9,
        "i10index": 12,
        "i10index5y": 9,
        "interests": [
            "Computer Networking"
        ],
        "npubs": 32
    },
    "Ken Elkabany": "",
    "Kevin Hsieh": {
        "citedby": {
            "2017-03-22": 67
        },
        "email": "@cmu.edu",
        "hindex": 6,
        "hindex5y": 6,
        "i10index": 2,
        "i10index5y": 2,
        "interests": [
            "Computer System",
            "Machine Learning",
            "Computer Architecture"
        ],
        "npubs": 8
    },
    "Kiyeon Kim": "",
    "Krishna Chintalapudi": {
        "citedby": {
            "2017-03-22": 4684
        },
        "email": "@microsoft.com",
        "hindex": 24,
        "hindex5y": 21,
        "i10index": 33,
        "i10index5y": 27,
        "interests": [
            "Internet of Things",
            "Wireless Networking",
            "Indoor location systems",
            "Machine Learning",
            "Video Analytics"
        ],
        "npubs": 65
    },
    "Kyle Jamieson": {
        "citedby": {
            "2017-03-22": 8211
        },
        "email": "@cs.princeton.edu",
        "hindex": 26,
        "hindex5y": 22,
        "i10index": 33,
        "i10index5y": 29,
        "interests": [
            "Wireless Networks",
            "Systems",
            "Communications"
        ],
        "npubs": 60
    },
    "KyoungSoo Park": {
        "citedby": {
            "2017-03-22": 2393
        },
        "email": "@kaist.ac.kr",
        "hindex": 19,
        "hindex5y": 17,
        "i10index": 29,
        "i10index5y": 23,
        "interests": [
            "Distributed Systems",
            "Networking",
            "Operating Systems"
        ],
        "npubs": 76
    },
    "Lei Yang": {
        "citedby": {
            "2017-03-22": 923
        },
        "email": "@intel.com",
        "hindex": 13,
        "hindex5y": 12,
        "i10index": 15,
        "i10index5y": 13,
        "interests": [
            "Machine Learning",
            "Indoor Localization and Mapping",
            "Mobile Sensing",
            "Wireless Networking"
        ],
        "npubs": 411
    },
    "Leonid Ryzhyk": {
        "citedby": {
            "2017-03-22": 401,
            "2017-04-27": 406,
            "2017-05-07": 405
        },
        "email": "@vmware.com",
        "hindex": 10,
        "hindex5y": 9,
        "i10index": 11,
        "i10index5y": 9,
        "interests": [
            "Operating Systems",
            "Formal Methods"
        ],
        "npubs": 45
    },
    "Li Chen": {
        "citedby": {
            "2017-03-22": 123
        },
        "email": "@ust.hk",
        "hindex": 6,
        "hindex5y": 6,
        "i10index": 5,
        "i10index5y": 5,
        "interests": [
            "Data Center Networks",
            "Distributed Systems",
            "Parallel Computing",
            "Transport Layer Design"
        ],
        "npubs": 13
    },
    "Lidong Zhou": {
        "citedby": {
            "2017-03-22": 8922
        },
        "email": "@microsoft.com",
        "hindex": 31,
        "hindex5y": 25,
        "i10index": 76,
        "i10index5y": 55,
        "interests": [
            "Distributed systems",
            "storage",
            "reliability and fault tolerance",
            "security"
        ],
        "npubs": 256
    },
    "Lin Zhong": {
        "affiliation": "Rice University",
        "citedby": {
            "2017-03-15": 5956
        },
        "email": "@rice.edu",
        "hindex": 44,
        "hindex5y": 36,
        "i10index": 98,
        "i10index5y": 87,
        "interests": [
            "Mobile Computing",
            "Computer Systems",
            "Wireless Networking",
            "Computer Architecture"
        ],
        "npubs": 207
    },
    "Lorenzo Alvisi": {
        "citedby": {
            "2017-03-22": 9423
        },
        "email": "@cs.cornell.edu",
        "hindex": 42,
        "hindex5y": 24,
        "i10index": 76,
        "i10index5y": 50,
        "interests": [
            "Distributed Computing"
        ],
        "npubs": 174
    },
    "Luigi Rizzo": {
        "affiliation": "University of Pisa",
        "citedby": {
            "2017-03-15": 7599
        },
        "email": "@iet.unipi.it",
        "hindex": 27,
        "hindex5y": 22,
        "i10index": 50,
        "i10index5y": 32,
        "interests": [
            "Computer networks",
            "operating systems"
        ],
        "npubs": 107
    },
    "Madhusudhan Sudarshan": "",
    "Mahanth Gowda": {
        "citedby": {
            "2017-03-22": 85
        },
        "email": "@illinois.edu",
        "hindex": 6,
        "hindex5y": 6,
        "i10index": 4,
        "i10index5y": 3,
        "interests": [
            "Wireless Networks",
            "Mobile Computing",
            "Cyber Physical Systems",
            "Internet of Things"
        ],
        "npubs": 25
    },
    "Mahesh Balakrishnan": {
        "affiliation": "Yale University",
        "citedby": {
            "2017-03-15": 1461
        },
        "email": "@yale.edu",
        "hindex": 20,
        "hindex5y": 16,
        "i10index": 26,
        "i10index5y": 23,
        "interests": [
            "Distributed Systems"
        ],
        "npubs": 63
    },
    "Maithem Munshed": "",
    "Manosiz Bhattacharyya": "",
    "Marco Canini": {
        "citedby": {
            "2017-03-22": 1465
        },
        "email": "@kaust.edu.sa",
        "hindex": 19,
        "hindex5y": 17,
        "i10index": 28,
        "i10index5y": 25,
        "interests": [
            "Systems",
            "Networking",
            "Distributed Systems"
        ],
        "npubs": 82
    },
    "Matei Zaharia": {
        "citedby": {
            "2017-03-22": 25218
        },
        "email": "@cs.stanford.edu",
        "hindex": 33,
        "hindex5y": 30,
        "i10index": 50,
        "i10index5y": 48,
        "interests": [
            "Computer Systems",
            "Big Data"
        ],
        "npubs": 93
    },
    "Matthai Philipose": {
        "citedby": {
            "2017-03-22": 6795
        },
        "email": "@microsoft.com",
        "hindex": 35,
        "hindex5y": 27,
        "i10index": 61,
        "i10index5y": 43,
        "interests": [
            "mobile sensing",
            "activity recognition",
            "resource-constrained perception"
        ],
        "npubs": 122
    },
    "Medhavi Dhawan": "",
    "Michael J. Franklin": {
        "affiliation": "UC Berkeley / University of Chicago",
        "citedby": {
            "2017-10-29": 41206
        },
        "email": "@uchicago.edu",
        "hindex": 88,
        "hindex5y": 56,
        "i10index": 179,
        "i10index5y": 137,
        "interests": [
            "Data Management",
            "Database Systems",
            "Computer Systems",
            "Distributed Systems"
        ],
        "npubs": 326
    },
    "Michael J. Freedman": {
        "citedby": {
            "2017-03-22": 10097
        },
        "email": "@cs.princeton.edu",
        "hindex": 39,
        "hindex5y": 32,
        "i10index": 73,
        "i10index5y": 67,
        "interests": [
            "Distributed Systems",
            "Networking",
            "Security"
        ],
        "npubs": 136
    },
    "Michael Mitzenmacher": {
        "affiliation": "Harvard University",
        "citedby": {
            "2017-03-15": 27222
        },
        "email": "@eecs.harvard.edu",
        "hindex": 69,
        "hindex5y": 49,
        "i10index": 184,
        "i10index5y": 139,
        "interests": [
            "Randomized Algorithms",
            "Internet Algorithms",
            "Networking",
            "Information Theory"
        ],
        "npubs": 356
    },
    "Michael Waidner": {
        "citedby": {
            "2017-03-22": 13409
        },
        "email": "@sit.tu-darmstadt.de",
        "hindex": 56,
        "hindex5y": 29,
        "i10index": 124,
        "i10index5y": 62,
        "interests": [
            "Security",
            "Privacy",
            "Cryptography",
            "Dependability"
        ],
        "npubs": 289
    },
    "Michael Wei": {
        "citedby": {
            "2017-03-22": 692
        },
        "email": "@cs.ucsd.edu",
        "hindex": 9,
        "hindex5y": 9,
        "i10index": 9,
        "i10index5y": 9,
        "interests": [
            "Computer Architecture",
            "Security",
            "Non-volatile memories",
            "Systems",
            "Embedded Systems"
        ],
        "npubs": 23
    },
    "Mihir Nanavati": "",
    "Mike Dahlin": {
        "citedby": {
            "2017-10-30": 11779
        },
        "email": "@cs.utexas.edu",
        "hindex": 49,
        "hindex5y": 32,
        "i10index": 94,
        "i10index5y": 61,
        "interests": [
            "operating systems",
            "distributed systems"
        ],
        "npubs": 197
    },
    "Ming Wu": {
        "citedby": {
            "2017-03-22": 1386
        },
        "email": "@microsoft.com",
        "hindex": 13,
        "hindex5y": 13,
        "i10index": 17,
        "i10index5y": 15,
        "interests": [
            "Distributed System",
            "Transaction Processing",
            "Machine Learning",
            "Artificial Intelligence"
        ],
        "npubs": 32
    },
    "Ming Zhang": {
        "citedby": {
            "2018-01-11": 6943
        },
        "email": "@microsoft.com",
        "hindex": 35,
        "hindex5y": 32,
        "i10index": 48,
        "i10index5y": 45,
        "interests": [
            "Networking"
        ],
        "npubs": 21
    },
    "Minho Kim": "",
    "Minlan Yu": {
        "affiliation": "University of Southern California",
        "citedby": {
            "2017-03-15": 3190
        },
        "email": "@yale.edu",
        "hindex": 21,
        "hindex5y": 20,
        "i10index": 29,
        "i10index5y": 28,
        "interests": [
            "Networking",
            "Systems"
        ],
        "npubs": 62
    },
    "Mohammad Alizadeh": {
        "citedby": {
            "2017-03-22": 2015
        },
        "email": "@csail.mit.edu",
        "hindex": 15,
        "hindex5y": 15,
        "i10index": 16,
        "i10index5y": 16,
        "interests": [
            "Computer networks",
            "Systems",
            "Cloud computing",
            "Network algorithms"
        ],
        "npubs": 45
    },
    "Mohit Tawarmalani": {
        "citedby": {
            "2018-01-11": 3707
        },
        "email": "@purdue.edu",
        "hindex": 20,
        "hindex5y": 16,
        "i10index": 28,
        "i10index5y": 24,
        "interests": [
            "Optimization",
            "Operations Research"
        ],
        "npubs": 85
    },
    "Monia Ghobadi": {
        "citedby": {
            "2017-03-22": 537
        },
        "email": "@microsoft.com",
        "hindex": 10,
        "hindex5y": 9,
        "i10index": 11,
        "i10index5y": 8,
        "interests": [
            "Computer Networks"
        ],
        "npubs": 46
    },
    "Mooly Sagiv": {
        "citedby": {
            "2017-03-22": 9182
        },
        "email": "@acm.org",
        "hindex": 51,
        "hindex5y": 29,
        "i10index": 117,
        "i10index5y": 70,
        "interests": [
            "Programming Languages",
            "Program Verification",
            "Program Analysis",
            "Software Defined Networks"
        ],
        "npubs": 241
    },
    "Mor Harchol-Balter": {
        "citedby": {
            "2017-03-22": 7367
        },
        "email": "@cs.cmu.edu",
        "hindex": 40,
        "hindex5y": 29,
        "i10index": 77,
        "i10index5y": 57,
        "interests": [
            "Performance Modeling and Design of Computer Systems",
            "Queueing theory",
            "Scheduling",
            "Capacity/Energy provisioning",
            "QoS guarantees"
        ],
        "npubs": 172
    },
    "Mosharaf Chowdhury": {
        "affiliation": "University of Michigan",
        "citedby": {
            "2017-03-15": 7985
        },
        "email": "@umich.edu",
        "hindex": 18,
        "hindex5y": 18,
        "i10index": 20,
        "i10index5y": 20,
        "interests": [
            "Networking",
            "Systems",
            "Big Data",
            "Cloud Computing"
        ],
        "npubs": 32
    },
    "Muhammad Asim Jamshed": {
        "citedby": {
            "2017-03-22": 155
        },
        "email": "@ndsl.kaist.edu",
        "hindex": 5,
        "hindex5y": 4,
        "i10index": 2,
        "i10index5y": 2,
        "interests": [
            "Computer Networks",
            "Security",
            "Distributed Systems"
        ],
        "npubs": 13
    },
    "Mukul Prasad": "",
    "Murad Kablan": "",
    "Nandita Vijaykumar": {
        "citedby": {
            "2017-03-22": 69
        },
        "email": "@cmu.edu",
        "hindex": 5,
        "hindex5y": 5,
        "i10index": 3,
        "i10index5y": 3,
        "interests": [
            "Computer Systems and Architecture"
        ],
        "npubs": 10
    },
    "Natacha Crooks": {
        "citedby": {
            "2017-03-22": 45
        },
        "email": "@cs.utexas.edu",
        "hindex": 3,
        "hindex5y": 3,
        "i10index": 2,
        "i10index5y": 2,
        "interests": [
            "Distributed Systems"
        ],
        "npubs": 8
    },
    "Nate Foster": {
        "affiliation": "Cornell University",
        "citedby": {
            "2017-03-15": 4192
        },
        "email": "@cs.cornell.edu",
        "hindex": 30,
        "hindex5y": 27,
        "i10index": 42,
        "i10index5y": 35,
        "interests": [
            "Programming Languages",
            "Systems"
        ],
        "npubs": 89
    },
    "Nathan Bronson": {
        "citedby": {
            "2017-03-22": 1267
        },
        "email": "@fb.com",
        "hindex": 16,
        "hindex5y": 15,
        "i10index": 19,
        "i10index5y": 17,
        "interests": [],
        "npubs": 43
    },
    "Naveen Kr. Sharma": {
        "citedby": {
            "2017-03-22": 598
        },
        "email": "@cs.washington.edu",
        "hindex": 8,
        "hindex5y": 8,
        "i10index": 8,
        "i10index5y": 8,
        "interests": [
            "Operating Systems and Distributed Systems"
        ],
        "npubs": 19
    },
    "Nikolaj Bjørner": "",
    "Omid Abari": {
        "citedby": {
            "2017-03-22": 167
        },
        "email": "@mit.edu",
        "hindex": 8,
        "hindex5y": 8,
        "i10index": 7,
        "i10index5y": 6,
        "interests": [
            "Computer Networks",
            "Wireless Systems",
            "Communication",
            "Software-Hardware Systems"
        ],
        "npubs": 22
    },
    "Omid Alipourfard": {
        "citedby": {
            "2017-03-22": 91
        },
        "email": "@yale.edu",
        "hindex": 3,
        "hindex5y": 3,
        "i10index": 2,
        "i10index5y": 2,
        "interests": [
            "Networked Systems",
            "Computer Networks",
            "Network Management"
        ],
        "npubs": 7
    },
    "Onur Mutlu": {
        "citedby": {
            "2017-03-22": 13173
        },
        "email": "@inf.ethz.ch",
        "hindex": 61,
        "hindex5y": 57,
        "i10index": 157,
        "i10index5y": 142,
        "interests": [
            "Computer Architecture",
            "Computer Systems",
            "Energy Efficiency",
            "Memory Systems",
            "Bioinformatics"
        ],
        "npubs": 316
    },
    "Ori Lahav": {
        "citedby": {
            "2017-03-22": 207
        },
        "email": "@mpi-sws.org",
        "hindex": 9,
        "hindex5y": 9,
        "i10index": 9,
        "i10index5y": 9,
        "interests": [
            "Concurrency",
            "Relaxed Memory Models",
            "Programming Languages",
            "Program Analysis and Verification",
            "Logic"
        ],
        "npubs": 37
    },
    "Paramvir Bahl": "",
    "Parvin Taheri": "",
    "Peter Bodik": {
        "citedby": {
            "2017-03-22": 1903
        },
        "email": "@microsoft.com",
        "hindex": 19,
        "hindex5y": 16,
        "i10index": 24,
        "i10index5y": 20,
        "interests": [
            "Systems and Networking",
            "Machine Learning",
            "Algorithms"
        ],
        "npubs": 50
    },
    "Petr Lapukhov": "",
    "Phillip Gibbons": {
        "affiliation": "CMU",
        "citedby": {
            "2017-03-31": 16853,
            "2017-04-23": 17090
        },
        "email": "@cs.cmu.edu",
        "hindex": 66,
        "hindex5y": 44,
        "i10index": 152,
        "i10index5y": 109,
        "interests": [
            "parallel computing",
            "databases",
            "big data",
            "cloud computing",
            "distributed/sensor systems",
            "computer architecture"
        ],
        "npubs": 271
    },
    "Phillipa Gill": {
        "affiliation": "University of Massachusetts Amherst",
        "citedby": {
            "2017-03-15": 3054
        },
        "email": "@cs.umass.edu",
        "hindex": 18,
        "hindex5y": 18,
        "i10index": 31,
        "i10index5y": 30,
        "interests": [
            "Computer networking"
        ],
        "npubs": 58
    },
    "Rahul Bhalerao": "",
    "Raluca Ada Popa": {
        "citedby": {
            "2017-11-01": 3109
        },
        "email": "@berkeley.edu",
        "hindex": 22,
        "hindex5y": 21,
        "i10index": 27,
        "i10index5y": 26,
        "interests": [],
        "npubs": 48
    },
    "Ramachandran Ramjee": {
        "citedby": {
            "2017-03-22": 10072
        },
        "email": "@microsoft.com",
        "hindex": 44,
        "hindex5y": 32,
        "i10index": 76,
        "i10index5y": 53,
        "interests": [
            "Networking",
            "Wireless",
            "Mobile",
            "Systems"
        ],
        "npubs": 170
    },
    "Ramesh K. Sitaraman": "",
    "Ranveer Chandra": {
        "affiliation": "Microsoft",
        "citedby": {
            "2017-03-15": 12233
        },
        "email": "@microsoft.com",
        "hindex": 47,
        "hindex5y": 38,
        "i10index": 111,
        "i10index5y": 95,
        "interests": [
            "Networking",
            "Wireless",
            "Mobility"
        ],
        "npubs": 434
    },
    "Ratul Mahajan": {
        "affiliation": "Microsoft",
        "citedby": {
            "2017-03-20": 11696
        },
        "email": "@ratul.org",
        "hindex": 44,
        "hindex5y": 36,
        "i10index": 69,
        "i10index5y": 61,
        "interests": [
            "Computer systems and networks"
        ],
        "npubs": 146
    },
    "Riad S. Wahby": "",
    "Robbert van Renesse": {
        "affiliation": "Cornell University",
        "citedby": {
            "2017-03-15": 14808
        },
        "email": "@cs.cornell.edu",
        "hindex": 58,
        "hindex5y": 29,
        "i10index": 140,
        "i10index5y": 72,
        "interests": [
            "distributed systems",
            "fault tolerance"
        ],
        "npubs": 298
    },
    "Rodrigo Fonseca": {
        "affiliation": "Brown University",
        "citedby": {
            "2017-03-15": 5991
        },
        "email": "@cs.brown.edu",
        "hindex": 32,
        "hindex5y": 24,
        "i10index": 55,
        "i10index5y": 37,
        "interests": [
            "Networking",
            "Distributed Systems",
            "Operating Systems"
        ],
        "npubs": 116
    },
    "Romil Bhardwaj": {
        "citedby": {
            "2017-03-22": 20
        },
        "email": "@microsoft.com",
        "hindex": 1,
        "hindex5y": 1,
        "i10index": 1,
        "i10index5y": 1,
        "interests": [],
        "npubs": 2
    },
    "Romit Roy Choudhury": {
        "affiliation": "University of Illinois at Urbana-Champaign",
        "citedby": {
            "2017-03-15": 7711
        },
        "email": "@duke.edu",
        "hindex": 41,
        "hindex5y": 35,
        "i10index": 85,
        "i10index5y": 76,
        "interests": [
            "Wireless networking",
            "mobile computing"
        ],
        "npubs": 204
    },
    "Rong1 Pan": "",
    "Sadjad Fouladi": "",
    "Sanjay G. Rao": {
        "citedby": {
            "2017-03-22": 6743
        },
        "email": "@purdue.edu",
        "hindex": 22,
        "hindex5y": 18,
        "i10index": 34,
        "i10index5y": 28,
        "interests": [
            "Computer Networks",
            "Cloud Computing"
        ],
        "npubs": 80
    },
    "Sanjeev Kumar": {
        "affiliation": "Uber",
        "citedby": {
            "2017-03-15": 4896
        },
        "email": "@cs.princeton.edu",
        "hindex": 22,
        "hindex5y": 18,
        "i10index": 31,
        "i10index5y": 23,
        "interests": [
            "Distributed Systems",
            "Programming Languages",
            "Computer Architecture"
        ],
        "npubs": 51
    },
    "Scott Fritchie": "",
    "Scott Shenker": {
        "citedby": {
            "2017-03-22": 113032
        },
        "email": "@icsi.berkeley.edu",
        "hindex": 141,
        "hindex5y": 88,
        "i10index": 343,
        "i10index5y": 231,
        "interests": [],
        "npubs": 573
    },
    "Sean Stratman": "",
    "Seongmin Kim": {
        "citedby": {
            "2017-03-22": 66
        },
        "email": "@kaist.ac.kr",
        "hindex": 4,
        "hindex5y": 4,
        "i10index": 3,
        "i10index5y": 3,
        "interests": [
            "System Security",
            "Network Security"
        ],
        "npubs": 6
    },
    "Shafi Goldwasser": "",
    "Shan Zhong": "",
    "Sharad Agarwal": {
        "affiliation": "Microsoft",
        "citedby": {
            "2017-03-15": 3975
        },
        "email": "@microsoft.com",
        "hindex": 26,
        "hindex5y": 19,
        "i10index": 36,
        "i10index5y": 30,
        "interests": [
            "Mobile Computing",
            "Computer Networking"
        ],
        "npubs": 115
    },
    "Sheng Shen": {
        "citedby": {
            "2017-03-22": 18
        },
        "email": "@illinois.edu",
        "hindex": 2,
        "hindex5y": 2,
        "i10index": 1,
        "i10index5y": 1,
        "interests": [
            "Mobile Computing",
            "Mobile Sensing"
        ],
        "npubs": 5
    },
    "Shijie Sun": "",
    "Shivaram Venkataraman": {
        "citedby": {
            "2017-03-22": 878
        },
        "email": "@eecs.berkeley.edu",
        "hindex": 13,
        "hindex5y": 13,
        "i10index": 16,
        "i10index5y": 15,
        "interests": [
            "Systems",
            "Databases"
        ],
        "npubs": 43
    },
    "Shyamnath Gollakota": {
        "affiliation": "University of Washington",
        "citedby": {
            "2017-07-27": 4394,
            "2017-08-21": 4473
        },
        "email": "@cs.washington.edu",
        "hindex": 25,
        "hindex5y": 24,
        "i10index": 28,
        "i10index5y": 28,
        "interests": [
            "Networks",
            "Mobile Computing",
            "Systems",
            "Wireless",
            "Human-Computer Interaction"
        ],
        "npubs": 64
    },
    "Simon Peter": {
        "citedby": {
            "2017-03-22": 1343
        },
        "email": "@cs.washington.edu",
        "hindex": 11,
        "hindex5y": 11,
        "i10index": 12,
        "i10index5y": 11,
        "interests": [
            "Operating Systems",
            "Networks"
        ],
        "npubs": 39
    },
    "Srikanth Kandula": {
        "affiliation": "Microsoft",
        "citedby": {
            "2017-03-15": 10069
        },
        "email": "@microsoft.com",
        "hindex": 35,
        "hindex5y": 33,
        "i10index": 47,
        "i10index5y": 43,
        "interests": [
            "Networks",
            "Cloud Computing",
            "Machine Learning"
        ],
        "npubs": 105
    },
    "Srinivas Aiyar": "",
    "Srinivasan Seshan": {
        "affiliation": "Carnegie Mellon University",
        "citedby": {
            "2017-03-05": 21112,
            "2017-03-09": 21114
        },
        "email": "@cs.cmu.edu",
        "hindex": 60,
        "hindex5y": 41,
        "i10index": 117,
        "i10index5y": 85,
        "interests": [
            "Networking",
            "Distributed Systems",
            "Wireless",
            "Mobile Systems",
            "Mobile Computing"
        ],
        "npubs": 227
    },
    "Steven Swanson": {
        "citedby": {
            "2017-03-22": 4742
        },
        "email": "@eng.ucsd.edu",
        "hindex": 32,
        "hindex5y": 27,
        "i10index": 62,
        "i10index5y": 56,
        "interests": [
            "Computer Architecture",
            "Computer Systems",
            "Storage Systems"
        ],
        "npubs": 135
    },
    "Sudipta N. Sinha": {
        "citedby": {
            "2018-01-11": 3809
        },
        "email": "@microsoft.com",
        "hindex": 27,
        "hindex5y": 20,
        "i10index": 42,
        "i10index5y": 35,
        "interests": [
            "Computer Vision",
            "Robotics",
            "3d reconstruction",
            "Stereo"
        ],
        "npubs": 88
    },
    "Suk-Bok Lee": "",
    "Suresh Golwalkar": "",
    "Swarun Kumar": {
        "affiliation": "Carnegie Mellon University",
        "citedby": {
            "2017-03-15": 501
        },
        "email": "@cmu.edu",
        "hindex": 10,
        "hindex5y": 10,
        "i10index": 11,
        "i10index5y": 11,
        "interests": [
            "communication",
            "networks",
            "wireless",
            "systems",
            "security"
        ],
        "npubs": 31
    },
    "Syed Akbar Mehdi": {
        "citedby": {
            "2017-03-22": 218
        },
        "email": "@cs.utexas.edu",
        "hindex": 3,
        "hindex5y": 3,
        "i10index": 2,
        "i10index5y": 2,
        "interests": [
            "Distributed Systems",
            "Operating Systems",
            "Networks"
        ],
        "npubs": 4
    },
    "Taesoo Kim": {
        "citedby": {
            "2017-03-22": 5882
        },
        "email": "@gatech.edu",
        "hindex": 34,
        "hindex5y": 26,
        "i10index": 158,
        "i10index5y": 108,
        "interests": [
            "Security",
            "Operating System",
            "System"
        ],
        "npubs": 639
    },
    "Teemu Koponen": "",
    "Teng Wei": {
        "affiliation": "University of Wisconsin - Madison",
        "citedby": {
            "2017-10-19": 93
        },
        "email": "@wisc.edu",
        "hindex": 5,
        "hindex5y": 5,
        "i10index": 3,
        "i10index5y": 3,
        "interests": [
            "wireless network",
            "mobile computing",
            "wireless sensing"
        ],
        "npubs": 13
    },
    "Thomas Anderson": {
        "affiliation": "University of Washington",
        "citedby": {
            "2017-03-22": 40307
        },
        "email": "@cs.washington.edu",
        "hindex": 87,
        "hindex5y": 50,
        "i10index": 149,
        "i10index5y": 113,
        "interests": [
            "Distributed Systems",
            "Networking",
            "Operating Systems"
        ],
        "npubs": 358
    },
    "Tom Edsall": "",
    "Udi Wieder": {
        "citedby": {
            "2017-03-22": 2292
        },
        "email": "@vmware.com",
        "hindex": 22,
        "hindex5y": 18,
        "i10index": 27,
        "i10index5y": 24,
        "interests": [],
        "npubs": 47
    },
    "Vamsi Talla": {
        "citedby": {
            "2017-03-22": 446
        },
        "email": "@u.washington.edu",
        "hindex": 8,
        "hindex5y": 8,
        "i10index": 7,
        "i10index5y": 7,
        "interests": [
            "Analog Circuits",
            "Wireless Power",
            "Wireless Communication",
            "Low Power Sensing"
        ],
        "npubs": 29
    },
    "Varun Arora": {
        "citedby": {
            "2017-03-22": 342
        },
        "email": "",
        "hindex": 9,
        "hindex5y": 6,
        "i10index": 8,
        "i10index5y": 3,
        "interests": [],
        "npubs": 108
    },
    "Vikram Iyer": {
        "citedby": {
            "2017-03-22": 27
        },
        "email": "@uw.edu",
        "hindex": 2,
        "hindex5y": 2,
        "i10index": 1,
        "i10index5y": 1,
        "interests": [],
        "npubs": 7
    },
    "Vinayak Khot": "",
    "Vinod Vaikuntanathan": {
        "citedby": {
            "2017-03-22": 9108
        },
        "email": "@csail.mit.edu",
        "hindex": 40,
        "hindex5y": 39,
        "i10index": 66,
        "i10index5y": 62,
        "interests": [
            "Cryptography",
            "Distributed Algorithms",
            "Complexity Theory"
        ],
        "npubs": 121
    },
    "Vyas Sekar": {
        "citedby": {
            "2017-03-22": 5608
        },
        "email": "@andrew.cmu.edu",
        "hindex": 34,
        "hindex5y": 30,
        "i10index": 62,
        "i10index5y": 56,
        "interests": [
            "Networking",
            "Security",
            "Systems"
        ],
        "npubs": 139
    },
    "Wei Li": "",
    "Wenchao Zhou": {
        "citedby": {
            "2017-03-22": 710
        },
        "email": "@cs.georgetown.edu",
        "hindex": 16,
        "hindex5y": 15,
        "i10index": 24,
        "i10index5y": 22,
        "interests": [
            "Databases",
            "Networking",
            "Systems",
            "Security"
        ],
        "npubs": 48
    },
    "Wencong Xiao": {
        "citedby": {
            "2017-03-22": 11
        },
        "email": "@nlsde.buaa.edu.cn",
        "hindex": 1,
        "hindex5y": 1,
        "i10index": 1,
        "i10index5y": 1,
        "interests": [],
        "npubs": 1
    },
    "Wenting Zheng": {
        "citedby": {
            "2018-01-11": 245
        },
        "email": "@eecs.berkeley.edu",
        "hindex": 4,
        "hindex5y": 4,
        "i10index": 3,
        "i10index5y": 3,
        "interests": [
            "System security"
        ],
        "npubs": 6
    },
    "William Zeng": "",
    "Wyatt Lloyd": {
        "affiliation": "University of Southern California",
        "citedby": {
            "2017-03-20": 888
        },
        "email": "@cs.princeton.edu",
        "hindex": 11,
        "hindex5y": 11,
        "i10index": 11,
        "i10index5y": 11,
        "interests": [
            "Distributed Systems",
            "Operating Systems",
            "Networking"
        ],
        "npubs": 24
    },
    "Xiaohe Hu": {
        "citedby": {
            "2018-01-11": 16
        },
        "email": "@tsinghua.edu.cn",
        "hindex": 3,
        "hindex5y": 3,
        "i10index": 0,
        "i10index5y": 0,
        "interests": [
            "machine learning",
            "system and architecture"
        ],
        "npubs": 9
    },
    "Xin1 Wang": {
        "citedby": {
            "2018-01-11": 14
        },
        "email": "@berkeley.edu",
        "hindex": 2,
        "hindex5y": 2,
        "i10index": 1,
        "i10index5y": 1,
        "interests": [
            "Artificial Intelligence",
            "Deep Learning",
            "Learning Systems"
        ],
        "npubs": 4
    },
    "Xinxin Jin": {
        "citedby": {
            "2017-03-22": 142
        },
        "email": "@cs.ucsd.edu",
        "hindex": 5,
        "hindex5y": 5,
        "i10index": 3,
        "i10index5y": 3,
        "interests": [
            "Operating systems",
            "software reliability",
            "mobile computing"
        ],
        "npubs": 13
    },
    "Xinyu Zhang": "",
    "Xuan Kelvin Zou": {
        "citedby": {
            "2017-03-22": 489
        },
        "email": "@cs.princeton.edu",
        "hindex": 4,
        "hindex5y": 4,
        "i10index": 3,
        "i10index5y": 3,
        "interests": [
            "Computer Networks",
            "Optimization",
            "Computer Systems"
        ],
        "npubs": 6
    },
    "Xue Yang": "",
    "Yang Wu": {
        "citedby": {
            "2017-03-22": 41
        },
        "email": "@cis.upenn.edu",
        "hindex": 3,
        "hindex5y": 3,
        "i10index": 2,
        "i10index5y": 2,
        "interests": [
            "Networking",
            "Distributed Systems",
            "Security"
        ],
        "npubs": 7
    },
    "Yiwen Zhang": "",
    "Yiyang Chang": {
        "citedby": {
            "2018-01-11": 29
        },
        "email": "@purdue.edu",
        "hindex": 4,
        "hindex5y": 4,
        "i10index": 1,
        "i10index5y": 1,
        "interests": [
            "Computer Networks"
        ],
        "npubs": 12
    },
    "YoungGyoun Moon": {
        "citedby": {
            "2017-03-22": 37
        },
        "email": "@ndsl.kaist.edu",
        "hindex": 3,
        "hindex5y": 3,
        "i10index": 1,
        "i10index5y": 1,
        "interests": [],
        "npubs": 8
    },
    "Younghoon Kim": "",
    "Younghwan Go": {
        "citedby": {
            "2017-03-22": 88
        },
        "email": "@kaist.ac.kr",
        "hindex": 6,
        "hindex5y": 6,
        "i10index": 5,
        "i10index5y": 5,
        "interests": [
            "Networked System",
            "Network Security",
            "Mobile Networks"
        ],
        "npubs": 15
    },
    "Youngmoon Lee": {
        "citedby": {
            "2018-01-11": 8
        },
        "email": "@umich.edu",
        "hindex": 1,
        "hindex5y": 1,
        "i10index": 0,
        "i10index5y": 0,
        "interests": [
            "Computer Systems"
        ],
        "npubs": 4
    },
    "Youshan Miao": "",
    "Z. Morley Mao": {
        "affiliation": "University of Michigan",
        "citedby": {
            "2017-03-15": 11471
        },
        "email": "@umich.edu",
        "hindex": 55,
        "hindex5y": 42,
        "i10index": 113,
        "i10index5y": 102,
        "interests": [
            "Computer networks",
            "network security",
            "mobile computing",
            "distributed systems"
        ],
        "npubs": 263
    },
    "Zerina Kapetanovic": {
        "citedby": {
            "2017-03-22": 28
        },
        "email": "@uw.edu",
        "hindex": 2,
        "hindex5y": 2,
        "i10index": 1,
        "i10index5y": 1,
        "interests": [],
        "npubs": 4
    },
    "Zhen Li": "",
    "Zhonghua Zhu": ""
}
