# Supplementary material for: A survey of accepted authors in computer systems conferences
Source: PeerJ Comput Sci. 2020 Sep 28;6:e299. doi: 10.7717/peerj-cs.299 (PMC7924675; doi:10.7717/peerj-cs.299)
Supplement: Supplemental Information 2 — This is a snapshot of the github repository that includes the data and source code required to reproduce this paper (except for confidential survey data). The snapshot represents commit 6663a253f1ac4dc351a78ccc74c0de80c7cc06ad of http://github.com/eitanf/sysconf. The most pertinent article files are under pubs/diversity-survey/. [file peerj-cs-06-299-s002.bz2 › sysconf/data/authors/SIGIR.json]

{
    "Adam Roegiest": {
        "affiliation": "University of Waterloo",
        "citedby": {
            "2018-03-05": 127
        },
        "email": "@uwaterloo.ca",
        "hindex": 8,
        "hindex5y": 8,
        "i10index": 4,
        "i10index5y": 4,
        "interests": [],
        "npubs": 25
    },
    "Adrian-Gabriel Chifu": {
        "affiliation": "Aix-Marseille Université",
        "citedby": {
            "2017-07-21": 40,
            "2017-08-11": 40
        },
        "email": "@lsis.org",
        "hindex": 4,
        "hindex5y": 4,
        "i10index": 2,
        "i10index5y": 2,
        "interests": [
            "Information Retrieval",
            "Natural Language Processing",
            "Big Data",
            "Story Segmentation",
            "Multimodal Video Analysis"
        ],
        "npubs": 19
    },
    "Adriano Veloso": {
        "affiliation": "Universidade Federal de Minas Gerais",
        "citedby": {
            "2017-07-21": 1632,
            "2017-08-11": 1644
        },
        "email": "@dcc.ufmg.br",
        "hindex": 23,
        "hindex5y": 19,
        "i10index": 37,
        "i10index5y": 31,
        "interests": [
            "Machine Learning",
            "Natural Language Processing",
            "Information Retrieval"
        ],
        "npubs": 105
    },
    "Ahmed El Kholy": {
        "citedby": {
            "2018-03-01": 429
        },
        "email": "@columbia.edu",
        "hindex": 9,
        "hindex5y": 8,
        "i10index": 8,
        "i10index5y": 7,
        "interests": [
            "Natural Language Processing",
            "Machine Translation",
            "Machine Learning",
            "Analytics & Experimentation",
            "Knowledge & Conversation NL"
        ],
        "npubs": 21
    },
    "Ahmed Hassan": {
        "affiliation": "Microsoft Research",
        "citedby": {
            "2017-07-19": 1501,
            "2017-08-11": 1524
        },
        "email": "@microsoft.com",
        "hindex": 20,
        "hindex5y": 19,
        "i10index": 38,
        "i10index5y": 32,
        "interests": [
            "Natural Language Processing",
            "Information Retrieval",
            "Social Network Analysis"
        ],
        "npubs": 108
    },
    "Ahmed Hassan Awadallah": {
        "affiliation": "Microsoft Research",
        "citedby": {
            "2017-07-19": 1501,
            "2017-08-11": 1524
        },
        "email": "@microsoft.com",
        "hindex": 20,
        "hindex5y": 19,
        "i10index": 38,
        "i10index5y": 32,
        "interests": [
            "Natural Language Processing",
            "Information Retrieval",
            "Social Network Analysis"
        ],
        "npubs": 108
    },
    "Aixin Sun": {
        "affiliation": "Nanyang Technological University",
        "citedby": {
            "2017-07-21": 4649,
            "2017-08-11": 4695
        },
        "email": "@ntu.edu.sg",
        "hindex": 35,
        "hindex5y": 30,
        "i10index": 79,
        "i10index5y": 67,
        "interests": [
            "Information Retrieval",
            "Text Mining",
            "Social Networks"
        ],
        "npubs": 147
    },
    "Alan Said": {
        "affiliation": "University of Skövde",
        "citedby": {
            "2017-07-21": 813,
            "2017-08-11": 819
        },
        "email": "@acm.org",
        "hindex": 17,
        "hindex5y": 16,
        "i10index": 23,
        "i10index5y": 22,
        "interests": [
            "Recommender Systems",
            "Collaborative Filtering",
            "Information Retrieval",
            "User Modeling",
            "Evaluation"
        ],
        "npubs": 75
    },
    "Aleksandr Farseev": {
        "affiliation": "National University of Singapore",
        "citedby": {
            "2017-07-19": 30,
            "2017-08-11": 41
        },
        "email": "@u.nus.edu",
        "hindex": 3,
        "hindex5y": 3,
        "i10index": 1,
        "i10index5y": 1,
        "interests": [
            "Social Media",
            "Multimedia",
            "Machine Learning",
            "Data Gathering"
        ],
        "npubs": 10
    },
    "Alessandro Moschitti": {
        "affiliation": "Qatar Computing Research Institute, HBKU",
        "citedby": {
            "2017-07-21": 5584,
            "2017-08-11": 5670
        },
        "email": "@qf.org.qa",
        "hindex": 40,
        "hindex5y": 31,
        "i10index": 114,
        "i10index5y": 85,
        "interests": [
            "Natural Language Processing",
            "Machine Learning",
            "Information Retrieval",
            "Data Mining"
        ],
        "npubs": 265
    },
    "Alessandro Sordoni": {
        "affiliation": "Université Pierre et Marie Curie",
        "citedby": {
            "2017-07-21": 499,
            "2017-08-11": 531
        },
        "email": "@maluuba.com",
        "hindex": 10,
        "hindex5y": 10,
        "i10index": 10,
        "i10index5y": 10,
        "interests": [
            "Artificial Intelligence",
            "Information Retrieval",
            "Deep Learning"
        ],
        "npubs": 27
    },
    "Alex Clemmer": "",
    "Alexander Kotov": {
        "affiliation": "Wayne State University",
        "citedby": {
            "2018-03-05": 428
        },
        "email": "@wayne.edu",
        "hindex": 11,
        "hindex5y": 10,
        "i10index": 11,
        "i10index5y": 10,
        "interests": [
            "Information Retrieval",
            "Biomedical Informatics",
            "Text Mining",
            "Machine Learning"
        ],
        "npubs": 39
    },
    "Alexandros Ntoulas": {
        "affiliation": "LinkedIn",
        "citedby": {
            "2017-07-21": 2850,
            "2017-08-11": 2869
        },
        "email": "@linkedin.com",
        "hindex": 18,
        "hindex5y": 15,
        "i10index": 29,
        "i10index5y": 21,
        "interests": [],
        "npubs": 55
    },
    "Aliaksei Severyn": {
        "affiliation": "Google Research",
        "citedby": {
            "2017-07-19": 687,
            "2017-08-11": 748
        },
        "email": "@google.com",
        "hindex": 14,
        "hindex5y": 14,
        "i10index": 16,
        "i10index5y": 16,
        "interests": [
            "Deep Learning",
            "Natural Language Processing",
            "Machine Learning",
            "Question Answering",
            "Sentiment Analysis"
        ],
        "npubs": 32
    },
    "Alistair Moffat": {
        "affiliation": "University of Melbourne",
        "citedby": {
            "2017-07-19": 14598,
            "2017-08-11": 14584
        },
        "email": "@unimelb.edu.au",
        "hindex": 52,
        "hindex5y": 29,
        "i10index": 141,
        "i10index5y": 77,
        "interests": [
            "Compression",
            "indexing",
            "retrieval",
            "search"
        ],
        "npubs": 275
    },
    "Allan Hanbury": {
        "affiliation": "TU Wien",
        "citedby": {
            "2017-07-21": 3610,
            "2017-08-11": 3653
        },
        "email": "@ifs.tuwien.ac.at",
        "hindex": 33,
        "hindex5y": 23,
        "i10index": 80,
        "i10index5y": 62,
        "interests": [
            "Information retrieval",
            "data science"
        ],
        "npubs": 281
    },
    "Altigran S. Da Silva": {
        "affiliation": "Universidade Federal do Amazonas",
        "citedby": {
            "2017-07-21": 3840,
            "2017-08-11": 3853
        },
        "email": "@icomp.ufam.edu.br",
        "hindex": 29,
        "hindex5y": 20,
        "i10index": 65,
        "i10index5y": 37,
        "interests": [
            "Databases",
            "Information Retrieval",
            "Web Data Management"
        ],
        "npubs": 169
    },
    "Amin Mantrach": {
        "affiliation": "Criteo Labs & Yahoo",
        "citedby": {
            "2017-07-19": 327,
            "2017-08-11": 329
        },
        "email": "@criteo.com",
        "hindex": 9,
        "hindex5y": 9,
        "i10index": 9,
        "i10index5y": 9,
        "interests": [
            "Machine Learning"
        ],
        "npubs": 33
    },
    "Andrew Trotman": {
        "affiliation": "University of Otago",
        "citedby": {
            "2017-07-21": 2428,
            "2017-08-11": 2435
        },
        "email": "@cs.otago.ac.nz",
        "hindex": 24,
        "hindex5y": 16,
        "i10index": 64,
        "i10index5y": 34,
        "interests": [
            "Information Retrieval"
        ],
        "npubs": 156
    },
    "Andrew Turpin": {
        "affiliation": "University of Melbourne",
        "citedby": {
            "2017-07-21": 3863,
            "2017-08-11": 3890
        },
        "email": "@unimelb.edu.au",
        "hindex": 31,
        "hindex5y": 22,
        "i10index": 70,
        "i10index5y": 47,
        "interests": [
            "Stringology",
            "Information Retrieval",
            "Optometry",
            "Ophthalmology"
        ],
        "npubs": 214
    },
    "Andrey Filchenkov": {
        "affiliation": "ITMO University",
        "citedby": {
            "2017-07-19": 669,
            "2017-08-11": 682
        },
        "email": "@niuitmo.ru",
        "hindex": 15,
        "hindex5y": 11,
        "i10index": 24,
        "i10index5y": 17,
        "interests": [
            "Machine Learning",
            "Meta-learning",
            "Feature Selection",
            "Structure Learning",
            "Social Network Analysis"
        ],
        "npubs": 148
    },
    "Anne-Marie Kermarrec": {
        "affiliation": "Inria",
        "citedby": {
            "2017-07-20": 18072,
            "2017-08-11": 18128
        },
        "email": "@inria.fr",
        "hindex": 47,
        "hindex5y": 32,
        "i10index": 124,
        "i10index5y": 97,
        "interests": [
            "Distributed systems",
            "social networks",
            "gossip protocols"
        ],
        "npubs": 360
    },
    "Antonio Mallia": {
        "affiliation": "University of Pisa",
        "citedby": {
            "2017-07-20": 0,
            "2017-08-11": 0
        },
        "email": "@studenti.unipi.it",
        "hindex": 0,
        "hindex5y": 0,
        "i10index": 0,
        "i10index5y": 0,
        "interests": [
            "Algorithms and Data Structures"
        ],
        "npubs": 2
    },
    "Arjen de Vries": {
        "affiliation": "Radboud University",
        "citedby": {
            "2017-07-19": 6354,
            "2017-08-11": 6412
        },
        "email": "@cs.ru.nl",
        "hindex": 42,
        "hindex5y": 28,
        "i10index": 126,
        "i10index5y": 70,
        "interests": [
            "Information Retrieval",
            "Databases"
        ],
        "npubs": 380
    },
    "Ashlee Edwards": {
        "affiliation": "University of North Carolina at Chapel Hill",
        "citedby": {
            "2017-07-19": 118,
            "2017-08-11": 121
        },
        "email": "@unc.edu",
        "hindex": 4,
        "hindex5y": 4,
        "i10index": 3,
        "i10index5y": 3,
        "interests": [
            "Interactive Information Retrieval",
            "User Modeling"
        ],
        "npubs": 12
    },
    "Asia J. Biega": {
        "affiliation": "Max Planck Institute for Informatics",
        "citedby": {
            "2017-07-20": 176,
            "2017-08-11": 186
        },
        "email": "@mpi-inf.mpg.de",
        "hindex": 6,
        "hindex5y": 6,
        "i10index": 3,
        "i10index5y": 3,
        "interests": [],
        "npubs": 8
    },
    "Avi Arampatzis": {
        "affiliation": "Democritus University of Thrace",
        "citedby": {
            "2017-07-21": 1240,
            "2017-08-11": 1245
        },
        "email": "@ee.duth.gr",
        "hindex": 17,
        "hindex5y": 12,
        "i10index": 28,
        "i10index5y": 17,
        "interests": [
            "Information Retrieval",
            "Databases"
        ],
        "npubs": 72
    },
    "Aya Soffer": {
        "affiliation": "IBM",
        "citedby": {
            "2017-07-21": 3356,
            "2017-08-11": 3374
        },
        "email": "@il.ibm.com",
        "hindex": 28,
        "hindex5y": 16,
        "i10index": 43,
        "i10index5y": 21,
        "interests": [
            "Big Data",
            "Social Analytics",
            "Information Retrieval"
        ],
        "npubs": 76
    },
    "B. Taner Dincer": {
        "affiliation": "University of Mugla",
        "citedby": {
            "2017-07-21": 77,
            "2017-08-11": 81
        },
        "email": "@mu.edu.tr",
        "hindex": 6,
        "hindex5y": 5,
        "i10index": 2,
        "i10index5y": 1,
        "interests": [
            "Information Retrieval",
            "IR Evaluation",
            "Statistical/Probabilistic Models",
            "Natural Language Processing"
        ],
        "npubs": 26
    },
    "Bahareh Sarrafzadeh": {
        "affiliation": "University of Waterloo",
        "citedby": {
            "2017-07-19": 18,
            "2017-08-11": 20
        },
        "email": "@uwaterloo.ca",
        "hindex": 2,
        "hindex5y": 2,
        "i10index": 0,
        "i10index5y": 0,
        "interests": [
            "Information Retrieval",
            "Exploratory Search",
            "Knowledge Extraction"
        ],
        "npubs": 11
    },
    "Barbara Poblete": {
        "affiliation": "University of Chile",
        "citedby": {
            "2017-07-21": 2195,
            "2017-08-11": 2225
        },
        "email": "@dcc.uchile.cl",
        "hindex": 15,
        "hindex5y": 11,
        "i10index": 19,
        "i10index5y": 12,
        "interests": [
            "Social Network Analysis",
            "Web Data Mining",
            "IR",
            "Multimedia IR",
            "Privacy Preserving Data Mining"
        ],
        "npubs": 55
    },
    "Bei Shi": {
        "affiliation": "Chinese University of Hong Kong",
        "citedby": {
            "2017-07-20": 4,
            "2017-08-11": 4
        },
        "email": "@se.cuhk.edu.hk",
        "hindex": 1,
        "hindex5y": 1,
        "i10index": 0,
        "i10index5y": 0,
        "interests": [
            "text mining",
            "machine learning",
            "natural language processing"
        ],
        "npubs": 10
    },
    "Ben He": "",
    "Benjamin Piwowarski": {
        "affiliation": "LIP6, Sorbonne Universités/UPMC/CNRS",
        "citedby": {
            "2017-07-21": 1397,
            "2017-08-11": 1399
        },
        "email": "@bpiwowar.net",
        "hindex": 19,
        "hindex5y": 12,
        "i10index": 34,
        "i10index5y": 15,
        "interests": [
            "Information Retrieval",
            "Computational Linguistics",
            "Machine Learning"
        ],
        "npubs": 96
    },
    "Benyou Wang": {
        "affiliation": "Tianjin University",
        "citedby": {
            "2017-07-20": 4,
            "2017-08-11": 8
        },
        "email": "@tencent.com",
        "hindex": 2,
        "hindex5y": 2,
        "i10index": 0,
        "i10index5y": 0,
        "interests": [
            "information retrieval",
            "machine learning",
            "natural language processing"
        ],
        "npubs": 8
    },
    "Berthier Ribeiro-Neto": {
        "affiliation": "Google / Universidade Federal de Minas Gerais",
        "citedby": {
            "2017-07-21": 20823,
            "2017-08-11": 20881
        },
        "email": "@dcc.ufmg.br",
        "hindex": 34,
        "hindex5y": 19,
        "i10index": 57,
        "i10index5y": 29,
        "interests": [
            "Information retrieval"
        ],
        "npubs": 143
    },
    "Bhaskar Mitra": {
        "affiliation": "Microsoft",
        "citedby": {
            "2017-07-21": 343,
            "2017-08-11": 365
        },
        "email": "@microsoft.com",
        "hindex": 9,
        "hindex5y": 9,
        "i10index": 9,
        "i10index5y": 9,
        "interests": [
            "Web Search",
            "Information Retrieval",
            "Machine Learning",
            "Deep Learning"
        ],
        "npubs": 23
    },
    "Bin Gao": {
        "affiliation": "Microsoft Research",
        "citedby": {
            "2017-07-21": 1374,
            "2017-08-11": 1398
        },
        "email": "@microsoft.com",
        "hindex": 19,
        "hindex5y": 16,
        "i10index": 32,
        "i10index5y": 28,
        "interests": [
            "Machine Learning",
            "Information Retrieval",
            "Data Mining",
            "Online Advertising"
        ],
        "npubs": 69
    },
    "Bin Wang": {
        "affiliation": "Chinese Academy of Sciences",
        "citedby": {
            "2018-03-06": 1473
        },
        "email": "@iie.ac.cn",
        "hindex": 19,
        "hindex5y": 14,
        "i10index": 38,
        "i10index5y": 22,
        "interests": [
            "Information Retrieval",
            "Natural Language Processing",
            "Data Mining"
        ],
        "npubs": 116
    },
    "Bing Liu": {
        "affiliation": "University of Illinois at Chicago",
        "citedby": {
            "2017-07-21": 40529,
            "2017-08-11": 40408
        },
        "email": "@uic.edu",
        "hindex": 76,
        "hindex5y": 60,
        "i10index": 186,
        "i10index5y": 153,
        "interests": [
            "Sentiment Analysis",
            "Data Mining",
            "Machine Learning",
            "Natural Language Processing",
            "Web Mining"
        ],
        "npubs": 312
    },
    "Birger Larsen": {
        "affiliation": "Aalborg University",
        "citedby": {
            "2017-07-21": 1396,
            "2017-08-11": 1401
        },
        "email": "@hum.aau.dk",
        "hindex": 22,
        "hindex5y": 14,
        "i10index": 48,
        "i10index5y": 22,
        "interests": [
            "Information Retrieval",
            "Digital Libraries",
            "Informetrics",
            "Bibliometrics"
        ],
        "npubs": 196
    },
    "Bo Pang": {
        "affiliation": "Google",
        "citedby": {
            "2017-07-20": 18109,
            "2017-08-11": 18289
        },
        "email": "@google.com",
        "hindex": 23,
        "hindex5y": 21,
        "i10index": 32,
        "i10index5y": 28,
        "interests": [
            "Natural Language Processing"
        ],
        "npubs": 39
    },
    "Bo-Sin Chang": "",
    "Bob Goodwin": "",
    "Bora Edizel": {
        "affiliation": "Pompeu Fabra University and Eurecat & Yahoo",
        "citedby": {
            "2018-03-05": -1
        },
        "email": "@upf.edu",
        "hindex": 0,
        "hindex5y": 0,
        "i10index": 0,
        "i10index5y": 0,
        "interests": [
            "Machine Learning"
        ],
        "npubs": 1
    },
    "Bowei Chen": {
        "affiliation": "University of Lincoln",
        "citedby": {
            "2017-07-19": 94,
            "2017-08-11": 98
        },
        "email": "@lincoln.ac.uk",
        "hindex": 5,
        "hindex5y": 5,
        "i10index": 4,
        "i10index5y": 4,
        "interests": [
            "Data Mining",
            "Computational Advertising",
            "Mathematical Finance"
        ],
        "npubs": 11
    },
    "Brian Davison": {
        "affiliation": "Lehigh University",
        "citedby": {
            "2017-07-21": 6261,
            "2017-08-11": 6303
        },
        "email": "@cse.lehigh.edu",
        "hindex": 41,
        "hindex5y": 28,
        "i10index": 76,
        "i10index5y": 52,
        "interests": [
            "Data Science",
            "Web Mining",
            "Information Retrieval",
            "Social Networks",
            "Web Search"
        ],
        "npubs": 159
    },
    "Carlos Castillo": {
        "affiliation": "Eurecat",
        "citedby": {
            "2017-07-21": 10150,
            "2017-08-11": 10268
        },
        "email": "@acm.org",
        "hindex": 49,
        "hindex5y": 42,
        "i10index": 112,
        "i10index5y": 92,
        "interests": [
            "Social Computing",
            "Crisis Informatics",
            "Web Mining",
            "Information Retrieval"
        ],
        "npubs": 188
    },
    "Carsten Eickhoff": {
        "affiliation": "ETH Zürich",
        "citedby": {
            "2017-07-21": 785,
            "2017-08-11": 802
        },
        "email": "@inf.ethz.ch",
        "hindex": 12,
        "hindex5y": 12,
        "i10index": 16,
        "i10index5y": 16,
        "interests": [
            "Information Retrieval",
            "Data Science",
            "Natural Language Processing",
            "Crowdsourcing"
        ],
        "npubs": 68
    },
    "Chang2 Liu": {
        "affiliation": "Peking University",
        "citedby": {
            "2017-07-21": 756,
            "2017-08-11": 764
        },
        "email": "@pku.edu.cn",
        "hindex": 14,
        "hindex5y": 13,
        "i10index": 22,
        "i10index5y": 17,
        "interests": [
            "Interactive Information Retrieval"
        ],
        "npubs": 106
    },
    "Chao Zhang": {
        "affiliation": "University of Illinois at Urbana-Champaign",
        "citedby": {
            "2017-07-19": 213,
            "2017-08-11": 221
        },
        "email": "@illinois.edu",
        "hindex": 7,
        "hindex5y": 7,
        "i10index": 6,
        "i10index5y": 6,
        "interests": [
            "Data Mining",
            "Applied Machine Learning"
        ],
        "npubs": 22
    },
    "Chathra Hendahewa": {
        "affiliation": "Rutgers University",
        "citedby": {
            "2017-07-21": 52,
            "2017-08-11": 53
        },
        "email": "@cs.rutgers.edu",
        "hindex": 6,
        "hindex5y": 6,
        "i10index": 2,
        "i10index5y": 2,
        "interests": [
            "Information Retrieval",
            "Behavioral Analytics",
            "User modeling",
            "Data Mining",
            "Data Analytics"
        ],
        "npubs": 15
    },
    "Cheng Cao": "",
    "Cheng1 Li": {
        "affiliation": "University of Michigan",
        "citedby": {
            "2017-07-21": 62,
            "2017-08-11": 64
        },
        "email": "@umich.edu",
        "hindex": 3,
        "hindex5y": 3,
        "i10index": 3,
        "i10index5y": 3,
        "interests": [
            "Data mining",
            "machine learning",
            "information retrieval"
        ],
        "npubs": 11
    },
    "Cheng Luo": {
        "affiliation": "Tsinghua University",
        "citedby": {
            "2018-03-06": 36
        },
        "email": "@tsinghua.edu.cn",
        "hindex": 4,
        "hindex5y": 4,
        "i10index": 0,
        "i10index5y": 0,
        "interests": [
            "Search Evaluation",
            "User Behavior Analysis"
        ],
        "npubs": 24
    },
    "Cheng-Te Li": "",
    "ChengXiang Zhai": {
        "affiliation": "University of Illinois at Urbana-Champaign",
        "citedby": {
            "2017-07-20": 22911,
            "2017-08-11": 23135
        },
        "email": "@illinois.edu",
        "hindex": 72,
        "hindex5y": 58,
        "i10index": 207,
        "i10index5y": 173,
        "interests": [
            "Information Retrieval",
            "Text Data Mining",
            "Machine Learning",
            "Biomedical Informatics",
            "Intelligent Education Systems"
        ],
        "npubs": 430
    },
    "Chenliang Li": {
        "affiliation": "Wuhan University",
        "citedby": {
            "2017-07-21": 537,
            "2017-08-11": 543
        },
        "email": "@whu.edu.cn",
        "hindex": 9,
        "hindex5y": 9,
        "i10index": 9,
        "i10index5y": 9,
        "interests": [
            "Information Retrieval",
            "Data Mining",
            "Natural Language Processing",
            "Social Media"
        ],
        "npubs": 16
    },
    "Chenyan Xiong": {
        "affiliation": "Carnegie Mellon University",
        "citedby": {
            "2017-07-19": 112,
            "2017-08-11": 118
        },
        "email": "@cs.cmu.edu",
        "hindex": 6,
        "hindex5y": 6,
        "i10index": 5,
        "i10index5y": 4,
        "interests": [
            "Information Retrieval",
            "Natural Language Understanding"
        ],
        "npubs": 17
    },
    "Chi Wang": {
        "affiliation": "Microsoft Research",
        "citedby": {
            "2018-03-06": 3342
        },
        "email": "@microsoft.com",
        "hindex": 21,
        "hindex5y": 20,
        "i10index": 32,
        "i10index5y": 31,
        "interests": [
            "Data Mining",
            "Database",
            "Machine Learning",
            "NLP"
        ],
        "npubs": 54
    },
    "Chia-Jung Lee": "",
    "Chirag Shah": {
        "affiliation": "Rutgers University",
        "citedby": {
            "2017-07-21": 2821,
            "2017-08-11": 2815
        },
        "email": "@rutgers.edu",
        "hindex": 27,
        "hindex5y": 24,
        "i10index": 56,
        "i10index5y": 47,
        "interests": [
            "Information Seeking",
            "Information Retrieval",
            "Social Media",
            "Collaborative Information Seeking",
            "Social Information Seeking"
        ],
        "npubs": 224
    },
    "Christina Lioma": {
        "affiliation": "University of Copenhagen",
        "citedby": {
            "2017-07-21": 1088,
            "2017-08-11": 1099
        },
        "email": "@di.ku.dk",
        "hindex": 14,
        "hindex5y": 11,
        "i10index": 16,
        "i10index5y": 12,
        "interests": [
            "Information Retrieval",
            "Natural Language Processing"
        ],
        "npubs": 72
    },
    "Christoph Trattner": {
        "affiliation": "MODUL University Vienna",
        "citedby": {
            "2017-07-20": 658,
            "2017-08-11": 673
        },
        "email": "@modul.ac.at",
        "hindex": 15,
        "hindex5y": 15,
        "i10index": 24,
        "i10index5y": 23,
        "interests": [
            "Information Science",
            "Recommender Systems",
            "Data Mining",
            "Social Networks",
            "Data Science"
        ],
        "npubs": 107
    },
    "Christopher Leckie": {
        "affiliation": "The University of Melbourne",
        "citedby": {
            "2017-07-19": 6062,
            "2017-08-11": 6133
        },
        "email": "@unimelb.edu.au",
        "hindex": 36,
        "hindex5y": 27,
        "i10index": 107,
        "i10index5y": 86,
        "interests": [
            "artifical intelligence",
            "data mining",
            "network intrusion detection",
            "wireless sensor networks",
            "bioinformatics"
        ],
        "npubs": 263
    },
    "Chuan-Ju Wang": {
        "affiliation": "Academia Sinica",
        "citedby": {
            "2017-07-19": 65,
            "2017-08-11": 67
        },
        "email": "@citi.sinica.edu.tw",
        "hindex": 5,
        "hindex5y": 5,
        "i10index": 2,
        "i10index5y": 1,
        "interests": [
            "Computational Finance",
            "Data Analytics"
        ],
        "npubs": 24
    },
    "Chunfeng Yang": "",
    "Claudia Hauff": {
        "affiliation": "Delft University of Technology",
        "citedby": {
            "2017-07-21": 1296,
            "2017-08-11": 1310
        },
        "email": "@tudelft.nl",
        "hindex": 19,
        "hindex5y": 18,
        "i10index": 33,
        "i10index5y": 29,
        "interests": [
            "information retrieval",
            "social Web",
            "MOOCs"
        ],
        "npubs": 113
    },
    "Claudio Lucchese": {
        "affiliation": "ISTI-CNR",
        "citedby": {
            "2017-07-21": 1960,
            "2017-08-11": 1997
        },
        "email": "@isti.cnr.it",
        "hindex": 23,
        "hindex5y": 20,
        "i10index": 40,
        "i10index5y": 33,
        "interests": [
            "Data Mining",
            "Information Retrieval"
        ],
        "npubs": 113
    },
    "Clebson C. A. de Sá": "",
    "Craig Macdonald": {
        "affiliation": "University of Glasgow",
        "citedby": {
            "2017-07-20": 5871,
            "2017-08-11": 5943
        },
        "email": "@glasgow.ac.uk",
        "hindex": 38,
        "hindex5y": 32,
        "i10index": 97,
        "i10index5y": 88,
        "interests": [
            "Information Retrieval"
        ],
        "npubs": 231
    },
    "Da Cao": "",
    "Dae Hoon Park": {
        "affiliation": "Yahoo Research",
        "citedby": {
            "2017-07-21": 127,
            "2017-08-11": 135
        },
        "email": "@yahoo-inc.com",
        "hindex": 6,
        "hindex5y": 5,
        "i10index": 5,
        "i10index5y": 5,
        "interests": [
            "Information Retrieval",
            "Text Mining",
            "Machine Learning",
            "Natural Language Processing"
        ],
        "npubs": 19
    },
    "Dah Ming Chiu": {
        "affiliation": "The Chinese University of Hong Kong",
        "citedby": {
            "2017-07-19": 13346,
            "2017-08-11": 13416
        },
        "email": "@ie.cuhk.edu.hk",
        "hindex": 44,
        "hindex5y": 31,
        "i10index": 112,
        "i10index5y": 72,
        "interests": [
            "computer networks",
            "network economics",
            "measurement",
            "data analytics"
        ],
        "npubs": 246
    },
    "Damiano Spina": {
        "affiliation": "RMIT University",
        "citedby": {
            "2017-07-21": 551,
            "2017-08-11": 564
        },
        "email": "@rmit.edu.au",
        "hindex": 12,
        "hindex5y": 12,
        "i10index": 14,
        "i10index5y": 14,
        "interests": [
            "Information Retrieval",
            "Natural Language Processing",
            "Text Mining",
            "Social Media"
        ],
        "npubs": 35
    },
    "Dan Luu": "",
    "Daqing He": {
        "affiliation": "University of Pittsburgh",
        "citedby": {
            "2017-07-20": 2193,
            "2017-08-11": 2213
        },
        "email": "@pitt.edu",
        "hindex": 21,
        "hindex5y": 18,
        "i10index": 60,
        "i10index5y": 48,
        "interests": [
            "Information Retrieval",
            "Information Seeking",
            "Interactive Information Retrieval",
            "Text Mining",
            "Natural Language Processing"
        ],
        "npubs": 197
    },
    "David Carmel": {
        "affiliation": "Yahoo Research",
        "citedby": {
            "2017-07-21": 5887,
            "2017-08-11": 5941
        },
        "email": "@yahoo-inc.com",
        "hindex": 39,
        "hindex5y": 27,
        "i10index": 87,
        "i10index5y": 61,
        "interests": [
            "Information Retrieval",
            "Enterprise Search",
            "Query performance prediction",
            "Text Mining"
        ],
        "npubs": 151
    },
    "David Elsweiler": {
        "affiliation": "University of Regensburg",
        "citedby": {
            "2017-07-20": 918,
            "2017-08-11": 925
        },
        "email": "@elsweiler.co.uk",
        "hindex": 16,
        "hindex5y": 15,
        "i10index": 23,
        "i10index5y": 20,
        "interests": [
            "information science",
            "information retrieval",
            "Information behaviour",
            "personal information management",
            "artificial intelligence"
        ],
        "npubs": 95
    },
    "David Graus": {
        "affiliation": "FD Mediagroep",
        "citedby": {
            "2017-07-21": 67,
            "2017-08-11": 70
        },
        "email": "@fdmediagroep.nl",
        "hindex": 5,
        "hindex5y": 5,
        "i10index": 2,
        "i10index5y": 2,
        "interests": [
            "information retrieval",
            "semantic search",
            "entity linking"
        ],
        "npubs": 15
    },
    "David Maxwell": {
        "affiliation": "University of Glasgow",
        "citedby": {
            "2017-07-19": 72,
            "2017-08-11": 74
        },
        "email": "@research.gla.ac.uk",
        "hindex": 5,
        "hindex5y": 5,
        "i10index": 4,
        "i10index5y": 4,
        "interests": [
            "Information Retrieval",
            "User Simulation",
            "Formal Models",
            "User Modeling"
        ],
        "npubs": 14
    },
    "David Vallet": {
        "affiliation": "Google",
        "citedby": {
            "2017-07-21": 2337,
            "2017-08-11": 2360
        },
        "email": "@uam.es",
        "hindex": 21,
        "hindex5y": 15,
        "i10index": 31,
        "i10index5y": 25,
        "interests": [
            "IR",
            "Information Retrieval",
            "User Modelling",
            "Social Media",
            "Semantic Web"
        ],
        "npubs": 78
    },
    "Dawei Yin": {
        "affiliation": "JD.com",
        "citedby": {
            "2017-07-22": 610,
            "2017-08-11": 627
        },
        "email": "@jd.com",
        "hindex": 12,
        "hindex5y": 11,
        "i10index": 13,
        "i10index5y": 13,
        "interests": [
            "Machine Learning",
            "Web Mining",
            "Data Mining"
        ],
        "npubs": 52
    },
    "Debasis Ganguly": {
        "affiliation": "IBM Research, Dublin",
        "citedby": {
            "2018-03-05": 304
        },
        "email": "@computing.dcu.ie",
        "hindex": 8,
        "hindex5y": 8,
        "i10index": 8,
        "i10index5y": 6,
        "interests": [
            "Information Retrieval",
            "Machine Learning",
            "Data Visualization",
            "NLP"
        ],
        "npubs": 67
    },
    "Debora Donato": {
        "affiliation": "Mix Tech",
        "citedby": {
            "2017-07-21": 4311,
            "2017-08-11": 4326
        },
        "email": "@acm.org",
        "hindex": 26,
        "hindex5y": 20,
        "i10index": 42,
        "i10index5y": 34,
        "interests": [
            "WebIR",
            "Data Mining",
            "Machine Learning",
            "Graph Mining"
        ],
        "npubs": 91
    },
    "Dell Zhang": "",
    "Deng Cai": {
        "affiliation": "Zhejiang University",
        "citedby": {
            "2017-07-21": 15025,
            "2017-08-11": 15183
        },
        "email": "@cad.zju.edu.cn",
        "hindex": 54,
        "hindex5y": 48,
        "i10index": 101,
        "i10index5y": 97,
        "interests": [
            "Machine learning",
            "Computer vision",
            "Data mining",
            "Information retrieval"
        ],
        "npubs": 177
    },
    "Denis Savenkov": {
        "affiliation": "Facebook",
        "citedby": {
            "2017-07-21": 63,
            "2017-08-11": 67
        },
        "email": "@emory.edu",
        "hindex": 5,
        "hindex5y": 5,
        "i10index": 3,
        "i10index5y": 3,
        "interests": [
            "information retrieval",
            "user-behavior modeling",
            "machine learning"
        ],
        "npubs": 16
    },
    "Diane Kelly": {
        "affiliation": "University of Tennessee",
        "citedby": {
            "2017-07-19": 4201,
            "2017-08-11": 4234
        },
        "email": "@utk.edu",
        "hindex": 30,
        "hindex5y": 24,
        "i10index": 59,
        "i10index5y": 42,
        "interests": [
            "Interactive information retrieval",
            "search behavior",
            "user studies"
        ],
        "npubs": 135
    },
    "Dina Demner": {
        "affiliation": "National Institutes of Health",
        "citedby": {
            "2017-07-21": 4070,
            "2017-08-11": 4110
        },
        "email": "",
        "hindex": 33,
        "hindex5y": 25,
        "i10index": 92,
        "i10index5y": 72,
        "interests": [
            "Biomedical Informatics",
            "Information Retrieval",
            "Natural Language Processing"
        ],
        "npubs": 221
    },
    "Djoerd Hiemstra": {
        "affiliation": "University of Twente",
        "citedby": {
            "2017-07-21": 5381,
            "2017-08-11": 5405
        },
        "email": "@cs.utwente.nl",
        "hindex": 34,
        "hindex5y": 21,
        "i10index": 104,
        "i10index5y": 54,
        "interests": [
            "Information Retrieval"
        ],
        "npubs": 324
    },
    "Dmitry Lagun": {
        "affiliation": "Google",
        "citedby": {
            "2017-07-21": 413,
            "2017-08-11": 425
        },
        "email": "@google.com",
        "hindex": 10,
        "hindex5y": 10,
        "i10index": 10,
        "i10index5y": 10,
        "interests": [
            "Information Retrieval",
            "Machine Learning",
            "HCI"
        ],
        "npubs": 29
    },
    "Donald Metzler": {
        "affiliation": "Google",
        "citedby": {
            "2017-07-21": 6364,
            "2017-08-11": 6418
        },
        "email": "@google.com",
        "hindex": 34,
        "hindex5y": 29,
        "i10index": 54,
        "i10index5y": 47,
        "interests": [
            "Information Retrieval",
            "Web Search",
            "Natural Language Processing",
            "Computational Advertising",
            "Social Media"
        ],
        "npubs": 97
    },
    "Donghan Yu": "",
    "Dongyan Zhao": {
        "affiliation": "Peking University",
        "citedby": {
            "2017-07-20": 965,
            "2017-08-11": 1004
        },
        "email": "@pku.edu.cn",
        "hindex": 19,
        "hindex5y": 19,
        "i10index": 25,
        "i10index5y": 25,
        "interests": [
            "Distributed control",
            "Finite-time control",
            "Multi-agent system",
            "Robust control",
            "Nonlinear systems control"
        ],
        "npubs": 59
    },
    "Doug Downey": {
        "affiliation": "Northwestern University",
        "citedby": {
            "2017-07-21": 3956,
            "2017-08-11": 3977
        },
        "email": "@eecs.northwestern.edu",
        "hindex": 19,
        "hindex5y": 18,
        "i10index": 25,
        "i10index5y": 23,
        "interests": [
            "Natural Language Processing",
            "Machine Learning",
            "Artificial Intelligence"
        ],
        "npubs": 46
    },
    "Douglas Oard": {
        "affiliation": "University of Maryland",
        "citedby": {
            "2017-07-21": 7039,
            "2017-08-11": 7071
        },
        "email": "@umd.edu",
        "hindex": 44,
        "hindex5y": 25,
        "i10index": 141,
        "i10index5y": 80,
        "interests": [
            "Information Retrieval"
        ],
        "npubs": 359
    },
    "Edgar Meij": {
        "affiliation": "Bloomberg",
        "citedby": {
            "2017-07-21": 1635,
            "2017-08-11": 1662
        },
        "email": "@bloomberg.net",
        "hindex": 22,
        "hindex5y": 20,
        "i10index": 45,
        "i10index5y": 32,
        "interests": [
            "Information Retrieval",
            "Semantich Search",
            "Machine Learning"
        ],
        "npubs": 113
    },
    "Edie Rasmussen": "",
    "Edward Lank": {
        "affiliation": "University of Waterloo & University of Lille",
        "citedby": {
            "2017-07-19": 1379,
            "2017-08-11": 1390
        },
        "email": "@uwaterloo.ca",
        "hindex": 20,
        "hindex5y": 14,
        "i10index": 32,
        "i10index5y": 21,
        "interests": [
            "Human-Computer Interaction",
            "Intelligent User Interfaces",
            "Sketch Recognition"
        ],
        "npubs": 115
    },
    "Ee-Peng Lim": {
        "affiliation": "Singapore Management University",
        "citedby": {
            "2017-07-21": 12526,
            "2017-08-11": 12638
        },
        "email": "@smu.edu.sg",
        "hindex": 48,
        "hindex5y": 39,
        "i10index": 196,
        "i10index5y": 115,
        "interests": [
            "Data and Text Mining",
            "Social Network Mining",
            "Information Integration",
            "Digital Libraries"
        ],
        "npubs": 561
    },
    "Elia Porciani": "",
    "Elif Aktolga": {
        "affiliation": "Apple",
        "citedby": {
            "2017-07-21": 84,
            "2017-08-11": 84
        },
        "email": "@cs.umass.edu",
        "hindex": 4,
        "hindex5y": 4,
        "i10index": 3,
        "i10index5y": 3,
        "interests": [
            "Information Retrieval",
            "Natural Language Processing"
        ],
        "npubs": 13
    },
    "Emine Yilmaz": {
        "affiliation": "University College London",
        "citedby": {
            "2017-07-19": 2021,
            "2017-08-11": 2058
        },
        "email": "@ucl.ac.uk",
        "hindex": 22,
        "hindex5y": 18,
        "i10index": 36,
        "i10index5y": 33,
        "interests": [
            "Information Retrieval",
            "Web Science",
            "Data Mining",
            "Machine Learning"
        ],
        "npubs": 111
    },
    "Emre Velipasaoglu": "",
    "Enrique Amigó": {
        "affiliation": "Universidad Nacional de Educación",
        "citedby": {
            "2017-07-21": 1519,
            "2017-08-11": 1546
        },
        "email": "@lsi.uned.es",
        "hindex": 17,
        "hindex5y": 14,
        "i10index": 22,
        "i10index5y": 18,
        "interests": [
            "Natural Language Processing",
            "Information Retrieval"
        ],
        "npubs": 64
    },
    "Enver Kayaaslan": {
        "affiliation": "NTENT Hispania",
        "citedby": {
            "2018-03-05": 184
        },
        "email": "@ntent.com",
        "hindex": 8,
        "hindex5y": 8,
        "i10index": 7,
        "i10index5y": 7,
        "interests": [
            "Information Retrieval",
            "Bioinformatics",
            "Algorithms",
            "Graph Theory"
        ],
        "npubs": 14
    },
    "Eric Gaussier": {
        "affiliation": "Joseph Fourier University",
        "citedby": {
            "2017-07-21": 4348,
            "2017-08-11": 4398
        },
        "email": "@imag.fr",
        "hindex": 34,
        "hindex5y": 25,
        "i10index": 76,
        "i10index5y": 48,
        "interests": [
            "machine learning",
            "data mining",
            "information retrieval",
            "computational linguistics"
        ],
        "npubs": 302
    },
    "Eugene Agichtein": {
        "affiliation": "Emory University",
        "citedby": {
            "2017-07-21": 8890,
            "2017-08-11": 8960
        },
        "email": "@mathcs.emory.edu",
        "hindex": 38,
        "hindex5y": 32,
        "i10index": 74,
        "i10index5y": 61,
        "interests": [
            "Information Retrieval",
            "Text Mining",
            "Web Search",
            "Social Media",
            "Natural Language Processing"
        ],
        "npubs": 164
    },
    "Evangelos Kanoulas": {
        "affiliation": "University of Amsterdam",
        "citedby": {
            "2017-07-21": 1616,
            "2017-08-11": 1643
        },
        "email": "@uva.nl",
        "hindex": 21,
        "hindex5y": 19,
        "i10index": 31,
        "i10index5y": 28,
        "interests": [
            "Information Retrieval",
            "Natural Language Processing"
        ],
        "npubs": 90
    },
    "Evgeniy Gabrilovich": {
        "affiliation": "Google",
        "citedby": {
            "2017-07-21": 8098,
            "2017-08-11": 8194
        },
        "email": "@google.com",
        "hindex": 37,
        "hindex5y": 31,
        "i10index": 62,
        "i10index5y": 53,
        "interests": [
            "Healthcare",
            "Artificial Intelligence",
            "Machine Learning",
            "Information Retrieval",
            "Natural Language Processing"
        ],
        "npubs": 135
    },
    "Evgeny Kharitonov": {
        "affiliation": "Criteo",
        "citedby": {
            "2017-07-21": 82,
            "2017-08-11": 82
        },
        "email": "@research.gla.ac.uk",
        "hindex": 6,
        "hindex5y": 6,
        "i10index": 2,
        "i10index5y": 2,
        "interests": [
            "information retrieval",
            "data mining"
        ],
        "npubs": 13
    },
    "Fabrizio Silvestri": {
        "affiliation": "Facebook",
        "citedby": {
            "2017-07-21": 3333,
            "2017-08-11": 3357
        },
        "email": "@fb.com",
        "hindex": 32,
        "hindex5y": 24,
        "i10index": 55,
        "i10index5y": 43,
        "interests": [
            "Information Retrieval",
            "Search Engines",
            "Computational Advertising",
            "Data Mining"
        ],
        "npubs": 186
    },
    "Faegheh Hasibi": {
        "affiliation": "Norwegian University of Science and Technology",
        "citedby": {
            "2017-07-20": 43,
            "2017-08-11": 52
        },
        "email": "@idi.ntnu.no",
        "hindex": 4,
        "hindex5y": 4,
        "i10index": 2,
        "i10index5y": 2,
        "interests": [
            "Information retrieval",
            "Semantic search"
        ],
        "npubs": 15
    },
    "Falk Scholer": {
        "affiliation": "RMIT University",
        "citedby": {
            "2017-07-19": 2058,
            "2017-08-11": 2088
        },
        "email": "@rmit.edu.au",
        "hindex": 22,
        "hindex5y": 16,
        "i10index": 42,
        "i10index5y": 30,
        "interests": [
            "Information retrieval",
            "web search",
            "evaluation"
        ],
        "npubs": 145
    },
    "Fan Yang": {
        "affiliation": "CUHK",
        "citedby": {
            "2018-05-21": 77
        },
        "email": "@cse.cuhk.edu.hk",
        "hindex": 5,
        "hindex5y": 5,
        "i10index": 2,
        "i10index5y": 2,
        "interests": [
            "Distributed Computing",
            "Machine Learning"
        ],
        "npubs": 8
    },
    "Fan Zhang": "",
    "Fang Liu": {
        "affiliation": "Microsoft",
        "citedby": {
            "2018-03-06": 1661
        },
        "email": "@microsoft.com",
        "hindex": 5,
        "hindex5y": 5,
        "i10index": 5,
        "i10index5y": 5,
        "interests": [
            "Machine Learning",
            "Information Retrieval",
            "Deep Learning",
            "Search Engine",
            "Bing"
        ],
        "npubs": 8
    },
    "Fangbo Tao": "",
    "Fiana Raiber": "",
    "Filip Radlinski": {
        "affiliation": "Google",
        "citedby": {
            "2017-07-19": 4163,
            "2017-08-11": 4198
        },
        "email": "@google.com",
        "hindex": 26,
        "hindex5y": 24,
        "i10index": 35,
        "i10index5y": 33,
        "interests": [
            "Information Retrieval",
            "Machine Learning"
        ],
        "npubs": 75
    },
    "Flavio Chierichetti": {
        "affiliation": "Sapienza University of Rome",
        "citedby": {
            "2017-07-20": 1267,
            "2017-08-11": 1282
        },
        "email": "@chierichetti.name",
        "hindex": 18,
        "hindex5y": 16,
        "i10index": 26,
        "i10index5y": 24,
        "interests": [
            "Algorithmics",
            "Mathematical Modelling"
        ],
        "npubs": 67
    },
    "Franco Maria Nardini": {
        "affiliation": "ISTI-CNR",
        "citedby": {
            "2017-07-21": 376,
            "2017-08-11": 392
        },
        "email": "@isti.cnr.it",
        "hindex": 11,
        "hindex5y": 11,
        "i10index": 13,
        "i10index5y": 12,
        "interests": [
            "[Web] Information Retrieval",
            "[Web] Data Mining",
            "Machine Learning",
            "Parallel and Distributed Computing"
        ],
        "npubs": 60
    },
    "Frank Hopfgartner": {
        "affiliation": "University of Glasgow",
        "citedby": {
            "2017-07-21": 1084,
            "2017-08-11": 1100
        },
        "email": "@glasgow.ac.uk",
        "hindex": 18,
        "hindex5y": 15,
        "i10index": 34,
        "i10index5y": 28,
        "interests": [
            "Information Retrieval",
            "Multimedia Analysis",
            "Lifelogging",
            "Recommender Systems"
        ],
        "npubs": 161
    },
    "Fuli Feng": {
        "affiliation": "National University of Singapore",
        "citedby": {
            "2018-03-05": 9
        },
        "email": "@comp.nus.edu.sg",
        "hindex": 1,
        "hindex5y": 1,
        "i10index": 0,
        "i10index5y": 0,
        "interests": [
            "Information Retrieval",
            "Data Mining",
            "Social Media",
            "Natural Language Processing"
        ],
        "npubs": 6
    },
    "Fumin Shen": {
        "affiliation": "University of Electronic Science and Technology of China",
        "citedby": {
            "2017-07-20": 717,
            "2017-08-11": 762
        },
        "email": "@uestc.edu.cn",
        "hindex": 13,
        "hindex5y": 13,
        "i10index": 17,
        "i10index5y": 17,
        "interests": [
            "Computer Vision",
            "Machine Learning"
        ],
        "npubs": 87
    },
    "Furu Wei": {
        "affiliation": "Microsoft Research Asia",
        "citedby": {
            "2017-07-19": 2883,
            "2017-08-11": 2948
        },
        "email": "@microsoft.com",
        "hindex": 29,
        "hindex5y": 27,
        "i10index": 50,
        "i10index5y": 48,
        "interests": [
            "Natural Language Processing",
            "Machine Learning",
            "Question Answering",
            "Sentiment Analysis",
            "Summarization"
        ],
        "npubs": 92
    },
    "Gabriella Pasi": {
        "affiliation": "University of Milano-Bicocca",
        "citedby": {
            "2017-07-21": 4474,
            "2017-08-11": 4497
        },
        "email": "@disco.unimib.it",
        "hindex": 31,
        "hindex5y": 19,
        "i10index": 85,
        "i10index5y": 42,
        "interests": [
            "Information Retrieval",
            "Information Filtering",
            "Fuzzy Logic"
        ],
        "npubs": 306
    },
    "Gaurav Baruah": {
        "affiliation": "University of Waterloo",
        "citedby": {
            "2017-07-21": 23,
            "2017-08-11": 23
        },
        "email": "@uwaterloo.ca",
        "hindex": 3,
        "hindex5y": 3,
        "i10index": 0,
        "i10index5y": 0,
        "interests": [
            "Information Retrieval and User-centric System Evaluation"
        ],
        "npubs": 9
    },
    "George Drosatos": "",
    "Gerhard Weikum": {
        "affiliation": "Max Planck Institute for Informatics",
        "citedby": {
            "2017-07-20": 26614,
            "2017-08-11": 26776
        },
        "email": "@mpi-inf.mpg.de",
        "hindex": 81,
        "hindex5y": 51,
        "i10index": 329,
        "i10index5y": 198,
        "interests": [
            "Databases",
            "Data Mining",
            "Information Retrieval",
            "Web Data Management",
            "Knowledge Bases"
        ],
        "npubs": 978
    },
    "Gianluca Demartini": {
        "affiliation": "University of Sheffield",
        "citedby": {
            "2017-07-21": 1449,
            "2017-08-11": 1469
        },
        "email": "@cs.berkeley.edu",
        "hindex": 21,
        "hindex5y": 17,
        "i10index": 38,
        "i10index5y": 32,
        "interests": [
            "Information Retrieval",
            "Semantic Web",
            "Human Computation",
            "Crowdsourcing"
        ],
        "npubs": 88
    },
    "Gianmaria Silvello": {
        "affiliation": "University of Padua",
        "citedby": {
            "2017-07-21": 425,
            "2017-08-11": 435
        },
        "email": "@dei.unipd.it",
        "hindex": 11,
        "hindex5y": 10,
        "i10index": 17,
        "i10index5y": 13,
        "interests": [
            "Information Retrieval Evaluation",
            "Data Citation",
            "Digital Libraries and Archives",
            "Data Models",
            "Linked Open Data"
        ],
        "npubs": 100
    },
    "Giulio Ermanno Pibiri": {
        "affiliation": "University of Pisa and ISTI-CNR",
        "citedby": {
            "2017-07-20": 1,
            "2017-08-11": 1
        },
        "email": "@di.unipi.it",
        "hindex": 1,
        "hindex5y": 1,
        "i10index": 0,
        "i10index5y": 0,
        "interests": [
            "Algorithms",
            "Succinct Data Structures",
            "Data Compression"
        ],
        "npubs": 2
    },
    "Giuseppe Ottaviano": {
        "affiliation": "ISTI-CNR",
        "citedby": {
            "2017-07-20": 217,
            "2017-08-11": 235
        },
        "email": "@di.unipi.it",
        "hindex": 8,
        "hindex5y": 8,
        "i10index": 7,
        "i10index5y": 7,
        "interests": [
            "Algorithms",
            "Data structures"
        ],
        "npubs": 16
    },
    "Gordon V. Cormack": {
        "affiliation": "University of Waterloo",
        "citedby": {
            "2017-07-19": 6938,
            "2017-08-11": 6989
        },
        "email": "@plg.uwaterloo.ca",
        "hindex": 38,
        "hindex5y": 24,
        "i10index": 86,
        "i10index5y": 45,
        "interests": [],
        "npubs": 189
    },
    "Grace Hui Yang": {
        "affiliation": "Georgetown University",
        "citedby": {
            "2017-07-21": 1159,
            "2017-08-11": 1168
        },
        "email": "@cs.georgetown.edu",
        "hindex": 16,
        "hindex5y": 12,
        "i10index": 25,
        "i10index5y": 17,
        "interests": [
            "Information Retrieval",
            "Web Search",
            "Text Mining",
            "Natural Language Processing"
        ],
        "npubs": 78
    },
    "Grzegorz Chrupala": {
        "affiliation": "Tilburg University",
        "citedby": {
            "2017-07-21": 526,
            "2017-08-11": 531
        },
        "email": "@uvt.nl",
        "hindex": 14,
        "hindex5y": 11,
        "i10index": 18,
        "i10index5y": 13,
        "interests": [
            "Computational Linguistics",
            "Machine Learning",
            "Natural Language Processing",
            "Vision and Language"
        ],
        "npubs": 53
    },
    "Guido Zuccon": {
        "affiliation": "Queensland University of Technology",
        "citedby": {
            "2017-07-21": 1290,
            "2017-08-11": 1303
        },
        "email": "@qut.edu.au",
        "hindex": 19,
        "hindex5y": 19,
        "i10index": 38,
        "i10index5y": 34,
        "interests": [
            "Information Retrieval",
            "Health Informatics"
        ],
        "npubs": 133
    },
    "Hadas Raviv": {
        "affiliation": "Technion, Israel Institute of Technology",
        "citedby": {
            "2017-07-21": 58,
            "2017-08-11": 59
        },
        "email": "@tx.technion.ac.il",
        "hindex": 5,
        "hindex5y": 5,
        "i10index": 4,
        "i10index5y": 4,
        "interests": [
            "Information Retrieval",
            "Natural Language Processing",
            "Machine Learning"
        ],
        "npubs": 10
    },
    "Haggai Roitman": {
        "affiliation": "IBM Research",
        "citedby": {
            "2017-07-21": 839,
            "2017-08-11": 849
        },
        "email": "@il.ibm.com",
        "hindex": 16,
        "hindex5y": 14,
        "i10index": 25,
        "i10index5y": 21,
        "interests": [
            "Information Retrieval",
            "Social Media",
            "Recommender Systems",
            "Semantic Web"
        ],
        "npubs": 103
    },
    "Hamed Zamani": {
        "affiliation": "University of Massachusetts Amherst",
        "citedby": {
            "2017-07-19": 77,
            "2017-08-11": 91
        },
        "email": "@cs.umass.edu",
        "hindex": 6,
        "hindex5y": 6,
        "i10index": 2,
        "i10index5y": 2,
        "interests": [
            "Information Retrieval",
            "Text Mining",
            "Machine Learning",
            "Natural Language Processing"
        ],
        "npubs": 22
    },
    "Hancheng Ge": {
        "affiliation": "Texas A&M University",
        "citedby": {
            "2017-07-20": 86,
            "2017-08-11": 87
        },
        "email": "@neo.tamu.edu",
        "hindex": 5,
        "hindex5y": 5,
        "i10index": 2,
        "i10index5y": 2,
        "interests": [
            "Social Network Analysis",
            "Data Mining",
            "Image Processing",
            "Intelligent Transportation System"
        ],
        "npubs": 24
    },
    "Hang Li": {
        "affiliation": "Huawei Noah’s Ark Lab",
        "citedby": {
            "2017-07-19": 10751,
            "2017-08-11": 10884
        },
        "email": "@huawei.com",
        "hindex": 52,
        "hindex5y": 39,
        "i10index": 133,
        "i10index5y": 110,
        "interests": [
            "information retrieval",
            "natural language processing",
            "machine learning",
            "data mining"
        ],
        "npubs": 380
    },
    "Hanwang Zhang": {
        "affiliation": "Columbia University",
        "citedby": {
            "2017-07-19": 473,
            "2017-08-11": 517
        },
        "email": "@columbia.edu",
        "hindex": 14,
        "hindex5y": 14,
        "i10index": 19,
        "i10index5y": 19,
        "interests": [
            "Multimedia",
            "Computer Vision"
        ],
        "npubs": 43
    },
    "Hao Ma": {
        "affiliation": "Microsoft Research",
        "citedby": {
            "2017-07-21": 4815,
            "2017-08-11": 4883
        },
        "email": "@microsoft.com",
        "hindex": 27,
        "hindex5y": 26,
        "i10index": 33,
        "i10index5y": 29,
        "interests": [
            "Natural Language Processing",
            "Machine Learning",
            "Information Retrieval",
            "Recommender Systems",
            "Social Network Analysis"
        ],
        "npubs": 48
    },
    "Haokai Lu": {
        "affiliation": "Texas A&M University",
        "citedby": {
            "2017-07-20": 26,
            "2017-08-11": 26
        },
        "email": "@cse.tamu.edu",
        "hindex": 3,
        "hindex5y": 3,
        "i10index": 0,
        "i10index5y": 0,
        "interests": [
            "Data mining",
            "recommender systems",
            "machine learning",
            "information retrieval"
        ],
        "npubs": 8
    },
    "Haoran Huang": {
        "affiliation": "Fudan University",
        "citedby": {
            "2019-01-11": 65
        },
        "email": "@fudan.edu.cn",
        "hindex": 5,
        "hindex5y": 5,
        "i10index": 3,
        "i10index5y": 3,
        "interests": [
            "NLP",
            "IR",
            "AI",
            "ML"
        ],
        "npubs": 7
    },
    "Heikki Keskustalo": {
        "affiliation": "University of Tampere",
        "citedby": {
            "2017-07-21": 1040,
            "2017-08-11": 1046
        },
        "email": "@uta.fi",
        "hindex": 17,
        "hindex5y": 11,
        "i10index": 27,
        "i10index5y": 15,
        "interests": [
            "information storage and retrieval",
            "natural language",
            "historical and cross-language retrieval",
            "interaction simulations"
        ],
        "npubs": 67
    },
    "Heng Tao Shen": {
        "affiliation": "University of Electronic Science and Technology of China",
        "citedby": {
            "2018-03-05": 6541
        },
        "email": "@uestc.edu.cn",
        "hindex": 42,
        "hindex5y": 37,
        "i10index": 91,
        "i10index5y": 75,
        "interests": [
            "Multimedia",
            "Database",
            "Computer Vision",
            "Artificial Intelligence"
        ],
        "npubs": 221
    },
    "Henry Feild": {
        "affiliation": "Endicott College",
        "citedby": {
            "2017-07-21": 777,
            "2017-08-11": 783
        },
        "email": "@endicott.edu",
        "hindex": 13,
        "hindex5y": 12,
        "i10index": 15,
        "i10index5y": 14,
        "interests": [
            "Information retrieval",
            "search log mining",
            "user modeling",
            "privacy",
            "task-aware search"
        ],
        "npubs": 32
    },
    "Hideo Joho": {
        "affiliation": "University of Tsukuba",
        "citedby": {
            "2017-07-20": 2059,
            "2017-08-11": 2073
        },
        "email": "@slis.tsukuba.ac.jp",
        "hindex": 27,
        "hindex5y": 17,
        "i10index": 41,
        "i10index5y": 33,
        "interests": [
            "Information Retrieval"
        ],
        "npubs": 127
    },
    "Hongbo Deng": {
        "affiliation": "Google",
        "citedby": {
            "2017-07-21": 1487,
            "2017-08-11": 1500
        },
        "email": "@yahoo-inc.com",
        "hindex": 18,
        "hindex5y": 18,
        "i10index": 26,
        "i10index5y": 25,
        "interests": [
            "Information Retrieval",
            "Data Mining",
            "Machine Learning",
            "Natural Language Processing"
        ],
        "npubs": 49
    },
    "Hongning Wang": {
        "affiliation": "University of Virginia",
        "citedby": {
            "2017-07-19": 294,
            "2017-08-11": 295
        },
        "email": "@uthscsa.edu",
        "hindex": 5,
        "hindex5y": 5,
        "i10index": 5,
        "i10index5y": 5,
        "interests": [],
        "npubs": 6
    },
    "Hongteng Xu": {
        "affiliation": "Georgia Institute of Technology",
        "citedby": {
            "2017-07-19": 190,
            "2017-08-11": 202
        },
        "email": "@gatech.edu",
        "hindex": 7,
        "hindex5y": 7,
        "i10index": 4,
        "i10index5y": 4,
        "interests": [
            "Machine Learning and Its Applications"
        ],
        "npubs": 31
    },
    "Hsin-Hsi Chen": {
        "affiliation": "National Taiwan University",
        "citedby": {
            "2018-03-05": 5612
        },
        "email": "@ntu.edu.tw",
        "hindex": 37,
        "hindex5y": 21,
        "i10index": 114,
        "i10index5y": 53,
        "interests": [
            "Natural Language Processing",
            "Information Retrieval",
            "Information Extraction",
            "Web Mining",
            "Artificial Intelligence"
        ],
        "npubs": 326
    },
    "Hsiu-Wei Yang": "",
    "Huan Liu": {
        "affiliation": "Arizona State University",
        "citedby": {
            "2017-07-21": 34923,
            "2017-08-11": 35355
        },
        "email": "@asu.edu",
        "hindex": 81,
        "hindex5y": 69,
        "i10index": 268,
        "i10index5y": 215,
        "interests": [
            "Feature Selection",
            "Data Mining",
            "Machine Learning",
            "Social Computing",
            "Social Media Mining"
        ],
        "npubs": 570
    },
    "Huan Yan": "",
    "Huawei Shen": {
        "affiliation": "Chinese Academy of Sciences",
        "citedby": {
            "2017-07-21": 160,
            "2017-08-11": 163
        },
        "email": "@huawei.com",
        "hindex": 4,
        "hindex5y": 4,
        "i10index": 4,
        "i10index5y": 4,
        "interests": [],
        "npubs": 11
    },
    "Iadh Ounis": {
        "affiliation": "University of Glasgow",
        "citedby": {
            "2017-07-20": 7678,
            "2017-08-11": 7762
        },
        "email": "@glasgow.ac.uk",
        "hindex": 45,
        "hindex5y": 34,
        "i10index": 145,
        "i10index5y": 106,
        "interests": [
            "Information Retrieval",
            "Web Search",
            "Social Media"
        ],
        "npubs": 332
    },
    "Ian Soboroff": {
        "affiliation": "National Institute of Standards and Technology",
        "citedby": {
            "2017-07-21": 5285,
            "2017-08-11": 5320
        },
        "email": "@nist.gov",
        "hindex": 35,
        "hindex5y": 27,
        "i10index": 58,
        "i10index5y": 37,
        "interests": [
            "Information retrieval",
            "computer science"
        ],
        "npubs": 93
    },
    "Ido Guy": {
        "affiliation": "eBay Research",
        "citedby": {
            "2017-07-21": 2545,
            "2017-08-11": 2580
        },
        "email": "@ebay.com",
        "hindex": 23,
        "hindex5y": 21,
        "i10index": 35,
        "i10index5y": 35,
        "interests": [
            "Recommender Systems",
            "Web Search",
            "Social Media"
        ],
        "npubs": 101
    },
    "Ilya Markov": {
        "affiliation": "University of Amsterdam",
        "citedby": {
            "2017-07-21": 229,
            "2017-08-11": 237
        },
        "email": "@uva.nl",
        "hindex": 10,
        "hindex5y": 9,
        "i10index": 10,
        "i10index5y": 9,
        "interests": [
            "information retrieval",
            "federated search",
            "user behavior",
            "evaluation"
        ],
        "npubs": 30
    },
    "Imed Zitouni": "",
    "Ingmar Weber": {
        "affiliation": "Qatar Computing Research Institute",
        "citedby": {
            "2017-07-21": 2823,
            "2017-08-11": 2861
        },
        "email": "@acm.org",
        "hindex": 27,
        "hindex5y": 24,
        "i10index": 62,
        "i10index5y": 58,
        "interests": [
            "Computational Social Science",
            "Social Media Mining",
            "Digital Health",
            "Data Science",
            "Web Science"
        ],
        "npubs": 166
    },
    "Ioannis Arapakis": {
        "affiliation": "Telefonica Research",
        "citedby": {
            "2017-07-21": 574,
            "2017-08-11": 590
        },
        "email": "@telefonica.com",
        "hindex": 11,
        "hindex5y": 11,
        "i10index": 11,
        "i10index5y": 11,
        "interests": [
            "Data Mining",
            "User Behaviour Modelling",
            "Information Retrieval"
        ],
        "npubs": 29
    },
    "Irwin King": {
        "affiliation": "The Chinese University of Hong Kong",
        "citedby": {
            "2017-07-19": 10853,
            "2017-08-11": 10965
        },
        "email": "@cse.cuhk.edu.hk",
        "hindex": 52,
        "hindex5y": 42,
        "i10index": 166,
        "i10index5y": 114,
        "interests": [
            "social computing",
            "machine learning",
            "data mining",
            "web intelligence",
            "multimedia information retrieval"
        ],
        "npubs": 458
    },
    "Isabelle Moulinier": {
        "affiliation": "Thomson Reuters",
        "citedby": {
            "2017-07-21": 908,
            "2017-08-11": 911
        },
        "email": "@thomsonreuters.com",
        "hindex": 10,
        "hindex5y": 6,
        "i10index": 10,
        "i10index5y": 4,
        "interests": [
            "Information Retrieval",
            "Artificial Intelligence"
        ],
        "npubs": 37
    },
    "Ismail Sengor Altingovde": {
        "affiliation": "Middle East Technical University",
        "citedby": {
            "2017-07-21": 772,
            "2017-08-11": 793
        },
        "email": "@ceng.metu.edu.tr",
        "hindex": 16,
        "hindex5y": 16,
        "i10index": 29,
        "i10index5y": 22,
        "interests": [
            "Web search engines",
            "information retrieval",
            "data mining",
            "machine learning",
            "sentiment analysis"
        ],
        "npubs": 82
    },
    "Ivan Samborskii": {
        "affiliation": "ITMO University & National University of Singapore",
        "citedby": {
            "2018-03-05": 20
        },
        "email": "@u.nus.edu",
        "hindex": 3,
        "hindex5y": 3,
        "i10index": 0,
        "i10index5y": 0,
        "interests": [],
        "npubs": 4
    },
    "Iván Cantador": {
        "affiliation": "Universidad Autónoma de Madrid",
        "citedby": {
            "2017-07-21": 2830,
            "2017-08-11": 2856
        },
        "email": "@uam.es",
        "hindex": 27,
        "hindex5y": 25,
        "i10index": 55,
        "i10index5y": 43,
        "interests": [
            "Recommender Systems",
            "Information Retrieval",
            "Social Semantic Web",
            "Machine Learning"
        ],
        "npubs": 131
    },
    "J. Shane Culpepper": {
        "affiliation": "RMIT University",
        "citedby": {
            "2017-07-21": 608,
            "2017-08-11": 629
        },
        "email": "@rmit.edu.au",
        "hindex": 12,
        "hindex5y": 11,
        "i10index": 16,
        "i10index5y": 15,
        "interests": [
            "Information Retrieval",
            "Information Discovery",
            "Data Compression",
            "Algorithm Engineering"
        ],
        "npubs": 67
    },
    "Jaap Kamps": {
        "affiliation": "University of Amsterdam",
        "citedby": {
            "2017-07-19": 4563,
            "2017-08-11": 4597
        },
        "email": "@uva.nl",
        "hindex": 33,
        "hindex5y": 22,
        "i10index": 109,
        "i10index5y": 58,
        "interests": [
            "Information Retrieval"
        ],
        "npubs": 373
    },
    "Jaime Arguello": {
        "affiliation": "University of North Carolina at Chapel Hill",
        "citedby": {
            "2017-07-21": 1746,
            "2017-08-11": 1759
        },
        "email": "@email.unc.edu",
        "hindex": 18,
        "hindex5y": 17,
        "i10index": 27,
        "i10index5y": 23,
        "interests": [
            "Information Retrieval"
        ],
        "npubs": 57
    },
    "Jaime Teevan": {
        "affiliation": "Microsoft Research",
        "citedby": {
            "2017-07-21": 9580,
            "2017-08-11": 9655
        },
        "email": "@microsoft.com",
        "hindex": 44,
        "hindex5y": 41,
        "i10index": 93,
        "i10index5y": 82,
        "interests": [
            "Information Retrieval",
            "Human-Computer Interaction",
            "Data Mining",
            "Personal Information Management",
            "Crowdsourcing"
        ],
        "npubs": 182
    },
    "James Allan": {
        "affiliation": "University of Massachusetts Amherst",
        "citedby": {
            "2017-07-20": 16447,
            "2017-08-11": 16525
        },
        "email": "@cs.umass.edu",
        "hindex": 63,
        "hindex5y": 40,
        "i10index": 152,
        "i10index5y": 96,
        "interests": [
            "Information Retrieval"
        ],
        "npubs": 325
    },
    "James Caverlee": {
        "affiliation": "Texas A&M University",
        "citedby": {
            "2017-07-20": 4069,
            "2017-08-11": 4109
        },
        "email": "@cse.tamu.edu",
        "hindex": 28,
        "hindex5y": 25,
        "i10index": 58,
        "i10index5y": 47,
        "interests": [
            "Social media",
            "Information retrieval",
            "Recommender systems",
            "Data mining",
            "Data-intensive systems"
        ],
        "npubs": 146
    },
    "James Cheng": "",
    "Jamie Callan": {
        "affiliation": "Carnegie Mellon University",
        "citedby": {
            "2017-07-19": 10143,
            "2017-08-11": 10194
        },
        "email": "@cs.cmu.edu",
        "hindex": 57,
        "hindex5y": 36,
        "i10index": 123,
        "i10index5y": 84,
        "interests": [
            "Information retrieval",
            "text mining"
        ],
        "npubs": 227
    },
    "Javed Aslam": {
        "affiliation": "Northeastern University",
        "citedby": {
            "2017-07-21": 6008,
            "2017-08-11": 6048
        },
        "email": "@ccs.neu.edu",
        "hindex": 37,
        "hindex5y": 26,
        "i10index": 70,
        "i10index5y": 50,
        "interests": [
            "Information Retrieval",
            "Machine Learning"
        ],
        "npubs": 163
    },
    "Jeffrey Chan": {
        "affiliation": "RMIT University",
        "citedby": {
            "2017-07-19": 600,
            "2017-08-11": 611
        },
        "email": "@rmit.edu.au",
        "hindex": 13,
        "hindex5y": 13,
        "i10index": 21,
        "i10index5y": 18,
        "interests": [
            "Graph and Social Network Analysis",
            "Machine Learning",
            "Tensor Factorisation",
            "Itinerary Recommendation"
        ],
        "npubs": 63
    },
    "Jeffrey Dalton": {
        "affiliation": "Google",
        "citedby": {
            "2017-07-21": 279,
            "2017-08-11": 284
        },
        "email": "@google.com",
        "hindex": 7,
        "hindex5y": 7,
        "i10index": 6,
        "i10index5y": 6,
        "interests": [
            "Information Retrieval",
            "Information Extraction",
            "Machine Learning",
            "Natural Language Processing"
        ],
        "npubs": 22
    },
    "Ji-Rong Wen": {
        "affiliation": "Renmin University of China",
        "citedby": {
            "2017-07-20": 10675,
            "2017-08-11": 10757
        },
        "email": "@ruc.edu.cn",
        "hindex": 45,
        "hindex5y": 35,
        "i10index": 116,
        "i10index5y": 91,
        "interests": [
            "Web Search",
            "Information Retrieval",
            "Data Mining",
            "Machine Learning"
        ],
        "npubs": 291
    },
    "Jiafeng Guo": {
        "affiliation": "Chinese Academy of Sciences",
        "citedby": {
            "2017-07-20": 1916,
            "2017-08-11": 1981
        },
        "email": "@ict.ac.cn",
        "hindex": 22,
        "hindex5y": 22,
        "i10index": 39,
        "i10index5y": 36,
        "interests": [
            "Query Understanding",
            "Learning to Rank",
            "Text Representation"
        ],
        "npubs": 136
    },
    "Jialie Shen": {
        "affiliation": "Northumbria University",
        "citedby": {
            "2017-07-20": 2036,
            "2017-08-11": 2064
        },
        "email": "",
        "hindex": 25,
        "hindex5y": 23,
        "i10index": 52,
        "i10index5y": 44,
        "interests": [
            "information retrieval",
            "video analytics",
            "audio analytics"
        ],
        "npubs": 126
    },
    "Jian Pei": {
        "affiliation": "Simon Fraser University",
        "citedby": {
            "2017-11-12": 75044,
            "2017-11-20": 75151
        },
        "email": "@cs.sfu.ca",
        "hindex": 75,
        "hindex5y": 57,
        "i10index": 217,
        "i10index5y": 190,
        "interests": [
            "Data mining",
            "big data analytics",
            "database systems",
            "information retrieval"
        ],
        "npubs": 412
    },
    "Jian Wang": {
        "affiliation": "LinkedIn Corporation",
        "citedby": {
            "2017-07-29": 287,
            "2017-08-13": 290
        },
        "email": "@linkedin.com",
        "hindex": 8,
        "hindex5y": 7,
        "i10index": 7,
        "i10index5y": 7,
        "interests": [
            "Information Retrieval",
            "Data Mining",
            "Recommender System"
        ],
        "npubs": 13
    },
    "Jian-Yun Nie": {
        "affiliation": "Université de Montréal",
        "citedby": {
            "2017-07-20": 7529,
            "2017-08-11": 7583
        },
        "email": "@iro.umontreal.ca",
        "hindex": 41,
        "hindex5y": 26,
        "i10index": 102,
        "i10index5y": 63,
        "interests": [
            "information retrieval",
            "natural language processing"
        ],
        "npubs": 248
    },
    "Jiaul Paik": {
        "affiliation": "Indian Institute of Technology Kharagpur",
        "citedby": {
            "2017-07-21": 181,
            "2017-08-11": 192
        },
        "email": "@umd.edu",
        "hindex": 6,
        "hindex5y": 6,
        "i10index": 5,
        "i10index5y": 5,
        "interests": [
            "Information Retrieval",
            "Web Search",
            "Massive Data",
            "NLP",
            "Data Science"
        ],
        "npubs": 16
    },
    "Jiawei Han": {
        "affiliation": "University of Illinois at Urbana-Champaign",
        "citedby": {
            "2017-07-19": 136973,
            "2017-08-11": 138027
        },
        "email": "@cs.uiuc.edu",
        "hindex": 151,
        "hindex5y": 109,
        "i10index": 649,
        "i10index5y": 549,
        "interests": [
            "data mining",
            "database systems",
            "data warehousing",
            "information networks"
        ],
        "npubs": 994
    },
    "Jie Tang": {
        "affiliation": "Tsinghua University",
        "citedby": {
            "2017-07-21": 8874,
            "2017-08-11": 8994
        },
        "email": "@tsinghua.edu.cn",
        "hindex": 48,
        "hindex5y": 43,
        "i10index": 139,
        "i10index5y": 125,
        "interests": [
            "Social networks",
            "Data mining",
            "Machine learning",
            "Data Science",
            "Big Data"
        ],
        "npubs": 249
    },
    "Jiepu Jiang": {
        "affiliation": "University of Massachusetts Amherst",
        "citedby": {
            "2017-07-20": 488,
            "2017-08-11": 500
        },
        "email": "@cs.umass.edu",
        "hindex": 14,
        "hindex5y": 13,
        "i10index": 20,
        "i10index5y": 17,
        "interests": [
            "information retrieval",
            "text mining",
            "human-computer interaction"
        ],
        "npubs": 51
    },
    "Jiliang Tang": {
        "affiliation": "Michigan State University",
        "citedby": {
            "2017-07-21": 3123,
            "2017-08-11": 3215
        },
        "email": "@msu.edu",
        "hindex": 29,
        "hindex5y": 29,
        "i10index": 47,
        "i10index5y": 47,
        "interests": [
            "Feature Selection",
            "Social Network Analysis",
            "Social Media Computing",
            "Data Mining",
            "Machine Learning"
        ],
        "npubs": 110
    },
    "Jimmy Lin": {
        "affiliation": "University of Waterloo",
        "citedby": {
            "2017-07-20": 10728,
            "2017-08-11": 10851
        },
        "email": "@uwaterloo.ca",
        "hindex": 56,
        "hindex5y": 41,
        "i10index": 151,
        "i10index5y": 122,
        "interests": [
            "information retrieval",
            "data management",
            "text processing",
            "big data"
        ],
        "npubs": 332
    },
    "Jindou Wu": "",
    "Jinfeng Li": {
        "affiliation": "The Chinese University of Hong Kong",
        "citedby": {
            "2018-03-05": 52
        },
        "email": "@cse.cuhk.edu.hk",
        "hindex": 4,
        "hindex5y": 4,
        "i10index": 1,
        "i10index5y": 1,
        "interests": [
            "Distributed Computing",
            "Machine Learning",
            "Data Mining"
        ],
        "npubs": 8
    },
    "Jingjing Liu": "",
    "Jingkuan Song": {
        "affiliation": "University of Electronic Science and Technology of China",
        "citedby": {
            "2017-07-20": 1004,
            "2017-08-11": 1044
        },
        "email": "@columbia.edu",
        "hindex": 15,
        "hindex5y": 15,
        "i10index": 19,
        "i10index5y": 19,
        "interests": [
            "Multimedia",
            "Multimedia Retrieval",
            "Machine Learning",
            "Computer Vision"
        ],
        "npubs": 55
    },
    "Jingyuan Chen": "",
    "Jingzhou Liu": {
        "affiliation": "Carnegie Mellon University",
        "citedby": {
            "2018-03-05": 63
        },
        "email": "@cs.cmu.edu",
        "hindex": 2,
        "hindex5y": 2,
        "i10index": 1,
        "i10index5y": 1,
        "interests": [],
        "npubs": 3
    },
    "Jinyoung Kim": "",
    "Jiyin He": {
        "affiliation": "Centrum Wiskunde & Informatica",
        "citedby": {
            "2017-07-21": 1129,
            "2017-08-11": 1136
        },
        "email": "@cwi.nl",
        "hindex": 15,
        "hindex5y": 13,
        "i10index": 22,
        "i10index5y": 19,
        "interests": [
            "Information retrieval"
        ],
        "npubs": 68
    },
    "Joao Magalhaes": {
        "affiliation": "Universidade Nova de Lisboa",
        "citedby": {
            "2017-07-21": 526,
            "2017-08-11": 530
        },
        "email": "@fct.unl.pt",
        "hindex": 11,
        "hindex5y": 9,
        "i10index": 14,
        "i10index5y": 8,
        "interests": [
            "Multimedia Retrieval",
            "Social-Media Analysis",
            "Information Retrieval",
            "Machine Learning"
        ],
        "npubs": 84
    },
    "Joemon Jose": {
        "affiliation": "University of Glasgow",
        "citedby": {
            "2017-07-21": 5130,
            "2017-08-11": 5182
        },
        "email": "@glasgow.ac.uk",
        "hindex": 36,
        "hindex5y": 28,
        "i10index": 106,
        "i10index5y": 68,
        "interests": [
            "Information Retrieval",
            "Multimedia Retrieval"
        ],
        "npubs": 367
    },
    "Johanne Trippas": {
        "affiliation": "RMIT University",
        "citedby": {
            "2017-07-20": 11,
            "2017-08-11": 13
        },
        "email": "@rmit.edu.au",
        "hindex": 2,
        "hindex5y": 2,
        "i10index": 0,
        "i10index5y": 0,
        "interests": [
            "Human Computer Interaction",
            "Information Retrieval",
            "Conversational Design",
            "Spoken Interaction Design",
            "Conversational Search"
        ],
        "npubs": 10
    },
    "Josiane Mothe": {
        "affiliation": "Université de Toulouse, Institut de Recherche en Informatique de Toulouse",
        "citedby": {
            "2017-07-21": 1534,
            "2017-08-11": 1543
        },
        "email": "@univ-tlse2.fr",
        "hindex": 19,
        "hindex5y": 12,
        "i10index": 49,
        "i10index5y": 23,
        "interests": [
            "information retrieval",
            "information mining",
            "data mining"
        ],
        "npubs": 235
    },
    "Julia Kiseleva": {
        "affiliation": "Eindhoven University of Technology",
        "citedby": {
            "2017-07-21": 136,
            "2017-08-11": 145
        },
        "email": "@tue.nl",
        "hindex": 8,
        "hindex5y": 8,
        "i10index": 4,
        "i10index5y": 4,
        "interests": [
            "Information Retrieval",
            "Data mining",
            "Web Mining",
            "Natural Language Processing"
        ],
        "npubs": 33
    },
    "Julian Mcauley": {
        "affiliation": "University of California, San Diego",
        "citedby": {
            "2017-07-21": 3073,
            "2017-08-11": 3147
        },
        "email": "@eng.ucsd.edu",
        "hindex": 22,
        "hindex5y": 20,
        "i10index": 30,
        "i10index5y": 26,
        "interests": [
            "Social Networks",
            "Data Mining",
            "Recommender Systems"
        ],
        "npubs": 52
    },
    "Julio Gonzalo": {
        "affiliation": "UNED",
        "citedby": {
            "2017-07-21": 4028,
            "2017-08-11": 4116
        },
        "email": "@lsi.uned.es",
        "hindex": 32,
        "hindex5y": 18,
        "i10index": 78,
        "i10index5y": 36,
        "interests": [
            "Natural Language Processing",
            "Information Retrieval"
        ],
        "npubs": 216
    },
    "Jun Ma": "",
    "Jun Wang": {
        "affiliation": "University College London",
        "citedby": {
            "2018-03-06": 4192
        },
        "email": "@cs.ucl.ac.uk",
        "hindex": 30,
        "hindex5y": 25,
        "i10index": 60,
        "i10index5y": 50,
        "interests": [
            "Machine Learning",
            "Information Retrieval",
            "Recommender Systems",
            "Computational Advertising"
        ],
        "npubs": 142
    },
    "Jun Xu": {
        "citedby": {
            "2017-10-29": 2649
        },
        "email": "@ict.ac.cn",
        "hindex": 20,
        "hindex5y": 16,
        "i10index": 29,
        "i10index5y": 26,
        "interests": [
            "Learning to Rank",
            "Semantic Matching",
            "Topic modeling"
        ],
        "npubs": 83
    },
    "Junchi Yan": {
        "affiliation": "East China Normal University & IBM Research China",
        "citedby": {
            "2017-07-19": 665,
            "2017-08-11": 681
        },
        "email": "@cn.ibm.com",
        "hindex": 15,
        "hindex5y": 15,
        "i10index": 18,
        "i10index5y": 16,
        "interests": [
            "Data Analytics",
            "Machine Learning and Applications"
        ],
        "npubs": 114
    },
    "Jung Hyun Kim": {
        "affiliation": "Arizona State University",
        "citedby": {
            "2017-07-20": 90,
            "2017-08-11": 93
        },
        "email": "@asu.edu",
        "hindex": 4,
        "hindex5y": 4,
        "i10index": 3,
        "i10index5y": 3,
        "interests": [
            "Data recommendation",
            "Social network",
            "Data mining",
            "Information retrieval",
            "Database management"
        ],
        "npubs": 11
    },
    "Jussi Karlgren": {
        "affiliation": "Gavagai / KTH Royal Institute of Technology",
        "citedby": {
            "2017-07-21": 3087,
            "2017-08-11": 3094
        },
        "email": "@lingvi.st",
        "hindex": 25,
        "hindex5y": 15,
        "i10index": 54,
        "i10index5y": 19,
        "interests": [
            "Language technology",
            "Information retrieval",
            "Stylistics",
            "Genre",
            "Natural language processing"
        ],
        "npubs": 277
    },
    "Justin Zobel": {
        "affiliation": "University of Melbourne",
        "citedby": {
            "2017-07-21": 14999,
            "2017-08-11": 15085
        },
        "email": "@unimelb.edu.au",
        "hindex": 63,
        "hindex5y": 40,
        "i10index": 184,
        "i10index5y": 108,
        "interests": [
            "Algorithmics",
            "bioinformatics",
            "search"
        ],
        "npubs": 350
    },
    "K. Selçuk Candan": {
        "affiliation": "Arizona State University",
        "citedby": {
            "2017-07-20": 6675,
            "2017-08-11": 6704
        },
        "email": "@asu.edu",
        "hindex": 37,
        "hindex5y": 23,
        "i10index": 108,
        "i10index5y": 49,
        "interests": [
            "Data management",
            "databases",
            "multimedia retrieval"
        ],
        "npubs": 330
    },
    "Kalervo Järvelin": "",
    "Karthik Raman": {
        "affiliation": "Google",
        "citedby": {
            "2017-07-21": 297,
            "2017-08-11": 302
        },
        "email": "@cs.cornell.edu",
        "hindex": 9,
        "hindex5y": 9,
        "i10index": 9,
        "i10index5y": 9,
        "interests": [
            "Machine Learning",
            "Information Retrieval",
            "Natural Language Processing"
        ],
        "npubs": 19
    },
    "Katja Hofmann": {
        "affiliation": "Microsoft Research",
        "citedby": {
            "2017-07-21": 1037,
            "2017-08-11": 1051
        },
        "email": "@microsoft.com",
        "hindex": 20,
        "hindex5y": 17,
        "i10index": 38,
        "i10index5y": 29,
        "interests": [
            "Reinforcement Learning",
            "Evaluation",
            "Information Retrieval",
            "Bandits"
        ],
        "npubs": 89
    },
    "Kazunari Sugiyama": {
        "affiliation": "National University of Singapore",
        "citedby": {
            "2017-07-21": 1492,
            "2017-08-11": 1512
        },
        "email": "@comp.nus.edu.sg",
        "hindex": 15,
        "hindex5y": 12,
        "i10index": 16,
        "i10index5y": 12,
        "interests": [
            "Information Retrieval",
            "Natural Language Processing",
            "Digital Libraries"
        ],
        "npubs": 42
    },
    "Kazutoshi Umemoto": "",
    "Ke Zhou": "",
    "Keping Bi": "",
    "Kevin Chang": {
        "affiliation": "University of Illinois at Urbana-Champaign",
        "citedby": {
            "2017-07-21": 8901,
            "2017-08-11": 8941
        },
        "email": "@illinois.edu",
        "hindex": 42,
        "hindex5y": 29,
        "i10index": 85,
        "i10index5y": 51,
        "interests": [
            "Data Management",
            "Data Integration",
            "Databases",
            "Data Mining"
        ],
        "npubs": 171
    },
    "Kevin Ong": {
        "affiliation": "RMIT University",
        "citedby": {
            "2017-07-19": 24,
            "2017-08-11": 27
        },
        "email": "@rmit.edu.au",
        "hindex": 4,
        "hindex5y": 4,
        "i10index": 0,
        "i10index5y": 0,
        "interests": [
            "Information Retrieval",
            "HCI",
            "User Modeling"
        ],
        "npubs": 9
    },
    "Kevyn Collins-Thompson": {
        "affiliation": "University of Michigan",
        "citedby": {
            "2017-07-20": 2386,
            "2017-08-11": 2429
        },
        "email": "@acm.org",
        "hindex": 27,
        "hindex5y": 22,
        "i10index": 42,
        "i10index5y": 34,
        "interests": [
            "Information Retrieval",
            "Text and Data Mining",
            "Machine Learning"
        ],
        "npubs": 95
    },
    "Keyang Zhang": "",
    "Kira Radinsky": {
        "affiliation": "eBay",
        "citedby": {
            "2017-07-21": 924,
            "2017-08-11": 943
        },
        "email": "@cs.technion.ac.il",
        "hindex": 15,
        "hindex5y": 15,
        "i10index": 15,
        "i10index5y": 15,
        "interests": [
            "Temporal Web Mining",
            "Temporal Information Retrieval",
            "Information Retrieval",
            "Web Mining",
            "Natural Language Processing"
        ],
        "npubs": 34
    },
    "Klaus Berberich": {
        "affiliation": "Max Planck Institute for Informatics",
        "citedby": {
            "2017-07-21": 2060,
            "2017-08-11": 2087
        },
        "email": "@mpi-inf.mpg.de",
        "hindex": 21,
        "hindex5y": 18,
        "i10index": 33,
        "i10index5y": 26,
        "interests": [
            "Information Retrieval",
            "Data Engineering",
            "Data Mining",
            "Web Archiving"
        ],
        "npubs": 83
    },
    "Konstantinos Theocharidis": "",
    "Kriste Krstovski": "",
    "Krisztian Balog": {
        "affiliation": "University of Stavanger",
        "citedby": {
            "2017-07-19": 3524,
            "2017-08-11": 3581
        },
        "email": "@uis.no",
        "hindex": 29,
        "hindex5y": 25,
        "i10index": 67,
        "i10index5y": 51,
        "interests": [
            "Information Retrieval",
            "Semantic Search"
        ],
        "npubs": 151
    },
    "Kwan Hui Lim": {
        "affiliation": "The University of Melbourne",
        "citedby": {
            "2017-07-19": 196,
            "2017-08-11": 201
        },
        "email": "@student.unimelb.edu.au",
        "hindex": 9,
        "hindex5y": 9,
        "i10index": 9,
        "i10index5y": 9,
        "interests": [
            "Data Mining",
            "Machine Learning",
            "Social Network Analysis",
            "Social Computing"
        ],
        "npubs": 30
    },
    "Kwun Ping Lai": "",
    "Lantao Yu": {
        "affiliation": "Shanghai Jiao Tong University",
        "citedby": {
            "2017-07-20": 45,
            "2017-08-11": 55
        },
        "email": "@apex.sjtu.edu.cn",
        "hindex": 2,
        "hindex5y": 2,
        "i10index": 1,
        "i10index5y": 1,
        "interests": [
            "Deep Learning",
            "Reinforcement Learning"
        ],
        "npubs": 3
    },
    "Laura Dietz": {
        "affiliation": "University of New Hampshire",
        "citedby": {
            "2017-07-21": 510,
            "2017-08-11": 521
        },
        "email": "@unh.edu",
        "hindex": 11,
        "hindex5y": 9,
        "i10index": 11,
        "i10index5y": 9,
        "interests": [
            "Information Retrieval",
            "Information Extraction",
            "Knowledge Bases",
            "Topic Models",
            "Probabilistic Models"
        ],
        "npubs": 52
    },
    "Laure Soulier": {
        "affiliation": "Université Pierre et Marie Curie",
        "citedby": {
            "2017-07-21": 101,
            "2017-08-11": 104
        },
        "email": "@lip6.fr",
        "hindex": 5,
        "hindex5y": 5,
        "i10index": 3,
        "i10index5y": 3,
        "interests": [
            "Information retrieval",
            "social and collaborative IR",
            "machine learning"
        ],
        "npubs": 33
    },
    "Laurence Park": {
        "affiliation": "Western Sydney University",
        "citedby": {
            "2017-07-21": 731,
            "2017-08-11": 740
        },
        "email": "@scem.uws.edu.au",
        "hindex": 16,
        "hindex5y": 12,
        "i10index": 22,
        "i10index5y": 15,
        "interests": [
            "Machine Learning",
            "Data Mining",
            "Information Retrieval"
        ],
        "npubs": 62
    },
    "Le Sun": {
        "affiliation": "Chinese Academy of Sciences",
        "citedby": {
            "2018-03-06": 1506
        },
        "email": "@iscas.ac.cn",
        "hindex": 15,
        "hindex5y": 11,
        "i10index": 25,
        "i10index5y": 11,
        "interests": [
            "information_retrieval",
            "natural language_processing"
        ],
        "npubs": 1145
    },
    "Le Zhao": "",
    "Leif Azzopardi": {
        "affiliation": "University of Strathclyde",
        "citedby": {
            "2017-07-19": 3173,
            "2017-08-11": 3213
        },
        "email": "@strath.ac.uk",
        "hindex": 26,
        "hindex5y": 22,
        "i10index": 74,
        "i10index5y": 55,
        "interests": [
            "Interactive Information Retrieval",
            "Information Seeking",
            "Search",
            "Information Retrieval"
        ],
        "npubs": 211
    },
    "Li Liu": "",
    "Liangda Li": {
        "affiliation": "Yahoo Research",
        "citedby": {
            "2017-07-21": 257,
            "2017-08-11": 259
        },
        "email": "@gatech.edu",
        "hindex": 7,
        "hindex5y": 7,
        "i10index": 6,
        "i10index5y": 6,
        "interests": [
            "Machine Learning",
            "Data Mining",
            "Information Search"
        ],
        "npubs": 14
    },
    "Liangjie Hong": {
        "affiliation": "Etsy",
        "citedby": {
            "2017-07-21": 2050,
            "2017-08-11": 2087
        },
        "email": "@etsy.com",
        "hindex": 17,
        "hindex5y": 16,
        "i10index": 20,
        "i10index5y": 20,
        "interests": [
            "Machine Learning",
            "Data Mining",
            "Information Retrieval",
            "Recommender Systems",
            "Personalization"
        ],
        "npubs": 32
    },
    "Lidan Wang": "",
    "Lidong Bing": {
        "affiliation": "Tencent",
        "citedby": {
            "2017-07-19": 231,
            "2017-08-11": 243
        },
        "email": "@tencent.com",
        "hindex": 9,
        "hindex5y": 8,
        "i10index": 9,
        "i10index5y": 8,
        "interests": [
            "Information Extraction",
            "Web Mining",
            "Information Retrieval",
            "Machine Learning"
        ],
        "npubs": 43
    },
    "Liqiang Nie": {
        "affiliation": "National University of Singapore",
        "citedby": {
            "2017-07-19": 1123,
            "2017-08-11": 1185
        },
        "email": "@sdu.edu.cn",
        "hindex": 20,
        "hindex5y": 20,
        "i10index": 32,
        "i10index5y": 31,
        "interests": [
            "Multimedia Computing",
            "Information Retrieval",
            "Computational Wellness"
        ],
        "npubs": 90
    },
    "Liu Yang": {
        "affiliation": "University of Massachusetts Amherst",
        "citedby": {
            "2017-07-19": 179,
            "2017-08-11": 187
        },
        "email": "@cs.umass.edu",
        "hindex": 8,
        "hindex5y": 8,
        "i10index": 7,
        "i10index5y": 7,
        "interests": [
            "Information Retrieval",
            "Natural Language Processing",
            "Text Mining",
            "Machine Learning",
            "Deep Learning"
        ],
        "npubs": 16
    },
    "Long Xia": "",
    "Luca Maria Aiello": {
        "affiliation": "Bell Labs",
        "citedby": {
            "2017-07-21": 1121,
            "2017-08-11": 1140
        },
        "email": "@nokia-bell-labs.com",
        "hindex": 18,
        "hindex5y": 16,
        "i10index": 25,
        "i10index5y": 24,
        "interests": [
            "Computational Social Science",
            "Network Science",
            "Urban Informatics",
            "Social Media"
        ],
        "npubs": 74
    },
    "Luchen Tan": {
        "affiliation": "University of Waterloo",
        "citedby": {
            "2017-07-20": 73,
            "2017-08-11": 76
        },
        "email": "@uwaterloo.ca",
        "hindex": 6,
        "hindex5y": 6,
        "i10index": 4,
        "i10index5y": 4,
        "interests": [
            "Information Retrieval"
        ],
        "npubs": 15
    },
    "Luke Gallagher": {
        "affiliation": "RMIT University",
        "citedby": {
            "2017-07-20": 32,
            "2017-08-11": 32
        },
        "email": "",
        "hindex": 1,
        "hindex5y": 1,
        "i10index": 1,
        "i10index5y": 1,
        "interests": [],
        "npubs": 1
    },
    "Luming Zhang": "",
    "Luu Anh Tuan": {
        "affiliation": "Agency for Science Technology and Research (A*Star)",
        "citedby": {
            "2017-07-20": 110,
            "2017-08-11": 115
        },
        "email": "@i2r.a-star.edu.sg",
        "hindex": 4,
        "hindex5y": 4,
        "i10index": 4,
        "i10index5y": 4,
        "interests": [
            "Ontology Learning",
            "Information Extraction",
            "NLP",
            "Semantics"
        ],
        "npubs": 23
    },
    "Léa Laporte": {
        "affiliation": "LIRIS",
        "citedby": {
            "2017-07-21": 44,
            "2017-08-11": 45
        },
        "email": "@insa-lyon.fr",
        "hindex": 2,
        "hindex5y": 2,
        "i10index": 1,
        "i10index5y": 1,
        "interests": [
            "Information Retrieval",
            "Machine Learning"
        ],
        "npubs": 17
    },
    "Maarten de Rijke": {
        "affiliation": "University of Amsterdam",
        "citedby": {
            "2017-07-19": 18681,
            "2017-08-11": 18896
        },
        "email": "@uva.nl",
        "hindex": 63,
        "hindex5y": 42,
        "i10index": 302,
        "i10index5y": 176,
        "interests": [
            "Artificial intelligence",
            "Computer science",
            "Information retrieval"
        ],
        "npubs": 718
    },
    "Madian Khabsa": {
        "affiliation": "Microsoft Research",
        "citedby": {
            "2017-07-19": 455,
            "2017-08-11": 467
        },
        "email": "@microsoft.com",
        "hindex": 11,
        "hindex5y": 11,
        "i10index": 13,
        "i10index5y": 13,
        "interests": [],
        "npubs": 45
    },
    "Mahsa Taziki": "",
    "Makoto P. Kato": {
        "affiliation": "Kyoto University",
        "citedby": {
            "2017-07-21": 454,
            "2017-08-11": 464
        },
        "email": "@dl.kuis.kyoto-u.ac.jp",
        "hindex": 12,
        "hindex5y": 12,
        "i10index": 16,
        "i10index5y": 15,
        "interests": [
            "Information Retrieval"
        ],
        "npubs": 38
    },
    "Makoto Yamada": {
        "affiliation": "RIKEN AIP",
        "citedby": {
            "2018-03-06": 897
        },
        "email": "@kuicr.kyoto-u.ac.jp",
        "hindex": 16,
        "hindex5y": 15,
        "i10index": 24,
        "i10index5y": 20,
        "interests": [
            "Machine Learning",
            "Data mining"
        ],
        "npubs": 62
    },
    "Mandar Mitra": {
        "affiliation": "Indian Statistical Institute",
        "citedby": {
            "2017-07-21": 7709,
            "2017-08-11": 7745
        },
        "email": "@isical.ac.in",
        "hindex": 24,
        "hindex5y": 20,
        "i10index": 33,
        "i10index5y": 25,
        "interests": [
            "Information Retrieval"
        ],
        "npubs": 87
    },
    "Manolis Terrovitis": {
        "affiliation": "Institute for the Management of Information Systems Athena Research and Innovation Center",
        "citedby": {
            "2017-07-20": 1389,
            "2017-08-11": 1405
        },
        "email": "@imis.athena-innovation.gr",
        "hindex": 16,
        "hindex5y": 14,
        "i10index": 17,
        "i10index5y": 17,
        "interests": [
            "databases",
            "data management",
            "data privacy"
        ],
        "npubs": 47
    },
    "Manos Tsagkias": {
        "affiliation": "904 Labs",
        "citedby": {
            "2017-07-21": 1039,
            "2017-08-11": 1060
        },
        "email": "@904labs.com",
        "hindex": 16,
        "hindex5y": 13,
        "i10index": 23,
        "i10index5y": 18,
        "interests": [
            "Information Retrieval",
            "Predictive Analytics",
            "Online Learning to Rank"
        ],
        "npubs": 54
    },
    "Mao-Lin Li": "",
    "Marc Sloan": {
        "affiliation": "Context Scout",
        "citedby": {
            "2017-07-21": 104,
            "2017-08-11": 106
        },
        "email": "@ucl.ac.uk",
        "hindex": 6,
        "hindex5y": 6,
        "i10index": 3,
        "i10index5y": 3,
        "interests": [
            "Information Retrieval"
        ],
        "npubs": 10
    },
    "Marcos André Gonçalves": {
        "affiliation": "Federal University of Minas Gerais",
        "citedby": {
            "2017-07-19": 6504,
            "2017-08-11": 6554
        },
        "email": "@dcc.ufmg.br",
        "hindex": 39,
        "hindex5y": 31,
        "i10index": 138,
        "i10index5y": 100,
        "interests": [
            "Information Retrieval",
            "Machine Learning",
            "Digital Libraries"
        ],
        "npubs": 379
    },
    "Marcos Goncalves": {
        "affiliation": "Federal University of Minas Gerais",
        "citedby": {
            "2017-07-21": 6506,
            "2017-08-11": 6554
        },
        "email": "@dcc.ufmg.br",
        "hindex": 39,
        "hindex5y": 31,
        "i10index": 138,
        "i10index5y": 100,
        "interests": [
            "Information Retrieval",
            "Machine Learning",
            "Digital Libraries"
        ],
        "npubs": 379
    },
    "Marcus Fontoura": {
        "affiliation": "Microsoft",
        "citedby": {
            "2017-07-21": 2766,
            "2017-08-11": 2780
        },
        "email": "@microsoft.com",
        "hindex": 25,
        "hindex5y": 16,
        "i10index": 52,
        "i10index5y": 25,
        "interests": [
            "Web"
        ],
        "npubs": 124
    },
    "Maria Luisa Sapino": {
        "affiliation": "University of Torino",
        "citedby": {
            "2017-07-20": 1966,
            "2017-08-11": 1977
        },
        "email": "@di.unito.it",
        "hindex": 20,
        "hindex5y": 13,
        "i10index": 35,
        "i10index5y": 17,
        "interests": [
            "intelligenza artificiale",
            "data management",
            "data mining"
        ],
        "npubs": 144
    },
    "Mark Sanderson": {
        "affiliation": "RMIT University",
        "citedby": {
            "2017-07-19": 7919,
            "2017-08-11": 7991
        },
        "email": "@rmit.edu.au",
        "hindex": 45,
        "hindex5y": 29,
        "i10index": 110,
        "i10index5y": 69,
        "interests": [
            "Information Retrieval",
            "Search"
        ],
        "npubs": 277
    },
    "Mark Smucker": {
        "affiliation": "University of Waterloo",
        "citedby": {
            "2017-07-21": 1952,
            "2017-08-11": 1966
        },
        "email": "@uwaterloo.ca",
        "hindex": 19,
        "hindex5y": 15,
        "i10index": 28,
        "i10index5y": 24,
        "interests": [
            "Information Retrieval",
            "Human Computer Interaction"
        ],
        "npubs": 72
    },
    "Martha Larson": {
        "affiliation": "Radboud University",
        "citedby": {
            "2017-07-21": 3077,
            "2017-08-11": 3115
        },
        "email": "@tudelft.nl",
        "hindex": 28,
        "hindex5y": 26,
        "i10index": 74,
        "i10index5y": 62,
        "interests": [
            "multimedia computing",
            "information retrieval",
            "recommender systems",
            "speech and language technology",
            "human computation"
        ],
        "npubs": 228
    },
    "Martin Halvey": {
        "affiliation": "University of Strathclyde",
        "citedby": {
            "2017-07-21": 1170,
            "2017-08-11": 1189
        },
        "email": "@strath.ac.uk",
        "hindex": 18,
        "hindex5y": 16,
        "i10index": 25,
        "i10index5y": 23,
        "interests": [
            "Information Retrieval",
            "Human Computer Interaction",
            "Information Science"
        ],
        "npubs": 86
    },
    "Massih-Reza Amini": {
        "affiliation": "Université Grenoble Alpes",
        "citedby": {
            "2017-07-21": 1282,
            "2017-08-11": 1290
        },
        "email": "@imag.fr",
        "hindex": 21,
        "hindex5y": 13,
        "i10index": 35,
        "i10index5y": 21,
        "interests": [
            "Artificial Intelligence",
            "Machine Learning",
            "Learning Theory",
            "Information Retrieval"
        ],
        "npubs": 157
    },
    "Massimo Melucci": {
        "affiliation": "University of Padua",
        "citedby": {
            "2017-07-21": 1506,
            "2017-08-11": 1510
        },
        "email": "@dei.unipd.it",
        "hindex": 20,
        "hindex5y": 12,
        "i10index": 42,
        "i10index5y": 17,
        "interests": [
            "Information Retrieval",
            "Machine Learning"
        ],
        "npubs": 168
    },
    "Matt Lease": {
        "affiliation": "University of Texas at Austin",
        "citedby": {
            "2017-07-21": 2629,
            "2017-08-11": 2655
        },
        "email": "@utexas.edu",
        "hindex": 26,
        "hindex5y": 22,
        "i10index": 49,
        "i10index5y": 41,
        "interests": [
            "Information Retrieval",
            "Crowdsourcing",
            "Human Computation",
            "Natural Language Processing"
        ],
        "npubs": 109
    },
    "Matthew Pointon": "",
    "Maura R. Grossman": "",
    "Meng Wang": "",
    "Michael Bendersky": {
        "affiliation": "Google",
        "citedby": {
            "2017-07-21": 1187,
            "2017-08-11": 1205
        },
        "email": "@google.com",
        "hindex": 17,
        "hindex5y": 15,
        "i10index": 22,
        "i10index5y": 20,
        "interests": [
            "Information Retrieval",
            "Natural Language Processing",
            "Web Search & Data Mining"
        ],
        "npubs": 53
    },
    "Michael Cole": {
        "affiliation": "LexisNexis",
        "citedby": {
            "2018-03-06": 658
        },
        "email": "@rutgers.edu",
        "hindex": 14,
        "hindex5y": 13,
        "i10index": 22,
        "i10index5y": 18,
        "interests": [
          "data science",
          "behavioral analytics",
          "user modeling",
          "adaptive information retrieval"
        ],
        "npubs": 58
    },
    "Michael Hopcroft": "",
    "Michael Lyu": {
        "affiliation": "Chinese University of Hong Kong",
        "citedby": {
            "2017-07-19": 24605,
            "2017-08-11": 24822
        },
        "email": "@cse.cuhk.edu.hk",
        "hindex": 76,
        "hindex5y": 62,
        "i10index": 326,
        "i10index5y": 240,
        "interests": [
            "software engineering",
            "software reliability",
            "fault tolerance",
            "distributed systems",
            "multimedia information retrieval"
        ],
        "npubs": 750
    },
    "Mihaela Curmei": {
        "affiliation": "Microsoft",
        "citedby": {
            "2018-03-05": 5
        },
        "email": "@microsoft.com",
        "hindex": 1,
        "hindex5y": 1,
        "i10index": 0,
        "i10index5y": 0,
        "interests": [
            "Optimization",
            "statistical machine learning",
            "information retrieval"
        ],
        "npubs": 1
    },
    "Mihai Lupu": {
        "affiliation": "TU Wien",
        "citedby": {
            "2017-07-21": 786,
            "2017-08-11": 806
        },
        "email": "@ifs.tuwien.ac.at",
        "hindex": 14,
        "hindex5y": 13,
        "i10index": 20,
        "i10index5y": 15,
        "interests": [
            "computer science"
        ],
        "npubs": 122
    },
    "Mikhail Ageev": {
        "affiliation": "Moscow State University",
        "citedby": {
            "2017-07-21": 406,
            "2017-08-11": 409
        },
        "email": "@yandex.com",
        "hindex": 11,
        "hindex5y": 7,
        "i10index": 13,
        "i10index5y": 6,
        "interests": [
            "Information Retrieval"
        ],
        "npubs": 48
    },
    "Min Zhang": {
        "affiliation": "Tsinghua University",
        "citedby": {
            "2018-03-06": 2829
        },
        "email": "@tsinghua.edu.cn",
        "hindex": 28,
        "hindex5y": 24,
        "i10index": 73,
        "i10index5y": 53,
        "interests": [],
        "npubs": 243
    },
    "Ming Yue": "",
    "Ming-Feng Tsai": {
        "affiliation": "National Chengchi University",
        "citedby": {
            "2017-07-19": 1590,
            "2017-08-11": 1606
        },
        "email": "@nccu.edu.tw",
        "hindex": 11,
        "hindex5y": 10,
        "i10index": 12,
        "i10index5y": 10,
        "interests": [
            "Information Retrieval",
            "Recommender Systems",
            "Machine Learning",
            "Natural Language Processing",
            "Computational Social Science"
        ],
        "npubs": 41
    },
    "Minh C Phan": {
        "affiliation": "Nanyang Technological University",
        "citedby": {
            "2018-03-05": 14
        },
        "email": "@e.ntu.edu.sg",
        "hindex": 2,
        "hindex5y": 2,
        "i10index": 0,
        "i10index5y": 0,
        "interests": [
            "Information Retrieval",
            "Text Mining",
            "Deep Learning"
        ],
        "npubs": 7
    },
    "Mohan Kankanhalli": {
        "affiliation": "National University of Singapore",
        "citedby": {
            "2017-07-19": 8868,
            "2017-08-11": 8942
        },
        "email": "@comp.nus.edu.sg",
        "hindex": 48,
        "hindex5y": 30,
        "i10index": 159,
        "i10index5y": 95,
        "interests": [
            "Multimedia",
            "Video Processing",
            "Media Security",
            "Surveillance",
            "Social Media"
        ],
        "npubs": 398
    },
    "Mohand Boughanem": {
        "affiliation": "Institut de Recherche en Informatique de Toulouse",
        "citedby": {
            "2017-07-21": 2950,
            "2017-08-11": 2961
        },
        "email": "@irit.fr",
        "hindex": 27,
        "hindex5y": 19,
        "i10index": 85,
        "i10index5y": 44,
        "interests": [
            "Information retrieval"
        ],
        "npubs": 329
    },
    "Morgan Harvey": {
        "affiliation": "Northumbria University",
        "citedby": {
            "2017-07-19": 404,
            "2017-08-11": 412
        },
        "email": "@northumbria.ac.uk",
        "hindex": 11,
        "hindex5y": 11,
        "i10index": 16,
        "i10index5y": 16,
        "interests": [
            "Information Retrieval",
            "Recommender Systems",
            "Information Behaviour",
            "Social Media",
            "HCI"
        ],
        "npubs": 47
    },
    "Moshe Tennenholtz": "",
    "Mostafa Dehghani": {
        "affiliation": "University of Amsterdam",
        "citedby": {
            "2017-07-19": 110,
            "2017-08-11": 115
        },
        "email": "@uva.nl",
        "hindex": 7,
        "hindex5y": 7,
        "i10index": 2,
        "i10index5y": 2,
        "interests": [
            "Information Retrieval"
        ],
        "npubs": 33
    },
    "Ni Lao": {
        "affiliation": "Google",
        "citedby": {
            "2017-07-21": 1466,
            "2017-08-11": 1500
        },
        "email": "@google.com",
        "hindex": 13,
        "hindex5y": 12,
        "i10index": 18,
        "i10index5y": 14,
        "interests": [
            "Artificial Intelligence"
        ],
        "npubs": 34
    },
    "Nicholas Belkin": {
        "affiliation": "Rutgers University",
        "citedby": {
            "2017-07-21": 14809,
            "2017-08-11": 14863
        },
        "email": "@rutgers.edu",
        "hindex": 50,
        "hindex5y": 34,
        "i10index": 128,
        "i10index5y": 73,
        "interests": [
            "Information seeking behavior",
            "Interactive information retrieval",
            "personalization of information retrieval"
        ],
        "npubs": 309
    },
    "Nick Craswell": {
        "affiliation": "Microsoft",
        "citedby": {
            "2017-07-19": 7888,
            "2017-08-11": 7962
        },
        "email": "@microsoft.com",
        "hindex": 42,
        "hindex5y": 32,
        "i10index": 91,
        "i10index5y": 67,
        "interests": [
            "Information Retrieval",
            "Web Search"
        ],
        "npubs": 211
    },
    "Nicola Ferro": {
        "affiliation": "University of Padua",
        "citedby": {
            "2018-03-06": 2830
        },
        "email": "@dei.unipd.it",
        "hindex": 26,
        "hindex5y": 16,
        "i10index": 81,
        "i10index5y": 39,
        "interests": [
            "information retrieval",
            "digital libraries",
            "databases"
        ],
        "npubs": 296
    },
    "Nicola Tonellotto": {
        "affiliation": "ISTI-CNR",
        "citedby": {
            "2017-07-20": 677,
            "2017-08-11": 694
        },
        "email": "@isti.cnr.it",
        "hindex": 15,
        "hindex5y": 11,
        "i10index": 23,
        "i10index5y": 15,
        "interests": [
            "Information Retrieval",
            "Cloud Computing",
            "Scheduling"
        ],
        "npubs": 72
    },
    "Nimrod Raifer": "",
    "Nivio Ziviani": {
        "affiliation": "Federal University of Minas Gerais",
        "citedby": {
            "2017-07-20": 4425,
            "2017-08-11": 4450
        },
        "email": "@dcc.ufmg.br",
        "hindex": 37,
        "hindex5y": 22,
        "i10index": 70,
        "i10index5y": 36,
        "interests": [
            "Information Retrieval"
        ],
        "npubs": 194
    },
    "Norbert Fuhr": {
        "affiliation": "University of Duisburg-Essen",
        "citedby": {
            "2017-07-21": 8299,
            "2017-08-11": 8319
        },
        "email": "@uni-due.de",
        "hindex": 44,
        "hindex5y": 20,
        "i10index": 128,
        "i10index5y": 40,
        "interests": [
            "Information Retrieval"
        ],
        "npubs": 405
    },
    "Oleg Rokhlenko": {
        "affiliation": "Amazon",
        "citedby": {
            "2017-07-21": 526,
            "2017-08-11": 526
        },
        "email": "@yahoo-inc.com",
        "hindex": 10,
        "hindex5y": 8,
        "i10index": 10,
        "i10index5y": 4,
        "interests": [
            "Information Retrieval",
            "Text Mining",
            "Web Search",
            "Natural Language Processing",
            "Machine Learning"
        ],
        "npubs": 32
    },
    "Omar Alonso": {
        "affiliation": "Microsoft",
        "citedby": {
            "2017-07-21": 2303,
            "2017-08-11": 2327
        },
        "email": "@microsoft.com",
        "hindex": 22,
        "hindex5y": 20,
        "i10index": 37,
        "i10index5y": 30,
        "interests": [
            "Information retrieval",
            "evaluation",
            "crowdsourcing",
            "human computation",
            "social search"
        ],
        "npubs": 161
    },
    "Oren Kurland": "",
    "Pablo Castells": {
        "affiliation": "Universidad Autónoma de Madrid",
        "citedby": {
            "2017-07-19": 4996,
            "2017-08-11": 5050
        },
        "email": "@uam.es",
        "hindex": 37,
        "hindex5y": 31,
        "i10index": 84,
        "i10index5y": 54,
        "interests": [
            "Information Retrieval",
            "Recommender Systems"
        ],
        "npubs": 195
    },
    "Panagiotis Karras": {
        "affiliation": "Aalborg University",
        "citedby": {
            "2017-07-20": 1713,
            "2017-08-11": 1722
        },
        "email": "@cs.aau.dk",
        "hindex": 18,
        "hindex5y": 16,
        "i10index": 26,
        "i10index5y": 25,
        "interests": [
            "Data Management",
            "Data Mining"
        ],
        "npubs": 55
    },
    "Parikshit Sondhi": {
        "affiliation": "Walmart Labs",
        "citedby": {
            "2017-07-20": 201,
            "2017-08-11": 206
        },
        "email": "@walmartlabs.com",
        "hindex": 7,
        "hindex5y": 7,
        "i10index": 7,
        "i10index5y": 6,
        "interests": [
            "Information retrieval",
            "NLP",
            "Product Search",
            "Biomedical search",
            "Machine Learning"
        ],
        "npubs": 28
    },
    "Patrick Gallinari": {
        "affiliation": "Université Pierre et Marie Curie",
        "citedby": {
            "2017-07-21": 5567,
            "2017-08-11": 5591
        },
        "email": "@lip6.fr",
        "hindex": 35,
        "hindex5y": 22,
        "i10index": 127,
        "i10index5y": 64,
        "interests": [
            "Machine Learning",
            "Information Retrieval",
            "Deep Learning",
            "Neural Networks",
            "Social Networks"
        ],
        "npubs": 385
    },
    "Paul N. Bennett": {
        "affiliation": "Microsoft Research",
        "citedby": {
            "2017-07-19": 2869,
            "2017-08-11": 2911
        },
        "email": "@microsoft.com",
        "hindex": 29,
        "hindex5y": 24,
        "i10index": 46,
        "i10index5y": 39,
        "interests": [
            "Machine Learning",
            "Information Retrieval",
            "Data Mining",
            "Artificial Intelligence",
            "Computer Science"
        ],
        "npubs": 122
    },
    "Paul Thomas": {
        "affiliation": "Microsoft",
        "citedby": {
            "2017-07-21": 1611,
            "2017-08-11": 947
        },
        "email": "@microsoft.com",
        "hindex": 15,
        "hindex5y": 13,
        "i10index": 21,
        "i10index5y": 17,
        "interests": [
            "Information retrieval"
        ],
        "npubs": 82
    },
    "Pavel Serdyukov": {
        "affiliation": "Yandex",
        "citedby": {
            "2017-07-21": 2346,
            "2017-08-11": 2381
        },
        "email": "@yandex-team.ru",
        "hindex": 22,
        "hindex5y": 20,
        "i10index": 53,
        "i10index5y": 42,
        "interests": [
            "Information Retrieval",
            "Data Mining"
        ],
        "npubs": 163
    },
    "Peng Zhang": {
        "citedby": {
            "2018-03-06": 287
        },
        "email": "@tju.edu.cn",
        "hindex": 9,
        "hindex5y": 8,
        "i10index": 8,
        "i10index5y": 6,
        "interests": [
            "Information Retrieval",
            "Machine Learning",
            "Natural Language Processing"
        ],
        "npubs": 71
    },
    "Pengjie Ren": "",
    "Pernilla Quarfordt": "",
    "Peter B. Golbus": "",
    "Peter Bailey": {
        "affiliation": "Microsoft",
        "citedby": {
            "2017-07-20": 2165,
            "2017-08-11": 2184
        },
        "email": "@microsoft.com",
        "hindex": 22,
        "hindex5y": 16,
        "i10index": 37,
        "i10index5y": 22,
        "interests": [],
        "npubs": 82
    },
    "Peter Bruza": {
        "affiliation": "Queensland University of Technology",
        "citedby": {
            "2017-07-21": 4593,
            "2017-08-11": 4621
        },
        "email": "@qut.edu.au",
        "hindex": 36,
        "hindex5y": 21,
        "i10index": 96,
        "i10index5y": 50,
        "interests": [
            "information retrieval",
            "applied logic",
            "cognitive science"
        ],
        "npubs": 252
    },
    "Piji Li": {
        "affiliation": "The Chinese University of Hong Kong",
        "citedby": {
            "2017-07-19": 121,
            "2017-08-11": 131
        },
        "email": "@se.cuhk.edu.hk",
        "hindex": 7,
        "hindex5y": 5,
        "i10index": 4,
        "i10index5y": 4,
        "interests": [
            "Natural Language Processing",
            "Computer Vision",
            "Deep Learning"
        ],
        "npubs": 22
    },
    "Ping Luo": {
        "affiliation": "Chinese Academy of Sciences",
        "citedby": {
            "2017-07-21": 1264,
            "2017-08-11": 1286
        },
        "email": "@ict.ac.cn",
        "hindex": 18,
        "hindex5y": 17,
        "i10index": 33,
        "i10index5y": 28,
        "interests": [
            "data mining",
            "data management",
            "machine learning"
        ],
        "npubs": 88
    },
    "Qi He": {
        "affiliation": "LinkedIn",
        "citedby": {
            "2017-07-21": 3660,
            "2017-08-11": 3696
        },
        "email": "@linkedin.com",
        "hindex": 18,
        "hindex5y": 17,
        "i10index": 24,
        "i10index5y": 21,
        "interests": [
            "Data Mining",
            "Machine Learning",
            "Information Retrieval",
            "Web Search",
            "Knowledge Graph"
        ],
        "npubs": 51
    },
    "Qi Zhang": {
        "citedby": {
            "2018-03-05": 1126
        },
        "email": "@fudan.edu.cn",
        "hindex": 16,
        "hindex5y": 16,
        "i10index": 26,
        "i10index5y": 20,
        "interests": [
            "Natural Language Processing",
            "Information Retrieval"
        ],
        "npubs": 70
    },
    "Qiaozhu Mei": {
        "affiliation": "University of Michigan",
        "citedby": {
            "2017-07-21": 5772,
            "2017-08-11": 5887
        },
        "email": "@umich.edu",
        "hindex": 36,
        "hindex5y": 32,
        "i10index": 62,
        "i10index5y": 59,
        "interests": [
            "Data mining",
            "machine learning",
            "information retrieval",
            "natural language processing",
            "health informatics"
        ],
        "npubs": 122
    },
    "Qingyao Ai": {
        "affiliation": "University of Massachusetts Amherst",
        "citedby": {
            "2017-07-19": 78,
            "2017-08-11": 93
        },
        "email": "@cs.umass.edu",
        "hindex": 5,
        "hindex5y": 5,
        "i10index": 4,
        "i10index5y": 4,
        "interests": [
            "Artificial Intelligence",
            "Information Retrieval",
            "Machine Learning"
        ],
        "npubs": 11
    },
    "Quan Wang": {
        "affiliation": "Chinese Academy of Sciences",
        "citedby": {
            "2018-03-06": 314
        },
        "email": "@iie.ac.cn",
        "hindex": 9,
        "hindex5y": 9,
        "i10index": 9,
        "i10index5y": 9,
        "interests": [
            "Machine Learning",
            "Data Mining",
            "Information Retrieval"
        ],
        "npubs": 21
    },
    "Quan Yuan": {
        "affiliation": "University of Illinois at Urbana-Champaign",
        "citedby": {
            "2017-07-19": 718,
            "2017-08-11": 739
        },
        "email": "@illinois.edu",
        "hindex": 12,
        "hindex5y": 12,
        "i10index": 13,
        "i10index5y": 13,
        "interests": [
            "Spatio-Temporal",
            "Recommender Systems",
            "Topic Model",
            "Social Media",
            "Text Mining"
        ],
        "npubs": 23
    },
    "Rachid Guerraoui": {
        "affiliation": "EPFL",
        "citedby": {
            "2017-07-20": 19746,
            "2017-08-11": 19857
        },
        "email": "@epfl.ch",
        "hindex": 64,
        "hindex5y": 38,
        "i10index": 256,
        "i10index5y": 142,
        "interests": [
            "Algorithms",
            "Distributed Computing",
            "Concurrency",
            "Programming Languages"
        ],
        "npubs": 819
    },
    "Radu Tudor Ionescu": {
        "affiliation": "University of Bucharest",
        "citedby": {
            "2017-07-21": 349,
            "2017-08-11": 363
        },
        "email": "@fmi.unibuc.ro",
        "hindex": 11,
        "hindex5y": 11,
        "i10index": 12,
        "i10index5y": 12,
        "interests": [
            "Computer Vision",
            "Machine Learning",
            "Artificial Intelligence",
            "Natural Language Processing",
            "Image Processing"
        ],
        "npubs": 55
    },
    "Rafael Glater": "",
    "Raffaele Perego": {
        "affiliation": "ISTI-CNR",
        "citedby": {
            "2017-07-21": 3242,
            "2017-08-11": 3282
        },
        "email": "@isti.cnr.it",
        "hindex": 30,
        "hindex5y": 21,
        "i10index": 66,
        "i10index5y": 45,
        "interests": [
            "Information retrieval",
            "data mining",
            "high performance computing"
        ],
        "npubs": 200
    },
    "Ralf Schenkel": {
        "affiliation": "Trier University",
        "citedby": {
            "2017-07-21": 3667,
            "2017-08-11": 3690
        },
        "email": "@uni-trier.de",
        "hindex": 31,
        "hindex5y": 24,
        "i10index": 61,
        "i10index5y": 44,
        "interests": [],
        "npubs": 193
    },
    "Raphael Campos": {
        "affiliation": "Federal University of Minas Gerais",
        "citedby": {
            "2017-07-19": 1,
            "2017-08-11": 1
        },
        "email": "@dcc.ufmg.br",
        "hindex": 1,
        "hindex5y": 1,
        "i10index": 0,
        "i10index5y": 0,
        "interests": [
            "Machine Learning",
            "Information Retrieval",
            "High Perfomance Computing",
            "Statistics",
            "Optimization"
        ],
        "npubs": 5
    },
    "Ravi Kumar": {
        "affiliation": "Google",
        "citedby": {
            "2017-07-20": 34200,
            "2017-08-11": 34368
        },
        "email": "@google.com",
        "hindex": 74,
        "hindex5y": 54,
        "i10index": 155,
        "i10index5y": 126,
        "interests": [
            "Web Mining",
            "Algorithms for Large Data",
            "Social Networks",
            "Theory of Computation"
        ],
        "npubs": 210
    },
    "Renqin Cai": "",
    "Ricardo Baeza-Yates": {
        "affiliation": "NTENT / UPF / University of Chile",
        "citedby": {
            "2017-07-21": 39340,
            "2017-08-11": 39500
        },
        "email": "@upf.edu",
        "hindex": 72,
        "hindex5y": 44,
        "i10index": 266,
        "i10index5y": 163,
        "interests": [
            "Information retrieval",
            "Web search",
            "Web mining",
            "data mining",
            "algorithms and data structures"
        ],
        "npubs": 617
    },
    "Richang Hong": {
        "affiliation": "Hefei University of Technology",
        "citedby": {
            "2017-07-20": 4809,
            "2017-08-11": 4878
        },
        "email": "@hfut.edu.cn",
        "hindex": 28,
        "hindex5y": 28,
        "i10index": 62,
        "i10index5y": 59,
        "interests": [
            "Multimedia"
        ],
        "npubs": 157
    },
    "Richard McCreadie": {
        "affiliation": "University of Glasgow",
        "citedby": {
            "2017-07-21": 1026,
            "2017-08-11": 1039
        },
        "email": "@dcs.gla.ac.uk",
        "hindex": 19,
        "hindex5y": 19,
        "i10index": 25,
        "i10index5y": 25,
        "interests": [
            "Information Retrieval"
        ],
        "npubs": 53
    },
    "Rishabh Mehrotra": {
        "affiliation": "University College London",
        "citedby": {
            "2017-07-19": 212,
            "2017-08-11": 223
        },
        "email": "@ucl.ac.uk",
        "hindex": 6,
        "hindex5y": 6,
        "i10index": 3,
        "i10index5y": 3,
        "interests": [
            "Machine Learning",
            "Information Retrieval"
        ],
        "npubs": 24
    },
    "Rishiraj Saha Roy": {
        "affiliation": "Max Planck Institute for Informatics",
        "citedby": {
            "2017-07-20": 140,
            "2017-08-11": 141
        },
        "email": "@mpi-inf.mpg.de",
        "hindex": 6,
        "hindex5y": 6,
        "i10index": 5,
        "i10index5y": 4,
        "interests": [
            "Information Retrieval",
            "Computational Linguistics",
            "Text Mining"
        ],
        "npubs": 30
    },
    "Robert Capra": {
        "affiliation": "University of North Carolina at Chapel Hill",
        "citedby": {
            "2017-07-21": 1476,
            "2017-08-11": 1489
        },
        "email": "@unc.edu",
        "hindex": 20,
        "hindex5y": 14,
        "i10index": 34,
        "i10index5y": 21,
        "interests": [
            "Human-Computer Interaction",
            "Information Retreival",
            "Personal Information Management",
            "Collaborative Search"
        ],
        "npubs": 98
    },
    "Roberto González-Ibáñez": {
        "affiliation": "Universidad de Santiago de Chile",
        "citedby": {
            "2017-07-21": 672,
            "2017-08-11": 680
        },
        "email": "@usach.cl",
        "hindex": 12,
        "hindex5y": 11,
        "i10index": 12,
        "i10index5y": 12,
        "interests": [
            "Information Seeking",
            "Collaborative Information Seeking",
            "Affective Computing",
            "Human Computer Interaction",
            "CSCW"
        ],
        "npubs": 37
    },
    "Rocío Cañamares": {
        "affiliation": "Universidad Autónoma de Madrid",
        "citedby": {
            "2017-07-19": 4,
            "2017-08-11": 6
        },
        "email": "@uam.es",
        "hindex": 1,
        "hindex5y": 1,
        "i10index": 0,
        "i10index5y": 0,
        "interests": [
            "Information Retrieval",
            "Recommender Systems"
        ],
        "npubs": 3
    },
    "Rodrygo L. T. Santos": {
        "affiliation": "Federal University of Minas Gerais",
        "citedby": {
            "2017-07-20": 1488,
            "2017-08-11": 1517
        },
        "email": "@dcc.ufmg.br",
        "hindex": 19,
        "hindex5y": 19,
        "i10index": 32,
        "i10index5y": 29,
        "interests": [
            "Information Retrieval",
            "Web Search",
            "Recommender Systems"
        ],
        "npubs": 70
    },
    "Rohail Syed": {
        "affiliation": "University of Michigan",
        "citedby": {
            "2017-07-20": 8,
            "2017-08-11": 11
        },
        "email": "@umich.edu",
        "hindex": 2,
        "hindex5y": 2,
        "i10index": 0,
        "i10index5y": 0,
        "interests": [
            "Information Retrieval",
            "Education Research",
            "Machine Learning"
        ],
        "npubs": 4
    },
    "Roi Blanco": {
        "affiliation": "RMIT University",
        "citedby": {
            "2018-03-05": 1728
        },
        "email": "@udc.es",
        "hindex": 24,
        "hindex5y": 21,
        "i10index": 45,
        "i10index5y": 37,
        "interests": [
            "Information Retrieval"
        ],
        "npubs": 116
    },
    "Rossano Venturini": {
        "affiliation": "University of Pisa",
        "citedby": {
            "2017-07-20": 722,
            "2017-08-11": 736
        },
        "email": "@unipi.it",
        "hindex": 13,
        "hindex5y": 12,
        "i10index": 17,
        "i10index5y": 16,
        "interests": [
            "Data Structures",
            "Algorithms"
        ],
        "npubs": 49
    },
    "Ruey-Cheng Chen": {
        "affiliation": "RMIT University",
        "citedby": {
            "2017-07-20": 215,
            "2017-08-11": 217
        },
        "email": "@rmit.edu.au",
        "hindex": 6,
        "hindex5y": 6,
        "i10index": 4,
        "i10index5y": 4,
        "interests": [
            "Information retrieval",
            "natural language processing"
        ],
        "npubs": 26
    },
    "Rui Li": {
        "affiliation": "University of Illinois at Urbana-Champaign",
        "citedby": {
            "2018-03-06": 1345
        },
        "email": "@google.com",
        "hindex": 11,
        "hindex5y": 11,
        "i10index": 11,
        "i10index5y": 11,
        "interests": [
            "search",
            "data mining",
            "machine learning",
            "database"
        ],
        "npubs": 21
    },
    "Rui Yan": "",
    "Ruihao Zhao": "",
    "Ruihua Song": {
        "affiliation": "Microsoft Research Asia",
        "citedby": {
            "2017-07-21": 2717,
            "2017-08-11": 2742
        },
        "email": "@microsoft.com",
        "hindex": 25,
        "hindex5y": 20,
        "i10index": 41,
        "i10index5y": 34,
        "interests": [
            "Information Retrieval",
            "Information Extraction",
            "Mobile",
            "Social"
        ],
        "npubs": 97
    },
    "Russell Power": {
        "affiliation": "Allen Institute for AI",
        "citedby": {
            "2018-03-05": 915
        },
        "email": "@cs.nyu.edu",
        "hindex": 10,
        "hindex5y": 10,
        "i10index": 11,
        "i10index5y": 10,
        "interests": [
            "Distributed systems"
        ],
        "npubs": 23
    },
    "Ryen White": {
        "affiliation": "Microsoft Cortana",
        "citedby": {
            "2017-07-19": 8903,
            "2017-08-11": 9000
        },
        "email": "@microsoft.com",
        "hindex": 49,
        "hindex5y": 44,
        "i10index": 146,
        "i10index5y": 126,
        "interests": [
            "Information Retrieval",
            "Human-Computer Interaction",
            "Web Search",
            "Data Mining",
            "Healthcare"
        ],
        "npubs": 313
    },
    "S.M.M. Tahaghoghi": "",
    "Sachindra Joshi": {
        "affiliation": "IBM Research Labs",
        "citedby": {
            "2017-07-20": 892,
            "2017-08-11": 904
        },
        "email": "@in.ibm.com",
        "hindex": 15,
        "hindex5y": 12,
        "i10index": 22,
        "i10index5y": 16,
        "interests": [
            "Machine learning",
            "Text Mining"
        ],
        "npubs": 134
    },
    "Salvatore Orlando": {
        "affiliation": "Università Cà Foscari Di Venezia",
        "citedby": {
            "2017-07-21": 3422,
            "2017-08-11": 3460
        },
        "email": "@unive.it",
        "hindex": 30,
        "hindex5y": 20,
        "i10index": 76,
        "i10index5y": 40,
        "interests": [
            "Data Mining",
            "Information Retrieval",
            "High Performance Computing"
        ],
        "npubs": 213
    },
    "Sam Huston": "",
    "Sameh Elnikety": {
        "affiliation": "Microsoft",
        "citedby": {
            "2017-07-20": 2772,
            "2017-08-11": 2805
        },
        "email": "@microsoft.com",
        "hindex": 25,
        "hindex5y": 21,
        "i10index": 36,
        "i10index5y": 32,
        "interests": [],
        "npubs": 87
    },
    "Sergei Ivanov": {
        "affiliation": "Skoltech",
        "citedby": {
            "2017-07-20": 0,
            "2017-08-11": 0
        },
        "email": "@skolkovotech.ru",
        "hindex": 0,
        "hindex5y": 0,
        "i10index": 0,
        "i10index5y": 0,
        "interests": [
            "Machine Learning",
            "Data Mining",
            "Social Network Analysis",
            "Computer Science"
        ],
        "npubs": 2
    },
    "Shangsong Liang": {
        "affiliation": "University College London",
        "citedby": {
            "2017-07-21": 277,
            "2017-08-11": 288
        },
        "email": "@ucl.ac.uk",
        "hindex": 9,
        "hindex5y": 9,
        "i10index": 8,
        "i10index5y": 8,
        "interests": [
            "Information retrieval",
            "Data Mining"
        ],
        "npubs": 29
    },
    "Shanika Karunasekera": {
        "affiliation": "The University of Melbourne",
        "citedby": {
            "2017-07-19": 1906,
            "2017-08-11": 1934
        },
        "email": "@unimelb.edu.au",
        "hindex": 22,
        "hindex5y": 18,
        "i10index": 38,
        "i10index5y": 32,
        "interests": [],
        "npubs": 115
    },
    "Shaoping Ma": "",
    "Shen Jialie": {
        "affiliation": "Northumbria University",
        "citedby": {
            "2017-07-21": 2036,
            "2017-08-11": 2064
        },
        "email": "",
        "hindex": 25,
        "hindex5y": 23,
        "i10index": 52,
        "i10index5y": 44,
        "interests": [
            "information retrieval",
            "video analytics",
            "audio analytics"
        ],
        "npubs": 126
    },
    "Shlomo Geva": {
        "affiliation": "Queensland University of Technology",
        "citedby": {
            "2017-07-21": 2610,
            "2017-08-11": 2622
        },
        "email": "@qut.edu.au",
        "hindex": 27,
        "hindex5y": 15,
        "i10index": 74,
        "i10index5y": 32,
        "interests": [
            "Information Retrieval",
            "Artificial Intellignence",
            "Multimedia Retrieval",
            "Machine Learning"
        ],
        "npubs": 322
    },
    "Shoaib Jameel": {
        "affiliation": "Cardiff University",
        "citedby": {
            "2017-07-20": 90,
            "2017-08-11": 94
        },
        "email": "@cardiff.ac.uk",
        "hindex": 5,
        "hindex5y": 5,
        "i10index": 2,
        "i10index5y": 2,
        "interests": [
            "Machine Learning",
            "Information Retrieval",
            "Natural Language Processing",
            "Probabilistic topic models",
            "Bayesian nonparametrics"
        ],
        "npubs": 36
    },
    "Shuai Ding": {
        "affiliation": "Google",
        "citedby": {
            "2017-07-21": 543,
            "2017-08-11": 548
        },
        "email": "@cis.poly.edu",
        "hindex": 7,
        "hindex5y": 7,
        "i10index": 7,
        "i10index5y": 7,
        "interests": [
            "Information Retrieval",
            "Search Engine Performance Optimization",
            "Index Compression",
            "Topk Query Processing"
        ],
        "npubs": 9
    },
    "Shuaiqiang Wang": {
        "affiliation": "University of Manchester",
        "citedby": {
            "2018-03-05": 330
        },
        "email": "@jd.com",
        "hindex": 10,
        "hindex5y": 10,
        "i10index": 13,
        "i10index5y": 12,
        "interests": [
            "Recommender systems",
            "Information retrieval",
            "Data mining",
            "Machine learning"
        ],
        "npubs": 65
    },
    "Shubhra Kanti Karmaker Santu": {
        "affiliation": "University of Illinois Urbana Champaign",
        "citedby": {
            "2017-07-20": 1,
            "2017-08-11": 1
        },
        "email": "@illinois.edu",
        "hindex": 1,
        "hindex5y": 1,
        "i10index": 0,
        "i10index5y": 0,
        "interests": [
            "Information retrieval",
            "data mining"
        ],
        "npubs": 7
    },
    "Shunxiang Wu": "",
    "Shunzhi Zhu": "",
    "Shuo Zhang": "",
    "Siu Cheung Hui": {
        "affiliation": "Nanyang Technological University",
        "citedby": {
            "2017-07-20": 3630,
            "2017-08-11": 3648
        },
        "email": "@ntu.edu.sg",
        "hindex": 32,
        "hindex5y": 22,
        "i10index": 80,
        "i10index5y": 44,
        "interests": [
            "data mining",
            "text mining",
            "natural language procssing",
            "semantic search",
            "question-answering community"
        ],
        "npubs": 241
    },
    "Sosuke Shiga": "",
    "Stephane Clinchant": "",
    "Steven Schockaert": {
        "affiliation": "Cardiff University",
        "citedby": {
            "2017-07-20": 1491,
            "2017-08-11": 1496
        },
        "email": "@cs.cardiff.ac.uk",
        "hindex": 21,
        "hindex5y": 16,
        "i10index": 52,
        "i10index5y": 38,
        "interests": [
            "artificial intelligence",
            "knowledge representation",
            "answer set programming",
            "spatial reasoning",
            "fuzzy logic"
        ],
        "npubs": 200
    },
    "Susan T. Dumais": {
        "affiliation": "Microsoft",
        "citedby": {
            "2017-07-19": 56572,
            "2017-08-11": 56896
        },
        "email": "@microsoft.com",
        "hindex": 91,
        "hindex5y": 65,
        "i10index": 206,
        "i10index5y": 172,
        "interests": [
            "Information Retrieval",
            "Human-Computer Interaction"
        ],
        "npubs": 393
    },
    "Suthee Chaidaroon": {
        "affiliation": "",
        "citedby": {
            "2019-01-08": 15
        },
        "email": "@scu.edu",
        "hindex": 1,
        "hindex5y": 1,
        "i10index": 1,
        "i10index5y": 1,
        "interests": [
            "Neural Information Retrieval",
            "Deep Generative Models"
        ],
        "npubs": 2
    },
    "Svein Erik Bratsberg": {
        "affiliation": "Norwegian University of Science and Technology",
        "citedby": {
            "2017-07-20": 398,
            "2017-08-11": 410
        },
        "email": "@idi.ntnu.no",
        "hindex": 9,
        "hindex5y": 7,
        "i10index": 9,
        "i10index5y": 5,
        "interests": [
            "Database systems"
        ],
        "npubs": 37
    },
    "Sylvain Lamprier": "",
    "Sérgio Canuto": {
        "affiliation": "Federal University of Minas Gerais",
        "citedby": {
            "2017-07-19": 46,
            "2017-08-11": 47
        },
        "email": "@dcc.ufmg.br",
        "hindex": 4,
        "hindex5y": 4,
        "i10index": 3,
        "i10index5y": 3,
        "interests": [
            "machine learning",
            "meta-features"
        ],
        "npubs": 12
    },
    "Tamer Elsayed": {
        "affiliation": "Qatar University",
        "citedby": {
            "2017-07-21": 665,
            "2017-08-11": 675
        },
        "email": "@qu.edu.qa",
        "hindex": 13,
        "hindex5y": 10,
        "i10index": 13,
        "i10index5y": 11,
        "interests": [
            "Information Retrieval",
            "Microblog Search",
            "Data Science",
            "Big Data Analytics"
        ],
        "npubs": 52
    },
    "Tao Mei": {
        "affiliation": "Microsoft Research",
        "citedby": {
            "2017-07-19": 6160,
            "2017-08-11": 6272
        },
        "email": "@microsoft.com",
        "hindex": 42,
        "hindex5y": 36,
        "i10index": 146,
        "i10index5y": 130,
        "interests": [
            "Multimedia",
            "Computer Vision",
            "Pattern Recognition"
        ],
        "npubs": 321
    },
    "Tat-Seng Chua": {
        "affiliation": "National University of Singapore",
        "citedby": {
            "2017-07-19": 14911,
            "2017-08-11": 15132
        },
        "email": "@comp.nus.edu.sg",
        "hindex": 65,
        "hindex5y": 49,
        "i10index": 275,
        "i10index5y": 197,
        "interests": [
            "Multimedia Information Retrieval",
            "Live Social Media Analysis"
        ],
        "npubs": 587
    },
    "Tetsuya Sakai": {
        "affiliation": "Waseda University",
        "citedby": {
            "2017-07-19": 3100,
            "2017-08-11": 3147
        },
        "email": "@waseda.jp",
        "hindex": 28,
        "hindex5y": 23,
        "i10index": 88,
        "i10index5y": 58,
        "interests": [
            "information retrieval",
            "natural language processing",
            "human computer interaction"
        ],
        "npubs": 278
    },
    "Thiago Salles": {
        "affiliation": "Federal University of Minas Gerais",
        "citedby": {
            "2017-07-19": 252,
            "2017-08-11": 255
        },
        "email": "@dcc.ufmg.br",
        "hindex": 7,
        "hindex5y": 7,
        "i10index": 6,
        "i10index5y": 5,
        "interests": [
            "Machine Learning"
        ],
        "npubs": 35
    },
    "Thibaut Thonet": {
        "affiliation": "Institut de Recherche en Informatique de Toulouse",
        "citedby": {
            "2017-08-21": 16
        },
        "email": "@irit.fr",
        "hindex": 2,
        "hindex5y": 2,
        "i10index": 1,
        "i10index5y": 1,
        "interests": [],
        "npubs": 3
    },
    "Thomas Demeester": {
        "affiliation": "Ghent University",
        "citedby": {
            "2017-07-21": 323,
            "2017-08-11": 330
        },
        "email": "@intec.ugent.be",
        "hindex": 10,
        "hindex5y": 8,
        "i10index": 10,
        "i10index5y": 8,
        "interests": [
            "Electromagnetics",
            "transmission line modeling",
            "Information Retrieval",
            "Natural Language Processing"
        ],
        "npubs": 70
    },
    "Tianshu Lyu": "",
    "Tie-Yan Liu": {
        "affiliation": "Microsoft Research Asia",
        "citedby": {
            "2017-07-20": 14405,
            "2017-08-11": 14284
        },
        "email": "@microsoft.com",
        "hindex": 40,
        "hindex5y": 33,
        "i10index": 201,
        "i10index5y": 169,
        "interests": [
            "Machine learning",
            "information retrieval",
            "data mining",
            "algorithmic game theory",
            "computational advertising"
        ],
        "npubs": 2999
    },
    "Tim Hanratty": {
        "affiliation": "U.S. Army Research Lab",
        "citedby": {
            "2017-07-29": 304,
            "2017-08-13": 313
        },
        "email": "@mail.mil",
        "hindex": 7,
        "hindex5y": 7,
        "i10index": 6,
        "i10index5y": 4,
        "interests": [],
        "npubs": 65
    },
    "Timothy Baldwin": {
        "affiliation": "University of Melbourne",
        "citedby": {
            "2017-07-21": 7176,
            "2017-08-11": 7318
        },
        "email": "@unimelb.edu.au",
        "hindex": 41,
        "hindex5y": 35,
        "i10index": 133,
        "i10index5y": 92,
        "interests": [
            "computational linguistics",
            "natural language processing",
            "AI",
            "social media"
        ],
        "npubs": 324
    },
    "Ting Yao": {
        "affiliation": "Microsoft Research Asia",
        "citedby": {
            "2017-07-19": 470,
            "2017-08-11": 502
        },
        "email": "@microsoft.com",
        "hindex": 13,
        "hindex5y": 13,
        "i10index": 18,
        "i10index5y": 18,
        "interests": [
            "Multimedia Search",
            "Video Analytics",
            "Computer Vision"
        ],
        "npubs": 45
    },
    "Ting-Hsiang Wang": "",
    "Tonya Curtis": "",
    "Udo Kruschwitz": {
        "affiliation": "University of Essex",
        "citedby": {
            "2017-07-21": 1049,
            "2017-08-11": 1064
        },
        "email": "@essex.ac.uk",
        "hindex": 19,
        "hindex5y": 14,
        "i10index": 36,
        "i10index5y": 23,
        "interests": [
            "Information Retrieval",
            "Natural Language Engineering",
            "NLP",
            "HLT"
        ],
        "npubs": 186
    },
    "Vanessa Murdock": {
        "affiliation": "Microsoft",
        "citedby": {
            "2017-07-21": 2535,
            "2017-08-11": 2546
        },
        "email": "@microsoft.com",
        "hindex": 24,
        "hindex5y": 21,
        "i10index": 37,
        "i10index5y": 31,
        "interests": [
            "Information Retrieval",
            "Web Search",
            "Local Search"
        ],
        "npubs": 99
    },
    "Vassilis Plachouras": {
        "affiliation": "Thomson Reuters",
        "citedby": {
            "2017-07-21": 2587,
            "2017-08-11": 2600
        },
        "email": "@acm.org",
        "hindex": 26,
        "hindex5y": 20,
        "i10index": 37,
        "i10index5y": 28,
        "interests": [
            "Information Retrieval"
        ],
        "npubs": 100
    },
    "Vineet Kumar": {
        "affiliation": "IBM Research Labs",
        "citedby": {
            "2017-07-20": 89,
            "2017-08-11": 92
        },
        "email": "@in.ibm.com",
        "hindex": 1,
        "hindex5y": 1,
        "i10index": 1,
        "i10index5y": 1,
        "interests": [
            "Machine Learning",
            "Natural Language Processing"
        ],
        "npubs": 3
    },
    "Virgil Pavlu": {
        "affiliation": "Northeastern University",
        "citedby": {
            "2017-07-21": 1035,
            "2017-08-11": 1046
        },
        "email": "@ccs.neu.edu",
        "hindex": 18,
        "hindex5y": 16,
        "i10index": 24,
        "i10index5y": 19,
        "interests": [],
        "npubs": 55
    },
    "Vishwa Vinay": {
        "affiliation": "Adobe Research",
        "citedby": {
            "2017-07-21": 433,
            "2017-08-11": 433
        },
        "email": "@adobe.com",
        "hindex": 10,
        "hindex5y": 8,
        "i10index": 11,
        "i10index5y": 7,
        "interests": [
            "Information Retrieval"
        ],
        "npubs": 35
    },
    "W. Bruce Croft": {
        "affiliation": "University of Massachusetts Amherst",
        "citedby": {
            "2017-07-19": 42973,
            "2017-08-11": 43228
        },
        "email": "@cs.umass.edu",
        "hindex": 98,
        "hindex5y": 62,
        "i10index": 291,
        "i10index5y": 186,
        "interests": [
            "Information Retrieval"
        ],
        "npubs": 548
    },
    "Wai Lam": {
        "affiliation": "The Chinese University of Hong Kong",
        "citedby": {
            "2017-07-19": 5657,
            "2017-08-11": 5721
        },
        "email": "@se.cuhk.edu.hk",
        "hindex": 37,
        "hindex5y": 24,
        "i10index": 93,
        "i10index5y": 51,
        "interests": [
            "Text Mining and Machine Learning",
            "Intelligent Information Retrieval"
        ],
        "npubs": 251
    },
    "Wayne Xin Zhao": {
        "affiliation": "Renmin University of China",
        "citedby": {
            "2017-07-20": 1485,
            "2017-08-11": 1513
        },
        "email": "@ruc.edu.cn",
        "hindex": 14,
        "hindex5y": 14,
        "i10index": 17,
        "i10index5y": 17,
        "interests": [
            "Social data mining",
            "Social e-Commerce",
            "Natural Language Processing"
        ],
        "npubs": 51
    },
    "Wei Liu": {
        "affiliation": "Tencent AI Lab",
        "citedby": {
            "2018-03-06": 5665
        },
        "email": "@ee.columbia.edu",
        "hindex": 34,
        "hindex5y": 30,
        "i10index": 80,
        "i10index5y": 71,
        "interests": [
            "Machine Learning",
            "Computer Vision",
            "Artificial Intelligence",
            "Data Mining",
            "Information Retrieval"
        ],
        "npubs": 174
    },
    "Wei Wu": {
        "affiliation": "Microsoft Research Asia",
        "citedby": {
            "2017-07-22": 150,
            "2017-08-11": 154
        },
        "email": "@microsoft.com",
        "hindex": 7,
        "hindex5y": 7,
        "i10index": 5,
        "i10index5y": 5,
        "interests": [
            "Machine Learning",
            "Information Retrieval",
            "Natural Language Processing"
        ],
        "npubs": 24
    },
    "Wei Zeng": "",
    "Wei-Cheng Chang": {
        "affiliation": "Carnegie Mellon University",
        "citedby": {
            "2017-07-19": 54,
            "2017-08-11": 55
        },
        "email": "@andrew.cmu.edu",
        "hindex": 3,
        "hindex5y": 3,
        "i10index": 2,
        "i10index5y": 2,
        "interests": [
            "Machine Learning",
            "Optimization",
            "NLP"
        ],
        "npubs": 8
    },
    "Weinan E": "",
    "Weinan Zhang": {
        "affiliation": "Shanghai Jiao Tong University",
        "citedby": {
            "2017-07-20": 563,
            "2017-08-11": 591
        },
        "email": "@sjtu.edu.cn",
        "hindex": 14,
        "hindex5y": 14,
        "i10index": 17,
        "i10index5y": 17,
        "interests": [
            "Computational Advertising",
            "Recommender Systems",
            "Machine Learning"
        ],
        "npubs": 59
    },
    "Weize Kong": {
        "affiliation": "Google",
        "citedby": {
            "2017-07-21": 106,
            "2017-08-11": 109
        },
        "email": "@cs.umass.edu",
        "hindex": 6,
        "hindex5y": 6,
        "i10index": 5,
        "i10index5y": 5,
        "interests": [
            "Information Retrieval"
        ],
        "npubs": 12
    },
    "Will Lamond": "",
    "Winston Hsu": {
        "affiliation": "National Taiwan University",
        "citedby": {
            "2017-07-21": 3973,
            "2017-08-11": 4007
        },
        "email": "@ntu.edu.tw",
        "hindex": 30,
        "hindex5y": 24,
        "i10index": 60,
        "i10index5y": 52,
        "interests": [
            "machine learning",
            "image/video retrieval &indexing",
            "social media mining",
            "deep neural networks"
        ],
        "npubs": 251
    },
    "Xia Hu": {
        "affiliation": "Texas A&M University",
        "citedby": {
            "2017-07-20": 2102,
            "2017-08-11": 2163
        },
        "email": "@cse.tamu.edu",
        "hindex": 21,
        "hindex5y": 21,
        "i10index": 36,
        "i10index5y": 36,
        "interests": [
            "Data Mining",
            "Social Computing",
            "Information Security"
        ],
        "npubs": 84
    },
    "Xiang Chen": "",
    "Xiang1 Ren": {
        "affiliation": "University of Illinois at Urbana-Champaign",
        "citedby": {
            "2018-03-06": 693
        },
        "email": "@usc.edu",
        "hindex": 13,
        "hindex5y": 13,
        "i10index": 17,
        "i10index5y": 17,
        "interests": [
            "Applied Machine Learning",
            "Natural Language Processing",
            "Data Mining"
        ],
        "npubs": 57
    },
    "Xiang Wang": {
        "citedby": {
            "2018-03-06": 64
        },
        "email": "@u.nus.edu",
        "hindex": 5,
        "hindex5y": 5,
        "i10index": 3,
        "i10index5y": 3,
        "interests": [
            "Information Retrieval",
            "Social Media Analytics",
            "Recommender System",
            "User Profiling"
        ],
        "npubs": 7
    },
    "Xiangnan He": {
        "affiliation": "National University of Singapore",
        "citedby": {
            "2017-07-19": 205,
            "2017-08-11": 252
        },
        "email": "@comp.nus.edu.sg",
        "hindex": 8,
        "hindex5y": 8,
        "i10index": 7,
        "i10index5y": 7,
        "interests": [
            "Recommender System",
            "Information Retrieval",
            "Data Mining"
        ],
        "npubs": 28
    },
    "Xiao Bai": "",
    "Xiao Yan": "",
    "Xiaochi Wei": {
        "affiliation": "Beijing Institute of Technology",
        "citedby": {
            "2017-07-20": 15,
            "2017-08-11": 19
        },
        "email": "@bit.edu.cn",
        "hindex": 2,
        "hindex5y": 2,
        "i10index": 0,
        "i10index5y": 0,
        "interests": [
            "NLP",
            "QA",
            "Recommender Systems"
        ],
        "npubs": 18
    },
    "Xiaochuan Wang": "",
    "Xiaohui Xie": {
        "affiliation": "Tsinghua University",
        "citedby": {
            "2017-07-19": 19932,
            "2017-08-11": 20037
        },
        "email": "",
        "hindex": 44,
        "hindex5y": 36,
        "i10index": 68,
        "i10index5y": 67,
        "interests": [
            "AI",
            "Machine Learning",
            "Genomics",
            "Neural Computation"
        ],
        "npubs": 104
    },
    "Xiaojun Yuan": "",
    "Xiaolu Lu": {
        "affiliation": "RMIT University",
        "citedby": {
            "2017-07-19": 22,
            "2017-08-11": 26
        },
        "email": "@rmit.edu.au",
        "hindex": 3,
        "hindex5y": 3,
        "i10index": 1,
        "i10index5y": 1,
        "interests": [],
        "npubs": 13
    },
    "Xiaozhong Liu": {
        "affiliation": "Indiana University Bloomington",
        "citedby": {
            "2017-07-21": 408,
            "2017-08-11": 418
        },
        "email": "@indiana.edu",
        "hindex": 12,
        "hindex5y": 12,
        "i10index": 14,
        "i10index5y": 13,
        "interests": [
            "Information Retrieval",
            "Natural Language Processing",
            "Digital Library",
            "Semantic Web",
            "Metadata"
        ],
        "npubs": 76
    },
    "Xin Li": {
        "affiliation": "Tsinghua University",
        "citedby": {
            "2017-07-20": 25,
            "2017-08-11": 25
        },
        "email": "@mails.tsinghua.edu.cn",
        "hindex": 3,
        "hindex5y": 3,
        "i10index": 0,
        "i10index5y": 0,
        "interests": [],
        "npubs": 11
    },
    "Xu Chen": {
        "affiliation": "Tsinghua University",
        "citedby": {
            "2017-07-19": 6,
            "2017-08-11": 10
        },
        "email": "@mails.tsinghua.edu.cn",
        "hindex": 2,
        "hindex5y": 2,
        "i10index": 0,
        "i10index5y": 0,
        "interests": [
            "recommendation system"
        ],
        "npubs": 5
    },
    "Xuanhui Wang": "",
    "Xuanjing Huang": "",
    "Xueqi Cheng": {
        "affiliation": "Chinese Academy of Sciences",
        "citedby": {
            "2017-07-20": 8394,
            "2017-08-11": 8525
        },
        "email": "@ict.ac.cn",
        "hindex": 40,
        "hindex5y": 37,
        "i10index": 167,
        "i10index5y": 124,
        "interests": [
            "Data Science & Big Data",
            "Web Search",
            "Social Computing",
            "Data Mining"
        ],
        "npubs": 616
    },
    "Yadong Mu": {
        "affiliation": "Peking University",
        "citedby": {
            "2017-07-20": 1116,
            "2017-08-11": 1130
        },
        "email": "@research.att.com",
        "hindex": 18,
        "hindex5y": 18,
        "i10index": 26,
        "i10index5y": 26,
        "interests": [
            "Large Scale Machine Learning",
            "Computer Vision",
            "Telecom Data Mining"
        ],
        "npubs": 59
    },
    "Yan Zhang": {
        "affiliation": "Peking University",
        "citedby": {
            "2017-07-20": 16,
            "2017-08-11": 16
        },
        "email": "@pku.edu.cn",
        "hindex": 2,
        "hindex5y": 2,
        "i10index": 1,
        "i10index5y": 1,
        "interests": [
            "Social Cognition",
            "Self"
        ],
        "npubs": 6
    },
    "Yang Yang": {
        "citedby": {
            "2018-03-06": 1796
        },
        "email": "@uestc.edu.cn",
        "hindex": 24,
        "hindex5y": 24,
        "i10index": 38,
        "i10index5y": 38,
        "interests": [
            "Multimedia Search",
            "Social Media Analysis",
            "Machine Learning"
        ],
        "npubs": 111
    },
    "Yanyan Lan": {
        "affiliation": "Chinese Academy of Sciences",
        "citedby": {
            "2017-07-20": 832,
            "2017-08-11": 870
        },
        "email": "@ict.ac.cn",
        "hindex": 16,
        "hindex5y": 15,
        "i10index": 20,
        "i10index5y": 20,
        "interests": [],
        "npubs": 67
    },
    "Yashar Moshfeghi": {
        "affiliation": "University of Glasgow",
        "citedby": {
            "2017-07-19": 412,
            "2017-08-11": 426
        },
        "email": "@glasgow.ac.uk",
        "hindex": 10,
        "hindex5y": 9,
        "i10index": 10,
        "i10index5y": 9,
        "interests": [
            "Interactive Information Retrieval",
            "Information Seeking",
            "Collaborative Filtering",
            "Big Data",
            "Urban Informatics"
        ],
        "npubs": 42
    },
    "Ye Chen": "",
    "Yi Chang": "",
    "Yi Fang": "",
    "Yi Tay": {
        "affiliation": "Nanyang Technological University",
        "citedby": {
            "2017-07-20": 9,
            "2017-08-11": 11
        },
        "email": "@ntu.edu.sg",
        "hindex": 1,
        "hindex5y": 1,
        "i10index": 1,
        "i10index5y": 1,
        "interests": [],
        "npubs": 3
    },
    "Yi Zhang": {
        "citedby": {
            "2018-03-05": 2964
        },
        "email": "",
        "hindex": 24,
        "hindex5y": 18,
        "i10index": 41,
        "i10index5y": 32,
        "interests": [
            "Artificial Intelligence",
            "Natural Language Processing",
            "Information Retrieval",
            "Recommendation Systems"
        ],
        "npubs": 52
    },
    "Yiming Yang": {
        "affiliation": "Carnegie Mellon University",
        "citedby": {
            "2017-07-19": 24694,
            "2017-08-11": 24776
        },
        "email": "@cs.cmu.edu",
        "hindex": 46,
        "hindex5y": 31,
        "i10index": 87,
        "i10index5y": 61,
        "interests": [
            "machine learning",
            "information retrieval"
        ],
        "npubs": 258
    },
    "Yinghui Xu": {
        "affiliation": "Alibaba Inc.",
        "citedby": {
            "2018-03-05": 56
        },
        "email": "",
        "hindex": 4,
        "hindex5y": 3,
        "i10index": 2,
        "i10index5y": 1,
        "interests": [
            "machine learning",
            "machine vision",
            "optimization"
        ],
        "npubs": 17
    },
    "Yingwei Pan": {
        "affiliation": "University of Science and Technology of China",
        "citedby": {
            "2017-07-19": 175,
            "2017-08-11": 184
        },
        "email": "@mail.ustc.edu.cn",
        "hindex": 7,
        "hindex5y": 7,
        "i10index": 6,
        "i10index5y": 6,
        "interests": [
            "Multimedia Search",
            "Video Analytics",
            "Computer Vision"
        ],
        "npubs": 13
    },
    "Yingying Wu": "",
    "Yiqun Liu": "",
    "Yoelle Maarek": {
        "affiliation": "Yahoo Research",
        "citedby": {
            "2017-07-21": 4079,
            "2017-08-11": 4114
        },
        "email": "@googlealumni.com",
        "hindex": 31,
        "hindex5y": 19,
        "i10index": 61,
        "i10index5y": 33,
        "interests": [
            "Information Retrieval",
            "Web Search",
            "Web Data Mining"
        ],
        "npubs": 123
    },
    "Yong Li": {
        "affiliation": "Tsinghua University",
        "citedby": {
            "2017-07-19": 2924,
            "2017-08-11": 3026
        },
        "email": "@tsinghua.edu.cn",
        "hindex": 28,
        "hindex5y": 28,
        "i10index": 66,
        "i10index5y": 66,
        "interests": [
            "Mobile Big Data",
            "Mobile Computing",
            "Network Science"
        ],
        "npubs": 173
    },
    "Yongfeng Zhang": {
        "affiliation": "University of Massachusetts Amherst",
        "citedby": {
            "2017-07-19": 250,
            "2017-08-11": 263
        },
        "email": "@cs.umass.edu",
        "hindex": 8,
        "hindex5y": 8,
        "i10index": 6,
        "i10index5y": 6,
        "interests": [
            "Economic Data Science",
            "Recommender Systems",
            "Information Retrieval"
        ],
        "npubs": 32
    },
    "Yosi Mass": {
        "affiliation": "IBM Research",
        "citedby": {
            "2017-07-21": 91,
            "2017-08-11": 91
        },
        "email": "@mit.edu",
        "hindex": 5,
        "hindex5y": 5,
        "i10index": 4,
        "i10index5y": 3,
        "interests": [],
        "npubs": 18
    },
    "Yu Gong": {
        "affiliation": "Alibaba Inc.",
        "citedby": {
            "2017-07-20": 0,
            "2017-08-11": 3
        },
        "email": "@alibaba-inc.com",
        "hindex": 1,
        "hindex5y": 1,
        "i10index": 0,
        "i10index5y": 0,
        "interests": [
            "Machine Learning",
            "Natural Language Processing"
        ],
        "npubs": 2
    },
    "Yuan Fang": {
        "affiliation": "Institute for Infocomm Research",
        "citedby": {
            "2018-03-06": 154
        },
        "email": "@i2r.a-star.edu.sg",
        "hindex": 7,
        "hindex5y": 7,
        "i10index": 6,
        "i10index5y": 6,
        "interests": [
            "Data mining",
            "machine learning",
            "AI",
            "graph analytics",
            "Web and social media mining"
        ],
        "npubs": 22
    },
    "Yuan Zhang": "",
    "Yuanhua Lv": {
        "affiliation": "Microsoft Research",
        "citedby": {
            "2017-07-21": 993,
            "2017-08-11": 1004
        },
        "email": "@microsoft.com",
        "hindex": 14,
        "hindex5y": 13,
        "i10index": 18,
        "i10index5y": 15,
        "interests": [
            "Information Retrieval",
            "Web Search",
            "Data Mining"
        ],
        "npubs": 44
    },
    "Yue Wang": {
        "affiliation": "University of Michigan",
        "citedby": {
            "2017-07-21": 62,
            "2017-08-11": 64
        },
        "email": "@umich.edu",
        "hindex": 4,
        "hindex5y": 4,
        "i10index": 3,
        "i10index5y": 3,
        "interests": [
            "Machine Learning",
            "Data Mining",
            "Information Retrieval"
        ],
        "npubs": 8
    },
    "Yuening Hu": {
        "affiliation": "Yahoo Research",
        "citedby": {
            "2017-07-21": 276,
            "2017-08-11": 294
        },
        "email": "@cs.umd.edu",
        "hindex": 8,
        "hindex5y": 8,
        "i10index": 7,
        "i10index5y": 6,
        "interests": [
            "Machine Learning",
            "Natural Language Processing"
        ],
        "npubs": 28
    },
    "Yuexin Wu": "",
    "Yunjian Zhao": "",
    "Yuxin Su": {
        "affiliation": "Chinese University of Hong Kong",
        "citedby": {
            "2017-07-19": 37,
            "2017-08-11": 37
        },
        "email": "@cse.cuhk.edu.hk",
        "hindex": 3,
        "hindex5y": 3,
        "i10index": 2,
        "i10index5y": 2,
        "interests": [
            "Big Data Platform",
            "Machine Learning"
        ],
        "npubs": 10
    },
    "Yuxiong He": {
        "affiliation": "Microsoft",
        "citedby": {
            "2017-07-20": 1006,
            "2017-08-11": 1034
        },
        "email": "@microsoft.com",
        "hindex": 18,
        "hindex5y": 18,
        "i10index": 26,
        "i10index5y": 24,
        "interests": [
            "Algorithm",
            "parallel processing",
            "computer systems",
            "scheduling"
        ],
        "npubs": 85
    },
    "Yuzhen Huang": {
        "citedby": {
            "2018-03-06": 51
        },
        "email": "",
        "hindex": 5,
        "hindex5y": 5,
        "i10index": 1,
        "i10index5y": 1,
        "interests": [],
        "npubs": 11
    },
    "Zhaochun Ren": {
        "affiliation": "JD.com",
        "citedby": {
            "2017-07-19": 256,
            "2017-08-11": 283
        },
        "email": "@jd.com",
        "hindex": 9,
        "hindex5y": 9,
        "i10index": 7,
        "i10index5y": 7,
        "interests": [
            "Information retrieval",
            "Text mining",
            "Social media mining",
            "E-Discovery"
        ],
        "npubs": 37
    },
    "Zhaofan Qiu": {
        "affiliation": "University of Science and Technology of China",
        "citedby": {
            "2017-07-19": 43,
            "2017-08-11": 47
        },
        "email": "@mail.ustc.edu.cn",
        "hindex": 4,
        "hindex5y": 4,
        "i10index": 2,
        "i10index5y": 2,
        "interests": [
            "Deep Learning",
            "Computer Vision",
            "Multimedia"
        ],
        "npubs": 8
    },
    "Zheng Qin": "",
    "Zheng Ye": {
        "affiliation": "York University",
        "citedby": {
            "2017-07-22": 281,
            "2017-08-11": 287
        },
        "email": "@yorku.ca",
        "hindex": 10,
        "hindex5y": 9,
        "i10index": 12,
        "i10index5y": 8,
        "interests": [
            "Information Retrieval",
            "Natural Language Processing",
            "Machine Learning"
        ],
        "npubs": 28
    },
    "Zhengbao Jiang": "",
    "Zhicheng Dou": {
        "affiliation": "Renmin University of China",
        "citedby": {
            "2017-07-20": 1241,
            "2017-08-11": 1260
        },
        "email": "@ruc.edu.cn",
        "hindex": 16,
        "hindex5y": 14,
        "i10index": 22,
        "i10index5y": 21,
        "interests": [
            "Web Search",
            "Data Mining",
            "Personalization"
        ],
        "npubs": 56
    },
    "Zhifeng Bao": {
        "affiliation": "RMIT University",
        "citedby": {
            "2017-07-21": 993,
            "2017-08-11": 1002
        },
        "email": "@rmit.edu.au",
        "hindex": 16,
        "hindex5y": 15,
        "i10index": 24,
        "i10index5y": 20,
        "interests": [
            "Data Management",
            "Visualized Data Analytics and exploration",
            "information retrieval",
            "data quality",
            "spatial and textual data manag"
        ],
        "npubs": 89
    },
    "Zhijing Wu": "",
    "Zhiyong Cheng": {
        "affiliation": "School of Computing, National University of Singapore",
        "citedby": {
            "2017-07-20": 153,
            "2017-08-11": 160
        },
        "email": "@smu.edu.sg",
        "hindex": 7,
        "hindex5y": 7,
        "i10index": 6,
        "i10index5y": 6,
        "interests": [
            "Information Retrieval & Recommendation",
            "Multimedia Systems"
        ],
        "npubs": 25
    },
    "Zhiyuan Liu": {
        "affiliation": "Tsinghua University",
        "citedby": {
            "2018-03-06": 2363
        },
        "email": "@tsinghua.edu.cn",
        "hindex": 22,
        "hindex5y": 21,
        "i10index": 43,
        "i10index5y": 41,
        "interests": [
            "Natural Language Processing",
            "Knowledge Graph",
            "Social Computing"
        ],
        "npubs": 119
    },
    "Zhumin Chen": "",
    "Zhuyun Dai": "",
    "Zied Bouraoui": "",
    "Zihao Wang": ""
}
