# Supplementary material for: A survey of accepted authors in computer systems conferences
Source: PeerJ Comput Sci. 2020 Sep 28;6:e299. doi: 10.7717/peerj-cs.299 (PMC7924675; doi:10.7717/peerj-cs.299)
Supplement: Supplemental Information 2 — This is a snapshot of the github repository that includes the data and source code required to reproduce this paper (except for confidential survey data). The snapshot represents commit 6663a253f1ac4dc351a78ccc74c0de80c7cc06ad of http://github.com/eitanf/sysconf. The most pertinent article files are under pubs/diversity-survey/. [file peerj-cs-06-299-s002.bz2 › sysconf/data/authors/HCW.json]

{
    "Achim Streit": {
        "affiliation": "KIT, Karlsruhe - Germany",
        "citedby": {
            "2017-05-30": 2300
        },
        "email": "@kit.edu",
        "hindex": 22,
        "hindex5y": 14,
        "i10index": 40,
        "i10index5y": 21,
        "interests": [
            "computational science and engineering",
            "distributed systems",
            "grid computing",
            "data management"
        ],
        "npubs": 133
    },
    "Alexey Lastovetsky": {
        "affiliation": "University College Dublin, Ireland - alexey.lastovetsky@ucd.ie",
        "citedby": {
            "2017-05-30": 1918
        },
        "email": "@ucd.ie",
        "hindex": 24,
        "hindex5y": 15,
        "i10index": 63,
        "i10index5y": 32,
        "interests": [
            "Parallel and Distributed Computing",
            "Heterogeneous Computing",
            "Parallel Algorithms"
        ],
        "npubs": 160
    },
    "Anthony Maciejewski": {
        "citedby": {
            "2017-05-30": 7073
        },
        "email": "@colostate.edu",
        "hindex": 40,
        "hindex5y": 23,
        "i10index": 117,
        "i10index5y": 60,
        "interests": [
            "Robotics",
            "Computing"
        ],
        "npubs": 377
    },
    "Balazs Gerofi": "",
    "Benjamin Marks": "",
    "Cedric Brandily": "",
    "Chris J. Newburn": "",
    "Dana Petcu": {
        "affiliation": "Western University of Timisoara, Romania - petcu@info.uvt.ro",
        "citedby": {
            "2017-05-30": 2438
        },
        "email": "@e-uvt.ro",
        "hindex": 23,
        "hindex5y": 21,
        "i10index": 56,
        "i10index5y": 41,
        "interests": [
            "Distributed and parallel computing"
        ],
        "npubs": 298
    },
    "Daniel Cordeiro": {
        "affiliation": "University of São Paulo, Brazil - danielc@ime.usp.br",
        "citedby": {
            "2017-05-30": 251
        },
        "email": "@usp.br",
        "hindex": 9,
        "hindex5y": 8,
        "i10index": 7,
        "i10index5y": 5,
        "interests": [
            "Computer science"
        ],
        "npubs": 39
    },
    "David Briand": "",
    "Djamal Zeghlache": {
        "citedby": {
            "2017-05-30": 2783
        },
        "email": "@it-sudparis.eu",
        "hindex": 25,
        "hindex5y": 20,
        "i10index": 77,
        "i10index5y": 37,
        "interests": [
            "Network Architectures",
            "Wireless Networks",
            "Resource Optimization",
            "NFV/SDN",
            "MANO"
        ],
        "npubs": 253
    },
    "Domingo Gimenez": {
        "affiliation": "University of Murcia, Spain - domingo@um.es",
        "citedby": {
            "2017-05-30": 572
        },
        "email": "@um.es",
        "hindex": 12,
        "hindex5y": 8,
        "i10index": 12,
        "i10index5y": 5,
        "interests": [
            "Parallel computing",
            "Heterogeneous computing",
            "Auto-tuning",
            "Scientific computing"
        ],
        "npubs": 151
    },
    "Dylan Machovec": "",
    "Emmanuel Jeannot": {
        "citedby": {
            "2017-05-30": 2610
        },
        "email": "@inria.fr",
        "hindex": 22,
        "hindex5y": 17,
        "i10index": 43,
        "i10index5y": 22,
        "interests": [
            "Parallel computing"
        ],
        "npubs": 166
    },
    "Enrique S. Quintana-Orti": {
        "affiliation": "University of Jaume I of Castellon, Spain - quintana@uji.es",
        "citedby": {
            "2017-05-30": 4718
        },
        "email": "@uji.es",
        "hindex": 35,
        "hindex5y": 25,
        "i10index": 98,
        "i10index5y": 72,
        "interests": [],
        "npubs": 397
    },
    "Fabian David Träger": "",
    "Florina Ciorba": {
        "affiliation": "University of Basel",
        "citedby": {
            "2017-04-03": 220,
            "2017-05-12": 221
        },
        "email": "@unibas.ch",
        "hindex": 8,
        "hindex5y": 8,
        "i10index": 5,
        "i10index5y": 3,
        "interests": [
            "Computer Science",
            "Dynamic Load Balancing",
            "Computer Simulations"
        ],
        "npubs": 62
    },
    "François Tessier": {
        "affiliation": "ALCF Argonne Natl. Lab, USA - ftessier@anl.gov",
        "citedby": {
            "2018-01-31": 89
        },
        "email": "@aquilenet.fr",
        "hindex": 3,
        "hindex5y": 3,
        "i10index": 2,
        "i10index5y": 2,
        "interests": [
            "HPC",
            "data movement",
            "communication",
            "I/O and storage",
            "scheduling"
        ],
        "npubs": 11
    },
    "Gregory Koenig": "",
    "Hatem Ltaief": {
        "affiliation": "KAUST, Saudi Arabia - Hatem.Ltaief@kaust.edu.sa",
        "citedby": {
            "2017-05-30": 1976
        },
        "email": "@kaust.edu.sa",
        "hindex": 22,
        "hindex5y": 21,
        "i10index": 42,
        "i10index5y": 37,
        "interests": [
            "Parallel Numerical Algorithms",
            "Task-Based Programming Model",
            "Resilience"
        ],
        "npubs": 114
    },
    "Holger Blume": {
        "citedby": {
            "2017-05-30": 1210
        },
        "email": "@ims.uni-hannover.de",
        "hindex": 16,
        "hindex5y": 12,
        "i10index": 37,
        "i10index5y": 18,
        "interests": [
            "Mikroelektronik",
            "Elektronische Fahrerassistenzsysteme",
            "Biomedizintechnik"
        ],
        "npubs": 215
    },
    "Howard J. Siegel": {
        "citedby": {
            "2017-12-11": 17418
        },
        "email": "@ColoState.edu",
        "hindex": 59,
        "hindex5y": 28,
        "i10index": 234,
        "i10index5y": 79,
        "interests": [],
        "npubs": 665
    },
    "Ioana Banicescu": {
        "affiliation": "Mississippi State University",
        "citedby": {
            "2018-04-19": 986
        },
        "email": "@cse.msstate.edu",
        "hindex": 16,
        "hindex5y": 9,
        "i10index": 25,
        "i10index5y": 8,
        "interests": [
            "parallel algorithms",
            "scientific computing",
            "performance modeling",
            "analysis and optimization"
        ],
        "npubs": 140
    },
    "Jean-Marc Philippe": "",
    "Jon Weissman": {
        "affiliation": "University of Minnesota, USA - jon@cs.umn.edu",
        "citedby": {
            "2017-05-30": 2365
        },
        "email": "@cs.umn.edu",
        "hindex": 28,
        "hindex5y": 16,
        "i10index": 64,
        "i10index5y": 29,
        "interests": [
            "Distributed systems"
        ],
        "npubs": 161
    },
    "Lilia Zaourar": {
        "citedby": {
            "2018-01-31": 58
        },
        "email": "@cea.fr",
        "hindex": 4,
        "hindex5y": 3,
        "i10index": 1,
        "i10index5y": 1,
        "interests": [
            "Operational Research",
            "Combinatorial Optimization",
            "Electronic Design Automation",
            "Design and Test"
        ],
        "npubs": 40
    },
    "Louis-Claude Canon": {
        "affiliation": "University of Franche Comté, France - louis-claude.canon@femto-st.fr",
        "citedby": {
            "2017-05-30": 276
        },
        "email": "@univ-fcomte.fr",
        "hindex": 9,
        "hindex5y": 7,
        "i10index": 9,
        "i10index5y": 4,
        "interests": [
            "Distributed Computing",
            "Scheduling"
        ],
        "npubs": 33
    },
    "Mainak Chaudhuri": "",
    "Marcia Hilton": "",
    "Massinissa Ait Aba": {
        "citedby": {
            "2018-01-31": 0
        },
        "email": "@cea.fr",
        "hindex": 0,
        "hindex5y": 0,
        "i10index": 0,
        "i10index5y": 0,
        "interests": [],
        "npubs": 2
    },
    "Matthias Diener": {
        "affiliation": "Federal University of Rio Grande do Sul (UFRGS) Porto Alegre, Brazil - mdiener@inf.ufrgs.br",
        "citedby": {
            "2017-05-30": 255
        },
        "email": "@illinois.edu",
        "hindex": 9,
        "hindex5y": 9,
        "i10index": 8,
        "i10index5y": 8,
        "interests": [
            "Computer Architecture",
            "Parallel Processing",
            "High Performance Computing",
            "Cloud Computing"
        ],
        "npubs": 49
    },
    "Mehmet Deveci": {
        "affiliation": "Sandia National Laboratories, USA - mndevec@sandia.gov",
        "citedby": {
            "2017-05-30": 273
        },
        "email": "@sandia.gov",
        "hindex": 8,
        "hindex5y": 8,
        "i10index": 7,
        "i10index5y": 7,
        "interests": [
            "High Performance Computing",
            "Bioinformatics"
        ],
        "npubs": 26
    },
    "Mike Wright": "",
    "Neena Imam": "",
    "Oliver Jakob Arndt": "",
    "Pierre-Francois Dutot": {
        "affiliation": "Univ. Grenoble Alpes, France - pierre-francois.dutot@imag.fr",
        "citedby": {
            "2017-05-30": 533
        },
        "email": "@imag.fr",
        "hindex": 13,
        "hindex5y": 9,
        "i10index": 19,
        "i10index5y": 9,
        "interests": [
            "Scheduling",
            "parallel/distributed systems"
        ],
        "npubs": 56
    },
    "Rajendra Rambharos": "",
    "Ryan Friese": {
        "affiliation": "Pacific Northwest National Laboratory, USA - ryan.friese@pnnl.gov",
        "citedby": {
            "2017-05-30": 159
        },
        "email": "@pnnl.gov",
        "hindex": 7,
        "hindex5y": 7,
        "i10index": 5,
        "i10index5y": 5,
        "interests": [
            "resource allocation",
            "bi-objective optimization",
            "heterogeneous computing"
        ],
        "npubs": 24
    },
    "Samuel Thibault": {
        "affiliation": "University of Bordeaux, France - samuel.thibault@labri.fr",
        "citedby": {
            "2017-05-30": 2185
        },
        "email": "@labri.fr",
        "hindex": 19,
        "hindex5y": 16,
        "i10index": 28,
        "i10index5y": 25,
        "interests": [
            "Calcul haute performance",
            "ordonnancement",
            "threads",
            "tâches",
            "GPU"
        ],
        "npubs": 76
    },
    "Siddharth Rai": "",
    "Sonia Alarcon": "",
    "Stavan Karia": {
        "citedby": {
            "2017-05-30": 0
        },
        "email": "@g.rit.edu",
        "hindex": 0,
        "hindex5y": 0,
        "i10index": 0,
        "i10index5y": 0,
        "interests": [
            "High Performance Computing",
            "Parallel Programming",
            "Machine Learning",
            "Bio-robotics."
        ],
        "npubs": 1
    },
    "Sudeep Pasricha": {
        "affiliation": "Colorado State University Fort Collins, USA - sudeep@colostate.edu",
        "citedby": {
            "2017-05-30": 2418
        },
        "email": "@engr.colostate.edu",
        "hindex": 25,
        "hindex5y": 18,
        "i10index": 55,
        "i10index5y": 40,
        "interests": [
            "Embedded Systems and High Performance Computing",
            "VLSI/CAD",
            "Computer Architecture",
            "Design for Reliability",
            "Low Power",
            "Security"
        ],
        "npubs": 187
    },
    "Thibaud Ecarot": "",
    "Thomas Naughton": {
        "citedby": {
            "2017-05-30": 4491
        },
        "email": "@cs.nuim.ie",
        "hindex": 33,
        "hindex5y": 22,
        "i10index": 66,
        "i10index5y": 45,
        "interests": [
            "Optical image processing",
            "optical information processing",
            "optical computing",
            "digital holography",
            "parallel computing"
        ],
        "npubs": 132
    },
    "Tia Newhall": "",
    "Tobias Moß": "",
    "Victor Lee": {
        "affiliation": "Parallel Computing Lab, Intel - U.S.A.",
        "citedby": {
            "2017-05-30": 3257
        },
        "email": "@intel.com",
        "hindex": 18,
        "hindex5y": 16,
        "i10index": 24,
        "i10index5y": 18,
        "interests": [
            "Computer Architecture",
            "Workload Optimization",
            "Autotuning"
        ],
        "npubs": 99
    }
}
