# Supplementary material for: A survey of accepted authors in computer systems conferences
Source: PeerJ Comput Sci. 2020 Sep 28;6:e299. doi: 10.7717/peerj-cs.299 (PMC7924675; doi:10.7717/peerj-cs.299)
Supplement: Supplemental Information 2 — This is a snapshot of the github repository that includes the data and source code required to reproduce this paper (except for confidential survey data). The snapshot represents commit 6663a253f1ac4dc351a78ccc74c0de80c7cc06ad of http://github.com/eitanf/sysconf. The most pertinent article files are under pubs/diversity-survey/. [file peerj-cs-06-299-s002.bz2 › sysconf/data/authors/ASPLOS.json]

{
    "A. Theodore Markettos": "",
    "Abhishek Bhattacharjee": {
        "affiliation": "Rutgers University",
        "citedby": {
            "2017-03-24": 811,
            "2017-04-07": 823
        },
        "email": "@cs.rutgers.edu",
        "hindex": 13,
        "hindex5y": 13,
        "i10index": 14,
        "i10index5y": 14,
        "interests": [
            "Computer Systems",
            "Neuroprostheses",
            "Brain-Machine Interfaces"
        ],
        "npubs": 37
    },
    "Ada Gavrilovska": {
        "affiliation": "Georgia Institute of Technology",
        "citedby": {
            "2017-03-15": 1360,
            "2017-03-24": 1363,
            "2017-04-07": 1377
        },
        "email": "@cc.gatech.edu",
        "hindex": 19,
        "hindex5y": 16,
        "i10index": 35,
        "i10index5y": 24,
        "interests": [],
        "npubs": 216
    },
    "Aditya Singh Rathore": {
        "citedby": {
            "2018-01-12": 2
        },
        "email": "@buffalo.edu",
        "hindex": 1,
        "hindex5y": 1,
        "i10index": 0,
        "i10index5y": 0,
        "interests": [
            "Artificial Intelligence",
            "Machine Learning",
            "Signal Processing",
            "Computer Architecture",
            "Power Optimization"
        ],
        "npubs": 2
    },
    "Adrian Sampson": {
        "affiliation": "Cornell University",
        "citedby": {
            "2017-03-15": 1255,
            "2017-03-24": 1262,
            "2017-04-07": 1281
        },
        "email": "@cornell.edu",
        "hindex": 10,
        "hindex5y": 10,
        "i10index": 11,
        "i10index5y": 10,
        "interests": [
            "approximate computing",
            "computer architecture",
            "programming languages",
            "energy efficiency",
            "hardware–software co-design"
        ],
        "npubs": 46
    },
    "Aftab Hussain": {
        "citedby": {
            "2017-03-24": 4,
            "2017-04-07": 4
        },
        "email": "@uci.edu",
        "hindex": 1,
        "hindex5y": 1,
        "i10index": 0,
        "i10index5y": 0,
        "interests": [
            "Systems",
            "Software Engineering"
        ],
        "npubs": 4
    },
    "Akash Kumar": {
        "affiliation": "Technische University Dresden",
        "citedby": {
            "2018-01-12": 1783
        },
        "email": "@tu-dresden.de",
        "hindex": 21,
        "hindex5y": 18,
        "i10index": 45,
        "i10index5y": 37,
        "interests": [
            "Embedded systems",
            "low-power",
            "reliability",
            "design automation",
            "FPGA"
        ],
        "npubs": 158
    },
    "Alex Aiken": {
        "affiliation": "Stanford University",
        "citedby": {
            "2017-03-24": 15881,
            "2017-04-07": 15944
        },
        "email": "@cs.stanford.edu",
        "hindex": 63,
        "hindex5y": 42,
        "i10index": 138,
        "i10index5y": 97,
        "interests": [
            "programming languages",
            "compilers",
            "verification",
            "parallelism"
        ],
        "npubs": 247
    },
    "Alexanders Papakonstantinou": "",
    "Alexandre Joannou": "",
    "Ali Jose Mashtizadeh": {
        "affiliation": "Stanford University",
        "citedby": {
            "2017-03-24": 472,
            "2017-04-07": 483
        },
        "email": "@cs.stanford.edu",
        "hindex": 10,
        "hindex5y": 10,
        "i10index": 10,
        "i10index5y": 10,
        "interests": [
            "Operating Systems",
            "Distributed Systems"
        ],
        "npubs": 23
    },
    "Alvin R. Lebeck": {
        "citedby": {
            "2018-01-12": 6297
        },
        "email": "@cs.duke.edu",
        "hindex": 36,
        "hindex5y": 21,
        "i10index": 57,
        "i10index5y": 34,
        "interests": [
            "Computer Architecture",
            "Computer Systems"
        ],
        "npubs": 126
    },
    "Ana Klimovic": {
        "affiliation": "Stanford University",
        "citedby": {
            "2017-03-24": 112,
            "2017-04-07": 118
        },
        "email": "@stanford.edu",
        "hindex": 2,
        "hindex5y": 2,
        "i10index": 1,
        "i10index5y": 1,
        "interests": [],
        "npubs": 7
    },
    "Anand Sivasubramaniam": {
        "affiliation": "Pennsylvania State University",
        "citedby": {
            "2017-03-24": 9846,
            "2017-04-07": 9917
        },
        "email": "@cse.psu.edu",
        "hindex": 54,
        "hindex5y": 33,
        "i10index": 152,
        "i10index5y": 87,
        "interests": [
            "Computer Architecture",
            "Computer Systems",
            "Operating Systems",
            "Performance Evaluation",
            "Datacenters"
        ],
        "npubs": 325
    },
    "Andrew C. Myers": {
        "affiliation": "Cornell University",
        "citedby": {
            "2017-03-24": 10091,
            "2017-04-07": 10157
        },
        "email": "@cs.cornell.edu",
        "hindex": 45,
        "hindex5y": 29,
        "i10index": 66,
        "i10index5y": 54,
        "interests": [
            "Programming Languages",
            "Security",
            "Systems"
        ],
        "npubs": 127
    },
    "Andrew Chi": {
        "citedby": {
            "2017-03-24": 34,
            "2017-04-07": 34
        },
        "email": "@cs.unc.edu",
        "hindex": 2,
        "hindex5y": 2,
        "i10index": 2,
        "i10index5y": 2,
        "interests": [
            "Computer Security"
        ],
        "npubs": 6
    },
    "Andrew Ferraiuolo": {
        "affiliation": "Cornell University",
        "citedby": {
            "2017-03-24": 83,
            "2017-04-07": 83
        },
        "email": "@cornell.edu",
        "hindex": 4,
        "hindex5y": 4,
        "i10index": 3,
        "i10index5y": 3,
        "interests": [
            "Computer Architecture",
            "Programming Languages",
            "Security"
        ],
        "npubs": 11
    },
    "Andrew Wright": "",
    "Ang Li": {
        "affiliation": "Pacific Northwest National Lab",
        "citedby": {
            "2017-03-24": 38,
            "2017-04-07": 38
        },
        "email": "@pnnl.gov",
        "hindex": 3,
        "hindex5y": 3,
        "i10index": 1,
        "i10index5y": 1,
        "interests": [
            "GPU",
            "High Performance Computing",
            "Computer Architecture",
            "Compiler"
        ],
        "npubs": 17
    },
    "Angela Demke-Brown": {
        "affiliation": "University of Toronto",
        "citedby": {
            "2017-03-15": 987,
            "2017-03-24": 989,
            "2017-04-07": 997
        },
        "email": "@cs.toronto.edu",
        "hindex": 15,
        "hindex5y": 14,
        "i10index": 19,
        "i10index5y": 18,
        "interests": [
            "operating systems",
            "compilers",
            "file systems"
        ],
        "npubs": 54
    },
    "Anthony Carno": {
        "citedby": {
            "2018-01-12": 8
        },
        "email": "@vt.edu",
        "hindex": 2,
        "hindex5y": 2,
        "i10index": 0,
        "i10index5y": 0,
        "interests": [],
        "npubs": 3
    },
    "Antonio Barbalace": {
        "citedby": {
            "2017-03-24": 561,
            "2017-04-07": 570
        },
        "email": "@vt.edu",
        "hindex": 11,
        "hindex5y": 10,
        "i10index": 15,
        "i10index5y": 11,
        "interests": [
            "Real-Time and General-Purpose Operating Systems",
            "Synchronization",
            "Parallel and Distributed Computer Architectures",
            "Industrial Co"
        ],
        "npubs": 50
    },
    "Ao Ren": {
        "affiliation": "Syracuse University",
        "citedby": {
            "2018-01-12": 36
        },
        "email": "@syr.edu",
        "hindex": 4,
        "hindex5y": 4,
        "i10index": 0,
        "i10index5y": 0,
        "interests": [
            "Deep Neural Networks",
            "FPGA",
            "Chip Design"
        ],
        "npubs": 16
    },
    "Ardalan Amiri": {
        "affiliation": "University of California, Irvine",
        "citedby": {
            "2017-03-24": 166,
            "2017-04-07": 169
        },
        "email": "@uci.edu",
        "hindex": 7,
        "hindex5y": 5,
        "i10index": 5,
        "i10index5y": 5,
        "interests": [],
        "npubs": 37
    },
    "Armando Solar-Lezama": {
        "affiliation": "Massachusetts Institute of Technology",
        "citedby": {
            "2017-03-15": 1763,
            "2017-03-24": 1775,
            "2017-04-07": 1792
        },
        "email": "@csail.mit.edu",
        "hindex": 18,
        "hindex5y": 18,
        "i10index": 27,
        "i10index5y": 27,
        "interests": [],
        "npubs": 81
    },
    "Arrvindh Shriraman": {
        "affiliation": "Simon Fraser University",
        "citedby": {
            "2017-03-15": 965,
            "2017-03-24": 971,
            "2017-04-07": 980
        },
        "email": "@cs.sfu.ca",
        "hindex": 15,
        "hindex5y": 14,
        "i10index": 21,
        "i10index5y": 17,
        "interests": [
            "Computer Architecture",
            "Multiprocessors",
            "Synchronization",
            "Caches",
            "Hardware Accelerators"
        ],
        "npubs": 49
    },
    "Arvind Krishnamurthy": {
        "affiliation": "University of Washington",
        "citedby": {
            "2017-03-24": 11107,
            "2017-04-07": 11173
        },
        "email": "@cs.washington.edu",
        "hindex": 54,
        "hindex5y": 40,
        "i10index": 113,
        "i10index5y": 83,
        "interests": [
            "Distributed Systems",
            "Networking",
            "Security",
            "Systems"
        ],
        "npubs": 230
    },
    "Austin Rovinski": {
        "citedby": {
            "2017-03-24": 46,
            "2017-04-07": 46
        },
        "email": "@umich.edu",
        "hindex": 1,
        "hindex5y": 1,
        "i10index": 1,
        "i10index5y": 1,
        "interests": [
            "Computer Architecture",
            "VLSI"
        ],
        "npubs": 4
    },
    "Ben Hardekopf": "",
    "Ben Laurie": {
        "affiliation": "Google",
        "citedby": {
            "2017-03-24": 1866,
            "2017-04-07": 1876
        },
        "email": "@google.com",
        "hindex": 19,
        "hindex5y": 16,
        "i10index": 28,
        "i10index5y": 22,
        "interests": [
            "Security",
            "Cryptography"
        ],
        "npubs": 89
    },
    "Benjamin C. Lee": {
        "affiliation": "Duke University",
        "citedby": {
            "2017-03-15": 3827,
            "2017-03-24": 3833,
            "2017-04-07": 3869
        },
        "email": "@duke.edu",
        "hindex": 22,
        "hindex5y": 21,
        "i10index": 32,
        "i10index5y": 24,
        "interests": [
            "Computer Architecture"
        ],
        "npubs": 65
    },
    "Beomseok Nam": {
        "citedby": {
            "2017-03-24": 377,
            "2017-04-07": 382
        },
        "email": "@unist.ac.kr",
        "hindex": 12,
        "hindex5y": 10,
        "i10index": 13,
        "i10index5y": 10,
        "interests": [
            "Distributed Systems",
            "Database Systems",
            "Parallel Computing",
            "Storage Systems"
        ],
        "npubs": 40
    },
    "Berkeley Churchill": "",
    "Binoy Ravindran": {
        "affiliation": "Virginia Tech",
        "citedby": {
            "2017-03-24": 3549,
            "2017-04-07": 3569
        },
        "email": "@vt.edu",
        "hindex": 30,
        "hindex5y": 21,
        "i10index": 102,
        "i10index5y": 57,
        "interests": [
            "Operating systems",
            "distributed systems",
            "real-time systems",
            "virtualization",
            "run-times"
        ],
        "npubs": 325
    },
    "Bo Wu": {
        "affiliation": "Colorado School of Mines",
        "citedby": {
            "2017-03-24": 200,
            "2017-04-07": 204
        },
        "email": "@mines.edu",
        "hindex": 8,
        "hindex5y": 8,
        "i10index": 6,
        "i10index5y": 6,
        "interests": [
            "Compiler Optimization",
            "Heterogeneous System",
            "Profiling"
        ],
        "npubs": 23
    },
    "Bo Yuan": {
        "affiliation": "The City College of New York",
        "citedby": {
            "2017-03-24": 315,
            "2017-04-07": 332
        },
        "email": "@ccny.cuny.edu",
        "hindex": 10,
        "hindex5y": 10,
        "i10index": 10,
        "i10index5y": 10,
        "interests": [
            "VLSI",
            "DSP",
            "Communication",
            "machine learning"
        ],
        "npubs": 34
    },
    "Bobby Powers": "",
    "Brooks Davis": {
        "affiliation": "SRI International",
        "citedby": {
            "2017-03-24": 190,
            "2017-04-07": 190
        },
        "email": "@one-eyed-alien.net",
        "hindex": 7,
        "hindex5y": 6,
        "i10index": 4,
        "i10index5y": 4,
        "interests": [
            "Computer Security",
            "Operating Systems",
            "Networks"
        ],
        "npubs": 30
    },
    "Caiwen Ding": {
        "affiliation": "Syracuse University",
        "citedby": {
            "2017-03-24": 12,
            "2017-04-07": 16
        },
        "email": "@syr.edu",
        "hindex": 3,
        "hindex5y": 3,
        "i10index": 0,
        "i10index5y": 0,
        "interests": [
            "Neuromorphic Computing",
            "Energy Harvesting",
            "CAD"
        ],
        "npubs": 13
    },
    "Cao Gao": {
        "citedby": {
            "2017-03-24": 28,
            "2017-04-07": 31
        },
        "email": "@umich.edu",
        "hindex": 2,
        "hindex5y": 2,
        "i10index": 2,
        "i10index5y": 2,
        "interests": [
            "Computer Architecture"
        ],
        "npubs": 6
    },
    "Caroline Trippel": {
        "affiliation": "ctrippel@princeton.edu",
        "citedby": {
            "2017-03-24": 16,
            "2017-04-07": 16
        },
        "email": "@princeton.edu",
        "hindex": 2,
        "hindex5y": 2,
        "i10index": 1,
        "i10index5y": 1,
        "interests": [
            "Computer Architecture"
        ],
        "npubs": 3
    },
    "Changhee Jung": {
        "citedby": {
            "2017-03-24": 277,
            "2017-04-07": 278
        },
        "email": "@cs.vt.edu",
        "hindex": 9,
        "hindex5y": 9,
        "i10index": 9,
        "i10index5y": 7,
        "interests": [
            "Compilers",
            "Computer Architecture",
            "Runtime Systems"
        ],
        "npubs": 27
    },
    "Changjun Jiang": "",
    "Channoh Kim": {
        "affiliation": "Sungkyunkwan University",
        "citedby": {
            "2017-03-24": 9,
            "2017-04-07": 11
        },
        "email": "@skku.edu",
        "hindex": 2,
        "hindex5y": 2,
        "i10index": 0,
        "i10index5y": 0,
        "interests": [
            "Computer Architecture",
            "Parallel Programming",
            "Web Programming"
        ],
        "npubs": 7
    },
    "Chen Ding": {
        "affiliation": "University of Rochester",
        "citedby": {
            "2017-02-27": 2948,
            "2017-05-08": 2874,
            "2017-05-29": 2907
        },
        "email": "@cs.rochester.edu",
        "hindex": 27,
        "hindex5y": 19,
        "i10index": 50,
        "i10index5y": 37,
        "interests": [
            "programming languages and systems"
        ],
        "npubs": 168
    },
    "Chen Song": {
        "citedby": {
            "2017-03-24": 40,
            "2017-04-07": 42
        },
        "email": "@buffalo.edu",
        "hindex": 3,
        "hindex5y": 3,
        "i10index": 0,
        "i10index5y": 0,
        "interests": [],
        "npubs": 23
    },
    "Chen Tian": "",
    "Chi Zhou": {
        "citedby": {
            "2017-03-24": 810,
            "2017-04-07": 825
        },
        "email": "@buffalo.edu",
        "hindex": 16,
        "hindex5y": 14,
        "i10index": 25,
        "i10index5y": 20,
        "interests": [
            "Additive Manufacturing",
            "CAD/CAM"
        ],
        "npubs": 73
    },
    "Chita R. Das": {
        "affiliation": "Pennsylvania State University",
        "citedby": {
            "2017-03-24": 8242,
            "2017-04-07": 8285
        },
        "email": "@cse.psu.edu",
        "hindex": 48,
        "hindex5y": 35,
        "i10index": 145,
        "i10index5y": 73,
        "interests": [
            "Computer Architecture",
            "Interconnection Networks",
            "Fault Tolerance",
            "Heterogeneous Architectures"
        ],
        "npubs": 365
    },
    "Chris Wilkerson": "",
    "Christina Delimitrou": {
        "affiliation": "Cornell University",
        "citedby": {
            "2017-03-15": 588,
            "2017-03-24": 593,
            "2017-04-07": 607
        },
        "email": "@cornell.edu",
        "hindex": 10,
        "hindex5y": 10,
        "i10index": 10,
        "i10index5y": 10,
        "interests": [
            "Computer Architecture",
            "Datacenter Systems"
        ],
        "npubs": 29
    },
    "Christopher Griggs": "",
    "Christopher Jelesnianski": "",
    "Christopher W. Fletcher": {
        "affiliation": "Massachusetts Institute of Technology",
        "citedby": {
            "2017-03-15": 867,
            "2017-03-24": 882,
            "2017-04-07": 894
        },
        "email": "@mit.edu",
        "hindex": 16,
        "hindex5y": 16,
        "i10index": 17,
        "i10index5y": 17,
        "interests": [
            "Systems",
            "Architecture",
            "Security"
        ],
        "npubs": 29
    },
    "Christos Kozyrakis": {
        "affiliation": "Stanford University",
        "citedby": {
            "2017-03-24": 13757,
            "2017-04-07": 13848
        },
        "email": "@stanford.edu",
        "hindex": 61,
        "hindex5y": 44,
        "i10index": 124,
        "i10index5y": 103,
        "interests": [
            "Computer Architecture",
            "Computer Systems",
            "Cloud Computing"
        ],
        "npubs": 239
    },
    "Chun-Hung Hsiao": "",
    "Cristiano L. Pereira": "",
    "Cynthia Sturton": {
        "affiliation": "UNC Chapel Hill",
        "citedby": {
            "2017-03-24": 125,
            "2017-04-07": 128
        },
        "email": "@cs.unc.edu",
        "hindex": 5,
        "hindex5y": 4,
        "i10index": 2,
        "i10index5y": 2,
        "interests": [
            "Computer Security"
        ],
        "npubs": 21
    },
    "Dan Tsafrir": {
        "affiliation": "Technion",
        "citedby": {
            "2017-03-24": 1963,
            "2017-04-07": 1983
        },
        "email": "@cs.technion.ac.il",
        "hindex": 22,
        "hindex5y": 17,
        "i10index": 30,
        "i10index5y": 22,
        "interests": [
            "computer systems",
            "operating systems",
            "virtualization"
        ],
        "npubs": 62
    },
    "Danfeng Zhang": {
        "affiliation": "Pennsylvania State University",
        "citedby": {
            "2017-03-24": 389,
            "2017-04-07": 394
        },
        "email": "@cse.psu.edu",
        "hindex": 8,
        "hindex5y": 8,
        "i10index": 8,
        "i10index5y": 8,
        "interests": [
            "Security",
            "Programming Languages"
        ],
        "npubs": 21
    },
    "Daniel A. Jimenez": {
        "affiliation": "Texas A&M University",
        "citedby": {
            "2017-03-24": 1977,
            "2017-04-07": 1983
        },
        "email": "@acm.org",
        "hindex": 21,
        "hindex5y": 17,
        "i10index": 38,
        "i10index5y": 24,
        "interests": [
            "computer architecture",
            "compilers",
            "machine learning"
        ],
        "npubs": 88
    },
    "Daniel Lustig": {
        "affiliation": "NVIDIA Research",
        "citedby": {
            "2017-03-24": 257,
            "2017-04-07": 261
        },
        "email": "@nvidia.com",
        "hindex": 7,
        "hindex5y": 7,
        "i10index": 6,
        "i10index5y": 6,
        "interests": [
            "Computer Architecture"
        ],
        "npubs": 17
    },
    "David A. Wood": {
        "affiliation": "University of Wisconsin-Madison",
        "citedby": {
            "2017-03-24": 16328,
            "2017-04-07": 16459
        },
        "email": "@cs.wisc.edu",
        "hindex": 56,
        "hindex5y": 33,
        "i10index": 113,
        "i10index5y": 69,
        "interests": [
            "Computer architecture"
        ],
        "npubs": 275
    },
    "David Brazdil": "",
    "David Brooks": {
        "affiliation": "Harvard University",
        "citedby": {
            "2017-05-23": 11180
        },
        "email": "@eecs.harvard.edu",
        "hindex": 45,
        "hindex5y": 35,
        "i10index": 100,
        "i10index5y": 76,
        "interests": [
            "Computer Architecture"
        ],
        "npubs": 211
    },
    "David Chisnall": {
        "affiliation": "University of Cambridge",
        "citedby": {
            "2017-03-24": 726,
            "2017-04-07": 730
        },
        "email": "@swan.ac.uk",
        "hindex": 9,
        "hindex5y": 7,
        "i10index": 8,
        "i10index5y": 6,
        "interests": [],
        "npubs": 47
    },
    "David G. Andersen": {
        "affiliation": "Carnegie Mellon University",
        "citedby": {
            "2017-03-15": 11217,
            "2017-03-24": 11247,
            "2017-04-07": 11347,
            "2017-04-28": 11603,
            "2017-05-14": 11666
        },
        "email": "@cs.cmu.edu",
        "hindex": 49,
        "hindex5y": 39,
        "i10index": 84,
        "i10index5y": 75,
        "interests": [
            "Distributed systems",
            "networks",
            "operating systems",
            "energy efficiency"
        ],
        "npubs": 167
    },
    "David Mazieres": "",
    "David Nellans": {
        "affiliation": "Nvidia",
        "citedby": {
            "2017-03-15": 824,
            "2017-03-24": 826,
            "2017-04-07": 835
        },
        "email": "@nellans.org",
        "hindex": 14,
        "hindex5y": 13,
        "i10index": 19,
        "i10index5y": 16,
        "interests": [],
        "npubs": 59
    },
    "David Terei": {
        "affiliation": "Stanford University",
        "citedby": {
            "2017-03-24": 311,
            "2017-04-07": 315
        },
        "email": "@scs.stanford.edu",
        "hindex": 6,
        "hindex5y": 5,
        "i10index": 5,
        "i10index5y": 5,
        "interests": [
            "Programming Languages",
            "Computer Systems"
        ],
        "npubs": 15
    },
    "Djordje Jevdjic": {
        "affiliation": "University of Washington",
        "citedby": {
            "2017-03-24": 792,
            "2017-04-07": 797
        },
        "email": "@epfl.ch",
        "hindex": 9,
        "hindex5y": 9,
        "i10index": 8,
        "i10index5y": 8,
        "interests": [
            "Computer Systems",
            "Computer Architecture",
            "Approximate Computing"
        ],
        "npubs": 21
    },
    "Donald Nguyen": "",
    "Dongyoon Lee": {
        "affiliation": "Virginia Tech",
        "citedby": {
            "2017-03-24": 451,
            "2017-04-07": 456
        },
        "email": "@vt.edu",
        "hindex": 8,
        "hindex5y": 8,
        "i10index": 8,
        "i10index5y": 8,
        "interests": [
            "Hardware Architecture",
            "Operating Systems",
            "Program Analysis"
        ],
        "npubs": 14
    },
    "Dooyoung Kim": {
        "affiliation": "Sungkyunkwan University",
        "citedby": {
            "2017-03-24": 507,
            "2017-04-07": 518
        },
        "email": "@jh.edu",
        "hindex": 11,
        "hindex5y": 9,
        "i10index": 11,
        "i10index5y": 9,
        "interests": [],
        "npubs": 16
    },
    "Edward Suh": {
        "affiliation": "Cornell Universiy",
        "citedby": {
            "2017-03-03": 6389,
            "2017-07-03": 6817
        },
        "email": "@csl.cornell.edu",
        "hindex": 29,
        "hindex5y": 26,
        "i10index": 44,
        "i10index5y": 35,
        "interests": [
            "Computer Architecture",
            "Security"
        ],
        "npubs": 105
    },
    "Elmootazbellah Elnozahy": {
        "affiliation": "King Abdullah University of Science and Technology (Saudi Arabia)",
        "citedby": {
            "2017-06-12": 6610
        },
        "email": "@kaust.edu.sa",
        "hindex": 31,
        "hindex5y": 19,
        "i10index": 56,
        "i10index5y": 27,
        "interests": [
            "Operating & Distributed systems",
            "Reliable Computing",
            "Power Management",
            "High Performance Computing"
        ],
        "npubs": 126
    },
    "Elvira Teran": {
        "affiliation": "Texas A&M University",
        "citedby": {
            "2017-03-24": 0,
            "2017-04-07": 0
        },
        "email": "@tamu.edu",
        "hindex": 0,
        "hindex5y": 0,
        "i10index": 0,
        "i10index5y": 0,
        "interests": [],
        "npubs": 2
    },
    "Emery Berger": {
        "affiliation": "Emery Berger",
        "citedby": {
            "2017-05-15": 3627
        },
        "email": "@cs.umass.edu",
        "hindex": 26,
        "hindex5y": 22,
        "i10index": 37,
        "i10index5y": 29,
        "interests": [
            "Programming Languages",
            "Systems",
            "Performance",
            "Security",
            "Reliability"
        ],
        "npubs": 79
    },
    "Emmett Witchel": {
        "affiliation": "University of Texas - Austin",
        "citedby": {
            "2017-03-15": 4985,
            "2017-03-24": 4994,
            "2017-04-07": 5029
        },
        "email": "@cs.utexas.edu",
        "hindex": 31,
        "hindex5y": 24,
        "i10index": 48,
        "i10index5y": 39,
        "interests": [
            "Operating systems",
            "Architecture",
            "Security"
        ],
        "npubs": 90
    },
    "Engin Ipek": {
        "affiliation": "University of Rochester",
        "citedby": {
            "2017-03-24": 3468,
            "2017-04-07": 3507
        },
        "email": "@cs.rochester.edu",
        "hindex": 18,
        "hindex5y": 18,
        "i10index": 20,
        "i10index5y": 20,
        "interests": [
            "Computer Architecture"
        ],
        "npubs": 74
    },
    "Eric Chung": {
        "affiliation": "Microsoft Research",
        "citedby": {
            "2017-03-15": 1289,
            "2017-03-24": 1298,
            "2017-04-07": 1321
        },
        "email": "@microsoft.com",
        "hindex": 16,
        "hindex5y": 14,
        "i10index": 16,
        "i10index5y": 14,
        "interests": [
            "Computer Architecture"
        ],
        "npubs": 66
    },
    "Essam Muhammad Idris": "",
    "Fred Chong": {
        "affiliation": "University of Chicago",
        "citedby": {
            "2017-03-15": 3518,
            "2017-03-24": 3526,
            "2017-04-07": 3552
        },
        "email": "@cs.uchicago.edu",
        "hindex": 31,
        "hindex5y": 24,
        "i10index": 59,
        "i10index5y": 38,
        "interests": [
            "Computer Architecture"
        ],
        "npubs": 211
    },
    "Gilles Pokam": {
        "affiliation": "Intel",
        "citedby": {
            "2017-10-02": 1140,
            "2017-10-13": 1153
        },
        "email": "@intel.com",
        "hindex": 18,
        "hindex5y": 16,
        "i10index": 21,
        "i10index5y": 18,
        "interests": [
            "Computer Architecture",
            "Software Systems and Applications"
        ],
        "npubs": 76
    },
    "Gitae Na": "",
    "Gu-Yeon Wei": {
        "citedby": {
            "2017-03-24": 5131,
            "2017-04-07": 5183
        },
        "email": "@eecs.harvard.edu",
        "hindex": 37,
        "hindex5y": 30,
        "i10index": 85,
        "i10index5y": 72,
        "interests": [
            "integrated circuits",
            "computer architecture"
        ],
        "npubs": 150
    },
    "Guangpu Li": {
        "affiliation": "University of Chicago",
        "citedby": {
            "2017-03-24": 3047,
            "2017-04-07": 3077
        },
        "email": "@ouhsc.edu",
        "hindex": 27,
        "hindex5y": 18,
        "i10index": 48,
        "i10index5y": 32,
        "interests": [],
        "npubs": 174
    },
    "Guilherme Cox": {
        "citedby": {
            "2017-03-24": 15,
            "2017-04-07": 15
        },
        "email": "@rutgers.edu",
        "hindex": 2,
        "hindex5y": 2,
        "i10index": 0,
        "i10index5y": 0,
        "interests": [
            "Computer Architecture",
            "Operating Systems"
        ],
        "npubs": 4
    },
    "Guoqing Harry Xu": {
        "affiliation": "University of California - Irvine",
        "citedby": {
            "2017-03-20": 1079,
            "2017-04-07": 1103
        },
        "email": "@ics.uci.edu",
        "hindex": 21,
        "hindex5y": 18,
        "i10index": 29,
        "i10index5y": 27,
        "interests": [
            "Programming Languages",
            "Compilers",
            "Operating Systems"
        ],
        "npubs": 50
    },
    "Guy Shapiro": "",
    "Gwangsun Kim": {
        "affiliation": "KAIST",
        "citedby": {
            "2017-03-24": 124,
            "2017-04-07": 126
        },
        "email": "@arm.com",
        "hindex": 6,
        "hindex5y": 6,
        "i10index": 4,
        "i10index5y": 4,
        "interests": [
            "Computer architecture",
            "Server design",
            "Interconnection networks",
            "GPGPU",
            "3D-stacked memory"
        ],
        "npubs": 16
    },
    "Haggai Eran": "",
    "Haibo Chen": {
        "affiliation": "Shanghai Jaitong University",
        "citedby": {
            "2017-03-15": 2409,
            "2017-03-24": 2421,
            "2017-04-07": 2459
        },
        "email": "@sjtu.edu.cn",
        "hindex": 25,
        "hindex5y": 23,
        "i10index": 49,
        "i10index5y": 49,
        "interests": [
            "Operating Systems",
            "Virtualization",
            "System Security"
        ],
        "npubs": 106
    },
    "Hailong Yang": {
        "affiliation": "Beihang University",
        "citedby": {
            "2017-03-24": 348,
            "2017-04-07": 360
        },
        "email": "@snnu.edu.cn",
        "hindex": 10,
        "hindex5y": 9,
        "i10index": 11,
        "i10index5y": 9,
        "interests": [
            "fuzzy sets",
            "rough sets",
            "soft sets",
            "uncertainty theory"
        ],
        "npubs": 75
    },
    "Haopeng Liu": {
        "affiliation": "University of Chicago",
        "citedby": {
            "2018-01-12": 25
        },
        "email": "",
        "hindex": 2,
        "hindex5y": 2,
        "i10index": 1,
        "i10index5y": 1,
        "interests": [],
        "npubs": 5
    },
    "Hari Cherupalli": {
        "affiliation": "University of Minnesota",
        "citedby": {
            "2017-10-02": 13,
            "2017-10-13": 13
        },
        "email": "@umn.edu",
        "hindex": 2,
        "hindex5y": 2,
        "i10index": 0,
        "i10index5y": 0,
        "interests": [
            "Computer Architecture",
            "Hardware Security",
            "Ultra-Low-Power Processors",
            "IoT"
        ],
        "npubs": 8
    },
    "Haris Volos": {
        "affiliation": "Hewlett-Packard Enterprise",
        "citedby": {
            "2017-03-15": 1236,
            "2017-03-24": 1240,
            "2017-04-07": 1250
        },
        "email": "@cs.wisc.edu",
        "hindex": 13,
        "hindex5y": 11,
        "i10index": 15,
        "i10index5y": 13,
        "interests": [
            "Persistent Memory",
            "Operating Systems",
            "File and Storage Systems",
            "Parallel and Distributed Systems"
        ],
        "npubs": 25
    },
    "Haryadi Gunawi": {
        "affiliation": "University of Chicago, USA",
        "citedby": {
            "2017-05-31": 1001,
            "2017-06-12": 1012,
            "2017-06-25": 1029
        },
        "email": "@cs.uchicago.edu",
        "hindex": 16,
        "hindex5y": 14,
        "i10index": 18,
        "i10index5y": 17,
        "interests": [
            "Cloud Computing",
            "Operating Systems",
            "File Systems",
            "Storage Systems",
            "Distributed Systems"
        ],
        "npubs": 40
    },
    "Heiner Litz": {
        "affiliation": "Stanford University",
        "citedby": {
            "2017-03-24": 264,
            "2017-04-07": 270
        },
        "email": "@stanford.edu",
        "hindex": 9,
        "hindex5y": 7,
        "i10index": 9,
        "i10index5y": 6,
        "interests": [
            "Computer Architecture"
        ],
        "npubs": 33
    },
    "Henk Corporaal": {
        "affiliation": "Eindhoven University of Technology",
        "citedby": {
            "2017-03-24": 5640,
            "2017-04-07": 5665
        },
        "email": "@tue.nl",
        "hindex": 35,
        "hindex5y": 22,
        "i10index": 156,
        "i10index5y": 86,
        "interests": [
            "Computer Architecture",
            "Real-Time Embedded Systems",
            "Processor Design",
            "Parallelization and Code Generation",
            "Design for Low Power"
        ],
        "npubs": 507
    },
    "Henrique Malvar": {
        "affiliation": "Microsoft Research",
        "citedby": {
            "2017-03-24": 12409,
            "2017-04-07": 12461
        },
        "email": "@alum.mit.edu",
        "hindex": 53,
        "hindex5y": 33,
        "i10index": 132,
        "i10index5y": 80,
        "interests": [
            "Signal Processing",
            "Data Compression",
            "Media Compression",
            "Media Enhancement"
        ],
        "npubs": 237
    },
    "Henry Duwe": {
        "affiliation": "University of Illinois",
        "citedby": {
            "2017-03-24": 71,
            "2017-04-07": 72
        },
        "email": "",
        "hindex": 4,
        "hindex5y": 4,
        "i10index": 3,
        "i10index5y": 2,
        "interests": [],
        "npubs": 19
    },
    "Hillery Hunter": {
        "affiliation": "IBM Research",
        "citedby": {
            "2017-03-15": 13477,
            "2017-03-24": 13488,
            "2017-04-07": 13542
        },
        "email": "@hunter.cuny.edu",
        "hindex": 45,
        "hindex5y": 22,
        "i10index": 114,
        "i10index5y": 56,
        "interests": [
            "quantum information",
            "quantum optics"
        ],
        "npubs": 194
    },
    "Ho-ren Chuang": "",
    "Hyeon Gyu Cho": "",
    "Hyungjoon Jung": "",
    "Ilya Lesokhin": "",
    "Irina Calciu": {
        "affiliation": "VMware Research Group",
        "citedby": {
            "2017-03-24": 149,
            "2017-04-07": 150
        },
        "email": "@vmware.com",
        "hindex": 6,
        "hindex5y": 6,
        "i10index": 5,
        "i10index5y": 5,
        "interests": [
            "concurrency",
            "parallel programming",
            "operating systems",
            "transactional memory",
            "distributed algorithms"
        ],
        "npubs": 17
    },
    "Ismail Akturk": {
        "citedby": {
            "2017-03-24": 48,
            "2017-04-07": 48
        },
        "email": "@umn.edu",
        "hindex": 5,
        "hindex5y": 4,
        "i10index": 1,
        "i10index5y": 1,
        "interests": [
            "computer architecture"
        ],
        "npubs": 24
    },
    "J. Edward Maste": "",
    "Jacob Nelson": {
        "affiliation": "Microsoft Research",
        "citedby": {
            "2017-03-24": 375,
            "2017-04-07": 383
        },
        "email": "@cs.washington.edu",
        "hindex": 8,
        "hindex5y": 8,
        "i10index": 8,
        "i10index5y": 8,
        "interests": [
            "Computer Architecture",
            "High Performance Computing",
            "Programming Languages",
            "Systems"
        ],
        "npubs": 19
    },
    "Jade Alglave": {
        "affiliation": "Microsoft Research Cambridge and University College London",
        "citedby": {
            "2018-01-12": 1348
        },
        "email": "@ucl.ac.uk",
        "hindex": 16,
        "hindex5y": 16,
        "i10index": 20,
        "i10index5y": 19,
        "interests": [],
        "npubs": 48
    },
    "Jae W. Lee": {
        "affiliation": "Seoul National University",
        "citedby": {
            "2017-03-24": 3321,
            "2017-04-07": 3360
        },
        "email": "@snu.ac.kr",
        "hindex": 15,
        "hindex5y": 14,
        "i10index": 16,
        "i10index5y": 15,
        "interests": [
            "Computer Architecture",
            "Parallel Programming",
            "Compilers",
            "VLSI Design",
            "Security"
        ],
        "npubs": 36
    },
    "Jaehyeok Kim": {
        "affiliation": "Sungkyunkwan University",
        "citedby": {
            "2018-01-12": 3
        },
        "email": "@skku.edu",
        "hindex": 1,
        "hindex5y": 1,
        "i10index": 0,
        "i10index5y": 0,
        "interests": [
            "Computer architecture",
            "Microarchitecture",
            "HW/SW co-design",
            "Security"
        ],
        "npubs": 3
    },
    "Jagadish Kotra": {
        "citedby": {
            "2017-09-09": 31,
            "2017-09-20": 31
        },
        "email": "@cse.psu.edu",
        "hindex": 3,
        "hindex5y": 3,
        "i10index": 1,
        "i10index5y": 1,
        "interests": [
            "Computer Architecture"
        ],
        "npubs": 8
    },
    "Jared Roesch": {
        "affiliation": "University of Washington, Seattle",
        "citedby": {
            "2017-03-24": 24,
            "2017-04-07": 24
        },
        "email": "@cs.uw.edu",
        "hindex": 3,
        "hindex5y": 3,
        "i10index": 1,
        "i10index5y": 1,
        "interests": [
            "Programming Languages",
            "Verification",
            "Operating Systems",
            "Machine Learning"
        ],
        "npubs": 6
    },
    "Jason Flinn": {
        "affiliation": "University of Michigan",
        "citedby": {
            "2017-03-15": 6308,
            "2017-03-24": 6321,
            "2017-04-07": 6356
        },
        "email": "@umich.edu",
        "hindex": 35,
        "hindex5y": 29,
        "i10index": 51,
        "i10index5y": 44,
        "interests": [
            "Operating Systems",
            "Mobile Computing",
            "Storage"
        ],
        "npubs": 98
    },
    "Jason Jong Kyu Park": {
        "affiliation": "University of Michigan",
        "citedby": {
            "2017-03-24": 52,
            "2017-04-07": 52
        },
        "email": "@umich.edu",
        "hindex": 3,
        "hindex5y": 3,
        "i10index": 2,
        "i10index5y": 2,
        "interests": [
            "Computer architecture",
            "Compiler",
            "GPU"
        ],
        "npubs": 8
    },
    "Jason Mars": {
        "citedby": {
            "2017-03-24": 1457,
            "2017-04-07": 1485
        },
        "email": "@umich.edu",
        "hindex": 21,
        "hindex5y": 20,
        "i10index": 28,
        "i10index5y": 25,
        "interests": [
            "Computer Architecture",
            "Runtime Systems",
            "Compilers",
            "Emerging Cloud/Mobile Platforms"
        ],
        "npubs": 68
    },
    "Jean-Francois Bastien": "",
    "Jeffrey F. Lukman": {
        "affiliation": "University of Chicago",
        "citedby": {
            "2017-03-24": 63,
            "2017-04-07": 64
        },
        "email": "@cs.uchicago.edu",
        "hindex": 3,
        "hindex5y": 3,
        "i10index": 2,
        "i10index5y": 2,
        "interests": [
            "Distributed Systems",
            "Cloud Computing",
            "System Reliability"
        ],
        "npubs": 5
    },
    "Jeffrey S. Chase": "",
    "Jerry Ajay": {
        "citedby": {
            "2017-03-24": 17,
            "2017-04-07": 18
        },
        "email": "@buffalo.edu",
        "hindex": 3,
        "hindex5y": 3,
        "i10index": 0,
        "i10index5y": 0,
        "interests": [
            "3D Printers",
            "Cyber-Physical Systems"
        ],
        "npubs": 6
    },
    "Ji Li": {
        "citedby": {
            "2018-01-12": 76
        },
        "email": "@usc.edu",
        "hindex": 6,
        "hindex5y": 6,
        "i10index": 1,
        "i10index5y": 1,
        "interests": [
            "computer-aided-design",
            "deep learning",
            "VLSI low power design",
            "cloud computing",
            "smart grid"
        ],
        "npubs": 22
    },
    "Jian Huang": {
        "affiliation": "Georgia Tech",
        "citedby": {
            "2017-03-24": 287,
            "2017-04-07": 296
        },
        "email": "@gatech.edu",
        "hindex": 7,
        "hindex5y": 7,
        "i10index": 6,
        "i10index5y": 6,
        "interests": [
            "Computer Systems",
            "Memory Systems",
            "Storage Systems",
            "Distributed Systems"
        ],
        "npubs": 21
    },
    "Jianfei Chen": {
        "citedby": {
            "2017-03-24": 120,
            "2017-04-07": 123
        },
        "email": "@mails.tsinghua.edu.cn",
        "hindex": 5,
        "hindex5y": 5,
        "i10index": 4,
        "i10index5y": 4,
        "interests": [
            "Machine Learning"
        ],
        "npubs": 14
    },
    "Jiaxin Li": "",
    "Jihye Seo": {
        "citedby": {
            "2017-03-24": 2,
            "2017-04-07": 2
        },
        "email": "@kaist.ac.kr",
        "hindex": 1,
        "hindex5y": 1,
        "i10index": 0,
        "i10index5y": 0,
        "interests": [
            "pattern recognition",
            "machine learning",
            "biomedical engineering",
            "ICG fluorescence"
        ],
        "npubs": 2
    },
    "Jinchun Kim": {
        "affiliation": "Texas A&M University",
        "citedby": {
            "2017-03-24": 24,
            "2017-04-07": 24
        },
        "email": "@tamu.edu",
        "hindex": 3,
        "hindex5y": 3,
        "i10index": 1,
        "i10index5y": 1,
        "interests": [
            "Computer Architecture",
            "Memory System"
        ],
        "npubs": 5
    },
    "Jing Pu": {
        "citedby": {
            "2018-01-12": 251
        },
        "email": "@stanford.edu",
        "hindex": 4,
        "hindex5y": 4,
        "i10index": 3,
        "i10index5y": 3,
        "interests": [
            "Computer Architecture",
            "Image Processing",
            "Machine Learning"
        ],
        "npubs": 16
    },
    "Jinglei Ren": "",
    "Johann Hauswald": {
        "citedby": {
            "2017-03-24": 79,
            "2017-04-07": 79
        },
        "email": "@umich.edu",
        "hindex": 3,
        "hindex5y": 3,
        "i10index": 2,
        "i10index5y": 2,
        "interests": [],
        "npubs": 6
    },
    "Johannes Gehrke": {
        "affiliation": "Duke University",
        "citedby": {
            "2017-03-24": 32914,
            "2017-04-07": 33175
        },
        "email": "@microsoft.com",
        "hindex": 64,
        "hindex5y": 49,
        "i10index": 154,
        "i10index5y": 124,
        "interests": [
            "Database systems",
            "data science",
            "distributed systems"
        ],
        "npubs": 338
    },
    "John Carter": {
        "affiliation": "IBM",
        "citedby": {
            "2017-03-15": 7351,
            "2017-03-24": 7366,
            "2017-04-07": 7391
        },
        "email": "@us.ibm.com",
        "hindex": 38,
        "hindex5y": 25,
        "i10index": 72,
        "i10index5y": 40,
        "interests": [
            "Computer architecture",
            "networking",
            "cloud",
            "energy efficiency",
            "memory systems"
        ],
        "npubs": 204
    },
    "John Criswell": {
        "affiliation": "University of Rochester",
        "citedby": {
            "2017-03-15": 481,
            "2017-03-24": 483,
            "2017-04-07": 493
        },
        "email": "@cs.rochester.edu",
        "hindex": 9,
        "hindex5y": 8,
        "i10index": 9,
        "i10index5y": 8,
        "interests": [
            "computer security",
            "compilers",
            "operating systems"
        ],
        "npubs": 19
    },
    "John Kim": {
        "affiliation": "KAIST",
        "citedby": {
            "2017-03-24": 3338,
            "2017-04-07": 3373
        },
        "email": "@kaist.edu",
        "hindex": 24,
        "hindex5y": 24,
        "i10index": 33,
        "i10index5y": 31,
        "interests": [
            "computer architecture",
            "interconnection networks"
        ],
        "npubs": 82
    },
    "John Regehr": {
        "affiliation": "University of Utah",
        "citedby": {
            "2017-03-15": 2543,
            "2017-03-24": 2548,
            "2017-04-07": 2555
        },
        "email": "@cs.utah.edu",
        "hindex": 30,
        "hindex5y": 21,
        "i10index": 47,
        "i10index5y": 30,
        "interests": [
            "compilers",
            "testing",
            "verification"
        ],
        "npubs": 95
    },
    "John Sartori": {
        "affiliation": "University of Minnesota",
        "citedby": {
            "2017-03-24": 882,
            "2017-04-07": 889
        },
        "email": "@umn.edu",
        "hindex": 15,
        "hindex5y": 15,
        "i10index": 19,
        "i10index5y": 17,
        "interests": [
            "Computer Architecture",
            "Computer-Aided Design",
            "Stochastic Computing",
            "Low-Power Design and Architecture",
            "Application-aware Design"
        ],
        "npubs": 49
    },
    "John Vilk": {
        "citedby": {
            "2017-03-24": 15,
            "2017-04-07": 15
        },
        "email": "@cs.umass.edu",
        "hindex": 2,
        "hindex5y": 2,
        "i10index": 0,
        "i10index5y": 0,
        "interests": [
            "Programming Languages",
            "Operating Systems"
        ],
        "npubs": 7
    },
    "Jonathan Woodruff": {
        "citedby": {
            "2017-03-24": 175,
            "2017-04-07": 175
        },
        "email": "@cam.ac.uk",
        "hindex": 6,
        "hindex5y": 6,
        "i10index": 5,
        "i10index5y": 5,
        "interests": [
            "Computer Architecture",
            "Computer Security"
        ],
        "npubs": 18
    },
    "Jongwook Chung": "",
    "Joseph McMahan": "",
    "Jun Zhu": {
        "affiliation": "Tsinghua University",
        "citedby": {
            "2017-03-24": 2569,
            "2017-04-07": 2624
        },
        "email": "@mail.tsinghua.edu.cn",
        "hindex": 28,
        "hindex5y": 25,
        "i10index": 51,
        "i10index5y": 48,
        "interests": [
            "Machine Learning"
        ],
        "npubs": 121
    },
    "Jung Ho Ahn": {
        "affiliation": "Seoul National University",
        "citedby": {
            "2017-03-24": 5428,
            "2017-04-07": 5468
        },
        "email": "@snu.ac.kr",
        "hindex": 27,
        "hindex5y": 23,
        "i10index": 36,
        "i10index5y": 33,
        "interests": [
            "Computer Architecture"
        ],
        "npubs": 91
    },
    "Kai Wang": {
        "citedby": {
            "2017-03-24": 52,
            "2017-04-07": 53
        },
        "email": "@uci.edu",
        "hindex": 4,
        "hindex5y": 4,
        "i10index": 3,
        "i10index5y": 2,
        "interests": [
            "Programming Languages",
            "Software Systems",
            "Software Engineering"
        ],
        "npubs": 4
    },
    "Kaiwei Li": {
        "citedby": {
            "2017-03-24": 59,
            "2017-04-07": 61
        },
        "email": "@mails.tsinghua.edu.cn",
        "hindex": 3,
        "hindex5y": 3,
        "i10index": 2,
        "i10index5y": 2,
        "interests": [
            "Computer Science",
            "System",
            "HPC"
        ],
        "npubs": 6
    },
    "Kang Chen": "",
    "Karin Strauss": "",
    "Keshav Pingali": {
        "affiliation": "The University of Texas at Austin",
        "citedby": {
            "2017-03-24": 8013,
            "2017-04-07": 8063
        },
        "email": "@cs.utexas.edu",
        "hindex": 49,
        "hindex5y": 29,
        "i10index": 111,
        "i10index5y": 68,
        "interests": [
            "Programming languages",
            "parallel computing",
            "big-data computing"
        ],
        "npubs": 253
    },
    "Keval Vora": {
        "affiliation": "University of California, Riverside",
        "citedby": {
            "2017-03-24": 70,
            "2017-04-07": 71
        },
        "email": "@cs.ucr.edu",
        "hindex": 3,
        "hindex5y": 3,
        "i10index": 2,
        "i10index5y": 2,
        "interests": [],
        "npubs": 11
    },
    "Khilan Gudka": "",
    "Kim Hazelwood": {
        "affiliation": "Facebook",
        "citedby": {
            "2017-03-15": 4424,
            "2017-03-24": 4437,
            "2017-04-07": 4477
        },
        "email": "@fb.com",
        "hindex": 23,
        "hindex5y": 15,
        "i10index": 32,
        "i10index5y": 24,
        "interests": [
            "computer architecture",
            "data centers",
            "performance analysis",
            "workload characterization",
            "binary translation"
        ],
        "npubs": 71
    },
    "Kimberly Keeton": "",
    "Kirshanthan Sundararajah": {
        "citedby": {
            "2017-03-24": 1,
            "2017-04-07": 1
        },
        "email": "@purdue.edu",
        "hindex": 1,
        "hindex5y": 1,
        "i10index": 0,
        "i10index5y": 0,
        "interests": [
            "Programming Languages",
            "Compilers",
            "High Performance Computing"
        ],
        "npubs": 2
    },
    "Kishore Atreya": "",
    "Laith Sakka": {
        "citedby": {
            "2017-10-24": 3
        },
        "email": "@purdue.edu",
        "hindex": 1,
        "hindex5y": 1,
        "i10index": 0,
        "i10index5y": 0,
        "interests": [],
        "npubs": 3
    },
    "Lawton Nichols": {
        "affiliation": "University of California, Santa Barbara",
        "citedby": {
            "2018-01-12": 6
        },
        "email": "@cs.ucsb.edu",
        "hindex": 1,
        "hindex5y": 1,
        "i10index": 0,
        "i10index5y": 0,
        "interests": [
            "Programming Languages"
        ],
        "npubs": 2
    },
    "Lena E. Olson": {
        "citedby": {
            "2017-03-24": 22,
            "2017-04-07": 22
        },
        "email": "@cs.wisc.edu",
        "hindex": 3,
        "hindex5y": 3,
        "i10index": 0,
        "i10index5y": 0,
        "interests": [
            "Computer Architecture"
        ],
        "npubs": 14
    },
    "Liang Luo": "",
    "Lidong Zhou": {
        "affiliation": "Microsoft Research",
        "citedby": {
            "2017-03-15": 8902,
            "2017-03-24": 8922,
            "2017-04-07": 9004
        },
        "email": "@microsoft.com",
        "hindex": 31,
        "hindex5y": 25,
        "i10index": 78,
        "i10index5y": 57,
        "interests": [
            "Distributed systems",
            "storage",
            "reliability and fault tolerance",
            "security"
        ],
        "npubs": 256
    },
    "Lieven Eeckhout": {
        "affiliation": "Ghent University",
        "citedby": {
            "2017-03-15": 6010,
            "2017-03-24": 6022,
            "2017-04-07": 6061
        },
        "email": "@ugent.be",
        "hindex": 41,
        "hindex5y": 32,
        "i10index": 109,
        "i10index5y": 85,
        "interests": [
            "Computer Architecture",
            "Hardware/Software Interface"
        ],
        "npubs": 346
    },
    "Lingjia Tang": {
        "affiliation": "University of Michigan",
        "citedby": {
            "2017-03-15": 1198,
            "2017-03-24": 1206,
            "2017-04-07": 1234
        },
        "email": "@umich.edu",
        "hindex": 18,
        "hindex5y": 18,
        "i10index": 21,
        "i10index5y": 20,
        "interests": [
            "Compilers",
            "Runtimes",
            "Datacenter Efficiency",
            "Architecture"
        ],
        "npubs": 63
    },
    "Liqun Cheng": "",
    "Liran Liss": "",
    "Lu Zhang": "",
    "Luis Ceze": {
        "affiliation": "University of Washington",
        "citedby": {
            "2017-03-24": 6035,
            "2017-04-07": 6083
        },
        "email": "@cs.washington.edu",
        "hindex": 37,
        "hindex5y": 31,
        "i10index": 67,
        "i10index5y": 61,
        "interests": [
            "Computer Architecture",
            "Programming Languages",
            "Operating Systems"
        ],
        "npubs": 195
    },
    "Luis Vega": "",
    "Mahesh Balakrishnan": {
        "affiliation": "Yale University",
        "citedby": {
            "2017-03-24": 1465,
            "2017-04-07": 1479
        },
        "email": "@yale.edu",
        "hindex": 20,
        "hindex5y": 16,
        "i10index": 26,
        "i10index5y": 23,
        "interests": [
            "Distributed Systems"
        ],
        "npubs": 63
    },
    "Mahmut T. Kandemir": {
        "affiliation": "The Pennsylvania State University",
        "citedby": {
            "2017-05-10": 17089,
            "2017-06-05": 17231
        },
        "email": "@cse.psu.edu",
        "hindex": 60,
        "hindex5y": 39,
        "i10index": 346,
        "i10index5y": 176,
        "interests": [
            "Compilers",
            "High Performance Computing",
            "Storage",
            "Architecture"
        ],
        "npubs": 788
    },
    "Marc Shapiro": {
        "affiliation": "INRIA",
        "citedby": {
            "2017-03-15": 5031,
            "2017-03-24": 5038,
            "2017-04-07": 5068
        },
        "email": "@acm.org",
        "hindex": 30,
        "hindex5y": 19,
        "i10index": 79,
        "i10index5y": 35,
        "interests": [
            "distributed computing",
            "data replication",
            "weak & optimistic consistency",
            "replicated data types",
            "multicore algorithms"
        ],
        "npubs": 239
    },
    "Marcos K. Auguilera": {
        "affiliation": "VMware Research Group",
        "citedby": {
            "2017-03-24": 5904,
            "2017-04-07": 5932
        },
        "email": "@vmware.com",
        "hindex": 36,
        "hindex5y": 26,
        "i10index": 55,
        "i10index5y": 43,
        "interests": [
            "distributed systems",
            "distributed computing"
        ],
        "npubs": 126
    },
    "Margaret Martonosi": {
        "affiliation": "Princeton University",
        "citedby": {
            "2017-03-24": 20900,
            "2017-04-07": 21034
        },
        "email": "@princeton.edu",
        "hindex": 64,
        "hindex5y": 45,
        "i10index": 157,
        "i10index5y": 101,
        "interests": [
            "Computer Architecture and Mobile Computing"
        ],
        "npubs": 309
    },
    "Mark D. Hill": {
        "affiliation": "University of Wisconsin-Madison",
        "citedby": {
            "2017-03-24": 21798,
            "2017-04-07": 21936
        },
        "email": "@cs.wisc.edu",
        "hindex": 71,
        "hindex5y": 39,
        "i10index": 168,
        "i10index5y": 101,
        "interests": [
            "Computer Architecture"
        ],
        "npubs": 405
    },
    "Mark Horowitz": {
        "citedby": {
            "2017-03-24": 41352,
            "2017-04-07": 41566
        },
        "email": "@ee.stanford.edu",
        "hindex": 110,
        "hindex5y": 60,
        "i10index": 348,
        "i10index5y": 226,
        "interests": [
            "VLSI",
            "Hardware",
            "Graphics and Imaging",
            "Applying Engineering to Biology"
        ],
        "npubs": 640
    },
    "Mark Oskin": {
        "affiliation": "University of Washington",
        "citedby": {
            "2017-03-15": 2724,
            "2017-03-24": 2729,
            "2017-04-07": 2750
        },
        "email": "@cs.washington.edu",
        "hindex": 23,
        "hindex5y": 17,
        "i10index": 40,
        "i10index5y": 26,
        "interests": [
            "Computer Architecture"
        ],
        "npubs": 120
    },
    "Martha A. Kim": {
        "affiliation": "Columbia University",
        "citedby": {
            "2017-03-15": 901,
            "2017-03-24": 903,
            "2017-04-07": 921
        },
        "email": "@cs.columbia.edu",
        "hindex": 16,
        "hindex5y": 14,
        "i10index": 26,
        "i10index5y": 21,
        "interests": [
            "computer science",
            "computer architecture"
        ],
        "npubs": 115
    },
    "Mendel Rosenblum": "",
    "Mengxing Liu": {
        "affiliation": "Tsinghua University",
        "citedby": {
            "2018-01-12": 11
        },
        "email": "@mails.tsinghua.edu.cn",
        "hindex": 1,
        "hindex5y": 1,
        "i10index": 1,
        "i10index5y": 1,
        "interests": [
            "Computer architecture"
        ],
        "npubs": 1
    },
    "Michael Carbin": {
        "affiliation": "Microsoft Research",
        "citedby": {
            "2017-03-24": 1303,
            "2017-04-07": 1320
        },
        "email": "@csail.mit.edu",
        "hindex": 14,
        "hindex5y": 13,
        "i10index": 15,
        "i10index5y": 15,
        "interests": [
            "Programming Languages",
            "Systems"
        ],
        "npubs": 29
    },
    "Michael Christensen": "",
    "Michael M. Swift": {
        "affiliation": "University of Wisconsin",
        "citedby": {
            "2017-03-15": 6693,
            "2017-03-24": 6700,
            "2017-04-07": 6737,
            "2017-04-27": 6832,
            "2017-05-07": 6842
        },
        "email": "@cs.wisc.edu",
        "hindex": 40,
        "hindex5y": 34,
        "i10index": 72,
        "i10index5y": 62,
        "interests": [
            "Operating Systems",
            "Computer Architecture",
            "Reliability",
            "Security"
        ],
        "npubs": 147
    },
    "Michael Pellauer": "",
    "Michael R. Allen-Bond": "",
    "Michael Roe": "",
    "Michael Taylor": {
        "affiliation": "UCSD",
        "citedby": {
            "2017-05-25": 5208
        },
        "email": "@ucsd.edu",
        "hindex": 28,
        "hindex5y": 21,
        "i10index": 33,
        "i10index5y": 28,
        "interests": [
            "Dark Silicon",
            "ASIC Clouds",
            "Tiled Multicore Processors",
            "Scalar Operand Networks",
            "Bitcoin"
        ],
        "npubs": 85
    },
    "Milind Chabbi": {
        "affiliation": "Hewlett-Packard Enterprise",
        "citedby": {
            "2017-03-24": 145,
            "2017-04-07": 148
        },
        "email": "@rice.edu",
        "hindex": 7,
        "hindex5y": 6,
        "i10index": 5,
        "i10index5y": 5,
        "interests": [
            "Parallel Computing",
            "Compilers",
            "Performance Analysis"
        ],
        "npubs": 22
    },
    "Milind Kulkarni": {
        "affiliation": "Purdue University",
        "citedby": {
            "2017-03-24": 1707,
            "2017-04-07": 1720
        },
        "email": "@purdue.edu",
        "hindex": 17,
        "hindex5y": 16,
        "i10index": 26,
        "i10index5y": 22,
        "interests": [
            "Compilers",
            "Programming Languages"
        ],
        "npubs": 125
    },
    "Ming Liu": "",
    "Ming Wu": {
        "affiliation": "Microsoft Research",
        "citedby": {
            "2017-03-15": 1378,
            "2017-03-24": 1386,
            "2017-04-07": 1403
        },
        "email": "@microsoft.com",
        "hindex": 13,
        "hindex5y": 13,
        "i10index": 17,
        "i10index5y": 15,
        "interests": [
            "Distributed System",
            "Transaction Processing",
            "Machine Learning",
            "Artificial Intelligence"
        ],
        "npubs": 32
    },
    "Mingxing Zhang": {
        "affiliation": "Tsinghua University",
        "citedby": {
            "2017-03-24": 19,
            "2017-04-07": 19
        },
        "email": "@mails.tsinghua.edu.cn",
        "hindex": 3,
        "hindex5y": 3,
        "i10index": 0,
        "i10index5y": 0,
        "interests": [
            "Parallel Systems"
        ],
        "npubs": 10
    },
    "Mingyu Gao": {
        "citedby": {
            "2017-03-24": 51,
            "2017-04-07": 54
        },
        "email": "@stanford.edu",
        "hindex": 3,
        "hindex5y": 3,
        "i10index": 2,
        "i10index5y": 2,
        "interests": [
            "Computer Architecture",
            "Memory Systems"
        ],
        "npubs": 6
    },
    "Minyi Guo": {
        "affiliation": "Shanghai Jiao Tong University",
        "citedby": {
            "2017-03-24": 3589,
            "2017-04-07": 3633
        },
        "email": "@cs.sjtu.edu.cn",
        "hindex": 31,
        "hindex5y": 23,
        "i10index": 88,
        "i10index5y": 55,
        "interests": [
            "Parallel Computing",
            "Compiler Optimization",
            "Pervasive Computing"
        ],
        "npubs": 390
    },
    "Moein Khazraee": {
        "email": "",
        "citedby": {
            "2018-01-12": 28
        },
        "hindex": 3,
        "hindex5y": 3,
        "i10index": 1,
        "i10index5y": 1,
        "interests": [
            "Computer Architecture"
        ],
        "npubs": 6
    },
    "Mohammad Arjomand": {
        "affiliation": "Pennsylvania State University",
        "citedby": {
            "2017-03-24": 312,
            "2017-04-07": 315,
            "2017-05-10": 321,
            "2017-06-05": 337
        },
        "email": "@gatech.edu",
        "hindex": 9,
        "hindex5y": 8,
        "i10index": 8,
        "i10index5y": 7,
        "interests": [
            "Computer Architecture",
            "Memory Systems",
            "SSD"
        ],
        "npubs": 42
    },
    "Mohit Tiwari": {
        "affiliation": "University of Texas - Austin",
        "citedby": {
            "2017-03-15": 766,
            "2017-03-24": 776,
            "2017-04-07": 781
        },
        "email": "@austin.utexas.edu",
        "hindex": 16,
        "hindex5y": 14,
        "i10index": 19,
        "i10index5y": 19,
        "interests": [
            "Computer Architecture",
            "Computer Security"
        ],
        "npubs": 54
    },
    "Muli Ben-Yehuda": {
        "affiliation": "LightBits Labs",
        "citedby": {
            "2017-03-15": 2567,
            "2017-03-24": 2572,
            "2017-04-07": 2612
        },
        "email": "@mulix.org",
        "hindex": 24,
        "hindex5y": 21,
        "i10index": 31,
        "i10index5y": 29,
        "interests": [
            "Operating Systems",
            "Architecture",
            "Machine Virtualization",
            "Cloud Computing",
            "Storage"
        ],
        "npubs": 89
    },
    "Myoungsoo Jung": {
        "affiliation": "Yonsei University",
        "citedby": {
            "2017-03-24": 282,
            "2017-04-07": 291
        },
        "email": "@yonsei.ac.kr",
        "hindex": 9,
        "hindex5y": 9,
        "i10index": 9,
        "i10index5y": 9,
        "interests": [
            "Computer Architecture",
            "Non-Volatile Memory",
            "Solid State Disks",
            "Accelerators"
        ],
        "npubs": 38
    },
    "Nadav Amit": {
        "affiliation": "Technion and VMware Research",
        "citedby": {
            "2017-03-24": 297,
            "2017-04-07": 302
        },
        "email": "@vmware.com",
        "hindex": 6,
        "hindex5y": 6,
        "i10index": 5,
        "i10index5y": 5,
        "interests": [
            "Operating Systems",
            "Virtualization"
        ],
        "npubs": 13
    },
    "Namho Kim": {
        "affiliation": "Seoul National University",
        "citedby": {
            "2018-01-12": 1
        },
        "email": "@snu.ac.kr",
        "hindex": 1,
        "hindex5y": 1,
        "i10index": 0,
        "i10index5y": 0,
        "interests": [
            "Computer Architecture",
            "Microarchitecture",
            "Parallel Programming",
            "Compilers",
            "Code Generation"
        ],
        "npubs": 1
    },
    "Narges Shahidi": {
        "affiliation": "The Pennsylvania State University",
        "citedby": {
            "2017-03-24": 12,
            "2017-04-07": 12
        },
        "email": "@psu.edu",
        "hindex": 2,
        "hindex5y": 2,
        "i10index": 0,
        "i10index5y": 0,
        "interests": [
            "Storage Systems",
            "Solid State Disks",
            "Computer Architecture",
            "Chip Multiprocessor",
            "Low Power Design"
        ],
        "npubs": 9
    },
    "Natalie Enright Jerger": {
        "affiliation": "University of Toronto",
        "citedby": {
            "2017-03-15": 2126,
            "2017-03-24": 2131,
            "2017-04-07": 2155
        },
        "email": "@eecg.toronto.edu",
        "hindex": 16,
        "hindex5y": 16,
        "i10index": 28,
        "i10index5y": 24,
        "interests": [
            "Computer Architecture",
            "Interconnection Networks"
        ],
        "npubs": 62
    },
    "Natalie Stanley": {
        "citedby": {
            "2017-03-24": 22,
            "2017-04-07": 24
        },
        "email": "@email.unc.edu",
        "hindex": 2,
        "hindex5y": 2,
        "i10index": 2,
        "i10index5y": 2,
        "interests": [
            "Networks",
            "Community Detection",
            "Computational Biology"
        ],
        "npubs": 6
    },
    "Neha Agarwal": {
        "citedby": {
            "2018-01-12": 147
        },
        "email": "@umich.edu",
        "hindex": 5,
        "hindex5y": 5,
        "i10index": 4,
        "i10index5y": 4,
        "interests": [
            "Computer Architecture",
            "Operating Systems",
            "Memory Systems"
        ],
        "npubs": 8
    },
    "Nima Elyasi": {
        "affiliation": "Penn State",
        "citedby": {
            "2017-09-30": 1
        },
        "email": "@psu.edu",
        "hindex": 1,
        "hindex5y": 1,
        "i10index": 0,
        "i10index5y": 0,
        "interests": [
            "Computer Architecture",
            "Storage Systems",
            "Computer Systems"
        ],
        "npubs": 2
    },
    "Olatunji Ruwase": {
        "affiliation": "Microsoft Research",
        "citedby": {
            "2017-03-24": 663,
            "2017-04-07": 665
        },
        "email": "@microsoft.com",
        "hindex": 6,
        "hindex5y": 6,
        "i10index": 6,
        "i10index5y": 5,
        "interests": [
            "Operating Systems",
            "Programming Languages",
            "Computer Architecture"
        ],
        "npubs": 8
    },
    "Olivier Giroux": "",
    "Paul V. Gratz": {
        "affiliation": "Texas A&M University",
        "citedby": {
            "2017-03-24": 1651,
            "2017-04-07": 1678
        },
        "email": "@tamu.edu",
        "hindex": 17,
        "hindex5y": 16,
        "i10index": 21,
        "i10index5y": 21,
        "interests": [
            "Computer Architecture",
            "Memory Systems",
            "Networks on Chip"
        ],
        "npubs": 63
    },
    "Peter G. Neumann": "",
    "Pulkit A. Misra": {
        "affiliation": "Duke University",
        "citedby": {
            "2017-03-24": 0,
            "2017-04-07": 0
        },
        "email": "@cs.duke.edu",
        "hindex": 0,
        "hindex5y": 0,
        "i10index": 0,
        "i10index5y": 0,
        "interests": [],
        "npubs": 5
    },
    "Qi Guo": "",
    "Qinru Qiu": {
        "affiliation": "Syracuse University",
        "citedby": {
            "2017-03-24": 2036,
            "2017-04-07": 2058
        },
        "email": "@syr.edu",
        "hindex": 23,
        "hindex5y": 18,
        "i10index": 42,
        "i10index5y": 31,
        "interests": [
            "Low Power High Performance Computing"
        ],
        "npubs": 133
    },
    "Quan Chen": {
        "affiliation": "Shanghai Jiao Tong University",
        "citedby": {
            "2017-03-24": 1343,
            "2017-04-07": 1380
        },
        "email": "@sjtu.edu.cn",
        "hindex": 10,
        "hindex5y": 10,
        "i10index": 10,
        "i10index5y": 10,
        "interests": [
            "High performance computing"
        ],
        "npubs": 23
    },
    "Rahul Sharma": {
        "citedby": {
            "2017-10-25": 648
        },
        "email": "@microsoft.com",
        "hindex": 13,
        "hindex5y": 13,
        "i10index": 16,
        "i10index5y": 16,
        "interests": [
            "Verification",
            "Compilers",
            "Machine Learning"
        ],
        "npubs": 25
    },
    "Rajiv Gupta": {
        "affiliation": "University of California, Riverside",
        "citedby": {
            "2017-03-24": 10647,
            "2017-04-07": 10688
        },
        "email": "@cs.ucr.edu",
        "hindex": 55,
        "hindex5y": 29,
        "i10index": 183,
        "i10index5y": 78,
        "interests": [
            "Compilers",
            "Parallel Computing",
            "Computer Architecture",
            "Software Engineering"
        ],
        "npubs": 318
    },
    "Rakesh Kumar": {
        "affiliation": "University of Illinois",
        "citedby": {
            "2017-03-24": 4616,
            "2017-04-07": 4655
        },
        "email": "@illinois.edu",
        "hindex": 29,
        "hindex5y": 26,
        "i10index": 48,
        "i10index5y": 40,
        "interests": [
            "Hardware",
            "Fault Tolerant Computing",
            "Energy-efficient Computing"
        ],
        "npubs": 90
    },
    "Ram Srivatsa Kannan": {
        "affiliation": "University of Michigan - Ann Arbor",
        "citedby": {
            "2017-03-24": 27,
            "2017-04-07": 29
        },
        "email": "@umich.edu",
        "hindex": 3,
        "hindex5y": 3,
        "i10index": 1,
        "i10index5y": 1,
        "interests": [
            "Computer Architecture"
        ],
        "npubs": 4
    },
    "Ricardo Bianchini": "",
    "Robert Lyerly": "",
    "Robert N. M. Waston": {
        "affiliation": "University of Cambridge",
        "citedby": {
            "2017-03-24": 1944,
            "2017-04-07": 1956
        },
        "email": "@cl.cam.ac.uk",
        "hindex": 20,
        "hindex5y": 17,
        "i10index": 28,
        "i10index5y": 22,
        "interests": [
            "Computer Security",
            "Operating Systems",
            "Network Stacks",
            "Programming Languages",
            "Computer Architecture"
        ],
        "npubs": 70
    },
    "Robert Norton": "",
    "Rui Xu": "",
    "Rui2 Zhang": "",
    "Sagi Grimberg": "",
    "Sam H. Noh": {
        "affiliation": "UNIST",
        "citedby": {
            "2017-03-24": 3491,
            "2017-04-07": 3523
        },
        "email": "@unist.ac.kr",
        "hindex": 24,
        "hindex5y": 17,
        "i10index": 40,
        "i10index5y": 28,
        "interests": [
            "Systems Software",
            "Operating Systems",
            "File Systems",
            "Storage Systems"
        ],
        "npubs": 261
    },
    "Sam Likun Xi": {
        "citedby": {
            "2017-03-24": 47,
            "2017-04-07": 47
        },
        "email": "@fas.harvard.edu",
        "hindex": 4,
        "hindex5y": 4,
        "i10index": 1,
        "i10index5y": 1,
        "interests": [
            "Computer Architecture"
        ],
        "npubs": 7
    },
    "Samyam Rajbhandari": {
        "affiliation": "The Ohio State University",
        "citedby": {
            "2017-03-24": 45,
            "2017-04-07": 45
        },
        "email": "@microsoft.com",
        "hindex": 4,
        "hindex5y": 4,
        "i10index": 2,
        "i10index5y": 2,
        "interests": [
            "Deep Learning",
            "High Performance Computing",
            "Systems"
        ],
        "npubs": 12
    },
    "Sanketh Nalli": {
        "affiliation": "University of Wisconsin-Madison",
        "citedby": {
            "2017-03-24": 62,
            "2017-04-07": 63
        },
        "email": "@cs.wisc.edu",
        "hindex": 3,
        "hindex5y": 3,
        "i10index": 2,
        "i10index5y": 2,
        "interests": [
            "Operating Systems"
        ],
        "npubs": 5
    },
    "Satish Narayanasamy": {
        "affiliation": "University of Michigan",
        "citedby": {
            "2017-03-24": 2343,
            "2017-04-07": 2354
        },
        "email": "@umich.edu",
        "hindex": 25,
        "hindex5y": 22,
        "i10index": 34,
        "i10index5y": 28,
        "interests": [],
        "npubs": 72
    },
    "Scott Mahlke": {
        "affiliation": "University of Michigan",
        "citedby": {
            "2017-03-24": 12575,
            "2017-04-07": 12656
        },
        "email": "@umich.edu",
        "hindex": 61,
        "hindex5y": 38,
        "i10index": 179,
        "i10index5y": 125,
        "interests": [
            "Computer Architecture",
            "Compilers"
        ],
        "npubs": 318
    },
    "Seth H. Pugsley": {
        "affiliation": "Intel Labs",
        "citedby": {
            "2017-03-24": 318,
            "2017-04-07": 321
        },
        "email": "@cs.utah.edu",
        "hindex": 8,
        "hindex5y": 7,
        "i10index": 6,
        "i10index5y": 6,
        "interests": [
            "Computer Architecture",
            "Memory Systems"
        ],
        "npubs": 26
    },
    "Shachar Raindel": {
        "affiliation": "Mellanox",
        "citedby": {
            "2017-03-24": 58,
            "2017-04-07": 63
        },
        "email": "@tx.technion.ac.il",
        "hindex": 3,
        "hindex5y": 3,
        "i10index": 1,
        "i10index5y": 1,
        "interests": [
            "Computer Systems",
            "Low level software",
            "Architectures",
            "Computer Networks"
        ],
        "npubs": 23
    },
    "Shan Lu": {
        "affiliation": "University of Chicago",
        "citedby": {
            "2017-03-15": 4617,
            "2017-03-24": 4626,
            "2017-04-07": 4671
        },
        "email": "@uchicago.edu",
        "hindex": 27,
        "hindex5y": 25,
        "i10index": 37,
        "i10index5y": 34,
        "interests": [
            "Computer Systems",
            "Software Reliability",
            "Program Analysis",
            "Concurrency"
        ],
        "npubs": 80
    },
    "Shasha Wen": "",
    "Shuaiwen Leon Song": {
        "affiliation": "Pacific Northwest National Lab",
        "citedby": {
            "2017-03-24": 933,
            "2017-04-07": 954
        },
        "email": "@pnnl.gov",
        "hindex": 16,
        "hindex5y": 14,
        "i10index": 19,
        "i10index5y": 16,
        "interests": [
            "High Performance Computing",
            "Computer Architecture",
            "Power-Aware Computing"
        ],
        "npubs": 111
    },
    "Siddhartha Sen": {
        "affiliation": "Microsoft Research",
        "citedby": {
            "2017-03-24": 383,
            "2017-04-07": 384
        },
        "email": "@cs.princeton.edu",
        "hindex": 11,
        "hindex5y": 9,
        "i10index": 12,
        "i10index5y": 9,
        "interests": [
            "Distributed systems",
            "datacenter networking",
            "data structures",
            "algorithms"
        ],
        "npubs": 42
    },
    "Simon W. Moore": {
        "citedby": {
            "2018-01-12": 3097
        },
        "email": "@cl.cam.ac.uk",
        "hindex": 24,
        "hindex5y": 17,
        "i10index": 37,
        "i10index5y": 25,
        "interests": [
            "Computer Architecture",
            "Security",
            "VLSI Design",
            "System Photonics"
        ],
        "npubs": 149
    },
    "Srilatha Manne": "",
    "Stacey Son": "",
    "Sudhanva Gurumurthi": {
        "affiliation": "IBM",
        "citedby": {
            "2017-03-15": 2772,
            "2017-03-24": 2776,
            "2017-04-07": 2791
        },
        "email": "@virginia.edu",
        "hindex": 26,
        "hindex5y": 22,
        "i10index": 48,
        "i10index5y": 40,
        "interests": [
            "Computer Architecture",
            "Data Centers",
            "Cloud Computing",
            "Exascale"
        ],
        "npubs": 105
    },
    "Sung-Yee Guo": "",
    "Sungmin Kim": {
        "affiliation": "Sungkyunkwan University",
        "citedby": {
            "2017-03-24": 698,
            "2017-04-07": 726
        },
        "email": "@skku.edu",
        "hindex": 14,
        "hindex5y": 14,
        "i10index": 17,
        "i10index5y": 16,
        "interests": [
            "Two-Phase Flow",
            "Heat Transfer",
            "Fluid Mechanics"
        ],
        "npubs": 26
    },
    "Svilen Kanev": {
        "citedby": {
            "2017-03-24": 183,
            "2017-04-07": 187
        },
        "email": "@eecs.harvard.edu",
        "hindex": 7,
        "hindex5y": 7,
        "i10index": 7,
        "i10index5y": 7,
        "interests": [
            "Computer Architecture"
        ],
        "npubs": 17
    },
    "Swapnil Haria": {
        "affiliation": "University of Wisconsin-Madison",
        "citedby": {
            "2017-03-24": 4,
            "2017-04-07": 5
        },
        "email": "@cs.wisc.edu",
        "hindex": 1,
        "hindex5y": 1,
        "i10index": 0,
        "i10index5y": 0,
        "interests": [
            "Computer Architecture"
        ],
        "npubs": 13
    },
    "Tal Garfinkel": "",
    "Tao Li": "",
    "Thomas F. Wenisch": {
        "affiliation": "University of Michigan",
        "citedby": {
            "2017-03-24": 5051,
            "2017-04-07": 5100
        },
        "email": "@umich.edu",
        "hindex": 34,
        "hindex5y": 31,
        "i10index": 56,
        "i10index5y": 51,
        "interests": [
            "Computer Architecture"
        ],
        "npubs": 124
    },
    "Timothy Sherwood": {
        "affiliation": "University of California, Santa Barbara",
        "citedby": {
            "2017-03-24": 7819,
            "2017-04-07": 7862
        },
        "email": "@cs.ucsb.edu",
        "hindex": 40,
        "hindex5y": 29,
        "i10index": 83,
        "i10index5y": 61,
        "interests": [
            "Computer Architecture",
            "Hardware Security",
            "Processor Design",
            "Security",
            "Hardware"
        ],
        "npubs": 225
    },
    "Tipp Moseley": "",
    "Tong Zhang": "",
    "Trent Jaeger": {
        "affiliation": "The Pennsylvania State University",
        "citedby": {
            "2017-03-24": 6484,
            "2017-04-07": 6559
        },
        "email": "",
        "hindex": 40,
        "hindex5y": 25,
        "i10index": 97,
        "i10index5y": 59,
        "interests": [
            "Computer Security"
        ],
        "npubs": 228
    },
    "Trevor Mudge": {
        "citedby": {
            "2017-03-24": 22896,
            "2017-04-07": 23021
        },
        "email": "@eecs.umich.edu",
        "hindex": 67,
        "hindex5y": 40,
        "i10index": 242,
        "i10index5y": 123,
        "interests": [
            "Computer Architecture"
        ],
        "npubs": 576
    },
    "Trishul Chilimbi": "",
    "Ulya R. Karpuzcu": {
        "affiliation": "University of Minnesota",
        "citedby": {
            "2017-03-24": 396,
            "2017-04-07": 399,
            "2017-05-05": 418,
            "2017-05-25": 423,
            "2017-05-29": 424
        },
        "email": "@umn.edu",
        "hindex": 8,
        "hindex5y": 8,
        "i10index": 8,
        "i10index5y": 8,
        "interests": [
            "Computer Architecture"
        ],
        "npubs": 20
    },
    "Victor W. Lee": {
        "affiliation": "Intel",
        "citedby": {
            "2018-01-12": 3551
        },
        "email": "@intel.com",
        "hindex": 20,
        "hindex5y": 16,
        "i10index": 30,
        "i10index5y": 20,
        "interests": [
            "Computer Architecture",
            "Workload Optimization",
            "Autotuning"
        ],
        "npubs": 128
    },
    "Vincent Legout": {
        "citedby": {
            "2017-03-24": 45,
            "2017-04-07": 46
        },
        "email": "@legout.info",
        "hindex": 5,
        "hindex5y": 5,
        "i10index": 1,
        "i10index5y": 1,
        "interests": [],
        "npubs": 11
    },
    "Vivek Sarkar": {
        "affiliation": "Rice University",
        "citedby": {
            "2017-03-15": 13531,
            "2017-03-24": 13561,
            "2017-04-07": 13613
        },
        "email": "@rice.edu",
        "hindex": 55,
        "hindex5y": 37,
        "i10index": 142,
        "i10index5y": 104,
        "interests": [
            "Parallel computing",
            "Programming languages",
            "Compilers",
            "Program Analysis",
            "Runtime Systems"
        ],
        "npubs": 366
    },
    "Weidong Cui": "",
    "Weidong Ye": {
        "affiliation": "University of Illinois",
        "citedby": {
            "2017-03-24": 0,
            "2017-04-07": 0
        },
        "email": "@illinois.edu",
        "hindex": 0,
        "hindex5y": 0,
        "i10index": 0,
        "i10index5y": 0,
        "interests": [
            "Computer Architecture",
            "Hardware"
        ],
        "npubs": 3
    },
    "Weifeng Liu": {
        "affiliation": "University of Copenhagen",
        "citedby": {
            "2017-03-24": 73,
            "2017-04-07": 73
        },
        "email": "@ntnu.no",
        "hindex": 4,
        "hindex5y": 4,
        "i10index": 3,
        "i10index5y": 3,
        "interests": [
            "Parallel computing",
            "Sparse matrix computations",
            "Sparse data structures",
            "Mathematical software"
        ],
        "npubs": 10
    },
    "Weimin Zheng": {
        "affiliation": "Tsinghua University",
        "citedby": {
            "2017-07-03": 6158
        },
        "email": "@tsinghua.edu.cn",
        "hindex": 31,
        "hindex5y": 24,
        "i10index": 108,
        "i10index5y": 65,
        "interests": [
            "Computer Science"
        ],
        "npubs": 659
    },
    "Wengguan Chen": "",
    "Wenguang Chen": "",
    "Wenyao Xu": {
        "affiliation": "University at Buffalo",
        "citedby": {
            "2017-03-24": 896,
            "2017-04-07": 912
        },
        "email": "@buffalo.edu",
        "hindex": 16,
        "hindex5y": 16,
        "i10index": 33,
        "i10index5y": 31,
        "interests": [
            "Wireless Health",
            "Smart Manufacturing",
            "Internet of Things",
            "Embedded Sensing and Computing."
        ],
        "npubs": 123
    },
    "Wilson Hsieh": {
        "affiliation": "Google",
        "citedby": {
            "2017-03-15": 8708,
            "2017-03-24": 8725,
            "2017-04-07": 8844
        },
        "email": "@google.com",
        "hindex": 28,
        "hindex5y": 13,
        "i10index": 49,
        "i10index5y": 17,
        "interests": [],
        "npubs": 97
    },
    "Wonjun Song": "",
    "Wook-hee Kim": {
        "citedby": {
            "2017-03-24": 49,
            "2017-04-07": 51
        },
        "email": "@unist.ac.kr",
        "hindex": 3,
        "hindex5y": 3,
        "i10index": 2,
        "i10index5y": 2,
        "interests": [
            "Operating Systems",
            "Database Systems",
            "Storage Systems"
        ],
        "npubs": 6
    },
    "Woongki Baek": {
        "citedby": {
            "2017-03-24": 639,
            "2017-04-07": 642
        },
        "email": "@unist.ac.kr",
        "hindex": 7,
        "hindex5y": 6,
        "i10index": 6,
        "i10index5y": 4,
        "interests": [
            "Computer Architecture",
            "Computer Systems"
        ],
        "npubs": 32
    },
    "Xiaobo Zhou": {
        "affiliation": "University of Colorado, Colorado Springs",
        "citedby": {
            "2018-01-12": 1626
        },
        "email": "@uccs.edu",
        "hindex": 23,
        "hindex5y": 19,
        "i10index": 47,
        "i10index5y": 33,
        "interests": [
            "Distributed and Cloud Computing",
            "Parallel and Distributed Data Processing",
            "Autonomic Computing Systems",
            "Sustainable Datacenters"
        ],
        "npubs": 102
    },
    "Xinyang Ge": {
        "affiliation": "The Pennsylvania State University",
        "citedby": {
            "2017-03-24": 52,
            "2017-04-07": 59
        },
        "email": "@microsoft.com",
        "hindex": 4,
        "hindex5y": 4,
        "i10index": 1,
        "i10index5y": 1,
        "interests": [
            "System",
            "Security"
        ],
        "npubs": 10
    },
    "Xipeng Shen": {
        "affiliation": "North Carolina State University",
        "citedby": {
            "2017-03-15": 3556,
            "2017-03-24": 3565,
            "2017-04-07": 3608
        },
        "email": "@ncsu.edu",
        "hindex": 25,
        "hindex5y": 21,
        "i10index": 51,
        "i10index5y": 38,
        "interests": [
            "Compiler",
            "High performance computing",
            "GPU",
            "Artificial intelligence",
            "Machine learning"
        ],
        "npubs": 181
    },
    "Xu Liu": {
        "affiliation": "College of William and Mary",
        "citedby": {
            "2017-03-24": 220,
            "2017-04-07": 225
        },
        "email": "@cs.wm.edu",
        "hindex": 9,
        "hindex5y": 9,
        "i10index": 8,
        "i10index5y": 8,
        "interests": [
            "Parallel computing",
            "Compiler",
            "Performance analysis"
        ],
        "npubs": 31
    },
    "Xuan Yang": "",
    "Xuechen Zhang": {
        "affiliation": "Washington State University",
        "citedby": {
            "2017-03-24": 310,
            "2017-04-07": 312
        },
        "email": "@wsu.edu",
        "hindex": 9,
        "hindex5y": 9,
        "i10index": 9,
        "i10index5y": 9,
        "interests": [
            "Operating System",
            "File and Storage System",
            "Parallel File systems",
            "Parallel I/O and MPI-IO library",
            "Storage QoS"
        ],
        "npubs": 17
    },
    "Xuehai Qian": {
        "affiliation": "University of Southern California",
        "citedby": {
            "2017-03-24": 83,
            "2017-04-07": 85
        },
        "email": "@usc.edu",
        "hindex": 5,
        "hindex5y": 5,
        "i10index": 4,
        "i10index5y": 4,
        "interests": [
            "Computer Architecture",
            "Computer System"
        ],
        "npubs": 22
    },
    "Yan Solihin": {
        "affiliation": "North Carolina State University",
        "citedby": {
            "2017-03-15": 4160,
            "2017-03-24": 4162,
            "2017-04-07": 4181
        },
        "email": "@ncsu.edu",
        "hindex": 29,
        "hindex5y": 23,
        "i10index": 51,
        "i10index5y": 40,
        "interests": [
            "Computer Architecture",
            "Computer Architecture Support for Security",
            "Workload Characterization",
            "Workload Cloning",
            "Performance Mode"
        ],
        "npubs": 173
    },
    "Yang Hu": {
        "affiliation": "University of Florida",
        "citedby": {
            "2017-03-24": 88,
            "2017-04-07": 96
        },
        "email": "@utdallas.edu",
        "hindex": 6,
        "hindex5y": 6,
        "i10index": 3,
        "i10index5y": 3,
        "interests": [
            "Computer Architecture",
            "Power Management",
            "Network Function Virtualization",
            "Deep Learning"
        ],
        "npubs": 17
    },
    "Yanzhi Wang": {
        "affiliation": "Syracuse University",
        "citedby": {
            "2017-03-24": 2099,
            "2017-04-07": 2160
        },
        "email": "@syr.edu",
        "hindex": 21,
        "hindex5y": 21,
        "i10index": 50,
        "i10index5y": 50,
        "interests": [
            "Low power circuits and systems",
            "neuromorphic computing",
            "wearable devices",
            "energy harvesting and storage"
        ],
        "npubs": 855
    },
    "Yatin A. Manerkar": "",
    "Yiping Kang": {
        "citedby": {
            "2017-03-24": 24,
            "2017-04-07": 24
        },
        "email": "@umich.edu",
        "hindex": 1,
        "hindex5y": 1,
        "i10index": 1,
        "i10index5y": 1,
        "interests": [
            "System design",
            "Intelligent applications"
        ],
        "npubs": 6
    },
    "Yongjun Park": {
        "affiliation": "Hongik University",
        "citedby": {
            "2017-03-24": 284,
            "2017-04-07": 288
        },
        "email": "@hongik.ac.kr",
        "hindex": 7,
        "hindex5y": 7,
        "i10index": 7,
        "i10index5y": 7,
        "interests": [
            "Computer architecture",
            "Compiler"
        ],
        "npubs": 23
    },
    "Yongwei Wu": {
        "affiliation": "Tsinghua University",
        "citedby": {
            "2017-03-24": 1202,
            "2017-04-07": 1222
        },
        "email": "@tsinghua.edu.cn",
        "hindex": 19,
        "hindex5y": 15,
        "i10index": 45,
        "i10index5y": 28,
        "interests": [
            "Computer Science",
            "Parallel Computing",
            "Distributed Systems"
        ],
        "npubs": 187
    },
    "Young H. Oh": {
        "affiliation": "Sungkyunkwan University",
        "citedby": {
            "2017-03-24": 9,
            "2017-04-07": 10
        },
        "email": "@skku.edu",
        "hindex": 3,
        "hindex5y": 3,
        "i10index": 0,
        "i10index5y": 0,
        "interests": [
            "Computer Architecture",
            "Microarchitecture",
            "HW/SW Co-design",
            "System Software"
        ],
        "npubs": 6
    },
    "Yungang Bao": {
        "affiliation": "Institute of Computing Technology, Chinese Academy of Sciences",
        "citedby": {
            "2017-09-25": 500
        },
        "email": "@ict.ac.cn",
        "hindex": 10,
        "hindex5y": 10,
        "i10index": 11,
        "i10index5y": 11,
        "interests": [
            "Computer Architecture",
            "Computer system"
        ],
        "npubs": 40
    },
    "Yuxin Bai": {
        "affiliation": "University of Rochester",
        "citedby": {
            "2017-03-24": 71,
            "2017-04-07": 71
        },
        "email": "@rochester.edu",
        "hindex": 4,
        "hindex5y": 4,
        "i10index": 2,
        "i10index5y": 2,
        "interests": [
            "Computer Architecture"
        ],
        "npubs": 11
    },
    "Yuxiong He": {
        "affiliation": "Microsoft Research",
        "citedby": {
            "2017-03-24": 928,
            "2017-04-07": 934
        },
        "email": "@microsoft.com",
        "hindex": 18,
        "hindex5y": 16,
        "i10index": 24,
        "i10index5y": 22,
        "interests": [
            "Algorithm",
            "parallel processing",
            "computer systems",
            "scheduling"
        ],
        "npubs": 82
    },
    "Zeshan A. Chishti": {
        "citedby": {
            "2018-01-12": 1952
        },
        "email": "@intel.com",
        "hindex": 19,
        "hindex5y": 17,
        "i10index": 23,
        "i10index5y": 20,
        "interests": [
            "Computer Architecture"
        ],
        "npubs": 64
    },
    "Zhe Li": {
        "affiliation": "Syracuse University",
        "citedby": {
            "2017-03-24": 27,
            "2017-04-07": 31
        },
        "email": "@syr.edu",
        "hindex": 3,
        "hindex5y": 3,
        "i10index": 0,
        "i10index5y": 0,
        "interests": [
            "neuromorphic computing",
            "approximate computing",
            "deep learning"
        ],
        "npubs": 14
    },
    "Zhiqiang Zuo": {
        "citedby": {
            "2017-03-24": 1199,
            "2017-04-07": 1212
        },
        "email": "@tju.edu.cn",
        "hindex": 20,
        "hindex5y": 18,
        "i10index": 31,
        "i10index5y": 25,
        "interests": [
            "robust control",
            "constrained control",
            "nonlinear control"
        ],
        "npubs": 139
    },
    "Ziang Hu": ""
}
