# Supplementary material for: A survey of accepted authors in computer systems conferences
Source: PeerJ Comput Sci. 2020 Sep 28;6:e299. doi: 10.7717/peerj-cs.299 (PMC7924675; doi:10.7717/peerj-cs.299)
Supplement: Supplemental Information 2 — This is a snapshot of the github repository that includes the data and source code required to reproduce this paper (except for confidential survey data). The snapshot represents commit 6663a253f1ac4dc351a78ccc74c0de80c7cc06ad of http://github.com/eitanf/sysconf. The most pertinent article files are under pubs/diversity-survey/. [file peerj-cs-06-299-s002.bz2 › sysconf/data/authors/PODS.json]

{
    "Andrea Calì": {
        "affiliation": "University of London",
        "citedby": {
            "2017-05-01": 3691,
            "2017-05-13": 3695
        },
        "email": "@dcs.bbk.ac.uk",
        "hindex": 25,
        "hindex5y": 17,
        "i10index": 44,
        "i10index5y": 31,
        "interests": [
            "Databases",
            "logic",
            "knowledge representation",
            "semantic web."
        ],
        "npubs": 137
    },
    "Andreas Pieris": {
        "affiliation": "Vienna University of Technology",
        "citedby": {
            "2017-05-01": 1025,
            "2017-05-13": 1026
        },
        "email": "@inf.ed.ac.uk",
        "hindex": 17,
        "hindex5y": 14,
        "i10index": 25,
        "i10index5y": 23,
        "interests": [
            "Database Theory",
            "Knowledge Representation and Reasoning",
            "Logic in Computer Science"
        ],
        "npubs": 70
    },
    "Andrew McGregor": {
        "affiliation": "University of Massachusetts",
        "citedby": {
            "2017-05-01": 3051,
            "2017-05-13": 3083
        },
        "email": "@cs.umass.edu",
        "hindex": 29,
        "hindex5y": 25,
        "i10index": 51,
        "i10index5y": 43,
        "interests": [
            "Algorithms",
            "Theoretical Computer Science"
        ],
        "npubs": 94
    },
    "André Hernich": {
        "citedby": {
            "2017-05-01": 235,
            "2017-05-13": 235
        },
        "email": "@liverpool.ac.uk",
        "hindex": 10,
        "hindex5y": 9,
        "i10index": 10,
        "i10index5y": 8,
        "interests": [
            "Logic in Computer Science",
            "Database Theory"
        ],
        "npubs": 29
    },
    "Angela Bonifati": {
        "affiliation": "Université de Lyon",
        "citedby": {
            "2017-05-01": 2664,
            "2017-05-13": 2678
        },
        "email": "@univ-lyon1.fr",
        "hindex": 26,
        "hindex5y": 17,
        "i10index": 34,
        "i10index5y": 25,
        "interests": [
            "Databases and graphs"
        ],
        "npubs": 104
    },
    "Antoine Amarilli": {
        "citedby": {
            "2018-01-29": 226
        },
        "email": "@a3nm.net",
        "hindex": 9,
        "hindex5y": 8,
        "i10index": 7,
        "i10index5y": 6,
        "interests": [],
        "npubs": 74
    },
    "Bas Ketsman": {
        "citedby": {
            "2017-05-01": 38,
            "2017-05-13": 38
        },
        "email": "@uhasselt.be",
        "hindex": 4,
        "hindex5y": 4,
        "i10index": 1,
        "i10index5y": 1,
        "interests": [
            "Databases",
            "Cloud Computing",
            "Big Data"
        ],
        "npubs": 12
    },
    "Batya Kenig": "",
    "Benny Kimelfeld": {
        "citedby": {
            "2017-05-01": 1732,
            "2017-05-13": 1737
        },
        "email": "@cs.technion.ac.il",
        "hindex": 22,
        "hindex5y": 18,
        "i10index": 42,
        "i10index5y": 31,
        "interests": [
            "Databases",
            "Information Extraction",
            "Data Mining"
        ],
        "npubs": 88
    },
    "Boris Motik": {
        "citedby": {
            "2017-05-01": 11199,
            "2017-05-13": 11221
        },
        "email": "@cs.ox.ac.uk",
        "hindex": 52,
        "hindex5y": 34,
        "i10index": 92,
        "i10index5y": 73,
        "interests": [
            "Semantic Web",
            "Artificial Intelligence",
            "Knowledge Representation",
            "Automated Theorem Proving"
        ],
        "npubs": 151
    },
    "Carsten Lutz": {
        "citedby": {
            "2017-05-01": 8764,
            "2017-05-13": 8769
        },
        "email": "@uni-bremen.de",
        "hindex": 51,
        "hindex5y": 34,
        "i10index": 118,
        "i10index5y": 79,
        "interests": [
            "Artificial Intelligence",
            "Logic in Computer Science",
            "Theoretical Computer Science"
        ],
        "npubs": 251
    },
    "Christoph Berkholz": "",
    "Christopher Re": {
        "citedby": {
            "2017-03-07": 5660,
            "2017-03-09": 5661,
            "2017-04-28": 5975,
            "2017-05-01": 5999,
            "2017-05-13": 6034,
            "2017-05-14": 6034,
            "2017-05-25": 6124
        },
        "email": "@cs.stanford.edu",
        "hindex": 37,
        "hindex5y": 32,
        "i10index": 78,
        "i10index5y": 67,
        "interests": [
            "Databases",
            "data management",
            "machine learning"
        ],
        "npubs": 169
    },
    "Cynthia Phillips": {
        "citedby": {
            "2017-05-01": 5078,
            "2017-05-13": 5097
        },
        "email": "@sandia.gov",
        "hindex": 31,
        "hindex5y": 24,
        "i10index": 61,
        "i10index5y": 40,
        "interests": [
            "Combinatorial optimization",
            "parallel algorithms"
        ],
        "npubs": 222
    },
    "Dan Suciu": {
        "citedby": {
            "2017-05-01": 25755,
            "2017-05-13": 25796
        },
        "email": "@cs.washington.edu",
        "hindex": 75,
        "hindex5y": 44,
        "i10index": 179,
        "i10index5y": 118,
        "interests": [
            "Databases",
            "data management"
        ],
        "npubs": 343
    },
    "Daren B. H. Cline": "",
    "David Eppstein": {
        "citedby": {
            "2017-05-01": 15185,
            "2017-05-13": 15250
        },
        "email": "@uci.edu",
        "hindex": 62,
        "hindex5y": 35,
        "i10index": 201,
        "i10index5y": 119,
        "interests": [
            "graph algorithms",
            "data structures",
            "graph drawing",
            "computational geometry",
            "mesh generation"
        ],
        "npubs": 333
    },
    "David Woodruff": {
        "affiliation": "IBM Almaden Research Center",
        "citedby": {
            "2017-07-07": 3818
        },
        "email": "@us.ibm.com",
        "hindex": 33,
        "hindex5y": 28,
        "i10index": 71,
        "i10index5y": 65,
        "interests": [
            "theory"
        ],
        "npubs": 195
    },
    "Di Xiao": "",
    "Diego Figueira": {
        "affiliation": "CNRS",
        "citedby": {
            "2017-05-01": 499,
            "2017-05-13": 502
        },
        "email": "@labri.fr",
        "hindex": 13,
        "hindex5y": 12,
        "i10index": 17,
        "i10index5y": 15,
        "interests": [
            "Logic in Computer Science",
            "Database Theory"
        ],
        "npubs": 34
    },
    "Dmitri Loguinov": {
        "citedby": {
            "2017-05-01": 3559,
            "2017-05-13": 3564
        },
        "email": "@loguinov.com",
        "hindex": 35,
        "hindex5y": 18,
        "i10index": 58,
        "i10index5y": 38,
        "interests": [
            "Peer-to-peer networks",
            "congestion control",
            "Internet measurements",
            "high-performance web crawling",
            "information retrieval"
        ],
        "npubs": 122
    },
    "Domagoj Vrgoc": {
        "citedby": {
            "2017-05-01": 271,
            "2017-05-13": 273
        },
        "email": "@ing.puc.cl",
        "hindex": 8,
        "hindex5y": 8,
        "i10index": 8,
        "i10index5y": 7,
        "interests": [
            "Databases",
            "Semantic Web"
        ],
        "npubs": 30
    },
    "Donatello Santoro": {
        "citedby": {
            "2017-05-01": 220,
            "2017-05-13": 221
        },
        "email": "@unibas.it",
        "hindex": 7,
        "hindex5y": 7,
        "i10index": 5,
        "i10index5y": 5,
        "interests": [
            "Databases",
            "Information Systems"
        ],
        "npubs": 34
    },
    "Efthymia Tsamoura": "",
    "Ester Livshits": "",
    "Fabio Papacchini": {
        "citedby": {
            "2017-05-01": 12,
            "2017-05-13": 12
        },
        "email": "@liverpool.ac.uk",
        "hindex": 2,
        "hindex5y": 2,
        "i10index": 0,
        "i10index5y": 0,
        "interests": [
            "OBDA",
            "Query Rewriting",
            "Knowledge Representation",
            "Description Logics",
            "Automated Reasoning"
        ],
        "npubs": 11
    },
    "Fernando Suarez": "",
    "Floris Geerts": {
        "affiliation": "University of Antwep",
        "citedby": {
            "2017-05-01": 3249,
            "2017-05-13": 3271
        },
        "email": "@ua.ac.be",
        "hindex": 29,
        "hindex5y": 22,
        "i10index": 49,
        "i10index5y": 40,
        "interests": [
            "Databases",
            "Data Quality",
            "Database Theory"
        ],
        "npubs": 92
    },
    "Francesco Silvestri": {
        "affiliation": "IT University of Copenhagen",
        "citedby": {
            "2017-05-01": 311,
            "2017-05-13": 311
        },
        "email": "@dei.unipd.it",
        "hindex": 8,
        "hindex5y": 8,
        "i10index": 7,
        "i10index5y": 6,
        "interests": [
            "Algorithms and data structures",
            "parallel computing",
            "memory hierarchies"
        ],
        "npubs": 32
    },
    "Frank Wolter": {
        "citedby": {
            "2017-05-01": 9092,
            "2017-05-13": 9089
        },
        "email": "@liverpool.ac.uk",
        "hindex": 53,
        "hindex5y": 32,
        "i10index": 141,
        "i10index5y": 90,
        "interests": [
            "Artificial Intelligence",
            "Logic in Computer Science"
        ],
        "npubs": 296
    },
    "Georg Gottlob": {
        "affiliation": "Oxford University",
        "citedby": {
            "2017-05-01": 19678,
            "2017-05-13": 19714
        },
        "email": "@cs.ox.ac.uk",
        "hindex": 70,
        "hindex5y": 41,
        "i10index": 218,
        "i10index5y": 136,
        "interests": [
            "Algorithms in Artificial Intelligence and Information Systems",
            "Databases",
            "Database Theory",
            "Complexity Theory",
            "Logic in Computer Science"
        ],
        "npubs": 587
    },
    "George Konstantinidis": {
        "citedby": {
            "2017-05-01": 148,
            "2017-05-13": 147
        },
        "email": "@cs.ox.ac.uk",
        "hindex": 6,
        "hindex5y": 5,
        "i10index": 6,
        "i10index5y": 4,
        "interests": [
            "Databases",
            "Data Integration",
            "Artificial Intelligence",
            "Semantic Web"
        ],
        "npubs": 15
    },
    "Gerome Miklau": {
        "affiliation": "University of Massachusetts",
        "citedby": {
            "2017-05-01": 4639,
            "2017-05-13": 4658
        },
        "email": "@cs.umass.edu",
        "hindex": 24,
        "hindex5y": 22,
        "i10index": 37,
        "i10index5y": 31,
        "interests": [
            "database systems",
            "privacy",
            "security",
            "social networks"
        ],
        "npubs": 78
    },
    "Giansalvatore Mecca": {
        "citedby": {
            "2017-05-01": 4430,
            "2017-05-13": 4436
        },
        "email": "@unibas.it",
        "hindex": 30,
        "hindex5y": 14,
        "i10index": 44,
        "i10index5y": 21,
        "interests": [
            "Data Management",
            "Information Extraction",
            "Data Integration and Data Cleaning",
            "Web Services"
        ],
        "npubs": 117
    },
    "Giuseppe De Giacomo": {
        "affiliation": "Sapienza Università di Roma",
        "citedby": {
            "2017-05-01": 16687,
            "2017-05-13": 16689
        },
        "email": "@dis.uniroma1.it",
        "hindex": 67,
        "hindex5y": 37,
        "i10index": 186,
        "i10index5y": 128,
        "interests": [
            "Artificial Intelligence",
            "Databases",
            "Verification"
        ],
        "npubs": 444
    },
    "Haoyue Ping": "",
    "Helen Xu": "",
    "Hongxia Jin": "",
    "Hung Ngo": {
        "citedby": {
            "2017-05-01": 1951,
            "2017-05-13": 1954
        },
        "email": "@buffalo.edu",
        "hindex": 24,
        "hindex5y": 16,
        "i10index": 45,
        "i10index5y": 28,
        "interests": [
            "Algorithms for in-database computations"
        ],
        "npubs": 143
    },
    "Jan Hidders": {
        "citedby": {
            "2017-05-01": 1198,
            "2017-05-13": 1204
        },
        "email": "@tudelft.nl",
        "hindex": 20,
        "hindex5y": 12,
        "i10index": 34,
        "i10index5y": 15,
        "interests": [
            "Databases",
            "cloud computing",
            "workflow management systems",
            "e-science",
            "parallel computing"
        ],
        "npubs": 142
    },
    "Jan Paredaens": "",
    "Jan Van den Bussche": {
        "citedby": {
            "2017-05-01": 4128,
            "2017-05-13": 4138
        },
        "email": "@uhasselt.be",
        "hindex": 31,
        "hindex5y": 14,
        "i10index": 82,
        "i10index5y": 28,
        "interests": [
            "Computer Science"
        ],
        "npubs": 245
    },
    "Jef Wijsen": {
        "affiliation": "Université de Mons",
        "citedby": {
            "2017-05-01": 1164,
            "2017-05-13": 1166
        },
        "email": "@umons.ac.be",
        "hindex": 17,
        "hindex5y": 13,
        "i10index": 32,
        "i10index5y": 17,
        "interests": [
            "database theory"
        ],
        "npubs": 97
    },
    "Jeff Phillips": {
        "affiliation": "University of Utah",
        "citedby": {
            "2017-05-01": 1203,
            "2017-05-13": 1215
        },
        "email": "@cs.utah.edu",
        "hindex": 20,
        "hindex5y": 19,
        "i10index": 33,
        "i10index5y": 30,
        "interests": [
            "Algorithms",
            "Computational Geometry",
            "Data Mining",
            "Databases",
            "Uncertainty"
        ],
        "npubs": 76
    },
    "Jelani Nelson": {
        "citedby": {
            "2017-05-01": 1175,
            "2017-05-13": 1184
        },
        "email": "@seas.harvard.edu",
        "hindex": 17,
        "hindex5y": 17,
        "i10index": 23,
        "i10index5y": 21,
        "interests": [
            "Theoretical Computer Science"
        ],
        "npubs": 72
    },
    "Jens Keppeler": "",
    "Jingjing Wang": {
        "citedby": {
            "2017-02-03": 145,
            "2017-06-08": 156
        },
        "email": "@cs.washington.edu",
        "hindex": 3,
        "hindex5y": 3,
        "i10index": 3,
        "i10index5y": 3,
        "interests": [
            "Databases"
        ],
        "npubs": 5
    },
    "Juan L. Reutter": {
        "citedby": {
            "2018-01-29": 649
        },
        "email": "@ing.puc.cl",
        "hindex": 16,
        "hindex5y": 15,
        "i10index": 23,
        "i10index5y": 23,
        "interests": [],
        "npubs": 50
    },
    "Julia Stoyanovich": {
        "citedby": {
            "2017-05-01": 627,
            "2017-05-13": 630
        },
        "email": "@drexel.edu",
        "hindex": 13,
        "hindex5y": 11,
        "i10index": 17,
        "i10index5y": 12,
        "interests": [
            "Data Management"
        ],
        "npubs": 52
    },
    "Ke Yi": {
        "citedby": {
            "2017-05-01": 3448,
            "2017-05-13": 3462
        },
        "email": "@cse.ust.hk",
        "hindex": 32,
        "hindex5y": 28,
        "i10index": 49,
        "i10index5y": 42,
        "interests": [
            "Algorithms",
            "Databases"
        ],
        "npubs": 101
    },
    "Kobbi Nissim": {
        "citedby": {
            "2017-05-01": 9424,
            "2017-05-13": 9564
        },
        "email": "@georgetown.edu",
        "hindex": 32,
        "hindex5y": 27,
        "i10index": 50,
        "i10index5y": 42,
        "interests": [
            "Privacy",
            "Differential privacy",
            "Cryptography",
            "Theory of Computation"
        ],
        "npubs": 91
    },
    "Leonid Libkin": {
        "citedby": {
            "2017-05-01": 8278,
            "2017-05-13": 8304
        },
        "email": "@inf.ed.ac.uk",
        "hindex": 49,
        "hindex5y": 29,
        "i10index": 110,
        "i10index5y": 65,
        "interests": [
            "Databases",
            "logic in computer science"
        ],
        "npubs": 274
    },
    "Leopoldo Bertossi": {
        "affiliation": "Carleton University",
        "citedby": {
            "2017-05-01": 3503,
            "2017-05-13": 3506
        },
        "email": "@scs.carleton.ca",
        "hindex": 28,
        "hindex5y": 17,
        "i10index": 52,
        "i10index5y": 29,
        "interests": [
            "Data Management",
            "Business Intelligence",
            "Knowledge Representation",
            "Computational Logic"
        ],
        "npubs": 187
    },
    "Mahmoud Abo Khamis": {
        "citedby": {
            "2017-05-01": 35,
            "2017-05-13": 36
        },
        "email": "@buffalo.edu",
        "hindex": 4,
        "hindex5y": 4,
        "i10index": 1,
        "i10index5y": 1,
        "interests": [
            "Database Theory",
            "Join Algorithms",
            "Query Optimization"
        ],
        "npubs": 7
    },
    "Manuel Torres": "",
    "Mario Alviano": {
        "citedby": {
            "2017-05-01": 618,
            "2017-05-13": 621
        },
        "email": "@mat.unical.it",
        "hindex": 14,
        "hindex5y": 13,
        "i10index": 18,
        "i10index5y": 17,
        "interests": [
            "Artificial Intelligence",
            "Logic Programming",
            "Nonmonotonic Reasoning"
        ],
        "npubs": 57
    },
    "Martin Farach-Colton": {
        "citedby": {
            "2017-05-01": 7610,
            "2017-05-13": 7622
        },
        "email": "@cs.rutgers.edu",
        "hindex": 44,
        "hindex5y": 26,
        "i10index": 77,
        "i10index5y": 46,
        "interests": [
            "Algorithms",
            "Data Structures",
            "External Memory",
            "File Systems"
        ],
        "npubs": 172
    },
    "Meghyn Bienvenu": "",
    "Michael A. Bender": {
        "citedby": {
            "2017-03-09": 5079,
            "2017-04-28": 5189,
            "2017-05-01": 5194,
            "2017-05-13": 5208,
            "2017-05-14": 5208
        },
        "email": "@cs.stonybrook.edu",
        "hindex": 40,
        "hindex5y": 26,
        "i10index": 77,
        "i10index5y": 58,
        "interests": [
            "Algorithms",
            "Data Structures",
            "Databases",
            "Big Data",
            "Parallel Computing"
        ],
        "npubs": 180
    },
    "Michael Benedikt": {
        "citedby": {
            "2017-05-01": 4166,
            "2017-05-13": 4181
        },
        "email": "@cs.ox.ac.uk",
        "hindex": 32,
        "hindex5y": 19,
        "i10index": 75,
        "i10index5y": 40,
        "interests": [
            "Databases",
            "Logic",
            "Verification",
            "Theoretical Computer Science"
        ],
        "npubs": 183
    },
    "Michael Goodrich": {
        "citedby": {
            "2017-05-01": 13094,
            "2017-05-13": 13140
        },
        "email": "@uci.edu",
        "hindex": 62,
        "hindex5y": 35,
        "i10index": 183,
        "i10index5y": 112,
        "interests": [
            "Algorithms",
            "Data Structures",
            "Computer Security",
            "Computational Geometry",
            "Graph Drawing"
        ],
        "npubs": 391
    },
    "Michael Mitzenmacher": {
        "citedby": {
            "2017-05-01": 27894,
            "2017-05-13": 27980
        },
        "email": "@eecs.harvard.edu",
        "hindex": 70,
        "hindex5y": 50,
        "i10index": 185,
        "i10index5y": 142,
        "interests": [
            "Randomized Algorithms",
            "Internet Algorithms",
            "Networking",
            "Information Theory"
        ],
        "npubs": 359
    },
    "Michael Morak": "",
    "Michael Zakharyaschev": {
        "citedby": {
            "2017-05-01": 7546,
            "2017-05-13": 7542
        },
        "email": "@dcs.bbk.ac.uk",
        "hindex": 45,
        "hindex5y": 27,
        "i10index": 112,
        "i10index5y": 71,
        "interests": [
            "Computer Science Logic",
            "Knowledge Representation",
            "Artificial Intelligence"
        ],
        "npubs": 252
    },
    "Mikael Monet": "",
    "Morteza Monemizadeh": {
        "citedby": {
            "2017-05-01": 318,
            "2017-05-13": 322
        },
        "email": "@umiacs.umd.edu",
        "hindex": 9,
        "hindex5y": 8,
        "i10index": 8,
        "i10index5y": 7,
        "interests": [
            "Algorithms",
            "Theoretical Computer Science"
        ],
        "npubs": 28
    },
    "Nadime Francis": "",
    "Nicole Schweikardt": {
        "citedby": {
            "2017-05-01": 1521,
            "2017-05-13": 1527
        },
        "email": "@informatik.hu-berlin.de",
        "hindex": 18,
        "hindex5y": 11,
        "i10index": 31,
        "i10index5y": 13,
        "interests": [
            "Logic in Computer Science",
            "Database Theory",
            "Complexity Theory"
        ],
        "npubs": 133
    },
    "Nikita Ivkin": "",
    "Nofar Carmeli": "",
    "Paolo Papotti": {
        "citedby": {
            "2017-05-01": 1153,
            "2017-05-13": 1161
        },
        "email": "@asu.edu",
        "hindex": 19,
        "hindex5y": 17,
        "i10index": 28,
        "i10index5y": 23,
        "interests": [
            "Data Management"
        ],
        "npubs": 90
    },
    "Paraschos Koutris": {
        "affiliation": "University of Wisconsin-Madison",
        "citedby": {
            "2017-05-01": 507,
            "2017-05-13": 509
        },
        "email": "@cs.washington.edu",
        "hindex": 12,
        "hindex5y": 12,
        "i10index": 12,
        "i10index5y": 12,
        "interests": [
            "Databases"
        ],
        "npubs": 38
    },
    "Pierre Bourhis": {
        "citedby": {
            "2017-05-01": 318,
            "2017-05-13": 324
        },
        "email": "@univ-lille1.fr",
        "hindex": 12,
        "hindex5y": 10,
        "i10index": 15,
        "i10index5y": 12,
        "interests": [
            "DataBase Theroy",
            "Knowledge representation",
            "Data-centric Workflow"
        ],
        "npubs": 52
    },
    "Pierre Senellart": {
        "citedby": {
            "2017-05-01": 2333,
            "2017-05-13": 2356
        },
        "email": "@ens.fr",
        "hindex": 21,
        "hindex5y": 19,
        "i10index": 48,
        "i10index5y": 40,
        "interests": [
            "Databases",
            "Web",
            "Database Theory"
        ],
        "npubs": 131
    },
    "Ping Lu": "",
    "Priya Govindan": {
        "citedby": {
            "2017-05-01": 125,
            "2017-05-13": 125
        },
        "email": "@cs.rutgers.edu",
        "hindex": 3,
        "hindex5y": 3,
        "i10index": 2,
        "i10index5y": 2,
        "interests": [
            "Data mining",
            "Graphs",
            "Social Networks"
        ],
        "npubs": 14
    },
    "Qin Zhang": {
        "affiliation": "Indiana University Bloomington",
        "citedby": {
            "2017-05-01": 1066,
            "2017-05-13": 1079
        },
        "email": "@indiana.edu",
        "hindex": 15,
        "hindex5y": 14,
        "i10index": 17,
        "i10index5y": 16,
        "interests": [
            "Algorithms",
            "Databases"
        ],
        "npubs": 36
    },
    "Rachid Guerraoui": {
        "citedby": {
            "2017-05-01": 19396,
            "2017-05-13": 19442
        },
        "email": "@epfl.ch",
        "hindex": 64,
        "hindex5y": 36,
        "i10index": 254,
        "i10index5y": 141,
        "interests": [
            "Algorithms",
            "Distributed Computing",
            "Concurrency",
            "Programming Languages"
        ],
        "npubs": 809
    },
    "Rada Chirkova": {
        "affiliation": "NC State University",
        "citedby": {
            "2017-05-01": 1263,
            "2017-05-13": 1264
        },
        "email": "@ncsu.edu",
        "hindex": 18,
        "hindex5y": 13,
        "i10index": 24,
        "i10index5y": 16,
        "interests": [
            "databases",
            "algorithms"
        ],
        "npubs": 109
    },
    "Rob Johnson": {
        "citedby": {
            "2017-05-01": 1510,
            "2017-05-13": 1520
        },
        "email": "@cs.stonybrook.edu",
        "hindex": 19,
        "hindex5y": 16,
        "i10index": 23,
        "i10index5y": 20,
        "interests": [],
        "npubs": 57
    },
    "Roman Kontchakov": {
        "citedby": {
            "2017-05-01": 2257,
            "2017-05-13": 2254
        },
        "email": "@dcs.bbk.ac.uk",
        "hindex": 24,
        "hindex5y": 20,
        "i10index": 45,
        "i10index5y": 35,
        "interests": [
            "knowledge representation and reasoning",
            "artificial intelligence",
            "databases"
        ],
        "npubs": 90
    },
    "Muthu Muthukrishnan": {
        "citedby": {
            "2017-05-01": 20844,
            "2017-05-13": 20910
        },
        "email": "@cs.rutgers.edu",
        "hindex": 74,
        "hindex5y": 46,
        "i10index": 232,
        "i10index5y": 154,
        "interests": [],
        "npubs": 518
    },
    "S. Sudarshan": {
        "citedby": {
            "2017-05-01": 12822,
            "2017-05-13": 12859
        },
        "email": "@cse.iitb.ac.in",
        "hindex": 47,
        "hindex5y": 24,
        "i10index": 89,
        "i10index5y": 53,
        "interests": [
            "database systems"
        ],
        "npubs": 146
    },
    "Sara Cohen": {
        "citedby": {
            "2017-05-01": 1919,
            "2017-05-13": 1926
        },
        "email": "@cs.huji.ac.il",
        "hindex": 20,
        "hindex5y": 12,
        "i10index": 31,
        "i10index5y": 18,
        "interests": [
            "Databases and the World Wide Web"
        ],
        "npubs": 71
    },
    "Sepehr Assadi": {
        "citedby": {
            "2017-05-01": 71,
            "2017-05-13": 83
        },
        "email": "@seas.upenn.edu",
        "hindex": 5,
        "hindex5y": 5,
        "i10index": 2,
        "i10index5y": 2,
        "interests": [
            "Theoretical computer science"
        ],
        "npubs": 14
    },
    "Shiva Kasiviswanathan": {
        "citedby": {
            "2017-05-01": 1279,
            "2017-05-13": 1282
        },
        "email": "@samsung.com",
        "hindex": 17,
        "hindex5y": 14,
        "i10index": 21,
        "i10index5y": 17,
        "interests": [
            "Machine Learning",
            "Deep Learning",
            "Theoretical Computer Science",
            "Data Privacy"
        ],
        "npubs": 58
    },
    "Simon Mauras": {
        "citedby": {
            "2018-01-29": 1
        },
        "email": "@ens-lyon.fr",
        "hindex": 1,
        "hindex5y": 1,
        "i10index": 0,
        "i10index5y": 0,
        "interests": [],
        "npubs": 1
    },
    "Simone Bova": "",
    "Stanislav Kikot": {
        "citedby": {
            "2017-05-01": 230,
            "2017-05-13": 232
        },
        "email": "@dcs.bbk.ac.uk",
        "hindex": 7,
        "hindex5y": 7,
        "i10index": 4,
        "i10index5y": 4,
        "interests": [
            "Mathematical Logic",
            "Artificial Intelligence",
            "Knowledge Representation and Reasoning"
        ],
        "npubs": 30
    },
    "Stefan Szeider": {
        "citedby": {
            "2017-05-01": 2527,
            "2017-05-13": 2530
        },
        "email": "@szeider.net",
        "hindex": 30,
        "hindex5y": 23,
        "i10index": 65,
        "i10index5y": 55,
        "interests": [
            "Algorithms",
            "Complexity",
            "Satisfiability",
            "Parameterized Complexity"
        ],
        "npubs": 158
    },
    "Stephen Chestnut": {
        "citedby": {
            "2017-05-01": 63,
            "2017-05-13": 65
        },
        "email": "@ifor.math.ethz.ch",
        "hindex": 5,
        "hindex5y": 4,
        "i10index": 1,
        "i10index5y": 0,
        "interests": [
            "approximation algorithms",
            "streaming",
            "optimization",
            "probability",
            "combinatorics"
        ],
        "npubs": 18
    },
    "Stijn Vansummeren": {
        "affiliation": "Université Libre de Bruxelles",
        "citedby": {
            "2017-05-01": 1343,
            "2017-05-13": 1348
        },
        "email": "@ulb.ac.be",
        "hindex": 18,
        "hindex5y": 15,
        "i10index": 31,
        "i10index5y": 25,
        "interests": [
            "Database Theory",
            "Database Systems",
            "Semantic Web",
            "Theoretical Computer Science"
        ],
        "npubs": 70
    },
    "Tarun Kathuria": "",
    "Thomas Schwentick": {
        "affiliation": "Universitt Dortmund",
        "citedby": {
            "2017-05-01": 4968,
            "2017-05-13": 4994
        },
        "email": "@udo.edu",
        "hindex": 38,
        "hindex5y": 24,
        "i10index": 78,
        "i10index5y": 50,
        "interests": [
            "Theoretical Computer Science"
        ],
        "npubs": 212
    },
    "Ting Deng": {
        "affiliation": "Beihang University",
        "citedby": {
            "2017-05-01": 309,
            "2017-05-13": 310
        },
        "email": "@act.buaa.edu.cn",
        "hindex": 10,
        "hindex5y": 8,
        "i10index": 10,
        "i10index5y": 7,
        "interests": [],
        "npubs": 26
    },
    "Tyler Mayer": {
        "citedby": {
            "2018-01-29": 2
        },
        "email": "@stonybrook.edu",
        "hindex": 1,
        "hindex5y": 1,
        "i10index": 0,
        "i10index5y": 0,
        "interests": [
            "Computer Sciene"
        ],
        "npubs": 4
    },
    "Vladimir Braverman": {
        "citedby": {
            "2017-05-01": 447,
            "2017-05-13": 451
        },
        "email": "@cs.jhu.edu",
        "hindex": 13,
        "hindex5y": 12,
        "i10index": 15,
        "i10index5y": 14,
        "interests": [
            "Algorithms"
        ],
        "npubs": 54
    },
    "Vladimir Podolskii": {
        "citedby": {
            "2017-05-01": 186,
            "2017-05-13": 192
        },
        "email": "@mi.ras.ru",
        "hindex": 7,
        "hindex5y": 7,
        "i10index": 5,
        "i10index5y": 3,
        "interests": [
            "Computational Complexity"
        ],
        "npubs": 33
    },
    "Vladislav Ryzhikov": {
        "citedby": {
            "2017-05-01": 336,
            "2017-05-13": 335
        },
        "email": "@inf.unibz.it",
        "hindex": 11,
        "hindex5y": 10,
        "i10index": 12,
        "i10index5y": 10,
        "interests": [
            "Knowledge Representation and Reasoning",
            "Temporal and Spatial Data",
            "Description Logics",
            "Temporal Logics",
            "Conceptual Modelling"
        ],
        "npubs": 42
    },
    "Wenfei Fan": {
        "citedby": {
            "2017-05-01": 8134,
            "2017-05-13": 8176
        },
        "email": "@inf.ed.ac.uk",
        "hindex": 49,
        "hindex5y": 32,
        "i10index": 104,
        "i10index5y": 78,
        "interests": [
            "databases"
        ],
        "npubs": 188
    },
    "Wenjie Zhang": {
        "citedby": {
            "2017-05-01": 1758,
            "2017-05-13": 1772
        },
        "email": "@cse.unsw.edu.au",
        "hindex": 20,
        "hindex5y": 19,
        "i10index": 44,
        "i10index5y": 43,
        "interests": [
            "database",
            "spatial database",
            "uncertain data",
            "graph database",
            "data stream"
        ],
        "npubs": 112
    },
    "Xiao Hu": "",
    "Xuemin Lin": {
        "citedby": {
            "2017-05-01": 8896,
            "2017-05-13": 8933
        },
        "email": "@cse.unsw.edu.au",
        "hindex": 45,
        "hindex5y": 38,
        "i10index": 144,
        "i10index5y": 115,
        "interests": [
            "Graph",
            "Spatial-Temporal",
            "String",
            "Uncertain Data"
        ],
        "npubs": 274
    },
    "Yaacov Y. Weiss": {
        "citedby": {
            "2017-05-01": 477,
            "2017-05-13": 475
        },
        "email": "@ldeo.columbia.edu",
        "hindex": 10,
        "hindex5y": 10,
        "i10index": 10,
        "i10index5y": 10,
        "interests": [],
        "npubs": 13
    },
    "Yi Cui": {
        "citedby": {
            "2017-05-01": 1,
            "2017-05-13": 1
        },
        "email": "@cse.tamu.edu",
        "hindex": 1,
        "hindex5y": 1,
        "i10index": 0,
        "i10index5y": 0,
        "interests": [
            "Web Crawling",
            "Network Measurement",
            "Graph Mining"
        ],
        "npubs": 2
    },
    "Ying3 Zhang": {
        "citedby": {
            "2017-05-01": 1595,
            "2017-05-13": 1600
        },
        "email": "@uts.edu.au",
        "hindex": 18,
        "hindex5y": 17,
        "i10index": 37,
        "i10index5y": 34,
        "interests": [
            "Graph and social networks",
            "Spatial Database",
            "High dimensional data"
        ],
        "npubs": 82
    },
    "Yufei Tao": {
        "affiliation": "Chinese University of Hong Kong",
        "citedby": {
            "2017-07-30": 15141,
            "2017-08-13": 15197
        },
        "email": "@cse.cuhk.edu.hk",
        "hindex": 61,
        "hindex5y": 47,
        "i10index": 108,
        "i10index5y": 94,
        "interests": [
            "Databases"
        ],
        "npubs": 210
    },
    "Zengfeng Huang": {
        "citedby": {
            "2017-05-01": 173,
            "2017-05-13": 174
        },
        "email": "@unsw.edu.au",
        "hindex": 6,
        "hindex5y": 6,
        "i10index": 5,
        "i10index5y": 5,
        "interests": [
            "Theory"
        ],
        "npubs": 12
    },
    "Zhengyu Wang": ""
}
