# Supplementary material for: A survey of accepted authors in computer systems conferences
Source: PeerJ Comput Sci. 2020 Sep 28;6:e299. doi: 10.7717/peerj-cs.299 (PMC7924675; doi:10.7717/peerj-cs.299)
Supplement: Supplemental Information 2 — This is a snapshot of the github repository that includes the data and source code required to reproduce this paper (except for confidential survey data). The snapshot represents commit 6663a253f1ac4dc351a78ccc74c0de80c7cc06ad of http://github.com/eitanf/sysconf. The most pertinent article files are under pubs/diversity-survey/. [file peerj-cs-06-299-s002.bz2 › sysconf/data/authors/SYSTOR.json]

{
    "Abhishek Chandra": {
        "affiliation": "University of Minnesota Twin Cities",
        "citedby": {
            "2017-05-05": 2901,
            "2017-05-18": 2910,
            "2017-05-21": 2912
        },
        "email": "@umn.edu",
        "hindex": 23,
        "hindex5y": 19,
        "i10index": 41,
        "i10index5y": 36,
        "interests": [
            "Distributed Systems",
            "Operating Systems"
        ],
        "npubs": 133
    },
    "Alejandro Russo": {
        "affiliation": "Chalmers University of Technology",
        "citedby": {
            "2017-05-05": 1380,
            "2017-05-21": 1385
        },
        "email": "@chalmers.se",
        "hindex": 22,
        "hindex5y": 20,
        "i10index": 31,
        "i10index5y": 29,
        "interests": [
            "Information-flow security",
            "functional programming",
            "language-based security"
        ],
        "npubs": 49
    },
    "Anahita Shayesteh": "",
    "Animesh Trivedi": {
        "affiliation": "IBM Research, Zurich",
        "citedby": {
            "2018-01-31": 146
        },
        "email": "@zurich.ibm.com",
        "hindex": 7,
        "hindex5y": 7,
        "i10index": 7,
        "i10index5y": 6,
        "interests": [
            "Distributed Systems",
            "Networking",
            "Storage",
            "Operating Systems",
            "Systems"
        ],
        "npubs": 26
    },
    "Anselm Busse": "",
    "Aviad Zuck": "",
    "Bernard Metzler": "",
    "Bernard Wong": "",
    "Bianca Schroeder": {
        "affiliation": "University of Toronto",
        "citedby": {
            "2017-05-05": 5041,
            "2017-05-21": 5082
        },
        "email": "@cs.cmu.edu",
        "hindex": 25,
        "hindex5y": 20,
        "i10index": 34,
        "i10index5y": 27,
        "interests": [
            "Computer Systems"
        ],
        "npubs": 104
    },
    "Cezary Dubnicki": {
        "affiliation": "9 Lives Data",
        "citedby": {
            "2017-05-05": 3496,
            "2017-05-21": 3515
        },
        "email": "@9livesdata.com",
        "hindex": 27,
        "hindex5y": 14,
        "i10index": 41,
        "i10index5y": 18,
        "interests": [
            "storage",
            "file systems",
            "scalable systems",
            "deduplication",
            "software development"
        ],
        "npubs": 75
    },
    "Changho Choi": "",
    "Charlie Mei": "",
    "Chunghan Lee": {
        "affiliation": "Fujitsu Laboratories",
        "citedby": {
            "2017-05-05": 37,
            "2017-05-21": 37
        },
        "email": "@jp.fujitsu.com",
        "hindex": 2,
        "hindex5y": 2,
        "i10index": 1,
        "i10index5y": 1,
        "interests": [
            "Computer Network",
            "SDN",
            "NFV",
            "Distributed Systems"
        ],
        "npubs": 23
    },
    "Chunyi Liu": "",
    "Dan Wallach": {
        "affiliation": "Rice University",
        "citedby": {
            "2017-05-05": 10031,
            "2017-05-21": 10074
        },
        "email": "@cs.rice.edu",
        "hindex": 46,
        "hindex5y": 30,
        "i10index": 85,
        "i10index5y": 63,
        "interests": [
            "Computer Security"
        ],
        "npubs": 186
    },
    "Daniel Kats": "",
    "Daniel Lohmann": {
        "affiliation": "Friedrich-Alexander-Universität Erlangen-Nürnberg",
        "citedby": {
            "2017-05-05": 1882,
            "2017-05-21": 1892
        },
        "email": "@cs.fau.de",
        "hindex": 24,
        "hindex5y": 19,
        "i10index": 52,
        "i10index5y": 37,
        "interests": [
            "Computer Science"
        ],
        "npubs": 144
    },
    "Danny Dolev": {
        "affiliation": "Hebrew University",
        "citedby": {
            "2017-05-05": 20256,
            "2017-05-21": 20322
        },
        "email": "@mail.huji.ac.il",
        "hindex": 61,
        "hindex5y": 27,
        "i10index": 172,
        "i10index5y": 71,
        "interests": [
            "Distributed Computing",
            "Fault Tolerance",
            "Networking",
            "Security"
        ],
        "npubs": 321
    },
    "Danny Raz": {
        "affiliation": "Technion",
        "citedby": {
            "2017-05-05": 5565,
            "2017-05-21": 5576
        },
        "email": "@cs.technion.ac.il",
        "hindex": 34,
        "hindex5y": 23,
        "i10index": 71,
        "i10index5y": 42,
        "interests": [
            "Networking",
            "Cloud Computing",
            "Network Management"
        ],
        "npubs": 189
    },
    "Donald E. Porter": {
        "affiliation": "The University of North Carolina at Chapel Hill",
        "citedby": {
            "2017-05-05": 997,
            "2017-05-21": 1009
        },
        "email": "@cs.unc.edu",
        "hindex": 15,
        "hindex5y": 12,
        "i10index": 17,
        "i10index5y": 14,
        "interests": [
            "Operating Systems",
            "Architecture",
            "Security",
            "Programming Languages"
        ],
        "npubs": 59
    },
    "Dorian Burihabwa": {
        "affiliation": "University of Neuchatel, Switzerland",
        "citedby": {
            "2018-01-31": 6
        },
        "email": "@unine.ch",
        "hindex": 2,
        "hindex5y": 2,
        "i10index": 0,
        "i10index5y": 0,
        "interests": [],
        "npubs": 6
    },
    "Dror Feitelson": {
        "affiliation": "Hebrew University",
        "citedby": {
            "2017-05-05": 10638,
            "2017-05-21": 10691
        },
        "email": "@cs.huji.ac.il",
        "hindex": 50,
        "hindex5y": 30,
        "i10index": 116,
        "i10index5y": 69,
        "interests": [
            "Workload modeling",
            "Performance evaluation",
            "Scheduling",
            "Empirical software engineering"
        ],
        "npubs": 219
    },
    "Dushyanth Narayanan": {
        "affiliation": "Microsoft Research in Cambridge",
        "citedby": {
            "2017-05-05": 3664,
            "2017-05-21": 3681
        },
        "email": "@microsoft.com",
        "hindex": 23,
        "hindex5y": 18,
        "i10index": 30,
        "i10index5y": 23,
        "interests": [],
        "npubs": 66
    },
    "Edward Bortnikov": {
        "affiliation": "Yahoo Research, Haifa",
        "citedby": {
            "2017-02-26": 319,
            "2017-03-09": 319,
            "2017-05-05": 337,
            "2017-05-21": 339
        },
        "email": "@yahoo-inc.com",
        "hindex": 9,
        "hindex5y": 7,
        "i10index": 6,
        "i10index5y": 6,
        "interests": [
            "Distributed Computing",
            "Systems",
            "Big Data",
            "Search"
        ],
        "npubs": 44
    },
    "Evangelia Kalyvianaki": {
        "affiliation": "City University of London",
        "citedby": {
            "2017-05-05": 576,
            "2017-05-21": 586
        },
        "email": "@city.ac.uk",
        "hindex": 10,
        "hindex5y": 9,
        "i10index": 10,
        "i10index5y": 8,
        "interests": [],
        "npubs": 24
    },
    "Eyal de Lara": {
        "affiliation": "University of Toronto",
        "citedby": {
            "2017-05-05": 4787,
            "2017-05-21": 4808
        },
        "email": "@cs.toronto.edu",
        "hindex": 34,
        "hindex5y": 28,
        "i10index": 59,
        "i10index5y": 43,
        "interests": [
            "Mobile computing",
            "cloud computing"
        ],
        "npubs": 108
    },
    "Fan Ni": {
        "affiliation": "University of Texas at Arlington",
        "citedby": {
            "2018-01-31": 23
        },
        "email": "@mavs.uta.edu",
        "hindex": 3,
        "hindex5y": 3,
        "i10index": 1,
        "i10index5y": 1,
        "interests": [
            "Storage systems",
            "KV stores",
            "File systems",
            "Computer architecture"
        ],
        "npubs": 11
    },
    "Francisco Maia": {
        "affiliation": "INESC TEC & University of Minho",
        "citedby": {
            "2017-05-05": 91,
            "2017-05-21": 93
        },
        "email": "@di.uminho.pt",
        "hindex": 5,
        "hindex5y": 5,
        "i10index": 3,
        "i10index5y": 1,
        "interests": [
            "Distributed Systems",
            "Cloud Computing",
            "Dependability"
        ],
        "npubs": 24
    },
    "Frank Bellosa": {
        "affiliation": "Karlsruhe Institute of Technology",
        "citedby": {
            "2017-05-05": 2200,
            "2017-05-21": 2211
        },
        "email": "@kit.edu",
        "hindex": 20,
        "hindex5y": 16,
        "i10index": 30,
        "i10index5y": 19,
        "interests": [
            "Operating Systems",
            "Power Management",
            "Virtualization"
        ],
        "npubs": 71
    },
    "Gala Yadgar": {
        "affiliation": "Technion",
        "citedby": {
            "2018-01-09": 209
        },
        "email": "@cs.technion.ac.il",
        "hindex": 6,
        "hindex5y": 6,
        "i10index": 5,
        "i10index5y": 4,
        "interests": [
            "Storage systems"
        ],
        "npubs": 15
    },
    "Gilles Muller": {
        "affiliation": "INRIA",
        "citedby": {
            "2017-05-05": 4466,
            "2017-05-21": 4480
        },
        "email": "@lip6.fr",
        "hindex": 34,
        "hindex5y": 18,
        "i10index": 84,
        "i10index5y": 36,
        "interests": [
            "Operating Systems",
            "Programming Languages",
            "Fault Tolerance"
        ],
        "npubs": 207
    },
    "Hakim Weatherspoon": {
        "affiliation": "Cornell University",
        "citedby": {
            "2017-05-05": 6806,
            "2017-05-21": 6826
        },
        "email": "@cs.cornell.edu",
        "hindex": 24,
        "hindex5y": 18,
        "i10index": 42,
        "i10index5y": 32,
        "interests": [
            "Distributed Systems",
            "data center networks",
            "cloud computing",
            "cloud storage",
            "Peer to peer systems"
        ],
        "npubs": 95
    },
    "Harry Huan Li": "",
    "Helen H. W. Chan": {
        "affiliation": "The Chinese University of Hong Kong",
        "citedby": {
            "2017-05-05": 16,
            "2017-05-21": 17
        },
        "email": "@cse.cuhk.edu.hk",
        "hindex": 1,
        "hindex5y": 1,
        "i10index": 1,
        "i10index5y": 1,
        "interests": [
            "Flash-based Storage",
            "Erasure-coded Storage"
        ],
        "npubs": 3
    },
    "Helge Parzyjegla": "",
    "Hiroshi Endo": "",
    "Hugues Mercier": "",
    "Ioannis Koltsidas": "",
    "Iqbal Mohomed": {
        "affiliation": "Samsung Research",
        "citedby": {
            "2017-05-05": 617,
            "2017-05-21": 622
        },
        "email": "@cs.toronto.edu",
        "hindex": 13,
        "hindex5y": 12,
        "i10index": 14,
        "i10index5y": 13,
        "interests": [],
        "npubs": 42
    },
    "Itai Segall": {
        "affiliation": "Nokia Bell Labs",
        "citedby": {
            "2017-05-05": 368,
            "2017-05-21": 372
        },
        "email": "@alcatel-lucent.com",
        "hindex": 11,
        "hindex5y": 10,
        "i10index": 13,
        "i10index5y": 10,
        "interests": [
            "Software Quality",
            "Cloud Computing"
        ],
        "npubs": 54
    },
    "James Gleeson": "",
    "Jens Kehne": "",
    "Jingpei Yang": {
        "affiliation": "Samsung Semiconductor",
        "citedby": {
            "2017-05-05": 137,
            "2017-05-21": 139
        },
        "email": "@soe.ucsc.edu",
        "hindex": 5,
        "hindex5y": 5,
        "i10index": 4,
        "i10index5y": 4,
        "interests": [
            "File and Storage Systems",
            "Performance Architecture",
            "Datacenter Solutions"
        ],
        "npubs": 12
    },
    "Joao Paulo": {
        "affiliation": "INESC TEC & University of Minho",
        "citedby": {
            "2017-05-05": 104,
            "2017-05-21": 105
        },
        "email": "@di.uminho.pt",
        "hindex": 3,
        "hindex5y": 3,
        "i10index": 2,
        "i10index5y": 2,
        "interests": [
            "Distributed Systems",
            "Storage Systems",
            "Deduplication",
            "Virtualization",
            "Dependability"
        ],
        "npubs": 13
    },
    "Jon Weissman": {
        "affiliation": "University of Minnesota Twin Cities",
        "citedby": {
            "2017-05-05": 2331,
            "2017-05-21": 2343
        },
        "email": "@cs.umn.edu",
        "hindex": 28,
        "hindex5y": 16,
        "i10index": 63,
        "i10index5y": 27,
        "interests": [
            "Distributed systems"
        ],
        "npubs": 162
    },
    "Jonas Pfefferle": "",
    "Jonathan Metter": "",
    "Kornilios Kourtis": {
        "affiliation": "IBM Research, Zurich",
        "citedby": {
            "2017-05-05": 1274,
            "2017-05-21": 1282
        },
        "email": "@zurich.ibm.com",
        "hindex": 11,
        "hindex5y": 11,
        "i10index": 11,
        "i10index5y": 11,
        "interests": [
            "Operating Systems",
            "Parallel Programming",
            "Performance Optimization"
        ],
        "npubs": 30
    },
    "Kun-Lin Chou": "",
    "Kwangsung Oh": {
        "affiliation": "University of Minnesota Twin Cities",
        "citedby": {
            "2017-05-05": 24,
            "2017-05-21": 24
        },
        "email": "@cs.umn.edu",
        "hindex": 2,
        "hindex5y": 2,
        "i10index": 1,
        "i10index5y": 1,
        "interests": [
            "Distributed System",
            "Storage System",
            "Cloud Computing"
        ],
        "npubs": 3
    },
    "Larry Rudolph": {
        "affiliation": "Two Sigma Investments",
        "citedby": {
            "2017-05-05": 9710,
            "2017-05-21": 9744
        },
        "email": "@csail.MIT.edu",
        "hindex": 45,
        "hindex5y": 23,
        "i10index": 80,
        "i10index5y": 34,
        "interests": [
            "parallel processing",
            "schedulers",
            "architecture",
            "mobile",
            "virtualization"
        ],
        "npubs": 223
    },
    "Li-Pin Chang": {
        "affiliation": "National Chiao-Tung University",
        "citedby": {
            "2017-05-05": 2324,
            "2017-05-21": 2329
        },
        "email": "@cs.nctu.edu.tw",
        "hindex": 18,
        "hindex5y": 15,
        "i10index": 21,
        "i10index5y": 17,
        "interests": [
            "Storage systems",
            "file systems",
            "embedded systems"
        ],
        "npubs": 69
    },
    "Maayan Goldstein": {
        "affiliation": "Nokia Bell Labs",
        "citedby": {
            "2017-05-05": 127,
            "2017-05-21": 128
        },
        "email": "@nokia.com",
        "hindex": 6,
        "hindex5y": 5,
        "i10index": 5,
        "i10index5y": 1,
        "interests": [],
        "npubs": 29
    },
    "Mahadev Satyanarayanan": {
        "affiliation": "Carnegie Mellon University",
        "citedby": {
            "2017-05-05": 26601,
            "2017-05-21": 26682
        },
        "email": "@cs.cmu.edu",
        "hindex": 68,
        "hindex5y": 43,
        "i10index": 162,
        "i10index5y": 98,
        "interests": [
            "edge computing",
            "mobile computing",
            "Internet of Things",
            "pervasive computing",
            "distributed systems"
        ],
        "npubs": 318
    },
    "Marc Rittinghaus": "",
    "Margo Seltzer": {
        "affiliation": "Harvard",
        "citedby": {
            "2017-05-05": 11696,
            "2017-05-21": 11825
        },
        "email": "@eecs.harvard.edu",
        "hindex": 55,
        "hindex5y": 34,
        "i10index": 127,
        "i10index5y": 79,
        "interests": [
            "Systems of all sorts",
            "healthcare informatics"
        ],
        "npubs": 260
    },
    "Mariko Sugawara": "",
    "Marius Hillenbrand": {
        "affiliation": "Karlsruhe Institute of Technology",
        "citedby": {
            "2017-05-05": 263,
            "2017-05-21": 268
        },
        "email": "@kit.edu",
        "hindex": 7,
        "hindex5y": 7,
        "i10index": 7,
        "i10index5y": 7,
        "interests": [
            "Operating Systems",
            "High-Performance Computing"
        ],
        "npubs": 12
    },
    "Martin Merkel": "",
    "Mathias Gottschlag": {
        "affiliation": "Karlsruhe Institute of Technology",
        "citedby": {
            "2017-05-05": 22,
            "2017-05-21": 22
        },
        "email": "@kit.edu",
        "hindex": 1,
        "hindex5y": 1,
        "i10index": 1,
        "i10index5y": 1,
        "interests": [],
        "npubs": 3
    },
    "Matt M. T. Yiu": "",
    "Mema Roussopoulos": {
        "affiliation": "University of Athens",
        "citedby": {
            "2017-05-05": 2592,
            "2017-05-21": 2596
        },
        "email": "@di.uoa.gr",
        "hindex": 22,
        "hindex5y": 16,
        "i10index": 31,
        "i10index5y": 18,
        "interests": [
            "distributed systems",
            "networking",
            "mobile computing",
            "digital preservation",
            "cloud computing"
        ],
        "npubs": 82
    },
    "Nadav Amit": {
        "affiliation": "VMware",
        "citedby": {
            "2017-05-05": 308,
            "2017-05-21": 310
        },
        "email": "@vmware.com",
        "hindex": 6,
        "hindex5y": 6,
        "i10index": 5,
        "i10index5y": 5,
        "interests": [
            "Operating Systems",
            "Virtualization"
        ],
        "npubs": 14
    },
    "Naoto Fukumoto": {
        "affiliation": "Fujitsu Laboratories",
        "citedby": {
            "2017-05-05": 26,
            "2017-05-21": 26
        },
        "email": "@jp.fujitsu.com",
        "hindex": 3,
        "hindex5y": 2,
        "i10index": 0,
        "i10index5y": 0,
        "interests": [
            "Parallel computing",
            "program tuning",
            "memory architecture"
        ],
        "npubs": 24
    },
    "Nikolas Ioannou": {
        "affiliation": "IBM Research, Zurich",
        "citedby": {
            "2017-05-05": 148,
            "2017-05-21": 148
        },
        "email": "@zurich.ibm.com",
        "hindex": 6,
        "hindex5y": 6,
        "i10index": 5,
        "i10index5y": 4,
        "interests": [
            "Storage Systems",
            "Computer Architecture"
        ],
        "npubs": 44
    },
    "Nisha Talagala": "",
    "Nuno Preguica": {
        "affiliation": "Universidade Nova de Lisboa",
        "citedby": {
            "2017-05-05": 1898,
            "2017-05-21": 1909
        },
        "email": "@fct.unl.pt",
        "hindex": 20,
        "hindex5y": 16,
        "i10index": 40,
        "i10index5y": 26,
        "interests": [
            "Distributed Systems",
            "Data Management"
        ],
        "npubs": 130
    },
    "Panayiotis Petrides": {
        "affiliation": "University of Cyprus",
        "citedby": {
            "2017-05-05": 33,
            "2017-05-21": 33
        },
        "email": "@cs.ucy.ac.cy",
        "hindex": 3,
        "hindex5y": 3,
        "i10index": 1,
        "i10index5y": 1,
        "interests": [
            "Computer architecture",
            "computer science"
        ],
        "npubs": 10
    },
    "Pascal Felber": {
        "affiliation": "University of Neuchatel, Switzerland",
        "citedby": {
            "2017-05-05": 10767,
            "2017-05-21": 10812
        },
        "email": "@unine.ch",
        "hindex": 43,
        "hindex5y": 27,
        "i10index": 106,
        "i10index5y": 67,
        "interests": [
            "Distributed Systems",
            "Dependability",
            "Concurrent Programming"
        ],
        "npubs": 322
    },
    "Patrick P. C. Lee": {
        "affiliation": "The Chinese University of Hong Kong",
        "citedby": {
            "2017-05-05": 2755,
            "2017-05-21": 2788
        },
        "email": "@cse.cuhk.edu.hk",
        "hindex": 26,
        "hindex5y": 26,
        "i10index": 49,
        "i10index5y": 48,
        "interests": [
            "storage systems",
            "networks",
            "distributed systems",
            "dependability"
        ],
        "npubs": 115
    },
    "Patrick Stuedi": {
        "affiliation": "Zurich Research Laboratory, IBM",
        "citedby": {
            "2017-05-05": 669,
            "2017-05-21": 672
        },
        "email": "@zurich.ibm.com",
        "hindex": 14,
        "hindex5y": 11,
        "i10index": 18,
        "i10index5y": 14,
        "interests": [
            "Systems",
            "Networking",
            "Distributed Systems",
            "Operating Systems"
        ],
        "npubs": 54
    },
    "Pedro Trancoso": {
        "affiliation": "University of Cyprus",
        "citedby": {
            "2017-05-05": 1066,
            "2017-05-21": 1066
        },
        "email": "@cs.ucy.ac.cy",
        "hindex": 17,
        "hindex5y": 12,
        "i10index": 27,
        "i10index5y": 16,
        "interests": [
            "Computer Architecture",
            "Many-core Processors",
            "Near-Memory Computing",
            "Approximate Computing",
            "Reversible Computing."
        ],
        "npubs": 97
    },
    "Peter Desnoyers": {
        "affiliation": "Northeastern University",
        "citedby": {
            "2017-05-05": 1616,
            "2017-05-21": 1625
        },
        "email": "@ccs.neu.edu",
        "hindex": 19,
        "hindex5y": 19,
        "i10index": 21,
        "i10index5y": 20,
        "interests": [
            "Operating Systems",
            "Storage"
        ],
        "npubs": 50
    },
    "Philip Shilane": {
        "affiliation": "EMC",
        "citedby": {
            "2017-05-05": 3644,
            "2017-05-21": 3668
        },
        "email": "@emc.com",
        "hindex": 21,
        "hindex5y": 20,
        "i10index": 24,
        "i10index5y": 23,
        "interests": [
            "File Systems",
            "Storage",
            "Deduplication",
            "3D Shape Retrieval",
            "Computer Graphics"
        ],
        "npubs": 80
    },
    "Rajinikanth Pandurangan": "",
    "Reinhardt Karnapke": "",
    "Rogério Pontes": {
        "affiliation": "INESC TEC & University of Minho",
        "citedby": {
            "2017-05-05": 1,
            "2017-05-21": 1
        },
        "email": "@inesctec.pt",
        "hindex": 1,
        "hindex5y": 1,
        "i10index": 0,
        "i10index5y": 0,
        "interests": [
            "Computer Science"
        ],
        "npubs": 2
    },
    "Rui Oliveira": {
        "affiliation": "INESC TEC & University of Minho",
        "citedby": {
            "2017-03-27": 1241,
            "2017-04-22": 1250,
            "2017-06-01": 1267
        },
        "email": "@di.uminho.pt",
        "hindex": 19,
        "hindex5y": 11,
        "i10index": 36,
        "i10index5y": 14,
        "interests": [
            "Distributed Systems",
            "Dependability",
            "Cloud Computing",
            "Large Scale Data Management"
        ],
        "npubs": 116
    },
    "Rukma Ameet Talwadker": "",
    "Sam H. Noh": {
        "affiliation": "UNIST",
        "citedby": {
            "2017-05-05": 3569,
            "2017-05-21": 3583
        },
        "email": "@unist.ac.kr",
        "hindex": 24,
        "hindex5y": 18,
        "i10index": 40,
        "i10index5y": 28,
        "interests": [
            "Systems Software",
            "Operating Systems",
            "File Systems",
            "Storage Systems"
        ],
        "npubs": 264
    },
    "Sheng-Min Huang": "",
    "Simon Peter": {
        "affiliation": "University of Texas at Austin",
        "citedby": {
            "2017-03-22": 1343,
            "2017-06-13": 1425
        },
        "email": "@cs.washington.edu",
        "hindex": 12,
        "hindex5y": 12,
        "i10index": 13,
        "i10index5y": 12,
        "interests": [
            "Operating Systems",
            "Networks"
        ],
        "npubs": 39
    },
    "Sivan Toledo": "",
    "Song Jiang": {
        "affiliation": "University of Texas at Arlington",
        "citedby": {
            "2017-05-05": 3201,
            "2017-05-21": 3225
        },
        "email": "@uta.edu",
        "hindex": 30,
        "hindex5y": 24,
        "i10index": 45,
        "i10index5y": 38,
        "interests": [
            "File and storage system",
            "high-performance system",
            "operating syste",
            "m"
        ],
        "npubs": 86
    },
    "Stanislav Spassov": "",
    "Stefan Saroiu": {
        "affiliation": "Microsoft Research",
        "citedby": {
            "2017-05-05": 12224,
            "2017-05-21": 12274
        },
        "email": "@microsoft.com",
        "hindex": 34,
        "hindex5y": 27,
        "i10index": 54,
        "i10index5y": 44,
        "interests": [
            "Mobile computing",
            "Security",
            "Distributed Systems",
            "Operating Systems",
            "Networking"
        ],
        "npubs": 101
    },
    "Tatsuma Matsuki": "",
    "Tatsuo Kumano": "",
    "Thomas R. Gross": {
        "affiliation": "ETH, Zurich",
        "citedby": {
            "2017-05-05": 1635,
            "2017-05-21": 1638
        },
        "email": "@tomgross.net",
        "hindex": 20,
        "hindex5y": 11,
        "i10index": 38,
        "i10index5y": 13,
        "interests": [
            "Human-Centred Computing",
            "HCI",
            "CSCW",
            "UbiComp"
        ],
        "npubs": 246
    },
    "Valerio Schiavoni": {
        "affiliation": "University of Neuchatel, Switzerland",
        "citedby": {
            "2017-05-05": 461,
            "2017-05-21": 465
        },
        "email": "@unine.ch",
        "hindex": 8,
        "hindex5y": 8,
        "i10index": 7,
        "i10index5y": 6,
        "interests": [
            "Computer Science",
            "distributed systems"
        ],
        "npubs": 35
    },
    "Vijay Balakrishnan": "",
    "Xiao Zhang": {
        "citedby": {
            "2018-01-31": 334
        },
        "email": "@nwpu.edu.cn",
        "hindex": 8,
        "hindex5y": 6,
        "i10index": 8,
        "i10index5y": 5,
        "interests": [
            "Parallel Computing",
            "Cloud Computing",
            "Storage Systems",
            "Cloud Storage"
        ],
        "npubs": 80
    },
    "Xingbo Wu": {
        "affiliation": "University of Texas at Arlington",
        "citedby": {
            "2017-05-05": 36,
            "2017-05-21": 37
        },
        "email": "@mavs.uta.edu",
        "hindex": 2,
        "hindex5y": 2,
        "i10index": 1,
        "i10index5y": 1,
        "interests": [
            "Computer Systems"
        ],
        "npubs": 5
    },
    "Yoav Tock": "",
    "Yuval Cassuto": {
        "affiliation": "Technion",
        "citedby": {
            "2017-05-05": 817,
            "2017-05-21": 833
        },
        "email": "@ee.technion.ac.il",
        "hindex": 14,
        "hindex5y": 13,
        "i10index": 26,
        "i10index5y": 22,
        "interests": [
            "Coding theory",
            "data storage and memory",
            "communications",
            "data networking"
        ],
        "npubs": 89
    },
    "Zvika Guz": ""
}
