# Supplementary material for: A survey of accepted authors in computer systems conferences
Source: PeerJ Comput Sci. 2020 Sep 28;6:e299. doi: 10.7717/peerj-cs.299 (PMC7924675; doi:10.7717/peerj-cs.299)
Supplement: Supplemental Information 2 — This is a snapshot of the github repository that includes the data and source code required to reproduce this paper (except for confidential survey data). The snapshot represents commit 6663a253f1ac4dc351a78ccc74c0de80c7cc06ad of http://github.com/eitanf/sysconf. The most pertinent article files are under pubs/diversity-survey/. [file peerj-cs-06-299-s002.bz2 › sysconf/data/authors/SIGMETRICS.json]

{
    "Abdullah Giray Yaglikci": {
        "affiliation": "Carnegie Mellon University",
        "citedby": {
            "2017-05-10": 2,
            "2017-06-05": 3
        },
        "email": "@andrew.cmu.edu",
        "hindex": 1,
        "hindex5y": 1,
        "i10index": 0,
        "i10index5y": 0,
        "interests": [
            "Computer Architecture",
            "Memory Architecture",
            "Power Aware Design",
            "Reliability"
        ],
        "npubs": 2
    },
    "Abhijith Kashyap": "",
    "Abhishek Chandra": {
        "affiliation": "University of Minnesota, USA",
        "citedby": {
            "2017-05-05": 2901,
            "2017-05-18": 2910,
            "2017-05-21": 2912
        },
        "email": "@umn.edu",
        "hindex": 23,
        "hindex5y": 19,
        "i10index": 40,
        "i10index5y": 35,
        "interests": [
            "Distributed Systems",
            "Operating Systems"
        ],
        "npubs": 133
    },
    "Adam Wierman": {
        "affiliation": "California Institute of Technology",
        "citedby": {
            "2017-05-09": 4323,
            "2017-06-05": 4411
        },
        "email": "@caltech.edu",
        "hindex": 35,
        "hindex5y": 28,
        "i10index": 61,
        "i10index5y": 57,
        "interests": [
            "Data Centers",
            "Online Algorithms",
            "Stochastic Networks",
            "Electricity Markets",
            "Network Economics"
        ],
        "npubs": 98
    },
    "Aditya Agrawal": {
        "affiliation": "NVIDIA",
        "citedby": {
            "2017-05-10": 145,
            "2017-06-05": 152
        },
        "email": "@illinois.edu",
        "hindex": 4,
        "hindex5y": 4,
        "i10index": 4,
        "i10index5y": 4,
        "interests": [
            "Computer Architecture"
        ],
        "npubs": 13
    },
    "Alan Mislove": {
        "affiliation": "Northeastern University",
        "citedby": {
            "2017-05-09": 9142,
            "2017-06-05": 9243
        },
        "email": "@ccs.neu.edu",
        "hindex": 33,
        "hindex5y": 28,
        "i10index": 49,
        "i10index5y": 44,
        "interests": [
            "Computer systems",
            "Social networks",
            "Networking",
            "Measurement"
        ],
        "npubs": 86
    },
    "Alan Quach": "",
    "Alexandre Proutiere": {
        "affiliation": "KTH Royal Institute of Technology",
        "citedby": {
            "2017-05-09": 4542,
            "2017-06-05": 4567
        },
        "email": "@kth.se",
        "hindex": 36,
        "hindex5y": 25,
        "i10index": 76,
        "i10index5y": 68,
        "interests": [
            "Communication",
            "probability",
            "learning",
            "optimisation"
        ],
        "npubs": 167
    },
    "Anshul Gandhi": {
        "affiliation": "Stony Brook University",
        "citedby": {
            "2017-05-10": 1372,
            "2017-06-05": 1396
        },
        "email": "@cs.stonybrook.edu",
        "hindex": 15,
        "hindex5y": 15,
        "i10index": 19,
        "i10index5y": 18,
        "interests": [
            "Performance Modeling",
            "Power Management"
        ],
        "npubs": 56
    },
    "Anwar Walid": "",
    "Ari B. Hayes": {
        "citedby": {
            "2018-02-07": 21
        },
        "email": "@cs.rutgers.edu",
        "hindex": 2,
        "hindex5y": 2,
        "i10index": 1,
        "i10index5y": 1,
        "interests": [],
        "npubs": 6
    },
    "Aruna Balasubramanian": {
        "affiliation": "Stony Brook University",
        "citedby": {
            "2017-05-10": 5472,
            "2017-06-05": 5538
        },
        "email": "@cs.stonybrook.edu",
        "hindex": 15,
        "hindex5y": 15,
        "i10index": 21,
        "i10index5y": 19,
        "interests": [
            "Mobile Systems",
            "Networks",
            "Developing Regions",
            "Wearables"
        ],
        "npubs": 53
    },
    "Augustin Chaintreau": {
        "affiliation": "Columbia University",
        "citedby": {
            "2017-05-09": 6121,
            "2017-06-05": 6171
        },
        "email": "@cs.columbia.edu",
        "hindex": 30,
        "hindex5y": 26,
        "i10index": 39,
        "i10index5y": 33,
        "interests": [
            "Big Data",
            "Privacy",
            "Network Economics",
            "Randomized Algorithms"
        ],
        "npubs": 107
    },
    "Beichuan Zhang": {
        "affiliation": "University of Arizona",
        "citedby": {
            "2017-05-10": 5416,
            "2017-06-05": 5564
        },
        "email": "@cs.arizona.edu",
        "hindex": 31,
        "hindex5y": 26,
        "i10index": 50,
        "i10index5y": 38,
        "interests": [
            "Computer Networks"
        ],
        "npubs": 225
    },
    "Benny Van Houdt": {
        "affiliation": "University of Antwerp",
        "citedby": {
            "2017-05-09": 1291,
            "2017-06-05": 1306
        },
        "email": "@uantwerpen.be",
        "hindex": 20,
        "hindex5y": 14,
        "i10index": 47,
        "i10index5y": 20,
        "interests": [
            "Stochastic Models",
            "Performance Analysis",
            "Queuing Theory"
        ],
        "npubs": 183
    },
    "Berksan Serbetci": {
        "affiliation": "University of Twente",
        "citedby": {
            "2017-05-10": 7,
            "2017-06-05": 16
        },
        "email": "@utwente.nl",
        "hindex": 2,
        "hindex5y": 2,
        "i10index": 0,
        "i10index5y": 0,
        "interests": [
            "Network Coding",
            "Wireless Communication",
            "Wireless Networks",
            "Information Theory",
            "Communication Theory"
        ],
        "npubs": 5
    },
    "Bhuvan Urgaonkar": {
        "affiliation": "Pennsylvania State University",
        "citedby": {
            "2017-05-09": 5541,
            "2017-06-05": 5591
        },
        "email": "@cse.psu.edu",
        "hindex": 33,
        "hindex5y": 28,
        "i10index": 49,
        "i10index5y": 43,
        "interests": [
            "Cloud Computing",
            "Computer Systems",
            "Distributed Systems",
            "Performance Evaluation",
            "Sustainability"
        ],
        "npubs": 100
    },
    "Brandon Wang": {
        "affiliation": "University of Iowa",
        "citedby": {
            "2017-05-10": 96,
            "2017-06-05": 100
        },
        "email": "@pixar.com",
        "hindex": 4,
        "hindex5y": 4,
        "i10index": 4,
        "i10index5y": 4,
        "interests": [
            "Computer Graphics"
        ],
        "npubs": 11
    },
    "Carey Williamson": "",
    "Cathy Xia": {
        "affiliation": "Ohio State University",
        "citedby": {
            "2017-05-09": 1539,
            "2017-06-05": 1555
        },
        "email": "",
        "hindex": 21,
        "hindex5y": 14,
        "i10index": 41,
        "i10index5y": 25,
        "interests": [
            "Performance Modeling and Analysis",
            "Stochastic Processes",
            "Queueing",
            "Distributed Control"
        ],
        "npubs": 109
    },
    "Cheng Wang": "",
    "Cheng-Fu Chou": "",
    "Cheng-Zhong Xu": {
        "affiliation": "Chinese Academy of Science, Shenzhen Advanced Institute of Technology/Wayne State",
        "citedby": {
            "2017-05-09": 8460,
            "2017-06-05": 8553
        },
        "email": "@wayne.edu",
        "hindex": 42,
        "hindex5y": 32,
        "i10index": 156,
        "i10index5y": 102,
        "interests": [
            "Parallel and distributed computing",
            "cloud computing"
        ],
        "npubs": 2916
    },
    "Chris Gniady": {
        "affiliation": "University of Arizona",
        "citedby": {
            "2017-05-10": 841,
            "2017-06-05": 845
        },
        "email": "@cs.arizona.edu",
        "hindex": 15,
        "hindex5y": 12,
        "i10index": 17,
        "i10index5y": 13,
        "interests": [
            "Operating Systems",
            "Energy and Performance Optimizations"
        ],
        "npubs": 49
    },
    "Chuan Wu": {
        "affiliation": "The University of Hong Kong",
        "citedby": {
            "2017-05-10": 2884,
            "2017-06-05": 2926
        },
        "email": "@cs.hku.hk",
        "hindex": 31,
        "hindex5y": 26,
        "i10index": 63,
        "i10index5y": 57,
        "interests": [
            "cloud computing",
            "social networking",
            "P2P networks"
        ],
        "npubs": 137
    },
    "Dan Rubenstein": {
        "affiliation": "Columbia University",
        "citedby": {
            "2017-05-09": 5965,
            "2017-06-05": 6035
        },
        "email": "@cs.columbia.edu",
        "hindex": 44,
        "hindex5y": 27,
        "i10index": 75,
        "i10index5y": 50,
        "interests": [
            "Computer Networks",
            "Algorithms",
            "Security"
        ],
        "npubs": 167
    },
    "Daniel R. Figueiredo": {
        "affiliation": "Federal University of Rio de Janeiro",
        "citedby": {
            "2017-05-09": 1428,
            "2017-06-05": 1435
        },
        "email": "@land.ufrj.br",
        "hindex": 17,
        "hindex5y": 12,
        "i10index": 22,
        "i10index5y": 13,
        "interests": [
            "Network Science",
            "Computer Networks"
        ],
        "npubs": 73
    },
    "Daniel Sadoc Menasché": {
        "affiliation": "UFRJ",
        "citedby": {
            "2017-05-10": 683,
            "2017-06-05": 688
        },
        "email": "@dcc.ufrj.br",
        "hindex": 14,
        "hindex5y": 14,
        "i10index": 19,
        "i10index5y": 17,
        "interests": [
            "Performance Evaluation",
            "Computer Networks"
        ],
        "npubs": 82
    },
    "David Formby": {
        "affiliation": "Georgia Institute of Technology",
        "citedby": {
            "2018-02-07": 45
        },
        "email": "@gatech.edu",
        "hindex": 3,
        "hindex5y": 3,
        "i10index": 1,
        "i10index5y": 1,
        "interests": [
            "cyber security",
            "industrial control systems"
        ],
        "npubs": 13
    },
    "David Irwin": {
        "affiliation": "University of Massachusetts Amherst",
        "citedby": {
            "2017-05-10": 3772,
            "2017-06-05": 3827
        },
        "email": "@umass.edu",
        "hindex": 31,
        "hindex5y": 24,
        "i10index": 47,
        "i10index5y": 45,
        "interests": [
            "Computer Systems"
        ],
        "npubs": 105
    },
    "Debankur Mukherjee": {
        "affiliation": "Eindhoven University of Technology",
        "citedby": {
            "2017-05-10": 13,
            "2017-06-05": 16
        },
        "email": "@tue.nl",
        "hindex": 2,
        "hindex5y": 2,
        "i10index": 0,
        "i10index5y": 0,
        "interests": [],
        "npubs": 10
    },
    "Don Towsley": {
        "affiliation": "University of Massachusetts Amherst",
        "citedby": {
            "2017-05-09": 59588,
            "2017-06-05": 59900
        },
        "email": "@cs.umass.edu",
        "hindex": 121,
        "hindex5y": 61,
        "i10index": 514,
        "i10index5y": 293,
        "interests": [
            "networking",
            "network science",
            "performance evaluation"
        ],
        "npubs": 1077
    },
    "Donghyuk Lee": {
        "affiliation": "NVIDIA",
        "citedby": {
            "2017-05-10": 1224,
            "2017-06-05": 1321
        },
        "email": "@nvidia.com",
        "hindex": 16,
        "hindex5y": 16,
        "i10index": 19,
        "i10index5y": 18,
        "interests": [
            "Computer Architecture",
            "Memory",
            "DRAM",
            "Bioimformatics"
        ],
        "npubs": 48
    },
    "Eddy Zheng Zhang": {
        "affiliation": "Rutgers University",
        "citedby": {
            "2017-05-10": 1007,
            "2017-06-05": 1019
        },
        "email": "@cs.rutgers.edu",
        "hindex": 16,
        "hindex5y": 15,
        "i10index": 18,
        "i10index5y": 17,
        "interests": [
            "High Performance and Reliable Programming Systems"
        ],
        "npubs": 39
    },
    "Erich Nahum": {
        "affiliation": "IBM Research",
        "citedby": {
            "2017-05-09": 3580,
            "2017-06-05": 3603
        },
        "email": "@us.ibm.com",
        "hindex": 28,
        "hindex5y": 20,
        "i10index": 50,
        "i10index5y": 35,
        "interests": [
            "Systems",
            "Networking",
            "Performance"
        ],
        "npubs": 117
    },
    "Eytan Modiano": {
        "affiliation": "Massachusetts Institute of Technology",
        "citedby": {
            "2017-05-09": 11481,
            "2017-06-05": 11551
        },
        "email": "@mit.edu",
        "hindex": 52,
        "hindex5y": 36,
        "i10index": 142,
        "i10index5y": 94,
        "interests": [
            "Communication Networks"
        ],
        "npubs": 372
    },
    "Florin Ciucu": {
        "affiliation": "Warwick University",
        "citedby": {
            "2017-05-09": 849,
            "2017-06-05": 867
        },
        "email": "@dcs.warwick.ac.uk",
        "hindex": 16,
        "hindex5y": 14,
        "i10index": 23,
        "i10index5y": 21,
        "interests": [
            "stochastic models",
            "performance analysis",
            "stochastic network calculus"
        ],
        "npubs": 76
    },
    "Gennady Pekhimenko": {
        "affiliation": "Microsoft Research",
        "citedby": {
            "2017-03-03": 505,
            "2017-05-10": 548,
            "2017-06-05": 599
        },
        "email": "@cs.toronto.edu",
        "hindex": 14,
        "hindex5y": 14,
        "i10index": 15,
        "i10index5y": 15,
        "interests": [
            "Computer Architecture",
            "Systems",
            "Machine Learning",
            "Bioinformatics"
        ],
        "npubs": 34
    },
    "George Kesidis": {
        "affiliation": "Penn State University",
        "citedby": {
            "2017-05-10": 5041,
            "2017-06-05": 5104
        },
        "email": "@engr.psu.edu",
        "hindex": 35,
        "hindex5y": 18,
        "i10index": 94,
        "i10index5y": 47,
        "interests": [
            "networking",
            "security",
            "machine learning",
            "optimization",
            "stochastic processes"
        ],
        "npubs": 373
    },
    "Gil Zussman": {
        "affiliation": "Columbia University",
        "citedby": {
            "2017-05-09": 2856,
            "2017-06-05": 2890
        },
        "email": "@ee.columbia.edu",
        "hindex": 28,
        "hindex5y": 23,
        "i10index": 46,
        "i10index5y": 37,
        "interests": [
            "Wireless Networks",
            "Mobile Networks",
            "Computer Networks",
            "Network Resilience"
        ],
        "npubs": 121
    },
    "Giulia Fanti": {
        "affiliation": "University of Illinois Urbana Champaign",
        "citedby": {
            "2017-05-09": 265,
            "2017-06-05": 272
        },
        "email": "@illinois.edu",
        "hindex": 9,
        "hindex5y": 9,
        "i10index": 9,
        "i10index5y": 9,
        "interests": [],
        "npubs": 32
    },
    "Giuliana Franceschinis": {
        "affiliation": "Università, del Piemonte Orientale “Amedeo Avogadro”",
        "citedby": {
            "2017-05-09": 199,
            "2017-06-05": 199
        },
        "email": "@prof.saocamilo-sp.br",
        "hindex": 8,
        "hindex5y": 7,
        "i10index": 7,
        "i10index5y": 5,
        "interests": [],
        "npubs": 33
    },
    "Giuliano Casale": {
        "affiliation": "Imperial College London",
        "citedby": {
            "2017-05-09": 1926,
            "2017-06-05": 1958
        },
        "email": "@imperial.ac.uk",
        "hindex": 25,
        "hindex5y": 20,
        "i10index": 53,
        "i10index5y": 43,
        "interests": [
            "Performance engineering",
            "Cloud computing",
            "Modeling"
        ],
        "npubs": 179
    },
    "Hani Jamjoom": "",
    "Hasan Hassan": {
        "affiliation": "TOBB University",
        "citedby": {
            "2017-03-04": 33,
            "2017-06-14": 61
        },
        "email": "@inf.ethz.ch",
        "hindex": 4,
        "hindex5y": 4,
        "i10index": 3,
        "i10index5y": 3,
        "interests": [
            "Computer Architecture",
            "Memory Systems"
        ],
        "npubs": 14
    },
    "Hung T. Nguyen": {
        "affiliation": "Virginia Commonwealth University",
        "citedby": {
            "2017-05-10": 36,
            "2017-06-05": 42
        },
        "email": "@mymail.vcu.edu",
        "hindex": 3,
        "hindex5y": 3,
        "i10index": 1,
        "i10index5y": 1,
        "interests": [
            "Approximation Algorithms",
            "Social Networks",
            "Community Detection",
            "Cyber-security"
        ],
        "npubs": 14
    },
    "Jasper Goseling": {
        "affiliation": "University of Twente",
        "citedby": {
            "2017-05-10": 569,
            "2017-06-05": 570
        },
        "email": "@utwente.nl",
        "hindex": 11,
        "hindex5y": 9,
        "i10index": 12,
        "i10index5y": 8,
        "interests": [],
        "npubs": 65
    },
    "Javad Ghaderi": "",
    "Javad Nejati": {
        "affiliation": "Stony Brook University",
        "citedby": {
            "2017-05-10": 8,
            "2017-06-05": 10
        },
        "email": "@cs.stonybrook.edu",
        "hindex": 1,
        "hindex5y": 1,
        "i10index": 1,
        "i10index5y": 1,
        "interests": [
            "Mobile Web performance",
            "Computer networks"
        ],
        "npubs": 4
    },
    "Jens B. Schmitt": {
        "affiliation": "Distributed Computer Systems DISCO Lab, University of Kaiserslautern, Germany",
        "citedby": {
            "2017-05-10": 3099,
            "2017-06-05": 3138
        },
        "email": "@cs.uni-kl.de",
        "hindex": 30,
        "hindex5y": 21,
        "i10index": 85,
        "i10index5y": 46,
        "interests": [
            "Networking",
            "Performance Evaluation",
            "Security"
        ],
        "npubs": 259
    },
    "Jia2 Wang": {
        "affiliation": "AT&T Research",
        "citedby": {
            "2017-05-09": 9761,
            "2017-06-05": 9868
        },
        "email": "@research.att.com",
        "hindex": 47,
        "hindex5y": 33,
        "i10index": 83,
        "i10index5y": 71,
        "interests": [
            "Networking",
            "Computer Networks",
            "Mobile and Cellular Networks",
            "Network Measurement and Management",
            "Data Science"
        ],
        "npubs": 234
    },
    "Johan S. H. van Leeuwaarden": {
        "citedby": {
            "2018-02-07": 1500
        },
        "email": "@tue.nl",
        "hindex": 21,
        "hindex5y": 17,
        "i10index": 45,
        "i10index5y": 35,
        "interests": [
            "applied probability",
            "stochastic networks",
            "asymptotics analysis",
            "random graphs",
            "queues"
        ],
        "npubs": 207
    },
    "John C. S. Lui": {
        "affiliation": "cuhk",
        "citedby": {
            "2017-07-03": 10215
        },
        "email": "@cse.cuhk.edu.hk",
        "hindex": 51,
        "hindex5y": 35,
        "i10index": 175,
        "i10index5y": 112,
        "interests": [
            "communication networks and network science",
            "performance evaluation",
            "applied machine learning",
            "system security",
            "distributed sys."
        ],
        "npubs": 416
    },
    "Jun Jim Xu": "",
    "Kang G. Shin": {
        "affiliation": "University of Michigan",
        "citedby": {
            "2017-03-22": 40598,
            "2017-05-10": 41241,
            "2017-06-05": 41502
        },
        "email": "@umich.edu",
        "hindex": 98,
        "hindex5y": 54,
        "i10index": 556,
        "i10index5y": 252,
        "interests": [
            "Real-time embedded systems",
            "cyber-physical systems",
            "computer networks",
            "security and privacy",
            "mobile and wireless computing"
        ],
        "npubs": 1206
    },
    "Kevin R. Chang": {
        "affiliation": "Carnegie Mellon University",
        "citedby": {
            "2017-05-10": 454,
            "2017-06-05": 492
        },
        "email": "@cmu.edu",
        "hindex": 9,
        "hindex5y": 9,
        "i10index": 7,
        "i10index5y": 7,
        "interests": [
            "Computer architecture"
        ],
        "npubs": 19
    },
    "Konstantin Avrachenkov": {
        "affiliation": "INRIA Sophia Antipolis",
        "citedby": {
            "2017-05-10": 3815,
            "2017-06-05": 3839
        },
        "email": "@sophia.inria.fr",
        "hindex": 35,
        "hindex5y": 23,
        "i10index": 89,
        "i10index5y": 61,
        "interests": [
            "Applied Probability",
            "Markov Chains",
            "Machine Learning",
            "Telecom Applications",
            "Complex Networks"
        ],
        "npubs": 290
    },
    "Konstantinos Psounis": {
        "affiliation": "University of Southern California",
        "citedby": {
            "2017-05-09": 9474,
            "2017-06-05": 9563
        },
        "email": "@usc.edu",
        "hindex": 35,
        "hindex5y": 27,
        "i10index": 58,
        "i10index5y": 43,
        "interests": [
            "Networking"
        ],
        "npubs": 130
    },
    "Laurent Massoulié": {
        "affiliation": "INRIA, Microsoft Research",
        "citedby": {
            "2017-05-09": 11122,
            "2017-06-05": 11176
        },
        "email": "@inria.fr",
        "hindex": 50,
        "hindex5y": 37,
        "i10index": 100,
        "i10index5y": 75,
        "interests": [],
        "npubs": 208
    },
    "Lavanya Subramanian": {
        "affiliation": "Carnegie Mellon University",
        "citedby": {
            "2017-05-10": 675,
            "2017-06-05": 731
        },
        "email": "@intel.com",
        "hindex": 11,
        "hindex5y": 11,
        "i10index": 11,
        "i10index5y": 11,
        "interests": [
            "Computer Architecture",
            "Memory Systems"
        ],
        "npubs": 19
    },
    "Leana Golubchik": {
        "affiliation": "University of Southern California",
        "citedby": {
            "2017-05-09": 3355,
            "2017-06-05": 3385
        },
        "email": "@usc.edu",
        "hindex": 31,
        "hindex5y": 17,
        "i10index": 68,
        "i10index5y": 35,
        "interests": [
            "Performance Evaluation"
        ],
        "npubs": 175
    },
    "Leandro P. de Aguiar": "",
    "Lei Ye": "",
    "Lei Ying": {
        "affiliation": "Arizona State University",
        "citedby": {
            "2017-05-10": 2732,
            "2017-06-05": 2778
        },
        "email": "@asu.edu",
        "hindex": 29,
        "hindex5y": 26,
        "i10index": 51,
        "i10index5y": 47,
        "interests": [
            "cloud computing",
            "communication networks",
            "data privacy",
            "social networks"
        ],
        "npubs": 114
    },
    "Li Zhang": "",
    "Liang Liu": "",
    "Lingda Li": {
        "affiliation": "Brookhaven National Laboratory",
        "citedby": {
            "2017-07-02": 35
        },
        "email": "@bnl.gov",
        "hindex": 2,
        "hindex5y": 2,
        "i10index": 1,
        "i10index5y": 1,
        "interests": [
            "compiler",
            "GPU",
            "cache",
            "microarchitecture"
        ],
        "npubs": 9
    },
    "Lixin Gao": {
        "affiliation": "University of Massachusetts Amherst",
        "citedby": {
            "2017-05-09": 13173,
            "2017-06-05": 13264
        },
        "email": "@ecs.umass.edu",
        "hindex": 48,
        "hindex5y": 35,
        "i10index": 198,
        "i10index5y": 138,
        "interests": [
            "Internet Routing",
            "Multimedia Communication",
            "Cloud Computing"
        ],
        "npubs": 689
    },
    "Long Gong": {
        "affiliation": "Georgia Institute of Technology",
        "citedby": {
            "2017-05-10": 545,
            "2017-06-05": 556
        },
        "email": "@gatech.edu",
        "hindex": 13,
        "hindex5y": 13,
        "i10index": 14,
        "i10index5y": 14,
        "interests": [
            "software defined networking",
            "data-center networking",
            "switch scheduling"
        ],
        "npubs": 23
    },
    "Longbo Huang": {
        "affiliation": "Tsinghua University",
        "citedby": {
            "2017-05-09": 1046,
            "2017-06-05": 1092
        },
        "email": "@tsinghua.edu.cn",
        "hindex": 16,
        "hindex5y": 15,
        "i10index": 20,
        "i10index5y": 20,
        "interests": [
            "Online Learning",
            "Network Optimization",
            "Sharing Economy",
            "Algorithm Design",
            "Big Data"
        ],
        "npubs": 54
    },
    "Mahmut T. Kandemir": {
        "affiliation": "The Pennsylvania State University",
        "citedby": {
            "2017-05-10": 17089,
            "2017-06-05": 17231
        },
        "email": "@cse.psu.edu",
        "hindex": 60,
        "hindex5y": 39,
        "i10index": 346,
        "i10index5y": 176,
        "interests": [
            "Compilers",
            "High Performance Computing",
            "Storage",
            "Architecture"
        ],
        "npubs": 788
    },
    "Marc Lelarge": {
        "affiliation": "INRIA-ENS",
        "citedby": {
            "2017-05-09": 1480,
            "2017-06-05": 1507
        },
        "email": "@ens.fr",
        "hindex": 24,
        "hindex5y": 21,
        "i10index": 41,
        "i10index5y": 31,
        "interests": [
            "Probability",
            "Networks"
        ],
        "npubs": 105
    },
    "Mario Szegedy": "",
    "Mark Squillante": "",
    "Mathias Gibbens": "",
    "Maxime C. Cohen": {
        "affiliation": "New York University (NYU) - Leonard N. Stern School of Business",
        "citedby": {
            "2017-05-10": 109,
            "2017-06-05": 112
        },
        "email": "@nyu.edu",
        "hindex": 7,
        "hindex5y": 6,
        "i10index": 3,
        "i10index5y": 3,
        "interests": [
            "Operations Management",
            "Operations Research",
            "Revenue Management and Pricing"
        ],
        "npubs": 20
    },
    "Michela Meo": {
        "affiliation": "Polytechnic University of Turin",
        "citedby": {
            "2017-05-09": 6158,
            "2017-06-05": 6203
        },
        "email": "@polito.it",
        "hindex": 42,
        "hindex5y": 28,
        "i10index": 121,
        "i10index5y": 72,
        "interests": [
            "green networking",
            "performance evaluation",
            "traffic measurement and characterization"
        ],
        "npubs": 325
    },
    "Mike O'Connor": {
        "affiliation": "NVIDIA / UT-Austin",
        "citedby": {
            "2017-05-10": 3291,
            "2017-06-05": 3358
        },
        "email": "@nvidia.com",
        "hindex": 28,
        "hindex5y": 19,
        "i10index": 56,
        "i10index5y": 35,
        "interests": [
            "Computer Architecture"
        ],
        "npubs": 141
    },
    "Milan Vojnovic": {
        "affiliation": "Microsoft Research",
        "citedby": {
            "2017-05-09": 3966,
            "2017-06-05": 3987
        },
        "email": "@microsoft.com",
        "hindex": 28,
        "hindex5y": 22,
        "i10index": 48,
        "i10index5y": 38,
        "interests": [
            "Data Science",
            "Machine Learning",
            "Incentives",
            "Online Services"
        ],
        "npubs": 126
    },
    "Min Chen": {
        "affiliation": "Department of Computer & Information Science & Engineering, University of Florida",
        "citedby": {
            "2017-05-10": 135,
            "2017-06-05": 139
        },
        "email": "@cise.ufl.edu",
        "hindex": 7,
        "hindex5y": 7,
        "i10index": 4,
        "i10index5y": 4,
        "interests": [
            "Networks",
            "RFID",
            "Security",
            "Big Network Data"
        ],
        "npubs": 33
    },
    "Mingyan Liu": {
        "affiliation": "University of Michigan",
        "citedby": {
            "2017-05-09": 8135,
            "2017-06-05": 8193
        },
        "email": "@umich.edu",
        "hindex": 36,
        "hindex5y": 28,
        "i10index": 83,
        "i10index5y": 62,
        "interests": [
            "communication networks",
            "resource allocation",
            "optimization",
            "stochastic control"
        ],
        "npubs": 232
    },
    "Mohammad Arjomand": {
        "affiliation": "The Pennsylvania State University",
        "citedby": {
            "2017-03-24": 312,
            "2017-04-07": 315,
            "2017-05-10": 321,
            "2017-06-05": 337
        },
        "email": "@gatech.edu",
        "hindex": 10,
        "hindex5y": 10,
        "i10index": 11,
        "i10index5y": 10,
        "interests": [
            "Computer Architecture",
            "Memory Systems",
            "SSD"
        ],
        "npubs": 46
    },
    "Mor Harchol-Balter": {
        "affiliation": "Carnegie Mellon University",
        "citedby": {
            "2017-05-09": 7522,
            "2017-06-05": 7603
        },
        "email": "@cs.cmu.edu",
        "hindex": 40,
        "hindex5y": 29,
        "i10index": 78,
        "i10index5y": 59,
        "interests": [
            "Performance Modeling and Design of Computer Systems",
            "Queueing theory",
            "Scheduling",
            "Capacity/Energy provisioning",
            "QoS guarantees"
        ],
        "npubs": 174
    },
    "Morteza Zadimoghaddam": {
        "affiliation": "Google",
        "citedby": {
            "2017-05-10": 713,
            "2017-06-05": 725
        },
        "email": "@google.com",
        "hindex": 15,
        "hindex5y": 14,
        "i10index": 20,
        "i10index5y": 18,
        "interests": [
            "Scalable Algorithms",
            "Submodularity",
            "Combinatorial Optimization",
            "Computational Advertising",
            "Algorithmic Game Theory"
        ],
        "npubs": 58
    },
    "Muhammad Wajahat": {
        "citedby": {
            "2017-10-20": 0
        },
        "email": "@cs.stonybrook.edu",
        "hindex": 0,
        "hindex5y": 0,
        "i10index": 0,
        "i10index5y": 0,
        "interests": [],
        "npubs": 4
    },
    "Murali Annavaram": {
        "affiliation": "University of Southern California",
        "citedby": {
            "2017-05-09": 3680,
            "2017-06-05": 3735
        },
        "email": "@usc.edu",
        "hindex": 25,
        "hindex5y": 24,
        "i10index": 56,
        "i10index5y": 43,
        "interests": [
            "Computer Systems"
        ],
        "npubs": 147
    },
    "My T. Thai": {
        "affiliation": "University of Florida",
        "citedby": {
            "2017-05-09": 4276,
            "2017-06-05": 4328
        },
        "email": "@cise.ufl.edu",
        "hindex": 30,
        "hindex5y": 27,
        "i10index": 68,
        "i10index5y": 63,
        "interests": [
            "Network Analysis",
            "Optimization",
            "Approximation Algorithms",
            "Social Networks"
        ],
        "npubs": 200
    },
    "Myoungsoo Jung": {
        "affiliation": "Yonsei University",
        "citedby": {
            "2017-05-10": 306,
            "2017-06-05": 327
        },
        "email": "@yonsei.ac.kr",
        "hindex": 10,
        "hindex5y": 10,
        "i10index": 10,
        "i10index5y": 10,
        "interests": [
            "Computer Architecture",
            "Non-Volatile Memory",
            "Solid State Disks",
            "Accelerators"
        ],
        "npubs": 41
    },
    "Neda Nasiriani": {
        "affiliation": "Penn State University",
        "citedby": {
            "2017-05-10": 71,
            "2017-06-05": 73
        },
        "email": "@cse.psu.edu",
        "hindex": 6,
        "hindex5y": 6,
        "i10index": 4,
        "i10index5y": 4,
        "interests": [
            "Computer Network",
            "Embedded Systems",
            "Cyber Physical Systems"
        ],
        "npubs": 12
    },
    "Ness Shroff": {
        "affiliation": "The Ohio State University",
        "citedby": {
            "2017-05-10": 16419,
            "2017-06-05": 16553
        },
        "email": "@osu.edu",
        "hindex": 64,
        "hindex5y": 44,
        "i10index": 192,
        "i10index5y": 147,
        "interests": [
            "Networks",
            "Complex Systems",
            "Cloud & Data Analytics",
            "Machine Learning",
            "Security"
        ],
        "npubs": 421
    },
    "Nicolas Gast": {
        "affiliation": "INRIA",
        "citedby": {
            "2017-05-09": 769,
            "2017-06-05": 782
        },
        "email": "@inria.fr",
        "hindex": 15,
        "hindex5y": 14,
        "i10index": 20,
        "i10index5y": 18,
        "interests": [
            "Stochastic optimization",
            "Communication Networks",
            "Electrical Networks"
        ],
        "npubs": 42
    },
    "Nidhi Hegde": {
        "affiliation": "Bell Labs",
        "citedby": {
            "2017-05-09": 813,
            "2017-06-05": 822
        },
        "email": "@nokia-bell-labs.com",
        "hindex": 16,
        "hindex5y": 12,
        "i10index": 23,
        "i10index5y": 19,
        "interests": [
            "Social networks",
            "Learning",
            "Resource allocation",
            "Scheduling",
            "Privacy"
        ],
        "npubs": 93
    },
    "Niklas Carlsson": {
        "affiliation": "Linkoping University",
        "citedby": {
            "2017-05-09": 1241,
            "2017-06-05": 1263
        },
        "email": "@ida.liu.se",
        "hindex": 19,
        "hindex5y": 18,
        "i10index": 31,
        "i10index5y": 28,
        "interests": [
            "Performance evaluation",
            "computer networks"
        ],
        "npubs": 77
    },
    "Niladrish Chatterjee": {
        "affiliation": "NVIDIA",
        "citedby": {
            "2017-05-10": 678,
            "2017-06-05": 713
        },
        "email": "@nvidia.com",
        "hindex": 10,
        "hindex5y": 10,
        "i10index": 11,
        "i10index5y": 11,
        "interests": [
            "Computer Architecture"
        ],
        "npubs": 41
    },
    "Onur Mutlu": {
        "affiliation": "ETH Zurich",
        "citedby": {
            "2017-05-10": 13655,
            "2017-06-05": 14258
        },
        "email": "@inf.ethz.ch",
        "hindex": 64,
        "hindex5y": 61,
        "i10index": 165,
        "i10index5y": 149,
        "interests": [
            "Computer Architecture",
            "Computer Systems",
            "Energy Efficiency",
            "Memory Systems",
            "Bioinformatics"
        ],
        "npubs": 321
    },
    "Paul Nikolaus": "",
    "Paul Tune": {
        "citedby": {
            "2017-05-10": 194,
            "2017-06-05": 194
        },
        "email": "@adelaide.edu.au",
        "hindex": 8,
        "hindex5y": 8,
        "i10index": 7,
        "i10index5y": 6,
        "interests": [
            "Network measurement",
            "Information theory",
            "Compressed sensing"
        ],
        "npubs": 20
    },
    "Peter Steenkiste": {
        "affiliation": "Carnegie Mellon University",
        "citedby": {
            "2017-05-09": 13664,
            "2017-06-05": 13726
        },
        "email": "@cs.cmu.edu",
        "hindex": 59,
        "hindex5y": 30,
        "i10index": 151,
        "i10index5y": 78,
        "interests": [
            "networking"
        ],
        "npubs": 287
    },
    "Peter Van De Ven": {
        "affiliation": "Centrum Wiskunde & Informatica",
        "citedby": {
            "2017-05-09": 330,
            "2017-06-05": 334
        },
        "email": "@cwi.nl",
        "hindex": 9,
        "hindex5y": 7,
        "i10index": 8,
        "i10index5y": 6,
        "interests": [
            "Applied Probability",
            "Communication Networks",
            "Scheduling",
            "Smart Grid"
        ],
        "npubs": 38
    },
    "Philipp Keller": "",
    "Philippe Robert": {
        "affiliation": "INRIA",
        "citedby": {
            "2018-02-07": 6
        },
        "email": "",
        "hindex": 1,
        "hindex5y": 1,
        "i10index": 0,
        "i10index5y": 0,
        "interests": [],
        "npubs": 1
    },
    "Pierre Sens": {
        "affiliation": "UPMC Paris",
        "citedby": {
            "2017-05-10": 1659,
            "2017-06-05": 1649
        },
        "email": "@lip6.fr",
        "hindex": 18,
        "hindex5y": 13,
        "i10index": 39,
        "i10index5y": 18,
        "interests": [
            "Distributed systems"
        ],
        "npubs": 227
    },
    "Pramod Viswanath": {
        "affiliation": "University of Illinois at Urbana-Champaign",
        "citedby": {
            "2017-05-10": 19135,
            "2017-06-05": 19288
        },
        "email": "@illinois.edu",
        "hindex": 36,
        "hindex5y": 26,
        "i10index": 67,
        "i10index5y": 53,
        "interests": [],
        "npubs": 189
    },
    "Pranav Chaudhari": "",
    "Prashant Shenoy": {
        "affiliation": "University of Massachusetts Amherst",
        "citedby": {
            "2017-05-10": 14929,
            "2017-06-05": 15108
        },
        "email": "@cs.umass.edu",
        "hindex": 66,
        "hindex5y": 46,
        "i10index": 174,
        "i10index5y": 134,
        "interests": [
            "Operating and distributed systems",
            "computer networking"
        ],
        "npubs": 379
    },
    "Prateek Sharma": {
        "affiliation": "University of Massachusetts Amherst",
        "citedby": {
            "2017-05-10": 146,
            "2017-06-05": 150
        },
        "email": "@cs.umass.edu",
        "hindex": 6,
        "hindex5y": 6,
        "i10index": 4,
        "i10index5y": 4,
        "interests": [
            "Operating Systems",
            "Virtualization"
        ],
        "npubs": 14
    },
    "Rachata Ausavarungnirun": {
        "affiliation": "Carnegie Mellon University",
        "citedby": {
            "2017-05-10": 647,
            "2017-06-05": 704
        },
        "email": "@cmu.edu",
        "hindex": 12,
        "hindex5y": 12,
        "i10index": 13,
        "i10index5y": 13,
        "interests": [
            "Computer Architecture"
        ],
        "npubs": 33
    },
    "Raheem Beyah": {
        "affiliation": "Georgia Institute of Technology",
        "citedby": {
            "2017-05-10": 1579,
            "2017-06-05": 1613
        },
        "email": "@ece.gatech.edu",
        "hindex": 23,
        "hindex5y": 20,
        "i10index": 52,
        "i10index5y": 43,
        "interests": [
            "Cyber-Physical Systems Security",
            "Networking",
            "Network Security"
        ],
        "npubs": 183
    },
    "Ramesh K. Sitaraman": "",
    "Richard T. B. Ma": {
        "affiliation": "School of Computing National University of Singapore",
        "citedby": {
            "2017-05-10": 1355,
            "2017-06-05": 1370
        },
        "email": "@comp.nus.edu.sg",
        "hindex": 15,
        "hindex5y": 14,
        "i10index": 22,
        "i10index5y": 21,
        "interests": [
            "Networking",
            "Economics",
            "Performance Evaluation"
        ],
        "npubs": 83
    },
    "Robel Geda": "",
    "Roch Guerin": {
        "affiliation": "Washington University in St. Louis",
        "citedby": {
            "2017-05-09": 17966,
            "2017-06-05": 18037
        },
        "email": "@acm.org",
        "hindex": 57,
        "hindex5y": 31,
        "i10index": 141,
        "i10index5y": 64,
        "interests": [
            "networking",
            "protocols",
            "network economics",
            "computer science"
        ],
        "npubs": 268
    },
    "Samira Khan": {
        "affiliation": "University of Virginia",
        "citedby": {
            "2017-05-10": 649,
            "2017-06-05": 701
        },
        "email": "@virginia.edu",
        "hindex": 16,
        "hindex5y": 15,
        "i10index": 18,
        "i10index5y": 18,
        "interests": [
            "Computer Architecture",
            "Computer Systems"
        ],
        "npubs": 31
    },
    "Sandip Kundu": {
        "affiliation": "University of Massachusetts Amherst",
        "citedby": {
            "2017-05-09": 3758,
            "2017-06-05": 3811
        },
        "email": "@ecs.umass.edu",
        "hindex": 33,
        "hindex5y": 17,
        "i10index": 104,
        "i10index5y": 53,
        "interests": [
            "VLSI",
            "Architecture",
            "CAD"
        ],
        "npubs": 375
    },
    "Sasha Stolyar": "",
    "Saugata Ghose": {
        "affiliation": "Carnegie Mellon University",
        "citedby": {
            "2017-05-10": 221,
            "2017-06-05": 264
        },
        "email": "@cmu.edu",
        "hindex": 9,
        "hindex5y": 9,
        "i10index": 9,
        "i10index5y": 9,
        "interests": [
            "Computer Architecture",
            "Computer Systems"
        ],
        "npubs": 33
    },
    "Sem Borst": {
        "affiliation": "Bell Labs, Eindhoven University of Technology",
        "citedby": {
            "2017-05-09": 5775,
            "2017-06-05": 5877
        },
        "email": "@tue.nl",
        "hindex": 38,
        "hindex5y": 21,
        "i10index": 115,
        "i10index5y": 62,
        "interests": [
            "Stochastische besliskunde",
            "optimalisering",
            "kansrekening"
        ],
        "npubs": 309
    },
    "Sen Yang": "",
    "Shaileshh Bojja Venkatakrishnan": "",
    "Shigang Chen": {
        "affiliation": "Department of Computer & Information Science & Engineering, University of Florida",
        "citedby": {
            "2017-05-10": 10067,
            "2017-06-05": 10152
        },
        "email": "@cise.ufl.edu",
        "hindex": 43,
        "hindex5y": 31,
        "i10index": 124,
        "i10index5y": 98,
        "interests": [
            "Computer Networks",
            "Wireless Networks",
            "Distributed Systems"
        ],
        "npubs": 723
    },
    "Shubho Sen": "",
    "Sinong Wang": {
        "affiliation": "The Ohio State University",
        "citedby": {
            "2018-02-07": 89
        },
        "email": "@osu.edu",
        "hindex": 5,
        "hindex5y": 5,
        "i10index": 3,
        "i10index5y": 3,
        "interests": [],
        "npubs": 12
    },
    "Souvik Dhara": {
        "affiliation": "Eindhoven University of Technology",
        "citedby": {
            "2017-05-10": 10,
            "2017-06-05": 10
        },
        "email": "@tue.nl",
        "hindex": 1,
        "hindex5y": 1,
        "i10index": 0,
        "i10index5y": 0,
        "interests": [
            "Random Graphs",
            "Stochastic Processes",
            "Networks",
            "Queuing Theory"
        ],
        "npubs": 7
    },
    "Stefan Schmid": {
        "affiliation": "Technical University of Berlin",
        "citedby": {
            "2017-07-07": 3098
        },
        "email": "@cs.aau.dk",
        "hindex": 29,
        "hindex5y": 26,
        "i10index": 69,
        "i10index5y": 61,
        "interests": [
            "distributed computing",
            "distributed systems",
            "networks",
            "algorithms",
            "game theory"
        ],
        "npubs": 175
    },
    "Steffen Bondorf": {
        "affiliation": "Distributed Computer Systems DISCO Lab University of Kaiserslautern, Germany",
        "citedby": {
            "2017-05-10": 62,
            "2017-06-05": 74
        },
        "email": "@cs.uni-kl.de",
        "hindex": 5,
        "hindex5y": 5,
        "i10index": 5,
        "i10index5y": 5,
        "interests": [
            "Performance Evaluation",
            "Network Calculus",
            "Distributed Computing Systems"
        ],
        "npubs": 13
    },
    "Steve Uhlig": {
        "affiliation": "Queen Mary University of London",
        "citedby": {
            "2017-05-09": 4956,
            "2017-06-05": 5044
        },
        "email": "@eecs.qmul.ac.uk",
        "hindex": 36,
        "hindex5y": 27,
        "i10index": 76,
        "i10index5y": 54,
        "interests": [
            "Internet measurements",
            "Software-defined networking (SDN)",
            "Networked applications"
        ],
        "npubs": 184
    },
    "Sébastien Monnet": {
        "affiliation": "Universite Savoie Mont Blanc",
        "citedby": {
            "2017-04-03": 537,
            "2017-05-10": 541,
            "2017-05-12": 542,
            "2017-06-05": 546
        },
        "email": "@inria.fr",
        "hindex": 14,
        "hindex5y": 10,
        "i10index": 15,
        "i10index5y": 10,
        "interests": [
            "distributed systems",
            "cloud",
            "peer-to-peer",
            "fault tolerance",
            "replication"
        ],
        "npubs": 70
    },
    "Tam Vu": {
        "affiliation": "University of Colorado",
        "citedby": {
            "2017-05-10": 732,
            "2017-06-05": 759
        },
        "email": "@colorado.edu",
        "hindex": 15,
        "hindex5y": 15,
        "i10index": 17,
        "i10index5y": 17,
        "interests": [
            "Cyber Physical Systems for Health Care",
            "Mobile and Ubiquitous Computing",
            "Mobile Security"
        ],
        "npubs": 71
    },
    "Thang N. Dinh": {
        "affiliation": "Virginia Commonwealth Unviersity",
        "citedby": {
            "2017-06-14": 992
        },
        "email": "@vcu.edu",
        "hindex": 15,
        "hindex5y": 15,
        "i10index": 22,
        "i10index5y": 21,
        "interests": [
            "Social networks",
            "Cybersecurity",
            "Critical Infrastructures",
            "Biological Networks",
            "Approximation Algorithms"
        ],
        "npubs": 70
    },
    "Thomas Bonald": {
        "affiliation": "Telecom ParisTech",
        "citedby": {
            "2017-05-09": 5002,
            "2017-06-05": 5018
        },
        "email": "@enst.fr",
        "hindex": 33,
        "hindex5y": 22,
        "i10index": 58,
        "i10index5y": 47,
        "interests": [
            "Queueing theory",
            "communication networks",
            "load balancing",
            "congestion control",
            "scheduling"
        ],
        "npubs": 179
    },
    "Tri P. Nguyen": {
        "citedby": {
            "2018-03-08": 8
        },
        "email": "@mymail.vcu.edu",
        "hindex": 2,
        "hindex5y": 2,
        "i10index": 0,
        "i10index5y": 0,
        "interests": [],
        "npubs": 6
    },
    "Urtzi Ayesta": {
        "affiliation": "CNRS-LAAS & Ikerbasque-UPV/EHU",
        "citedby": {
            "2017-05-09": 1177,
            "2017-06-05": 1185
        },
        "email": "@laas.fr",
        "hindex": 18,
        "hindex5y": 12,
        "i10index": 34,
        "i10index5y": 23,
        "interests": [
            "resource allocation",
            "stochastic networks",
            "queueing games"
        ],
        "npubs": 111
    },
    "Vahab Mirrokni": {
        "affiliation": "Google",
        "citedby": {
            "2017-05-10": 7699,
            "2017-06-05": 7787
        },
        "email": "@google.com",
        "hindex": 41,
        "hindex5y": 36,
        "i10index": 93,
        "i10index5y": 77,
        "interests": [
            "Algorithms",
            "Algorithmic Game Theory",
            "Graph Algorithms",
            "Mechanism Design",
            "Approximation Algorithms"
        ],
        "npubs": 214
    },
    "Veronique Simon": "",
    "Vishal Misra": {
        "affiliation": "Columbia University",
        "citedby": {
            "2017-05-09": 10981,
            "2017-06-05": 11074
        },
        "email": "@cs.columbia.edu",
        "hindex": 44,
        "hindex5y": 30,
        "i10index": 80,
        "i10index5y": 59,
        "interests": [
            "Networking"
        ],
        "npubs": 179
    },
    "Vivek Seshadri": {
        "affiliation": "Microsoft Research India",
        "citedby": {
            "2017-10-02": 1191,
            "2017-10-13": 1193
        },
        "email": "@cs.cmu.edu",
        "hindex": 17,
        "hindex5y": 17,
        "i10index": 20,
        "i10index5y": 20,
        "interests": [
            "Computer Architecture"
        ],
        "npubs": 45
    },
    "Wen Sun": "",
    "Wonil Choi": "",
    "Xiaoen Ju": {
        "affiliation": "University of Michigan",
        "citedby": {
            "2018-02-07": 218
        },
        "email": "@umich.edu",
        "hindex": 5,
        "hindex5y": 4,
        "i10index": 3,
        "i10index5y": 3,
        "interests": [
            "operating systems",
            "distributed systems",
            "cloud computing",
            "graph processing"
        ],
        "npubs": 12
    },
    "Xiaoye Li": "",
    "Xin5 Wang": "",
    "Y. C. Tay": "",
    "Yanhua Li": {
        "affiliation": "Worcester Polytechnic Institut",
        "citedby": {
            "2017-05-09": 702,
            "2017-06-05": 708
        },
        "email": "@wpi.edu",
        "hindex": 15,
        "hindex5y": 14,
        "i10index": 23,
        "i10index5y": 21,
        "interests": [
            "Big Data Analytics",
            "Urban Networks",
            "Complex Networks",
            "Spectral Graph Theory"
        ],
        "npubs": 49
    },
    "Yi Cao": "",
    "Yi Lu": {
        "citedby": {
            "2018-02-07": 2056
        },
        "email": "@illinois.edu",
        "hindex": 20,
        "hindex5y": 17,
        "i10index": 31,
        "i10index5y": 26,
        "interests": [
            "Cloud Computing",
            "network algorithms",
            "performance evaluation"
        ],
        "npubs": 70
    },
    "Yian Zhou": {
        "affiliation": "Department of Computer & Information Science & Engineering, University of Florida",
        "citedby": {
            "2017-05-10": 97,
            "2017-06-05": 99
        },
        "email": "@cise.ufl.edu",
        "hindex": 6,
        "hindex5y": 6,
        "i10index": 2,
        "i10index5y": 2,
        "interests": [
            "Computer Science"
        ],
        "npubs": 17
    },
    "Yinlong Xu": "",
    "You Zhou": {
        "affiliation": "Department of Computer & Information Science & Engineering, University of Florida",
        "citedby": {
            "2017-05-10": 13,
            "2017-06-05": 14
        },
        "email": "@cise.ufl.edu",
        "hindex": 2,
        "hindex5y": 2,
        "i10index": 0,
        "i10index5y": 0,
        "interests": [
            "Network Security and Privacy",
            "Big Network Data",
            "Internet of Things"
        ],
        "npubs": 7
    },
    "Zhi-Li Zhang": {
        "affiliation": "University of Minnesota",
        "citedby": {
            "2017-05-09": 11339,
            "2017-06-05": 11452
        },
        "email": "@cs.umn.edu",
        "hindex": 59,
        "hindex5y": 36,
        "i10index": 166,
        "i10index5y": 111,
        "interests": [
            "Networking",
            "Internet Techology",
            "Systems",
            "Data Mining & Machine Learning",
            "Theory"
        ],
        "npubs": 369
    },
    "Zhiyun Qian": {
        "affiliation": "University of California, Riverside UCR",
        "citedby": {
            "2018-02-07": 1836
        },
        "email": "@cs.ucr.edu",
        "hindex": 14,
        "hindex5y": 13,
        "i10index": 16,
        "i10index5y": 15,
        "interests": [
            "Cyber-security",
            "networking",
            "mobile"
        ],
        "npubs": 37
    },
    "Zhongjie Wang": "",
    "Zijun Zhang": "",
    "Zongpeng Li": {
        "affiliation": "University of Calgary",
        "citedby": {
            "2017-05-10": 4042,
            "2017-06-05": 4087
        },
        "email": "@ucalgary.ca",
        "hindex": 28,
        "hindex5y": 24,
        "i10index": 63,
        "i10index5y": 57,
        "interests": [
            "computer networks",
            "network coding",
            "cloud computing"
        ],
        "npubs": 199
    },
    "Zubair Shafiq": {
        "affiliation": "University of Iowa",
        "citedby": {
            "2017-05-10": 1584,
            "2017-06-05": 1619
        },
        "email": "@uiowa.edu",
        "hindex": 21,
        "hindex5y": 20,
        "i10index": 27,
        "i10index5y": 24,
        "interests": [
            "Networking",
            "Security",
            "Internet Measurement",
            "Performance Evaluation"
        ],
        "npubs": 82
    }
}
