# Supplementary material for: A survey of accepted authors in computer systems conferences
Source: PeerJ Comput Sci. 2020 Sep 28;6:e299. doi: 10.7717/peerj-cs.299 (PMC7924675; doi:10.7717/peerj-cs.299)
Supplement: Supplemental Information 2 — This is a snapshot of the github repository that includes the data and source code required to reproduce this paper (except for confidential survey data). The snapshot represents commit 6663a253f1ac4dc351a78ccc74c0de80c7cc06ad of http://github.com/eitanf/sysconf. The most pertinent article files are under pubs/diversity-survey/. [file peerj-cs-06-299-s002.bz2 › sysconf/data/authors/Cluster.json]

{
    "Abani Patra": {
        "citedby": {
            "2017-09-01": 2658
        },
        "email": "@buffalo.edu",
        "hindex": 27,
        "hindex5y": 18,
        "i10index": 53,
        "i10index5y": 42,
        "interests": [],
        "npubs": 219
    },
    "Abhinav Bhatele": {
        "citedby": {
            "2017-09-01": 1773
        },
        "email": "@llnl.gov",
        "hindex": 26,
        "hindex5y": 23,
        "i10index": 41,
        "i10index5y": 39,
        "interests": [
            "High Performance Computing",
            "Supercomputer Networks",
            "Performance Analysis",
            "Data Analytics and Visualization"
        ],
        "npubs": 113
    },
    "Abhinav Vishnu": {
        "affiliation": "PNNL, USA",
        "citedby": {
            "2017-08-28": 1188
        },
        "email": "@pnnl.gov",
        "hindex": 19,
        "hindex5y": 16,
        "i10index": 36,
        "i10index5y": 25,
        "interests": [
            "High Performance Computing",
            "Programming Models",
            "Data Mining",
            "Machine Learning"
        ],
        "npubs": 125
    },
    "Abhishek Chandra": {
        "affiliation": "University of Minnesota, USA",
        "citedby": {
            "2017-08-29": 2939
        },
        "email": "@umn.edu",
        "hindex": 24,
        "hindex5y": 19,
        "i10index": 40,
        "i10index5y": 36,
        "interests": [
            "Operating systems",
            "Distributed systems"
        ],
        "npubs": 93
    },
    "Abid Malik": "",
    "Adrián Castelló": {
        "citedby": {
            "2018-03-22": 84
        },
        "email": "@uji.es",
        "hindex": 5,
        "hindex5y": 5,
        "i10index": 4,
        "i10index5y": 4,
        "interests": [
            "High Performance Computing",
            "GPU",
            "Lightweight threading",
            "Parallel computing"
        ],
        "npubs": 21
    },
    "Ahmet Erdem Sarıyüce": "",
    "Akihiro Tabuchi": "",
    "Alba Cristina Magalhaes Alves de Melo": {
        "citedby": {
            "2017-11-01": 789
        },
        "email": "@cic.unb.br",
        "hindex": 14,
        "hindex5y": 11,
        "i10index": 27,
        "i10index5y": 14,
        "interests": [
            "parallel computing",
            "bioinformatics",
            "clouds"
        ],
        "npubs": 134
    },
    "Albert Y. Zomaya": {
        "citedby": {
            "2017-09-01": 13862
        },
        "email": "@sydney.edu.au",
        "hindex": 56,
        "hindex5y": 44,
        "i10index": 278,
        "i10index5y": 203,
        "interests": [
            "Cloud Computing",
            "Data Centers",
            "Green Computing",
            "Parallel and Distributed Computing",
            "Scheduling"
        ],
        "npubs": 1040
    },
    "Alberto Miranda": {
        "affiliation": "Barcelona Supercomputer Center, Spain",
        "citedby": {
            "2017-08-29": 59
        },
        "email": "@bsc.es",
        "hindex": 3,
        "hindex5y": 3,
        "i10index": 2,
        "i10index5y": 2,
        "interests": [
            "Cloud Storage",
            "File systems",
            "Storage systems",
            "Parallelism",
            "Scalability"
        ],
        "npubs": 12
    },
    "Alessandro Pellegrini": {
        "citedby": {
            "2017-09-01": 330
        },
        "email": "@dis.uniroma1.it",
        "hindex": 11,
        "hindex5y": 11,
        "i10index": 11,
        "i10index5y": 11,
        "interests": [
            "Parallel Discrete Event Simulation",
            "Parallel Programming",
            "Binary Instrumentation"
        ],
        "npubs": 64
    },
    "Alexandra Carpen-Amarie": "",
    "Alexandru Costan": {
        "affiliation": "Inria Rennes",
        "citedby": {
            "2018-01-24": 924
        },
        "email": "@inria.fr",
        "hindex": 15,
        "hindex5y": 13,
        "i10index": 22,
        "i10index5y": 19,
        "interests": [
            "Big Data management",
            "streaming",
            "scientific workflows",
            "multi-site clouds"
        ],
        "npubs": 122
    },
    "Ali R. Butt": {
        "affiliation": "Virginia Tech, USA",
        "citedby": {
            "2017-08-28": 2014
        },
        "email": "@cs.vt.edu",
        "hindex": 24,
        "hindex5y": 18,
        "i10index": 41,
        "i10index5y": 35,
        "interests": [
            "cloud computing",
            "distributed systems",
            "hpc storage"
        ],
        "npubs": 157
    },
    "Amanda Randles": {
        "affiliation": "Duke University, USA",
        "citedby": {
            "2017-08-28": 970
        },
        "email": "@duke.edu",
        "hindex": 13,
        "hindex5y": 12,
        "i10index": 21,
        "i10index5y": 18,
        "interests": [
            "parallel computing",
            "fluid dynamics"
        ],
        "npubs": 173
    },
    "Amelie Chi Zhou": {
        "citedby": {
            "2017-09-01": 117
        },
        "email": "@inria.fr",
        "hindex": 6,
        "hindex5y": 6,
        "i10index": 2,
        "i10index5y": 2,
        "interests": [
            "cloud computing",
            "scientific workflows"
        ],
        "npubs": 15
    },
    "Amer Abdelhalim": {
        "affiliation": "Argonne National Laboratory, USA",
        "citedby": {
            "2017-08-29": 76
        },
        "email": "@anl.gov",
        "hindex": 5,
        "hindex5y": 5,
        "i10index": 3,
        "i10index5y": 3,
        "interests": [
            "Parallel and Distributed Computing"
        ],
        "npubs": 16
    },
    "Amrita Dhakal Ghimire": {
        "citedby": {
            "2018-03-27": 0
        },
        "email": "@msstate.edu",
        "hindex": 0,
        "hindex5y": 0,
        "i10index": 0,
        "i10index5y": 0,
        "interests": [
            "HPC",
            "Graph Analytics",
            "Big Data",
            "AI & Robotics"
        ],
        "npubs": 2
    },
    "An Huynh": {
        "citedby": {
            "2018-03-28": 37
        },
        "email": "@eidos.ic.i.u-tokyo.ac.jp",
        "hindex": 4,
        "hindex5y": 4,
        "i10index": 2,
        "i10index5y": 2,
        "interests": [
            "High Performance Computing",
            "Supercomputing",
            "Parallel Programming",
            "Performance Analysis"
        ],
        "npubs": 10
    },
    "Anand D. Sarwate": {
        "citedby": {
            "2018-03-27": 2064
        },
        "email": "@rutgers.edu",
        "hindex": 16,
        "hindex5y": 13,
        "i10index": 27,
        "i10index5y": 20,
        "interests": [
            "Distributed Information Processing",
            "Information Theory",
            "Signal Processing",
            "Machine Learning",
            "Privacy"
        ],
        "npubs": 114
    },
    "Andrew J. Younge": {
        "citedby": {
            "2017-09-02": 1779
        },
        "email": "@sandia.gov",
        "hindex": 13,
        "hindex5y": 11,
        "i10index": 14,
        "i10index5y": 12,
        "interests": [
            "Distributed Systems",
            "Cloud Computing",
            "Systems"
        ],
        "npubs": 48
    },
    "André Brinkmann": {
        "affiliation": "Johannes Gutenberg-Universität Mainz",
        "citedby": {
            "2017-09-02": 1863
        },
        "email": "@uni-mainz.de",
        "hindex": 23,
        "hindex5y": 16,
        "i10index": 46,
        "i10index5y": 35,
        "interests": [
            "Storage Systems",
            "HPC",
            "Cloud Computing"
        ],
        "npubs": 141
    },
    "Anna Queralt": {
        "affiliation": "BarcelonaSupercomputing Center, Spain",
        "citedby": {
            "2017-08-28": 452
        },
        "email": "@bsc.es",
        "hindex": 12,
        "hindex5y": 10,
        "i10index": 12,
        "i10index5y": 10,
        "interests": [],
        "npubs": 42
    },
    "Anne-Cécile Orgerie": {
        "citedby": {
            "2017-09-01": 959
        },
        "email": "@inria.fr",
        "hindex": 13,
        "hindex5y": 13,
        "i10index": 17,
        "i10index5y": 17,
        "interests": [
            "Cloud computing",
            "Green ICT",
            "Energy efficiency",
            "Autonomic computing",
            "Network metrology"
        ],
        "npubs": 88
    },
    "Antonello Monti": "",
    "Antonia Zhai": "",
    "Antonio J. Peña": {
        "citedby": {
            "2017-09-02": 655
        },
        "email": "@bsc.es",
        "hindex": 12,
        "hindex5y": 12,
        "i10index": 15,
        "i10index5y": 14,
        "interests": [
            "HPC runtime systems",
            "accelerators",
            "HPC networks - communications",
            "heterogeneous memory systems"
        ],
        "npubs": 58
    },
    "Aparna Chandramowlishwaran": {
        "affiliation": "University of California, Irvine uci",
        "citedby": {
            "2017-08-28": 750
        },
        "email": "@uci.edu",
        "hindex": 11,
        "hindex5y": 11,
        "i10index": 12,
        "i10index5y": 11,
        "interests": [
            "Parallel Computing"
        ],
        "npubs": 27
    },
    "Ariful Azad": {
        "affiliation": "Lawrence Berkeley National Laboratory, USA",
        "citedby": {
            "2017-08-28": 441
        },
        "email": "@lbl.gov",
        "hindex": 8,
        "hindex5y": 8,
        "i10index": 7,
        "i10index5y": 7,
        "interests": [
            "Graph algorithms",
            "High perfromance computing",
            "Bioinformatics"
        ],
        "npubs": 32
    },
    "Arnaud Legrand": {
        "citedby": {
            "2017-09-01": 4059
        },
        "email": "@imag.fr",
        "hindex": 25,
        "hindex5y": 18,
        "i10index": 56,
        "i10index5y": 31,
        "interests": [
            "Computer science"
        ],
        "npubs": 180
    },
    "Ashish Tapdiya": {
        "citedby": {
            "2018-03-27": 23
        },
        "email": "@vanderbilt.edu",
        "hindex": 2,
        "hindex5y": 1,
        "i10index": 1,
        "i10index5y": 1,
        "interests": [
            "Databases",
            "Cloud Computing",
            "Performance Evaluation"
        ],
        "npubs": 6
    },
    "Augustin Degomme": "",
    "Aydin Buluc": {
        "affiliation": "Lawrence Berkeley National Laboratory, USA",
        "citedby": {
            "2017-08-28": 1693
        },
        "email": "@lbl.gov",
        "hindex": 19,
        "hindex5y": 19,
        "i10index": 29,
        "i10index5y": 29,
        "interests": [
            "Parallel computing",
            "graph algorithms",
            "combinatorial scientific computing",
            "machine learning",
            "computational genomics"
        ],
        "npubs": 63
    },
    "Balazs Nemeth": {
        "citedby": {
            "2018-03-28": 3
        },
        "email": "@uhasselt.be",
        "hindex": 1,
        "hindex5y": 1,
        "i10index": 0,
        "i10index5y": 0,
        "interests": [
            "High performance computing"
        ],
        "npubs": 4
    },
    "Bangtian Liu": {
        "citedby": {
            "2018-03-28": 4
        },
        "email": "@rutgers.edu",
        "hindex": 1,
        "hindex5y": 1,
        "i10index": 0,
        "i10index5y": 0,
        "interests": [
            "High Performance Computing",
            "Tensor Algebra",
            "Randomization Method",
            "Approximate Computing"
        ],
        "npubs": 4
    },
    "Barry Rountree": {
        "affiliation": "LLNL, USA",
        "citedby": {
            "2017-08-28": 1638
        },
        "email": "@llnl.gov",
        "hindex": 20,
        "hindex5y": 19,
        "i10index": 28,
        "i10index5y": 28,
        "interests": [
            "High Performance Computing",
            "Power-aware supercomputing",
            "Parallelized Debugging"
        ],
        "npubs": 81
    },
    "Beomseok Nam": {
        "citedby": {
            "2017-09-01": 413
        },
        "email": "@unist.ac.kr",
        "hindex": 13,
        "hindex5y": 10,
        "i10index": 14,
        "i10index5y": 11,
        "interests": [
            "Distributed Systems",
            "Database Systems",
            "Parallel Computing",
            "Storage Systems"
        ],
        "npubs": 41
    },
    "Bertil Schmidt": {
        "citedby": {
            "2017-09-01": 4460
        },
        "email": "@uni-mainz.de",
        "hindex": 34,
        "hindex5y": 29,
        "i10index": 84,
        "i10index5y": 65,
        "interests": [
            "Parallel Computing",
            "Bioinformatics",
            "GPGPU",
            "High Performance Computing",
            "Reconfigurable Computing"
        ],
        "npubs": 244
    },
    "Bin Dong": {
        "citedby": {
            "2017-09-02": 212
        },
        "email": "@lbl.gov",
        "hindex": 8,
        "hindex5y": 7,
        "i10index": 6,
        "i10index5y": 6,
        "interests": [
            "Parallel Storage/Computing",
            "parallel sorting",
            "parallel data index",
            "scientific data analysis",
            "machine learning"
        ],
        "npubs": 36
    },
    "Bogdan Nicolae": {
        "affiliation": "Huawei Technologies - European Research Center, Germany",
        "citedby": {
            "2017-08-29": 772
        },
        "email": "@acm.org",
        "hindex": 14,
        "hindex5y": 12,
        "i10index": 21,
        "i10index5y": 17,
        "interests": [
            "Parallel and Distributed Computing",
            "Cloud Computing",
            "High Performance Computing",
            "Fault Tolerance",
            "Storage"
        ],
        "npubs": 59
    },
    "Bora Ucar": {
        "affiliation": "ENS-Lyon, France",
        "citedby": {
            "2017-08-28": 1158
        },
        "email": "@ens-lyon.fr",
        "hindex": 19,
        "hindex5y": 17,
        "i10index": 30,
        "i10index5y": 24,
        "interests": [
            "Combinatorial scientific computing",
            "parallel computing",
            "sparse matrix computations",
            "graph algorithms"
        ],
        "npubs": 111
    },
    "Boyana Norris": {
        "citedby": {
            "2017-09-01": 1621
        },
        "email": "@cs.uoregon.edu",
        "hindex": 22,
        "hindex5y": 12,
        "i10index": 36,
        "i10index5y": 17,
        "interests": [
            "performance engineering",
            "automatic differentiation",
            "high performance software"
        ],
        "npubs": 165
    },
    "Brad Chamberlain": "",
    "Bruno Raffin": {
        "citedby": {
            "2017-09-01": 1615
        },
        "email": "@inria.fr",
        "hindex": 21,
        "hindex5y": 16,
        "i10index": 43,
        "i10index5y": 27,
        "interests": [
            "High Performance Computing",
            "Interactive Computing",
            "Parallel Programming"
        ],
        "npubs": 125
    },
    "Chad Wood": "",
    "Chandra Krintz": "",
    "Chengyao Wen": "",
    "Choong-Seock Chang": "",
    "Chris Carothers": {
        "citedby": {
            "2017-09-01": 2315
        },
        "email": "@cs.rpi.edu",
        "hindex": 26,
        "hindex5y": 19,
        "i10index": 46,
        "i10index5y": 34,
        "interests": [
            "Massively Parallel Processing",
            "Parallel Discrete-Event Simulation",
            "Systems and Network Modeling"
        ],
        "npubs": 132
    },
    "Christian Hundt": {
        "citedby": {
            "2017-09-01": 275
        },
        "email": "@rub.de",
        "hindex": 7,
        "hindex5y": 6,
        "i10index": 5,
        "i10index5y": 5,
        "interests": [],
        "npubs": 18
    },
    "Christian Pérez": "",
    "Christine Klymko": {
        "citedby": {
            "2017-09-01": 234
        },
        "email": "@llnl.gov",
        "hindex": 8,
        "hindex5y": 8,
        "i10index": 6,
        "i10index5y": 6,
        "interests": [
            "Network Analysis",
            "Scientific Computing",
            "Numerical Linear Algebra",
            "Graph Theory",
            "Numerical Analysis"
        ],
        "npubs": 17
    },
    "Christopher Carothers": {
        "citedby": {
            "2017-09-01": 2315
        },
        "email": "@cs.rpi.edu",
        "hindex": 26,
        "hindex5y": 19,
        "i10index": 46,
        "i10index5y": 34,
        "interests": [
            "Massively Parallel Processing",
            "Parallel Discrete-Event Simulation",
            "Systems and Network Modeling"
        ],
        "npubs": 132
    },
    "Claude H. Davis": "",
    "Clément Mommessin": "",
    "Costin Iancu": {
        "affiliation": "LBNL, USA",
        "citedby": {
            "2017-08-28": 1304
        },
        "email": "@lbl.gov",
        "hindex": 19,
        "hindex5y": 16,
        "i10index": 23,
        "i10index5y": 20,
        "interests": [],
        "npubs": 59
    },
    "Daeyoun Kang": {
        "citedby": {
            "2017-09-01": 0
        },
        "email": "@kaist.ac.kr",
        "hindex": 0,
        "hindex5y": 0,
        "i10index": 0,
        "i10index5y": 0,
        "interests": [
            "Cloud Computing",
            "Docker",
            "CUDA",
            "GPGPU"
        ],
        "npubs": 1
    },
    "Daeyoung Kim": {
        "citedby": {
            "2017-09-02": 2718
        },
        "email": "@kaist.ac.kr",
        "hindex": 28,
        "hindex5y": 21,
        "i10index": 64,
        "i10index5y": 45,
        "interests": [
            "Cloud Computing",
            "Internet of Things",
            "Big Data Analysis"
        ],
        "npubs": 170
    },
    "Dana Petcu": {
        "affiliation": "West University of Timisoara, Romania ",
        "citedby": {
            "2017-08-28": 2519
        },
        "email": "@e-uvt.ro",
        "hindex": 24,
        "hindex5y": 21,
        "i10index": 58,
        "i10index5y": 42,
        "interests": [
            "Distributed and parallel computing"
        ],
        "npubs": 289
    },
    "Daniel Fabbri": {
        "citedby": {
            "2017-09-01": 117
        },
        "email": "@vanderbilt.edu",
        "hindex": 6,
        "hindex5y": 6,
        "i10index": 3,
        "i10index5y": 2,
        "interests": [
            "Database",
            "Data Mining",
            "Electronic Medical Records",
            "Privacy",
            "Security"
        ],
        "npubs": 36
    },
    "Daniele Lezzi": {
        "affiliation": "Barcelona Supercomputing Center, Spain",
        "citedby": {
            "2017-08-28": 358
        },
        "email": "@bsc.es",
        "hindex": 12,
        "hindex5y": 8,
        "i10index": 15,
        "i10index5y": 7,
        "interests": [
            "Distributed computing",
            "Cloud computing",
            "HPC"
        ],
        "npubs": 44
    },
    "Dave Pugmire": {
        "citedby": {
            "2017-09-01": 1035
        },
        "email": "@ornl.gov",
        "hindex": 13,
        "hindex5y": 12,
        "i10index": 16,
        "i10index5y": 14,
        "interests": [
            "Scientific Visualization"
        ],
        "npubs": 63
    },
    "David Beckingsale": {
        "citedby": {
            "2017-09-01": 121
        },
        "email": "@llnl.gov",
        "hindex": 6,
        "hindex5y": 6,
        "i10index": 3,
        "i10index5y": 3,
        "interests": [
            "High Performance Computing",
            "Performance Modelling and Optimization",
            "AMR",
            "CUDA",
            "Machine Learning"
        ],
        "npubs": 25
    },
    "David Boehme": "",
    "David Pugmire": {
        "affiliation": "ORNL, USA",
        "citedby": {
            "2017-08-28": 772
        },
        "email": "@ornl.gov",
        "hindex": 13,
        "hindex5y": 11,
        "i10index": 15,
        "i10index5y": 13,
        "interests": [
            "Scientific Visualization"
        ],
        "npubs": 59
    },
    "David Rohr": {
        "citedby": {
            "2017-09-01": 14788
        },
        "email": "@cern.ch",
        "hindex": 58,
        "hindex5y": 58,
        "i10index": 102,
        "i10index5y": 102,
        "interests": [
            "High Energy Particle and Heavy Ion Physics",
            "High Performance Computing",
            "Mathematics"
        ],
        "npubs": 187
    },
    "Dayal Dilli": "",
    "Debojyoti Ghosh": {
        "citedby": {
            "2017-09-02": 118
        },
        "email": "@llnl.gov",
        "hindex": 5,
        "hindex5y": 5,
        "i10index": 3,
        "i10index5y": 3,
        "interests": [
            "Computational Fluid Dynamics",
            "Numerical Methods for Hyperbolic PDEs",
            "High-Order Accurate Reconstruction Schemes"
        ],
        "npubs": 23
    },
    "Deukyeon Hwang": {
        "citedby": {
            "2018-03-27": 6
        },
        "email": "@unist.ac.kr",
        "hindex": 2,
        "hindex5y": 2,
        "i10index": 0,
        "i10index5y": 0,
        "interests": [
            "Distributed system",
            "Storage",
            "Non-volatile Memory",
            "Data Structure",
            "Concurrency"
        ],
        "npubs": 5
    },
    "Devesh Tiwari": "",
    "Dhabaleswar K. Panda": {
        "affiliation": "Ohio State University, USA",
        "citedby": {
            "2017-09-01": 12704
        },
        "email": "@cse.ohio-state.edu",
        "hindex": 54,
        "hindex5y": 38,
        "i10index": 283,
        "i10index5y": 149,
        "interests": [],
        "npubs": 722
    },
    "Dieter Kranzlmueller": "",
    "Dimitrios S. Nikolopoulos": {
        "affiliation": "Queen’s University of Belfast, United Kingdom",
        "citedby": {
            "2017-08-29": 2977
        },
        "email": "@qub.ac.uk",
        "hindex": 29,
        "hindex5y": 19,
        "i10index": 83,
        "i10index5y": 50,
        "interests": [
            "High Performance Computing",
            "Parallel Programming",
            "Runtime Systems"
        ],
        "npubs": 261
    },
    "Dohyeun Kim": {
        "citedby": {
            "2018-03-27": 301
        },
        "email": "@jejunu.ac.kr",
        "hindex": 9,
        "hindex5y": 8,
        "i10index": 7,
        "i10index5y": 6,
        "interests": [
            "Big Data",
            "IoT",
            "Cloud",
            "AI",
            "Optimization Algorithm",
            "Mobile and Service Computing"
        ],
        "npubs": 111
    },
    "Domenico Talia": {
        "affiliation": "University of Calabria, Italy ",
        "citedby": {
            "2017-08-28": 6374
        },
        "email": "@deis.unical.it",
        "hindex": 40,
        "hindex5y": 25,
        "i10index": 117,
        "i10index5y": 63,
        "interests": [
            "cloud computing",
            "grid computing",
            "data mining",
            "peer-to-peer networks",
            "parallel computing"
        ],
        "npubs": 409
    },
    "Dong Li": {
        "affiliation": "University of California Merced, USA",
        "citedby": {
            "2017-08-29": 1138
        },
        "email": "@ucmerced.edu",
        "hindex": 17,
        "hindex5y": 17,
        "i10index": 23,
        "i10index5y": 22,
        "interests": [
            "High Performance Computing",
            "Parallel and Distributed Systems"
        ],
        "npubs": 60
    },
    "Donghun Koo": "",
    "Dustin Feld": "",
    "Emil Constantinescu": {
        "citedby": {
            "2017-09-02": 1472
        },
        "email": "@mcs.anl.gov",
        "hindex": 19,
        "hindex5y": 16,
        "i10index": 27,
        "i10index5y": 26,
        "interests": [],
        "npubs": 102
    },
    "Emmanuel Jeannot": {
        "citedby": {
            "2017-09-01": 2664
        },
        "email": "@inria.fr",
        "hindex": 22,
        "hindex5y": 17,
        "i10index": 43,
        "i10index5y": 22,
        "interests": [
            "Parallel computing"
        ],
        "npubs": 168
    },
    "Engin Arslan": {
        "affiliation": "University of Illinois at Urbana-Champaign, USA",
        "citedby": {
            "2017-08-29": 104
        },
        "email": "@illinois.edu",
        "hindex": 6,
        "hindex5y": 6,
        "i10index": 3,
        "i10index5y": 3,
        "interests": [
            "Data Intensive Distributed Computing",
            "Distributed Systems"
        ],
        "npubs": 18
    },
    "Eric Suchyta": {
        "citedby": {
            "2017-09-01": 2064
        },
        "email": "@ornl.gov",
        "hindex": 25,
        "hindex5y": 25,
        "i10index": 47,
        "i10index5y": 47,
        "interests": [
            "Exascale computing",
            "data reduction",
            "I/O",
            "Cosmology"
        ],
        "npubs": 112
    },
    "Erich Lohrmann": "",
    "Erik Saule": {
        "affiliation": "University of North Carolina at Charlotte, USA",
        "citedby": {
            "2017-08-28": 1038
        },
        "email": "@uncc.edu",
        "hindex": 18,
        "hindex5y": 18,
        "i10index": 32,
        "i10index5y": 30,
        "interests": [
            "High Performance Computing",
            "Scheduling",
            "Approximation Algorithms",
            "Multi Objective Optimization",
            "Graph Algorithms"
        ],
        "npubs": 94
    },
    "Estanislao Mercadal": {
        "citedby": {
            "2017-09-01": 18
        },
        "email": "@bsc.es",
        "hindex": 3,
        "hindex5y": 3,
        "i10index": 0,
        "i10index5y": 0,
        "interests": [
            "HPC",
            "HPC networks",
            "DTN",
            "WSN",
            "security"
        ],
        "npubs": 5
    },
    "Fabien Chaix": "",
    "Farouk Mansouri": "",
    "Florin Isaila": {
        "affiliation": "Universidad Carlos III de Madrid, Spain",
        "citedby": {
            "2017-08-28": 795
        },
        "email": "@inf.uc3m.es",
        "hindex": 14,
        "hindex5y": 11,
        "i10index": 20,
        "i10index5y": 13,
        "interests": [
            "High Performance Computing",
            "Parallel I/O",
            "Distributed Systems",
            "Parallel File Systems",
            "File Systems"
        ],
        "npubs": 85
    },
    "Florin Pop": {
        "affiliation": "University Politehnica of Bucharest, Romania",
        "citedby": {
            "2017-08-28": 1391
        },
        "email": "@cs.pub.ro",
        "hindex": 20,
        "hindex5y": 16,
        "i10index": 43,
        "i10index5y": 33,
        "interests": [
            "Large-Scale Distributed Systems",
            "Grid and Cloud Computing",
            "P2P Systems",
            "Big Data",
            "Scheduling Algorithms"
        ],
        "npubs": 260
    },
    "Forrest Hoffman": {
        "citedby": {
            "2017-09-02": 5462
        },
        "email": "@climatemodeling.org",
        "hindex": 34,
        "hindex5y": 28,
        "i10index": 54,
        "i10index5y": 45,
        "interests": [
            "gobal carbon cycle",
            "climate-carbon cycle feedbacks",
            "terrestrial biogeochemistry"
        ],
        "npubs": 298
    },
    "Francesco Quaglia": {
        "citedby": {
            "2017-09-01": 1862
        },
        "email": "@uniroma2.it",
        "hindex": 23,
        "hindex5y": 19,
        "i10index": 59,
        "i10index5y": 41,
        "interests": [
            "Parallel and Distributed Computing",
            "High Performance Computing",
            "Dependable Systems",
            "Operating Systems"
        ],
        "npubs": 210
    },
    "Francesco Silvestri": {
        "affiliation": "IT University of Copenhagen, Denmark",
        "citedby": {
            "2017-08-28": 359
        },
        "email": "@dei.unipd.it",
        "hindex": 9,
        "hindex5y": 9,
        "i10index": 9,
        "i10index5y": 9,
        "interests": [
            "Algorithms and data structures",
            "similarity search",
            "graph mining",
            "parallel computing",
            "memory hierarchies"
        ],
        "npubs": 35
    },
    "Franck Cappello": {
        "citedby": {
            "2017-09-02": 8378
        },
        "email": "@anl.gov",
        "hindex": 42,
        "hindex5y": 37,
        "i10index": 105,
        "i10index5y": 80,
        "interests": [
            "Fault Tolerance for High Performance Computing",
            "Scientific Data Compression",
            "Reconfigurable Computing"
        ],
        "npubs": 303
    },
    "Frank Mueller": {
        "affiliation": "North Carolina State University ncsu",
        "citedby": {
            "2017-08-29": 9614
        },
        "email": "@cs.ncsu.edu",
        "hindex": 48,
        "hindex5y": 31,
        "i10index": 138,
        "i10index5y": 90,
        "interests": [
            "Parallel and Distributed Systems",
            "High-Performance Computing",
            "Embedded Systems",
            "Real-Time Systems",
            "Compilers"
        ],
        "npubs": 358
    },
    "Franz C. Heinrich": "",
    "François Tessier": {
        "affiliation": "ALCF Argonne Natl. Lab, USA - ftessier@anl.gov",
        "citedby": {
            "2018-01-31": 89
        },
        "email": "@aquilenet.fr",
        "hindex": 3,
        "hindex5y": 3,
        "i10index": 2,
        "i10index5y": 2,
        "interests": [
            "HPC",
            "data movement",
            "communication",
            "I/O and storage",
            "scheduling"
        ],
        "npubs": 11
    },
    "Frédéric Vivien": {
        "citedby": {
            "2017-09-02": 2661
        },
        "email": "@inria.fr",
        "hindex": 27,
        "hindex5y": 18,
        "i10index": 61,
        "i10index5y": 34,
        "interests": [
            "Parallel computing",
            "Algorithm design",
            "Scheduling",
            "Reliability"
        ],
        "npubs": 170
    },
    "Gabriel Antoniu": {
        "affiliation": "INRIA, France",
        "citedby": {
            "2017-08-29": 2120
        },
        "email": "@inria.fr",
        "hindex": 24,
        "hindex5y": 18,
        "i10index": 52,
        "i10index5y": 32,
        "interests": [
            "Distributed storage systems",
            "Big Data",
            "cloud computing",
            "data management",
            "high-performance computing"
        ],
        "npubs": 208
    },
    "Gabrielle Dawn Allen": {
        "affiliation": "University of Illinois Urbana-Champaign",
        "citedby": {
            "2017-07-23": 3439,
            "2017-08-14": 3451
        },
        "email": "@illinois.edu",
        "hindex": 28,
        "hindex5y": 13,
        "i10index": 53,
        "i10index5y": 19,
        "interests": [
            "Education",
            "Scientific Computing",
            "High Performance Computing",
            "Cyberinfrastructure",
            "Numerical Relativity"
        ],
        "npubs": 213
    },
    "Geoffrey Sanders": "",
    "George Ostrouchov": {
        "citedby": {
            "2017-09-02": 927
        },
        "email": "@ornl.gov",
        "hindex": 18,
        "hindex5y": 13,
        "i10index": 26,
        "i10index5y": 17,
        "interests": [
            "Computational Statistics",
            "Scalable Statistical Computing",
            "Data Science"
        ],
        "npubs": 108
    },
    "George Teodoro": {
        "citedby": {
            "2017-09-01": 849
        },
        "email": "@unb.br",
        "hindex": 16,
        "hindex5y": 14,
        "i10index": 23,
        "i10index5y": 18,
        "interests": [
            "HPC",
            "Biomedical Informatics",
            "Computer Systems"
        ],
        "npubs": 86
    },
    "Germán Llort": "",
    "Glenn K. Lockwood": {
        "citedby": {
            "2017-09-01": 200
        },
        "email": "@lbl.gov",
        "hindex": 7,
        "hindex5y": 7,
        "i10index": 6,
        "i10index5y": 6,
        "interests": [
            "ceramics",
            "molecular dynamics",
            "hpc",
            "parallel i/o",
            "supercomputing"
        ],
        "npubs": 25
    },
    "Gokcen Kestor": {
        "citedby": {
            "2017-09-01": 213
        },
        "email": "@ornl.gov",
        "hindex": 6,
        "hindex5y": 6,
        "i10index": 6,
        "i10index5y": 6,
        "interests": [
            "Programming models for high performance computing",
            "runtime and compiler"
        ],
        "npubs": 33
    },
    "Greg Eisenhauer": {
        "citedby": {
            "2017-09-02": 2554
        },
        "email": "@cc.gatech.edu",
        "hindex": 28,
        "hindex5y": 15,
        "i10index": 57,
        "i10index5y": 21,
        "interests": [
            "High Performance Computing",
            "Streaming Data",
            "Flexible Communication",
            "Enterprise"
        ],
        "npubs": 122
    },
    "Hai Jin": {
        "affiliation": "Huazhong University of Science and Technology, China",
        "citedby": {
            "2017-08-29": 12554
        },
        "email": "@hust.edu.cn",
        "hindex": 50,
        "hindex5y": 44,
        "i10index": 285,
        "i10index5y": 200,
        "interests": [
            "Parallel and Distributed Computing",
            "Computer Architecture",
            "Cloud Computing",
            "Grid Computing",
            "P2P"
        ],
        "npubs": 1444
    },
    "Hank Child": "",
    "Hank Childs": {
        "affiliation": "University of Oregon, USA",
        "citedby": {
            "2017-08-29": 1764
        },
        "email": "@uoregon.edu",
        "hindex": 19,
        "hindex5y": 19,
        "i10index": 37,
        "i10index5y": 29,
        "interests": [
            "Scientific Visualization",
            "High Performance Computing"
        ],
        "npubs": 114
    },
    "Hans-Christian Hoppe": "",
    "Harald Servat": {
        "citedby": {
            "2017-09-01": 211
        },
        "email": "@bsc.es",
        "hindex": 10,
        "hindex5y": 8,
        "i10index": 10,
        "i10index5y": 5,
        "interests": [
            "performance analysis",
            "power analysis",
            "supercomputing",
            "parallelism",
            "instrumentation"
        ],
        "npubs": 40
    },
    "Hari Subramoni": {
        "citedby": {
            "2017-09-01": 1122
        },
        "email": "@cse.ohio-state.edu",
        "hindex": 20,
        "hindex5y": 18,
        "i10index": 28,
        "i10index5y": 24,
        "interests": [
            "High Performance Computing"
        ],
        "npubs": 81
    },
    "Hari Sundar": {
        "affiliation": "Unviersity of Utah, USA",
        "citedby": {
            "2017-08-28": 1449
        },
        "email": "@cs.utah.edu",
        "hindex": 18,
        "hindex5y": 15,
        "i10index": 23,
        "i10index5y": 21,
        "interests": [
            "parallel and distributed computing",
            "multigrid methods",
            "medical image analysis",
            "soft tissue and cardiovascular mechanics",
            "image guided surgery"
        ],
        "npubs": 57
    },
    "Hatem Ltaief": {
        "affiliation": "KAUST Supercomputing Laboratory, Saudi Arabia",
        "citedby": {
            "2017-08-28": 2060
        },
        "email": "@kaust.edu.sa",
        "hindex": 23,
        "hindex5y": 22,
        "i10index": 44,
        "i10index5y": 39,
        "interests": [
            "Parallel Numerical Algorithms",
            "Task-Based Programming Model",
            "Resilience"
        ],
        "npubs": 117
    },
    "Henri Casanova": {
        "citedby": {
            "2017-09-01": 10692
        },
        "email": "@hawaii.edu",
        "hindex": 50,
        "hindex5y": 30,
        "i10index": 126,
        "i10index5y": 68,
        "interests": [],
        "npubs": 295
    },
    "Hideharu Amano": {
        "citedby": {
            "2017-09-01": 5173
        },
        "email": "@am.ics.keio.ac.jp",
        "hindex": 35,
        "hindex5y": 24,
        "i10index": 143,
        "i10index5y": 58,
        "interests": [
            "Computer Architecture",
            "Reconfigurable System",
            "Interconnection Network"
        ],
        "npubs": 787
    },
    "Hidetoshi Iwashita": "",
    "Hiroki Matsutani": {
        "citedby": {
            "2017-09-01": 1262
        },
        "email": "@arc.ics.keio.ac.jp",
        "hindex": 19,
        "hindex5y": 17,
        "i10index": 30,
        "i10index5y": 23,
        "interests": [
            "Computer Architecture",
            "Interconnection Network"
        ],
        "npubs": 361
    },
    "Hiroshi Inoue": {
        "affiliation": "IBM, Japan",
        "citedby": {
            "2017-08-28": 673
        },
        "email": "@jp.ibm.com",
        "hindex": 13,
        "hindex5y": 12,
        "i10index": 16,
        "i10index5y": 14,
        "interests": [
            "programming languages",
            "compilers",
            "runtime systems",
            "parallel algorithms"
        ],
        "npubs": 67
    },
    "Hisham A. Kholidy": {
        "citedby": {
            "2017-09-01": 211
        },
        "email": "@dasi.msstate.edu",
        "hindex": 8,
        "hindex5y": 7,
        "i10index": 6,
        "i10index5y": 4,
        "interests": [
            "Cybersecurity",
            "Information Security",
            "Cloud Computing",
            "Big Data",
            "Data Mining"
        ],
        "npubs": 34
    },
    "Hitoshi Murai": "",
    "Hongliang Li": "",
    "Houjun Tang": {
        "citedby": {
            "2017-09-01": 34
        },
        "email": "@lbl.gov",
        "hindex": 3,
        "hindex5y": 3,
        "i10index": 1,
        "i10index5y": 1,
        "interests": [
            "HPC",
            "Parallel I/O",
            "Data Management",
            "Scientific Computing"
        ],
        "npubs": 14
    },
    "Hui Wang": {
        "citedby": {
            "2018-03-28": 33
        },
        "email": "@buaa.edu.cn",
        "hindex": 3,
        "hindex5y": 3,
        "i10index": 1,
        "i10index5y": 1,
        "interests": [
            "Computer System and Architecture",
            "Virtualization and Cloud Computing"
        ],
        "npubs": 6
    },
    "Huiyang Zhou": {
        "affiliation": "NCSU, USA",
        "citedby": {
            "2017-08-28": 1917
        },
        "email": "@ncsu.edu",
        "hindex": 25,
        "hindex5y": 19,
        "i10index": 38,
        "i10index5y": 30,
        "interests": [
            "computer engineering",
            "computer architecture",
            "compilers"
        ],
        "npubs": 154
    },
    "Hyeongwon Jang": "",
    "Hyeonsang Eom": {
        "citedby": {
            "2017-09-01": 555
        },
        "email": "",
        "hindex": 15,
        "hindex5y": 13,
        "i10index": 18,
        "i10index5y": 14,
        "interests": [
            "Distributed Processing",
            "Computer/Embedded System",
            "Computer System/Network",
            "Application/Software Performance Engineering"
        ],
        "npubs": 102
    },
    "Hyuck Han": {
        "citedby": {
            "2017-09-01": 531
        },
        "email": "@dongduk.ac.kr",
        "hindex": 12,
        "hindex5y": 10,
        "i10index": 16,
        "i10index5y": 12,
        "interests": [
            "Distributed System",
            "System Software"
        ],
        "npubs": 71
    },
    "Hyungsoo Jung": {
        "citedby": {
            "2018-03-27": 489
        },
        "email": "@hanyang.ac.kr",
        "hindex": 10,
        "hindex5y": 9,
        "i10index": 11,
        "i10index5y": 8,
        "interests": [
            "Database Systems",
            "Distributed Systems",
            "Operating Systems",
            "Concurrent Programming"
        ],
        "npubs": 47
    },
    "Ikki Fujiwara": {
        "citedby": {
            "2017-09-01": 241
        },
        "email": "@nict.go.jp",
        "hindex": 9,
        "hindex5y": 8,
        "i10index": 7,
        "i10index5y": 6,
        "interests": [
            "High performance computing",
            "Interconnection network",
            "Optimization"
        ],
        "npubs": 45
    },
    "Ioana Banicescu": {
        "affiliation": "Mississippi State University",
        "citedby": {
            "2018-04-19": 986
        },
        "email": "@cse.msstate.edu",
        "hindex": 16,
        "hindex5y": 9,
        "i10index": 25,
        "i10index5y": 8,
        "interests": [
            "parallel algorithms",
            "scientific computing",
            "performance modeling",
            "analysis and optimization"
        ],
        "npubs": 140
    },
    "Jae Eun Kim": "",
    "Jaehwan Lee": {
        "citedby": {
            "2017-09-02": 298
        },
        "email": "@cs.umd.edu",
        "hindex": 9,
        "hindex5y": 7,
        "i10index": 9,
        "i10index5y": 5,
        "interests": [
            "Distributed Computing",
            "Cloud Computing",
            "Big Data",
            "Networked System"
        ],
        "npubs": 20
    },
    "Jaehyun Han": "",
    "Jaewook Kim": "",
    "Janine C. Bennett": {
        "affiliation": "Sandia National Laboratories, USA",
        "citedby": {
            "2017-08-28": 552
        },
        "email": "@sandia.gov",
        "hindex": 12,
        "hindex5y": 11,
        "i10index": 15,
        "i10index5y": 11,
        "interests": [
            "Large-scale data analysis",
            "in situ analysis",
            "programming models",
            "runtime systems"
        ],
        "npubs": 93
    },
    "Jelena Pjesivac-Grbovic": {
        "affiliation": "Google, USA",
        "citedby": {
            "2017-08-28": 982
        },
        "email": "@google.com",
        "hindex": 13,
        "hindex5y": 9,
        "i10index": 14,
        "i10index5y": 8,
        "interests": [
            "Distributed Computing",
            "Machine Learning"
        ],
        "npubs": 22
    },
    "Jens Breitbart": {
        "citedby": {
            "2017-09-01": 169
        },
        "email": "@tum.de",
        "hindex": 8,
        "hindex5y": 5,
        "i10index": 5,
        "i10index5y": 3,
        "interests": [
            "Parallel Programming",
            "Programming Models",
            "High Performance Computing"
        ],
        "npubs": 38
    },
    "Jens Gustedt": {
        "citedby": {
            "2017-09-01": 1090
        },
        "email": "@inria.fr",
        "hindex": 15,
        "hindex5y": 9,
        "i10index": 30,
        "i10index5y": 7,
        "interests": [
            "Computer Science",
            "Discrete Mathematics"
        ],
        "npubs": 101
    },
    "Jeremy Benson": "",
    "Jeremy Logan": {
        "citedby": {
            "2017-09-02": 287
        },
        "email": "@utk.edu",
        "hindex": 10,
        "hindex5y": 10,
        "i10index": 11,
        "i10index5y": 11,
        "interests": [],
        "npubs": 29
    },
    "Jesus Carretero": {
        "affiliation": "Universidad Carlos III de Madrid, Spain",
        "citedby": {
            "2017-08-28": 2440
        },
        "email": "@inf.uc3m.es",
        "hindex": 23,
        "hindex5y": 17,
        "i10index": 66,
        "i10index5y": 35,
        "interests": [
            "Computer architecture",
            "parallel computing",
            "distributed computing",
            "internet of things",
            "exascale"
        ],
        "npubs": 353
    },
    "Jesus Labarta": {
        "citedby": {
            "2017-09-01": 8387
        },
        "email": "@bsc.es",
        "hindex": 42,
        "hindex5y": 31,
        "i10index": 170,
        "i10index5y": 88,
        "interests": [
            "HPC",
            "Programming models",
            "Performance Analysis",
            "Computer Architecture"
        ],
        "npubs": 522
    },
    "Jialin Liu": {
        "citedby": {
            "2017-09-02": 125
        },
        "email": "@lbl.gov",
        "hindex": 8,
        "hindex5y": 8,
        "i10index": 6,
        "i10index5y": 6,
        "interests": [
            "Parallel Computing",
            "Parallell I/O",
            "Scientific Dataset",
            "Big Data"
        ],
        "npubs": 23
    },
    "Jian Huang": {
        "affiliation": "University of Tennessee, USA",
        "citedby": {
            "2017-09-03": 1645
        },
        "email": "@utk.edu",
        "hindex": 22,
        "hindex5y": 14,
        "i10index": 34,
        "i10index5y": 18,
        "interests": [
            "Data Visualization",
            "Large Data",
            "Data Analytics",
            "HPC"
        ],
        "npubs": 73
    },
    "Jianping Li": "",
    "Jidong Zhai": "",
    "Jie Wu": {
        "citedby": {
            "2017-09-02": 26968
        },
        "email": "@temple.edu",
        "hindex": 82,
        "hindex5y": 60,
        "i10index": 387,
        "i10index5y": 302,
        "interests": [
            "Networks",
            "Distributed Computing",
            "Parallel Processing"
        ],
        "npubs": 1034
    },
    "Jik-Soo Kim": {
        "citedby": {
            "2017-09-01": 301
        },
        "email": "@kisti.re.kr",
        "hindex": 10,
        "hindex5y": 9,
        "i10index": 10,
        "i10index5y": 8,
        "interests": [
            "Distributed Computing",
            "Scientific Computing",
            "Many-Task Computing",
            "Cloud Computing"
        ],
        "npubs": 42
    },
    "Jin Sun": "",
    "Jitendra Kumar": {
        "citedby": {
            "2018-03-28": 565
        },
        "email": "@climatemodeling.org",
        "hindex": 10,
        "hindex5y": 9,
        "i10index": 10,
        "i10index5y": 9,
        "interests": [
            "Hydrology",
            "Ecology",
            "High performance computing",
            "Data mining"
        ],
        "npubs": 103
    },
    "Joel Saltz": {
        "citedby": {
            "2017-09-01": 16182
        },
        "email": "@stonybrook.edu",
        "hindex": 63,
        "hindex5y": 33,
        "i10index": 306,
        "i10index5y": 114,
        "interests": [
            "High End Computing",
            "Systems Software",
            "Biomedical Informatics",
            "Pathology Informatics"
        ],
        "npubs": 710
    },
    "Johannes Langguth": {
        "affiliation": "Simula Research Laboratory, Norway",
        "citedby": {
            "2017-08-28": 121
        },
        "email": "@simula.no",
        "hindex": 6,
        "hindex5y": 6,
        "i10index": 3,
        "i10index5y": 3,
        "interests": [],
        "npubs": 26
    },
    "John Clyne": "",
    "John D. Owens": {
        "affiliation": "University of California Davis, USA",
        "citedby": {
            "2017-08-29": 14418
        },
        "email": "@ece.ucdavis.edu",
        "hindex": 49,
        "hindex5y": 37,
        "i10index": 93,
        "i10index5y": 72,
        "interests": [
            "parallel computing",
            "GPU",
            "GPGPU",
            "architecture",
            "algorithms"
        ],
        "npubs": 181
    },
    "John Jack Lange": "",
    "Jon Woodring": {
        "affiliation": "Los Alamos National Lab, lanl",
        "citedby": {
            "2017-08-28": 763
        },
        "email": "@lanl.gov",
        "hindex": 15,
        "hindex5y": 15,
        "i10index": 20,
        "i10index5y": 19,
        "interests": [
            "Visualization",
            "Data Science",
            "Scientific Visualization",
            "Supercomputing",
            "Computer Science"
        ],
        "npubs": 45
    },
    "Jonathan Jenkins": {
      "citedby": {
        "2018-03-29": 553
      },
      "email": "",
      "hindex": 14,
      "hindex5y": 12,
      "i10index": 17,
      "i10index5y": 13,
      "interests": [],
      "npubs": 65
    },
    "Jonathan Marti": {
        "affiliation": "Barcelona Supercomputing Center, Spain",
        "citedby": {
            "2017-08-29": 200
        },
        "email": "@bsc.es",
        "hindex": 4,
        "hindex5y": 4,
        "i10index": 4,
        "i10index5y": 2,
        "interests": [
            "Storage Systems",
            "Distributed Systems",
            "HPC"
        ],
        "npubs": 13
    },
    "Jong Youl Choi": {
        "citedby": {
            "2017-09-02": 864
        },
        "email": "@ornl.gov",
        "hindex": 16,
        "hindex5y": 12,
        "i10index": 20,
        "i10index5y": 14,
        "interests": [
            "big data science",
            "data intensive computing",
            "data mining"
        ],
        "npubs": 63
    },
    "Jongmoo Choi": {
        "citedby": {
            "2017-09-02": 2560
        },
        "email": "@dankook.ac.kr",
        "hindex": 23,
        "hindex5y": 18,
        "i10index": 47,
        "i10index5y": 36,
        "interests": [
            "System software",
            "Operating system",
            "Storage",
            "Virtualization"
        ],
        "npubs": 272
    },
    "JorJi Nonaka": {
        "affiliation": "RIKEN Advanced Institute for Computational Science, Japan",
        "citedby": {
            "2017-08-28": 160
        },
        "email": "",
        "hindex": 7,
        "hindex5y": 4,
        "i10index": 4,
        "i10index5y": 1,
        "interests": [],
        "npubs": 47
    },
    "Josef Weidendorfer": {
        "citedby": {
            "2017-09-01": 520
        },
        "email": "@in.tum.de",
        "hindex": 12,
        "hindex5y": 9,
        "i10index": 13,
        "i10index5y": 9,
        "interests": [
            "High Performance Computing",
            "Heterogeneous Systems",
            "Performance Analysis",
            "Cache Simulation",
            "Dynamic Code Generation"
        ],
        "npubs": 87
    },
    "Jun Kong": {
        "citedby": {
            "2017-09-02": 1642
        },
        "email": "@emory.edu",
        "hindex": 24,
        "hindex5y": 21,
        "i10index": 38,
        "i10index5y": 36,
        "interests": [
            "Whole-slide Microscopy Image Processing",
            "Bioimage Informatics",
            "Machine Learning",
            "Computer-aided Diagnosis"
        ],
        "npubs": 115
    },
    "Jun Shirako": {
        "affiliation": "Rice University, USA",
        "citedby": {
            "2017-08-28": 1042
        },
        "email": "@rice.edu",
        "hindex": 17,
        "hindex5y": 14,
        "i10index": 24,
        "i10index5y": 19,
        "interests": [
            "Parallel programming languages",
            "optimizing compilers",
            "synchronization runtimes"
        ],
        "npubs": 63
    },
    "Kai Wu": {
        "affiliation": "University of California, Merced",
        "citedby": {
            "2017-11-09": 0
        },
        "email": "@ucmerced.edu",
        "hindex": 0,
        "hindex5y": 0,
        "i10index": 0,
        "i10index5y": 0,
        "interests": [
            "High Performance Computing",
            "Parallel and Distributed Systems"
        ],
        "npubs": 5
    },
    "Kai Xu": "",
    "Kalyana Chadalavada": {
        "affiliation": "Intel, USA",
        "citedby": {
            "2017-08-28": 66
        },
        "email": "@intel.com",
        "hindex": 4,
        "hindex5y": 4,
        "i10index": 1,
        "i10index5y": 1,
        "interests": [
            "high performance computing",
            "high speed networks",
            "operating systems",
            "parallel IO & file systems",
            "distributed systems"
        ],
        "npubs": 26
    },
    "Kamesh Madduri": {
        "affiliation": "The Pennsylvania State University, USA",
        "citedby": {
            "2017-08-28": 2439
        },
        "email": "@cse.psu.edu",
        "hindex": 26,
        "hindex5y": 22,
        "i10index": 37,
        "i10index5y": 35,
        "interests": [
            "High-performance Computing",
            "Scientific Computing",
            "Network Science",
            "Graph Analysis"
        ],
        "npubs": 120
    },
    "Karen Devine": {
        "affiliation": "Sandia",
        "citedby": {
            "2018-04-19": 3566
        },
        "email": "@sandia.gov",
        "hindex": 30,
        "hindex5y": 18,
        "i10index": 43,
        "i10index5y": 26,
        "interests": [],
        "npubs": 144
    },
    "Kartik Gopalan": {
        "affiliation": "Binghamton University, USA",
        "citedby": {
            "2017-08-28": 3739
        },
        "email": "@binghamton.edu",
        "hindex": 26,
        "hindex5y": 16,
        "i10index": 46,
        "i10index5y": 22,
        "interests": [
            "Virtualization",
            "Distributed Systems",
            "Operating Systems",
            "Networks"
        ],
        "npubs": 115
    },
    "Katerina Antypas": "",
    "Kavitha Chandrasekar": {
        "citedby": {
            "2017-09-01": 47
        },
        "email": "@gatech.edu",
        "hindex": 5,
        "hindex5y": 4,
        "i10index": 1,
        "i10index5y": 1,
        "interests": [
            "Systems"
        ],
        "npubs": 11
    },
    "Kenjiro Taura": {
        "affiliation": "University of Tokyo",
        "citedby": {
            "2017-08-28": 2419
        },
        "email": "@eidos.ic.i.u-tokyo.ac.jp",
        "hindex": 25,
        "hindex5y": 14,
        "i10index": 51,
        "i10index5y": 21,
        "interests": [
            "Parallel programming",
            "programming languages"
        ],
        "npubs": 267
    },
    "Kenneth Kent": {
        "citedby": {
            "2017-09-02": 1067
        },
        "email": "@unb.ca",
        "hindex": 12,
        "hindex5y": 8,
        "i10index": 14,
        "i10index5y": 7,
        "interests": [
            "Computer Science"
        ],
        "npubs": 144
    },
    "Kento Sato": {
        "affiliation": "LLNL, USA",
        "citedby": {
            "2017-08-29": 416
        },
        "email": "@llnl.gov",
        "hindex": 9,
        "hindex5y": 8,
        "i10index": 9,
        "i10index5y": 8,
        "interests": [
            "High performance computing",
            "Debugging",
            "Fault tolerance",
            "I/O",
            "Cloud computing"
        ],
        "npubs": 63
    },
    "Kevin Huck": {
        "citedby": {
            "2017-09-02": 511
        },
        "email": "@cs.uoregon.edu",
        "hindex": 11,
        "hindex5y": 9,
        "i10index": 13,
        "i10index5y": 8,
        "interests": [
            "Parallel Computing",
            "HPC",
            "Data Mining",
            "Supercomputing"
        ],
        "npubs": 49
    },
    "Kevin Pedretti": {
        "citedby": {
            "2017-09-01": 1616
        },
        "email": "@sandia.gov",
        "hindex": 20,
        "hindex5y": 17,
        "i10index": 40,
        "i10index5y": 30,
        "interests": [
            "High Performance Computing",
            "Operating Systems",
            "Networking"
        ],
        "npubs": 159
    },
    "Kewen Meng": "",
    "Kibeom Jin": "",
    "Kiran Sasikumar": {
        "citedby": {
            "2017-09-02": 89
        },
        "email": "@anl.gov",
        "hindex": 5,
        "hindex5y": 5,
        "i10index": 4,
        "i10index5y": 4,
        "interests": [
            "Heat transfer",
            "Nanotechnology",
            "Molecular dynamics",
            "FEM",
            "Machine learning"
        ],
        "npubs": 17
    },
    "Kristin Potter": {
        "affiliation": "University of Oregon, USA",
        "citedby": {
            "2017-08-28": 811
        },
        "email": "@uoregon.edu",
        "hindex": 14,
        "hindex5y": 13,
        "i10index": 18,
        "i10index5y": 14,
        "interests": [
            "Uncertainty Visualization",
            "Information Visualization"
        ],
        "npubs": 46
    },
    "Kun Tang": {
        "citedby": {
            "2017-09-02": 21
        },
        "email": "@vcu.edu",
        "hindex": 2,
        "hindex5y": 2,
        "i10index": 1,
        "i10index5y": 1,
        "interests": [
            "High performance computing",
            "Computer architecture",
            "Storage I/O"
        ],
        "npubs": 7
    },
    "Kurt Ferreira": {
        "citedby": {
            "2017-09-02": 1505
        },
        "email": "@sandia.gov",
        "hindex": 19,
        "hindex5y": 17,
        "i10index": 35,
        "i10index5y": 32,
        "interests": [
            "High-Performance Computing",
            "Fault-Tolerance",
            "Resilience"
        ],
        "npubs": 151
    },
    "Kwan-Liu Ma": {
        "citedby": {
            "2017-09-01": 13180
        },
        "email": "@cs.ucdavis.edu",
        "hindex": 63,
        "hindex5y": 41,
        "i10index": 249,
        "i10index5y": 173,
        "interests": [
            "Visualization",
            "Computer Graphics",
            "High Performance Computing",
            "Human Computer Interaction"
        ],
        "npubs": 578
    },
    "Kyle Chard": {
        "affiliation": "Unviersiy of Chicago, USA",
        "citedby": {
            "2017-08-28": 1038
        },
        "email": "@uchicago.edu",
        "hindex": 18,
        "hindex5y": 16,
        "i10index": 27,
        "i10index5y": 23,
        "interests": [
            "computer science",
            "cloud computing",
            "scientific computing",
            "big data"
        ],
        "npubs": 82
    },
    "Larry Kaplan": {
        "affiliation": "Cray, USA",
        "citedby": {
            "2017-08-29": 655
        },
        "email": "@cray.com",
        "hindex": 10,
        "hindex5y": 8,
        "i10index": 10,
        "i10index5y": 8,
        "interests": [
            "Computer Architecture"
        ],
        "npubs": 29
    },
    "Lars Nagel": {
        "citedby": {
            "2017-09-02": 122
        },
        "email": "@uni-mainz.de",
        "hindex": 7,
        "hindex5y": 7,
        "i10index": 5,
        "i10index5y": 4,
        "interests": [
            "Distributed Computing",
            "Scheduling",
            "Randomized Algorithms"
        ],
        "npubs": 34
    },
    "Laura Monroe": "",
    "Laxmikant V. Kale": {
        "citedby": {
            "2017-09-01": 23299
        },
        "email": "@illinois.edu",
        "hindex": 53,
        "hindex5y": 39,
        "i10index": 216,
        "i10index5y": 141,
        "interests": [
            "parallel computing",
            "high performance computing"
        ],
        "npubs": 525
    },
    "Leigh Orf": {
        "citedby": {
            "2017-09-02": 313
        },
        "email": "@wisc.edu",
        "hindex": 8,
        "hindex5y": 8,
        "i10index": 8,
        "i10index5y": 8,
        "interests": [
            "high performance computing",
            "mesoscale meteorology"
        ],
        "npubs": 34
    },
    "Leonardo Bautista Gomez": {
        "affiliation": "Barcelona Supercomputing Center, Spain",
        "citedby": {
            "2017-08-28": 485
        },
        "email": "@bsc.es",
        "hindex": 9,
        "hindex5y": 9,
        "i10index": 9,
        "i10index5y": 9,
        "interests": [
            "High Performance Computing",
            "Fault Tolerance",
            "Data Corruption",
            "Data Compression"
        ],
        "npubs": 37
    },
    "Li Han": "",
    "Lipeng Wan": {
        "citedby": {
            "2017-09-02": 23
        },
        "email": "@ornl.gov",
        "hindex": 3,
        "hindex5y": 3,
        "i10index": 0,
        "i10index5y": 0,
        "interests": [
            "Big Data Management",
            "Parallel and Distributed Storage Systems",
            "High Performance Computing",
            "Non-volatile Memory",
            "Embedded Systems"
        ],
        "npubs": 15
    },
    "Louis-Claude Canon": {
        "citedby": {
            "2017-09-01": 282
        },
        "email": "@univ-fcomte.fr",
        "hindex": 9,
        "hindex5y": 7,
        "i10index": 9,
        "i10index5y": 4,
        "interests": [
            "Distributed Computing",
            "Scheduling"
        ],
        "npubs": 34
    },
    "Maciej Malawski": {
        "affiliation": "AGH University of the Science and Technology, Poland",
        "citedby": {
            "2017-08-28": 1420
        },
        "email": "@agh.edu.pl",
        "hindex": 20,
        "hindex5y": 14,
        "i10index": 41,
        "i10index5y": 17,
        "interests": [
            "Computer Science",
            "Grid Computing",
            "Cloud Computing",
            "Programming Models",
            "Scientific Workflows"
        ],
        "npubs": 140
    },
    "Manish Parashar": {
        "affiliation": "Rutgers University, USA",
        "citedby": {
            "2017-08-28": 9914
        },
        "email": "@rutgers.edu",
        "hindex": 48,
        "hindex5y": 33,
        "i10index": 211,
        "i10index5y": 104,
        "interests": [
            "Parallel and Distributed Computing",
            "Computational and Data-Enabled Science and Engineering"
        ],
        "npubs": 728
    },
    "Marc-Andre Vef": "",
    "Marco Aldinucci": {
        "affiliation": "University of Torino, Italy ",
        "citedby": {
            "2017-08-28": 2043
        },
        "email": "@unito.it",
        "hindex": 25,
        "hindex5y": 15,
        "i10index": 49,
        "i10index5y": 29,
        "interests": [
            "Parallel computing",
            "distributed computing",
            "high-performance data analytics",
            "scientific parallel computing",
            "autonomic computing"
        ],
        "npubs": 185
    },
    "Mark Ainsworth": {
        "citedby": {
            "2017-09-01": 7828
        },
        "email": "@brown.edu",
        "hindex": 36,
        "hindex5y": 24,
        "i10index": 79,
        "i10index5y": 47,
        "interests": [
            "Numerical solution of PDEs"
        ],
        "npubs": 172
    },
    "Mark Van Moer": "",
    "Markus Geimer": "",
    "Martin Quinson": {
        "citedby": {
            "2017-09-01": 1277
        },
        "email": "@ens-rennes.fr",
        "hindex": 17,
        "hindex5y": 9,
        "i10index": 23,
        "i10index5y": 9,
        "interests": [],
        "npubs": 66
    },
    "Martin Schulz": {
        "citedby": {
            "2017-09-02": 6512
        },
        "email": "@llnl.gov",
        "hindex": 43,
        "hindex5y": 34,
        "i10index": 134,
        "i10index5y": 101,
        "interests": [
            "High Performance Computing",
            "Languages and Tools"
        ],
        "npubs": 480
    },
    "Maruf Ahmed": "",
    "Maryam Mehri Dehnavi": {
        "citedby": {
            "2017-09-01": 207
        },
        "email": "@rutgers.edu",
        "hindex": 7,
        "hindex5y": 7,
        "i10index": 6,
        "i10index5y": 6,
        "interests": [],
        "npubs": 23
    },
    "María S. Pérez": {
        "affiliation": "Universidad Politécnica de Madrid, Spain",
        "citedby": {
            "2017-08-29": 1177
        },
        "email": "@fi.upm.es",
        "hindex": 17,
        "hindex5y": 12,
        "i10index": 34,
        "i10index5y": 13,
        "interests": [
            "Cloud computing",
            "Big Data",
            "HPC",
            "Storage",
            "Semantics"
        ],
        "npubs": 142
    },
    "Masahiro Nakao": {
        "citedby": {
            "2017-09-01": 125
        },
        "email": "",
        "hindex": 6,
        "hindex5y": 6,
        "i10index": 6,
        "i10index5y": 5,
        "interests": [
            "High Performance Computing"
        ],
        "npubs": 35
    },
    "Massimo Torquati": {
        "affiliation": "University of Pisa, Italy ",
        "citedby": {
            "2017-08-28": 1017
        },
        "email": "@di.unipi.it",
        "hindex": 17,
        "hindex5y": 13,
        "i10index": 31,
        "i10index5y": 24,
        "interests": [
            "parallel and distributed computing",
            "multi-core",
            "may-core",
            "programming models"
        ],
        "npubs": 119
    },
    "Matei Ripeanu": {
        "citedby": {
            "2017-09-01": 8219
        },
        "email": "@ece.ubc.ca",
        "hindex": 37,
        "hindex5y": 29,
        "i10index": 73,
        "i10index5y": 54,
        "interests": [
            "Parallel and Distributed Systems",
            "Social Networks",
            "Computer and Software Systems"
        ],
        "npubs": 184
    },
    "Matt Martineau": {
        "citedby": {
            "2017-09-02": 32
        },
        "email": "@bristol.ac.uk",
        "hindex": 3,
        "hindex5y": 3,
        "i10index": 1,
        "i10index5y": 1,
        "interests": [
            "Computer Science"
        ],
        "npubs": 12
    },
    "Matthew Wolf": {
        "citedby": {
            "2017-09-02": 1913
        },
        "email": "@ornl.gov",
        "hindex": 23,
        "hindex5y": 17,
        "i10index": 45,
        "i10index5y": 34,
        "interests": [
            "HPC",
            "Systems",
            "Computer Science"
        ],
        "npubs": 137
    },
    "Matthieu Dorier": {
        "affiliation": "Argonne National Lab, USA",
        "citedby": {
            "2017-08-28": 264
        },
        "email": "@anl.gov",
        "hindex": 7,
        "hindex5y": 7,
        "i10index": 5,
        "i10index5y": 5,
        "interests": [
            "High performance computing",
            "large-scale data management"
        ],
        "npubs": 29
    },
    "Matthieu Dreher": {
        "citedby": {
            "2017-09-01": 67
        },
        "email": "@anl.gov",
        "hindex": 5,
        "hindex5y": 5,
        "i10index": 2,
        "i10index5y": 2,
        "interests": [
            "In Situ",
            "In Transit",
            "Live analytics",
            "Scientific Visualization"
        ],
        "npubs": 12
    },
    "Mauro Ianni": {
        "citedby": {
            "2017-09-02": 13
        },
        "email": "@dis.uniroma1.it",
        "hindex": 2,
        "hindex5y": 2,
        "i10index": 0,
        "i10index5y": 0,
        "interests": [
            "lock-free",
            "wait-free",
            "non-blocking",
            "parallel computing",
            "high performance computing"
        ],
        "npubs": 6
    },
    "Melissa Romanus": {
        "citedby": {
            "2017-09-02": 53
        },
        "email": "@rutgers.edu",
        "hindex": 5,
        "hindex5y": 5,
        "i10index": 2,
        "i10index5y": 2,
        "interests": [
            "Grid computing",
            "cloud computing",
            "distributed computing",
            "data-driven science",
            "computational biology"
        ],
        "npubs": 15
    },
    "Michael Dawson": "",
    "Michael Heroux": {
        "affiliation": "Sandia National Laboratories, USA",
        "citedby": {
            "2017-08-28": 5267
        },
        "email": "@sandia.gov",
        "hindex": 28,
        "hindex5y": 25,
        "i10index": 68,
        "i10index5y": 49,
        "interests": [
            "Mathematics",
            "Computer Science"
        ],
        "npubs": 314
    },
    "Michael Kuhn": {
        "citedby": {
            "2017-09-02": 468
        },
        "email": "@tik.ee.ethz.ch",
        "hindex": 10,
        "hindex5y": 7,
        "i10index": 10,
        "i10index5y": 7,
        "interests": [
            "Data mining",
            "Distributed Computing",
            "HCI",
            "Information Retrieval"
        ],
        "npubs": 22
    },
    "Michael Papka": {
        "citedby": {
            "2017-09-02": 3298
        },
        "email": "@anl.gov",
        "hindex": 26,
        "hindex5y": 19,
        "i10index": 55,
        "i10index5y": 35,
        "interests": [
            "visualization",
            "analysis",
            "parallel computing"
        ],
        "npubs": 215
    },
    "Michael Schoettner": "",
    "Michela Taufer": {
        "affiliation": "University of Delaware",
        "citedby": {
            "2017-08-28": 1396
        },
        "email": "@udel.edu",
        "hindex": 20,
        "hindex5y": 15,
        "i10index": 42,
        "i10index5y": 29,
        "interests": [
            "Parallel and Distributed Computing",
            "Computational Science",
            "Data-intensive Computing"
        ],
        "npubs": 174
    },
    "Michihiro Koibuchi": {
        "citedby": {
            "2017-09-01": 1976
        },
        "email": "@nii.ac.jp",
        "hindex": 22,
        "hindex5y": 19,
        "i10index": 54,
        "i10index5y": 30,
        "interests": [
            "interconnection networks",
            "computer architecture",
            "high-performance computing",
            "Internet architecture",
            "low-power computing"
        ],
        "npubs": 409
    },
    "Min Si": {
        "affiliation": "Argonne National Laboratory, USA",
        "citedby": {
            "2017-08-29": 60
        },
        "email": "@anl.gov",
        "hindex": 3,
        "hindex5y": 3,
        "i10index": 3,
        "i10index5y": 3,
        "interests": [
            "High Performance Computing",
            "Parallel Programming",
            "Communication Runtime"
        ],
        "npubs": 9
    },
    "Miquel Pericàs": {
        "affiliation": "Chalmers University of Technology, Sweden",
        "citedby": {
            "2017-08-29": 447
        },
        "email": "@chalmers.se",
        "hindex": 11,
        "hindex5y": 10,
        "i10index": 13,
        "i10index5y": 10,
        "interests": [
            "Computer Architecture",
            "Parallel Runtimes",
            "Supercomputing"
        ],
        "npubs": 63
    },
    "Misbah Mubarak": {
        "citedby": {
            "2017-09-01": 148
        },
        "email": "@anl.gov",
        "hindex": 7,
        "hindex5y": 7,
        "i10index": 4,
        "i10index5y": 4,
        "interests": [
            "High Performance Computing"
        ],
        "npubs": 32
    },
    "Mitsuhisa Sato": "",
    "Mohamed Wahib": {
        "affiliation": "AICS Riken, Japan",
        "citedby": {
            "2017-08-29": 243
        },
        "email": "@acm.org",
        "hindex": 8,
        "hindex5y": 8,
        "i10index": 7,
        "i10index5y": 6,
        "interests": [
            "Parallel/Distributed Computing",
            "High Performance Computing",
            "Heterogeneous Computing"
        ],
        "npubs": 40
    },
    "Mohammadreza Hoseinyfarahabady": "",
    "Moohyeon Nam": {
        "citedby": {
            "2018-03-27": 0
        },
        "email": "@unist.ac.kr",
        "hindex": 0,
        "hindex5y": 0,
        "i10index": 0,
        "i10index5y": 0,
        "interests": [],
        "npubs": 2
    },
    "Naoyuki Onodera": "",
    "Nathan R. Tallent": {
        "affiliation": "Pacific Northwest National Laboratory, USA",
        "citedby": {
            "2017-08-28": 1129
        },
        "email": "@pnnl.gov",
        "hindex": 14,
        "hindex5y": 12,
        "i10index": 17,
        "i10index5y": 14,
        "interests": [
            "parallel computing",
            "performance tools",
            "performance modeling"
        ],
        "npubs": 48
    },
    "Nikhil Jain": {
        "citedby": {
            "2017-09-02": 469
        },
        "email": "@acm.org",
        "hindex": 13,
        "hindex5y": 13,
        "i10index": 15,
        "i10index5y": 15,
        "interests": [
            "Parallel Computing"
        ],
        "npubs": 61
    },
    "Niyazi Sorkunlu": "",
    "Norbert Podhorszki": {
        "citedby": {
            "2017-09-01": 3060
        },
        "email": "@ornl.gov",
        "hindex": 27,
        "hindex5y": 18,
        "i10index": 65,
        "i10index5y": 42,
        "interests": [
            "High Performance Computing",
            "Scientific Workflows",
            "HPC I/O",
            "Big Data",
            "extreme scale computing"
        ],
        "npubs": 192
    },
    "Olga Pearce": {
        "affiliation": "Lawrence Livermore National Laboratory, USA",
        "citedby": {
            "2017-08-28": 352
        },
        "email": "@cs.tamu.edu",
        "hindex": 6,
        "hindex5y": 5,
        "i10index": 5,
        "i10index5y": 5,
        "interests": [
            "Parallel computing",
            "HPC",
            "Load Balance",
            "Tools"
        ],
        "npubs": 19
    },
    "Olivier Aumage": "",
    "Omer Subasi": {
        "citedby": {
            "2017-09-01": 93
        },
        "email": "@pnnl.gov",
        "hindex": 5,
        "hindex5y": 5,
        "i10index": 3,
        "i10index5y": 3,
        "interests": [
            "Computer Science"
        ],
        "npubs": 13
    },
    "Onur Mutlu": {
        "citedby": {
            "2017-09-02": 15349
        },
        "email": "@inf.ethz.ch",
        "hindex": 68,
        "hindex5y": 64,
        "i10index": 173,
        "i10index5y": 158,
        "interests": [
            "Computer Architecture",
            "Computer Systems",
            "Energy Efficiency",
            "Memory Systems",
            "Bioinformatics"
        ],
        "npubs": 334
    },
    "Orcun Yildiz": {
        "citedby": {
            "2017-09-01": 26
        },
        "email": "@inria.fr",
        "hindex": 4,
        "hindex5y": 4,
        "i10index": 0,
        "i10index5y": 0,
        "interests": [
            "Large scale distributed systems",
            "high performance computing",
            "energy-efficient big data management"
        ],
        "npubs": 8
    },
    "Osamu Tatebe": "",
    "Osman Unsal": {
        "affiliation": "Barcelona Supercomputing Center, Spain",
        "citedby": {
            "2017-08-29": 2649
        },
        "email": "@bsc.es",
        "hindex": 27,
        "hindex5y": 21,
        "i10index": 66,
        "i10index5y": 50,
        "interests": [
            "Computer architecture",
            "reliability",
            "transactional memory",
            "big data"
        ],
        "npubs": 238
    },
    "Pablo Mininni": {
        "citedby": {
            "2018-03-27": 4011
        },
        "email": "@df.uba.ar",
        "hindex": 39,
        "hindex5y": 25,
        "i10index": 89,
        "i10index5y": 65,
        "interests": [
            "Fluid dynamics",
            "Turbulence",
            "Rotating and stratified flows",
            "MHD",
            "Quantum turbulence"
        ],
        "npubs": 235
    },
    "Panagiotis Patros": {
        "citedby": {
            "2018-03-27": 11
        },
        "email": "@unb.ca",
        "hindex": 2,
        "hindex5y": 2,
        "i10index": 0,
        "i10index5y": 0,
        "interests": [
            "Software Engineering",
            "Cloud and Distributed Systems",
            "Language Runtimes",
            "Embedded Systems",
            "Operating Systems"
        ],
        "npubs": 8
    },
    "Patrick Bridges": {
        "citedby": {
            "2017-09-02": 2031
        },
        "email": "@cs.unm.edu",
        "hindex": 23,
        "hindex5y": 18,
        "i10index": 35,
        "i10index5y": 28,
        "interests": [
            "Operating Systems",
            "Networking",
            "High Performance Computing"
        ],
        "npubs": 134
    },
    "Paul Carpenter": {
        "citedby": {
            "2017-09-01": 288
        },
        "email": "@bsc.es",
        "hindex": 8,
        "hindex5y": 7,
        "i10index": 8,
        "i10index5y": 7,
        "interests": [],
        "npubs": 40
    },
    "Paul Kelly": {
        "affiliation": "Imperial College, United Kingdom",
        "citedby": {
            "2017-08-29": 3548
        },
        "email": "@imperial.ac.uk",
        "hindex": 29,
        "hindex5y": 22,
        "i10index": 66,
        "i10index5y": 39,
        "interests": [
            "Compilers",
            "high-performance computing",
            "computer architecture",
            "computational science and engineering"
        ],
        "npubs": 223
    },
    "Paul Rich": {
        "citedby": {
            "2018-03-28": 148
        },
        "email": "@alcf.anl.gov",
        "hindex": 7,
        "hindex5y": 7,
        "i10index": 6,
        "i10index5y": 6,
        "interests": [
            "scheduling and resource management",
            "high performance computing",
            "parallel algorithms",
            "workload management"
        ],
        "npubs": 15
    },
    "Pavan Balaji": {
        "affiliation": "ANL, USA",
        "citedby": {
            "2017-08-28": 3432
        },
        "email": "@mcs.anl.gov",
        "hindex": 31,
        "hindex5y": 27,
        "i10index": 92,
        "i10index5y": 71,
        "interests": [
            "Parallel and Distributed Computing"
        ],
        "npubs": 328
    },
    "Peng Sun": {
        "citedby": {
            "2018-03-28": 77
        },
        "email": "@ntu.edu.sg",
        "hindex": 3,
        "hindex5y": 3,
        "i10index": 2,
        "i10index5y": 2,
        "interests": [
            "Distributed System",
            "Computer Network"
        ],
        "npubs": 10
    },
    "Pengfei Zou": "",
    "Philip Carns": {
        "citedby": {
            "2017-09-01": 2820
        },
        "email": "@mcs.anl.gov",
        "hindex": 19,
        "hindex5y": 17,
        "i10index": 27,
        "i10index5y": 25,
        "interests": [
            "HPC",
            "IO",
            "parallel file systems",
            "storage",
            "storage simulation"
        ],
        "npubs": 62
    },
    "Pierre Matri": {
        "affiliation": "Universidad Politécnica de Madrid, Spain",
        "citedby": {
            "2017-08-28": 4
        },
        "email": "@upm.es",
        "hindex": 1,
        "hindex5y": 1,
        "i10index": 0,
        "i10index5y": 0,
        "interests": [
            "Big Data",
            "HPC Convergence",
            "Data Storage",
            "Artificial Intelligence"
        ],
        "npubs": 5
    },
    "Pierre-Louis Guhur": {
        "citedby": {
            "2017-09-02": 0
        },
        "email": "@ens-paris-saclay.fr",
        "hindex": 0,
        "hindex5y": 0,
        "i10index": 0,
        "i10index5y": 0,
        "interests": [
            "Artificial Intelligence",
            "Fault tolerance"
        ],
        "npubs": 2
    },
    "Pietro Cicotti": {
        "affiliation": "San Diego Supercomputing Center, USA",
        "citedby": {
            "2017-08-28": 319
        },
        "email": "@sdsc.edu",
        "hindex": 11,
        "hindex5y": 9,
        "i10index": 11,
        "i10index5y": 9,
        "interests": [
            "High Performance Computing",
            "Architecture",
            "Systems"
        ],
        "npubs": 46
    },
    "Pilar Gonzalez-Ferez": {
        "affiliation": "Universidad de Murcia, Spain",
        "citedby": {
            "2017-08-28": 52
        },
        "email": "@ditec.um.es",
        "hindex": 4,
        "hindex5y": 4,
        "i10index": 1,
        "i10index5y": 1,
        "interests": [],
        "npubs": 18
    },
    "Piotr R. Luszczek": {
        "affiliation": "University of Tennessee Knoxville",
        "citedby": {
            "2017-05-05": 4369,
            "2017-05-29": 4411
        },
        "email": "@eecs.utk.edu",
        "hindex": 28,
        "hindex5y": 24,
        "i10index": 69,
        "i10index5y": 59,
        "interests": [
            "High Performance Computing",
            "Performance Evaluation and Benchmarking",
            "Numerical Linear Algebra"
        ],
        "npubs": 188
    },
    "Qian Sun": "",
    "Qiang Li": "",
    "Qing Gary Liu": {
        "citedby": {
            "2017-09-02": 6322
        },
        "email": "@ornl.gov",
        "hindex": 36,
        "hindex5y": 28,
        "i10index": 140,
        "i10index5y": 105,
        "interests": [
            "High performance computing",
            "file system",
            "storage system",
            "big data"
        ],
        "npubs": 798
    },
    "Quincey Koziol": "",
    "R. Vaidyanathan": "",
    "Rafael Ferreira Da Silva": {
        "affiliation": "University of South California, USA",
        "citedby": {
            "2017-08-28": 702
        },
        "email": "@isi.edu",
        "hindex": 14,
        "hindex5y": 14,
        "i10index": 18,
        "i10index5y": 17,
        "interests": [
            "Scientific Workflows",
            "Cloud Computing",
            "Distributed Systems",
            "Workflow Management",
            "Data Science"
        ],
        "npubs": 76
    },
    "Ramon Nou": {
        "affiliation": "Barcelona Supercomputer Center, Spain",
        "citedby": {
            "2017-08-28": 614
        },
        "email": "@bsc.es",
        "hindex": 9,
        "hindex5y": 8,
        "i10index": 8,
        "i10index5y": 6,
        "interests": [
            "Storage",
            "Simulation",
            "Cloud",
            "Grid",
            "Energy Efficiency"
        ],
        "npubs": 47
    },
    "Randy Michael Churchill": "",
    "Raul Sirvent": {
        "affiliation": "BarcelonaSupercomputing Center, Spain",
        "citedby": {
            "2017-08-28": 704
        },
        "email": "@bsc.es",
        "hindex": 10,
        "hindex5y": 8,
        "i10index": 10,
        "i10index5y": 7,
        "interests": [
            "Computer Science"
        ],
        "npubs": 52
    },
    "Renan Fischer E Silva": {
        "citedby": {
            "2017-09-01": 7
        },
        "email": "@bsc.es",
        "hindex": 2,
        "hindex5y": 2,
        "i10index": 0,
        "i10index5y": 0,
        "interests": [
            "Computer Networks",
            "Big Data",
            "Hadoop"
        ],
        "npubs": 7
    },
    "Reza Azimi": {
        "citedby": {
            "2017-09-02": 1323
        },
        "email": "@blanclabs.com",
        "hindex": 15,
        "hindex5y": 12,
        "i10index": 17,
        "i10index5y": 13,
        "interests": [
            "Distributed Systems",
            "Computer Architecture",
            "Parallel Computing",
            "Operating Systems"
        ],
        "npubs": 43
    },
    "Rhonda Vickery": "",
    "Richard Vuduc": {
        "affiliation": "Georgia Institute of Technology",
        "citedby": {
            "2017-05-05": 4916,
            "2017-05-29": 4947
        },
        "email": "@cc.gatech.edu",
        "hindex": 32,
        "hindex5y": 26,
        "i10index": 56,
        "i10index5y": 46,
        "interests": [
            "high performance computing",
            "parallel computing"
        ],
        "npubs": 138
    },
    "Rich Wolski": "",
    "Richard Mills": {
        "citedby": {
            "2017-09-01": 735
        },
        "email": "@utk.edu",
        "hindex": 15,
        "hindex5y": 12,
        "i10index": 19,
        "i10index5y": 16,
        "interests": [
            "computational science",
            "high-performance computing",
            "earth science",
            "hydrology",
            "data mining"
        ],
        "npubs": 105
    },
    "Rio Yokota": {
        "affiliation": "Tokyo Institute of Technology, Japan",
        "citedby": {
            "2017-08-28": 756
        },
        "email": "@gsic.titech.ac.jp",
        "hindex": 15,
        "hindex5y": 13,
        "i10index": 20,
        "i10index5y": 18,
        "interests": [
            "Hierarchical Low-Rank Approximation",
            "Deep Learning",
            "Fast Multipole Methods",
            "GPU computing",
            "Molecular Dynamics"
        ],
        "npubs": 77
    },
    "Robert B. Ross": {
        "affiliation": "Argonne National Laboratory, USA",
        "citedby": {
            "2017-08-29": 6339
        },
        "email": "@mcs.anl.gov",
        "hindex": 39,
        "hindex5y": 30,
        "i10index": 119,
        "i10index5y": 90,
        "interests": [
            "high-performance computing",
            "HPC system software",
            "parallel I/O and file systems"
        ],
        "npubs": 249
    },
    "Robert Sisneros": {
        "affiliation": "UIUC",
        "citedby": {
            "2017-08-28": 135
        },
        "email": "@illinois.edu",
        "hindex": 6,
        "hindex5y": 5,
        "i10index": 4,
        "i10index5y": 3,
        "interests": [
            "Scientific Visualization"
        ],
        "npubs": 34
    },
    "Roger Pearce": "",
    "Roland Haas": {
        "affiliation": "University of Illinois at Urbana-Champaign, USA",
        "citedby": {
            "2017-08-28": 9965
        },
        "email": "@lsuhsc.edu",
        "hindex": 50,
        "hindex5y": 27,
        "i10index": 104,
        "i10index5y": 57,
        "interests": [
            "Biochemistry"
        ],
        "npubs": 212
    },
    "Ronald Brightwell": {
        "citedby": {
            "2017-09-01": 3386
        },
        "email": "@sandia.gov",
        "hindex": 32,
        "hindex5y": 20,
        "i10index": 74,
        "i10index5y": 47,
        "interests": [
            "computer science"
        ],
        "npubs": 199
    },
    "Rong Ge": {
        "affiliation": "Clemson University, USA",
        "citedby": {
            "2017-08-29": 1991
        },
        "email": "@clemson.edu",
        "hindex": 17,
        "hindex5y": 16,
        "i10index": 22,
        "i10index5y": 20,
        "interests": [],
        "npubs": 65
    },
    "Rui Jia": "",
    "Rupesh Nasre": "",
    "Ryan Grant": {
        "citedby": {
            "2017-09-01": 245
        },
        "email": "@sandia.gov",
        "hindex": 9,
        "hindex5y": 8,
        "i10index": 8,
        "i10index5y": 6,
        "interests": [
            "High Speed Networking",
            "High Performance Computing",
            "Parallel and Distributed Computing"
        ],
        "npubs": 79
    },
    "Sang Youp Rhee": "",
    "Sarat Sreepathi": {
        "citedby": {
            "2017-09-01": 151
        },
        "email": "@ornl.gov",
        "hindex": 6,
        "hindex5y": 5,
        "i10index": 4,
        "i10index5y": 2,
        "interests": [
            "High Performance Computing",
            "Computational Intelligence",
            "Parallel I/O",
            "Performance Analysis and Optimization"
        ],
        "npubs": 23
    },
    "Sascha Hunold": "",
    "Satoshi Ohshima": "",
    "Saugata Ghose": {
        "citedby": {
            "2017-09-02": 360
        },
        "email": "@cmu.edu",
        "hindex": 11,
        "hindex5y": 11,
        "i10index": 13,
        "i10index5y": 13,
        "interests": [
            "Computer Architecture",
            "Computer Systems"
        ],
        "npubs": 40
    },
    "Saurabh Gupta": {
        "affiliation": "ORNL",
        "citedby": {
            "2017-09-09": 181
        },
        "email": "@ncsu.edu",
        "hindex": 7,
        "hindex5y": 7,
        "i10index": 7,
        "i10index5y": 7,
        "interests": [
            "Computer Systems Architecture"
        ],
        "npubs": 13
    },
    "Scott Klasky": {
        "citedby": {
            "2017-09-01": 4561
        },
        "email": "@ornl.gov",
        "hindex": 34,
        "hindex5y": 29,
        "i10index": 100,
        "i10index5y": 78,
        "interests": [
            "Computer Science",
            "Physics",
            "High Performance Computing",
            "data science"
        ],
        "npubs": 293
    },
    "Scott Levy": {
        "citedby": {
            "2017-09-02": 94
        },
        "email": "@sandia.gov",
        "hindex": 5,
        "hindex5y": 5,
        "i10index": 2,
        "i10index5y": 2,
        "interests": [
            "High performance computing",
            "system software",
            "operating systems",
            "fault tolerance",
            "resilience"
        ],
        "npubs": 33
    },
    "Shaden Smith": {
        "affiliation": "University of Minnesota, USA",
        "citedby": {
            "2017-08-28": 109
        },
        "email": "@cs.umn.edu",
        "hindex": 6,
        "hindex5y": 6,
        "i10index": 4,
        "i10index5y": 4,
        "interests": [
            "Tensor Decomposition",
            "High Performance Computing",
            "Parallel Computing"
        ],
        "npubs": 13
    },
    "Shadi Ibrahim": {
        "affiliation": "INRIA Rennes, France",
        "citedby": {
            "2017-08-29": 967
        },
        "email": "@inria.fr",
        "hindex": 15,
        "hindex5y": 15,
        "i10index": 17,
        "i10index5y": 17,
        "interests": [
            "Big Data Management",
            "High Performance Computing",
            "Virtualization",
            "MapReduce",
            "Hadoop"
        ],
        "npubs": 82
    },
    "Shane Snyder": "",
    "Shaomeng Li": {
        "citedby": {
            "2017-09-01": 8
        },
        "email": "@ucar.edu",
        "hindex": 2,
        "hindex5y": 2,
        "i10index": 0,
        "i10index5y": 0,
        "interests": [
            "Scientific Visualization",
            "High Performance Computing"
        ],
        "npubs": 7
    },
    "Sherief Reda": {
        "citedby": {
            "2017-09-01": 2238
        },
        "email": "@brown.edu",
        "hindex": 26,
        "hindex5y": 20,
        "i10index": 53,
        "i10index5y": 39,
        "interests": [
            "Energy-Efficient Computing Systems",
            "Design and Test Methods for Digital ICs",
            "VLSI Computer-Aided Design"
        ],
        "npubs": 115
    },
    "Sherif Abdelwahed": {
        "citedby": {
            "2017-09-01": 1738
        },
        "email": "@ece.msstate.edu",
        "hindex": 23,
        "hindex5y": 16,
        "i10index": 58,
        "i10index5y": 29,
        "interests": [
            "Autonomic computing",
            "Model-based design of embedded systems",
            "Design and performance analysis of cyber-physical systems",
            "Fault di"
        ],
        "npubs": 179
    },
    "Shirley Moore": {
        "affiliation": "Oak Ridge National Laboratory",
        "citedby": {
            "2017-07-23": 3314,
            "2017-08-14": 3331
        },
        "email": "@icl.utk.edu",
        "hindex": 29,
        "hindex5y": 18,
        "i10index": 52,
        "i10index5y": 30,
        "interests": [
            "parallel computing",
            "performance analysis"
        ],
        "npubs": 186
    },
    "Shin’ichiro Takizawa": "",
    "Shuo Yang": "",
    "Simon Mcintosh-Smith": {
        "citedby": {
            "2017-09-02": 406
        },
        "email": "@cs.bris.ac.uk",
        "hindex": 12,
        "hindex5y": 12,
        "i10index": 17,
        "i10index5y": 13,
        "interests": [
            "high performance computing",
            "gpu computing",
            "computer science"
        ],
        "npubs": 81
    },
    "Simon Pickartz": {
        "citedby": {
            "2017-09-01": 85
        },
        "email": "@eonerc.rwth-aachen.de",
        "hindex": 5,
        "hindex5y": 5,
        "i10index": 3,
        "i10index5y": 3,
        "interests": [
            "Parallel Processing"
        ],
        "npubs": 16
    },
    "Sivasankaran Rajamanickam": {
        "affiliation": "Sandia National Laboratories, USA",
        "citedby": {
            "2017-08-28": 965
        },
        "email": "@sandia.gov",
        "hindex": 13,
        "hindex5y": 12,
        "i10index": 17,
        "i10index5y": 15,
        "interests": [
            "High Performance Computing",
            "Combinatorial Scientific Computing",
            "Graph Algorithms",
            "Sparse Linear Solvers",
            "Parallel Computing"
        ],
        "npubs": 117
    },
    "Soonwook Hwang": {
        "citedby": {
            "2017-09-01": 615
        },
        "email": "@kisti.re.kr",
        "hindex": 10,
        "hindex5y": 8,
        "i10index": 11,
        "i10index5y": 7,
        "interests": [
            "Grid Compting",
            "Cloud Computing",
            "Supercomputing",
            "Distributed Computing"
        ],
        "npubs": 105
    },
    "Sooyong Kang": "",
    "Sourav Chakraborty": {
        "citedby": {
            "2017-09-02": 32
        },
        "email": "@osu.edu",
        "hindex": 3,
        "hindex5y": 3,
        "i10index": 1,
        "i10index5y": 1,
        "interests": [
            "High Performance Computing"
        ],
        "npubs": 11
    },
    "Sriram Krishnamoorthy": {
        "affiliation": "Pacific Northwest National Laboratory, USA",
        "citedby": {
            "2017-08-29": 3092
        },
        "email": "@pnnl.gov",
        "hindex": 26,
        "hindex5y": 23,
        "i10index": 60,
        "i10index5y": 49,
        "interests": [
            "High performance computing",
            "runtime systems",
            "fault tolerance",
            "parallel programming models"
        ],
        "npubs": 156
    },
    "Stefan Lankes": {
        "citedby": {
            "2017-09-01": 487
        },
        "email": "@eonerc.rwth-aachen.de",
        "hindex": 12,
        "hindex5y": 9,
        "i10index": 16,
        "i10index5y": 9,
        "interests": [
            "System Software for Power and Communication Systems",
            "Operating Systems",
            "High Performance Computing",
            "Distributed Systems"
        ],
        "npubs": 77
    },
    "Stefano Iannucci": {
        "citedby": {
            "2017-09-01": 205
        },
        "email": "@dasi.msstate.edu",
        "hindex": 5,
        "hindex5y": 5,
        "i10index": 5,
        "i10index5y": 4,
        "interests": [],
        "npubs": 13
    },
    "Stratos Dimopoulos": {
        "citedby": {
            "2017-09-01": 11
        },
        "email": "@cs.ucsb.edu",
        "hindex": 2,
        "hindex5y": 2,
        "i10index": 0,
        "i10index5y": 0,
        "interests": [
            "Big Data Analytics",
            "Cloud Computing"
        ],
        "npubs": 11
    },
    "Subramanian Sankaranarayanan": {
        "citedby": {
            "2018-03-29": 1963
        },
        "email": "@anl.gov",
        "hindex": 24,
        "hindex5y": 20,
        "i10index": 53,
        "i10index5y": 51,
        "interests": [
            "Machine Learning",
            "Multiscale Modeling",
            "Atomistic Simulations",
            "Molecular Dynamics",
            "Integrated Imaging"
        ],
        "npubs": 213
    },
    "Sudhanshu Sane": {
        "citedby": {
            "2018-03-28": 10
        },
        "email": "@uoregon.edu",
        "hindex": 1,
        "hindex5y": 1,
        "i10index": 0,
        "i10index5y": 0,
        "interests": [
            "High Performance Computing",
            "Flow Visualization",
            "Scientific Visualization",
            "In Situ"
        ],
        "npubs": 3
    },
    "Sudharshan S. Vazhkudai": {
        "affiliation": "ORNL, USA",
        "citedby": {
            "2017-08-28": 1992
        },
        "email": "@ornl.gov",
        "hindex": 23,
        "hindex5y": 17,
        "i10index": 34,
        "i10index5y": 22,
        "interests": [
            "HPC",
            "File Systems",
            "Data Management",
            "NVRAM",
            "Metadata Management"
        ],
        "npubs": 114
    },
    "Sunita Chandrasekaran": {
        "affiliation": "University of Delaware, USA",
        "citedby": {
            "2017-08-28": 221
        },
        "email": "@udel.edu",
        "hindex": 8,
        "hindex5y": 8,
        "i10index": 7,
        "i10index5y": 7,
        "interests": [
            "Programming Models",
            "Compiler/Runtime Framework",
            "GPUs",
            "Embedded Systems"
        ],
        "npubs": 53
    },
    "Suren Byna": {
        "affiliation": "lbl.gov",
        "citedby": {
            "2017-05-18": 959,
            "2017-06-26": 991
        },
        "email": "@lbl.gov",
        "hindex": 19,
        "hindex5y": 17,
        "i10index": 30,
        "i10index5y": 26,
        "interests": [
            "Parallel I/O",
            "Data management",
            "energy-efficiency",
            "Heterogeneous runtime"
        ],
        "npubs": 108
    },
    "Suzanne Shontz": "",
    "Swann Perarnau": {
        "affiliation": "Argonne National Laboratory, USA",
        "citedby": {
            "2017-08-28": 184
        },
        "email": "@anl.gov",
        "hindex": 6,
        "hindex5y": 6,
        "i10index": 5,
        "i10index5y": 3,
        "interests": [
            "Operating Systems",
            "HPC",
            "Scheduling",
            "Performance Evaluation"
        ],
        "npubs": 23
    },
    "Ta Nguyen Binh Duong": {
        "citedby": {
            "2017-09-01": 282
        },
        "email": "@ihpc.a-star.edu.sg",
        "hindex": 9,
        "hindex5y": 8,
        "i10index": 9,
        "i10index5y": 4,
        "interests": [
            "Distributed Computing",
            "Computer Networking"
        ],
        "npubs": 34
    },
    "Tae Joon Jun": {
        "citedby": {
            "2017-09-01": 6
        },
        "email": "@kaist.ac.kr",
        "hindex": 1,
        "hindex5y": 1,
        "i10index": 0,
        "i10index5y": 0,
        "interests": [
            "Cloud computing",
            "GPGPU",
            "Biomedical engineering",
            "Data analytics"
        ],
        "npubs": 9
    },
    "Tahsin Kurc": "",
    "Tahsin Reza": {
        "citedby": {
            "2017-09-02": 32
        },
        "email": "@ece.ubc.ca",
        "hindex": 3,
        "hindex5y": 3,
        "i10index": 1,
        "i10index5y": 1,
        "interests": [],
        "npubs": 10
    },
    "Taisuke Boku": "",
    "Takashi Shimokawabe": "",
    "Takayuki Aoki": "",
    "Tao Lu": {
        "affiliation": "New Jersey Institute of Technology",
        "citedby": {
            "2017-09-09": 19
        },
        "email": "@njit.edu",
        "hindex": 1,
        "hindex5y": 1,
        "i10index": 1,
        "i10index5y": 1,
        "interests": [
            "server virtualization",
            "cloud computing",
            "data compression"
        ],
        "npubs": 11
    },
    "Tapasya Patki": {
        "affiliation": "Lawrence Livermore National Laboratory, USA",
        "citedby": {
            "2017-08-28": 184
        },
        "email": "@email.arizona.edu",
        "hindex": 6,
        "hindex5y": 5,
        "i10index": 4,
        "i10index5y": 3,
        "interests": [
            "High Performance Computing"
        ],
        "npubs": 17
    },
    "Tasuku Hiraishi": {
        "affiliation": "Kyoto University, Japan",
        "citedby": {
            "2017-08-28": 150
        },
        "email": "@media.kyoto-u.ac.jp",
        "hindex": 6,
        "hindex5y": 5,
        "i10index": 3,
        "i10index5y": 1,
        "interests": [
            "プログラミング言語"
        ],
        "npubs": 49
    },
    "Thomas Ludwig": {
        "citedby": {
            "2018-03-29": 8282
        },
        "email": "@org.dkrz.de",
        "hindex": 21,
        "hindex5y": 13,
        "i10index": 47,
        "i10index5y": 17,
        "interests": [
            "Hochleistungsrechnen"
        ],
        "npubs": 185
    },
    "Thomas Peterka": {
        "affiliation": "Argonne National Laboratory, USA",
        "citedby": {
            "2017-08-28": 1591
        },
        "email": "@mcs.anl.gov",
        "hindex": 24,
        "hindex5y": 20,
        "i10index": 43,
        "i10index5y": 37,
        "interests": [
            "Parallel large scale data analysis and visualization algorithms"
        ],
        "npubs": 142
    },
    "Thomas Soddemann": "",
    "Tim Suess": "",
    "Tom Cornebize": {
        "citedby": {
            "2017-09-01": 17
        },
        "email": "@ensimag.grenoble-inp.fr",
        "hindex": 1,
        "hindex5y": 1,
        "i10index": 1,
        "i10index5y": 1,
        "interests": [],
        "npubs": 7
    },
    "Tom Haber": {
        "citedby": {
            "2018-03-27": 448
        },
        "email": "@uhasselt.be",
        "hindex": 10,
        "hindex5y": 8,
        "i10index": 11,
        "i10index5y": 7,
        "interests": [],
        "npubs": 34
    },
    "Tomohiro Totoki": "",
    "Toni Cortés": {
        "affiliation": "Barcelona Supercomputing Center, Spain",
        "citedby": {
            "2017-08-28": 1817
        },
        "email": "@bsc.es",
        "hindex": 23,
        "hindex5y": 12,
        "i10index": 36,
        "i10index5y": 19,
        "interests": [
            "HPC",
            "storage systems",
            "operating systems",
            "programming models"
        ],
        "npubs": 140
    },
    "Toshio Endo": {
        "citedby": {
            "2017-09-02": 1289
        },
        "email": "@is.titech.ac.jp",
        "hindex": 17,
        "hindex5y": 14,
        "i10index": 28,
        "i10index5y": 23,
        "interests": [
            "Computer Science",
            "High Performance Computing"
        ],
        "npubs": 100
    },
    "Travis Johnston": {
        "affiliation": "Oak Ridge National Laboratory, USA",
        "citedby": {
            "2017-08-28": 53
        },
        "email": "@ornl.gov",
        "hindex": 5,
        "hindex5y": 4,
        "i10index": 2,
        "i10index5y": 2,
        "interests": [
            "Discrete Mathematics",
            "Computational Data Analytics",
            "High Performance Computing",
            "Data Mining",
            "Machine Learning"
        ],
        "npubs": 14
    },
    "Trilce Estrada": {
        "affiliation": "University of New Mexico, USA",
        "citedby": {
            "2017-08-28": 272
        },
        "email": "@cs.unm.edu",
        "hindex": 10,
        "hindex5y": 9,
        "i10index": 10,
        "i10index5y": 9,
        "interests": [],
        "npubs": 42
    },
    "Tyler Allen": "",
    "Tyler Fox": {
        "citedby": {
            "2018-03-28": 0
        },
        "email": "@brown.edu",
        "hindex": 0,
        "hindex5y": 0,
        "i10index": 0,
        "i10index5y": 0,
        "interests": [],
        "npubs": 2
    },
    "Uma Klaassen": "",
    "Unnikrishnan Cheramangalath": {
        "citedby": {
            "2018-03-27": 9
        },
        "email": "@iisc.ac.in",
        "hindex": 1,
        "hindex5y": 1,
        "i10index": 0,
        "i10index5y": 0,
        "interests": [
            "Compilers",
            "Domain Specic Languages",
            "GPU",
            "Cluster Computing",
            "graph algorithms"
        ],
        "npubs": 4
    },
    "Vamsi Sripathi": "",
    "Varun Chandola": {
        "citedby": {
            "2017-09-01": 5582
        },
        "email": "@buffalo.edu",
        "hindex": 17,
        "hindex5y": 15,
        "i10index": 18,
        "i10index5y": 17,
        "interests": [
            "Data Mining",
            "Anomaly Detection",
            "Machine Learning"
        ],
        "npubs": 90
    },
    "Venkatram Vishwanath": {
        "citedby": {
            "2017-09-01": 1335
        },
        "email": "@anl.gov",
        "hindex": 19,
        "hindex5y": 16,
        "i10index": 32,
        "i10index5y": 24,
        "interests": [
            "High Performance Computing",
            "Data Intensive Computing",
            "Computer Networks",
            "Computer Architecture",
            "Visualization and Data Analytics"
        ],
        "npubs": 128
    },
    "Vicente Adolfo Bolea Sanchez": {
        "citedby": {
            "2018-03-27": 0
        },
        "email": "@unist.ac.kr",
        "hindex": 0,
        "hindex5y": 0,
        "i10index": 0,
        "i10index5y": 0,
        "interests": [
            "big data systems",
            "supercomputing",
            "systems",
            "databases"
        ],
        "npubs": 1
    },
    "Vishal Mehta": "",
    "Vivek Pallipuram": {
        "affiliation": "University of the Pacific, USA",
        "citedby": {
            "2017-08-28": 123
        },
        "email": "@pacific.edu",
        "hindex": 6,
        "hindex5y": 6,
        "i10index": 3,
        "i10index5y": 3,
        "interests": [
            "High-Performance Computing",
            "Parallel and Distributed Computing",
            "Statistical Modeling"
        ],
        "npubs": 18
    },
    "Volker Lindenstruth": {
        "citedby": {
            "2017-09-01": 29471
        },
        "email": "@compeng.de",
        "hindex": 88,
        "hindex5y": 72,
        "i10index": 205,
        "i10index5y": 149,
        "interests": [
            "Informatik",
            "Physik"
        ],
        "npubs": 416
    },
    "Volodymyr Kindratenko": {
        "affiliation": "University of Illinois at Urbana-Champaign, USA",
        "citedby": {
            "2017-08-28": 1858
        },
        "email": "@illinois.edu",
        "hindex": 20,
        "hindex5y": 14,
        "i10index": 36,
        "i10index5y": 19,
        "interests": [],
        "npubs": 112
    },
    "Weiguo Liu": "",
    "Weikuan Yu": {
        "affiliation": "FSU, USA",
        "citedby": {
            "2017-08-28": 2015
        },
        "email": "@cs.fsu.edu",
        "hindex": 25,
        "hindex5y": 19,
        "i10index": 47,
        "i10index5y": 35,
        "interests": [
            "Computer Systems",
            "Architecture",
            "Data Analytics",
            "Scientific Computing"
        ],
        "npubs": 127
    },
    "Wenguang Chen": "",
    "William Allcock": "",
    "William Godoy": {
        "citedby": {
            "2018-03-29": 73
        },
        "email": "@ornl.gov",
        "hindex": 5,
        "hindex5y": 5,
        "i10index": 4,
        "i10index5y": 3,
        "interests": [
            "Computational Physics",
            "CFD",
            "FEM/FEA",
            "HPC Data I/O"
        ],
        "npubs": 12
    },
    "William Hargrove": {
        "citedby": {
            "2017-09-01": 6061
        },
        "email": "@geobabble.org",
        "hindex": 34,
        "hindex5y": 26,
        "i10index": 67,
        "i10index5y": 46,
        "interests": [
            "forest ecology",
            "remote sensing",
            "statistics",
            "computing",
            "ecological modeling"
        ],
        "npubs": 242
    },
    "Willian Barreiros Jr.": "",
    "Wim Lamotte": {
        "citedby": {
            "2017-09-02": 755
        },
        "email": "@uhasselt.be",
        "hindex": 13,
        "hindex5y": 9,
        "i10index": 19,
        "i10index5y": 8,
        "interests": [],
        "npubs": 127
    },
    "Wonbae Kim": {
        "citedby": {
            "2017-09-01": 0
        },
        "email": "@unist.ac.kr",
        "hindex": 0,
        "hindex5y": 0,
        "i10index": 0,
        "i10index5y": 0,
        "interests": [],
        "npubs": 2
    },
    "Xiang Li": "",
    "Xiang Ni": {
        "citedby": {
            "2017-09-02": 319
        },
        "email": "@ibm.com",
        "hindex": 8,
        "hindex5y": 8,
        "i10index": 8,
        "i10index5y": 8,
        "interests": [
            "Stream Computing",
            "Distributed System",
            "Parallel Computing"
        ],
        "npubs": 19
    },
    "Xiaohui Duan": "",
    "Xiaohui Wei": "",
    "Xiaokui Xiao": {
        "citedby": {
            "2017-09-02": 5677
        },
        "email": "@ntu.edu.sg",
        "hindex": 38,
        "hindex5y": 35,
        "i10index": 58,
        "i10index5y": 55,
        "interests": [
            "Databases",
            "Data Management"
        ],
        "npubs": 87
    },
    "Xiaorui Wang": {
        "affiliation": "The Ohio State University, USA",
        "citedby": {
            "2017-10-20": 6799
        },
        "email": "@ece.osu.edu",
        "hindex": 37,
        "hindex5y": 33,
        "i10index": 81,
        "i10index5y": 68,
        "interests": [
            "Power Management",
            "Data Centers",
            "Real-Time Embedded Systems",
            "Computer Architecture",
            "Computer Systems"
        ],
        "npubs": 941
    },
    "Xiaoyi Lu": {
        "citedby": {
            "2017-09-01": 683
        },
        "email": "@cse.ohio-state.edu",
        "hindex": 14,
        "hindex5y": 14,
        "i10index": 22,
        "i10index5y": 22,
        "interests": [
            "Big Data",
            "Parallel Computing",
            "High Performance Computing",
            "Virtualization",
            "Cloud Computing"
        ],
        "npubs": 91
    },
    "Xinyu Chen": {
        "citedby": {
            "2017-09-02": 224
        },
        "email": "@seas.harvard.edu",
        "hindex": 7,
        "hindex5y": 7,
        "i10index": 6,
        "i10index5y": 5,
        "interests": [
            "Power Systems",
            "Renewable Energy"
        ],
        "npubs": 27
    },
    "Xipeng Shen": {
        "affiliation": "NCSU, USA",
        "citedby": {
            "2017-08-28": 3939
        },
        "email": "@ncsu.edu",
        "hindex": 26,
        "hindex5y": 22,
        "i10index": 51,
        "i10index5y": 39,
        "interests": [
            "Compiler",
            "High performance computing",
            "GPU",
            "Artificial intelligence",
            "Machine learning"
        ],
        "npubs": 187
    },
    "Xizhou Feng": {
        "citedby": {
            "2017-09-02": 2193
        },
        "email": "@clemson.edu",
        "hindex": 18,
        "hindex5y": 16,
        "i10index": 22,
        "i10index5y": 19,
        "interests": [
            "HPC",
            "Distributed Systems",
            "Scalable Algorithms and Sofwtare",
            "Computational Biology & Bioinformatics",
            "Network Science"
        ],
        "npubs": 54
    },
    "Xuanhua Shi": {
        "affiliation": "Huazhong University of Science and Technology, China",
        "citedby": {
            "2017-08-28": 1243
        },
        "email": "@hust.edu.cn",
        "hindex": 17,
        "hindex5y": 13,
        "i10index": 31,
        "i10index5y": 18,
        "interests": [
            "Parallel and Distributed Systems",
            "Data-intensive Computing",
            "Cloud Computing",
            "Dependable Computing"
        ],
        "npubs": 175
    },
    "Xubin He": {
        "citedby": {
            "2017-09-01": 1476
        },
        "email": "@temple.edu",
        "hindex": 23,
        "hindex5y": 18,
        "i10index": 43,
        "i10index5y": 36,
        "interests": [
            "Computer Architecture",
            "Data Storage and I/O Systems"
        ],
        "npubs": 115
    },
    "Y N Srikant": "",
    "Yang Li": {
        "citedby": {
            "2018-03-28": 50
        },
        "email": "@andrew.cmu.edu",
        "hindex": 4,
        "hindex5y": 4,
        "i10index": 3,
        "i10index5y": 2,
        "interests": [
            "Cloud Computing",
            "Computer System and Architecture"
        ],
        "npubs": 8
    },
    "Yevhen Alforov": {
        "citedby": {
            "2018-03-27": 31
        },
        "email": "@dkrz.de",
        "hindex": 3,
        "hindex5y": 3,
        "i10index": 1,
        "i10index5y": 0,
        "interests": [
            "Knowledge Engineering",
            "HPC",
            "high-level I/O interfaces"
        ],
        "npubs": 10
    },
    "Yifan Qiao": "",
    "Yingchao Huang": {
        "affiliation": "University of California, Merced",
        "citedby": {
            "2017-11-09": 0
        },
        "email": "@ucmerced.edu",
        "hindex": 0,
        "hindex5y": 0,
        "i10index": 0,
        "i10index5y": 0,
        "interests": [
            "high performance computing",
            "gpu"
        ],
        "npubs": 3
    },
    "Yonggang Wen": {
        "citedby": {
            "2017-09-01": 3943
        },
        "email": "@ntu.edu.sg",
        "hindex": 33,
        "hindex5y": 32,
        "i10index": 71,
        "i10index5y": 66,
        "interests": [
            "cloud computing",
            "big data",
            "machine learning",
            "multimedia computing",
            "green ICT"
        ],
        "npubs": 199
    },
    "Yongpeng Zhang": {
        "affiliation": "Stone Ridge Technology",
        "citedby": {
            "2018-02-05": 276
        },
        "email": "@stoneridgetechnology.com",
        "hindex": 8,
        "hindex5y": 8,
        "i10index": 8,
        "i10index5y": 8,
        "interests": [],
        "npubs": 15
    },
    "Youngmoon Eom": "",
    "Yuan Xue": {
        "citedby": {
            "2017-09-02": 3264
        },
        "email": "@vanderbilt.edu",
        "hindex": 27,
        "hindex5y": 23,
        "i10index": 64,
        "i10index5y": 43,
        "interests": [
            "Distributed System and Networking",
            "Big Data",
            "Cloud Computing",
            "Cyber-physical systems",
            "Clinical information systems"
        ],
        "npubs": 158
    },
    "Yuandong Chan": "",
    "Yuping Fan": {
        "citedby": {
            "2017-09-02": 2
        },
        "email": "@hawk.iit.edu",
        "hindex": 1,
        "hindex5y": 1,
        "i10index": 0,
        "i10index5y": 0,
        "interests": [
            "High performance computing",
            "Job scheduling",
            "Resource Management"
        ],
        "npubs": 2
    },
    "Yves Robert": {
        "citedby": {
            "2017-09-02": 8897
        },
        "email": "@ens-lyon.fr",
        "hindex": 45,
        "hindex5y": 24,
        "i10index": 200,
        "i10index5y": 75,
        "interests": [
            "parallel processing",
            "algorithms",
            "scheduling",
            "resilience"
        ],
        "npubs": 675
    },
    "Zahir Tari": {
        "citedby": {
            "2017-09-01": 3575
        },
        "email": "@rmit.edu.au",
        "hindex": 30,
        "hindex5y": 21,
        "i10index": 96,
        "i10index5y": 42,
        "interests": [
            "Distributed Systems",
            "Performance",
            "Security",
            "Reliability"
        ],
        "npubs": 418
    },
    "Zhen Jiang": {
        "citedby": {
            "2018-03-28": 659
        },
        "email": "@wcupa.edu",
        "hindex": 14,
        "hindex5y": 11,
        "i10index": 17,
        "i10index5y": 12,
        "interests": [],
        "npubs": 92
    },
    "Zhengyu Zhang": "",
    "Zhiling Lan": {
        "affiliation": "Illinois Institute of Technology, USA",
        "citedby": {
            "2017-08-28": 1772
        },
        "email": "@iit.edu",
        "hindex": 27,
        "hindex5y": 21,
        "i10index": 51,
        "i10index5y": 41,
        "interests": [
            "parallel and distributed computing",
            "cluster scheduling",
            "data analytics",
            "power efficiency",
            "fault tolerance"
        ],
        "npubs": 114
    },
    "Zhongqi An": "",
    "Álvaro Brandon": ""
}
