# Supplementary material for: A survey of accepted authors in computer systems conferences
Source: PeerJ Comput Sci. 2020 Sep 28;6:e299. doi: 10.7717/peerj-cs.299 (PMC7924675; doi:10.7717/peerj-cs.299)
Supplement: Supplemental Information 2 — This is a snapshot of the github repository that includes the data and source code required to reproduce this paper (except for confidential survey data). The snapshot represents commit 6663a253f1ac4dc351a78ccc74c0de80c7cc06ad of http://github.com/eitanf/sysconf. The most pertinent article files are under pubs/diversity-survey/. [file peerj-cs-06-299-s002.bz2 › sysconf/data/authors/HiPC.json]

{
    "Abdou Guermouche": "",
    "Abhinav Bhatele": {
        "affiliation": "Lawrence Livermore National Laboratory, USA",
        "citedby": {
            "2017-12-11": 1869
        },
        "email": "@llnl.gov",
        "hindex": 28,
        "hindex5y": 24,
        "i10index": 43,
        "i10index5y": 41,
        "interests": [
            "High Performance Computing",
            "Supercomputer Networks",
            "Performance Analysis",
            "Data Analytics and Visualization"
        ],
        "npubs": 120
    },
    "Abhinav Sarje": {
        "affiliation": "Lawrence Berkeley National Laboratory, USA",
        "citedby": {
            "2017-12-10": 305
        },
        "email": "@lbl.gov",
        "hindex": 10,
        "hindex5y": 8,
        "i10index": 10,
        "i10index5y": 8,
        "interests": [
            "Parallel Computing",
            "High Performance Computing",
            "Machine Learning",
            "Optimization",
            "Scientific Computing"
        ],
        "npubs": 45
    },
    "Abhinav Vishnu": {
        "affiliation": "Pacific Northwest National Laboratory, USA",
        "citedby": {
            "2017-12-10": 1254
        },
        "email": "@pnnl.gov",
        "hindex": 20,
        "hindex5y": 16,
        "i10index": 38,
        "i10index5y": 27,
        "interests": [
            "High Performance Computing",
            "Programming Models",
            "Data Mining",
            "Machine Learning"
        ],
        "npubs": 130
    },
    "Achala Madhushan": "",
    "Adeesha Wijayasiri": {
        "affiliation": "University Of Florida – Gainesville Campus",
        "citedby": {
            "2017-12-10": 0
        },
        "email": "@cse.mrt.ac.lk",
        "hindex": 0,
        "hindex5y": 0,
        "i10index": 0,
        "i10index5y": 0,
        "interests": [
            "Computer Vision",
            "Natural Language Processing",
            "Machine Learning"
        ],
        "npubs": 1
    },
    "Ahmad Afsahi": "",
    "Ajai George": {
        "affiliation": "BITS Pilani K K Birla Goa Campus",
        "citedby": {
            "2018-04-24": 4
        },
        "email": "@goa.bits-pilani.ac.in",
        "hindex": 1,
        "hindex5y": 1,
        "i10index": 0,
        "i10index5y": 0,
        "interests": [
            "HPC",
            "Machine Learning",
            "Deep Learning"
        ],
        "npubs": 3
    },
    "Ajay Panyala": {
        "affiliation": "Pacific Northwest National Laboratory",
        "citedby": {
            "2017-12-10": 15
        },
        "email": "@pnnl.gov",
        "hindex": 2,
        "hindex5y": 2,
        "i10index": 0,
        "i10index5y": 0,
        "interests": [
            "High Performance Computing"
        ],
        "npubs": 10
    },
    "Alba Cristina Magalhaes Alves de Melo": {
        "affiliation": "University of Brasilia (UnB), Brazil",
        "citedby": {
            "2017-11-01": 789,
            "2017-12-11": 797
        },
        "email": "@cic.unb.br",
        "hindex": 14,
        "hindex5y": 11,
        "i10index": 27,
        "i10index5y": 14,
        "interests": [
            "parallel computing",
            "bioinformatics",
            "clouds"
        ],
        "npubs": 134
    },
    "Alex Aiken": {
        "affiliation": "Stanford University",
        "citedby": {
            "2017-12-10": 17062
        },
        "email": "@cs.stanford.edu",
        "hindex": 66,
        "hindex5y": 45,
        "i10index": 148,
        "i10index5y": 106,
        "interests": [
            "programming languages",
            "compilers",
            "verification",
            "parallelism"
        ],
        "npubs": 263
    },
    "Alexandre Denis": "",
    "Alexandre Eichenberger": {
        "affiliation": "IBM T.J. Watson Research Center",
        "citedby": {
            "2017-12-10": 2572
        },
        "email": "@us.ibm.com",
        "hindex": 25,
        "hindex5y": 18,
        "i10index": 43,
        "i10index5y": 26,
        "interests": [
            "Computer Science",
            "Parallel Processing",
            "Computer Architecture",
            "Compiler"
        ],
        "npubs": 127
    },
    "Alexey Bataev": "",
    "Alexey Lastovetsky": {
        "affiliation": "University College Dublin",
        "citedby": {
            "2017-12-10": 2012
        },
        "email": "@ucd.ie",
        "hindex": 25,
        "hindex5y": 16,
        "i10index": 64,
        "i10index5y": 36,
        "interests": [
            "Parallel and Distributed Computing",
            "Heterogeneous Computing",
            "Parallel Algorithms"
        ],
        "npubs": 174
    },
    "Alfredo Goldman": {
        "affiliation": "University of São Paulo – USP, Brazil",
        "citedby": {
            "2017-12-10": 1312
        },
        "email": "@ime.usp.br",
        "hindex": 17,
        "hindex5y": 13,
        "i10index": 35,
        "i10index5y": 18,
        "interests": [
            "HPC",
            "Distributed Systems",
            "Agile Methods"
        ],
        "npubs": 233
    },
    "Alind Khare": "",
    "Alok Choudhary": {
        "affiliation": "Northwestern University",
        "citedby": {
            "2017-12-11": 16382
        },
        "email": "@voxsupinc.com",
        "hindex": 61,
        "hindex5y": 36,
        "i10index": 326,
        "i10index5y": 162,
        "interests": [
            "supercomputing",
            "BIG DATA",
            "Data Mining",
            "System Software",
            "Business Intelligence"
        ],
        "npubs": 814
    },
    "Ananth Kalyanaraman": {
        "affiliation": "Washington State University, USA",
        "citedby": {
            "2017-12-10": 5625
        },
        "email": "@eecs.wsu.edu",
        "hindex": 17,
        "hindex5y": 14,
        "i10index": 24,
        "i10index5y": 23,
        "interests": [],
        "npubs": 109
    },
    "Andrew Lumsdaine": {
        "affiliation": "Pacific Northwest Natl Lab and U Washington",
        "citedby": {
            "2017-12-10": 16603
        },
        "email": "@uw.edu",
        "hindex": 53,
        "hindex5y": 43,
        "i10index": 174,
        "i10index5y": 115,
        "interests": [
            "High performance computing",
            "parallel computing",
            "programming languages"
        ],
        "npubs": 452
    },
    "Andrew Todd": "",
    "Anindya Sundar Dhar": {
        "affiliation": "Indian Institute of Technology Kharagpur",
        "citedby": {
            "2017-12-11": 645
        },
        "email": "@ece.iitkgp.ernet.in",
        "hindex": 11,
        "hindex5y": 10,
        "i10index": 15,
        "i10index5y": 10,
        "interests": [
            "VLSI Architecture Design"
        ],
        "npubs": 104
    },
    "Ankit Agrawal": {
        "affiliation": "Northwestern University",
        "citedby": {
            "2017-12-11": 1592
        },
        "email": "@eecs.northwestern.edu",
        "hindex": 20,
        "hindex5y": 18,
        "i10index": 47,
        "i10index5y": 43,
        "interests": [
            "Data mining",
            "High performance computing",
            "Materials informatics",
            "Healthcare informatics",
            "Social media analytics"
        ],
        "npubs": 152
    },
    "Anshuman Goswami": {
        "affiliation": "NVIDIA Corporation",
        "citedby": {
            "2017-12-11": 27
        },
        "email": "@gatech.edu",
        "hindex": 2,
        "hindex5y": 2,
        "i10index": 1,
        "i10index5y": 1,
        "interests": [
            "Systems",
            "Architecture",
            "Databases",
            "Compilers",
            "Programming Languages"
        ],
        "npubs": 5
    },
    "Aparna Chandramowlishwaran": {
        "affiliation": "UC Irvine, USA",
        "citedby": {
            "2017-12-10": 768
        },
        "email": "@uci.edu",
        "hindex": 11,
        "hindex5y": 11,
        "i10index": 12,
        "i10index5y": 11,
        "interests": [
            "Parallel Computing"
        ],
        "npubs": 28
    },
    "Aravind Sukumaran-Rajam": {
        "affiliation": "The Ohio State University",
        "citedby": {
            "2017-12-10": 45
        },
        "email": "",
        "hindex": 5,
        "hindex5y": 5,
        "i10index": 1,
        "i10index5y": 1,
        "interests": [],
        "npubs": 12
    },
    "Arpith Jacob": {
        "affiliation": "IBM T.J. Watson Research Center",
        "citedby": {
            "2017-12-10": 789
        },
        "email": "@cse.wustl.edu",
        "hindex": 15,
        "hindex5y": 14,
        "i10index": 18,
        "i10index5y": 17,
        "interests": [],
        "npubs": 54
    },
    "Arshad Jhumka": {
        "affiliation": "University of Warwick",
        "citedby": {
            "2017-12-10": 897
        },
        "email": "@dcs.warwick.ac.uk",
        "hindex": 17,
        "hindex5y": 13,
        "i10index": 26,
        "i10index5y": 17,
        "interests": [
            "Dependability",
            "wireless sensor networks",
            "distributed systems"
        ],
        "npubs": 91
    },
    "Ashok Srinivasan": {
        "affiliation": "Florida State University, USA",
        "citedby": {
            "2017-12-10": 1218
        },
        "email": "@cs.fsu.edu",
        "hindex": 17,
        "hindex5y": 11,
        "i10index": 28,
        "i10index5y": 13,
        "interests": [
            "High Performance computing",
            "parallel computing",
            "random number generation",
            "fluid mechanics",
            "computational finance"
        ],
        "npubs": 107
    },
    "Assefaw Gebremedhin": {
        "affiliation": "Washington State University, USA",
        "citedby": {
            "2017-12-10": 1074
        },
        "email": "@eecs.wsu.edu",
        "hindex": 19,
        "hindex5y": 15,
        "i10index": 27,
        "i10index5y": 22,
        "interests": [
            "Data Science",
            "Network Science",
            "High-Performance Computing",
            "Combinatorial Scientific Computing",
            "Automatic Differentiation"
        ],
        "npubs": 82
    },
    "Ayan Palchaudhuri": {
        "affiliation": "IIT Kharagpur",
        "citedby": {
            "2017-12-10": 52
        },
        "email": "@ece.iitkgp.ernet.in",
        "hindex": 4,
        "hindex5y": 4,
        "i10index": 1,
        "i10index5y": 1,
        "interests": [
            "VLSI Architectures",
            "Computer Arithmetic"
        ],
        "npubs": 21
    },
    "Aydin Buluc": {
        "affiliation": "Lawrence Berkeley National Laboratory, USA",
        "citedby": {
            "2017-12-10": 1838
        },
        "email": "@lbl.gov",
        "hindex": 20,
        "hindex5y": 20,
        "i10index": 30,
        "i10index5y": 30,
        "interests": [
            "Parallel computing",
            "graph algorithms",
            "combinatorial scientific computing",
            "machine learning",
            "computational genomics"
        ],
        "npubs": 65
    },
    "Bertil Schmidt": {
        "affiliation": "University of Mainz, Germany",
        "citedby": {
            "2017-12-10": 4663
        },
        "email": "@uni-mainz.de",
        "hindex": 35,
        "hindex5y": 30,
        "i10index": 84,
        "i10index5y": 65,
        "interests": [
            "Parallel Computing",
            "Bioinformatics",
            "GPGPU",
            "High Performance Computing",
            "Reconfigurable Computing"
        ],
        "npubs": 246
    },
    "Bhaskar Chaudhury": {
        "affiliation": "DA-IICT, Gandhinagar",
        "citedby": {
            "2018-04-24": 564
        },
        "email": "@laplace.univ-tlse.fr",
        "hindex": 12,
        "hindex5y": 12,
        "i10index": 12,
        "i10index5y": 12,
        "interests": [
            "Computational Science",
            "High Performance Computing",
            "Computational Plasma Physics"
        ],
        "npubs": 47
    },
    "Bilge Acun": {
        "affiliation": "University of Iliinois at Urbana-Champaign",
        "citedby": {
            "2017-12-10": 132
        },
        "email": "@illinois.edu",
        "hindex": 5,
        "hindex5y": 5,
        "i10index": 4,
        "i10index5y": 4,
        "interests": [
            "High Performance Computing",
            "Parallel and Distributed Systems",
            "Energy Efficient Computing"
        ],
        "npubs": 14
    },
    "Bill Barth": {
        "affiliation": "The University of Texas at Austin",
        "citedby": {
            "2017-12-11": 316
        },
        "email": "@tacc.utexas.edu",
        "hindex": 11,
        "hindex5y": 9,
        "i10index": 13,
        "i10index5y": 9,
        "interests": [
            "Finite element methods",
            "parallel computing",
            "high performance computing",
            "network topology"
        ],
        "npubs": 38
    },
    "Bin Ren": {
        "affiliation": "College of William and Mary, USA",
        "citedby": {
            "2017-12-10": 85
        },
        "email": "@cs.wm.edu",
        "hindex": 5,
        "hindex5y": 5,
        "i10index": 4,
        "i10index5y": 4,
        "interests": [
            "Compiler and Parallel Computing"
        ],
        "npubs": 20
    },
    "Bora Ucar": {
        "affiliation": "CNRS and LIP ENS Lyon, France",
        "citedby": {
            "2017-12-10": 1218
        },
        "email": "@ens-lyon.fr",
        "hindex": 19,
        "hindex5y": 17,
        "i10index": 32,
        "i10index5y": 26,
        "interests": [
            "Combinatorial scientific computing",
            "parallel computing",
            "sparse matrix computations",
            "graph algorithms"
        ],
        "npubs": 110
    },
    "Can Hankendi": {
        "affiliation": "Boston University, USA",
        "citedby": {
            "2017-12-10": 297
        },
        "email": "@amd.com",
        "hindex": 7,
        "hindex5y": 7,
        "i10index": 5,
        "i10index5y": 5,
        "interests": [
            "Power Management",
            "Energy Efficiency",
            "Workload Characterization",
            "System Management"
        ],
        "npubs": 21
    },
    "Carlo Bertolli": {
        "affiliation": "IBM TJ Watson Research Center",
        "citedby": {
            "2017-12-10": 543
        },
        "email": "@us.ibm.com",
        "hindex": 14,
        "hindex5y": 14,
        "i10index": 20,
        "i10index5y": 15,
        "interests": [
            "High Performance Computing",
            "Compilers"
        ],
        "npubs": 65
    },
    "Carlos Maltzahn": {
        "affiliation": "UC Santa Cruz",
        "citedby": {
            "2017-12-10": 3354
        },
        "email": "@ucsc.edu",
        "hindex": 22,
        "hindex5y": 15,
        "i10index": 33,
        "i10index5y": 25,
        "interests": [
            "File Systems",
            "Storage Systems",
            "Distributed Systems",
            "Computer Systems",
            "Data Management"
        ],
        "npubs": 140
    },
    "Carole-Jean Wu": {
        "affiliation": "Arizona State University, USA",
        "citedby": {
            "2017-12-10": 546
        },
        "email": "@asu.edu",
        "hindex": 12,
        "hindex5y": 12,
        "i10index": 13,
        "i10index5y": 13,
        "interests": [
            "Computer Architecture",
            "Cache Design",
            "Energy and Power Management",
            "Shared Resource Management"
        ],
        "npubs": 36
    },
    "Cesar Caiafa": {
        "affiliation": "Indiana University",
        "citedby": {
            "2017-12-10": 879
        },
        "email": "@iar.unlp.edu.ar",
        "hindex": 13,
        "hindex5y": 13,
        "i10index": 15,
        "i10index5y": 15,
        "interests": [
            "Compressed Sensing",
            "Sparse Representations",
            "Tensors",
            "Diffusion MRI",
            "Brain Connectomes"
        ],
        "npubs": 66
    },
    "Changsu Kim": "",
    "Changwan Hong": "",
    "Chia-Lin Yang": {
        "affiliation": "National Taiwan University, Taiwan",
        "citedby": {
            "2017-12-11": 2868
        },
        "email": "@csie.ntu.edu.tw",
        "hindex": 31,
        "hindex5y": 24,
        "i10index": 64,
        "i10index5y": 41,
        "interests": [
            "Computer System"
        ],
        "npubs": 187
    },
    "Chris J. Newburn": "",
    "Christine Klymko": {
        "affiliation": "Lawrence Livermore National Laboratory, USA",
        "citedby": {
            "2017-12-10": 265
        },
        "email": "@llnl.gov",
        "hindex": 8,
        "hindex5y": 8,
        "i10index": 7,
        "i10index5y": 7,
        "interests": [
            "Network Analysis",
            "Scientific Computing",
            "Numerical Linear Algebra",
            "Graph Theory",
            "Numerical Analysis"
        ],
        "npubs": 21
    },
    "Chrysostomos Nicopoulos": {
        "affiliation": "University of Cyprus, Cyprus",
        "citedby": {
            "2017-12-10": 2688
        },
        "email": "@ucy.ac.cy",
        "hindex": 20,
        "hindex5y": 20,
        "i10index": 34,
        "i10index5y": 32,
        "interests": [
            "Networks-on-Chip (NoC)",
            "Computer Architecture",
            "Microprocessor Design"
        ],
        "npubs": 108
    },
    "Cong Xu": {
        "affiliation": "Hewlett Packard Labs, USA",
        "citedby": {
            "2017-12-10": 1507
        },
        "email": "@hpe.com",
        "hindex": 16,
        "hindex5y": 16,
        "i10index": 21,
        "i10index5y": 21,
        "interests": [
            "High Performance Computing",
            "Deep Learning",
            "Computer Architecture",
            "Big Data"
        ],
        "npubs": 43
    },
    "Cynthia Phillips": {
        "affiliation": "Sandia National Laboratories, USA",
        "citedby": {
            "2017-12-10": 5390
        },
        "email": "@sandia.gov",
        "hindex": 31,
        "hindex5y": 25,
        "i10index": 64,
        "i10index5y": 41,
        "interests": [
            "Combinatorial optimization",
            "parallel algorithms"
        ],
        "npubs": 231
    },
    "Cédric Bastoul": {
        "affiliation": "University of Strasbourg",
        "citedby": {
            "2017-12-10": 2482
        },
        "email": "@unistra.fr",
        "hindex": 23,
        "hindex5y": 20,
        "i10index": 29,
        "i10index5y": 26,
        "interests": [
            "Compilation",
            "program optimization",
            "automatic parallelization",
            "polyhedral model"
        ],
        "npubs": 64
    },
    "Daniele Tafani": "",
    "David A. Bader": {
        "affiliation": "Georgia Institute of Technology",
        "citedby": {
            "2017-12-10": 7037
        },
        "email": "@cc.gatech.edu",
        "hindex": 48,
        "hindex5y": 34,
        "i10index": 123,
        "i10index5y": 92,
        "interests": [
            "data sciences",
            "high performance computing",
            "cybersecurity",
            "massive-scale analytics",
            "computational genomics"
        ],
        "npubs": 415
    },
    "David Chiu": {
        "affiliation": "University of Puget Sound, USA",
        "citedby": {
            "2017-12-10": 698
        },
        "email": "@pugetsound.edu",
        "hindex": 15,
        "hindex5y": 12,
        "i10index": 21,
        "i10index5y": 13,
        "interests": [
            "cloud computing",
            "data management"
        ],
        "npubs": 46
    },
    "David Glesser": "",
    "Davide Rossetti": {
        "affiliation": "NVIDIA Corporation",
        "citedby": {
            "2017-12-10": 567
        },
        "email": "@nvidia.com",
        "hindex": 13,
        "hindex5y": 11,
        "i10index": 20,
        "i10index5y": 12,
        "interests": [
            "GPGPU",
            "GPUDirect",
            "physics",
            "LQCD",
            "network",
            "APE",
            "APE100",
            "APEmille",
            "apeNEXT",
            "Autobahn",
            "APEnet",
            "apelink",
            "HPC",
            "supercomputing",
            "spin"
        ],
        "npubs": 100
    },
    "Deming Chen": {
        "affiliation": "University of Illinois, Urbana-Champaign, USA",
        "citedby": {
            "2017-12-10": 3235
        },
        "email": "@illinois.edu",
        "hindex": 29,
        "hindex5y": 26,
        "i10index": 70,
        "i10index5y": 62,
        "interests": [
            "EDA",
            "FPGAs",
            "High-level Synthesis",
            "Computational Genomics",
            "Hardware Security"
        ],
        "npubs": 182
    },
    "Denis Trystram": {
        "affiliation": "Grenoble Alpes University, France",
        "citedby": {
            "2017-12-11": 3913
        },
        "email": "@imag.fr",
        "hindex": 32,
        "hindex5y": 21,
        "i10index": 93,
        "i10index5y": 46,
        "interests": [
            "Parallel and Distributed processing",
            "combinatorial optimization"
        ],
        "npubs": 492
    },
    "Devavret Makkar": {
        "affiliation": "Georgia Institute of Technology",
        "citedby": {
            "2017-12-10": 13
        },
        "email": "@gatech.edu",
        "hindex": 1,
        "hindex5y": 1,
        "i10index": 1,
        "i10index5y": 1,
        "interests": [
            "High Performance Computing"
        ],
        "npubs": 2
    },
    "Dhabaleswar K. Panda": {
        "affiliation": "The Ohio State University",
        "citedby": {
            "2017-12-10": 12997
        },
        "email": "@cse.ohio-state.edu",
        "hindex": 55,
        "hindex5y": 39,
        "i10index": 288,
        "i10index5y": 154,
        "interests": [],
        "npubs": 735
    },
    "Dhara Shah": "",
    "Dharanidhar Dang": {
        "affiliation": "Texas A&M University",
        "citedby": {
            "2017-12-10": 17
        },
        "email": "@tamu.edu",
        "hindex": 3,
        "hindex5y": 3,
        "i10index": 0,
        "i10index5y": 0,
        "interests": [
            "Silicon Photonics",
            "Network on Chip",
            "Computer Architecture",
            "Embedded Systems"
        ],
        "npubs": 7
    },
    "Dharma Teja Vooturi": "",
    "Dhaval Patel": {
        "affiliation": "IBM, USA",
        "citedby": {
            "2017-12-10": 240
        },
        "email": "@iitr.ac.in",
        "hindex": 6,
        "hindex5y": 6,
        "i10index": 6,
        "i10index5y": 5,
        "interests": [
            "Big Data",
            "Data Mining",
            "Text Mining",
            "Database"
        ],
        "npubs": 51
    },
    "Dimin Niu": {
        "affiliation": "Samsung Semiconductor, USA",
        "citedby": {
            "2017-12-10": 852
        },
        "email": "@ssi.samsung.com",
        "hindex": 13,
        "hindex5y": 13,
        "i10index": 17,
        "i10index5y": 17,
        "interests": [
            "Computer Architecture",
            "Non-Volatile Memory",
            "VLSI Design",
            "3D IC design"
        ],
        "npubs": 49
    },
    "Dineshkumar Rajagopal": "",
    "Dinkar Sitaram": "",
    "Dipendra Jha": {
        "affiliation": "Northwestern University",
        "citedby": {
            "2017-12-11": 2
        },
        "email": "@u.northwestern.edu",
        "hindex": 1,
        "hindex5y": 1,
        "i10index": 0,
        "i10index5y": 0,
        "interests": [
            "Deep Learning",
            "Machine Learning",
            "High Performance Computing",
            "Data Mining"
        ],
        "npubs": 2
    },
    "Domingo Gimenez": {
        "affiliation": "University of Murcia, Spain",
        "citedby": {
            "2017-12-10": 599
        },
        "email": "@um.es",
        "hindex": 13,
        "hindex5y": 9,
        "i10index": 14,
        "i10index5y": 9,
        "interests": [
            "Parallel computing",
            "Heterogeneous computing",
            "Auto-tuning",
            "Scientific computing"
        ],
        "npubs": 160
    },
    "Duong Hoang": "",
    "Edward Chuah": {
        "affiliation": "The Alan Turing Institute & The University of Warwick",
        "citedby": {
            "2017-12-10": 78
        },
        "email": "@acm.org",
        "hindex": 4,
        "hindex5y": 4,
        "i10index": 3,
        "i10index5y": 3,
        "interests": [
            "root-cause analysis",
            "log-analysis",
            "fault/failure diagnosis",
            "data mining",
            "machine learning."
        ],
        "npubs": 14
    },
    "Emmanuel Jeannot": {
        "affiliation": "Inria, France",
        "citedby": {
            "2017-12-10": 2753
        },
        "email": "@inria.fr",
        "hindex": 23,
        "hindex5y": 17,
        "i10index": 43,
        "i10index5y": 23,
        "interests": [
            "Parallel computing"
        ],
        "npubs": 173
    },
    "Erik Saule": {
        "affiliation": "University of North Carolina at Charlotte, USA",
        "citedby": {
            "2017-12-10": 1105
        },
        "email": "@uncc.edu",
        "hindex": 19,
        "hindex5y": 18,
        "i10index": 33,
        "i10index5y": 31,
        "interests": [
            "High Performance Computing",
            "Scheduling",
            "Approximation Algorithms",
            "Multi Objective Optimization",
            "Graph Algorithms"
        ],
        "npubs": 96
    },
    "Esteban Rangel": {
        "affiliation": "Northwestern University",
        "citedby": {
            "2017-12-10": 23
        },
        "email": "@u.northwestern.edu",
        "hindex": 3,
        "hindex5y": 3,
        "i10index": 0,
        "i10index5y": 0,
        "interests": [
            "Supercomputing",
            "Data Mining",
            "Machine Learning"
        ],
        "npubs": 9
    },
    "Eun Kyung Lee": {
        "affiliation": "IBM T.J. Watson Research Center",
        "citedby": {
            "2017-12-10": 335
        },
        "email": "@us.ibm.com",
        "hindex": 10,
        "hindex5y": 10,
        "i10index": 11,
        "i10index5y": 11,
        "interests": [
            "Autonomic Datacenter Management"
        ],
        "npubs": 28
    },
    "Franco Pestilli": {
        "affiliation": "Indiana University",
        "citedby": {
            "2017-12-10": 1171
        },
        "email": "@indiana.edu",
        "hindex": 15,
        "hindex5y": 15,
        "i10index": 19,
        "i10index5y": 19,
        "interests": [
            "Neuroscience",
            "Vision",
            "Data Science",
            "Neuroinformatics",
            "Diffusion and Functional imaging"
        ],
        "npubs": 66
    },
    "Gagan Agrawal": {
        "affiliation": "The Ohio State University, USA",
        "citedby": {
            "2017-12-10": 5267
        },
        "email": "@cse.ohio-state.edu",
        "hindex": 38,
        "hindex5y": 29,
        "i10index": 131,
        "i10index5y": 80,
        "interests": [
            "High performance and data-intensive computing"
        ],
        "npubs": 383
    },
    "Galen Shipman": {
        "affiliation": "Los Alamos National Laboratory",
        "citedby": {
            "2017-12-10": 1541
        },
        "email": "@lanl.gov",
        "hindex": 22,
        "hindex5y": 22,
        "i10index": 37,
        "i10index5y": 34,
        "interests": [
            "Computer Science",
            "High Performance Computing",
            "File Systems",
            "Programming Models"
        ],
        "npubs": 113
    },
    "George Bosilca": {
        "affiliation": "Innovative Computing Laboratory & University of Tennessee, USA",
        "citedby": {
            "2017-12-10": 5001
        },
        "email": "@icl.utk.edu",
        "hindex": 32,
        "hindex5y": 26,
        "i10index": 67,
        "i10index5y": 56,
        "interests": [
            "High Performance Computing",
            "Distributed and Parallel Computer",
            "Computer Architecture",
            "Network"
        ],
        "npubs": 191
    },
    "Georgios Michelogiannakis": {
        "affiliation": "LBNL",
        "citedby": {
            "2017-12-10": 874
        },
        "email": "@lbl.gov",
        "hindex": 11,
        "hindex5y": 11,
        "i10index": 12,
        "i10index5y": 12,
        "interests": [
            "Computer architecture and networks"
        ],
        "npubs": 32
    },
    "Gheorghe-Teodor Bercea": {
        "affiliation": "IBM T.J. Watson Research Center",
        "citedby": {
            "2017-12-10": 184
        },
        "email": "@ibm.com",
        "hindex": 7,
        "hindex5y": 7,
        "i10index": 5,
        "i10index5y": 5,
        "interests": [
            "Compiler Technologies",
            "High Performance Computing",
            "Compiler Optimization",
            "Parallel Programming",
            "Programming Models"
        ],
        "npubs": 20
    },
    "Gokcen Kestor": {
        "affiliation": "Pacific Northwest National Laboratory, USA",
        "citedby": {
            "2017-12-10": 234
        },
        "email": "@ornl.gov",
        "hindex": 6,
        "hindex5y": 6,
        "i10index": 6,
        "i10index5y": 6,
        "interests": [
            "Programming models for high performance computing",
            "runtime and compiler"
        ],
        "npubs": 35
    },
    "Guangyu Sun": {
        "affiliation": "Peking University, China",
        "citedby": {
            "2017-12-10": 2621
        },
        "email": "@pku.edu.cn",
        "hindex": 24,
        "hindex5y": 22,
        "i10index": 43,
        "i10index5y": 42,
        "interests": [
            "Computer Architecture",
            "Storage System",
            "NN Acceleration"
        ],
        "npubs": 105
    },
    "Guru Venkataramani": {
        "affiliation": "George Washington University, USA",
        "citedby": {
            "2017-12-10": 523
        },
        "email": "@email.gwu.edu",
        "hindex": 10,
        "hindex5y": 9,
        "i10index": 10,
        "i10index5y": 9,
        "interests": [
            "computer architecture"
        ],
        "npubs": 39
    },
    "Guy Blelloch": {
        "affiliation": "Carnegie Mellon University",
        "citedby": {
            "2017-12-10": 11540
        },
        "email": "@cs.cmu.edu",
        "hindex": 52,
        "hindex5y": 35,
        "i10index": 118,
        "i10index5y": 82,
        "interests": [
            "Algorithms",
            "Programming Languages",
            "Parallelism"
        ],
        "npubs": 250
    },
    "Haiying Shen": {
        "affiliation": "University of Virginia, USA",
        "citedby": {
            "2017-12-10": 3226
        },
        "email": "@virginia.edu",
        "hindex": 27,
        "hindex5y": 25,
        "i10index": 96,
        "i10index5y": 83,
        "interests": [
            "Distributed systems and networks",
            "Big data",
            "Cloud",
            "Mobile computing",
            "Wireless sensor networks and Cyber-physical systems"
        ],
        "npubs": 300
    },
    "Hanjun Kim": {
        "affiliation": "POSTECH",
        "citedby": {
            "2017-12-11": 378
        },
        "email": "@postech.ac.kr",
        "hindex": 10,
        "hindex5y": 10,
        "i10index": 10,
        "i10index5y": 10,
        "interests": [
            "Computer Architecture",
            "Compiler",
            "Parallel Programming"
        ],
        "npubs": 19
    },
    "Harenome Ranaivoarivony-Razanajato": "",
    "Hari Subramoni": {
        "affiliation": "The Ohio State University, USA",
        "citedby": {
            "2017-12-10": 1182
        },
        "email": "@cse.ohio-state.edu",
        "hindex": 20,
        "hindex5y": 18,
        "i10index": 28,
        "i10index5y": 25,
        "interests": [
            "High Performance Computing"
        ],
        "npubs": 85
    },
    "Harsha Vardhan Simhadri": {
        "affiliation": "Microsoft Research",
        "citedby": {
            "2017-12-10": 407
        },
        "email": "@microsoft.com",
        "hindex": 8,
        "hindex5y": 8,
        "i10index": 8,
        "i10index5y": 7,
        "interests": [],
        "npubs": 23
    },
    "Harshil Shah": "",
    "Hatem Ltaief": {
        "affiliation": "KAUST, Saudi Arabia",
        "citedby": {
            "2017-12-10": 2137
        },
        "email": "@kaust.edu.sa",
        "hindex": 24,
        "hindex5y": 22,
        "i10index": 44,
        "i10index5y": 39,
        "interests": [
            "Parallel Numerical Algorithms",
            "Task-Based Programming Model",
            "Resilience"
        ],
        "npubs": 118
    },
    "Henri Casanova": {
        "affiliation": "University of Hawai`i at Manoa, USA",
        "citedby": {
            "2017-12-10": 10849
        },
        "email": "@hawaii.edu",
        "hindex": 50,
        "hindex5y": 30,
        "i10index": 128,
        "i10index5y": 70,
        "interests": [],
        "npubs": 297
    },
    "Hiroyuki Takizawa": "",
    "Hongyang Sun": {
        "affiliation": "Vanderbilt University, USA",
        "citedby": {
            "2017-12-10": 291
        },
        "email": "@vanderbilt.edu",
        "hindex": 10,
        "hindex5y": 10,
        "i10index": 13,
        "i10index5y": 10,
        "interests": [
            "HPC",
            "Data Science",
            "Resource Scheduling",
            "Fault Tolerance",
            "Energy-Efficiency"
        ],
        "npubs": 43
    },
    "Humayun Kabir": "",
    "Hung-Wei Tseng": {
        "affiliation": "North Carolina State University, USA",
        "citedby": {
            "2017-12-10": 469
        },
        "email": "@ncsu.edu",
        "hindex": 10,
        "hindex5y": 9,
        "i10index": 10,
        "i10index5y": 7,
        "interests": [
            "Computer architecture",
            "computer networks",
            "storage systems",
            "high performance computing"
        ],
        "npubs": 26
    },
    "Hyojin Sung": {
        "affiliation": "IBM T.J. Watson Research Center",
        "citedby": {
            "2017-12-10": 707
        },
        "email": "@illinois.edu",
        "hindex": 6,
        "hindex5y": 6,
        "i10index": 5,
        "i10index5y": 5,
        "interests": [],
        "npubs": 13
    },
    "Isaac Gelado": {
        "affiliation": "NVIDIA, USA",
        "citedby": {
            "2017-12-10": 893
        },
        "email": "@nvidia.com",
        "hindex": 13,
        "hindex5y": 12,
        "i10index": 13,
        "i10index5y": 12,
        "interests": [
            "Computer Architecture"
        ],
        "npubs": 29
    },
    "Jae W. Lee": {
        "affiliation": "Seoul National University",
        "citedby": {
            "2017-12-11": 3675
        },
        "email": "@snu.ac.kr",
        "hindex": 15,
        "hindex5y": 14,
        "i10index": 18,
        "i10index5y": 17,
        "interests": [
            "Computer Architecture",
            "Parallel Programming",
            "Compilers",
            "VLSI Design",
            "Security"
        ],
        "npubs": 40
    },
    "Jahanzeb Maqbool Hashmi": {
        "affiliation": "The Ohio State University",
        "citedby": {
            "2017-12-10": 21
        },
        "email": "@osu.edu",
        "hindex": 2,
        "hindex5y": 2,
        "i10index": 1,
        "i10index5y": 1,
        "interests": [
            "Parallel Computing",
            "HPC Runtimes and Programming Models",
            "High Performance Interconnects"
        ],
        "npubs": 5
    },
    "James Browne": "",
    "Jaroslaw Zola": {
        "affiliation": "University at Buffalo, USA",
        "citedby": {
            "2017-12-10": 751
        },
        "email": "@buffalo.edu",
        "hindex": 12,
        "hindex5y": 10,
        "i10index": 15,
        "i10index5y": 10,
        "interests": [],
        "npubs": 38
    },
    "Jayanth Kalyanasundaram": {
        "affiliation": "Indian Institute of Science",
        "citedby": {
            "2018-04-24": -1
        },
        "email": "@ucsd.edu",
        "hindex": 0,
        "hindex5y": 0,
        "i10index": 0,
        "i10index5y": 0,
        "interests": [
            "Distributed Systems",
            "Machine Learning"
        ],
        "npubs": 2
    },
    "Jesper Larsson Traff": "",
    "Jia Zhan": {
        "affiliation": "Uber Inc., USA",
        "citedby": {
            "2017-12-10": 142
        },
        "email": "@ece.ucsb.edu",
        "hindex": 7,
        "hindex5y": 7,
        "i10index": 6,
        "i10index5y": 6,
        "interests": [
            "Computer Architecture",
            "Interconnection Networks"
        ],
        "npubs": 17
    },
    "Jianwei Xiao": {
        "affiliation": "Department of Mathematics, UC Berkeley",
        "citedby": {
            "2017-12-11": 1
        },
        "email": "@berkeley.edu",
        "hindex": 1,
        "hindex5y": 1,
        "i10index": 0,
        "i10index5y": 0,
        "interests": [],
        "npubs": 2
    },
    "Jishen Zhao": {
        "affiliation": "University of California, Santa Cruz, USA",
        "citedby": {
            "2017-12-10": 722
        },
        "email": "@ucsc.edu",
        "hindex": 16,
        "hindex5y": 16,
        "i10index": 17,
        "i10index5y": 17,
        "interests": [
            "Computer Architecture",
            "Computer Systems",
            "Electrical Design Automation"
        ],
        "npubs": 45
    },
    "John Edwards": "",
    "John Shalf": {
        "affiliation": "Lawrence Berkeley National Laboratory",
        "citedby": {
            "2017-12-10": 12233
        },
        "email": "@lbl.gov",
        "hindex": 50,
        "hindex5y": 36,
        "i10index": 118,
        "i10index5y": 84,
        "interests": [
            "computer architecture",
            "supercomputing",
            "HPC",
            "programming models",
            "high performance networking"
        ],
        "npubs": 284
    },
    "Juhyun Kim": "",
    "Julian Shun": {
        "affiliation": "UC Berkeley, USA",
        "citedby": {
            "2017-12-10": 785
        },
        "email": "@mit.edu",
        "hindex": 12,
        "hindex5y": 12,
        "i10index": 17,
        "i10index5y": 16,
        "interests": [],
        "npubs": 44
    },
    "Julien Langou": {
        "affiliation": "Department of Mathematical and Statistical Sciences, University of Colorado Denver",
        "citedby": {
            "2017-12-11": 3747
        },
        "email": "@ucdenver.edu",
        "hindex": 27,
        "hindex5y": 22,
        "i10index": 51,
        "i10index5y": 37,
        "interests": [
            "Numerical Linear Algebra",
            "High Performance Computing"
        ],
        "npubs": 131
    },
    "Juwon Kang": "",
    "Jyotikrishna Dass": {
        "affiliation": "Texas A&M University",
        "citedby": {
            "2017-12-10": 6
        },
        "email": "@tamu.edu",
        "hindex": 2,
        "hindex5y": 2,
        "i10index": 0,
        "i10index5y": 0,
        "interests": [
            "Machine Learning",
            "Parallel and Distributed computing",
            "Convex Optimization",
            "Big Data",
            "Hardware Accelerator"
        ],
        "npubs": 4
    },
    "Kamer Kaya": {
        "affiliation": "Sabancı University, Turkey",
        "citedby": {
            "2017-12-10": 1173
        },
        "email": "@sabanciuniv.edu",
        "hindex": 20,
        "hindex5y": 19,
        "i10index": 29,
        "i10index5y": 26,
        "interests": [
            "High Performance Computing",
            "Parallel algorithms",
            "Graph Algorithms",
            "Cryptography"
        ],
        "npubs": 109
    },
    "Kamesh Madduri": {
        "affiliation": "The Pennsylvania State University, USA",
        "citedby": {
            "2017-12-10": 2572
        },
        "email": "@cse.psu.edu",
        "hindex": 26,
        "hindex5y": 23,
        "i10index": 38,
        "i10index5y": 35,
        "interests": [
            "High-performance Computing",
            "Scientific Computing",
            "Network Science",
            "Graph Analysis"
        ],
        "npubs": 127
    },
    "Kartik Lakhotia": {
        "affiliation": "University of Southern California",
        "citedby": {
            "2017-12-10": 2
        },
        "email": "@usc.edu",
        "hindex": 1,
        "hindex5y": 1,
        "i10index": 0,
        "i10index5y": 0,
        "interests": [
            "Parallel Computing",
            "Graph Analytics",
            "FPGAs",
            "Accelerators"
        ],
        "npubs": 5
    },
    "Katrin Heitmann": "",
    "Kazuhiko Komatsu": "",
    "Kevin O'Brien": "",
    "Khaled Hamidouche": {
        "affiliation": "The Ohio State University",
        "citedby": {
            "2017-12-10": 361
        },
        "email": "",
        "hindex": 11,
        "hindex5y": 10,
        "i10index": 14,
        "i10index5y": 12,
        "interests": [
            "Research Scientist"
        ],
        "npubs": 67
    },
    "Kishore Kothapalli": {
        "affiliation": "International Institute of Information Technology, Hyderabad, India",
        "citedby": {
            "2017-12-10": 817
        },
        "email": "@iiit.ac.in",
        "hindex": 15,
        "hindex5y": 14,
        "i10index": 27,
        "i10index5y": 22,
        "interests": [],
        "npubs": 106
    },
    "Laxmikant V. Kale": {
        "affiliation": "University of Illinois at Urbana-Champaign",
        "citedby": {
            "2017-12-10": 24059
        },
        "email": "@illinois.edu",
        "hindex": 54,
        "hindex5y": 40,
        "i10index": 220,
        "i10index5y": 144,
        "interests": [
            "parallel computing",
            "high performance computing"
        ],
        "npubs": 528
    },
    "Leonel Sousa": {
        "affiliation": "INESC-ID, IST, Universidade de Lisboa, Portugal",
        "citedby": {
            "2017-12-10": 4192
        },
        "email": "@inesc-id.pt",
        "hindex": 34,
        "hindex5y": 27,
        "i10index": 95,
        "i10index5y": 66,
        "interests": [
            "Computer Architecture",
            "Parallel Programming",
            "Embedded Systems",
            "Runtime Systems"
        ],
        "npubs": 420
    },
    "Linchuan Chen": {
        "affiliation": "Google, USA",
        "citedby": {
            "2017-12-10": 204
        },
        "email": "@cse.ohio-state.edu",
        "hindex": 6,
        "hindex5y": 6,
        "i10index": 4,
        "i10index5y": 4,
        "interests": [
            "Parallel Processing",
            "High Performance Computing"
        ],
        "npubs": 9
    },
    "Lionel Eyraud-Dubois": "",
    "Lizhong Chen": {
        "affiliation": "Oregon State University, USA",
        "citedby": {
            "2017-12-10": 308
        },
        "email": "@oregonstate.edu",
        "hindex": 10,
        "hindex5y": 10,
        "i10index": 10,
        "i10index5y": 10,
        "interests": [
            "Computer Architecture"
        ],
        "npubs": 25
    },
    "Mahantesh Halappanavar": {
        "affiliation": "Pacific Northwest National Laboratory, USA",
        "citedby": {
            "2017-12-10": 440
        },
        "email": "@pnnl.gov",
        "hindex": 12,
        "hindex5y": 11,
        "i10index": 13,
        "i10index5y": 13,
        "interests": [
            "graph algorithms",
            "parallel computing",
            "combinatorial scientific computing"
        ],
        "npubs": 88
    },
    "Mahen Herath": "",
    "Mai Zheng": {
        "affiliation": "New Mexico State University, USA",
        "citedby": {
            "2017-12-10": 237
        },
        "email": "@nmsu.edu",
        "hindex": 7,
        "hindex5y": 7,
        "i10index": 7,
        "i10index5y": 7,
        "interests": [
            "Storage systems",
            "computer systems",
            "data-intensive computing"
        ],
        "npubs": 23
    },
    "Manjunath Gorentla Venkata": "",
    "Manu Shantharam": {
        "affiliation": "San Diego Supercomputer Center, USA",
        "citedby": {
            "2017-12-10": 233
        },
        "email": "@ucsd.edu",
        "hindex": 6,
        "hindex5y": 6,
        "i10index": 5,
        "i10index5y": 5,
        "interests": [
            "High performance computing",
            "performance analysis",
            "fault tolerance",
            "runtime systems",
            "autotuning"
        ],
        "npubs": 15
    },
    "Marcin Zalewski": {
        "affiliation": "Indiana University",
        "citedby": {
            "2017-12-11": 245
        },
        "email": "@pnnl.gov",
        "hindex": 10,
        "hindex5y": 8,
        "i10index": 10,
        "i10index5y": 6,
        "interests": [
            "Distributed computing",
            "Graph Analytics",
            "C++"
        ],
        "npubs": 46
    },
    "Marie-Christine Sawley": "",
    "Mark Schmalz": {
        "affiliation": "University Of Florida – Gainesville Campus",
        "citedby": {
            "2017-12-10": 6
        },
        "email": "@uw.edu",
        "hindex": 2,
        "hindex5y": 2,
        "i10index": 0,
        "i10index5y": 0,
        "interests": [],
        "npubs": 7
    },
    "Mark Stillwell": {
        "affiliation": "Imperial College London, United Kingdom",
        "citedby": {
            "2017-12-10": 531
        },
        "email": "@shazam.com",
        "hindex": 8,
        "hindex5y": 8,
        "i10index": 8,
        "i10index5y": 8,
        "interests": [
            "Distributed Computing",
            "Scheduling",
            "HPC",
            "Cloud Computing"
        ],
        "npubs": 15
    },
    "Marziyeh Nourian": {
        "affiliation": "North Carolina State University",
        "citedby": {
            "2018-04-24": 19
        },
        "email": "@ncsu.edu",
        "hindex": 2,
        "hindex5y": 2,
        "i10index": 1,
        "i10index5y": 1,
        "interests": [],
        "npubs": 4
    },
    "Maxime Schmitt": "",
    "Mehmet Deveci": {
        "affiliation": "Sandia National Laboratories, USA",
        "citedby": {
            "2017-12-10": 327
        },
        "email": "@sandia.gov",
        "hindex": 8,
        "hindex5y": 8,
        "i10index": 8,
        "i10index5y": 8,
        "interests": [
            "High Performance Computing",
            "Bioinformatics"
        ],
        "npubs": 29
    },
    "Mehmet Kurt": "",
    "Michael Bauer": "",
    "Michael McDermott": {
        "affiliation": "Georgia State University",
        "citedby": {
            "2017-12-11": 28
        },
        "email": "@student.gsu.edu",
        "hindex": 3,
        "hindex5y": 3,
        "i10index": 1,
        "i10index5y": 1,
        "interests": [
            "Computer Science",
            "Parallelism",
            "Distributed Computing",
            "SpatioTemporal Computing"
        ],
        "npubs": 8
    },
    "Michael Orr": "",
    "Michael Ott": "",
    "Michela Becchi": {
        "affiliation": "North Carolina State University",
        "citedby": {
            "2017-12-10": 2098
        },
        "email": "@ncsu.edu",
        "hindex": 21,
        "hindex5y": 21,
        "i10index": 29,
        "i10index5y": 29,
        "interests": [
            "parallel computing",
            "heterogeneous computing",
            "runtime systems",
            "networking systems",
            "algorithm acceleration"
        ],
        "npubs": 72
    },
    "Ming Gu": "",
    "Mingzhe Li": {
        "affiliation": "The Ohio State University",
        "citedby": {
            "2017-12-11": 103
        },
        "email": "@cse.ohio-state.edu",
        "hindex": 6,
        "hindex5y": 6,
        "i10index": 3,
        "i10index5y": 3,
        "interests": [
            "High Performance Computing"
        ],
        "npubs": 15
    },
    "Miral Shah": "",
    "Miyuru Dayarathna": {
        "affiliation": "WSO2 Inc.",
        "citedby": {
            "2017-12-10": 255
        },
        "email": "@wso2.com",
        "hindex": 9,
        "hindex5y": 9,
        "i10index": 9,
        "i10index5y": 9,
        "interests": [
            "Stream Computing",
            "Graph Data Management and Mining",
            "Graph Algorithms",
            "Cloud Computing",
            "High Performance Computing"
        ],
        "npubs": 38
    },
    "Mucahid Kutlu": {
        "affiliation": "Qatar University, Qatar",
        "citedby": {
            "2017-12-10": 81
        },
        "email": "@qu.edu.qa",
        "hindex": 6,
        "hindex5y": 6,
        "i10index": 2,
        "i10index5y": 2,
        "interests": [
            "Big Data",
            "Information Retrieval"
        ],
        "npubs": 19
    },
    "Muhammad Alfian Amrizal": "",
    "Mulya Agung": "",
    "Nandula Jayamaha": "",
    "Neena Inam": "",
    "Nentawe Gurumdimma": {
        "affiliation": "The University of Jos",
        "citedby": {
            "2017-12-10": 11
        },
        "email": "@warwick.ac.uk",
        "hindex": 2,
        "hindex5y": 2,
        "i10index": 0,
        "i10index5y": 0,
        "interests": [
            "Data Mining",
            "Computational Intelligence",
            "parallel and distributed systems"
        ],
        "npubs": 9
    },
    "Nicholas Frontiere": "",
    "Noah Watkins": {
        "affiliation": "UC Santa Cruz",
        "citedby": {
            "2017-12-10": 200
        },
        "email": "@soe.ucsc.edu",
        "hindex": 5,
        "hindex5y": 5,
        "i10index": 3,
        "i10index5y": 3,
        "interests": [],
        "npubs": 24
    },
    "Oded Green": {
        "affiliation": "Georgia Institute of Technology, USA",
        "citedby": {
            "2017-12-10": 303
        },
        "email": "@gatech.edu",
        "hindex": 9,
        "hindex5y": 9,
        "i10index": 9,
        "i10index5y": 9,
        "interests": [
            "Scalable Algorithms",
            "Dynamic Graph algorithms",
            "Data Analytics",
            "High Performance Computing",
            "Accelerators"
        ],
        "npubs": 27
    },
    "Oliver Sinnen": {
        "affiliation": "University of Auckland",
        "citedby": {
            "2017-12-10": 1366
        },
        "email": "@auckland.ac.nz",
        "hindex": 16,
        "hindex5y": 13,
        "i10index": 28,
        "i10index5y": 17,
        "interests": [
            "parallel computing",
            "scheduling",
            "reconfigurable computing"
        ],
        "npubs": 113
    },
    "Olivier Beaumont": {
        "affiliation": "INRIA, France",
        "citedby": {
            "2017-12-10": 2528
        },
        "email": "@labri.fr",
        "hindex": 24,
        "hindex5y": 15,
        "i10index": 46,
        "i10index5y": 23,
        "interests": [
            "Parallel Algorithms",
            "Distributed Algorithms",
            "Scheduling",
            "Load Balancing",
            "Cloud Computing"
        ],
        "npubs": 183
    },
    "Omer Khan": {
        "affiliation": "UConn, USA",
        "citedby": {
            "2017-12-10": 797
        },
        "email": "@uconn.edu",
        "hindex": 15,
        "hindex5y": 14,
        "i10index": 24,
        "i10index5y": 21,
        "interests": [
            "Computer Architecture",
            "System Design",
            "Embedded Systems",
            "Many Core Architecture",
            "Dependable Architecture"
        ],
        "npubs": 86
    },
    "Omer Subasi": {
        "affiliation": "Pacific Northwest National Laboratory",
        "citedby": {
            "2017-12-10": 105
        },
        "email": "@pnnl.gov",
        "hindex": 6,
        "hindex5y": 6,
        "i10index": 3,
        "i10index5y": 3,
        "interests": [
            "Computer Science"
        ],
        "npubs": 16
    },
    "P J Narayanan": {
        "affiliation": "International Institute of Information Technology, Hyderabad, India",
        "citedby": {
            "2017-12-10": 4562
        },
        "email": "@iiit.ac.in",
        "hindex": 26,
        "hindex5y": 18,
        "i10index": 58,
        "i10index5y": 33,
        "interests": [
            "Computer Vision",
            "Computer Graphics",
            "Parallel Computing"
        ],
        "npubs": 177
    },
    "Patrick McCormick": "",
    "Pavan Balaji": {
        "affiliation": "Mathematics and Computer Science Division, Argonne National Laboratory",
        "citedby": {
            "2017-12-11": 3634
        },
        "email": "@mcs.anl.gov",
        "hindex": 32,
        "hindex5y": 28,
        "i10index": 93,
        "i10index5y": 72,
        "interests": [
            "Parallel and Distributed Computing"
        ],
        "npubs": 343
    },
    "Philippe Helluy": {
        "affiliation": "Univ. of Strasbourg, INRIA",
        "citedby": {
            "2017-12-11": 713
        },
        "email": "@unistra.fr",
        "hindex": 15,
        "hindex5y": 13,
        "i10index": 23,
        "i10index5y": 16,
        "interests": [
            "Mathematics",
            "Plasma Physics",
            "Fluid Mechanics",
            "High Performance Computing"
        ],
        "npubs": 96
    },
    "Phillip Gibbons": {
        "affiliation": "Carnegie Mellon University",
        "citedby": {
            "2017-12-11": 17894
        },
        "email": "@cs.cmu.edu",
        "hindex": 67,
        "hindex5y": 44,
        "i10index": 153,
        "i10index5y": 112,
        "interests": [
            "parallel computing",
            "databases",
            "big data",
            "cloud computing",
            "distributed/sensor systems",
            "computer architecture"
        ],
        "npubs": 273
    },
    "Pooja Aggarwal": "",
    "Preeti Malakar": "",
    "R. Govindarajan": {
        "affiliation": "Indian Institute of Science, India",
        "citedby": {
            "2017-12-10": 2503
        },
        "email": "@serc.iisc.ernet.in",
        "hindex": 26,
        "hindex5y": 17,
        "i10index": 60,
        "i10index5y": 31,
        "interests": [
            "Computer Architecture",
            "Compilers",
            "High performance computing"
        ],
        "npubs": 319
    },
    "Rabi Mahapatra": {
        "affiliation": "Texas A&M University",
        "citedby": {
            "2017-12-10": 1996
        },
        "email": "@cse.tamu.edu",
        "hindex": 22,
        "hindex5y": 17,
        "i10index": 57,
        "i10index5y": 30,
        "interests": [
            "Embedded Systems",
            "Systom-on-Chip - NoC",
            "Power Management - Low-power Design",
            "Configurable Architecture",
            "Semantic Computing."
        ],
        "npubs": 192
    },
    "Raghul Gunasekaran": {
        "affiliation": "Oak Ridge National Laboratory",
        "citedby": {
            "2017-12-10": 245
        },
        "email": "@ornl.gov",
        "hindex": 8,
        "hindex5y": 8,
        "i10index": 8,
        "i10index5y": 7,
        "interests": [
            "HPC",
            "Distributed Systems",
            "Storage and file systems."
        ],
        "npubs": 21
    },
    "Rajgopal Kannan": {
        "affiliation": "University of Southern California",
        "citedby": {
            "2017-12-10": 3469
        },
        "email": "@csc.lsu.edu",
        "hindex": 29,
        "hindex5y": 22,
        "i10index": 66,
        "i10index5y": 43,
        "interests": [],
        "npubs": 401
    },
    "Ramon Canal": {
        "affiliation": "UPC, Spain",
        "citedby": {
            "2017-12-10": 1439
        },
        "email": "@ac.upc.edu",
        "hindex": 17,
        "hindex5y": 13,
        "i10index": 25,
        "i10index5y": 19,
        "interests": [
            "Application Resiliency",
            "Computer Architecture",
            "Parallel Processing",
            "Memory Hierarchy",
            "Process Variations"
        ],
        "npubs": 74
    },
    "Reetuparna Das": {
        "affiliation": "University of Michigan, USA",
        "citedby": {
            "2017-12-10": 2095
        },
        "email": "@umich.edu",
        "hindex": 20,
        "hindex5y": 19,
        "i10index": 27,
        "i10index5y": 25,
        "interests": [
            "Computer Architecture"
        ],
        "npubs": 108
    },
    "Rekha Singhal": "",
    "Rengan Xu": {
        "affiliation": "University of Houston, USA",
        "citedby": {
            "2017-12-10": 153
        },
        "email": "@Dell.com",
        "hindex": 7,
        "hindex5y": 7,
        "i10index": 5,
        "i10index5y": 5,
        "interests": [
            "HPC",
            "Parallel Programming Models",
            "Deep Learning"
        ],
        "npubs": 22
    },
    "Riddhesh Markandeya": "",
    "Rizos Sakellariou": {
        "affiliation": "University of Manchester, United Kingdom",
        "citedby": {
            "2017-12-10": 4528
        },
        "email": "@cs.man.ac.uk",
        "hindex": 36,
        "hindex5y": 26,
        "i10index": 76,
        "i10index5y": 46,
        "interests": [
            "Parallel and Distributed Systems",
            "Parallel and Distributed Computing",
            "Cloud Computing",
            "High-Performance Computing"
        ],
        "npubs": 175
    },
    "Rokos Georgios": "",
    "Rui Hou": {
        "affiliation": "Institute of Computing Technology, Chinese Academy of Sciences, China",
        "citedby": {
            "2017-12-10": 0
        },
        "email": "@ict.ac.cn",
        "hindex": 0,
        "hindex5y": 0,
        "i10index": 0,
        "i10index5y": 0,
        "interests": [
            "Computer Architecture",
            "Processor",
            "Security",
            "Data Center",
            "AI"
        ],
        "npubs": 1
    },
    "Rupesh Nasre": "",
    "Ryusuke Egawa": {
        "affiliation": "Tohoku University",
        "citedby": {
            "2017-12-10": 441
        },
        "email": "",
        "hindex": 12,
        "hindex5y": 9,
        "i10index": 18,
        "i10index5y": 7,
        "interests": [
            "コンピュータアーキテクチャ"
        ],
        "npubs": 107
    },
    "Sadayappan P": {
        "affiliation": "The Ohio State University",
        "citedby": {
            "2017-12-10": 12258
        },
        "email": "@cse.ohio-state.edu",
        "hindex": 57,
        "hindex5y": 41,
        "i10index": 216,
        "i10index5y": 124,
        "interests": [
            "Optimizing compilers",
            "high-performance computing",
            "domain-specific optimization"
        ],
        "npubs": 530
    },
    "Salman Habib": "",
    "Samantha Alt": "",
    "Sameh Abdulah": "",
    "Samuel Antao": {
        "affiliation": "IBM Research UK",
        "citedby": {
            "2017-12-10": 401
        },
        "email": "@sips.inesc-id.pt",
        "hindex": 12,
        "hindex5y": 12,
        "i10index": 13,
        "i10index5y": 12,
        "interests": [
            "Hardware Digital Design",
            "Computer Science"
        ],
        "npubs": 49
    },
    "Sanath Jayasena": {
        "affiliation": "University of Moratuwa",
        "citedby": {
            "2017-12-10": 66
        },
        "email": "@cse.mrt.ac.lk",
        "hindex": 4,
        "hindex5y": 4,
        "i10index": 2,
        "i10index5y": 2,
        "interests": [
            "High-performance computing",
            "parallel computing",
            "machine learning",
            "natural language processing"
        ],
        "npubs": 46
    },
    "Sangkeun Lee": {
        "affiliation": "Oak Ridge National Laboratory",
        "citedby": {
            "2017-12-11": 415
        },
        "email": "@ornl.gov",
        "hindex": 10,
        "hindex5y": 10,
        "i10index": 12,
        "i10index5y": 11,
        "interests": [
            "Graph Analytics",
            "High Performance Computing",
            "Machine Learning",
            "Data Science"
        ],
        "npubs": 65
    },
    "Sanjay Ranka": {
        "affiliation": "University Of Florida – Gainesville Campus",
        "citedby": {
            "2017-12-10": 9906
        },
        "email": "@cise.ufl.edu",
        "hindex": 49,
        "hindex5y": 28,
        "i10index": 166,
        "i10index5y": 80,
        "interests": [
            "High Performance Computing",
            "Energy Efficient Computing",
            "Data Mining",
            "Data Science",
            "Biomedical Informatics"
        ],
        "npubs": 509
    },
    "Sanjukta Bhowmick": {
        "affiliation": "University of Nebraska, Omaha, USA",
        "citedby": {
            "2017-12-10": 469
        },
        "email": "@unomaha.edu",
        "hindex": 13,
        "hindex5y": 10,
        "i10index": 16,
        "i10index5y": 10,
        "interests": [
            "Network Analysis",
            "HPC",
            "Graph Theory",
            "Linear Solvers"
        ],
        "npubs": 89
    },
    "Sankar Manoj": "",
    "Sanket Gupte": {
        "affiliation": "BITS Pilani K K Birla Goa Campus",
        "citedby": {
            "2017-12-10": 20
        },
        "email": "@umbc.edu",
        "hindex": 2,
        "hindex5y": 2,
        "i10index": 1,
        "i10index5y": 1,
        "interests": [
            "Ad-Hoc Networks",
            "Vehicular Networks",
            "Cloud Computing",
            "Neural Networks",
            "Wireless Sensor Networks"
        ],
        "npubs": 3
    },
    "Santonu Sarkar": {
        "affiliation": "BITS Pilani K K Birla Goa Campus",
        "citedby": {
            "2017-12-11": 917
        },
        "email": "@acm.org",
        "hindex": 16,
        "hindex5y": 12,
        "i10index": 20,
        "i10index5y": 15,
        "interests": [
            "Software for next gen systems",
            "software metrics",
            "design automation and recovery"
        ],
        "npubs": 87
    },
    "Sartaj Sahni": {
        "affiliation": "University Of Florida – Gainesville Campus",
        "citedby": {
            "2017-12-10": 23840
        },
        "email": "@cise.ufl.edu",
        "hindex": 66,
        "hindex5y": 34,
        "i10index": 245,
        "i10index5y": 107,
        "interests": [
            "algorithms",
            "data structures",
            "scheduling",
            "gpu computing",
            "multicore computing"
        ],
        "npubs": 728
    },
    "Sathish Vadhiyar": {
        "affiliation": "Indian Institute of Science, India",
        "citedby": {
            "2017-12-10": 1746
        },
        "email": "@serc.iisc.in",
        "hindex": 18,
        "hindex5y": 11,
        "i10index": 24,
        "i10index5y": 11,
        "interests": [
            "Parallel and grid computing",
            "GPUs",
            "Hybrid computing",
            "Irregular Applications",
            "Climate and weather models"
        ],
        "npubs": 69
    },
    "Sathya Bandara": "",
    "Saurabh Gupta": {
        "affiliation": "NC State University, USA",
        "citedby": {
            "2017-12-10": 216
        },
        "email": "@ncsu.edu",
        "hindex": 7,
        "hindex5y": 7,
        "i10index": 7,
        "i10index5y": 7,
        "interests": [
            "Computer Systems Architecture"
        ],
        "npubs": 13
    },
    "Sayantan Mitra": "",
    "Sean Treichler": {
        "affiliation": "NVIDIA Research",
        "citedby": {
            "2017-12-10": 344
        },
        "email": "@cs.stanford.edu",
        "hindex": 6,
        "hindex5y": 6,
        "i10index": 6,
        "i10index5y": 6,
        "interests": [
            "Programming Languages",
            "Compilers and Runtimes",
            "Systems",
            "Architecture"
        ],
        "npubs": 13
    },
    "Seyed Hessamedin Mirsadeghi": "",
    "Shadi Ibrahim": {
        "affiliation": "Inria, Rennes Bretagne Atlantique Research Center, France",
        "citedby": {
            "2017-12-10": 1018
        },
        "email": "@inria.fr",
        "hindex": 16,
        "hindex5y": 16,
        "i10index": 17,
        "i10index5y": 17,
        "interests": [
            "Big Data Management",
            "High Performance Computing",
            "Virtualization",
            "MapReduce",
            "Hadoop"
        ],
        "npubs": 85
    },
    "Sharma V. Thankachan": {
        "affiliation": "University of Central Florida, USA",
        "citedby": {
            "2017-12-10": 514
        },
        "email": "@ucf.edu",
        "hindex": 12,
        "hindex5y": 12,
        "i10index": 19,
        "i10index5y": 18,
        "interests": [
            "Algorithms and Data Structures"
        ],
        "npubs": 81
    },
    "Shashank Gugnani": {
        "affiliation": "The Ohio State University",
        "citedby": {
            "2017-12-10": 30
        },
        "email": "@osu.edu",
        "hindex": 4,
        "hindex5y": 4,
        "i10index": 0,
        "i10index5y": 0,
        "interests": [
            "Big Data",
            "Cloud Computing",
            "High Performance Computing"
        ],
        "npubs": 12
    },
    "Sheng Li": {
        "affiliation": "Intel, USA",
        "citedby": {
            "2017-12-10": 2428
        },
        "email": "@intel.com",
        "hindex": 12,
        "hindex5y": 10,
        "i10index": 13,
        "i10index5y": 10,
        "interests": [
            "Big data",
            "Deep Learning",
            "Cloud",
            "Computer Architecture and Systems"
        ],
        "npubs": 41
    },
    "Shreyas Singapura": {
        "affiliation": "University of Southern California",
        "citedby": {
            "2017-12-11": 19
        },
        "email": "@usc.edu",
        "hindex": 2,
        "hindex5y": 2,
        "i10index": 0,
        "i10index5y": 0,
        "interests": [
            "3D ICs",
            "FPGA",
            "Parallel Computing",
            "Reconfigurable Computing",
            "Computer Architecture"
        ],
        "npubs": 13
    },
    "Siddharth Kamaria": "",
    "Sidharth Kumar": {
        "affiliation": "SCI, University of Utah",
        "citedby": {
            "2017-12-11": 108
        },
        "email": "@sci.utah.edu",
        "hindex": 6,
        "hindex5y": 6,
        "i10index": 5,
        "i10index5y": 5,
        "interests": [
            "HPC",
            "Parallel I/O"
        ],
        "npubs": 15
    },
    "Sivan Toledo": "",
    "Smruti R. Sarangi": {
        "affiliation": "IIT Delhi",
        "citedby": {
            "2017-12-10": 1704
        },
        "email": "@cse.iitd.ac.in",
        "hindex": 17,
        "hindex5y": 14,
        "i10index": 22,
        "i10index5y": 21,
        "interests": [
            "computer architecture",
            "parallel algorithms"
        ],
        "npubs": 87
    },
    "Sreeram Potluri": {
        "affiliation": "NVIDIA Corporation",
        "citedby": {
            "2017-12-10": 763
        },
        "email": "@cse.ohio-state.edu",
        "hindex": 16,
        "hindex5y": 16,
        "i10index": 22,
        "i10index5y": 22,
        "interests": [
            "High Performance Computing",
            "Parallel Programming Models",
            "High Performance Networks",
            "Heterogeneous Architectures",
            "High-end Applic"
        ],
        "npubs": 47
    },
    "Srikant Baride": "",
    "Srinivas Aluru": {
        "affiliation": "Georgia Institute of Technology",
        "citedby": {
            "2017-12-10": 7936
        },
        "email": "@cc.gatech.edu",
        "hindex": 37,
        "hindex5y": 25,
        "i10index": 89,
        "i10index5y": 58,
        "interests": [
            "Bioinformatics",
            "High performance Computing",
            "Parallel Algorithms and Applications",
            "Systems Biology"
        ],
        "npubs": 294
    },
    "Sriram Krishnamoorthy": {
        "affiliation": "Pacific Northwest National Lab, USA",
        "citedby": {
            "2017-12-10": 3197
        },
        "email": "@pnnl.gov",
        "hindex": 26,
        "hindex5y": 23,
        "i10index": 61,
        "i10index5y": 51,
        "interests": [
            "High performance computing",
            "runtime systems",
            "fault tolerance",
            "parallel programming models"
        ],
        "npubs": 160
    },
    "Steve Petruzza": {
        "affiliation": "SCI, University of Utah and University of Rome “Tor Vergata”",
        "citedby": {
            "2017-12-11": 13
        },
        "email": "@sci.utah.edu",
        "hindex": 1,
        "hindex5y": 1,
        "i10index": 1,
        "i10index5y": 1,
        "interests": [],
        "npubs": 7
    },
    "Subhadeep Karan": "",
    "Subodh Kumar": "",
    "Sudharshan S. Vazhkudai": {
        "affiliation": "Oak Ridge National Laboratory",
        "citedby": {
            "2017-12-10": 2060
        },
        "email": "@ornl.gov",
        "hindex": 23,
        "hindex5y": 19,
        "i10index": 36,
        "i10index5y": 23,
        "interests": [
            "HPC",
            "File Systems",
            "Data Management",
            "NVRAM",
            "Metadata Management"
        ],
        "npubs": 114
    },
    "Sudip Seal": "",
    "Sunwoo Lee": {
        "affiliation": "Northwestern University",
        "citedby": {
            "2017-12-11": 1
        },
        "email": "@eecs.northwestern.edu",
        "hindex": 1,
        "hindex5y": 1,
        "i10index": 0,
        "i10index5y": 0,
        "interests": [
            "High Performance Computing",
            "Machine Learning",
            "Data Mining",
            "Computer Architecture",
            "Distributed Computing"
        ],
        "npubs": 3
    },
    "Sureyya Emre Kurt": {
        "affiliation": "The Ohio State University",
        "citedby": {
            "2017-12-10": 0
        },
        "email": "@osu.edu",
        "hindex": 0,
        "hindex5y": 0,
        "i10index": 0,
        "i10index5y": 0,
        "interests": [
            "social networks",
            "high performance computing"
        ],
        "npubs": 1
    },
    "Sushil K. Prasad": {
        "affiliation": "Georgia State University",
        "citedby": {
            "2017-12-10": 1544
        },
        "email": "@gsu.edu",
        "hindex": 20,
        "hindex5y": 14,
        "i10index": 43,
        "i10index5y": 21,
        "interests": [
            "Parallel and Distributed Computing and Systems"
        ],
        "npubs": 210
    },
    "Sven Karlsson": {
        "affiliation": "DTU, Denmark",
        "citedby": {
            "2017-12-10": 354
        },
        "email": "@dtu.dk",
        "hindex": 9,
        "hindex5y": 6,
        "i10index": 7,
        "i10index5y": 2,
        "interests": [
            "System Development",
            "Operating systems",
            "Compilers",
            "Computer architecture",
            "Software Technology"
        ],
        "npubs": 88
    },
    "Tania Banerjee": "",
    "Tekin Bicer": {
        "affiliation": "Argonne National Laboratory, USA",
        "citedby": {
            "2017-12-10": 315
        },
        "email": "@anl.gov",
        "hindex": 10,
        "hindex5y": 10,
        "i10index": 10,
        "i10index5y": 10,
        "interests": [
            "Data-Intensive Computing",
            "Big Data",
            "Cloud Computing",
            "Grid Computing",
            "High-End Computing Systems"
        ],
        "npubs": 22
    },
    "Thejaka Amila Kanewala": {
        "affiliation": "Indiana University",
        "citedby": {
            "2017-12-10": 59
        },
        "email": "@iu.edu",
        "hindex": 3,
        "hindex5y": 3,
        "i10index": 2,
        "i10index5y": 2,
        "interests": [
            "Programming Languages",
            "Algorithms",
            "HPC",
            "Security",
            "Distributed Computing"
        ],
        "npubs": 18
    },
    "Theo Damoulas": {
        "affiliation": "The Alan Turing Institute & The University of Warwick",
        "citedby": {
            "2017-12-10": 977
        },
        "email": "@warwick.ac.uk",
        "hindex": 14,
        "hindex5y": 14,
        "i10index": 17,
        "i10index5y": 16,
        "interests": [
            "Artificial Intelligence",
            "Machine Learning",
            "Computational Statistics",
            "Bayesian Inference"
        ],
        "npubs": 41
    },
    "Theocharis Theocharides": {
        "affiliation": "University of Cyprus, Cyprus",
        "citedby": {
            "2017-12-10": 1674
        },
        "email": "@ucy.ac.cy",
        "hindex": 16,
        "hindex5y": 14,
        "i10index": 28,
        "i10index5y": 23,
        "interests": [
            "Embedded Systems",
            "Computer Vision",
            "Domain-specific computing",
            "Evolvable hardware."
        ],
        "npubs": 98
    },
    "Thomas Herault": {
        "affiliation": "University of Tennessee, USA",
        "citedby": {
            "2017-12-10": 3614
        },
        "email": "@eecs.utk.edu",
        "hindex": 28,
        "hindex5y": 25,
        "i10index": 57,
        "i10index5y": 46,
        "interests": [
            "Fault Tolerance",
            "High Performance Computing",
            "Model Checking",
            "Self-Stabilization"
        ],
        "npubs": 133
    },
    "Tian Jin": "",
    "Timothy Sherwood": {
        "affiliation": "University of California, Santa Barbara, USA",
        "citedby": {
            "2017-12-10": 8518
        },
        "email": "@cs.ucsb.edu",
        "hindex": 40,
        "hindex5y": 31,
        "i10index": 92,
        "i10index5y": 69,
        "interests": [
            "Computer Architecture",
            "Hardware Security",
            "Processor Design",
            "Security",
            "Hardware"
        ],
        "npubs": 223
    },
    "Tommy Minyard": "",
    "Tong Chen": "",
    "Toyotaro Suzumura": {
        "affiliation": "IBM T.J. Watson Research Center",
        "citedby": {
            "2017-12-10": 1321
        },
        "email": "@acm.org",
        "hindex": 20,
        "hindex5y": 18,
        "i10index": 34,
        "i10index5y": 28,
        "interests": [
            "Graph computing",
            "Supercomputing/HPC",
            "Big data",
            "Cloud",
            "Distributed Computing"
        ],
        "npubs": 135
    },
    "Upinder Bhalla": {
        "affiliation": "National Centre for Biological Sciences",
        "citedby": {
            "2017-12-10": 6652
        },
        "email": "@ncbs.res.in",
        "hindex": 34,
        "hindex5y": 22,
        "i10index": 54,
        "i10index5y": 41,
        "interests": [
            "Computational neuroscience",
            "systems biology",
            "neural activity sequences"
        ],
        "npubs": 110
    },
    "Valerio Pascucci": {
        "affiliation": "SCI, University of Utah",
        "citedby": {
            "2017-12-11": 9848
        },
        "email": "",
        "hindex": 50,
        "hindex5y": 36,
        "i10index": 150,
        "i10index5y": 116,
        "interests": [
            "Data analysis",
            "topological methods for image segmentation",
            "progressive and multi-resolution techniques for scientific visualizat"
        ],
        "npubs": 397
    },
    "Vasimuddin Md": {
        "affiliation": "Indian Institute of Technology Bombay",
        "citedby": {
            "2017-12-10": 6
        },
        "email": "@cse.iitb.ac.in",
        "hindex": 1,
        "hindex5y": 1,
        "i10index": 0,
        "i10index5y": 0,
        "interests": [
            "Parallel Computing and computational biology"
        ],
        "npubs": 1
    },
    "Venkatesan T. Chakaravarthy": {
        "affiliation": "IBM Research – India, India",
        "citedby": {
            "2017-12-10": 974
        },
        "email": "@in.ibm.com",
        "hindex": 16,
        "hindex5y": 12,
        "i10index": 21,
        "i10index5y": 14,
        "interests": [
            "Theory of computing",
            "Database systems",
            "High Performance Computing"
        ],
        "npubs": 79
    },
    "Vikram Goyal": {
        "affiliation": "IIIT-Delhi",
        "citedby": {
            "2017-12-10": 139
        },
        "email": "@iiitd.ac.in",
        "hindex": 6,
        "hindex5y": 5,
        "i10index": 4,
        "i10index5y": 4,
        "interests": [
            "Data Privacy",
            "Big Data Analytics",
            "Data Mining"
        ],
        "npubs": 55
    },
    "Viktor Prasanna": {
        "affiliation": "University of Southern California",
        "citedby": {
            "2017-12-10": 17064
        },
        "email": "@usc.edu",
        "hindex": 66,
        "hindex5y": 38,
        "i10index": 308,
        "i10index5y": 172,
        "interests": [
            "parallel computation",
            "high performance computing",
            "reconfigurable computing",
            "data science",
            "energy efficient computing"
        ],
        "npubs": 919
    },
    "Vincent Loechner": {
        "affiliation": "CAMUS team, INRIA Nancy Grand-Est and University of Strasbourg",
        "citedby": {
            "2017-12-11": 923
        },
        "email": "@unistra.fr",
        "hindex": 12,
        "hindex5y": 11,
        "i10index": 17,
        "i10index5y": 11,
        "interests": [],
        "npubs": 42
    },
    "Vineeth Thumma": "",
    "Vito Giovanni": {
        "affiliation": "Pacific Northwest National Laboratory, USA",
        "citedby": {
            "2017-12-10": 100
        },
        "email": "@elet.polimi.it",
        "hindex": 6,
        "hindex5y": 6,
        "i10index": 4,
        "i10index5y": 4,
        "interests": [
            "Embedded Systems",
            "High Level Synthesis",
            "High Performance Computing"
        ],
        "npubs": 35
    },
    "Wei-Keng Liao": {
        "affiliation": "Northwestern University",
        "citedby": {
            "2017-12-10": 3966
        },
        "email": "@eecs.northwestern.edu",
        "hindex": 29,
        "hindex5y": 24,
        "i10index": 78,
        "i10index5y": 56,
        "interests": [
            "Parallel I/O",
            "High-performance data mining"
        ],
        "npubs": 182
    },
    "Weirong Jiang": {
        "affiliation": "Xilinx, USA",
        "citedby": {
            "2017-12-10": 1243
        },
        "email": "@acm.org",
        "hindex": 20,
        "hindex5y": 19,
        "i10index": 31,
        "i10index5y": 28,
        "interests": [
            "Computer Networking",
            "Packet Processing & Traffic Analysis",
            "Reconfigurable Computing & Hardware Accelerator",
            "Network Emulation"
        ],
        "npubs": 68
    },
    "Wenjing Ma": "",
    "Xiaochen Guo": {
        "affiliation": "Lehigh University, USA",
        "citedby": {
            "2017-12-10": 290
        },
        "email": "@lehigh.edu",
        "hindex": 5,
        "hindex5y": 5,
        "i10index": 4,
        "i10index5y": 4,
        "interests": [
            "Computer Architecture"
        ],
        "npubs": 18
    },
    "Xiaoyi Lu": {
        "affiliation": "The Ohio State University",
        "citedby": {
            "2017-12-10": 764
        },
        "email": "@cse.ohio-state.edu",
        "hindex": 15,
        "hindex5y": 15,
        "i10index": 24,
        "i10index5y": 24,
        "interests": [
            "Big Data",
            "Parallel Computing",
            "High Performance Computing",
            "Virtualization",
            "Cloud Computing"
        ],
        "npubs": 96
    },
    "Xin Huo": {
        "affiliation": "The Ohio State University, USA",
        "citedby": {
            "2017-12-10": 199
        },
        "email": "@cse.ohio-state.edu",
        "hindex": 8,
        "hindex5y": 8,
        "i10index": 7,
        "i10index5y": 7,
        "interests": [],
        "npubs": 11
    },
    "Xuan Zhang": {
        "affiliation": "Harvard University, USA",
        "citedby": {
            "2017-12-10": 314
        },
        "email": "@wustl.edu",
        "hindex": 9,
        "hindex5y": 9,
        "i10index": 8,
        "i10index5y": 8,
        "interests": [
            "Computer Architecture",
            "VLSI Design",
            "Embedded Systems",
            "Robotics"
        ],
        "npubs": 26
    },
    "Xuehai Qian": {
        "affiliation": "University of Southern California, USA",
        "citedby": {
            "2017-12-10": 118
        },
        "email": "@usc.edu",
        "hindex": 7,
        "hindex5y": 7,
        "i10index": 6,
        "i10index5y": 6,
        "interests": [
            "Computer Architecture",
            "Computer System"
        ],
        "npubs": 26
    },
    "Yiannis Georgiou": "",
    "Yinhe Han": "",
    "Yiran Chen": {
        "affiliation": "Duke University, USA",
        "citedby": {
            "2017-12-10": 5888
        },
        "email": "@duke.edu",
        "hindex": 40,
        "hindex5y": 37,
        "i10index": 133,
        "i10index5y": 124,
        "interests": [
            "VLSI",
            "memory",
            "neuromorphic",
            "mobile",
            "security"
        ],
        "npubs": 357
    },
    "Yogesh Simmhan": {
        "affiliation": "Indian Institute of Science",
        "citedby": {
            "2017-12-10": 5006
        },
        "email": "@iisc.ac.in",
        "hindex": 29,
        "hindex5y": 24,
        "i10index": 61,
        "i10index5y": 49,
        "interests": [
            "Distributed Systems",
            "Big Data",
            "Cloud Computing",
            "Graph Analytics",
            "Internet of Things"
        ],
        "npubs": 138
    },
    "Yogish Sabharwal": {
        "affiliation": "IBM Research – India, India",
        "citedby": {
            "2017-12-10": 1273
        },
        "email": "@in.ibm.com",
        "hindex": 19,
        "hindex5y": 16,
        "i10index": 26,
        "i10index5y": 21,
        "interests": [
            "Algorithms",
            "Computational Geometry",
            "High Performance Computing"
        ],
        "npubs": 105
    },
    "Yoonho Park": "",
    "Yuan Xie": {
        "affiliation": "UCSB",
        "citedby": {
            "2017-03-07": 10928,
            "2017-03-09": 10929
        },
        "email": "@ece.ucsb.edu",
        "hindex": 55,
        "hindex5y": 43,
        "i10index": 187,
        "i10index5y": 158,
        "interests": [
            "Computer Architecture",
            "VLSI",
            "EDA",
            "CAD",
            "Embedded Systems"
        ],
        "npubs": 502
    },
    "Yun Liang": {
        "affiliation": "Peking University, China",
        "citedby": {
            "2017-12-10": 1219
        },
        "email": "@pku.edu.cn",
        "hindex": 18,
        "hindex5y": 18,
        "i10index": 32,
        "i10index5y": 31,
        "interests": [
            "Embedded System",
            "computer architecture and compiler."
        ],
        "npubs": 66
    },
    "Yungang Bao": {
        "affiliation": "Institute of Computing Technology (ICT), CAS, China",
        "citedby": {
            "2017-12-10": 524
        },
        "email": "@ict.ac.cn",
        "hindex": 11,
        "hindex5y": 11,
        "i10index": 13,
        "i10index5y": 13,
        "interests": [
            "Computer Architecture",
            "Computer System"
        ],
        "npubs": 43
    },
    "Zehra Sura": "",
    "Zhihao Jia": {
        "affiliation": "Stanford University",
        "citedby": {
            "2018-04-24": 154
        },
        "email": "@cs.stanford.edu",
        "hindex": 3,
        "hindex5y": 3,
        "i10index": 3,
        "i10index5y": 3,
        "interests": [
            "Computer Science"
        ],
        "npubs": 7
    },
    "Zhijia Zhao": {
        "affiliation": "Univ of California Riverside, USA",
        "citedby": {
            "2017-12-10": 143
        },
        "email": "@cs.ucr.edu",
        "hindex": 7,
        "hindex5y": 7,
        "i10index": 3,
        "i10index5y": 3,
        "interests": [
            "programing systems",
            "parallel computing",
            "mobile computing"
        ],
        "npubs": 21
    },
    "Ümit V. Çatalyürek": {
        "affiliation": "Georgia Institute of Technology, USA",
        "citedby": {
            "2017-12-10": 7455
        },
        "email": "@gatech.edu",
        "hindex": 45,
        "hindex5y": 36,
        "i10index": 154,
        "i10index5y": 110,
        "interests": [
            "Combinatorial Scientific Computing",
            "High Performance Computing",
            "Parallel Computing",
            "Biomedical Informatics"
        ],
        "npubs": 384
    }
}
