# Supplementary material for: A survey of accepted authors in computer systems conferences
Source: PeerJ Comput Sci. 2020 Sep 28;6:e299. doi: 10.7717/peerj-cs.299 (PMC7924675; doi:10.7717/peerj-cs.299)
Supplement: Supplemental Information 2 — This is a snapshot of the github repository that includes the data and source code required to reproduce this paper (except for confidential survey data). The snapshot represents commit 6663a253f1ac4dc351a78ccc74c0de80c7cc06ad of http://github.com/eitanf/sysconf. The most pertinent article files are under pubs/diversity-survey/. [file peerj-cs-06-299-s002.bz2 › sysconf/data/authors/ISCA.json]

{
    "Aamer Jaleel": {
        "affiliation": "Nvidia",
        "citedby": {
            "2017-05-23": 3464,
            "2017-06-24": 3544
        },
        "email": "@nvidia.com",
        "hindex": 23,
        "hindex5y": 23,
        "i10index": 36,
        "i10index5y": 31,
        "interests": [
            "Computer Architecture"
        ],
        "npubs": 96
    },
    "Aaron Jaffey": "",
    "Aasheesh Kolli": {
        "affiliation": "umich",
        "citedby": {
            "2017-05-25": 83,
            "2017-06-24": 102
        },
        "email": "@umich.edu",
        "hindex": 5,
        "hindex5y": 5,
        "i10index": 5,
        "i10index5y": 5,
        "interests": [
            "Persistent memory",
            "non-volatile memory",
            "memory consistency models",
            "hardware accelerators"
        ],
        "npubs": 12
    },
    "Abdullah Muzahid": {
        "affiliation": "UT San Antonio",
        "citedby": {
            "2017-05-23": 225,
            "2017-06-24": 225
        },
        "email": "@cs.utsa.edu",
        "hindex": 6,
        "hindex5y": 6,
        "i10index": 6,
        "i10index5y": 6,
        "interests": [
            "Computer Architecture"
        ],
        "npubs": 18
    },
    "Abhishek Bhattacharjee": {
        "affiliation": "Rutgers",
        "citedby": {
            "2017-05-23": 866,
            "2017-06-24": 926
        },
        "email": "@cs.rutgers.edu",
        "hindex": 14,
        "hindex5y": 14,
        "i10index": 16,
        "i10index5y": 16,
        "interests": [
            "Computer Systems",
            "Neurotechnology"
        ],
        "npubs": 41
    },
    "Ada Gavrilovska": {
        "affiliation": "gatech",
        "citedby": {
            "2017-05-25": 1416,
            "2017-06-24": 1445
        },
        "email": "@cc.gatech.edu",
        "hindex": 19,
        "hindex5y": 16,
        "i10index": 36,
        "i10index5y": 25,
        "interests": [],
        "npubs": 218
    },
    "Adrian Sampson": {
        "affiliation": "Cornell",
        "citedby": {
            "2017-05-23": 1351,
            "2017-06-24": 1409
        },
        "email": "@cornell.edu",
        "hindex": 11,
        "hindex5y": 11,
        "i10index": 14,
        "i10index5y": 13,
        "interests": [
            "approximate computing",
            "computer architecture",
            "programming languages",
            "energy efficiency",
            "hardware–software co-design"
        ],
        "npubs": 52
    },
    "Adriana Maggiore": "",
    "Ajaya Durg": "",
    "Akhil Arunkumar": {
        "citedby": {
            "2017-05-25": 38,
            "2017-06-24": 40
        },
        "email": "@asu.edu",
        "hindex": 3,
        "hindex5y": 3,
        "i10index": 1,
        "i10index5y": 1,
        "interests": [
            "Computer Architecture",
            "Cache Architectures",
            "Memory System Design"
        ],
        "npubs": 8
    },
    "Al Borchers": "",
    "Alan Lundin": "",
    "Alberto Ros": {
        "affiliation": "Department of Computer Engineering, Murcia",
        "citedby": {
            "2017-05-25": 741,
            "2017-06-24": 756
        },
        "email": "@ditec.um.es",
        "hindex": 14,
        "hindex5y": 13,
        "i10index": 21,
        "i10index5y": 18,
        "interests": [
            "Arquitectura de computadores"
        ],
        "npubs": 94
    },
    "Alek Jaworski": "",
    "Alenka Zajic": {
        "citedby": {
            "2017-05-25": 1106,
            "2017-06-24": 1129
        },
        "email": "@ece.gatech.edu",
        "hindex": 17,
        "hindex5y": 13,
        "i10index": 30,
        "i10index5y": 18,
        "interests": [
            "antennas and propagation",
            "wireless communications",
            "applied electromagnetics"
        ],
        "npubs": 86
    },
    "Alexander Kaplan": "",
    "Alexandros Daglis": {
        "citedby": {
            "2017-05-25": 76,
            "2017-06-24": 82
        },
        "email": "@epfl.ch",
        "hindex": 3,
        "hindex5y": 3,
        "i10index": 2,
        "i10index5y": 2,
        "interests": [
            "Computer Architecture"
        ],
        "npubs": 7
    },
    "Ali Saidi": "",
    "Alireza Nazari": {
        "citedby": {
            "2018-02-15": 9
        },
        "email": "",
        "hindex": 2,
        "hindex5y": 2,
        "i10index": 0,
        "i10index5y": 0,
        "interests": [
            "Computer Architecture"
        ],
        "npubs": 2
    },
    "Alper Buyuktosunoglu": {
        "affiliation": "IBM",
        "citedby": {
            "2017-05-23": 4200,
            "2017-06-24": 4267
        },
        "email": "@us.ibm.com",
        "hindex": 28,
        "hindex5y": 22,
        "i10index": 57,
        "i10index5y": 45,
        "interests": [
            "Computer Architecture"
        ],
        "npubs": 210
    },
    "Amir Salek": {
        "affiliation": "Google",
        "citedby": {
            "2017-05-25": 178,
            "2017-06-24": 178
        },
        "email": "@google.com",
        "hindex": 7,
        "hindex5y": 2,
        "i10index": 6,
        "i10index5y": 0,
        "interests": [],
        "npubs": 8
    },
    "Amro Awad": {
        "affiliation": "Sandia National Laboratories",
        "citedby": {
            "2017-05-25": 17,
            "2017-06-24": 25
        },
        "email": "@sandia.gov",
        "hindex": 3,
        "hindex5y": 3,
        "i10index": 1,
        "i10index5y": 1,
        "interests": [
            "Computer Architecture",
            "Hardware Security"
        ],
        "npubs": 8
    },
    "Anand Raghunathan": {
        "affiliation": "Purdue",
        "citedby": {
            "2017-05-25": 13893,
            "2017-06-24": 14016
        },
        "email": "@purdue.edu",
        "hindex": 63,
        "hindex5y": 38,
        "i10index": 229,
        "i10index5y": 140,
        "interests": [
            "System-on-Chips",
            "Embedded Systems",
            "VLSI Design",
            "Design Automation"
        ],
        "npubs": 439
    },
    "Andrew Lukefahr": {
        "affiliation": "umich",
        "citedby": {
            "2017-05-25": 155,
            "2017-06-24": 159
        },
        "email": "@indiana.edu",
        "hindex": 4,
        "hindex5y": 4,
        "i10index": 3,
        "i10index5y": 3,
        "interests": [
            "Computer Architecture"
        ],
        "npubs": 13
    },
    "Andy Koch": "",
    "Andy Phelps": "",
    "Andy Swing": "",
    "Angshuman Parashar": "",
    "Anirudh Badam": {
        "affiliation": "Microsoft",
        "citedby": {
            "2017-05-25": 381,
            "2017-06-24": 411
        },
        "email": "@microsoft.com",
        "hindex": 10,
        "hindex5y": 10,
        "i10index": 10,
        "i10index5y": 10,
        "interests": [
            "Operating Systems",
            "Distributed Systems",
            "Computer Networks"
        ],
        "npubs": 43
    },
    "Antonia Zhai": "",
    "Antonio Gonzalez": {
        "affiliation": "UPC",
        "citedby": {
            "2017-05-25": 9406,
            "2017-06-24": 9616
        },
        "email": "@ac.upc.edu",
        "hindex": 49,
        "hindex5y": 24,
        "i10index": 190,
        "i10index5y": 88,
        "interests": [
            "Computer Architecture"
        ],
        "npubs": 901
    },
    "Antonio Puglielli": {
        "affiliation": "Berkeley",
        "citedby": {
            "2017-05-25": 24,
            "2017-06-24": 28
        },
        "email": "@berkeley.edu",
        "hindex": 2,
        "hindex5y": 2,
        "i10index": 2,
        "i10index5y": 2,
        "interests": [
            "Electrical engineering"
        ],
        "npubs": 8
    },
    "Anurag Mukkara": {
        "affiliation": "MIT",
        "citedby": {
            "2017-05-25": 3,
            "2017-06-24": 4
        },
        "email": "@csail.mit.edu",
        "hindex": 1,
        "hindex5y": 1,
        "i10index": 0,
        "i10index5y": 0,
        "interests": [
            "Computer Architecture"
        ],
        "npubs": 1
    },
    "Aosen Wang": {
        "affiliation": "SUNY State U. of New York at Buffalo",
        "citedby": {
            "2017-05-25": 55,
            "2017-06-24": 59
        },
        "email": "@buffalo.edu",
        "hindex": 5,
        "hindex5y": 5,
        "i10index": 0,
        "i10index5y": 0,
        "interests": [
            "Low power computer architecture"
        ],
        "npubs": 23
    },
    "Ardavan Pedram": {
        "affiliation": "Stanford",
        "citedby": {
            "2017-05-25": 280,
            "2017-06-24": 307
        },
        "email": "@stanford.edu",
        "hindex": 9,
        "hindex5y": 9,
        "i10index": 8,
        "i10index5y": 7,
        "interests": [
            "Computer Architecture",
            "Numerical Linear Algebra",
            "Deep Learning",
            "High Performance Computing"
        ],
        "npubs": 31
    },
    "Ariel Feldman": {
        "affiliation": "Chicago",
        "citedby": {
            "2017-05-25": 1749,
            "2017-06-24": 1773
        },
        "email": "@cs.uchicago.edu",
        "hindex": 9,
        "hindex5y": 9,
        "i10index": 9,
        "i10index5y": 8,
        "interests": [
            "Computer Security",
            "Distributed Systems",
            "Information Technology Policy"
        ],
        "npubs": 14
    },
    "Arun Subramaniyan": {
        "affiliation": "umich",
        "citedby": {
            "2017-05-25": 5,
            "2017-06-24": 7
        },
        "email": "@umich.edu",
        "hindex": 2,
        "hindex5y": 2,
        "i10index": 0,
        "i10index5y": 0,
        "interests": [
            "Computer Architecture"
        ],
        "npubs": 9
    },
    "Ashish Ranjan": {
        "affiliation": "Purdue",
        "citedby": {
            "2017-05-25": 107,
            "2017-06-24": 118
        },
        "email": "@purdue.edu",
        "hindex": 4,
        "hindex5y": 4,
        "i10index": 3,
        "i10index5y": 3,
        "interests": [
            "Spintronic memory Architectures",
            "Approximate Computing",
            "EDA"
        ],
        "npubs": 7
    },
    "Ashok Jagannathan": "",
    "Babak Falsafi": {
        "affiliation": "EPFL",
        "citedby": {
            "2017-05-23": 10967,
            "2017-06-24": 11111
        },
        "email": "@epfl.ch",
        "hindex": 52,
        "hindex5y": 40,
        "i10index": 110,
        "i10index5y": 84,
        "interests": [
            "Computer Architecture",
            "Cloud Computing",
            "Dark Silicon"
        ],
        "npubs": 261
    },
    "Ben Gelb": "",
    "Benjamin C. Lee": {
        "affiliation": "Duke",
        "citedby": {
            "2017-05-25": 4027,
            "2017-06-24": 4130
        },
        "email": "@duke.edu",
        "hindex": 22,
        "hindex5y": 21,
        "i10index": 34,
        "i10index5y": 26,
        "interests": [
            "Computer Architecture"
        ],
        "npubs": 67
    },
    "Benjamin Cho": "",
    "Bharat Kaul": "",
    "Bhargava Gopireddy": {
        "citedby": {
            "2018-03-29": 9
        },
        "email": "@illinois.edu",
        "hindex": 2,
        "hindex5y": 2,
        "i10index": 0,
        "i10index5y": 0,
        "interests": [
            "Computer Architecture"
        ],
        "npubs": 3
    },
    "Bikash Sharma": {
        "citedby": {
            "2017-10-14": 530
        },
        "email": "@cse.psu.edu",
        "hindex": 8,
        "hindex5y": 8,
        "i10index": 8,
        "i10index5y": 8,
        "interests": [
            "Distributed systems",
            "Virtualization",
            "Big Data",
            "Workload Characterization"
        ],
        "npubs": 16
    },
    "Binzhang Fu": {
        "affiliation": "SKL Computer Achitecture ICT, CAS, Huawei Technologies Co., Ltd.",
        "citedby": {
            "2017-05-25": 137,
            "2017-06-24": 138
        },
        "email": "@fu-berlin.de",
        "hindex": 7,
        "hindex5y": 7,
        "i10index": 7,
        "i10index5y": 6,
        "interests": [
            "物理 磁学 超薄膜 微磁学"
        ],
        "npubs": 12
    },
    "Bo Tian": "",
    "Boris Grot": {
        "affiliation": "U. of Edinburgh",
        "citedby": {
            "2017-05-25": 1436,
            "2017-06-24": 1495
        },
        "email": "@ed.ac.uk",
        "hindex": 17,
        "hindex5y": 16,
        "i10index": 20,
        "i10index5y": 20,
        "interests": [
            "Computer architecture",
            "memory systems",
            "interconnection networks"
        ],
        "npubs": 47
    },
    "Brandon Lucia": {
        "affiliation": "CMU",
        "citedby": {
            "2017-05-23": 995,
            "2017-06-24": 1028
        },
        "email": "@ece.cmu.edu",
        "hindex": 15,
        "hindex5y": 14,
        "i10index": 18,
        "i10index5y": 17,
        "interests": [
            "Computer Architecture",
            "Programming Languages",
            "Computer Systems",
            "Intermittent Computing",
            "Concurrency"
        ],
        "npubs": 47
    },
    "Bruce R. Childers": "",
    "Brucek Khailany": {
        "affiliation": "NVIDIA",
        "citedby": {
            "2018-02-15": 3337
        },
        "email": "@cva.stanford.edu",
        "hindex": 17,
        "hindex5y": 13,
        "i10index": 19,
        "i10index5y": 14,
        "interests": [],
        "npubs": 24
    },
    "C. Richard Ho": "",
    "Calvin Lin": {
        "affiliation": "utexas",
        "citedby": {
            "2017-05-25": 4354,
            "2017-06-24": 4403
        },
        "email": "@cs.utexas.edu",
        "hindex": 36,
        "hindex5y": 22,
        "i10index": 61,
        "i10index5y": 35,
        "interests": [
            "Compilers",
            "Computer Architecture",
            "Parallel Computing"
        ],
        "npubs": 121
    },
    "Carole-Jean Wu": {
        "affiliation": "Arizona State",
        "citedby": {
            "2017-03-07": 418,
            "2017-03-09": 418,
            "2017-06-13": 464,
            "2017-06-24": 468
        },
        "email": "@asu.edu",
        "hindex": 11,
        "hindex5y": 11,
        "i10index": 11,
        "i10index5y": 11,
        "interests": [
            "Computer Architecture",
            "Cache Design",
            "Energy and Power Management",
            "Shared Resource Management"
        ],
        "npubs": 41
    },
    "Changhyun Park": {
        "citedby": {
            "2017-05-25": 15,
            "2017-06-24": 17
        },
        "email": "@calab.kaist.ac.kr",
        "hindex": 2,
        "hindex5y": 2,
        "i10index": 1,
        "i10index5y": 1,
        "interests": [
            "Computer Architecture",
            "Virtual memory"
        ],
        "npubs": 4
    },
    "Cheng Fu": "",
    "Chia-Lin Yang": {
        "affiliation": "National Taiwan University, Taiwan",
        "citedby": {
            "2017-12-11": 2868
        },
        "email": "@csie.ntu.edu.tw",
        "hindex": 31,
        "hindex5y": 24,
        "i10index": 64,
        "i10index5y": 41,
        "interests": [
            "Computer System"
        ],
        "npubs": 187
    },
    "Christopher Batten": {
        "affiliation": "Cornell",
        "citedby": {
            "2017-05-25": 1711,
            "2017-06-24": 1738
        },
        "email": "@cornell.edu",
        "hindex": 16,
        "hindex5y": 15,
        "i10index": 22,
        "i10index5y": 19,
        "interests": [
            "Computer Architecture",
            "VLSI"
        ],
        "npubs": 32
    },
    "Chris Clark": "",
    "Chris Leary": "",
    "Chris Severn": "",
    "Chris Wilkerson": "",
    "Christina Delimitrou": {
        "affiliation": "Cornell",
        "citedby": {
            "2017-05-23": 662,
            "2017-06-24": 688
        },
        "email": "@cornell.edu",
        "hindex": 11,
        "hindex5y": 11,
        "i10index": 11,
        "i10index5y": 11,
        "interests": [
            "Computer Architecture",
            "Datacenter Systems"
        ],
        "npubs": 31
    },
    "Christopher De Sa": {
        "citedby": {
            "2018-02-15": 343
        },
        "email": "@cs.cornell.edu",
        "hindex": 9,
        "hindex5y": 9,
        "i10index": 8,
        "i10index5y": 8,
        "interests": [
            "machine learning systems"
        ],
        "npubs": 25
    },
    "Christopher Re": {
        "affiliation": "Stanford",
        "citedby": {
            "2017-03-07": 5660,
            "2017-03-09": 5661,
            "2017-04-28": 5975,
            "2017-05-01": 5999,
            "2017-05-13": 6034,
            "2017-05-14": 6034,
            "2017-05-25": 6124,
            "2017-06-24": 6256
        },
        "email": "@cs.stanford.edu",
        "hindex": 37,
        "hindex5y": 33,
        "i10index": 78,
        "i10index5y": 67,
        "interests": [
            "Databases",
            "data management",
            "machine learning"
        ],
        "npubs": 174
    },
    "Christos Kozyrakis": {
        "affiliation": "Stanford",
        "citedby": {
            "2017-05-25": 14301,
            "2017-06-24": 14527
        },
        "email": "@stanford.edu",
        "hindex": 62,
        "hindex5y": 44,
        "i10index": 125,
        "i10index5y": 106,
        "interests": [
            "Computer Architecture",
            "Computer Systems",
            "Cloud Computing"
        ],
        "npubs": 241
    },
    "Cliff Young": "",
    "Clifford Chao": "",
    "Dan Hurt": "",
    "Dan Steinberg": "",
    "Daniel J. Sorin": {
        "affiliation": "Duke University",
        "citedby": {
            "2017-05-25": 5713,
            "2017-06-24": 5772
        },
        "email": "@ee.duke.edu",
        "hindex": 36,
        "hindex5y": 27,
        "i10index": 67,
        "i10index5y": 49,
        "interests": [
            "computer architecture"
        ],
        "npubs": 135
    },
    "Daniel Killebrew": "",
    "Daniel Sanchez": {
        "affiliation": "MIT",
        "citedby": {
            "2017-05-25": 1230,
            "2017-06-24": 1273
        },
        "email": "@csail.mit.edu",
        "hindex": 14,
        "hindex5y": 14,
        "i10index": 18,
        "i10index5y": 18,
        "interests": [
            "Computer Architecture",
            "Computer Systems"
        ],
        "npubs": 41
    },
    "David A. Wood": {
        "affiliation": "wisc AMD",
        "citedby": {
            "2017-05-25": 16864,
            "2017-06-24": 17067
        },
        "email": "@cs.wisc.edu",
        "hindex": 58,
        "hindex5y": 33,
        "i10index": 117,
        "i10index5y": 74,
        "interests": [
            "Computer architecture"
        ],
        "npubs": 274
    },
    "David Blaauw": {
        "affiliation": "umich",
        "citedby": {
            "2017-05-25": 23929,
            "2017-06-24": 24142
        },
        "email": "@umich.edu",
        "hindex": 77,
        "hindex5y": 50,
        "i10index": 316,
        "i10index5y": 216,
        "interests": [
            "Integrated Circuit Design",
            "Low Power Sensors"
        ],
        "npubs": 736
    },
    "David Brooks": {
        "affiliation": "Harvard University",
        "citedby": {
            "2017-05-23": 11180,
            "2017-06-24": 11320
        },
        "email": "@eecs.harvard.edu",
        "hindex": 45,
        "hindex5y": 35,
        "i10index": 102,
        "i10index5y": 78,
        "interests": [
            "Computer Architecture"
        ],
        "npubs": 212
    },
    "David J. Schlais": {
        "affiliation": "wisc",
        "citedby": {
            "2017-05-25": 0,
            "2017-06-24": 0
        },
        "email": "@wisc.edu",
        "hindex": 0,
        "hindex5y": 0,
        "i10index": 0,
        "i10index5y": 0,
        "interests": [
            "Computer Architecture"
        ],
        "npubs": 1
    },
    "David Koeplinger": {
        "affiliation": "Stanford",
        "citedby": {
            "2018-02-15": 49
        },
        "email": "@stanford.edu",
        "hindex": 4,
        "hindex5y": 4,
        "i10index": 3,
        "i10index5y": 3,
        "interests": [
            "Reconfigurable computing",
            "compilers",
            "hardware",
            "FPGAs",
            "CGRAs"
        ],
        "npubs": 7
    },
    "David Nellans": {
        "affiliation": "NVIDIA",
        "citedby": {
            "2017-05-25": 878,
            "2017-06-24": 976
        },
        "email": "@nellans.org",
        "hindex": 16,
        "hindex5y": 15,
        "i10index": 22,
        "i10index5y": 20,
        "interests": [],
        "npubs": 58
    },
    "David Palframan": "",
    "David Patterson": {
        "affiliation": "Google",
        "citedby": {
            "2017-05-25": 72080,
            "2017-06-24": 72668
        },
        "email": "@cs.berkeley.edu",
        "hindex": 91,
        "hindex5y": 51,
        "i10index": 280,
        "i10index5y": 159,
        "interests": [
            "computer systems"
        ],
        "npubs": 647
    },
    "Deborah Shands": "",
    "Dheemanth Nagaraj": "",
    "Dibakar Gope": {
        "affiliation": "wisc",
        "citedby": {
            "2018-02-15": 30
        },
        "email": "@wisc.edu",
        "hindex": 3,
        "hindex5y": 3,
        "i10index": 1,
        "i10index5y": 1,
        "interests": [
            "Computer Architecture",
            "Machine Learning"
        ],
        "npubs": 12
    },
    "Diemthu Le": "",
    "Dimitris Gizopoulos": {
        "affiliation": "Department of Informatics & Telecommunications U. of Athens, Greece",
        "citedby": {
            "2017-05-25": 2413,
            "2017-06-24": 2444
        },
        "email": "@di.uoa.gr",
        "hindex": 28,
        "hindex5y": 18,
        "i10index": 67,
        "i10index5y": 41,
        "interests": [
            "Computer Architecture",
            "Hardware",
            "Fault Tolerance",
            "Dependability"
        ],
        "npubs": 227
    },
    "Dionisios Pnevmatikatos": {
        "affiliation": "FORTH-ICS & ECE-TUC",
        "citedby": {
            "2017-05-25": 2344,
            "2017-06-24": 2363
        },
        "email": "@ece.tuc.gr",
        "hindex": 24,
        "hindex5y": 16,
        "i10index": 44,
        "i10index5y": 26,
        "interests": [
            "Computer Architecture",
            "Reconfigurable Computing",
            "Networking hardware"
        ],
        "npubs": 137
    },
    "Dipankar Das": "",
    "Dmitrii Ustiugov": {
        "citedby": {
            "2017-05-25": 2,
            "2017-06-24": 3
        },
        "email": "@epfl.ch",
        "hindex": 1,
        "hindex5y": 1,
        "i10index": 0,
        "i10index5y": 0,
        "interests": [
            "Computer Architecture",
            "Datacenter Systems"
        ],
        "npubs": 4
    },
    "Doe Hyun Yoon": {
        "affiliation": "Google",
        "citedby": {
            "2017-05-25": 1128,
            "2017-06-24": 1182
        },
        "email": "@google.com",
        "hindex": 16,
        "hindex5y": 16,
        "i10index": 21,
        "i10index5y": 19,
        "interests": [
            "Computer architecture"
        ],
        "npubs": 81
    },
    "Doowon Lee": {
        "affiliation": "umich",
        "citedby": {
            "2017-05-25": 19,
            "2017-06-24": 21
        },
        "email": "@umich.edu",
        "hindex": 2,
        "hindex5y": 2,
        "i10index": 1,
        "i10index5y": 1,
        "interests": [
            "Computer Hardware Verification",
            "Computer Architecture"
        ],
        "npubs": 10
    },
    "Doug Burger": {
        "affiliation": "Microsoft",
        "citedby": {
            "2017-05-23": 21530,
            "2017-06-24": 21844
        },
        "email": "@microsoft.com",
        "hindex": 58,
        "hindex5y": 40,
        "i10index": 128,
        "i10index5y": 83,
        "interests": [
            "Computer architecture",
            "cloud and datacenter design",
            "deep learning"
        ],
        "npubs": 427
    },
    "Doug Hogberg": "",
    "Drew Hilton": {
        "affiliation": "Duke",
        "citedby": {
            "2017-05-23": 177,
            "2017-06-24": 185
        },
        "email": "@ee.duke.edu",
        "hindex": 7,
        "hindex5y": 6,
        "i10index": 6,
        "i10index5y": 3,
        "interests": [
            "Computer Architecture"
        ],
        "npubs": 31
    },
    "Duckhwan Kim": {
        "affiliation": "gatech",
        "citedby": {
            "2017-05-25": 30,
            "2017-06-24": 37
        },
        "email": "@gatech.edu",
        "hindex": 4,
        "hindex5y": 4,
        "i10index": 1,
        "i10index5y": 1,
        "interests": [],
        "npubs": 12
    },
    "Edward Suh": {
        "affiliation": "Cornell",
        "citedby": {
            "2017-03-03": 6389,
            "2017-06-13": 6773,
            "2017-06-24": 6822
        },
        "email": "@csl.cornell.edu",
        "hindex": 28,
        "hindex5y": 26,
        "i10index": 45,
        "i10index5y": 35,
        "interests": [
            "Computer Architecture",
            "Security"
        ],
        "npubs": 107
    },
    "Eiman Ebrahimi": {
        "affiliation": "NVIDIA",
        "citedby": {
            "2017-05-25": 907,
            "2017-06-24": 974
        },
        "email": "@nvidia.com",
        "hindex": 12,
        "hindex5y": 11,
        "i10index": 15,
        "i10index5y": 13,
        "interests": [
            "Computer and System Architecture",
            "Memory Subsystems"
        ],
        "npubs": 28
    },
    "Emad Samadiani": "",
    "Emre Ozer": {
        "affiliation": "ARM Research",
        "citedby": {
            "2017-05-25": 790,
            "2017-06-24": 817
        },
        "email": "@arm.com",
        "hindex": 14,
        "hindex5y": 10,
        "i10index": 18,
        "i10index5y": 11,
        "interests": [
            "Computer Architecture",
            "Microarchitecture"
        ],
        "npubs": 80
    },
    "Eric Wilcox": {
        "affiliation": "Google",
        "citedby": {
            "2017-05-25": 571,
            "2017-06-24": 583
        },
        "email": "@dri.edu",
        "hindex": 13,
        "hindex5y": 10,
        "i10index": 14,
        "i10index5y": 10,
        "interests": [],
        "npubs": 26
    },
    "Erick Tuttle": "",
    "Evgeny Bolotin": {
        "affiliation": "NVIDIA",
        "citedby": {
            "2017-05-25": 1293,
            "2017-06-24": 1304
        },
        "email": "@nvidia.com",
        "hindex": 11,
        "hindex5y": 11,
        "i10index": 14,
        "i10index5y": 13,
        "interests": [],
        "npubs": 30
    },
    "Frederic T. Chong": "",
    "Gabriel H. Loh": {
        "citedby": {
            "2017-05-25": 5727,
            "2017-06-24": 5893
        },
        "email": "@amd.com",
        "hindex": 36,
        "hindex5y": 30,
        "i10index": 82,
        "i10index5y": 63,
        "interests": [
            "Computer architecture"
        ],
        "npubs": 227
    },
    "Ganesh Dasika": "",
    "Gaurav Agrawal": {
        "affiliation": "Google",
        "citedby": {
            "2018-02-15": 131
        },
        "email": "@google.com",
        "hindex": 3,
        "hindex5y": 3,
        "i10index": 1,
        "i10index5y": 1,
        "interests": [
            "Machine Learning",
            "VLSI",
            "Computer Architecture"
        ],
        "npubs": 11
    },
    "Gokul Subramanian Ravi": {
        "affiliation": "wisc",
        "citedby": {
            "2017-05-25": 9,
            "2017-06-24": 9
        },
        "email": "@wisc.edu",
        "hindex": 1,
        "hindex5y": 1,
        "i10index": 0,
        "i10index5y": 0,
        "interests": [
            "Computer Architecture",
            "Digital VLSI"
        ],
        "npubs": 4
    },
    "Gordon MacKean": "",
    "Gregory R. Ganger": {
        "citedby": {
            "2018-01-11": 14439
        },
        "email": "@ece.cmu.edu",
        "hindex": 65,
        "hindex5y": 38,
        "i10index": 144,
        "i10index5y": 86,
        "interests": [],
        "npubs": 343
    },
    "Gregory Sizikov": {
        "affiliation": "Google",
        "citedby": {
            "2017-05-25": 38,
            "2017-06-24": 38
        },
        "email": "",
        "hindex": 3,
        "hindex5y": 3,
        "i10index": 1,
        "i10index5y": 1,
        "interests": [],
        "npubs": 13
    },
    "Gregory Thorson": "",
    "Guilherme Cox": {
        "affiliation": "Rutgers",
        "citedby": {
            "2017-05-25": 18,
            "2017-06-24": 22
        },
        "email": "@rutgers.edu",
        "hindex": 3,
        "hindex5y": 2,
        "i10index": 0,
        "i10index5y": 0,
        "interests": [
            "Computer Architecture",
            "Operating Systems"
        ],
        "npubs": 6
    },
    "Gunjae Koo": {
        "affiliation": "USC), Yunho Oh (Yonsei",
        "citedby": {
            "2017-05-25": 42,
            "2017-06-24": 47
        },
        "email": "@usc.edu",
        "hindex": 3,
        "hindex5y": 3,
        "i10index": 2,
        "i10index5y": 2,
        "interests": [
            "Computer Architecture",
            "High Performance Computing",
            "SoC"
        ],
        "npubs": 10
    },
    "Hadi Esmaeilzadeh": {
        "affiliation": "Georgia Tech",
        "citedby": {
            "2017-05-23": 3007,
            "2017-06-24": 3118
        },
        "email": "@eng.ucsd.edu",
        "hindex": 18,
        "hindex5y": 17,
        "i10index": 29,
        "i10index5y": 24,
        "interests": [
            "Computer Architecture",
            "Programming Languages",
            "Machine Learning",
            "Mixed-Signal VLSI Design",
            "Approximate Computing"
        ],
        "npubs": 89
    },
    "Hailong Yang": {
        "affiliation": "Beihang",
        "citedby": {
            "2017-05-25": 378,
            "2017-06-24": 382
        },
        "email": "@snnu.edu.cn",
        "hindex": 10,
        "hindex5y": 9,
        "i10index": 12,
        "i10index5y": 9,
        "interests": [
            "fuzzy sets",
            "rough sets",
            "soft sets",
            "uncertainty theory"
        ],
        "npubs": 75
    },
    "Hanna Alam": {
        "affiliation": "Technion",
        "citedby": {
            "2018-02-15": 4
        },
        "email": "@tce.technion.ac.il",
        "hindex": 1,
        "hindex5y": 1,
        "i10index": 0,
        "i10index5y": 0,
        "interests": [
            "Computer Architecture",
            "Operating Systems",
            "Machine Learning"
        ],
        "npubs": 2
    },
    "Hari Cherupalli": {
        "affiliation": "University of Minnesota",
        "citedby": {
            "2017-10-02": 13,
            "2017-10-13": 13
        },
        "email": "@umn.edu",
        "hindex": 2,
        "hindex5y": 2,
        "i10index": 0,
        "i10index5y": 0,
        "interests": [
            "Computer Architecture",
            "Hardware Security",
            "Ultra-Low-Power Processors",
            "IoT"
        ],
        "npubs": 8
    },
    "Harshit Khaitan": "",
    "Henry Duwe": {
        "affiliation": "Illinois",
        "citedby": {
            "2017-05-25": 79,
            "2017-06-24": 89
        },
        "email": "",
        "hindex": 5,
        "hindex5y": 5,
        "i10index": 4,
        "i10index5y": 4,
        "interests": [],
        "npubs": 20
    },
    "Horia Toma": "",
    "Hun-Seok Kim": {
        "affiliation": "U. of Michigan, Ann Arbor umich",
        "citedby": {
            "2017-05-25": 499,
            "2017-06-24": 520
        },
        "email": "@umich.edu",
        "hindex": 9,
        "hindex5y": 7,
        "i10index": 7,
        "i10index5y": 3,
        "interests": [
            "Digital Communication",
            "Signal Processing",
            "VLSI Architecture",
            "Computer Vision"
        ],
        "npubs": 46
    },
    "Hyun Ryong Lee": "",
    "Itir Akgun": {
        "citedby": {
            "2017-05-25": 4,
            "2017-06-24": 6
        },
        "email": "@ece.ucsb.edu",
        "hindex": 2,
        "hindex5y": 2,
        "i10index": 0,
        "i10index5y": 0,
        "interests": [
            "Computer Architecture"
        ],
        "npubs": 5
    },
    "Jaeha Kung": {
        "affiliation": "gatech",
        "citedby": {
            "2017-05-25": 48,
            "2017-06-24": 57
        },
        "email": "@gatech.edu",
        "hindex": 4,
        "hindex5y": 4,
        "i10index": 2,
        "i10index5y": 2,
        "interests": [
            "Low-power machine learning hardware",
            "ML architecture",
            "high-performance computing",
            "thermal management"
        ],
        "npubs": 18
    },
    "Jaehyuk Huh": {
        "affiliation": "KAIST",
        "citedby": {
            "2017-05-25": 2041,
            "2017-06-24": 2063
        },
        "email": "@kaist.ac.kr",
        "hindex": 16,
        "hindex5y": 15,
        "i10index": 20,
        "i10index5y": 19,
        "interests": [
            "Computer Architecture",
            "Virtualization",
            "Security",
            "Cloud Computing"
        ],
        "npubs": 54
    },
    "James Hoe": {
        "affiliation": "CMU",
        "citedby": {
            "2017-05-25": 5060,
            "2017-06-24": 5125
        },
        "email": "@ece.cmu.edu",
        "hindex": 36,
        "hindex5y": 25,
        "i10index": 81,
        "i10index5y": 55,
        "interests": [
            "Computer Architecture",
            "Reconfigurable Computing",
            "Field Programmable Gate Arrays",
            "Hardware Acceleration"
        ],
        "npubs": 158
    },
    "James Laudon": "",
    "James Law": "",
    "James Tuck": {
        "citedby": {
            "2018-03-29": 1970
        },
        "email": "@ncsu.edu",
        "hindex": 17,
        "hindex5y": 12,
        "i10index": 22,
        "i10index5y": 16,
        "interests": [
            "Computer Architecture",
            "Compilers",
            "Programming Languages"
        ],
        "npubs": 62
    },
    "Jangwoo Kim": {
        "affiliation": "Seoul National University",
        "citedby": {
            "2017-05-25": 1027,
            "2017-06-24": 1039
        },
        "email": "@snu.ac.kr",
        "hindex": 11,
        "hindex5y": 10,
        "i10index": 13,
        "i10index5y": 11,
        "interests": [
            "Computer Architecture",
            "Performance Modeling",
            "Cloud Computing"
        ],
        "npubs": 24
    },
    "Jason Mars": {
        "affiliation": "umich",
        "citedby": {
            "2017-05-25": 1559,
            "2017-06-24": 1616
        },
        "email": "@umich.edu",
        "hindex": 22,
        "hindex5y": 22,
        "i10index": 28,
        "i10index5y": 25,
        "interests": [
            "Computer Architecture",
            "Runtime Systems",
            "Compilers",
            "Emerging Cloud/Mobile Platforms"
        ],
        "npubs": 72
    },
    "Javier Picorel": {
        "citedby": {
            "2017-05-25": 241,
            "2017-06-24": 249
        },
        "email": "@epfl.ch",
        "hindex": 4,
        "hindex5y": 4,
        "i10index": 3,
        "i10index5y": 3,
        "interests": [
            "Computer Architecture",
            "Computer Systems",
            "Memory Systems",
            "Dark Silicon"
        ],
        "npubs": 11
    },
    "Ján Veselý": {
        "affiliation": "Rutgers",
        "citedby": {
            "2018-02-15": 72
        },
        "email": "@rutgers.edu",
        "hindex": 4,
        "hindex5y": 4,
        "i10index": 3,
        "i10index5y": 3,
        "interests": [
            "Architecture",
            "Operating Systems"
        ],
        "npubs": 8
    },
    "Jed Souter": "",
    "Jee Ho Ryoo": {
        "affiliation": "utexas",
        "citedby": {
            "2017-05-25": 98,
            "2017-06-24": 98
        },
        "email": "@oracle.com",
        "hindex": 4,
        "hindex5y": 4,
        "i10index": 1,
        "i10index5y": 1,
        "interests": [],
        "npubs": 16
    },
    "Jeffrey Dean": {
        "affiliation": "Google",
        "citedby": {
            "2017-05-25": 57509,
            "2017-06-24": 58763
        },
        "email": "@google.com",
        "hindex": 60,
        "hindex5y": 44,
        "i10index": 125,
        "i10index5y": 98,
        "interests": [
            "Distributed systems",
            "information retrieval",
            "machine learning",
            "compilers",
            "computer architecture"
        ],
        "npubs": 286
    },
    "Jeremie S. Kim": {
        "citedby": {
            "2018-02-15": 248
        },
        "email": "@andrew.cmu.edu",
        "hindex": 4,
        "hindex5y": 4,
        "i10index": 3,
        "i10index5y": 3,
        "interests": [
            "Computer Architecture",
            "Bioinformatics"
        ],
        "npubs": 8
    },
    "Jeremy Coriell": "",
    "Jiayi Huang": "",
    "Jiecao Yu": {
        "affiliation": "umich",
        "citedby": {
            "2017-05-25": 0,
            "2017-06-24": 0
        },
        "email": "@umich.edu",
        "hindex": 0,
        "hindex5y": 0,
        "i10index": 0,
        "i10index5y": 0,
        "interests": [],
        "npubs": 2
    },
    "Jieming Yin": {
        "affiliation": "UMN, AMD",
        "citedby": {
            "2017-05-25": 45,
            "2017-06-24": 46
        },
        "email": "@amd.com",
        "hindex": 3,
        "hindex5y": 3,
        "i10index": 3,
        "i10index5y": 3,
        "interests": [
            "Computer Architecture",
            "NoC",
            "SoC"
        ],
        "npubs": 8
    },
    "Jiho Choi": "",
    "Joel Emer": {
        "affiliation": "NVIDIA, MIT",
        "citedby": {
            "2017-05-25": 9863,
            "2017-06-24": 10005
        },
        "email": "@csail.mit.edu",
        "hindex": 46,
        "hindex5y": 31,
        "i10index": 83,
        "i10index5y": 60,
        "interests": [
            "Computer Architecture"
        ],
        "npubs": 186
    },
    "John Hu": "",
    "John Kim": {
        "affiliation": "School of Computing, KAIST. Hewlett Packard Labs hp.com",
        "citedby": {
            "2017-05-25": 3529,
            "2017-06-24": 3607
        },
        "email": "@kaist.edu",
        "hindex": 24,
        "hindex5y": 24,
        "i10index": 36,
        "i10index5y": 34,
        "interests": [
            "computer architecture",
            "interconnection networks"
        ],
        "npubs": 83
    },
    "John Sartori": {
        "affiliation": "U. of Minnesota UMN",
        "citedby": {
            "2017-05-25": 934,
            "2017-06-24": 946
        },
        "email": "@umn.edu",
        "hindex": 15,
        "hindex5y": 15,
        "i10index": 22,
        "i10index5y": 19,
        "interests": [
            "Computer Architecture",
            "Computer-Aided Design",
            "Stochastic Computing",
            "Low-Power Design and Architecture",
            "Application-aware Design"
        ],
        "npubs": 51
    },
    "Johnathan Alsop": {
        "affiliation": "UIUC",
        "citedby": {
            "2017-05-25": 28,
            "2017-06-24": 39
        },
        "email": "@illinois.edu",
        "hindex": 3,
        "hindex5y": 3,
        "i10index": 2,
        "i10index5y": 2,
        "interests": [],
        "npubs": 8
    },
    "Jonathan Ross": "",
    "Josep Torrellas": {
        "affiliation": "UIUC",
        "citedby": {
            "2017-05-23": 11006,
            "2017-06-24": 11127
        },
        "email": "@illinois.edu",
        "hindex": 56,
        "hindex5y": 35,
        "i10index": 153,
        "i10index5y": 98,
        "interests": [
            "Computer architecture",
            "parallel computing",
            "shared-memory architectures"
        ],
        "npubs": 337
    },
    "Julian Ibarz": {
        "affiliation": "Google",
        "citedby": {
            "2017-05-25": 211,
            "2017-06-24": 317
        },
        "email": "@google.com",
        "hindex": 5,
        "hindex5y": 5,
        "i10index": 2,
        "i10index5y": 2,
        "interests": [
            "Robotics",
            "Reinforcement Learning",
            "Deep Learning",
            "Large Scale Processing"
        ],
        "npubs": 17
    },
    "Jun3 Yang": {
        "affiliation": "Pittsburgh",
        "citedby": {
            "2017-03-04": 3982,
            "2017-05-25": 4199,
            "2017-06-24": 4268
        },
        "email": "@pitt.edu",
        "hindex": 34,
        "hindex5y": 25,
        "i10index": 68,
        "i10index5y": 55,
        "interests": [
            "Computer Architecture",
            "Compiler Technology",
            "Electronic Design Automation"
        ],
        "npubs": 120
    },
    "Jung Ho Ahn": {
        "affiliation": "Seoul National University",
        "citedby": {
            "2017-05-25": 5712,
            "2017-06-24": 5826
        },
        "email": "@snu.ac.kr",
        "hindex": 28,
        "hindex5y": 24,
        "i10index": 37,
        "i10index5y": 35,
        "interests": [
            "Computer Architecture"
        ],
        "npubs": 96
    },
    "Jung Kim": {
        "affiliation": "tamu",
        "citedby": {
            "2017-05-25": 7634,
            "2017-06-24": 7959
        },
        "email": "@cse.tamu.edu",
        "hindex": 39,
        "hindex5y": 32,
        "i10index": 257,
        "i10index5y": 178,
        "interests": [
            "Computer Architecture"
        ],
        "npubs": 1040
    },
    "Jungi Jeong": {
        "affiliation": "KAIST",
        "citedby": {
            "2017-06-13": 11,
            "2017-06-24": 11
        },
        "email": "@ascl.kaist.ac.kr",
        "hindex": 2,
        "hindex5y": 2,
        "i10index": 0,
        "i10index5y": 0,
        "interests": [
            "Planetary landing guidance",
            "navigation and control"
        ],
        "npubs": 28
    },
    "Kai Wang": "",
    "Karsten Schwan": "",
    "Karthikeyan Sankaralingam": {
        "affiliation": "Wisconsin",
        "citedby": {
            "2017-05-23": 4803,
            "2017-06-24": 4908
        },
        "email": "@cs.wisc.edu",
        "hindex": 31,
        "hindex5y": 24,
        "i10index": 54,
        "i10index5y": 44,
        "interests": [
            "Computer Architecture"
        ],
        "npubs": 147
    },
    "Kathy Nix": "",
    "Kei Hiraki": "",
    "Ki Hwan Yum": "",
    "Kieran Miller": "",
    "Kim Hazelwood": {
        "affiliation": "Facebook",
        "citedby": {
            "2017-05-23": 4593,
            "2017-06-24": 4674
        },
        "email": "@fb.com",
        "hindex": 23,
        "hindex5y": 16,
        "i10index": 33,
        "i10index5y": 24,
        "interests": [
            "computer architecture",
            "data centers",
            "performance analysis",
            "workload characterization",
            "binary translation"
        ],
        "npubs": 71
    },
    "Koji Inoue": {
        "affiliation": "Kyushu University",
        "citedby": {
            "2017-05-25": 1368,
            "2017-06-24": 1385
        },
        "email": "@ait.kyushu-u.ac.jp",
        "hindex": 18,
        "hindex5y": 11,
        "i10index": 30,
        "i10index5y": 13,
        "interests": [
            "Computer Architecture"
        ],
        "npubs": 217
    },
    "Kunle Olukotun": {
        "affiliation": "Stanford",
        "citedby": {
            "2017-05-23": 15486,
            "2017-06-24": 15635
        },
        "email": "@stanford.edu",
        "hindex": 59,
        "hindex5y": 39,
        "i10index": 117,
        "i10index5y": 82,
        "interests": [
            "computer architecture",
            "parallel computing"
        ],
        "npubs": 226
    },
    "Kyle Lucke": "",
    "Leibo Liu": "",
    "Lieven Eeckhout": {
        "affiliation": "Ghent Univ.",
        "citedby": {
            "2017-05-23": 6271,
            "2017-06-24": 6369
        },
        "email": "@ugent.be",
        "hindex": 42,
        "hindex5y": 32,
        "i10index": 110,
        "i10index5y": 86,
        "interests": [
            "Computer Architecture",
            "Hardware/Software Interface"
        ],
        "npubs": 355
    },
    "Lingjia Tang": {
        "affiliation": "Michigan",
        "citedby": {
            "2017-05-23": 1306,
            "2017-06-24": 1349
        },
        "email": "@umich.edu",
        "hindex": 19,
        "hindex5y": 19,
        "i10index": 21,
        "i10index5y": 20,
        "interests": [
            "Compilers",
            "Runtimes",
            "Datacenter Efficiency",
            "Architecture"
        ],
        "npubs": 67
    },
    "Lisa Wu": "",
    "Lizhong Chen": {
        "affiliation": "Oregon State U.",
        "citedby": {
            "2017-05-25": 241,
            "2017-06-24": 255
        },
        "email": "@oregonstate.edu",
        "hindex": 9,
        "hindex5y": 9,
        "i10index": 8,
        "i10index5y": 8,
        "interests": [
            "Computer Architecture"
        ],
        "npubs": 24
    },
    "Lizy K. John": {
        "affiliation": "UT Austin",
        "citedby": {
            "2017-05-23": 6494,
            "2017-06-24": 6578
        },
        "email": "@ece.utexas.edu",
        "hindex": 44,
        "hindex5y": 28,
        "i10index": 124,
        "i10index5y": 68,
        "interests": [
            "Computer Architecture",
            "performance Evaluation",
            "Workload Characterization"
        ],
        "npubs": 416
    },
    "Longfei Wang": "",
    "Lu Peng": "",
    "Luis Ceze": {
        "affiliation": "Washington",
        "citedby": {
            "2017-05-23": 6288,
            "2017-06-24": 6432
        },
        "email": "@cs.washington.edu",
        "hindex": 37,
        "hindex5y": 31,
        "i10index": 71,
        "i10index5y": 66,
        "interests": [
            "Computer Architecture",
            "Programming Languages",
            "Operating Systems"
        ],
        "npubs": 206
    },
    "Maire Mahony": "",
    "Maleen Abeydeera": {
        "affiliation": "MIT",
        "citedby": {
            "2018-02-15": 19
        },
        "email": "@mit.edu",
        "hindex": 2,
        "hindex5y": 2,
        "i10index": 1,
        "i10index5y": 1,
        "interests": [],
        "npubs": 8
    },
    "Manolis Kaliorakis": {
        "affiliation": "Athens",
        "citedby": {
            "2018-02-15": 76
        },
        "email": "@di.uoa.gr",
        "hindex": 5,
        "hindex5y": 5,
        "i10index": 3,
        "i10index5y": 3,
        "interests": [
            "Computer Architecture",
            "Hardware",
            "Fault Tolerance",
            "Dependability",
            "Energy Efficient Computing"
        ],
        "npubs": 18
    },
    "María Jesús Garzarán": {
        "affiliation": "Intel/University of Illinois at Urbana-Champaign",
        "citedby": {
            "2017-09-03": 1643
        },
        "email": "@uiuc.edu",
        "hindex": 22,
        "hindex5y": 16,
        "i10index": 32,
        "i10index5y": 21,
        "interests": [
            "Parallel Programming",
            "autotuning"
        ],
        "npubs": 86
    },
    "Mario Drumond": {
        "citedby": {
            "2017-05-25": 14,
            "2017-06-24": 14
        },
        "email": "@epfl.ch",
        "hindex": 2,
        "hindex5y": 2,
        "i10index": 1,
        "i10index5y": 1,
        "interests": [
            "Computer architecture",
            "Reconfigurable computing"
        ],
        "npubs": 5
    },
    "Mark C. Jeffrey": {
        "affiliation": "MIT",
        "citedby": {
            "2017-05-25": 48,
            "2017-06-24": 53
        },
        "email": "@csail.mit.edu",
        "hindex": 4,
        "hindex5y": 4,
        "i10index": 2,
        "i10index5y": 1,
        "interests": [
            "parallel computing",
            "computer architecture"
        ],
        "npubs": 10
    },
    "Mark Omernick": "",
    "Martha A. Kim": {
        "affiliation": "Columbia",
        "citedby": {
            "2017-05-23": 973,
            "2017-06-24": 1006
        },
        "email": "@cs.columbia.edu",
        "hindex": 17,
        "hindex5y": 15,
        "i10index": 28,
        "i10index5y": 23,
        "interests": [
            "computer science",
            "computer architecture"
        ],
        "npubs": 118
    },
    "Masoud Daneshtalab": {
        "citedby": {
            "2017-05-25": 1517,
            "2017-06-24": 1555
        },
        "email": "@kth.se",
        "hindex": 24,
        "hindex5y": 23,
        "i10index": 48,
        "i10index5y": 41,
        "interests": [
            "Energy Efficiency",
            "Reliability",
            "Reconfigurability and Reprogrammability in ManyCore Systems"
        ],
        "npubs": 200
    },
    "Masoumeh Ebrahimi": {
        "citedby": {
            "2017-05-25": 986,
            "2017-06-24": 1006
        },
        "email": "@kth.se",
        "hindex": 20,
        "hindex5y": 19,
        "i10index": 34,
        "i10index5y": 32,
        "interests": [
            "Networks-on-Chip",
            "Fault-tolerant",
            "Multicasting"
        ],
        "npubs": 91
    },
    "Matt Dau": "",
    "Matt Ross": "",
    "Mattan Erez": {
        "affiliation": "UT Austin",
        "citedby": {
            "2017-05-23": 3098,
            "2017-06-24": 3162
        },
        "email": "@utexas.edu",
        "hindex": 27,
        "hindex5y": 23,
        "i10index": 41,
        "i10index5y": 36,
        "interests": [
            "Computer architecture",
            "supercomputing",
            "HPC",
            "programming models",
            "resilience"
        ],
        "npubs": 116
    },
    "Matthew D. Sinclair": {
        "affiliation": "UIUC",
        "citedby": {
            "2017-05-25": 111,
            "2017-06-24": 120
        },
        "email": "@illinois.edu",
        "hindex": 5,
        "hindex5y": 5,
        "i10index": 5,
        "i10index5y": 5,
        "interests": [
            "Computer Architecture"
        ],
        "npubs": 15
    },
    "Matthew Feldman": "",
    "Matthew Hicks": {
        "affiliation": "vt.edu Virginia Tech",
        "citedby": {
            "2017-05-25": 405,
            "2017-06-24": 413
        },
        "email": "@VT.edu",
        "hindex": 8,
        "hindex5y": 8,
        "i10index": 8,
        "i10index5y": 8,
        "interests": [
            "Hardware Security",
            "Intermittent Computation",
            "Approximate Computing",
            "Embedded Systems"
        ],
        "npubs": 15
    },
    "Matthew Poremba": "",
    "Matthew Snelham": "",
    "Mehdi Alipour": {
        "affiliation": "Uppsala",
        "citedby": {
            "2017-05-25": 36,
            "2017-06-24": 37
        },
        "email": "@it.uu.se",
        "hindex": 4,
        "hindex5y": 4,
        "i10index": 2,
        "i10index5y": 2,
        "interests": [
            "MicroArchitecture",
            "Embedded systems",
            "VLSI"
        ],
        "npubs": 12
    },
    "Mengjia Yan": {
        "affiliation": "UIUC",
        "citedby": {
            "2017-05-25": 1,
            "2017-06-24": 2
        },
        "email": "@illinois.edu",
        "hindex": 1,
        "hindex5y": 1,
        "i10index": 0,
        "i10index5y": 0,
        "interests": [
            "Architecture",
            "Security",
            "Machine Learning"
        ],
        "npubs": 4
    },
    "Mercedes Tan": "",
    "Michael C. Huang": {
        "affiliation": "Rochester",
        "citedby": {
            "2017-05-25": 363,
            "2017-06-24": 366
        },
        "email": "@ieee.org",
        "hindex": 11,
        "hindex5y": 9,
        "i10index": 11,
        "i10index5y": 9,
        "interests": [],
        "npubs": 39
    },
    "Michael Ferdman": {
        "affiliation": "Stony Brook University",
        "citedby": {
            "2017-05-23": 2145,
            "2017-06-24": 2197
        },
        "email": "@cs.stonybrook.edu",
        "hindex": 16,
        "hindex5y": 14,
        "i10index": 23,
        "i10index5y": 19,
        "interests": [
            "Computer Architecture"
        ],
        "npubs": 39
    },
    "Michael Taylor": {
        "affiliation": "UCSD",
        "citedby": {
            "2017-05-25": 5208,
            "2017-06-24": 5263
        },
        "email": "@ucsd.edu",
        "hindex": 28,
        "hindex5y": 21,
        "i10index": 33,
        "i10index5y": 28,
        "interests": [
            "Dark Silicon",
            "ASIC Clouds",
            "Tiled Multicore Processors",
            "Scalar Operand Networks",
            "Bitcoin"
        ],
        "npubs": 86
    },
    "Mike Daley": "",
    "Mike O'Connor": {
        "affiliation": "Nvidia",
        "citedby": {
            "2017-05-25": 3309,
            "2017-06-24": 3402
        },
        "email": "@nvidia.com",
        "hindex": 28,
        "hindex5y": 20,
        "i10index": 56,
        "i10index5y": 35,
        "interests": [
            "Computer Architecture"
        ],
        "npubs": 142
    },
    "Mikko H. Lipasti": {
        "citedby": {
            "2018-02-15": 6122
        },
        "email": "@engr.wisc.edu",
        "hindex": 40,
        "hindex5y": 23,
        "i10index": 84,
        "i10index5y": 50,
        "interests": [
            "Computer architecture",
            "neurally-inspired computing"
        ],
        "npubs": 189
    },
    "Milos Prvulovic": {
        "citedby": {
            "2017-05-25": 2603,
            "2017-06-24": 2642
        },
        "email": "@cc.gatech.edu",
        "hindex": 25,
        "hindex5y": 18,
        "i10index": 35,
        "i10index5y": 24,
        "interests": [
            "Computer Architecture",
            "Computer Security",
            "Software Engineering"
        ],
        "npubs": 79
    },
    "Minesh Patel": "",
    "Minsoo Rhu": {
        "affiliation": "NVIDIA",
        "citedby": {
            "2017-05-25": 235,
            "2017-06-24": 250
        },
        "email": "@postech.ac.kr",
        "hindex": 8,
        "hindex5y": 7,
        "i10index": 7,
        "i10index5y": 7,
        "interests": [
            "Computer Architecture",
            "VLSI",
            "Machine Learning",
            "Computer Vision"
        ],
        "npubs": 23
    },
    "Minyi Guo": {
        "affiliation": "SJTU",
        "citedby": {
            "2017-05-25": 3704,
            "2017-06-24": 3739
        },
        "email": "@cs.sjtu.edu.cn",
        "hindex": 31,
        "hindex5y": 23,
        "i10index": 89,
        "i10index5y": 55,
        "interests": [
            "Parallel Computing",
            "Compiler Optimization",
            "Pervasive Computing"
        ],
        "npubs": 390
    },
    "Moeiz Riaz": "",
    "Moinuddin Qureshi": {
        "affiliation": "Georgia Tech",
        "citedby": {
            "2017-05-23": 5906,
            "2017-06-24": 6084
        },
        "email": "@gatech.edu",
        "hindex": 27,
        "hindex5y": 27,
        "i10index": 40,
        "i10index5y": 40,
        "interests": [
            "Computer Architecture",
            "Memory Systems"
        ],
        "npubs": 101
    },
    "Monjur Alam": {
        "citedby": {
            "2017-05-25": 111,
            "2017-06-24": 112
        },
        "email": "@gatech.edu",
        "hindex": 5,
        "hindex5y": 5,
        "i10index": 5,
        "i10index5y": 4,
        "interests": [
            "Security",
            "Cryptography",
            "Malware"
        ],
        "npubs": 16
    },
    "Muhammad Shoaib Bin Altaf": {
        "affiliation": "wisc",
        "citedby": {
            "2017-05-25": 1860,
            "2017-06-24": 1916
        },
        "email": "@cs.wisc.edu",
        "hindex": 2,
        "hindex5y": 2,
        "i10index": 1,
        "i10index5y": 1,
        "interests": [
            "Computer Architecture"
        ],
        "npubs": 7
    },
    "Murali Annavaram": {
        "affiliation": "USC",
        "citedby": {
            "2017-05-25": 3706,
            "2017-06-24": 3791
        },
        "email": "@usc.edu",
        "hindex": 26,
        "hindex5y": 24,
        "i10index": 56,
        "i10index5y": 43,
        "interests": [
            "Computer Systems"
        ],
        "npubs": 149
    },
    "Nader Sehatbakhsh": {
        "citedby": {
            "2017-05-25": 15,
            "2017-06-24": 17
        },
        "email": "@gatech.edu",
        "hindex": 3,
        "hindex5y": 3,
        "i10index": 0,
        "i10index5y": 0,
        "interests": [
            "Computer Architecture",
            "Hardware Security",
            "VLSI",
            "Memory systems"
        ],
        "npubs": 7
    },
    "Nagendra Gulur": "",
    "Nam Sung Kim": {
        "affiliation": "UIUC",
        "citedby": {
            "2017-05-23": 7205,
            "2017-06-24": 7324
        },
        "email": "@illinois.edu",
        "hindex": 35,
        "hindex5y": 28,
        "i10index": 63,
        "i10index5y": 56,
        "interests": [
            "Computer Architecture",
            "Digital Design",
            "Electronic Design Automation",
            "Low-power design"
        ],
        "npubs": 192
    },
    "Nan Boden": "",
    "Narayana Penukonda": "",
    "Natalie Enright-Jerger": {
        "affiliation": "U.Toronto",
        "citedby": {
            "2017-05-23": 2258,
            "2017-06-24": 2324
        },
        "email": "@eecg.toronto.edu",
        "hindex": 17,
        "hindex5y": 17,
        "i10index": 30,
        "i10index5y": 27,
        "interests": [
            "Computer Architecture",
            "Interconnection Networks"
        ],
        "npubs": 64
    },
    "Nathan Beckmann": {
        "affiliation": "CMU SCS",
        "citedby": {
            "2017-05-25": 869,
            "2017-06-24": 891
        },
        "email": "@cmu.edu",
        "hindex": 11,
        "hindex5y": 11,
        "i10index": 12,
        "i10index5y": 12,
        "interests": [
            "Computer systems",
            "Computer architecture",
            "Performance modeling/analysis"
        ],
        "npubs": 48
    },
    "Naveen Kumar": "",
    "Newsha Ardalani": {
        "affiliation": "wisc",
        "citedby": {
            "2017-05-25": 12,
            "2017-06-24": 13
        },
        "email": "@cs.wisc.edu",
        "hindex": 1,
        "hindex5y": 1,
        "i10index": 1,
        "i10index5y": 1,
        "interests": [
            "Computer Architecture",
            "Machine Learning",
            "Compiler"
        ],
        "npubs": 3
    },
    "Nishant Patil": "",
    "Nooshin Mirzadeh": {
        "citedby": {
            "2017-05-25": 12,
            "2017-06-24": 17
        },
        "email": "@epfl.ch",
        "hindex": 1,
        "hindex5y": 1,
        "i10index": 1,
        "i10index5y": 1,
        "interests": [],
        "npubs": 2
    },
    "Norman P. Jouppi": "",
    "Omer Khan": {
        "affiliation": "Connecticut",
        "citedby": {
            "2017-05-25": 690,
            "2017-06-24": 703
        },
        "email": "@uconn.edu",
        "hindex": 15,
        "hindex5y": 14,
        "i10index": 23,
        "i10index5y": 20,
        "interests": [
            "Computer Architecture"
        ],
        "npubs": 83
    },
    "Onur Kayiran": {
        "citedby": {
            "2017-05-25": 454,
            "2017-06-24": 502
        },
        "email": "@amd.com",
        "hindex": 8,
        "hindex5y": 8,
        "i10index": 8,
        "i10index5y": 8,
        "interests": [
            "Computer Architecture",
            "GPGPUs",
            "NoCs"
        ],
        "npubs": 19
    },
    "Onur Mutlu": {
        "affiliation": "ETH",
        "citedby": {
            "2017-05-23": 13873,
            "2017-06-24": 14801
        },
        "email": "@inf.ethz.ch",
        "hindex": 66,
        "hindex5y": 62,
        "i10index": 171,
        "i10index5y": 155,
        "interests": [
            "Computer Architecture",
            "Computer Systems",
            "Energy Efficiency",
            "Memory Systems",
            "Bioinformatics"
        ],
        "npubs": 328
    },
    "Ofir Weisse": {
        "affiliation": "UMich",
        "citedby": {
            "2019-01-20": 114
        },
        "email": "@umich.com",
        "hindex": 6,
        "hindex5y": 6,
        "i10index": 3,
        "i10index5y": 3,
        "interests": [],
        "npubs": 7
    },
    "Oreste Villa": {
        "affiliation": "NVIDIA",
        "citedby": {
            "2017-05-25": 1255,
            "2017-06-24": 1277
        },
        "email": "@nvidia.com",
        "hindex": 21,
        "hindex5y": 19,
        "i10index": 34,
        "i10index5y": 31,
        "interests": [
            "Computer Architecture",
            "High Performance Computing",
            "Parallel Programming",
            "GPGPU"
        ],
        "npubs": 92
    },
    "Paul V. Gratz": {
        "affiliation": "Texas A&M",
        "citedby": {
            "2017-05-25": 1757,
            "2017-06-24": 1787
        },
        "email": "@tamu.edu",
        "hindex": 17,
        "hindex5y": 16,
        "i10index": 24,
        "i10index5y": 24,
        "interests": [
            "Computer Architecture",
            "Memory Systems",
            "Networks on Chip"
        ],
        "npubs": 65
    },
    "Paul Whatmough": {
        "affiliation": "Harvard",
        "citedby": {
            "2017-05-23": 229,
            "2017-06-24": 236
        },
        "email": "@seas.harvard.edu",
        "hindex": 6,
        "hindex5y": 6,
        "i10index": 5,
        "i10index5y": 5,
        "interests": [
            "Digital Design",
            "DSP",
            "Machine Learning",
            "Wireless"
        ],
        "npubs": 40
    },
    "Peter M. Chen": {
        "affiliation": "umich",
        "citedby": {
            "2017-05-25": 10176,
            "2017-06-24": 10318
        },
        "email": "@umich.edu",
        "hindex": 42,
        "hindex5y": 31,
        "i10index": 64,
        "i10index5y": 49,
        "interests": [
            "operating systems",
            "virtual machines",
            "file systems",
            "fault tolerance",
            "security"
        ],
        "npubs": 118
    },
    "Peter Milder": {
        "affiliation": "Stony Brook U.",
        "citedby": {
            "2017-05-25": 948,
            "2017-06-24": 967
        },
        "email": "@stonybrook.edu",
        "hindex": 17,
        "hindex5y": 14,
        "i10index": 26,
        "i10index5y": 22,
        "interests": [
            "hardware design (FPGA and ASIC)",
            "domain-specific hardware generation and optimization tools",
            "computer-aided design",
            "DSP",
            "computer vision"
        ],
        "npubs": 61
    },
    "Pierre Michaud": "",
    "Pierre-luc Cantin": "",
    "Po-An Tsai": {
        "affiliation": "MIT CSAIL",
        "citedby": {
            "2017-05-25": 31,
            "2017-06-24": 32
        },
        "email": "@csail.mit.edu",
        "hindex": 3,
        "hindex5y": 3,
        "i10index": 2,
        "i10index5y": 2,
        "interests": [
            "computer system",
            "computer architecture",
            "cloud computing"
        ],
        "npubs": 7
    },
    "Pradeep Dubey": {
        "affiliation": "Intel",
        "citedby": {
            "2017-05-25": 9561,
            "2017-06-24": 9711
        },
        "email": "@intel.com",
        "hindex": 49,
        "hindex5y": 36,
        "i10index": 107,
        "i10index5y": 77,
        "interests": [
            "Emerging applications and architecture"
        ],
        "npubs": 223
    },
    "Prashant J. Nair": {
        "affiliation": "Georgia Tech",
        "citedby": {
            "2017-10-02": 343,
            "2017-10-13": 345
        },
        "email": "@ibm.com",
        "hindex": 10,
        "hindex5y": 10,
        "i10index": 10,
        "i10index5y": 10,
        "interests": [
            "Reliability",
            "Computer Architecture",
            "Memory Systems",
            "Internet of Things",
            "Quantum Computing"
        ],
        "npubs": 20
    },
    "Pritam Majumder": {
        "affiliation": "tamu",
        "citedby": {
            "2017-05-25": 3,
            "2017-06-24": 3
        },
        "email": "@tamu.edu",
        "hindex": 1,
        "hindex5y": 1,
        "i10index": 0,
        "i10index5y": 0,
        "interests": [
            "Network On Chip"
        ],
        "npubs": 3
    },
    "Qiang Wu": "",
    "Quan Chen": {
        "affiliation": "SJTU",
        "citedby": {
            "2017-05-25": 1410,
            "2017-06-24": 1429
        },
        "email": "@sjtu.edu.cn",
        "hindex": 10,
        "hindex5y": 10,
        "i10index": 10,
        "i10index5y": 10,
        "interests": [
            "High performance computing"
        ],
        "npubs": 25
    },
    "Raghu Prabhakar": {
        "affiliation": "Stanford",
        "citedby": {
            "2018-02-15": 105
        },
        "email": "@stanford.edu",
        "hindex": 6,
        "hindex5y": 6,
        "i10index": 6,
        "i10index5y": 6,
        "interests": [
            "Computer Architecture",
            "Compilers",
            "Reconfigurable Hardware",
            "Programming Languages"
        ],
        "npubs": 10
    },
    "Rahul Boyapati": {
        "citedby": {
            "2018-02-05": 6
        },
        "email": "@tamu.edu",
        "hindex": 2,
        "hindex5y": 1,
        "i10index": 0,
        "i10index5y": 0,
        "interests": [
            "Computer Architecture"
        ],
        "npubs": 9
    },
    "Rahul Nagarajan": "",
    "Rajat Kateja": "",
    "Rajeev Balasubramonian": {
        "affiliation": "Utah",
        "citedby": {
            "2017-05-23": 5420,
            "2017-06-24": 5568
        },
        "email": "@cs.utah.edu",
        "hindex": 36,
        "hindex5y": 32,
        "i10index": 63,
        "i10index5y": 51,
        "interests": [
            "Computer architecture",
            "memory systems",
            "cache hierarchies"
        ],
        "npubs": 126
    },
    "Rajendra Gottipati": "",
    "Rakesh Kumar": {
        "affiliation": "U. of Illinois",
        "citedby": {
            "2017-05-25": 4825,
            "2017-06-24": 4871
        },
        "email": "@illinois.edu",
        "hindex": 30,
        "hindex5y": 27,
        "i10index": 51,
        "i10index5y": 42,
        "interests": [
            "Hardware",
            "Fault Tolerant Computing",
            "Energy-efficient Computing"
        ],
        "npubs": 90
    },
    "Rami Melhem": {
        "affiliation": "pitt.edu",
        "citedby": {
            "2017-05-25": 10683,
            "2017-06-24": 10735
        },
        "email": "@cs.pitt.edu",
        "hindex": 52,
        "hindex5y": 27,
        "i10index": 183,
        "i10index5y": 85,
        "interests": [],
        "npubs": 426
    },
    "Raminder Bajwa": "",
    "Ramon Canal": {
        "affiliation": "Upc_Barcelona Tech",
        "citedby": {
            "2017-05-23": 1383,
            "2017-06-24": 1399
        },
        "email": "@ac.upc.edu",
        "hindex": 18,
        "hindex5y": 13,
        "i10index": 24,
        "i10index5y": 17,
        "interests": [
            "Application Resiliency",
            "Computer Architecture",
            "Parallel Processing",
            "Memory Hierarchy",
            "Process Variations"
        ],
        "npubs": 73
    },
    "Rangharajan Venkatesan": {
        "affiliation": "NVIDIA",
        "citedby": {
            "2017-05-25": 375,
            "2017-06-24": 382
        },
        "email": "@nvidia.com",
        "hindex": 9,
        "hindex5y": 9,
        "i10index": 8,
        "i10index5y": 8,
        "interests": [
            "Hardware for Machine Learning",
            "Spin Memories",
            "Approximate Computing"
        ],
        "npubs": 31
    },
    "Ravi Iyer": {
        "affiliation": "Intel",
        "citedby": {
            "2017-05-25": 4644,
            "2017-06-24": 4715
        },
        "email": "@intel.com",
        "hindex": 35,
        "hindex5y": 29,
        "i10index": 86,
        "i10index5y": 58,
        "interests": [],
        "npubs": 139
    },
    "Ravi Narayanaswami": "",
    "Ray Ni": "",
    "Reetuparna Das": {
        "affiliation": "Michigan",
        "citedby": {
            "2017-05-25": 1873,
            "2017-06-24": 1926
        },
        "email": "@umich.edu",
        "hindex": 19,
        "hindex5y": 19,
        "i10index": 26,
        "i10index5y": 24,
        "interests": [
            "Computer Architecture"
        ],
        "npubs": 97
    },
    "Richard Walter": "",
    "Rick Boyle": "",
    "Robert Hagmann": "",
    "Robert Hundt": {
        "affiliation": "Google",
        "citedby": {
            "2017-05-25": 1522,
            "2017-06-24": 1563
        },
        "email": "@google.com",
        "hindex": 20,
        "hindex5y": 15,
        "i10index": 34,
        "i10index5y": 24,
        "interests": [],
        "npubs": 85
    },
    "Ronald Dreslinski": {
        "affiliation": "umich",
        "citedby": {
            "2017-05-25": 3537,
            "2017-06-24": 3616
        },
        "email": "@umich.edu",
        "hindex": 26,
        "hindex5y": 25,
        "i10index": 43,
        "i10index5y": 40,
        "interests": [
            "Computer Architecture"
        ],
        "npubs": 98
    },
    "Ruohuang Zheng": {
        "affiliation": "Rochester",
        "citedby": {
            "2018-02-15": 0
        },
        "email": "@rochester.edu",
        "hindex": 0,
        "hindex5y": 0,
        "i10index": 0,
        "i10index5y": 0,
        "interests": [
            "Computer Architecture"
        ],
        "npubs": 1
    },
    "Russ Joseph": {
        "affiliation": "Northwestern",
        "citedby": {
            "2017-05-25": 1386,
            "2017-06-24": 1408
        },
        "email": "@eecs.northwestern.edu",
        "hindex": 16,
        "hindex5y": 14,
        "i10index": 18,
        "i10index5y": 15,
        "interests": [
            "computer architecture"
        ],
        "npubs": 29
    },
    "S. Karen Khatamifard": {
        "affiliation": "UMN",
        "citedby": {
            "2017-05-25": 9,
            "2017-06-24": 9
        },
        "email": "@umn.edu",
        "hindex": 1,
        "hindex5y": 1,
        "i10index": 0,
        "i10index5y": 0,
        "interests": [
            "Computer Architecture"
        ],
        "npubs": 3
    },
    "Saibal Mukhopadhyay": {
        "affiliation": "gatech",
        "citedby": {
            "2017-05-25": 7439,
            "2017-06-24": 7514
        },
        "email": "@ece.gatech.edu",
        "hindex": 39,
        "hindex5y": 30,
        "i10index": 106,
        "i10index5y": 85,
        "interests": [
            "Circuit design",
            "low power"
        ],
        "npubs": 288
    },
    "Sally McKee": {
        "affiliation": "Rambus and Chalmers University of Technology",
        "citedby": {
            "2017-05-25": 4982,
            "2017-06-24": 5011
        },
        "email": "@aya.yale.edu",
        "hindex": 31,
        "hindex5y": 20,
        "i10index": 70,
        "i10index5y": 40,
        "interests": [
            "computer systems: compilers",
            "operating systems",
            "memory systems",
            "power-aware computer architecture",
            "HPC"
        ],
        "npubs": 198
    },
    "Samuel Irving": "",
    "Sandhya Dwarkadas": {
        "affiliation": "Rochester",
        "citedby": {
            "2017-05-23": 10744,
            "2017-06-24": 10801
        },
        "email": "@cs.rochester.edu",
        "hindex": 47,
        "hindex5y": 26,
        "i10index": 99,
        "i10index5y": 49,
        "interests": [],
        "npubs": 216
    },
    "Sarah Bates": "",
    "Sarita V. Adve": {
        "citedby": {
            "2018-02-15": 13074
        },
        "email": "@illinois.edu",
        "hindex": 57,
        "hindex5y": 33,
        "i10index": 106,
        "i10index5y": 69,
        "interests": [
            "Computer architecture",
            "parallel computing",
            "computer systems",
            "reliability",
            "energy"
        ],
        "npubs": 216
    },
    "Sasikanth Avancha": "",
    "Satish Narayanasamy": {
        "affiliation": "umich U. of Michigan, Ann Arbor",
        "citedby": {
            "2017-05-25": 2459,
            "2017-06-24": 2504
        },
        "email": "@umich.edu",
        "hindex": 25,
        "hindex5y": 22,
        "i10index": 34,
        "i10index5y": 28,
        "interests": [],
        "npubs": 75
    },
    "Scott Mahlke": {
        "affiliation": "umich",
        "citedby": {
            "2017-05-25": 12888,
            "2017-06-24": 13039
        },
        "email": "@umich.edu",
        "hindex": 62,
        "hindex5y": 39,
        "i10index": 179,
        "i10index5y": 127,
        "interests": [
            "Computer Architecture",
            "Compilers"
        ],
        "npubs": 322
    },
    "Selçuk Köse": {
        "affiliation": "usf.edu",
        "citedby": {
            "2017-05-25": 520,
            "2017-06-24": 536
        },
        "email": "@usf.edu",
        "hindex": 13,
        "hindex5y": 12,
        "i10index": 17,
        "i10index5y": 15,
        "interests": [
            "Hardware security",
            "VLSI",
            "On-chip regulator",
            "Power management",
            "3D integration"
        ],
        "npubs": 51
    },
    "Seunghee Shin": "",
    "Shaizeen Aga": {
        "affiliation": "umich",
        "citedby": {
            "2017-05-25": 7,
            "2017-06-24": 8
        },
        "email": "@umich.edu",
        "hindex": 2,
        "hindex5y": 2,
        "i10index": 0,
        "i10index5y": 0,
        "interests": [
            "Near data computing",
            "Parallel Computer Architecture",
            "Parallel Computing"
        ],
        "npubs": 8
    },
    "Shaojun Wei": "",
    "Shengshuo Lu": "",
    "Shih-Lien Lu": {
        "affiliation": "TSMC",
        "citedby": {
            "2017-05-23": 4490,
            "2017-06-24": 4549
        },
        "email": "@oregonstate.edu",
        "hindex": 33,
        "hindex5y": 26,
        "i10index": 83,
        "i10index5y": 47,
        "interests": [
            "Computer Architecture",
            "Memory System and Design"
        ],
        "npubs": 267
    },
    "Shouyi Yin": "",
    "Shuang1 Song": {
        "affiliation": "utexas",
        "citedby": {
            "2017-05-25": 5,
            "2017-06-24": 5
        },
        "email": "@utexas.edu",
        "hindex": 1,
        "hindex5y": 1,
        "i10index": 0,
        "i10index5y": 0,
        "interests": [
            "Graph Processing System",
            "Computer Architecture",
            "Performance Evaluation"
        ],
        "npubs": 9
    },
    "Simha Sethumadhavan": "",
    "Sreenivas Subramoney": "",
    "Sriram Govindan": {
        "affiliation": "Microsoft",
        "citedby": {
            "2017-05-25": 1282,
            "2017-06-24": 1315
        },
        "email": "@microsoft.com",
        "hindex": 14,
        "hindex5y": 14,
        "i10index": 19,
        "i10index5y": 19,
        "interests": [
            "Datacenter Resource Management (Power Memory subsystem)",
            "Availability",
            "Cost and Performance Optimization"
        ],
        "npubs": 44
    },
    "Stefan Hadjis": {
        "affiliation": "Stanford",
        "citedby": {
            "2017-05-25": 91,
            "2017-06-24": 98
        },
        "email": "@stanford.edu",
        "hindex": 7,
        "hindex5y": 7,
        "i10index": 3,
        "i10index5y": 3,
        "interests": [],
        "npubs": 9
    },
    "Stefanos Kaxiras": {
        "affiliation": "Uppsala",
        "citedby": {
            "2017-05-25": 3054,
            "2017-06-24": 3087
        },
        "email": "@it.uu.se",
        "hindex": 27,
        "hindex5y": 17,
        "i10index": 50,
        "i10index5y": 32,
        "interests": [
            "Computer Architecture"
        ],
        "npubs": 160
    },
    "Stephan Diestelhorst": {
        "affiliation": "umich",
        "citedby": {
            "2017-05-25": 495,
            "2017-06-24": 517
        },
        "email": "@arm.com",
        "hindex": 11,
        "hindex5y": 10,
        "i10index": 13,
        "i10index5y": 11,
        "interests": [],
        "npubs": 56
    },
    "Stephen Keckler": {
        "affiliation": "NVIDIA",
        "citedby": {
            "2017-05-25": 12931,
            "2017-06-24": 13124
        },
        "email": "@cs.utexas.edu",
        "hindex": 48,
        "hindex5y": 35,
        "i10index": 105,
        "i10index5y": 78,
        "interests": [
            "computer architecture"
        ],
        "npubs": 262
    },
    "Steve Lacy": "",
    "Steven Swanson": {
        "affiliation": "UCSD",
        "citedby": {
            "2017-05-25": 5009,
            "2017-06-24": 5124
        },
        "email": "@eng.ucsd.edu",
        "hindex": 34,
        "hindex5y": 29,
        "i10index": 63,
        "i10index5y": 58,
        "interests": [
            "Computer Architecture",
            "Computer Systems",
            "Storage Systems"
        ],
        "npubs": 140
    },
    "Stuart A. Kurtz": "",
    "Subarno Banerjee": {
        "affiliation": "Intel",
        "citedby": {
            "2017-05-25": 8,
            "2017-06-24": 8
        },
        "email": "@cse.iitk.ac.in",
        "hindex": 2,
        "hindex5y": 2,
        "i10index": 0,
        "i10index5y": 0,
        "interests": [
            "Computer Architecture",
            "Design for Predictability and Performance"
        ],
        "npubs": 7
    },
    "Sudarsun Kannan": {
        "affiliation": "wisc",
        "citedby": {
            "2017-05-25": 157,
            "2017-06-24": 168
        },
        "email": "@cs.wisc.edu",
        "hindex": 6,
        "hindex5y": 6,
        "i10index": 5,
        "i10index5y": 5,
        "interests": [
            "Operating Systems",
            "Heterogeneous Memory",
            "Mobile Computing",
            "Fault Tolerance"
        ],
        "npubs": 18
    },
    "Sui Chen": {
        "affiliation": "lsu.edu",
        "citedby": {
            "2017-05-25": 26,
            "2017-06-24": 27
        },
        "email": "@lsu.edu",
        "hindex": 3,
        "hindex5y": 2,
        "i10index": 0,
        "i10index5y": 0,
        "interests": [],
        "npubs": 14
    },
    "Suresh Bhatia": {
        "affiliation": "Google",
        "citedby": {
            "2017-05-25": 9473,
            "2017-06-24": 9549
        },
        "email": "@uq.edu.au",
        "hindex": 47,
        "hindex5y": 27,
        "i10index": 164,
        "i10index5y": 106,
        "interests": [
            "Adsorption",
            "transport in nanoporous materils"
        ],
        "npubs": 302
    },
    "Suvinay Subramanian": {
        "affiliation": "MIT",
        "citedby": {
            "2017-05-25": 175,
            "2017-06-24": 191
        },
        "email": "@csail.mit.edu",
        "hindex": 7,
        "hindex5y": 7,
        "i10index": 7,
        "i10index5y": 7,
        "interests": [
            "Computer Architecture"
        ],
        "npubs": 11
    },
    "Swagath Venkataramani": {
        "affiliation": "Purdue",
        "citedby": {
            "2017-05-25": 589,
            "2017-06-24": 619
        },
        "email": "@purdue.edu",
        "hindex": 12,
        "hindex5y": 12,
        "i10index": 15,
        "i10index5y": 15,
        "interests": [
            "Approximate Computing",
            "Hardware and Software for Machine/Deep Learning",
            "Energy-Efficient Hardware Design"
        ],
        "npubs": 43
    },
    "Taekyung Heo": {
        "citedby": {
            "2017-05-25": 6,
            "2017-06-24": 8
        },
        "email": "@kaist.ac.kr",
        "hindex": 1,
        "hindex5y": 1,
        "i10index": 0,
        "i10index5y": 0,
        "interests": [
            "Computer Architecture",
            "Memory Systems",
            "Cache",
            "QoS",
            "Security"
        ],
        "npubs": 2
    },
    "Tao Li": "",
    "Tara Vazir Ghaemmaghami": "",
    "Thomas F. Wenisch": {
        "affiliation": "umich",
        "citedby": {
            "2017-05-25": 5310,
            "2017-06-24": 5451
        },
        "email": "@umich.edu",
        "hindex": 35,
        "hindex5y": 32,
        "i10index": 60,
        "i10index5y": 55,
        "interests": [
            "Computer Architecture"
        ],
        "npubs": 130
    },
    "Thomas Norrie": "",
    "Thomas Shull": "",
    "Tian Zhao": "",
    "Tianhao Zhang": "",
    "Todd Austin": {
        "affiliation": "umich",
        "citedby": {
            "2017-05-25": 21386,
            "2017-06-24": 21489
        },
        "email": "@umich.edu",
        "hindex": 53,
        "hindex5y": 32,
        "i10index": 104,
        "i10index5y": 69,
        "interests": [
            "Computer Architecture"
        ],
        "npubs": 249
    },
    "Tony Nowatzki": {
        "affiliation": "UCLA, wisc",
        "citedby": {
            "2017-05-25": 336,
            "2017-06-24": 355
        },
        "email": "@cs.ucla.edu",
        "hindex": 10,
        "hindex5y": 8,
        "i10index": 11,
        "i10index5y": 7,
        "interests": [
            "Computer Architecture"
        ],
        "npubs": 38
    },
    "Trevor E. Carlson": {
        "affiliation": "Uppsala",
        "citedby": {
            "2017-05-25": 763,
            "2017-06-24": 789
        },
        "email": "@comp.nus.edu.sg",
        "hindex": 11,
        "hindex5y": 11,
        "i10index": 12,
        "i10index5y": 12,
        "interests": [
            "Computer Architecture"
        ],
        "npubs": 55
    },
    "Trevor Mudge": {
        "affiliation": "umich",
        "citedby": {
            "2017-05-25": 23574,
            "2017-06-24": 23751
        },
        "email": "@eecs.umich.edu",
        "hindex": 68,
        "hindex5y": 42,
        "i10index": 246,
        "i10index5y": 129,
        "interests": [
            "Computer Architecture"
        ],
        "npubs": 576
    },
    "Ugljesa Milic": "",
    "Ulya R. Karpuzcu": {
        "affiliation": "UMN",
        "citedby": {
            "2017-03-24": 396,
            "2017-04-07": 399,
            "2017-05-05": 418,
            "2017-05-25": 423,
            "2017-05-29": 424,
            "2017-06-24": 432
        },
        "email": "@umn.edu",
        "hindex": 8,
        "hindex5y": 8,
        "i10index": 8,
        "i10index5y": 8,
        "interests": [
            "Computer Architecture"
        ],
        "npubs": 21
    },
    "Vaibhav Gogte": {
        "affiliation": "umich",
        "citedby": {
            "2017-05-25": 1,
            "2017-06-24": 3
        },
        "email": "@umich.edu",
        "hindex": 1,
        "hindex5y": 1,
        "i10index": 0,
        "i10index5y": 0,
        "interests": [
            "Persistent Memory",
            "Non-volatile memory",
            "Hardware accelerators"
        ],
        "npubs": 5
    },
    "Valeria Bertacco": {
        "affiliation": "umich",
        "citedby": {
            "2017-05-25": 3838,
            "2017-06-24": 3890
        },
        "email": "@umich.edu",
        "hindex": 33,
        "hindex5y": 28,
        "i10index": 76,
        "i10index5y": 59,
        "interests": [
            "Reliability",
            "Computer Architecture",
            "Security",
            "Verification"
        ],
        "npubs": 245
    },
    "Victor A. Ying": {
        "affiliation": "MIT",
        "citedby": {
            "2017-05-25": 4,
            "2017-06-24": 4
        },
        "email": "@csail.mit.edu",
        "hindex": 1,
        "hindex5y": 1,
        "i10index": 0,
        "i10index5y": 0,
        "interests": [
            "Computer architecture",
            "parallel programming models",
            "speculative execution",
            "parallelizing compilers",
            "distributed computing"
        ],
        "npubs": 2
    },
    "Vijay Janapa Reddi": {
        "affiliation": "UT Austin",
        "citedby": {
            "2017-05-23": 5051,
            "2017-06-24": 5171
        },
        "email": "@ece.utexas.edu",
        "hindex": 21,
        "hindex5y": 18,
        "i10index": 34,
        "i10index5y": 30,
        "interests": [
            "Computer Architecture",
            "Runtime Systems"
        ],
        "npubs": 77
    },
    "Vijay Vasudevan": {
        "affiliation": "Google",
        "citedby": {
            "2017-05-25": 2417,
            "2017-06-24": 2592
        },
        "email": "@cs.cmu.edu",
        "hindex": 11,
        "hindex5y": 10,
        "i10index": 11,
        "i10index5y": 10,
        "interests": [
            "Distributed Systems",
            "Networking",
            "Operating Systems",
            "Big Data",
            "Storage Systems"
        ],
        "npubs": 33
    },
    "Viji Srinivasan": "",
    "Vinay Gangadhar": {
        "affiliation": "wisc",
        "citedby": {
            "2017-05-25": 40,
            "2017-06-24": 46
        },
        "email": "@cs.wisc.edu",
        "hindex": 4,
        "hindex5y": 4,
        "i10index": 2,
        "i10index5y": 2,
        "interests": [
            "Computer Architecture",
            "Hardware Accelerators"
        ],
        "npubs": 16
    },
    "Vinson Young": {
        "affiliation": "gatech",
        "citedby": {
            "2017-05-25": 16,
            "2017-06-24": 18
        },
        "email": "@gatech.edu",
        "hindex": 1,
        "hindex5y": 1,
        "i10index": 1,
        "i10index5y": 1,
        "interests": [
            "Computer Architecture",
            "Memory Systems",
            "Compression",
            "Encryption",
            "Prefetching"
        ],
        "npubs": 5
    },
    "Vishal Gupta": "",
    "Walter Wang": "",
    "Weidong Ye": {
        "affiliation": "Illinois",
        "citedby": {
            "2017-05-25": 0,
            "2017-06-24": 0
        },
        "email": "@illinois.edu",
        "hindex": 0,
        "hindex5y": 0,
        "i10index": 0,
        "i10index5y": 0,
        "interests": [
            "Computer Architecture",
            "Hardware"
        ],
        "npubs": 4
    },
    "Weize Yu": {
        "affiliation": "usf.edu",
        "citedby": {
            "2018-02-15": 71
        },
        "email": "@mail.usf.edu",
        "hindex": 5,
        "hindex5y": 5,
        "i10index": 2,
        "i10index5y": 2,
        "interests": [
            "Power management",
            "Hardware Security."
        ],
        "npubs": 20
    },
    "Wenyao Xu": {
        "affiliation": "SUNY State U. of New York at Buffalo",
        "citedby": {
            "2017-05-25": 975,
            "2017-06-24": 1005
        },
        "email": "@buffalo.edu",
        "hindex": 17,
        "hindex5y": 16,
        "i10index": 34,
        "i10index5y": 32,
        "interests": [
            "Wireless Health",
            "Biometrics",
            "Smart Manufacturing",
            "Internet of Things."
        ],
        "npubs": 128
    },
    "William Dally": {
        "affiliation": "NVIDIA, Stanford",
        "citedby": {
            "2017-05-25": 40248,
            "2017-06-24": 40663
        },
        "email": "@stanford.edu",
        "hindex": 85,
        "hindex5y": 50,
        "i10index": 257,
        "i10index5y": 154,
        "interests": [
            "Computer Architecture",
            "High-Performance Computing",
            "Parallel Programming",
            "Interconnection Networks",
            "Computer Science"
        ],
        "npubs": 576
    },
    "William Gulland": "",
    "Won Woo Ro": {
        "affiliation": "Yonsei",
        "citedby": {
            "2017-05-25": 521,
            "2017-06-24": 536
        },
        "email": "@yonsei.ac.kr",
        "hindex": 12,
        "hindex5y": 11,
        "i10index": 19,
        "i10index5y": 16,
        "interests": [
            "computer architecture",
            "parallel processing",
            "microprocessor",
            "GPU"
        ],
        "npubs": 150
    },
    "Xiaoyao Liang": {
        "affiliation": "Shanghai Jiao Tong University",
        "citedby": {
            "2017-05-23": 734,
            "2017-06-24": 747
        },
        "email": "@eecs.harvard.edu",
        "hindex": 15,
        "hindex5y": 12,
        "i10index": 15,
        "i10index5y": 12,
        "interests": [
            "Computer Architecture"
        ],
        "npubs": 64
    },
    "Xuehai Qian": {
        "affiliation": "USC",
        "citedby": {
            "2017-05-23": 87,
            "2017-06-24": 93
        },
        "email": "@usc.edu",
        "hindex": 5,
        "hindex5y": 5,
        "i10index": 4,
        "i10index5y": 4,
        "interests": [
            "Computer Architecture",
            "Computer System"
        ],
        "npubs": 23
    },
    "Yajing Chen": {
        "affiliation": "umich",
        "citedby": {
            "2018-02-15": 46
        },
        "email": "@umich.edu",
        "hindex": 5,
        "hindex5y": 5,
        "i10index": 1,
        "i10index5y": 1,
        "interests": [
            "Wireless Communications",
            "Architecture",
            "Software Defined Radio"
        ],
        "npubs": 7
    },
    "Yakun Sophia Shao": {
        "affiliation": "Nvidia",
        "citedby": {
            "2017-05-23": 241,
            "2017-06-24": 250
        },
        "email": "@nvidia.com",
        "hindex": 7,
        "hindex5y": 7,
        "i10index": 5,
        "i10index5y": 5,
        "interests": [
            "Computer Architecture"
        ],
        "npubs": 11
    },
    "Yan Solihin": {
        "affiliation": "NSF/NC State",
        "citedby": {
            "2017-05-23": 4304,
            "2017-06-24": 4374
        },
        "email": "@ncsu.edu",
        "hindex": 30,
        "hindex5y": 24,
        "i10index": 54,
        "i10index5y": 45,
        "interests": [
            "Computer Architecture",
            "Computer Architecture Support for Security",
            "Workload Characterization",
            "Workload Cloning",
            "Performance Mode"
        ],
        "npubs": 178
    },
    "Yangdong Deng": "",
    "Yao Wang": {
        "affiliation": "tsinghua",
        "citedby": {
            "2017-03-04": 98
        },
        "email": "@cornell.edu",
        "hindex": 3,
        "hindex5y": 3,
        "i10index": 3,
        "i10index5y": 3,
        "interests": [
            "Security",
            "memory system",
            "on-chip network"
        ],
        "npubs": 8
    },
    "Yaqi Zhang": {
        "affiliation": "Stanford",
        "citedby": {
            "2017-05-25": 0,
            "2017-06-24": 0
        },
        "email": "@brown.edu",
        "hindex": 0,
        "hindex5y": 0,
        "i10index": 0,
        "i10index5y": 0,
        "interests": [],
        "npubs": 1
    },
    "Yiannakis Sazeides": "",
    "Yipeng Wang": {
        "affiliation": "NCSU North Carolina State U.",
        "citedby": {
            "2017-05-25": 6,
            "2017-06-24": 6
        },
        "email": "@ncsu.edu",
        "hindex": 2,
        "hindex5y": 2,
        "i10index": 0,
        "i10index5y": 0,
        "interests": [
            "Computer Architecture",
            "Performance Modeling",
            "Networking"
        ],
        "npubs": 5
    },
    "Yoav Etsion": {
        "affiliation": "Technion",
        "citedby": {
            "2017-05-25": 1361,
            "2017-06-24": 1384
        },
        "email": "@ee.technion.ac.il",
        "hindex": 19,
        "hindex5y": 15,
        "i10index": 25,
        "i10index5y": 17,
        "interests": [
            "Computer Systems",
            "Computer Architecture",
            "HW/SW Interplay",
            "Operating Systems"
        ],
        "npubs": 64
    },
    "Yongming Shen": "",
    "Youtao Zhang": {
        "affiliation": "pitt.edu",
        "citedby": {
            "2017-05-25": 3878,
            "2017-06-24": 3953
        },
        "email": "@cs.pitt.edu",
        "hindex": 29,
        "hindex5y": 24,
        "i10index": 59,
        "i10index5y": 50,
        "interests": [],
        "npubs": 112
    },
    "Yuan Xie": {
        "citedby": {
            "2017-05-25": 11638,
            "2017-06-24": 11839
        },
        "email": "@ece.ucsb.edu",
        "hindex": 57,
        "hindex5y": 46,
        "i10index": 202,
        "i10index5y": 174,
        "interests": [
            "Computer Architecture",
            "VLSI",
            "EDA",
            "CAD",
            "Embedded Systems"
        ],
        "npubs": 512
    },
    "Eun Jung Kim": {
        "citedby": {
            "2017-05-09": 7572,
            "2017-05-29": 7663
        },
        "email": "@cse.tamu.edu",
        "hindex": 38,
        "hindex5y": 31,
        "i10index": 248,
        "i10index5y": 171,
        "interests": [
            "Computer Architecture"
        ],
        "npubs": 1018
    },
    "Yun Long": {
        "affiliation": "gatech",
        "citedby": {
            "2017-05-25": 0,
            "2017-06-24": 0
        },
        "email": "@gatech.edu",
        "hindex": 0,
        "hindex5y": 0,
        "i10index": 0,
        "i10index5y": 0,
        "interests": [
            "Neural Computing",
            "VLSI",
            "Memristor"
        ],
        "npubs": 2
    },
    "Zhaoshi Li": "",
    "Zhaoxia Deng": {
        "affiliation": "UCSB",
        "citedby": {
            "2017-05-25": 8,
            "2017-06-24": 8
        },
        "email": "@cs.ucsb.edu",
        "hindex": 2,
        "hindex5y": 2,
        "i10index": 0,
        "i10index5y": 0,
        "interests": [
            "Computer architecture"
        ],
        "npubs": 6
    },
    "Zhenning Wang": {
        "affiliation": "SJTU",
        "citedby": {
            "2017-05-25": 26,
            "2017-06-24": 29
        },
        "email": "@sjtu.edu.cn",
        "hindex": 4,
        "hindex5y": 4,
        "i10index": 1,
        "i10index5y": 1,
        "interests": [
            "GPU Architecture",
            "Scheduling Algorithms"
        ],
        "npubs": 4
    },
    "Zhongzhi Luan": "",
    "Zhuyuan Liu": "",
    "Zi Yan": {
        "affiliation": "Rutgers",
        "citedby": {
            "2018-02-15": 4
        },
        "email": "@cs.rutgers.edu",
        "hindex": 1,
        "hindex5y": 1,
        "i10index": 0,
        "i10index5y": 0,
        "interests": [
            "Computer Architecture",
            "Operating System"
        ],
        "npubs": 4
    }
}
