# Supplementary material for: A survey of accepted authors in computer systems conferences
Source: PeerJ Comput Sci. 2020 Sep 28;6:e299. doi: 10.7717/peerj-cs.299 (PMC7924675; doi:10.7717/peerj-cs.299)
Supplement: Supplemental Information 2 — This is a snapshot of the github repository that includes the data and source code required to reproduce this paper (except for confidential survey data). The snapshot represents commit 6663a253f1ac4dc351a78ccc74c0de80c7cc06ad of http://github.com/eitanf/sysconf. The most pertinent article files are under pubs/diversity-survey/. [file peerj-cs-06-299-s002.bz2 › sysconf/data/authors/NDSS.json]

{
    "Aaron D. Jaggard": {
        "citedby": {
            "2017-03-07": 1512,
            "2017-03-09": 1513
        },
        "email": "@dimacs.rutgers.edu",
        "hindex": 21,
        "hindex5y": 14,
        "i10index": 27,
        "i10index5y": 17,
        "interests": [
            "Developing and using abstract models for trustworthy computing"
        ],
        "npubs": 64
    },
    "Aaron Johnson": {
        "citedby": {
            "2017-03-09": 647
        },
        "email": "@nrl.navy.mil",
        "hindex": 12,
        "hindex5y": 12,
        "i10index": 14,
        "i10index5y": 14,
        "interests": [
            "privacy",
            "security",
            "anonymity",
            "theoretical computer science"
        ],
        "npubs": 30
    },
    "Abdelberi Chaabane": {
        "citedby": {
            "2017-03-05": 290,
            "2017-03-09": 293
        },
        "email": "@inrialpes.fr",
        "hindex": 9,
        "hindex5y": 9,
        "i10index": 8,
        "i10index5y": 8,
        "interests": [
            "privacy",
            "online social network",
            "network measurement"
        ],
        "npubs": 20
    },
    "Abhi Shelat": "",
    "Adam Bates": {
        "affiliation": "University of Illinois Urbana Champaign (UIUC)",
        "citedby": {
            "2017-03-09": 239
        },
        "email": "@illinois.edu",
        "hindex": 9,
        "hindex5y": 9,
        "i10index": 8,
        "i10index5y": 8,
        "interests": [
            "System Security",
            "Data Provenance",
            "Secure Communications"
        ],
        "npubs": 26
    },
    "Adam J. Aviv": {
        "citedby": {
            "2017-03-05": 710,
            "2017-03-09": 712
        },
        "email": "@usna.edu",
        "hindex": 10,
        "hindex5y": 9,
        "i10index": 10,
        "i10index5y": 8,
        "interests": [],
        "npubs": 49
    },
    "Ahmad-Reza Sadeghi": {
        "affiliation": "TU Darmstadt",
        "citedby": {
            "2017-03-05": 10698,
            "2017-03-09": 10710
        },
        "email": "@trust.cased.de",
        "hindex": 53,
        "hindex5y": 43,
        "i10index": 180,
        "i10index5y": 144,
        "interests": [
            "IT-Security",
            "IT-Sicherheit"
        ],
        "npubs": 388
    },
    "Ajith Suresh": "",
    "Akshaya Mani": "",
    "Aleksander Essex": {
        "citedby": {
            "2017-03-05": 771
        },
        "email": "@uwo.ca",
        "hindex": 13,
        "hindex5y": 10,
        "i10index": 16,
        "i10index5y": 11,
        "interests": [
            "Information Security",
            "Privacy",
            "Cryptography",
            "Secure/multi-party Computation",
            "Trustworthy Voting"
        ],
        "npubs": 44
    },
    "Alessandra Scafuro": {
        "citedby": {
            "2017-03-05": 239,
            "2017-03-09": 239
        },
        "email": "@bu.edu",
        "hindex": 11,
        "hindex5y": 10,
        "i10index": 11,
        "i10index5y": 10,
        "interests": [],
        "npubs": 23
    },
    "Alessandro Puccetti": "",
    "Alex Biryukov": {
        "affiliation": "University of Luxembourg",
        "citedby": {
            "2017-03-09": 6042
        },
        "email": "@uni.lu",
        "hindex": 40,
        "hindex5y": 28,
        "i10index": 76,
        "i10index5y": 57,
        "interests": [
            "Cryptography",
            "Cryptanalysis",
            "Information Security",
            "Privacy",
            "Bitcoin"
        ],
        "npubs": 180
    },
    "Ali Zand": {
        "citedby": {
            "2017-03-09": 86
        },
        "email": "@cs.ucsb.edu",
        "hindex": 5,
        "hindex5y": 5,
        "i10index": 4,
        "i10index5y": 4,
        "interests": [
            "System Security"
        ],
        "npubs": 10
    },
    "Alina Oprea": {
        "affiliation": "Northeastern University",
        "citedby": {
            "2017-03-09": 3148
        },
        "email": "@neu.edu",
        "hindex": 20,
        "hindex5y": 18,
        "i10index": 27,
        "i10index5y": 24,
        "interests": [
            "Computer Security"
        ],
        "npubs": 67
    },
    "Alyssa Milburn": "",
    "Amir Alimohammadifar": "",
    "Amir Herzberg": {
        "affiliation": "Bar Ilan University",
        "citedby": {
            "2017-03-09": 7890
        },
        "email": "@cs.biu.ac.il",
        "hindex": 39,
        "hindex5y": 23,
        "i10index": 89,
        "i10index5y": 54,
        "interests": [
            "network security",
            "cryptography",
            "Internet security",
            "dns poisoning",
            "software security"
        ],
        "npubs": 223
    },
    "Amir Houmansadr": {
        "affiliation": "University of Massachusetts Amherst",
        "citedby": {
            "2017-03-09": 1063
        },
        "email": "@cs.umass.edu",
        "hindex": 18,
        "hindex5y": 18,
        "i10index": 22,
        "i10index5y": 21,
        "interests": [
            "Traffic analysis",
            "network security",
            "anonymity"
        ],
        "npubs": 48
    },
    "Amir Rahmati": {
        "citedby": {
            "2017-03-08": 111,
            "2017-03-09": 111
        },
        "email": "@umich.edu",
        "hindex": 6,
        "hindex5y": 6,
        "i10index": 3,
        "i10index5y": 3,
        "interests": [
            "Security and Privacy",
            "Embedded and Ubiquitous Systems",
            "Approximate Computing"
        ],
        "npubs": 16
    },
    "Amol Deshpande": {
        "citedby": {
            "2017-03-05": 8029,
            "2017-03-09": 8035
        },
        "email": "@cs.umd.edu",
        "hindex": 37,
        "hindex5y": 26,
        "i10index": 67,
        "i10index5y": 61,
        "interests": [
            "Databases"
        ],
        "npubs": 131
    },
    "Anastasis Keliris": {
        "citedby": {
            "2017-03-08": 11,
            "2017-03-09": 11
        },
        "email": "@nyu.edu",
        "hindex": 2,
        "hindex5y": 2,
        "i10index": 0,
        "i10index5y": 0,
        "interests": [
            "Security"
        ],
        "npubs": 12
    },
    "Andre Pawlowski": {
        "citedby": {
            "2017-03-07": 26,
            "2017-03-09": 26
        },
        "email": "@rub.de",
        "hindex": 2,
        "hindex5y": 2,
        "i10index": 1,
        "i10index5y": 1,
        "interests": [],
        "npubs": 5
    },
    "Andrea Continella": {
        "citedby": {
            "2017-03-05": 3
        },
        "email": "@polimi.it",
        "hindex": 1,
        "hindex5y": 1,
        "i10index": 0,
        "i10index5y": 0,
        "interests": [
            "Computer Security"
        ],
        "npubs": 5
    },
    "Andrea Patané": {
        "citedby": {
            "2018-01-08": 26
        },
        "email": "@cs.ox.ac.uk",
        "hindex": 4,
        "hindex5y": 4,
        "i10index": 1,
        "i10index5y": 1,
        "interests": [],
        "npubs": 9
    },
    "Andrew Miller": {
        "affiliation": "UMD / UIUC",
        "citedby": {
            "2017-03-07": 5866,
            "2017-03-09": 5863
        },
        "email": "@illinois.edu",
        "hindex": 24,
        "hindex5y": 19,
        "i10index": 44,
        "i10index5y": 39,
        "interests": [
            "Mycology",
            "Phylogenetics",
            "Systematics"
        ],
        "npubs": 133
    },
    "Aniket Kate": {
        "citedby": {
            "2017-03-05": 933,
            "2017-03-09": 939
        },
        "email": "@purdue.edu",
        "hindex": 16,
        "hindex5y": 16,
        "i10index": 26,
        "i10index5y": 25,
        "interests": [
            "Applied Cryptography",
            "Privacy",
            "Security",
            "Virtual Payment Networks",
            "Anonymous Communication"
        ],
        "npubs": 43
    },
    "Antonio Bianchi": {
        "citedby": {
            "2017-03-08": 308,
            "2017-03-09": 308
        },
        "email": "@cs.ucsb.edu",
        "hindex": 8,
        "hindex5y": 8,
        "i10index": 7,
        "i10index5y": 7,
        "interests": [
            "Computer Security"
        ],
        "npubs": 11
    },
    "Antonio Sanso": {
        "citedby": {
            "2017-03-05": 33,
            "2017-03-09": 34
        },
        "email": "@adobe.com",
        "hindex": 2,
        "hindex5y": 2,
        "i10index": 1,
        "i10index5y": 1,
        "interests": [
            "Cryptography"
        ],
        "npubs": 9
    },
    "Anupam Datta": {
        "affiliation": "Carnegie Mellon University",
        "citedby": {
            "2017-03-07": 3834,
            "2017-03-09": 3834
        },
        "email": "@cmu.edu",
        "hindex": 28,
        "hindex5y": 22,
        "i10index": 64,
        "i10index5y": 50,
        "interests": [
            "Security",
            "Privacy",
            "Programming Languages"
        ],
        "npubs": 455
    },
    "Aravind Machiry": {
        "citedby": {
            "2017-03-07": 219,
            "2017-03-09": 219
        },
        "email": "@cs.ucsb.edu",
        "hindex": 2,
        "hindex5y": 2,
        "i10index": 2,
        "i10index5y": 2,
        "interests": [
            "Program Analysis",
            "Software Security",
            "Vulnerability Detection"
        ],
        "npubs": 4
    },
    "Ari Juels": {
        "affiliation": "Cornell University",
        "citedby": {
            "2017-03-07": 23586,
            "2017-03-09": 23587
        },
        "email": "@cornell.edu",
        "hindex": 68,
        "hindex5y": 57,
        "i10index": 120,
        "i10index5y": 105,
        "interests": [
            "Computer Security",
            "Cryptography"
        ],
        "npubs": 283
    },
    "Arpita Patra": {
        "citedby": {
            "2018-01-08": 691
        },
        "email": "@iisc.ac.in",
        "hindex": 15,
        "hindex5y": 10,
        "i10index": 27,
        "i10index5y": 11,
        "interests": [
            "Cryptography",
            "Secure Computation"
        ],
        "npubs": 94
    },
    "Ashish Kumar": "",
    "Atul Prakash": {
        "citedby": {
            "2017-03-08": 4656,
            "2017-03-09": 4656
        },
        "email": "@umich.edu",
        "hindex": 36,
        "hindex5y": 17,
        "i10index": 80,
        "i10index5y": 31,
        "interests": [
            "computer security",
            "software systems"
        ],
        "npubs": 206
    },
    "Aurélien Francillon": {
        "affiliation": "EURECOM",
        "citedby": {
            "2017-03-07": 1456,
            "2017-03-09": 1456
        },
        "email": "@eurecom.fr",
        "hindex": 19,
        "hindex5y": 19,
        "i10index": 28,
        "i10index5y": 24,
        "interests": [
            "computer security",
            "embedded systems"
        ],
        "npubs": 51
    },
    "Avichai Cohen": "",
    "Babak Rahbarinia": {
        "citedby": {
            "2017-03-05": 90,
            "2017-03-09": 90
        },
        "email": "@aum.edu",
        "hindex": 5,
        "hindex5y": 5,
        "i10index": 5,
        "i10index5y": 4,
        "interests": [
            "Network Security",
            "Machine Learning"
        ],
        "npubs": 10
    },
    "Ben Gras": {
        "citedby": {
            "2017-03-08": 532,
            "2017-03-09": 532
        },
        "email": "@shrike-systems.com",
        "hindex": 11,
        "hindex5y": 8,
        "i10index": 12,
        "i10index5y": 7,
        "interests": [
            "Systems security"
        ],
        "npubs": 25
    },
    "Ben Livshits": {
        "affiliation": "Microsoft Research",
        "citedby": {
            "2017-03-07": 5119,
            "2017-03-09": 5120
        },
        "email": "@imperial.ac.uk",
        "hindex": 33,
        "hindex5y": 31,
        "i10index": 53,
        "i10index5y": 52,
        "interests": [
            "Security",
            "Programming languages",
            "Privacy",
            "Performance"
        ],
        "npubs": 158
    },
    "Ben Taylor": {
        "citedby": {
            "2017-11-24": 247
        },
        "email": "@lancaster.ac.uk",
        "hindex": 8,
        "hindex5y": 8,
        "i10index": 7,
        "i10index5y": 7,
        "interests": [
            "Spatiotemporal statistical methods",
            "log-Gaussian Cox processes",
            "spatial survival analysis",
            "computational statistics",
            "filtering m"
        ],
        "npubs": 41
    },
    "Benjamin Greschbach": "",
    "Benno Stei": "",
    "Bin Liu": {
        "citedby": {
            "2017-03-08": 8,
            "2017-03-09": 8
        },
        "email": "@cmu.edu",
        "hindex": 1,
        "hindex5y": 1,
        "i10index": 0,
        "i10index5y": 0,
        "interests": [
            "Natural Language Processing",
            "Spoken Language Understanding",
            "Deep Learning",
            "Machine Learning"
        ],
        "npubs": 4
    },
    "Binyu Zang": "",
    "Bo Li": {
        "citedby": {
            "2018-01-08": 9
        },
        "email": "@uga.edu",
        "hindex": 2,
        "hindex5y": 2,
        "i10index": 0,
        "i10index5y": 0,
        "interests": [
            "Web Security",
            "Network Security",
            "Machine Learning",
            "Data Mining"
        ],
        "npubs": 4
    },
    "Brendan Saltaformaggio": {
        "citedby": {
            "2017-03-08": 86,
            "2017-03-09": 86
        },
        "email": "@cs.purdue.edu",
        "hindex": 5,
        "hindex5y": 5,
        "i10index": 2,
        "i10index5y": 2,
        "interests": [
            "Cybersecurity",
            "Digital Forensics",
            "Malware Analysis"
        ],
        "npubs": 17
    },
    "Bum Jun Kwon": {
        "citedby": {
            "2017-03-05": 16,
            "2017-03-09": 16
        },
        "email": "@umd.edu",
        "hindex": 1,
        "hindex5y": 1,
        "i10index": 1,
        "i10index5y": 1,
        "interests": [
            "Security",
            "Big Data",
            "Machine Learning"
        ],
        "npubs": 3
    },
    "Byoungyoung Lee": {
        "citedby": {
            "2017-03-07": 188,
            "2017-03-09": 188
        },
        "email": "@purdue.edu",
        "hindex": 9,
        "hindex5y": 9,
        "i10index": 8,
        "i10index5y": 7,
        "interests": [
            "Information Security",
            "System Security"
        ],
        "npubs": 16
    },
    "Calton Pu": {
        "citedby": {
            "2017-03-08": 16011,
            "2017-03-09": 16011
        },
        "email": "@cc.gatech.edu",
        "hindex": 58,
        "hindex5y": 34,
        "i10index": 237,
        "i10index5y": 109,
        "interests": [
            "Service Computing",
            "Cloud Computing",
            "Big Data",
            "Data Management",
            "Information Security"
        ],
        "npubs": 644
    },
    "Carlo Alberto Boano": {
        "citedby": {
            "2017-03-07": 1058,
            "2017-03-09": 1058
        },
        "email": "@tugraz.at",
        "hindex": 17,
        "hindex5y": 16,
        "i10index": 19,
        "i10index5y": 19,
        "interests": [
            "Wireless Sensor Networks",
            "Cyber-Physical Systems",
            "Internet of Things"
        ],
        "npubs": 50
    },
    "Carmela Troncoso": {
        "citedby": {
            "2017-03-07": 1276,
            "2017-03-09": 1279
        },
        "email": "@imdea.org",
        "hindex": 18,
        "hindex5y": 16,
        "i10index": 25,
        "i10index5y": 19,
        "interests": [
            "privacy",
            "security"
        ],
        "npubs": 46
    },
    "Cedric Gilbert": "",
    "Chad Spensky": {
        "citedby": {
            "2017-03-07": 20,
            "2017-03-09": 20
        },
        "email": "@cs.ucsb.edu",
        "hindex": 2,
        "hindex5y": 2,
        "i10index": 1,
        "i10index5y": 1,
        "interests": [
            "Computer Security"
        ],
        "npubs": 13
    },
    "Changhoon Yoon": {
        "citedby": {
            "2017-03-05": 15,
            "2017-03-09": 15
        },
        "email": "@kaist.ac.kr",
        "hindex": 2,
        "hindex5y": 2,
        "i10index": 1,
        "i10index5y": 1,
        "interests": [
            "Network security",
            "Software-defined network security",
            "Network function virtualization"
        ],
        "npubs": 5
    },
    "Chanhee Lee": "",
    "Charalampos Papamanthou": {
        "affiliation": "University of Maryland",
        "citedby": {
            "2017-03-07": 2513,
            "2017-03-09": 2513
        },
        "email": "@umd.edu",
        "hindex": 19,
        "hindex5y": 19,
        "i10index": 31,
        "i10index5y": 26,
        "interests": [
            "Security and Cryptography"
        ],
        "npubs": 69
    },
    "Chen Qian": {
        "citedby": {
            "2017-03-08": 704,
            "2017-03-09": 705
        },
        "email": "@ucsc.edu",
        "hindex": 14,
        "hindex5y": 14,
        "i10index": 18,
        "i10index5y": 17,
        "interests": [
            "Distributed Systems and Networking",
            "Security and Privacy",
            "Internet of Things",
            "Cloud Computing",
            "Software Defined Networking"
        ],
        "npubs": 76
    },
    "Chris Ouwehand": "",
    "Christian Rossow": {
        "citedby": {
            "2017-03-07": 1030,
            "2017-03-09": 1031
        },
        "email": "@mmci.uni-saarland.de",
        "hindex": 18,
        "hindex5y": 18,
        "i10index": 22,
        "i10index5y": 22,
        "interests": [
            "Network and System Security"
        ],
        "npubs": 54
    },
    "Christina Poepper": {
        "affiliation": "New York University Abu Dhabi ",
        "citedby": {
            "2017-03-07": 1104,
            "2017-03-09": 1104
        },
        "email": "@nyu.edu",
        "hindex": 10,
        "hindex5y": 9,
        "i10index": 10,
        "i10index5y": 9,
        "interests": [
            "Wireless Security",
            "Information Security"
        ],
        "npubs": 26
    },
    "Christo Wilson": {
        "citedby": {
            "2017-03-07": 3385,
            "2017-03-09": 3386
        },
        "email": "@ccs.neu.edu",
        "hindex": 22,
        "hindex5y": 22,
        "i10index": 28,
        "i10index5y": 26,
        "interests": [
            "Algorithm Auditing",
            "Security",
            "Privacy",
            "Online Social Networks"
        ],
        "npubs": 55
    },
    "Christopher Kruegel": {
        "citedby": {
            "2017-03-07": 21958,
            "2017-03-09": 21959
        },
        "email": "@cs.ucsb.edu",
        "hindex": 77,
        "hindex5y": 65,
        "i10index": 173,
        "i10index5y": 162,
        "interests": [
            "Computer Security",
            "Security"
        ],
        "npubs": 322
    },
    "Christopher Liebchen": {
        "citedby": {
            "2017-10-26": 773
        },
        "email": "@trust.tu-darmstadt.de",
        "hindex": 9,
        "hindex5y": 9,
        "i10index": 9,
        "i10index5y": 9,
        "interests": [
            "IT Security"
        ],
        "npubs": 23
    },
    "Christopher Salls": {
        "citedby": {
            "2017-03-08": 19,
            "2017-03-09": 20
        },
        "email": "@cs.ucsb.edu",
        "hindex": 2,
        "hindex5y": 2,
        "i10index": 1,
        "i10index5y": 1,
        "interests": [
            "Computer Security",
            "Binary Analysis"
        ],
        "npubs": 2
    },
    "Christopher W. Fletcher": {
        "citedby": {
            "2017-03-08": 857,
            "2017-03-09": 857
        },
        "email": "@mit.edu",
        "hindex": 15,
        "hindex5y": 15,
        "i10index": 17,
        "i10index5y": 17,
        "interests": [
            "Systems",
            "Architecture",
            "Security"
        ],
        "npubs": 28
    },
    "Chuangang Ren": {
        "citedby": {
            "2017-03-05": 327
        },
        "email": "@cse.psu.edu",
        "hindex": 8,
        "hindex5y": 8,
        "i10index": 8,
        "i10index5y": 8,
        "interests": [
            "System security",
            "mobile security",
            "data center",
            "power management"
        ],
        "npubs": 10
    },
    "Chunyi Peng": {
        "affiliation": "The Ohio State University",
        "citedby": {
            "2017-03-07": 2481,
            "2017-03-09": 2483
        },
        "email": "@purdue.edu",
        "hindex": 18,
        "hindex5y": 18,
        "i10index": 24,
        "i10index5y": 23,
        "interests": [
            "wireless networking",
            "mobile systems",
            "cloud computing"
        ],
        "npubs": 78
    },
    "Claude Castelluccia": {
        "citedby": {
            "2017-03-05": 8843,
            "2017-03-09": 8850
        },
        "email": "@inria.fr",
        "hindex": 42,
        "hindex5y": 31,
        "i10index": 80,
        "i10index5y": 51,
        "interests": [
            "Security",
            "Privacy"
        ],
        "npubs": 177
    },
    "Claude Fachkha": {
        "citedby": {
            "2018-01-08": 195
        },
        "email": "@ud.ac.ae",
        "hindex": 6,
        "hindex5y": 6,
        "i10index": 6,
        "i10index5y": 6,
        "interests": [
            "Cyber Security"
        ],
        "npubs": 12
    },
    "Clémentine Maurice": {
        "citedby": {
            "2017-03-07": 202,
            "2017-03-09": 202
        },
        "email": "@iaik.tugraz.at",
        "hindex": 7,
        "hindex5y": 7,
        "i10index": 7,
        "i10index5y": 7,
        "interests": [
            "System Security",
            "Side-Channel Attacks",
            "Device Fingerprinting",
            "Reverse Engineering"
        ],
        "npubs": 15
    },
    "Cristiano Giuffrida": {
        "citedby": {
            "2017-03-07": 631,
            "2017-03-09": 631
        },
        "email": "@cs.vu.nl",
        "hindex": 13,
        "hindex5y": 13,
        "i10index": 15,
        "i10index5y": 15,
        "interests": [
            "Computer Security",
            "Software Reliability",
            "Operating Systems"
        ],
        "npubs": 65
    },
    "Dana Dachman-Soled": {
        "affiliation": "University of Maryland",
        "citedby": {
            "2017-03-07": 647,
            "2017-03-09": 647
        },
        "email": "@ece.umd.edu",
        "hindex": 14,
        "hindex5y": 14,
        "i10index": 18,
        "i10index5y": 18,
        "interests": [
            "Cryptography",
            "Security",
            "Computational Complexity"
        ],
        "npubs": 51
    },
    "Daniel Gruss": {
        "citedby": {
            "2017-03-08": 164,
            "2017-03-09": 164
        },
        "email": "@iaik.tugraz.at",
        "hindex": 7,
        "hindex5y": 7,
        "i10index": 6,
        "i10index5y": 6,
        "interests": [
            "Rowhammer",
            "Cache Attacks",
            "Side-Channel Attacks",
            "Reverse Engineering"
        ],
        "npubs": 9
    },
    "Daniel S. Roche": {
        "citedby": {
            "2017-03-07": 154,
            "2017-03-09": 154
        },
        "email": "@usna.edu",
        "hindex": 8,
        "hindex5y": 7,
        "i10index": 5,
        "i10index5y": 4,
        "interests": [
            "Algorithms",
            "Computer Algebra",
            "Computer Security",
            "Privacy"
        ],
        "npubs": 28
    },
    "Dat Le Tien": "",
    "David Adrian": {
        "citedby": {
            "2017-03-07": 393,
            "2017-03-09": 393
        },
        "email": "@umich.edu",
        "hindex": 6,
        "hindex5y": 6,
        "i10index": 6,
        "i10index5y": 6,
        "interests": [
            "Computer security",
            "Computer networks"
        ],
        "npubs": 9
    },
    "David Barrera": {
        "affiliation": "ETH Zurich",
        "citedby": {
            "2018-01-08": 890
        },
        "email": "@polymtl.ca",
        "hindex": 12,
        "hindex5y": 11,
        "i10index": 13,
        "i10index5y": 12,
        "interests": [
            "IoT",
            "operating systems",
            "network security and privacy"
        ],
        "npubs": 30
    },
    "David Bigelow": "",
    "David Choffnes": {
        "citedby": {
            "2017-03-05": 2451,
            "2017-03-09": 2453
        },
        "email": "@ccs.neu.edu",
        "hindex": 22,
        "hindex5y": 20,
        "i10index": 31,
        "i10index5y": 28,
        "interests": [
            "Networking",
            "Distributed Systems",
            "Privacy",
            "Mobile",
            "Security"
        ],
        "npubs": 84
    },
    "David Evans": {
        "affiliation": "University of Virginia",
        "citedby": {
            "2017-03-07": 8651,
            "2017-03-09": 8652
        },
        "email": "@cs.virginia.edu",
        "hindex": 37,
        "hindex5y": 30,
        "i10index": 64,
        "i10index5y": 48,
        "interests": [
            "Computer Security",
            "Applied Cryptography",
            "Program Analysis",
            "Privacy"
        ],
        "npubs": 110
    },
    "David Gens": "",
    "David Pfaff": "",
    "Davide Balzarotti": {
        "affiliation": "EURECOM",
        "citedby": {
            "2017-03-07": 3673,
            "2017-03-09": 3673
        },
        "email": "@eurecom.fr",
        "hindex": 31,
        "hindex5y": 28,
        "i10index": 52,
        "i10index5y": 47,
        "interests": [
            "Computer Security"
        ],
        "npubs": 96
    },
    "Dawu Gu": "",
    "Dingyi Fang": "",
    "Domenic J. Forte": {
        "affiliation": "University of Florida",
        "citedby": {
            "2017-03-07": 481,
            "2017-03-09": 481
        },
        "email": "@ece.ufl.edu",
        "hindex": 14,
        "hindex5y": 14,
        "i10index": 17,
        "i10index5y": 17,
        "interests": [],
        "npubs": 104
    },
    "Donghyun Kwon": {
        "citedby": {
            "2017-03-07": 84,
            "2017-03-09": 84
        },
        "email": "@sor.snu.ac.kr",
        "hindex": 3,
        "hindex5y": 3,
        "i10index": 3,
        "i10index5y": 3,
        "interests": [
            "Security",
            "Mobile Computing"
        ],
        "npubs": 8
    },
    "Dongsu Han": {
        "citedby": {
            "2017-03-08": 1190,
            "2017-03-09": 1192
        },
        "email": "@kaist.ac.kr",
        "hindex": 16,
        "hindex5y": 16,
        "i10index": 23,
        "i10index5y": 23,
        "interests": [
            "Computer Systems",
            "Cloud Computing",
            "Networking",
            "Distributed Systems",
            "Network Security"
        ],
        "npubs": 55
    },
    "Dongyan Xu": {
        "affiliation": "Purdue University",
        "citedby": {
            "2017-03-08": 7191,
            "2017-03-09": 7191
        },
        "email": "@cs.purdue.edu",
        "hindex": 42,
        "hindex5y": 29,
        "i10index": 87,
        "i10index5y": 62,
        "interests": [
            "Computer Systems Security",
            "Cloud Computing",
            "Virtualization Technologies",
            "Streaming Media Distribution"
        ],
        "npubs": 205
    },
    "Drew Springall": {
        "citedby": {
            "2017-03-05": 185
        },
        "email": "@umich.edu",
        "hindex": 2,
        "hindex5y": 2,
        "i10index": 2,
        "i10index5y": 2,
        "interests": [],
        "npubs": 5
    },
    "Earlence Fernandes": {
        "citedby": {
            "2017-03-08": 306,
            "2017-03-09": 306
        },
        "email": "@umich.edu",
        "hindex": 7,
        "hindex5y": 7,
        "i10index": 6,
        "i10index5y": 6,
        "interests": [
            "Computer Systems",
            "Computer Security",
            "Privacy"
        ],
        "npubs": 26
    },
    "Edward Suh": {
        "affiliation": "Cornell University",
        "citedby": {
            "2017-03-07": 6401,
            "2017-03-09": 6402
        },
        "email": "@csl.cornell.edu",
        "hindex": 27,
        "hindex5y": 25,
        "i10index": 45,
        "i10index5y": 35,
        "interests": [
            "Computer Architecture",
            "Security"
        ],
        "npubs": 105
    },
    "Elaine Shi": {
        "citedby": {
            "2017-03-08": 9555,
            "2017-03-09": 9559
        },
        "email": "",
        "hindex": 42,
        "hindex5y": 42,
        "i10index": 81,
        "i10index5y": 80,
        "interests": [
            "Security",
            "Privacy",
            "Applied Cryptography"
        ],
        "npubs": 154
    },
    "Elias Athanasopoulos": {
        "citedby": {
            "2017-03-07": 1027,
            "2017-03-09": 1027
        },
        "email": "@cs.ucy.ac.cy",
        "hindex": 17,
        "hindex5y": 15,
        "i10index": 25,
        "i10index5y": 23,
        "interests": [
            "Computer Security"
        ],
        "npubs": 71
    },
    "Elias Bou-Harb": {
        "citedby": {
            "2018-01-08": 315
        },
        "email": "@fau.edu",
        "hindex": 10,
        "hindex5y": 10,
        "i10index": 10,
        "i10index5y": 10,
        "interests": [
            "Operational Cyber Security",
            "Critical Infrastructure Security",
            "Data Analytics",
            "Internet Measurement"
        ],
        "npubs": 47
    },
    "Elie Bursztein": {
        "citedby": {
            "2017-03-05": 1543
        },
        "email": "@google.com",
        "hindex": 20,
        "hindex5y": 18,
        "i10index": 26,
        "i10index5y": 25,
        "interests": [
            "Security",
            "Web",
            "Machine Learning",
            "HCI",
            "Data mining"
        ],
        "npubs": 62
    },
    "Emiliano De Cristofaro": {
        "affiliation": "University College London",
        "citedby": {
            "2017-03-05": 1678,
            "2017-03-09": 1683
        },
        "email": "@ucl.ac.uk",
        "hindex": 23,
        "hindex5y": 22,
        "i10index": 38,
        "i10index5y": 36,
        "interests": [
            "Privacy",
            "Applied Cryptography",
            "Security",
            "Internet Measurement"
        ],
        "npubs": 84
    },
    "Engin Kirda": {
        "affiliation": "Northeastern University",
        "citedby": {
            "2017-03-05": 13745,
            "2017-03-09": 13762
        },
        "email": "@ccs.neu.edu",
        "hindex": 56,
        "hindex5y": 50,
        "i10index": 109,
        "i10index5y": 92,
        "interests": [
            "Systems Security / Web Security"
        ],
        "npubs": 249
    },
    "Enrico Mariconti": {
        "citedby": {
            "2017-03-05": 2,
            "2017-03-09": 2
        },
        "email": "@ucl.ac.uk",
        "hindex": 1,
        "hindex5y": 1,
        "i10index": 0,
        "i10index5y": 0,
        "interests": [
            "Network Security",
            "Malware",
            "Social Network",
            "Statistics"
        ],
        "npubs": 9
    },
    "Eric Gustafson": "",
    "Erik Bosman": {
        "citedby": {
            "2017-03-08": 139,
            "2017-03-09": 139
        },
        "email": "@few.vu.nl",
        "hindex": 4,
        "hindex5y": 4,
        "i10index": 3,
        "i10index5y": 3,
        "interests": [],
        "npubs": 5
    },
    "Erik Wijmans": "",
    "Erman Ayday": {
        "affiliation": "Bilkent University",
        "citedby": {
            "2017-03-07": 784,
            "2017-03-09": 784
        },
        "email": "@cs.bilkent.edu.tr",
        "hindex": 15,
        "hindex5y": 14,
        "i10index": 23,
        "i10index5y": 22,
        "interests": [
            "Privacy",
            "Data Security",
            "Applied Cryptography",
            "Trust and Reputation Management"
        ],
        "npubs": 69
    },
    "Ethan Heilman": {
        "citedby": {
            "2017-03-05": 129,
            "2017-03-09": 129
        },
        "email": "@bu.edu",
        "hindex": 6,
        "hindex5y": 6,
        "i10index": 5,
        "i10index5y": 5,
        "interests": [
            "Cryptography",
            "Computer Security",
            "RPKI",
            "Bitcoin"
        ],
        "npubs": 12
    },
    "Farinaz Koushanfar": {
        "affiliation": "UCSD",
        "citedby": {
            "2017-03-05": 14373,
            "2017-03-09": 14390
        },
        "email": "@ucsd.edu",
        "hindex": 39,
        "hindex5y": 35,
        "i10index": 89,
        "i10index5y": 78,
        "interests": [
            "Embedded and cyber-physical systems",
            "security and trust",
            "adaptive computing",
            "machine learning",
            "synthesis and customization"
        ],
        "npubs": 231
    },
    "Fatma Deniz": {
        "citedby": {
            "2017-03-07": 38,
            "2017-03-09": 38
        },
        "email": "@berkeley.edu",
        "hindex": 3,
        "hindex5y": 3,
        "i10index": 1,
        "i10index5y": 1,
        "interests": [],
        "npubs": 9
    },
    "Ferdinand Brasser": "",
    "Florian Shaub": {
        "citedby": {
            "2017-03-07": 1012,
            "2017-03-09": 1012
        },
        "email": "@umich.edu",
        "hindex": 18,
        "hindex5y": 17,
        "i10index": 31,
        "i10index5y": 30,
        "interests": [
            "privacy",
            "human-computer interaction",
            "ubiquitous computing",
            "security"
        ],
        "npubs": 80
    },
    "Foteini Baldimtsi": {
        "citedby": {
            "2017-03-05": 194,
            "2017-03-09": 194
        },
        "email": "@gmu.edu",
        "hindex": 8,
        "hindex5y": 8,
        "i10index": 7,
        "i10index5y": 5,
        "interests": [
            "Cryptography",
            "Security",
            "Privacy",
            "Blockchains"
        ],
        "npubs": 20
    },
    "Gail-Joon Ahn": {
        "citedby": {
            "2017-03-05": 7672,
            "2017-03-09": 7685
        },
        "email": "@asu.edu",
        "hindex": 43,
        "hindex5y": 34,
        "i10index": 110,
        "i10index5y": 82,
        "interests": [
            "Security and Privacy"
        ],
        "npubs": 306
    },
    "Ghada Dessouky": {
        "citedby": {
            "2017-03-05": 17
        },
        "email": "@trust.tu-darmstadt.de",
        "hindex": 2,
        "hindex5y": 2,
        "i10index": 1,
        "i10index5y": 1,
        "interests": [
            "Secure computation",
            "Hardware security",
            "Reconfigurable and FPGA-based computing",
            "Embedded Systems"
        ],
        "npubs": 12
    },
    "Gianluca Stringhini": {
        "citedby": {
            "2017-03-05": 1123,
            "2017-03-09": 1125
        },
        "email": "@cs.ucl.ac.uk",
        "hindex": 14,
        "hindex5y": 14,
        "i10index": 15,
        "i10index5y": 15,
        "interests": [
            "System Security",
            "Web Security",
            "Malware",
            "Social Networks",
            "Cybercrime"
        ],
        "npubs": 52
    },
    "Giorgi Maisuradze": "",
    "Giovanni Vigna": {
        "citedby": {
            "2017-03-07": 19119,
            "2017-03-09": 19120
        },
        "email": "@cs.ucsb.edu",
        "hindex": 66,
        "hindex5y": 53,
        "i10index": 157,
        "i10index5y": 128,
        "interests": [
            "Computer Security"
        ],
        "npubs": 291
    },
    "Giulio Malavolta": "",
    "Gordon Ross": {
        "citedby": {
            "2017-03-07": 341,
            "2017-03-09": 341
        },
        "email": "@ucl.ac.uk",
        "hindex": 7,
        "hindex5y": 7,
        "i10index": 7,
        "i10index5y": 6,
        "interests": [
            "Statistics"
        ],
        "npubs": 14
    },
    "Gregory J. Duck": "",
    "Guixin Ye": "",
    "Guofei Gu": {
        "affiliation": "Texas A&M University",
        "citedby": {
            "2017-03-07": 7071,
            "2017-03-09": 7072
        },
        "email": "@cse.tamu.edu",
        "hindex": 35,
        "hindex5y": 33,
        "i10index": 65,
        "i10index5y": 60,
        "interests": [
            "Computer and network security"
        ],
        "npubs": 123
    },
    "Guohao Lan": {
        "citedby": {
            "2017-03-05": 7,
            "2017-03-09": 7
        },
        "email": "@cse.unsw.edu.au",
        "hindex": 2,
        "hindex5y": 2,
        "i10index": 0,
        "i10index5y": 0,
        "interests": [
            "Wearable Computing",
            "Internet of Things",
            "Energy Harvesting",
            "Pervasive Computing"
        ],
        "npubs": 5
    },
    "Guolei Yang": {
        "citedby": {
            "2018-01-08": 19
        },
        "email": "@iastate.edu",
        "hindex": 3,
        "hindex5y": 2,
        "i10index": 1,
        "i10index5y": 1,
        "interests": [],
        "npubs": 9
    },
    "Haibo Chen": {
        "citedby": {
            "2017-03-05": 2395,
            "2017-03-09": 2396
        },
        "email": "@sjtu.edu.cn",
        "hindex": 25,
        "hindex5y": 23,
        "i10index": 48,
        "i10index5y": 48,
        "interests": [
            "Operating Systems",
            "Virtualization",
            "System Security"
        ],
        "npubs": 106
    },
    "Hamed Okhravi": {
        "citedby": {
            "2017-03-08": 643,
            "2017-03-09": 643
        },
        "email": "@mit.edu",
        "hindex": 14,
        "hindex5y": 14,
        "i10index": 18,
        "i10index5y": 17,
        "interests": [
            "Systems security"
        ],
        "npubs": 41
    },
    "Haya Shulman": {
        "citedby": {
            "2017-03-07": 381,
            "2017-03-09": 381
        },
        "email": "@sit.fraunhofer.de",
        "hindex": 11,
        "hindex5y": 10,
        "i10index": 15,
        "i10index5y": 13,
        "interests": [
            "Network and computer security"
        ],
        "npubs": 55
    },
    "Hayoon Yi": "",
    "Heng Yin": {
        "citedby": {
            "2017-03-07": 3982,
            "2017-03-09": 3983
        },
        "email": "@cs.ucr.edu",
        "hindex": 24,
        "hindex5y": 22,
        "i10index": 30,
        "i10index5y": 29,
        "interests": [
            "Computer Security"
        ],
        "npubs": 68
    },
    "Herbert Bos": {
        "citedby": {
            "2017-03-07": 7652,
            "2017-03-09": 7652
        },
        "email": "@cs.vu.nl",
        "hindex": 30,
        "hindex5y": 27,
        "i10index": 65,
        "i10index5y": 43,
        "interests": [
            "operating systems",
            "security"
        ],
        "npubs": 238
    },
    "Hongda Li": {
        "citedby": {
            "2018-01-08": 30
        },
        "email": "@clemson.edu",
        "hindex": 2,
        "hindex5y": 2,
        "i10index": 2,
        "i10index5y": 2,
        "interests": [
            "Security",
            "Privacy",
            "Access Control",
            "Software-Defined Networking",
            "Network Function Virtualization"
        ],
        "npubs": 6
    },
    "Hongxin Hu": {
        "citedby": {
            "2017-03-07": 2590,
            "2017-03-09": 2590
        },
        "email": "@clemson.edu",
        "hindex": 25,
        "hindex5y": 24,
        "i10index": 46,
        "i10index5y": 46,
        "interests": [
            "Security",
            "Privacy",
            "Access Control",
            "Software-Defined Networking",
            "Social Networks"
        ],
        "npubs": 100
    },
    "Hovav Shacham": {
        "citedby": {
            "2017-03-08": 18167,
            "2017-03-09": 18175
        },
        "email": "@cs.ucsd.edu",
        "hindex": 40,
        "hindex5y": 35,
        "i10index": 54,
        "i10index5y": 50,
        "interests": [
            "Cryptography",
            "Computer Security"
        ],
        "npubs": 93
    },
    "Hui Liu": {
        "citedby": {
            "2017-03-07": 10833,
            "2017-03-09": 10831
        },
        "email": "@sjtu.edu.cn",
        "hindex": 50,
        "hindex5y": 28,
        "i10index": 109,
        "i10index5y": 65,
        "interests": [
            "wireless communications"
        ],
        "npubs": 227
    },
    "I Luk Kim": {
        "citedby": {
            "2017-03-08": 7,
            "2017-03-09": 7
        },
        "email": "@purdue.edu",
        "hindex": 1,
        "hindex5y": 1,
        "i10index": 0,
        "i10index5y": 0,
        "interests": [],
        "npubs": 4
    },
    "Ian Miers": {
        "citedby": {
            "2017-03-05": 572,
            "2017-03-09": 573
        },
        "email": "@jhu.edu",
        "hindex": 5,
        "hindex5y": 5,
        "i10index": 4,
        "i10index5y": 4,
        "interests": [
            "Cryptography",
            "Computer Security",
            "Privacy"
        ],
        "npubs": 16
    },
    "Insik Shin": {
        "citedby": {
            "2017-03-07": 2418,
            "2017-03-09": 2425
        },
        "email": "@cs.kaist.ac.kr",
        "hindex": 23,
        "hindex5y": 17,
        "i10index": 43,
        "i10index5y": 33,
        "interests": [
            "Real-time systems",
            "embedded systems",
            "mobile computing"
        ],
        "npubs": 178
    },
    "Isil Dillig": {
        "citedby": {
            "2017-03-05": 979,
            "2017-03-09": 984
        },
        "email": "@cs.utexas.edu",
        "hindex": 16,
        "hindex5y": 15,
        "i10index": 20,
        "i10index5y": 19,
        "interests": [
            "Programming languages",
            "formal methods",
            "software engineering",
            "security"
        ],
        "npubs": 47
    },
    "Ittay Eyal": {
        "affiliation": "Cornell University",
        "citedby": {
            "2017-03-07": 501,
            "2017-03-09": 501
        },
        "email": "@technion.ac.il",
        "hindex": 8,
        "hindex5y": 8,
        "i10index": 8,
        "i10index5y": 7,
        "interests": [
            "Distributed systems security and scalability",
            "Cryptocurrency protocols",
            "distributed storage"
        ],
        "npubs": 25
    },
    "Ivan Martinovic": {
        "affiliation": "Oxford University",
        "citedby": {
            "2017-03-05": 1335,
            "2017-03-09": 1337
        },
        "email": "@cs.ox.ac.uk",
        "hindex": 20,
        "hindex5y": 16,
        "i10index": 31,
        "i10index5y": 24,
        "interests": [
            "Wireless Security",
            "Computer Security",
            "Computer Networks"
        ],
        "npubs": 150
    },
    "J. Alex Halderman": {
        "citedby": {
            "2017-03-05": 5146,
            "2017-03-09": 5154
        },
        "email": "@eecs.umich.edu",
        "hindex": 31,
        "hindex5y": 25,
        "i10index": 45,
        "i10index5y": 40,
        "interests": [
            "Security",
            "Computer security",
            "Privacy",
            "Voting",
            "Anticensorship"
        ],
        "npubs": 67
    },
    "Jaebaek Seo": "",
    "Jaeyeon Jung": "",
    "Jason A. Donenfeld": "",
    "Jesper Buus Nielsen": {
        "citedby": {
            "2017-03-05": 4188
        },
        "email": "@cs.au.dk",
        "hindex": 29,
        "hindex5y": 24,
        "i10index": 55,
        "i10index5y": 48,
        "interests": [
            "Cryptography"
        ],
        "npubs": 85
    },
    "Jian Chen": "",
    "Jienan Liu": {
        "citedby": {
            "2018-01-08": 0
        },
        "email": "@cs.uga.edu",
        "hindex": 0,
        "hindex5y": 0,
        "i10index": 0,
        "i10index5y": 0,
        "interests": [],
        "npubs": 1
    },
    "Jinming Li": "",
    "Joan Feigenbaum": {
        "citedby": {
            "2017-03-07": 12642,
            "2017-03-09": 12645
        },
        "email": "@yale.edu",
        "hindex": 47,
        "hindex5y": 26,
        "i10index": 100,
        "i10index5y": 51,
        "interests": [
            "Security",
            "Privacy",
            "Complexity Theory",
            "Massive Data Sets",
            "Crytography"
        ],
        "npubs": 248
    },
    "Joel Reidenberg": {
        "citedby": {
            "2017-03-07": 3128,
            "2017-03-09": 3128
        },
        "email": "@law.fordham.edu",
        "hindex": 19,
        "hindex5y": 16,
        "i10index": 29,
        "i10index5y": 20,
        "interests": [
            "internet law",
            "privacy",
            "information technology policy"
        ],
        "npubs": 90
    },
    "Johanna Amann": "",
    "Johannes Kiesel": {
        "citedby": {
            "2017-03-07": 146,
            "2017-03-09": 147
        },
        "email": "@uni-weimar.de",
        "hindex": 3,
        "hindex5y": 3,
        "i10index": 1,
        "i10index5y": 1,
        "interests": [],
        "npubs": 8
    },
    "John Grosen": {
        "citedby": {
            "2017-03-08": 19,
            "2017-03-09": 20
        },
        "email": "@cs.ucsb.edu",
        "hindex": 2,
        "hindex5y": 2,
        "i10index": 1,
        "i10index5y": 1,
        "interests": [
            "Computer Security"
        ],
        "npubs": 2
    },
    "Jonathan McCune": {
        "affiliation": "Google",
        "citedby": {
            "2017-03-07": 3589,
            "2017-03-09": 3592
        },
        "email": "@google.com",
        "hindex": 28,
        "hindex5y": 25,
        "i10index": 37,
        "i10index5y": 33,
        "interests": [
            "Systems Security"
        ],
        "npubs": 98
    },
    "Joshua Fried": {
        "citedby": {
            "2017-03-05": 17,
            "2017-03-09": 19
        },
        "email": "@cis.upenn.edu",
        "hindex": 3,
        "hindex5y": 3,
        "i10index": 0,
        "i10index5y": 0,
        "interests": [
            "Cryptography",
            "Cybersecurity",
            "Systems",
            "Networks",
            "Computer Science"
        ],
        "npubs": 5
    },
    "Juan Caballero": {
        "citedby": {
            "2017-03-08": 2375,
            "2017-03-09": 2375
        },
        "email": "@imdea.org",
        "hindex": 20,
        "hindex5y": 18,
        "i10index": 26,
        "i10index5y": 24,
        "interests": [
            "Computer Security",
            "Security",
            "Program Analysis"
        ],
        "npubs": 51
    },
    "Juan Deng": "",
    "Juanru Li": {
        "citedby": {
            "2017-03-05": 4441
        },
        "email": "@sjtu.edu.cn",
        "hindex": 30,
        "hindex5y": 25,
        "i10index": 124,
        "i10index5y": 93,
        "interests": [
            "Computer Security"
        ],
        "npubs": 433
    },
    "Jun Sakuma": {
        "citedby": {
            "2018-01-08": 832
        },
        "email": "@cs.tsukuba.ac.jp",
        "hindex": 15,
        "hindex5y": 10,
        "i10index": 23,
        "i10index5y": 11,
        "interests": [
            "Data Privacy",
            "Machine Learning",
            "Data Mining"
        ],
        "npubs": 77
    },
    "Kangjie Lu": {
        "citedby": {
            "2017-03-08": 220,
            "2017-03-09": 220
        },
        "email": "@gatech.edu",
        "hindex": 8,
        "hindex5y": 8,
        "i10index": 7,
        "i10index5y": 7,
        "interests": [
            "System and Software Security"
        ],
        "npubs": 16
    },
    "Kartik Nayak": {
        "citedby": {
            "2017-03-08": 179,
            "2017-03-09": 180
        },
        "email": "@cs.umd.edu",
        "hindex": 5,
        "hindex5y": 5,
        "i10index": 5,
        "i10index5y": 5,
        "interests": [
            "Security",
            "Applied Cryptography"
        ],
        "npubs": 13
    },
    "Kaveh Razavi": {
        "citedby": {
            "2017-03-08": 113,
            "2017-03-09": 115
        },
        "email": "@cs.vu.nl",
        "hindex": 7,
        "hindex5y": 7,
        "i10index": 4,
        "i10index5y": 4,
        "interests": [
            "Systems Security",
            "Computer Systems"
        ],
        "npubs": 13
    },
    "Kay Römer": {
        "citedby": {
            "2017-03-07": 7813,
            "2017-03-09": 7814
        },
        "email": "@tugraz.at",
        "hindex": 39,
        "hindex5y": 29,
        "i10index": 76,
        "i10index5y": 63,
        "interests": [
            "Sensor Networks",
            "Cyber-Physical Systems",
            "Internet of Things",
            "Pervasive Computing"
        ],
        "npubs": 222
    },
    "Kebin Liu": "",
    "Kevin Butler": {
        "affiliation": "University of Florida",
        "citedby": {
            "2017-03-07": 1412,
            "2017-03-09": 1412
        },
        "email": "@ufl.edu",
        "hindex": 20,
        "hindex5y": 18,
        "i10index": 34,
        "i10index5y": 29,
        "interests": [
            "Computer Security",
            "Networks",
            "Systems"
        ],
        "npubs": 90
    },
    "Kristen Dorey": "",
    "Kuang-Ching Wang": {
        "citedby": {
            "2017-03-05": 1417,
            "2017-03-09": 959
        },
        "email": "@clemson.edu",
        "hindex": 16,
        "hindex5y": 12,
        "i10index": 24,
        "i10index5y": 14,
        "interests": [],
        "npubs": 88
    },
    "Kwang In Kim": {
        "citedby": {
            "2017-03-05": 4158,
            "2017-03-09": 4102
        },
        "email": "@bath.ac.uk",
        "hindex": 22,
        "hindex5y": 20,
        "i10index": 29,
        "i10index5y": 25,
        "interests": [],
        "npubs": 55
    },
    "Kyu Hyung Lee": {
        "affiliation": "University of Georgia",
        "citedby": {
            "2017-10-27": 391
        },
        "email": "@uga.edu",
        "hindex": 8,
        "hindex5y": 7,
        "i10index": 7,
        "i10index5y": 6,
        "interests": [
            "Cyber Security",
            "Computer Systems",
            "Debugging"
        ],
        "npubs": 19
    },
    "Lan Zhang": "",
    "Laura M. Roberts": "",
    "Leen Alshenibr": "",
    "Lei Shi": "",
    "Lei Yu": "",
    "Lieyong Zou": "",
    "Ling Liu": {
        "citedby": {
            "2017-03-08": 17251,
            "2017-03-09": 17315
        },
        "email": "@cc.gatech.edu",
        "hindex": 57,
        "hindex5y": 39,
        "i10index": 237,
        "i10index5y": 150,
        "interests": [
            "Distributed Computing Systems",
            "Database Systems",
            "Privacy-Security-Trust",
            "Cloud Computing",
            "Big Data Systems",
            "Data Analytics"
        ],
        "npubs": 642
    },
    "Ling Ren": {
        "citedby": {
            "2017-03-08": 650,
            "2017-03-09": 648
        },
        "email": "@mit.edu",
        "hindex": 12,
        "hindex5y": 12,
        "i10index": 15,
        "i10index5y": 15,
        "interests": [
            "Applied Cryptography",
            "Computer Architecture",
            "Computer Security",
            "Parallel Computing"
        ],
        "npubs": 21
    },
    "Lingyu Wang": {
        "citedby": {
            "2017-03-08": 3203,
            "2017-03-09": 3205
        },
        "email": "@ciise.concordia.ca",
        "hindex": 26,
        "hindex5y": 21,
        "i10index": 52,
        "i10index5y": 41,
        "interests": [
            "Security Metrics",
            "Attack Graph",
            "Cloud Security",
            "Privacy"
        ],
        "npubs": 162
    },
    "Long Lu": {
        "affiliation": "Stony Brook University",
        "citedby": {
            "2017-03-07": 859,
            "2017-03-09": 860
        },
        "email": "@cs.stonybrook.edu",
        "hindex": 8,
        "hindex5y": 8,
        "i10index": 8,
        "i10index5y": 8,
        "interests": [
            "Security",
            "Systems",
            "Web",
            "Smartphones"
        ],
        "npubs": 20
    },
    "Lorenzo Cavallaro": {
        "citedby": {
            "2017-03-08": 1609,
            "2017-03-09": 1609
        },
        "email": "@rhul.ac.uk",
        "hindex": 18,
        "hindex5y": 17,
        "i10index": 22,
        "i10index5y": 20,
        "interests": [
            "Systems Security"
        ],
        "npubs": 66
    },
    "Lucas Davi": {
        "affiliation": "University of Duisburg-Essen",
        "citedby": {
            "2017-10-27": 3416
        },
        "email": "@uni-due.de",
        "hindex": 21,
        "hindex5y": 21,
        "i10index": 28,
        "i10index5y": 28,
        "interests": [
            "System Security"
        ],
        "npubs": 53
    },
    "Lucian Cojocar": {
        "citedby": {
            "2018-01-08": 23
        },
        "email": "@vu.nl",
        "hindex": 2,
        "hindex5y": 2,
        "i10index": 1,
        "i10index5y": 1,
        "interests": [
            "Security",
            "Embedded Systems"
        ],
        "npubs": 5
    },
    "Lucky Onwuzurike": {
        "citedby": {
            "2017-03-05": 15,
            "2017-03-09": 15
        },
        "email": "@cs.ucl.ac.uk",
        "hindex": 2,
        "hindex5y": 2,
        "i10index": 1,
        "i10index5y": 1,
        "interests": [
            "Information Security",
            "Online Social Network",
            "Security and Privacy",
            "Network Security",
            "Android Security"
        ],
        "npubs": 5
    },
    "Luis Garcia": {
        "citedby": {
            "2017-03-08": 13,
            "2017-03-09": 13
        },
        "email": "@rutgers.edu",
        "hindex": 2,
        "hindex5y": 2,
        "i10index": 0,
        "i10index5y": 0,
        "interests": [
            "Cyber Security",
            "Cyber-Physical Security",
            "Cyber-Physical Systems",
            "Programmable Logic Controllers",
            "Industrial Control Systems"
        ],
        "npubs": 6
    },
    "Lujo Bauer": {
        "affiliation": "Carnegie Mellon University",
        "citedby": {
            "2017-03-07": 3896,
            "2017-03-09": 3903
        },
        "email": "@cmu.edu",
        "hindex": 34,
        "hindex5y": 27,
        "i10index": 54,
        "i10index5y": 47,
        "interests": [
            "Computer Security",
            "Usable Security"
        ],
        "npubs": 126
    },
    "Lukas Giner": "",
    "Luke Valenta": {
        "citedby": {
            "2017-10-26": 281
        },
        "email": "@seas.upenn.edu",
        "hindex": 6,
        "hindex5y": 6,
        "i10index": 5,
        "i10index5y": 5,
        "interests": [
            "Applied Cryptography",
            "Computer Security"
        ],
        "npubs": 12
    },
    "Mahbub Hassan": {
        "citedby": {
            "2017-03-07": 2161,
            "2017-03-09": 2161
        },
        "email": "@cse.unsw.edu.au",
        "hindex": 22,
        "hindex5y": 16,
        "i10index": 55,
        "i10index5y": 31,
        "interests": [
            "computer networks",
            "mobile communication",
            "wireless communications"
        ],
        "npubs": 214
    },
    "Makan Pourzandi": {
        "citedby": {
            "2017-03-07": 806,
            "2017-03-09": 808
        },
        "email": "@concordia.ca",
        "hindex": 12,
        "hindex5y": 10,
        "i10index": 18,
        "i10index5y": 12,
        "interests": [
            "Security",
            "Cloud computing"
        ],
        "npubs": 97
    },
    "Manos Antonakakis": {
        "affiliation": "Georgia Institute of Technology",
        "citedby": {
            "2017-03-07": 1244,
            "2017-03-09": 1244
        },
        "email": "@gatech.edu",
        "hindex": 14,
        "hindex5y": 14,
        "i10index": 20,
        "i10index5y": 18,
        "interests": [
            "Computer and Network Security"
        ],
        "npubs": 64
    },
    "Manuel Egele": {
        "affiliation": "Boston University",
        "citedby": {
            "2017-03-07": 2755,
            "2017-03-09": 2755
        },
        "email": "@bu.edu",
        "hindex": 21,
        "hindex5y": 20,
        "i10index": 23,
        "i10index5y": 22,
        "interests": [
            "Computer Science",
            "Systems",
            "Security"
        ],
        "npubs": 41
    },
    "Manuel Gomez Rodriguez": {
        "citedby": {
            "2017-03-05": 1891,
            "2017-03-09": 1913
        },
        "email": "@mpi-sws.org",
        "hindex": 16,
        "hindex5y": 16,
        "i10index": 18,
        "i10index5y": 17,
        "interests": [
            "Machine Learning",
            "Networks",
            "Temporal Point Processes",
            "Artificial Intelligence"
        ],
        "npubs": 40
    },
    "Manuel Weber": {
        "citedby": {
            "2017-03-07": 1,
            "2017-03-09": 1
        },
        "email": "@tugraz.at",
        "hindex": 1,
        "hindex5y": 1,
        "i10index": 0,
        "i10index5y": 0,
        "interests": [
            "Internet of Things",
            "Wireless Sensor Networks",
            "InfoSec"
        ],
        "npubs": 1
    },
    "Marc Roeschlin": "",
    "Marcella Hastings": {
        "citedby": {
            "2018-01-08": 16
        },
        "email": "@cis.upenn.edu",
        "hindex": 2,
        "hindex5y": 2,
        "i10index": 1,
        "i10index5y": 1,
        "interests": [
            "computer security",
            "cryptography",
            "applied cryptography"
        ],
        "npubs": 2
    },
    "Marcus Peinado": "",
    "Marie-Therese Walter": "",
    "Markus Dürmuth": {
        "citedby": {
            "2017-03-05": 899,
            "2017-03-09": 901
        },
        "email": "@rub.de",
        "hindex": 15,
        "hindex5y": 13,
        "i10index": 23,
        "i10index5y": 18,
        "interests": [],
        "npubs": 46
    },
    "Marta Kwiatkowska": {
        "citedby": {
            "2017-03-05": 12235,
            "2017-03-09": 12240
        },
        "email": "@comlab.ox.ac.uk",
        "hindex": 55,
        "hindex5y": 38,
        "i10index": 168,
        "i10index5y": 118,
        "interests": [
            "Computer Science",
            "Automated Verification",
            "Probabilistic/Quantitative Model Checking"
        ],
        "npubs": 424
    },
    "Martina Lindorfer": {
        "citedby": {
            "2017-03-05": 413
        },
        "email": "@cs.ucsb.edu",
        "hindex": 10,
        "hindex5y": 10,
        "i10index": 10,
        "i10index5y": 10,
        "interests": [
            "Computer Security",
            "Systems Security",
            "Mobile Security",
            "Security"
        ],
        "npubs": 19
    },
    "Mathias Payer": {
        "citedby": {
            "2017-03-08": 895,
            "2017-03-09": 895
        },
        "email": "@nebelwelt.net",
        "hindex": 14,
        "hindex5y": 13,
        "i10index": 18,
        "i10index5y": 17,
        "interests": [
            "system security",
            "runtime systems",
            "binary translation",
            "virtualization"
        ],
        "npubs": 64
    },
    "Matteo Maffei": {
        "citedby": {
            "2017-03-05": 1468,
            "2017-03-09": 1468
        },
        "email": "@tuwien.ac.at",
        "hindex": 22,
        "hindex5y": 18,
        "i10index": 41,
        "i10index5y": 34,
        "interests": [
            "System Security",
            "Privacy",
            "Cryptographic Protocols",
            "Formal Methods",
            "Program Verification"
        ],
        "npubs": 81
    },
    "Matthew Fredrikson": {
        "affiliation": "Carnegie Mellon University",
        "citedby": {
            "2017-03-07": 837,
            "2017-03-09": 837
        },
        "email": "@cs.cmu.edu",
        "hindex": 13,
        "hindex5y": 13,
        "i10index": 17,
        "i10index5y": 17,
        "interests": [
            "Security and Privacy",
            "Formal Methods"
        ],
        "npubs": 23
    },
    "Maximilian Golla": {
        "citedby": {
            "2018-01-08": 18
        },
        "email": "@rub.de",
        "hindex": 2,
        "hindex5y": 2,
        "i10index": 0,
        "i10index5y": 0,
        "interests": [
            "User Authentication"
        ],
        "npubs": 6
    },
    "Mehmet H. Cintuglu": {
        "citedby": {
            "2017-03-08": 81,
            "2017-03-09": 81
        },
        "email": "@us.abb.com",
        "hindex": 6,
        "hindex5y": 6,
        "i10index": 2,
        "i10index5y": 2,
        "interests": [
            "Smart Grid",
            "Microgrids",
            "Agent Systems",
            "Cyber-Physical Systems"
        ],
        "npubs": 26
    },
    "Micah Sherr": {
        "citedby": {
            "2017-03-07": 1107,
            "2017-03-09": 1111
        },
        "email": "@cs.georgetown.edu",
        "hindex": 22,
        "hindex5y": 17,
        "i10index": 30,
        "i10index5y": 25,
        "interests": [
            "Security",
            "Privacy",
            "Networks"
        ],
        "npubs": 87
    },
    "Michael Backes": {
        "citedby": {
            "2017-03-08": 7296,
            "2017-03-09": 7305
        },
        "email": "@cs.uni-saarland.de",
        "hindex": 51,
        "hindex5y": 31,
        "i10index": 154,
        "i10index5y": 125,
        "interests": [
            "Security",
            "privacy",
            "cryptography"
        ],
        "npubs": 330
    },
    "Michael Bailey": {
        "citedby": {
            "2017-03-07": 3272,
            "2017-03-09": 3273
        },
        "email": "@illinois.edu",
        "hindex": 27,
        "hindex5y": 24,
        "i10index": 42,
        "i10index5y": 38,
        "interests": [
            "Computer Science"
        ],
        "npubs": 70
    },
    "Michael Collins": {
        "citedby": {
            "2017-03-07": 920,
            "2017-03-09": 920
        },
        "email": "@redjack.com",
        "hindex": 12,
        "hindex5y": 9,
        "i10index": 12,
        "i10index5y": 9,
        "interests": [
            "Information Security",
            "Traffic Analysis",
            "Network Security",
            "Operating Systems",
            "Data Mining"
        ],
        "npubs": 22
    },
    "Michael Franz": "",
    "Michael Reiter": {
        "affiliation": "UNC Chapel Hill",
        "citedby": {
            "2017-03-07": 20549,
            "2017-03-09": 20556
        },
        "email": "@cs.unc.edu",
        "hindex": 74,
        "hindex5y": 43,
        "i10index": 176,
        "i10index5y": 132,
        "interests": [
            "Computer Security",
            "Distributed Computing",
            "Networking"
        ],
        "npubs": 318
    },
    "Michael Schapira": {
        "citedby": {
            "2017-03-07": 2130,
            "2017-03-09": 2130
        },
        "email": "@huji.ac.il",
        "hindex": 25,
        "hindex5y": 22,
        "i10index": 37,
        "i10index5y": 33,
        "interests": [
            "Networking",
            "Computer Networks",
            "Algorithmic Game Theory"
        ],
        "npubs": 71
    },
    "Michael Schwarz": {
        "citedby": {
            "2017-03-08": 40,
            "2017-03-09": 40
        },
        "email": "@student.tugraz.at",
        "hindex": 3,
        "hindex5y": 3,
        "i10index": 1,
        "i10index5y": 1,
        "interests": [
            "Security"
        ],
        "npubs": 10
    },
    "Michael Zohner": {
        "citedby": {
            "2017-03-05": 446
        },
        "email": "@ec-spride.de",
        "hindex": 11,
        "hindex5y": 11,
        "i10index": 12,
        "i10index5y": 12,
        "interests": [
            "Secure Computation"
        ],
        "npubs": 22
    },
    "Ming-Wei Shih": {
        "citedby": {
            "2017-03-07": 43,
            "2017-03-09": 43
        },
        "email": "@gatech.edu",
        "hindex": 3,
        "hindex5y": 3,
        "i10index": 1,
        "i10index5y": 1,
        "interests": [
            "Security",
            "System"
        ],
        "npubs": 9
    },
    "Moritz Contag": {
        "affiliation": "Ruhr University Bochum",
        "citedby": {
            "2017-10-02": 102
        },
        "email": "@rub.de",
        "hindex": 2,
        "hindex5y": 2,
        "i10index": 2,
        "i10index5y": 2,
        "interests": [],
        "npubs": 7
    },
    "Mourad Debbabi": {
        "citedby": {
            "2017-03-07": 3674,
            "2017-03-09": 3676
        },
        "email": "@ciise.concordia.ca",
        "hindex": 29,
        "hindex5y": 23,
        "i10index": 95,
        "i10index5y": 59,
        "interests": [
            "Cyber Security and Cyber Forensics"
        ],
        "npubs": 338
    },
    "Muhammad Naveed": {
        "affiliation": "USC",
        "citedby": {
            "2017-03-07": 466,
            "2017-03-09": 466
        },
        "email": "@usc.edu",
        "hindex": 12,
        "hindex5y": 12,
        "i10index": 15,
        "i10index5y": 14,
        "interests": [
            "Cryptography",
            "Security",
            "Privacy"
        ],
        "npubs": 23
    },
    "Mustaque Ahamad": {
        "citedby": {
            "2017-03-08": 5874,
            "2017-03-09": 5874
        },
        "email": "@cc.gatech.edu",
        "hindex": 35,
        "hindex5y": 18,
        "i10index": 98,
        "i10index5y": 30,
        "interests": [],
        "npubs": 206
    },
    "Nadia Heninger": {
        "citedby": {
            "2017-03-05": 1908
        },
        "email": "@cis.upenn.edu",
        "hindex": 14,
        "hindex5y": 13,
        "i10index": 15,
        "i10index5y": 14,
        "interests": [
            "Security",
            "Cryptography"
        ],
        "npubs": 32
    },
    "Najmeh Miramirkhani": {
        "citedby": {
            "2017-03-05": 1,
            "2017-03-09": 2
        },
        "email": "@stonybrook.edu",
        "hindex": 1,
        "hindex5y": 1,
        "i10index": 0,
        "i10index5y": 0,
        "interests": [
            "Web security",
            "Security Protocols"
        ],
        "npubs": 6
    },
    "Nasir Memon": {
        "citedby": {
            "2017-03-08": 17802,
            "2017-03-09": 17809
        },
        "email": "@nyu.edu",
        "hindex": 69,
        "hindex5y": 45,
        "i10index": 180,
        "i10index5y": 121,
        "interests": [
            "Multimedia security",
            "Media Forensics",
            "Biometrics",
            "Authentication",
            "Data Compression"
        ],
        "npubs": 405
    },
    "Nathan Dautenhahn": {
        "citedby": {
            "2017-03-05": 222,
            "2017-03-09": 222
        },
        "email": "@cis.upenn.edu",
        "hindex": 7,
        "hindex5y": 6,
        "i10index": 6,
        "i10index5y": 6,
        "interests": [
            "Systems Security"
        ],
        "npubs": 18
    },
    "Neil Bergmann": {
        "citedby": {
            "2017-03-05": 1736,
            "2017-03-09": 1736
        },
        "email": "@itee.uq.edu.au",
        "hindex": 23,
        "hindex5y": 12,
        "i10index": 52,
        "i10index5y": 14,
        "interests": [
            "Reconfigurable Computing",
            "Sensor Networks"
        ],
        "npubs": 211
    },
    "Neil Zhenqiang Gong": {
        "citedby": {
            "2017-03-05": 532,
            "2017-03-09": 536
        },
        "email": "@iastate.edu",
        "hindex": 10,
        "hindex5y": 9,
        "i10index": 10,
        "i10index5y": 9,
        "interests": [
            "cybersecurity",
            "privacy",
            "machine learning"
        ],
        "npubs": 24
    },
    "Nicholas Chang-Fong": "",
    "Nick Feamster": {
        "citedby": {
            "2017-03-07": 12471,
            "2017-03-09": 12473
        },
        "email": "@cs.princeton.edu",
        "hindex": 51,
        "hindex5y": 42,
        "i10index": 132,
        "i10index5y": 112,
        "interests": [
            "Security",
            "Networking",
            "Computer Networks",
            "Systems",
            "Tech Policy"
        ],
        "npubs": 292
    },
    "Nick Nikiforakis": {
        "citedby": {
            "2017-03-05": 1151,
            "2017-03-09": 1154
        },
        "email": "@cs.stonybrook.edu",
        "hindex": 17,
        "hindex5y": 17,
        "i10index": 28,
        "i10index5y": 28,
        "interests": [
            "security",
            "privacy",
            "cybercrime",
            "DNS"
        ],
        "npubs": 53
    },
    "Nick Stephens": "",
    "Nick Sullivan": {
        "citedby": {
            "2018-01-08": 95
        },
        "email": "@cloudflare.com",
        "hindex": 6,
        "hindex5y": 5,
        "i10index": 1,
        "i10index5y": 1,
        "interests": [
            "Cryptography"
        ],
        "npubs": 35
    },
    "Nicola Paoletti": {
        "citedby": {
            "2017-03-05": 190,
            "2017-03-09": 191
        },
        "email": "@stonybrook.edu",
        "hindex": 9,
        "hindex5y": 9,
        "i10index": 7,
        "i10index5y": 7,
        "interests": [
            "Verification",
            "Cyber-Physical Systems",
            "Systems Biology",
            "Parameter Synthesis",
            "Medical devices"
        ],
        "npubs": 31
    },
    "Nicolas Christin": {
        "affiliation": "Carnegie Mellon University",
        "citedby": {
            "2017-03-07": 4135,
            "2017-03-09": 4144
        },
        "email": "@andrew.cmu.edu",
        "hindex": 33,
        "hindex5y": 28,
        "i10index": 59,
        "i10index5y": 47,
        "interests": [
            "Computer Security",
            "Computer Networks",
            "Technology Policy"
        ],
        "npubs": 110
    },
    "Nikos Triandopoulos": {
        "affiliation": "Boston University",
        "citedby": {
            "2017-03-07": 1914,
            "2017-03-09": 1914
        },
        "email": "@cs.bu.edu",
        "hindex": 22,
        "hindex5y": 19,
        "i10index": 29,
        "i10index5y": 28,
        "interests": [
            "Security",
            "Privacy",
            "Cryptography"
        ],
        "npubs": 50
    },
    "Nishanth Chandran": {
        "citedby": {
            "2017-03-08": 806,
            "2017-03-09": 806
        },
        "email": "@microsoft.com",
        "hindex": 13,
        "hindex5y": 12,
        "i10index": 16,
        "i10index5y": 15,
        "interests": [
            "Cryptography",
            "Security"
        ],
        "npubs": 39
    },
    "Norman Sadeh": {
        "citedby": {
            "2017-03-07": 10624,
            "2017-03-09": 10628
        },
        "email": "@cs.cmu.edu",
        "hindex": 52,
        "hindex5y": 34,
        "i10index": 114,
        "i10index5y": 75,
        "interests": [
            "Mobile & Pervasive Computing",
            "Cyber Security",
            "Online Privacy",
            "Machine Learning",
            "Artificial Intelligence"
        ],
        "npubs": 307
    },
    "Oleksii Starov": {
        "citedby": {
            "2017-03-05": 57,
            "2017-03-09": 58
        },
        "email": "@cs.stonybrook.edu",
        "hindex": 5,
        "hindex5y": 5,
        "i10index": 2,
        "i10index5y": 2,
        "interests": [
            "Cyber Security and Privacy",
            "Software Testing",
            "Data Science"
        ],
        "npubs": 14
    },
    "Osama Mohammed": "",
    "Osbert Bastani": {
        "citedby": {
            "2017-03-05": 71,
            "2017-03-09": 71
        },
        "email": "@cs.stanford.edu",
        "hindex": 5,
        "hindex5y": 5,
        "i10index": 3,
        "i10index5y": 2,
        "interests": [
            "Programming Languages",
            "Artificial Intelligence",
            "Security"
        ],
        "npubs": 14
    },
    "Panagiotis Andriotis": {
        "citedby": {
            "2017-03-05": 124,
            "2017-03-09": 124
        },
        "email": "@uwe.ac.uk",
        "hindex": 4,
        "hindex5y": 4,
        "i10index": 4,
        "i10index5y": 4,
        "interests": [
            "Computer Forensics",
            "Mobile Forensics",
            "Security"
        ],
        "npubs": 26
    },
    "Patrick McDaniel": {
        "affiliation": "Pennsylvania State University",
        "citedby": {
            "2017-03-07": 13076,
            "2017-03-09": 13081
        },
        "email": "@cse.psu.edu",
        "hindex": 49,
        "hindex5y": 37,
        "i10index": 117,
        "i10index5y": 86,
        "interests": [
            "computer and network security",
            "network management",
            "networking",
            "cellular systems",
            "mobile operating systems"
        ],
        "npubs": 294
    },
    "Patrick Traynor": {
        "affiliation": "University of Florida",
        "citedby": {
            "2017-03-07": 2754,
            "2017-03-09": 2754
        },
        "email": "@cise.ufl.edu",
        "hindex": 25,
        "hindex5y": 22,
        "i10index": 44,
        "i10index5y": 36,
        "interests": [
            "Network Security",
            "Mobile Networks"
        ],
        "npubs": 94
    },
    "Paul Grosen": "",
    "Paul Syverson": {
        "citedby": {
            "2017-03-07": 13584,
            "2017-03-09": 13596
        },
        "email": "@itd.nrl.navy.mil",
        "hindex": 49,
        "hindex5y": 27,
        "i10index": 82,
        "i10index5y": 53,
        "interests": [
            "Computer security",
            "Privacy",
            "Anonymity",
            "Logic",
            "Combat Epistemology"
        ],
        "npubs": 181
    },
    "Payman Mohassel": {
        "citedby": {
            "2017-03-05": 856,
            "2017-03-09": 857
        },
        "email": "@visa.com",
        "hindex": 16,
        "hindex5y": 14,
        "i10index": 22,
        "i10index5y": 16,
        "interests": [
            "Cryptography",
            "Information Security"
        ],
        "npubs": 56
    },
    "Pedro Moreno-Sanchez": {
        "citedby": {
            "2017-03-05": 148,
            "2017-03-09": 148
        },
        "email": "@purdue.edu",
        "hindex": 6,
        "hindex5y": 6,
        "i10index": 6,
        "i10index5y": 6,
        "interests": [
            "Credit networks",
            "online social networks",
            "crypto currencies"
        ],
        "npubs": 13
    },
    "Peng Liu": {
        "citedby": {
            "2017-10-27": 5921
        },
        "email": "@ist.psu.edu",
        "hindex": 38,
        "hindex5y": 29,
        "i10index": 113,
        "i10index5y": 79,
        "interests": [
            "Systems Security",
            "Privacy",
            "Software Security",
            "Data Security",
            "Network Security"
        ],
        "npubs": 464
    },
    "Per Larsen": {
        "citedby": {
            "2017-03-08": 569,
            "2017-03-09": 569
        },
        "email": "@uci.edu",
        "hindex": 12,
        "hindex5y": 12,
        "i10index": 12,
        "i10index5y": 12,
        "interests": [
            "Compilation",
            "Optimization and Security in Systems Software"
        ],
        "npubs": 41
    },
    "Phani Vadrevu": {
        "citedby": {
            "2017-03-05": 14,
            "2017-03-09": 14
        },
        "email": "@uga.edu",
        "hindex": 1,
        "hindex5y": 1,
        "i10index": 1,
        "i10index5y": 1,
        "interests": [
            "Web Security",
            "Network Security",
            "Machine Learning"
        ],
        "npubs": 3
    },
    "Philipp Winter": {
        "citedby": {
            "2017-03-07": 292,
            "2017-03-09": 293
        },
        "email": "@cs.princeton.edu",
        "hindex": 8,
        "hindex5y": 8,
        "i10index": 7,
        "i10index5y": 7,
        "interests": [
            "Privacy",
            "Security",
            "Anonymity",
            "Networks"
        ],
        "npubs": 28
    },
    "Phillip Porras": "",
    "Prateek Mittal": {
        "affiliation": "Princeton University",
        "citedby": {
            "2017-03-07": 1881,
            "2017-03-09": 1886
        },
        "email": "@princeton.edu",
        "hindex": 20,
        "hindex5y": 19,
        "i10index": 26,
        "i10index5y": 24,
        "interests": [
            "Security and Privacy",
            "Systems and Networking",
            "Machine Learning"
        ],
        "npubs": 65
    },
    "Prateek Saxena": {
        "citedby": {
            "2017-03-08": 2592,
            "2017-03-09": 2593
        },
        "email": "@comp.nus.edu.sg",
        "hindex": 20,
        "hindex5y": 20,
        "i10index": 31,
        "i10index5y": 31,
        "interests": [
            "Computer Security",
            "Programming Languages"
        ],
        "npubs": 82
    },
    "Pratik Sarkar": {
        "citedby": {
            "2017-03-05": 5
        },
        "email": "@csa.iisc.ernet.in",
        "hindex": 1,
        "hindex5y": 1,
        "i10index": 0,
        "i10index5y": 0,
        "interests": [
            "Cryptography",
            "Security",
            "Algorithms"
        ],
        "npubs": 1
    },
    "Qi Alfred Chen": {
        "citedby": {
            "2017-03-08": 262,
            "2017-03-09": 262
        },
        "email": "@umich.edu",
        "hindex": 7,
        "hindex5y": 7,
        "i10index": 5,
        "i10index5y": 5,
        "interests": [
            "System Security",
            "Network Security",
            "Computer Networks"
        ],
        "npubs": 19
    },
    "Qi Lin": "",
    "Qing Wang": "",
    "Ralf Küsters": "",
    "Raluca Ada Popa": {
        "citedby": {
            "2017-11-01": 3109
        },
        "email": "@berkeley.edu",
        "hindex": 22,
        "hindex5y": 21,
        "i10index": 27,
        "i10index5y": 26,
        "interests": [],
        "npubs": 48
    },
    "Reza Shokri": {
        "affiliation": "Cornell Tech",
        "citedby": {
            "2017-03-07": 1556,
            "2017-03-09": 1556
        },
        "email": "@comp.nus.edu.sg",
        "hindex": 19,
        "hindex5y": 17,
        "i10index": 23,
        "i10index5y": 22,
        "interests": [
            "Computer Security",
            "Privacy"
        ],
        "npubs": 33
    },
    "Richard Baker": "",
    "Richard Barnes": "",
    "Richard Skowyra": "",
    "Rob Jansen": {
        "citedby": {
            "2017-03-08": 550,
            "2017-03-09": 555
        },
        "email": "@nrl.navy.mil",
        "hindex": 11,
        "hindex5y": 11,
        "i10index": 14,
        "i10index5y": 14,
        "interests": [
            "distributed systems",
            "security and privacy",
            "anonymous communication",
            "parallel and distributed simulation"
        ],
        "npubs": 29
    },
    "Robert Rudd": "",
    "Roberto Perdisci": {
        "citedby": {
            "2017-03-05": 4042,
            "2017-03-09": 4052
        },
        "email": "@cs.uga.edu",
        "hindex": 28,
        "hindex5y": 27,
        "i10index": 42,
        "i10index5y": 41,
        "interests": [
            "Computer and Network Security",
            "Machine Learning",
            "Data Mining"
        ],
        "npubs": 66
    },
    "Roberto Trifiletti": {
        "citedby": {
            "2017-10-26": 66
        },
        "email": "@cs.au.dk",
        "hindex": 4,
        "hindex5y": 4,
        "i10index": 4,
        "i10index5y": 4,
        "interests": [
            "Cryptography",
            "Secure Multiparty Computation"
        ],
        "npubs": 12
    },
    "Roger Iyengar": {
        "citedby": {
            "2018-01-08": 5
        },
        "email": "@cs.cmu.edu",
        "hindex": 1,
        "hindex5y": 1,
        "i10index": 0,
        "i10index5y": 0,
        "interests": [
            "Privacy and Security"
        ],
        "npubs": 1
    },
    "Roland H. C. Yap": {
        "citedby": {
            "2018-01-08": 3092
        },
        "email": "@comp.nus.edu.sg",
        "hindex": 26,
        "hindex5y": 15,
        "i10index": 58,
        "i10index5y": 23,
        "interests": [
            "Constraint Programming",
            "Artificial Intelligence",
            "Systems",
            "Security",
            "Social Networks"
        ],
        "npubs": 207
    },
    "Ruben Martins": {
        "citedby": {
            "2017-03-07": 273,
            "2017-03-09": 273
        },
        "email": "@cs.utexas.edu",
        "hindex": 9,
        "hindex5y": 9,
        "i10index": 9,
        "i10index5y": 9,
        "interests": [
            "Constraint Programming",
            "Boolean Satisfiability",
            "Optimization",
            "Software Verification",
            "Program Synthesis"
        ],
        "npubs": 35
    },
    "Ruoyu Wang": {
        "citedby": {
            "2017-03-08": 78,
            "2017-03-09": 79
        },
        "email": "@cs.ucsb.edu",
        "hindex": 4,
        "hindex5y": 4,
        "i10index": 4,
        "i10index5y": 4,
        "interests": [
            "System Security",
            "Binary Analysis"
        ],
        "npubs": 5
    },
    "Sajjad Arshad": {
        "citedby": {
            "2017-03-05": 64,
            "2017-03-09": 64
        },
        "email": "@ccs.neu.edu",
        "hindex": 4,
        "hindex5y": 4,
        "i10index": 2,
        "i10index5y": 2,
        "interests": [
            "Web/Browser Security",
            "Systems Security",
            "Botnet and Malware Detection"
        ],
        "npubs": 14
    },
    "Saman A. Zonouz": {
        "affiliation": "Rutgers University",
        "citedby": {
            "2017-10-26": 975
        },
        "email": "@rutgers.edu",
        "hindex": 15,
        "hindex5y": 15,
        "i10index": 20,
        "i10index5y": 19,
        "interests": [
            "Cyber-Physical Systems Security"
        ],
        "npubs": 93
    },
    "Sangho Lee": {
        "citedby": {
            "2017-03-08": 478,
            "2017-03-09": 478
        },
        "email": "@gatech.edu",
        "hindex": 9,
        "hindex5y": 9,
        "i10index": 7,
        "i10index5y": 6,
        "interests": [
            "Computer Security"
        ],
        "npubs": 25
    },
    "Sanjay Rawat": {
        "citedby": {
            "2018-01-08": 459
        },
        "email": "@gmx.com",
        "hindex": 12,
        "hindex5y": 10,
        "i10index": 14,
        "i10index5y": 10,
        "interests": [
            "Static and Dynamic Security Program Analysis",
            "vulnerability analysis",
            "intrusion detection system"
        ],
        "npubs": 44
    },
    "Sara Khalifa": {
        "citedby": {
            "2017-03-07": 73,
            "2017-03-09": 73
        },
        "email": "@cse.unsw.edu.au",
        "hindex": 5,
        "hindex5y": 5,
        "i10index": 4,
        "i10index5y": 4,
        "interests": [
            "Smart Wearables",
            "Internet of Things",
            "Energy Harvesting"
        ],
        "npubs": 20
    },
    "Sarah Meiklejohn": {
        "affiliation": "University College London",
        "citedby": {
            "2017-03-07": 631,
            "2017-03-09": 631
        },
        "email": "@ucl.ac.uk",
        "hindex": 13,
        "hindex5y": 13,
        "i10index": 15,
        "i10index5y": 14,
        "interests": [
            "Cryptography",
            "security"
        ],
        "npubs": 29
    },
    "Saswat Anand": {
        "citedby": {
            "2017-03-05": 1217,
            "2017-03-09": 1221
        },
        "email": "@cs.stanford.edu",
        "hindex": 12,
        "hindex5y": 11,
        "i10index": 13,
        "i10index5y": 13,
        "interests": [
            "Software Engineering",
            "Program Analysis",
            "Mobile Security"
        ],
        "npubs": 27
    },
    "Satya Lokam": "",
    "Sebastian Zimmeck": {
        "citedby": {
            "2017-03-07": 83,
            "2017-03-09": 83
        },
        "email": "@sebastianzimmeck.de",
        "hindex": 5,
        "hindex5y": 5,
        "i10index": 2,
        "i10index5y": 2,
        "interests": [
            "Privacy",
            "Security",
            "Machine Learning",
            "Web Development",
            "Intellectual Property"
        ],
        "npubs": 12
    },
    "Sencun Zhu": {
        "citedby": {
            "2017-03-05": 8595
        },
        "email": "@cse.psu.edu",
        "hindex": 40,
        "hindex5y": 33,
        "i10index": 84,
        "i10index5y": 68,
        "interests": [
            "security"
        ],
        "npubs": 647
    },
    "Seongmin Kim": {
        "citedby": {
            "2017-03-08": 64,
            "2017-03-09": 64
        },
        "email": "@kaist.ac.kr",
        "hindex": 4,
        "hindex5y": 4,
        "i10index": 3,
        "i10index5y": 3,
        "interests": [
            "System Security",
            "Network Security"
        ],
        "npubs": 6
    },
    "Seung Geol Choi": {
        "citedby": {
            "2017-03-07": 676,
            "2017-03-09": 676
        },
        "email": "@usna.edu",
        "hindex": 15,
        "hindex5y": 13,
        "i10index": 16,
        "i10index5y": 16,
        "interests": [
            "Cryptography",
            "Security"
        ],
        "npubs": 32
    },
    "Seungsoo Lee": {
        "citedby": {
            "2017-03-05": 15,
            "2017-03-09": 15
        },
        "email": "@kaist.ac.kr",
        "hindex": 2,
        "hindex5y": 2,
        "i10index": 1,
        "i10index5y": 1,
        "interests": [
            "Network security",
            "Software-defined networks security",
            "Network function virtualization"
        ],
        "npubs": 5
    },
    "Seungwon Shin": {
        "citedby": {
            "2017-03-07": 1663,
            "2017-03-09": 1664
        },
        "email": "@kaist.ac.kr",
        "hindex": 15,
        "hindex5y": 14,
        "i10index": 19,
        "i10index5y": 16,
        "interests": [
            "network security",
            "cloud computing",
            "software defined networking"
        ],
        "npubs": 53
    },
    "Seyed K. Fayaz": {
        "citedby": {
            "2017-03-05": 548,
            "2017-03-09": 550
        },
        "email": "@cmu.edu",
        "hindex": 7,
        "hindex5y": 7,
        "i10index": 6,
        "i10index5y": 6,
        "interests": [
            "Networking",
            "Computer Security"
        ],
        "npubs": 11
    },
    "Shaanan Cohney": {
        "citedby": {
            "2017-03-05": 28,
            "2017-03-09": 29
        },
        "email": "@seas.upenn.edu",
        "hindex": 3,
        "hindex5y": 3,
        "i10index": 1,
        "i10index5y": 1,
        "interests": [
            "Cryptology",
            "Security"
        ],
        "npubs": 7
    },
    "Sharon Goldberg": {
        "citedby": {
            "2017-03-05": 948,
            "2017-03-09": 950
        },
        "email": "@cs.bu.edu",
        "hindex": 19,
        "hindex5y": 17,
        "i10index": 25,
        "i10index5y": 23,
        "interests": [
            "Network security"
        ],
        "npubs": 50
    },
    "Shaza Zeitouni": "",
    "Shiqi Wang": "",
    "Shohei Kawasaki": "",
    "Shomir Wilson": {
        "citedby": {
            "2017-03-07": 285,
            "2017-03-09": 285
        },
        "email": "",
        "hindex": 10,
        "hindex5y": 9,
        "i10index": 11,
        "i10index5y": 9,
        "interests": [
            "Natural Language Processing",
            "Privacy",
            "Machine Learning",
            "Artificial Intelligence"
        ],
        "npubs": 38
    },
    "Shruti Tople": {
        "citedby": {
            "2017-03-08": 38,
            "2017-03-09": 38
        },
        "email": "@comp.nus.edu.sg",
        "hindex": 3,
        "hindex5y": 3,
        "i10index": 2,
        "i10index5y": 2,
        "interests": [
            "Systems",
            "Security"
        ],
        "npubs": 8
    },
    "Shweta Shinde": {
        "citedby": {
            "2017-03-08": 76,
            "2017-03-09": 76
        },
        "email": "@comp.nus.edu.sg",
        "hindex": 5,
        "hindex5y": 5,
        "i10index": 3,
        "i10index5y": 3,
        "interests": [
            "Systems Security",
            "Program Analysis",
            "Web Security",
            "Virtualization"
        ],
        "npubs": 10
    },
    "Simon Birnbach": {
        "citedby": {
            "2018-01-08": 5
        },
        "email": "@cs.ox.ac.uk",
        "hindex": 1,
        "hindex5y": 1,
        "i10index": 0,
        "i10index5y": 0,
        "interests": [
            "Security"
        ],
        "npubs": 3
    },
    "Simon Eberz": {
        "citedby": {
            "2017-03-05": 37,
            "2017-03-09": 37
        },
        "email": "@cs.ox.ac.uk",
        "hindex": 2,
        "hindex5y": 2,
        "i10index": 1,
        "i10index5y": 1,
        "interests": [
            "Biometrics",
            "Authentication"
        ],
        "npubs": 3
    },
    "Song Li": {
        "citedby": {
            "2018-04-17": 1
        },
        "email": "@lehigh.edu",
        "hindex": 1,
        "hindex5y": 1,
        "i10index": 0,
        "i10index5y": 0,
        "interests": [],
        "npubs": 1
    },
    "Srdjan Matic": "",
    "Srinivasan Seshan": {
        "citedby": {
            "2017-03-05": 21112,
            "2017-03-09": 21114
        },
        "email": "@cs.cmu.edu",
        "hindex": 60,
        "hindex5y": 41,
        "i10index": 117,
        "i10index5y": 85,
        "interests": [
            "Networking",
            "Distributed Systems",
            "Wireless",
            "Mobile Systems",
            "Mobile Computing"
        ],
        "npubs": 227
    },
    "Stefan Lucks": "",
    "Stefan Mangard": {
        "citedby": {
            "2017-03-07": 5047,
            "2017-03-09": 5047
        },
        "email": "@tugraz.at",
        "hindex": 30,
        "hindex5y": 24,
        "i10index": 43,
        "i10index5y": 37,
        "interests": [
            "Information Security",
            "Embedded Security",
            "Side-Channel Attacks",
            "Cryptography"
        ],
        "npubs": 111
    },
    "Stefan Nürnberger": {
        "citedby": {
            "2017-03-08": 679,
            "2017-03-09": 680
        },
        "email": "@cs.uni-saarland.de",
        "hindex": 8,
        "hindex5y": 8,
        "i10index": 8,
        "i10index5y": 8,
        "interests": [
            "Computer Science",
            "Systems Security",
            "Microkernels",
            "Automotive Security"
        ],
        "npubs": 25
    },
    "Stefan Savage": {
        "citedby": {
            "2017-03-08": 29335,
            "2017-03-09": 29343
        },
        "email": "@cs.ucsd.edu",
        "hindex": 72,
        "hindex5y": 53,
        "i10index": 132,
        "i10index5y": 114,
        "interests": [
            "Security",
            "Computer Security",
            "Networking",
            "Computer Networks",
            "Operating Systems"
        ],
        "npubs": 242
    },
    "Stefano Tessaro": {
        "affiliation": "UCSB",
        "citedby": {
            "2017-03-07": 859,
            "2017-03-09": 863
        },
        "email": "@cs.ucsb.edu",
        "hindex": 16,
        "hindex5y": 15,
        "i10index": 23,
        "i10index5y": 23,
        "interests": [
            "Cryptography",
            "Information Security",
            "Theory of Computation",
            "Theoretical Computer Science"
        ],
        "npubs": 53
    },
    "Stephen Crane": {
        "citedby": {
            "2017-03-08": 219,
            "2017-03-09": 220
        },
        "email": "@uci.edu",
        "hindex": 7,
        "hindex5y": 7,
        "i10index": 7,
        "i10index5y": 7,
        "interests": [
            "Computer Security"
        ],
        "npubs": 13
    },
    "Steven M. Bellovin": {
        "citedby": {
            "2018-01-08": 15184
        },
        "email": "@cs.columbia.edu",
        "hindex": 52,
        "hindex5y": 31,
        "i10index": 117,
        "i10index5y": 71,
        "interests": [
            "security",
            "privacy"
        ],
        "npubs": 312
    },
    "Steven Murdoch": {
        "affiliation": "University College London",
        "citedby": {
            "2017-03-07": 2844,
            "2017-03-09": 2849
        },
        "email": "@ucl.ac.uk",
        "hindex": 21,
        "hindex5y": 18,
        "i10index": 34,
        "i10index5y": 29,
        "interests": [
            "Security",
            "Privacy",
            "Anonymous Communications",
            "Chip and PIN",
            "EMV"
        ],
        "npubs": 81
    },
    "Steven Myers": "",
    "Stevens Leblond": {
        "citedby": {
            "2017-03-05": 506,
            "2017-03-09": 507
        },
        "email": "@mpi-sws.org",
        "hindex": 10,
        "hindex5y": 10,
        "i10index": 10,
        "i10index5y": 10,
        "interests": [],
        "npubs": 15
    },
    "Suryadipta Majumdar": "",
    "Taeho Jung": {
        "citedby": {
            "2017-03-08": 502,
            "2017-03-09": 502
        },
        "email": "@hawk.iit.edu",
        "hindex": 11,
        "hindex5y": 11,
        "i10index": 14,
        "i10index5y": 14,
        "interests": [
            "Big Data Security",
            "Big Data Privacy",
            "Privacy-Preserving Data Publication",
            "Privacy-Preserving Computation",
            "Applied Cryptography"
        ],
        "npubs": 32
    },
    "Taesoo Kim": {
        "citedby": {
            "2017-03-07": 4820,
            "2017-03-09": 5659
        },
        "email": "@gatech.edu",
        "hindex": 33,
        "hindex5y": 25,
        "i10index": 150,
        "i10index5y": 103,
        "interests": [
            "Security",
            "Operating System",
            "System"
        ],
        "npubs": 611
    },
    "Taous Madi": "",
    "Thomas Hobson": {
        "citedby": {
            "2017-03-08": 119,
            "2017-03-09": 119
        },
        "email": "@ll.mit.edu",
        "hindex": 4,
        "hindex5y": 4,
        "i10index": 4,
        "i10index5y": 4,
        "interests": [
            "Computer Security"
        ],
        "npubs": 6
    },
    "Thomas Schneider": {
        "citedby": {
            "2017-03-07": 2932,
            "2017-03-09": 2933
        },
        "email": "@cs.tu-darmstadt.de",
        "hindex": 26,
        "hindex5y": 24,
        "i10index": 41,
        "i10index5y": 39,
        "interests": [
            "applied cryptography",
            "computer security",
            "information security",
            "privacy"
        ],
        "npubs": 65
    },
    "Thomas Shrimpton": {
        "affiliation": "University of Florida",
        "citedby": {
            "2017-03-07": 2381,
            "2017-03-09": 2384
        },
        "email": "@ufl.edu",
        "hindex": 19,
        "hindex5y": 18,
        "i10index": 24,
        "i10index5y": 23,
        "interests": [
            "Cryptography",
            "Security"
        ],
        "npubs": 48
    },
    "Thorsten Holz": {
        "citedby": {
            "2017-03-07": 8485,
            "2017-03-09": 8485
        },
        "email": "@rub.de",
        "hindex": 47,
        "hindex5y": 38,
        "i10index": 90,
        "i10index5y": 80,
        "interests": [
            "Computer Security"
        ],
        "npubs": 183
    },
    "Tianlong Yu": {
        "citedby": {
            "2018-01-08": 123
        },
        "email": "@andrew.cmu.edu",
        "hindex": 6,
        "hindex5y": 6,
        "i10index": 3,
        "i10index5y": 3,
        "interests": [],
        "npubs": 10
    },
    "Tim Ruffing": {
        "citedby": {
            "2017-03-05": 83,
            "2017-03-09": 84
        },
        "email": "@mmci.uni-saarland.de",
        "hindex": 5,
        "hindex5y": 5,
        "i10index": 3,
        "i10index5y": 3,
        "interests": [
            "Cryptocurrencies",
            "Applied Cryptography",
            "Censorship-resistant Communication",
            "Computational Soundness"
        ],
        "npubs": 11
    },
    "Tobias Lauinger": "",
    "Tobias Pulls": "",
    "Travis Mayberry": {
        "citedby": {
            "2017-10-26": 356
        },
        "email": "@ccs.neu.edu",
        "hindex": 9,
        "hindex5y": 9,
        "i10index": 9,
        "i10index5y": 9,
        "interests": [
            "Cryptography"
        ],
        "npubs": 29
    },
    "Trent Jaeger": {
        "citedby": {
            "2017-03-08": 6472,
            "2017-03-09": 6473
        },
        "email": "",
        "hindex": 40,
        "hindex5y": 25,
        "i10index": 96,
        "i10index5y": 58,
        "interests": [
            "Computer Security"
        ],
        "npubs": 228
    },
    "Tudor Dumitras": {
        "affiliation": "University of Maryland",
        "citedby": {
            "2017-03-05": 1125,
            "2017-03-09": 1125
        },
        "email": "@umiacs.umd.edu",
        "hindex": 16,
        "hindex5y": 14,
        "i10index": 21,
        "i10index5y": 16,
        "interests": [
            "Data Intensive Systems",
            "Distributed Systems",
            "Fault Tolerance",
            "Security"
        ],
        "npubs": 78
    },
    "Utkarsh Upadhyay": {
        "citedby": {
            "2017-03-05": 173,
            "2017-03-09": 175
        },
        "email": "@mpi-sws.org",
        "hindex": 4,
        "hindex5y": 4,
        "i10index": 2,
        "i10index5y": 2,
        "interests": [
            "Machine learning",
            "Graph Theory",
            "Modeling"
        ],
        "npubs": 12
    },
    "Veer Dedhia": "",
    "Venkat Venkatakrishnan": "",
    "Vern Paxson": {
        "citedby": {
            "2017-03-05": 50354
        },
        "email": "@berkeley.edu",
        "hindex": 87,
        "hindex5y": 58,
        "i10index": 186,
        "i10index5y": 152,
        "interests": [
            "Networking",
            "Security",
            "Measurement"
        ],
        "npubs": 368
    },
    "Victor van der Veen": {
        "citedby": {
            "2017-03-07": 303,
            "2017-03-09": 303
        },
        "email": "@cs.vu.nl",
        "hindex": 7,
        "hindex5y": 7,
        "i10index": 7,
        "i10index5y": 7,
        "interests": [
            "Systems Security"
        ],
        "npubs": 12
    },
    "Vinod Yegneswaran": {
        "citedby": {
            "2017-03-05": 5284,
            "2017-03-09": 5293
        },
        "email": "@csl.sri.com",
        "hindex": 30,
        "hindex5y": 26,
        "i10index": 38,
        "i10index5y": 35,
        "interests": [
            "Networking",
            "Security",
            "Malware",
            "Anti-Censorship",
            "Measurements"
        ],
        "npubs": 83
    },
    "Vipul Goyal": {
        "citedby": {
            "2017-03-08": 5786,
            "2017-03-09": 5786
        },
        "email": "@cs.cmu.edu",
        "hindex": 25,
        "hindex5y": 22,
        "i10index": 47,
        "i10index5y": 44,
        "interests": [
            "Cryptography"
        ],
        "npubs": 98
    },
    "Virinchi Srinivas": {
        "citedby": {
            "2017-03-05": 14,
            "2017-03-09": 14
        },
        "email": "@cs.umd.edu",
        "hindex": 2,
        "hindex5y": 2,
        "i10index": 0,
        "i10index5y": 0,
        "interests": [
            "Databases",
            "Data Mining",
            "Machine Learning"
        ],
        "npubs": 8
    },
    "Vivek Jain": "",
    "Vyas Sekar": {
        "affiliation": "CMU",
        "citedby": {
            "2017-03-05": 5537,
            "2017-03-09": 5547
        },
        "email": "@andrew.cmu.edu",
        "hindex": 34,
        "hindex5y": 30,
        "i10index": 61,
        "i10index5y": 55,
        "interests": [
            "Networking",
            "Security",
            "Systems"
        ],
        "npubs": 139
    },
    "Weitao Xu": {
        "citedby": {
            "2017-03-05": 2402,
            "2017-03-09": 2406
        },
        "email": "@uq.edu.au",
        "hindex": 22,
        "hindex5y": 19,
        "i10index": 53,
        "i10index5y": 41,
        "interests": [
            "Compressive Sensing",
            "WSN"
        ],
        "npubs": 420
    },
    "Weiwei Wang": "",
    "Wen Hu": "",
    "Wen-jie Lu": "",
    "Wenbo Yang": {
        "citedby": {
            "2017-03-05": 95
        },
        "email": "@baidu.com",
        "hindex": 4,
        "hindex5y": 3,
        "i10index": 2,
        "i10index5y": 2,
        "interests": [
            "wireless sensor network security",
            "distributed system"
        ],
        "npubs": 27
    },
    "Wenke Lee": {
        "affiliation": "Georgia Institute of Technology",
        "citedby": {
            "2017-03-07": 27426,
            "2017-03-09": 27426
        },
        "email": "@cc.gatech.edu",
        "hindex": 76,
        "hindex5y": 63,
        "i10index": 153,
        "i10index5y": 131,
        "interests": [
            "security",
            "systems",
            "networking",
            "machine learning",
            "data mining"
        ],
        "npubs": 244
    },
    "William Enck": {
        "affiliation": "North Carolina State University",
        "citedby": {
            "2017-03-07": 6784,
            "2017-03-09": 6785
        },
        "email": "@cs.ncsu.edu",
        "hindex": 25,
        "hindex5y": 22,
        "i10index": 33,
        "i10index5y": 28,
        "interests": [
            "security",
            "systems",
            "smartphones"
        ],
        "npubs": 69
    },
    "William Robertson": {
        "affiliation": "Northeastern University",
        "citedby": {
            "2017-03-07": 3475,
            "2017-03-09": 3476
        },
        "email": "@ccs.neu.edu",
        "hindex": 27,
        "hindex5y": 26,
        "i10index": 36,
        "i10index5y": 35,
        "interests": [
            "Security"
        ],
        "npubs": 71
    },
    "Wilson Lian": {
        "citedby": {
            "2017-03-08": 51,
            "2017-03-09": 51
        },
        "email": "@cs.ucsd.edu",
        "hindex": 4,
        "hindex5y": 3,
        "i10index": 1,
        "i10index5y": 1,
        "interests": [
            "Computer Security",
            "Privacy"
        ],
        "npubs": 6
    },
    "Wonkyu Han": {
        "citedby": {
            "2017-03-05": 98,
            "2017-03-09": 98
        },
        "email": "@asu.edu",
        "hindex": 3,
        "hindex5y": 3,
        "i10index": 2,
        "i10index5y": 2,
        "interests": [
            "Security",
            "Software Defined Network",
            "Policy Management"
        ],
        "npubs": 11
    },
    "Xiangyang Li": "",
    "Xiangyu Zhang": {
        "citedby": {
            "2017-03-08": 3704,
            "2017-03-09": 3704
        },
        "email": "@cs.purdue.edu",
        "hindex": 31,
        "hindex5y": 26,
        "i10index": 71,
        "i10index5y": 67,
        "interests": [
            "Program analysis",
            "Security"
        ],
        "npubs": 176
    },
    "XiaoFeng Wang": {
        "affiliation": "Indiana University",
        "citedby": {
            "2017-10-26": 4036
        },
        "email": "",
        "hindex": 31,
        "hindex5y": 30,
        "i10index": 49,
        "i10index5y": 46,
        "interests": [
            "computer security"
        ],
        "npubs": 50
    },
    "Xiaojiang Chen": {
        "citedby": {
            "2017-03-05": 335,
            "2017-03-09": 335
        },
        "email": "@nwu.edu.cn",
        "hindex": 9,
        "hindex5y": 8,
        "i10index": 8,
        "i10index5y": 5,
        "interests": [
            "NETWORKING"
        ],
        "npubs": 135
    },
    "Xiaorui Pan": {
        "citedby": {
            "2017-03-05": 158
        },
        "email": "@indiana.edu",
        "hindex": 4,
        "hindex5y": 4,
        "i10index": 3,
        "i10index5y": 3,
        "interests": [],
        "npubs": 5
    },
    "Xinyang Ge": {
        "citedby": {
            "2017-03-08": 51,
            "2017-03-09": 51
        },
        "email": "@microsoft.com",
        "hindex": 4,
        "hindex5y": 4,
        "i10index": 1,
        "i10index5y": 1,
        "interests": [
            "System",
            "Security"
        ],
        "npubs": 10
    },
    "Xueqiang Wang": {
        "citedby": {
            "2017-03-05": 112
        },
        "email": "",
        "hindex": 3,
        "hindex5y": 3,
        "i10index": 3,
        "i10index5y": 3,
        "interests": [],
        "npubs": 8
    },
    "Yan Shoshitaishvili": {
        "citedby": {
            "2017-03-08": 211,
            "2017-03-09": 212
        },
        "email": "@asu.edu",
        "hindex": 8,
        "hindex5y": 8,
        "i10index": 8,
        "i10index5y": 8,
        "interests": [
            "binary analysis"
        ],
        "npubs": 15
    },
    "Yanick Fratantonio": {
        "citedby": {
            "2017-03-05": 585
        },
        "email": "@eurecom.fr",
        "hindex": 10,
        "hindex5y": 10,
        "i10index": 10,
        "i10index5y": 10,
        "interests": [
            "Computer Security"
        ],
        "npubs": 19
    },
    "Yeongpil Cho": {
        "citedby": {
            "2017-03-07": 56,
            "2017-03-09": 56
        },
        "email": "@sor.snu.ac.kr",
        "hindex": 3,
        "hindex5y": 3,
        "i10index": 2,
        "i10index5y": 2,
        "interests": [
            "System Security",
            "Operating System"
        ],
        "npubs": 8
    },
    "Yier Jin": {
        "affiliation": "UCF",
        "citedby": {
            "2017-03-07": 1222,
            "2017-03-09": 1222
        },
        "email": "@ece.ufl.edu",
        "hindex": 17,
        "hindex5y": 17,
        "i10index": 24,
        "i10index5y": 23,
        "interests": [
            "hardware security",
            "cyber security",
            "Security in Internet of Things",
            "proof-carrying code"
        ],
        "npubs": 87
    },
    "Ying Cai": {
        "citedby": {
            "2017-03-07": 2678,
            "2017-03-09": 2678
        },
        "email": "@iastate.edu",
        "hindex": 21,
        "hindex5y": 13,
        "i10index": 32,
        "i10index5y": 17,
        "interests": [
            "data privacy and confidentiality",
            "query authentication and correction",
            "mobile object managment",
            "multimedia communications"
        ],
        "npubs": 95
    },
    "Yinqian Zhang": {
        "affiliation": "The Ohio State University",
        "citedby": {
            "2017-03-07": 971,
            "2017-03-09": 971
        },
        "email": "@cse.ohio-state.edu",
        "hindex": 8,
        "hindex5y": 7,
        "i10index": 8,
        "i10index5y": 7,
        "interests": [
            "Computer Security"
        ],
        "npubs": 20
    },
    "Yinzhi Cao": {
        "citedby": {
            "2017-03-05": 213,
            "2017-03-09": 214
        },
        "email": "@u.northwestern.edu",
        "hindex": 9,
        "hindex5y": 9,
        "i10index": 7,
        "i10index5y": 7,
        "interests": [
            "Computer Security"
        ],
        "npubs": 23
    },
    "Yongdae Kim": {
        "affiliation": "KAIST",
        "citedby": {
            "2017-03-07": 5134,
            "2017-03-09": 5137
        },
        "email": "@kaist.ac.kr",
        "hindex": 36,
        "hindex5y": 28,
        "i10index": 68,
        "i10index5y": 54,
        "interests": [
            "Security",
            "Distributed Systems",
            "Networks",
            "Privacy"
        ],
        "npubs": 141
    },
    "Yonghwi Kwon": "",
    "Yosr Jarraya": {
        "citedby": {
            "2017-03-07": 316,
            "2017-03-09": 318
        },
        "email": "@encs.concordia.ca",
        "hindex": 7,
        "hindex5y": 7,
        "i10index": 7,
        "i10index5y": 7,
        "interests": [
            "Cyber Security",
            "Distributed Computing",
            "Distributed Agent Systems",
            "Software Engineering",
            "Software and Network Security"
        ],
        "npubs": 37
    },
    "Yossi Gilad": {
        "citedby": {
            "2017-03-07": 165,
            "2017-03-09": 166
        },
        "email": "@csail.mit.edu",
        "hindex": 8,
        "hindex5y": 7,
        "i10index": 4,
        "i10index5y": 3,
        "interests": [
            "Computer Networks",
            "Security"
        ],
        "npubs": 32
    },
    "Yu Feng": {
        "citedby": {
            "2017-03-07": 127,
            "2017-03-09": 129
        },
        "email": "@cs.utexas.edu",
        "hindex": 3,
        "hindex5y": 3,
        "i10index": 1,
        "i10index5y": 1,
        "interests": [
            "Programming languages",
            "Program Verification",
            "Program Synthesis",
            "Mobile Security"
        ],
        "npubs": 11
    },
    "Yuanyuan Zhang": {
        "citedby": {
            "2017-03-07": 91,
            "2017-03-09": 91
        },
        "email": "@sjtu.edu.cn",
        "hindex": 6,
        "hindex5y": 4,
        "i10index": 0,
        "i10index5y": 0,
        "interests": [
            "Computer security"
        ],
        "npubs": 40
    },
    "Yubin Xia": {
        "citedby": {
            "2017-03-05": 295,
            "2017-03-09": 291
        },
        "email": "@sjtu.edu.cn",
        "hindex": 8,
        "hindex5y": 8,
        "i10index": 7,
        "i10index5y": 7,
        "interests": [
            "Computer Architecture",
            "Operation System",
            "Virtualization",
            "Security",
            "Mobile System"
        ],
        "npubs": 39
    },
    "Yue Duan": "",
    "Yueheng Zhang": "",
    "Yuming Wu": "",
    "Yung Ryn Choe": "",
    "Yunhan Jack Jia": {
        "citedby": {
            "2018-01-08": 35
        },
        "email": "@umich.edu",
        "hindex": 4,
        "hindex5y": 4,
        "i10index": 1,
        "i10index5y": 1,
        "interests": [
            "IoT security",
            "Mobile security",
            "Vehicle security",
            "Cellular network"
        ],
        "npubs": 14
    },
    "Yunhao Liu": {
        "citedby": {
            "2017-03-08": 15073,
            "2017-03-09": 15070
        },
        "email": "@tsinghua.edu.cn",
        "hindex": 56,
        "hindex5y": 47,
        "i10index": 177,
        "i10index5y": 151,
        "interests": [
            "Wireless Sensor Networks/RFID",
            "Cyber Physical Systems and IoT",
            "Privacy and Security",
            "Big Data Analytics",
            "Cloud Computing"
        ],
        "npubs": 227
    },
    "Yunheung Paek": {
        "citedby": {
            "2017-03-07": 1823,
            "2017-03-09": 1823
        },
        "email": "@snu.ac.kr",
        "hindex": 21,
        "hindex5y": 17,
        "i10index": 39,
        "i10index5y": 22,
        "interests": [
            "Security",
            "Compiler",
            "Computer Architecture"
        ],
        "npubs": 171
    },
    "Yushun Wang": "",
    "Z. Morley Mao": {
        "citedby": {
            "2017-03-08": 11452,
            "2017-03-09": 11453
        },
        "email": "@umich.edu",
        "hindex": 55,
        "hindex5y": 42,
        "i10index": 113,
        "i10index5y": 102,
        "interests": [
            "Computer networks",
            "network security",
            "mobile computing",
            "distributed systems"
        ],
        "npubs": 262
    },
    "Zakir Durumeric": {
        "citedby": {
            "2017-03-05": 1093
        },
        "email": "@cs.stanford.edu",
        "hindex": 12,
        "hindex5y": 12,
        "i10index": 12,
        "i10index5y": 12,
        "interests": [
            "Computer Security"
        ],
        "npubs": 23
    },
    "Zane Ma": {
        "citedby": {
            "2018-01-08": 22
        },
        "email": "@illinois.edu",
        "hindex": 3,
        "hindex5y": 3,
        "i10index": 0,
        "i10index5y": 0,
        "interests": [
            "Computer Security"
        ],
        "npubs": 4
    },
    "Zhanyong Tang": {
        "citedby": {
            "2018-01-08": 59
        },
        "email": "@nwu.edu.cn",
        "hindex": 4,
        "hindex5y": 4,
        "i10index": 1,
        "i10index5y": 1,
        "interests": [
            "information security",
            "mobile computing"
        ],
        "npubs": 43
    },
    "Zheng Wang": {
        "citedby": {
            "2017-11-24": 851
        },
        "email": "@lancaster.ac.uk",
        "hindex": 13,
        "hindex5y": 11,
        "i10index": 13,
        "i10index5y": 12,
        "interests": [
            "Compiler",
            "code optimization",
            "parallelization",
            "parallel computing"
        ],
        "npubs": 64
    },
    "Zhenhua Li": {
        "citedby": {
            "2017-03-08": 588,
            "2017-03-09": 588
        },
        "email": "@tsinghua.edu.cn",
        "hindex": 13,
        "hindex5y": 11,
        "i10index": 14,
        "i10index5y": 12,
        "interests": [
            "Cloud Computing/Storage",
            "Mobile Internet",
            "Content Distribution"
        ],
        "npubs": 49
    },
    "Zhenkai Liang": {
        "affiliation": "National University of Singapore",
        "citedby": {
            "2017-03-07": 2873,
            "2017-03-09": 2873
        },
        "email": "@comp.nus.edu.sg",
        "hindex": 23,
        "hindex5y": 20,
        "i10index": 37,
        "i10index5y": 34,
        "interests": [
            "System Security",
            "Web Security",
            "Software Debugging"
        ],
        "npubs": 84
    },
    "Ziming Zhao": {
        "citedby": {
            "2017-03-07": 331,
            "2017-03-09": 331
        },
        "email": "@asu.edu",
        "hindex": 10,
        "hindex5y": 9,
        "i10index": 10,
        "i10index5y": 9,
        "interests": [
            "Computer Security",
            "Cybercrime"
        ],
        "npubs": 37
    },
    "Ziqi Wang": {
        "citedby": {
            "2017-03-07": 17379,
            "2017-03-09": 17385
        },
        "email": "@pku.edu.cn",
        "hindex": 44,
        "hindex5y": 38,
        "i10index": 548,
        "i10index5y": 376,
        "interests": [
            "Information Retrieval",
            "Social Networks"
        ],
        "npubs": 2860
    }
}
