# Supplementary material for: A survey of accepted authors in computer systems conferences
Source: PeerJ Comput Sci. 2020 Sep 28;6:e299. doi: 10.7717/peerj-cs.299 (PMC7924675; doi:10.7717/peerj-cs.299)
Supplement: Supplemental Information 2 — This is a snapshot of the github repository that includes the data and source code required to reproduce this paper (except for confidential survey data). The snapshot represents commit 6663a253f1ac4dc351a78ccc74c0de80c7cc06ad of http://github.com/eitanf/sysconf. The most pertinent article files are under pubs/diversity-survey/. [file peerj-cs-06-299-s002.bz2 › sysconf/data/authors/VEE.json]

{
    "Ada Gavrilovska": {
        "affiliation": "Georgia Tech",
        "citedby": {
            "2017-05-30": 1420
        },
        "email": "@cc.gatech.edu",
        "hindex": 19,
        "hindex5y": 16,
        "i10index": 35,
        "i10index5y": 24,
        "interests": [],
        "npubs": 217
    },
    "Ahmed Hussein": {
        "citedby": {
            "2017-11-09": 29
        },
        "email": "@purdue.edu",
        "hindex": 4,
        "hindex5y": 4,
        "i10index": 0,
        "i10index5y": 0,
        "interests": [
            "Garbage Collection",
            "Compilers",
            "Power Management"
        ],
        "npubs": 14
    },
    "Alain Tchana": "",
    "Ali B. Hashemi": {
        "citedby": {
            "2017-11-09": 504
        },
        "email": "@utoronto.ca",
        "hindex": 12,
        "hindex5y": 12,
        "i10index": 13,
        "i10index5y": 12,
        "interests": [
            "Swarm Intelligence",
            "Optimization",
            "Dynamic Optimization",
            "Learning Automata",
            "Web Usage Mining"
        ],
        "npubs": 34
    },
    "Amanieu d'Antras": {
        "citedby": {
            "2017-05-30": 3
        },
        "email": "@cs.man.ac.uk",
        "hindex": 1,
        "hindex5y": 1,
        "i10index": 0,
        "i10index5y": 0,
        "interests": [
            "Binary translation",
            "Compilers"
        ],
        "npubs": 4
    },
    "Andrea Arpaci-Dusseau": {
        "citedby": {
            "2017-05-30": 9066
        },
        "email": "@cs.wisc.edu",
        "hindex": 50,
        "hindex5y": 30,
        "i10index": 93,
        "i10index5y": 71,
        "interests": [
            "Operating Systems",
            "File Systems",
            "Storage Systems"
        ],
        "npubs": 197
    },
    "Andrey Rodchenko": {
        "citedby": {
            "2017-05-30": 9
        },
        "email": "@manchester.ac.uk",
        "hindex": 1,
        "hindex5y": 1,
        "i10index": 0,
        "i10index5y": 0,
        "interests": [
            "Optimizing Compilers",
            "Runtime Systems",
            "Computer Architecture"
        ],
        "npubs": 4
    },
    "Andy Nisbet": {
        "citedby": {
            "2017-05-30": 609
        },
        "email": "@manchester.ac.uk",
        "hindex": 12,
        "hindex5y": 9,
        "i10index": 16,
        "i10index5y": 8,
        "interests": [
            "FPGAs",
            "Compilers",
            "Peformance Optimisation"
        ],
        "npubs": 61
    },
    "Anshuj Garg": "",
    "Anton Ivanov": "",
    "Antonio Barbalace": {
        "citedby": {
            "2017-05-30": 582
        },
        "email": "@vt.edu",
        "hindex": 11,
        "hindex5y": 10,
        "i10index": 15,
        "i10index5y": 12,
        "interests": [
            "Real-Time and General-Purpose Operating Systems",
            "Synchronization",
            "Parallel and Distributed Computer Architectures",
            "Industrial Co"
        ],
        "npubs": 50
    },
    "Arnamoy Bhattacharyya": {
        "citedby": {
            "2017-05-30": 37
        },
        "email": "@ece.utoronto.ca",
        "hindex": 3,
        "hindex5y": 3,
        "i10index": 1,
        "i10index5y": 1,
        "interests": [
            "Anomaly Detection",
            "Cloud Computing",
            "Profile Analysis",
            "Machine Learning",
            "Compiler Optimization"
        ],
        "npubs": 15
    },
    "Bertil Folliot": "",
    "Bibo Tu": "",
    "Binoy Ravindran": {
        "citedby": {
            "2017-05-30": 3678
        },
        "email": "@vt.edu",
        "hindex": 31,
        "hindex5y": 22,
        "i10index": 105,
        "i10index5y": 60,
        "interests": [
            "Operating systems",
            "distributed systems",
            "real-time systems",
            "virtualization",
            "run-times"
        ],
        "npubs": 327
    },
    "Canturk Isci": {
        "citedby": {
            "2017-05-30": 2686
        },
        "email": "@alumni.princeton.edu",
        "hindex": 17,
        "hindex5y": 15,
        "i10index": 27,
        "i10index5y": 26,
        "interests": [
            "Cloud",
            "Analytics",
            "DevOps",
            "Power Management",
            "Computer Architecture"
        ],
        "npubs": 88
    },
    "Carl Waldspurger": {
        "affiliation": "Carl Waldspurger Consulting",
        "citedby": {
            "2017-05-30": 9191
        },
        "email": "@waldspurger.org",
        "hindex": 43,
        "hindex5y": 30,
        "i10index": 72,
        "i10index5y": 57,
        "interests": [
            "Resource Management",
            "Virtualization",
            "Operating Systems",
            "Computer Architecture",
            "Security"
        ],
        "npubs": 161
    },
    "Chandra Krintz": "",
    "Chenggang Wu": "",
    "Christophe Dubach": {
        "citedby": {
            "2017-05-30": 565
        },
        "email": "@ed.ac.uk",
        "hindex": 10,
        "hindex5y": 10,
        "i10index": 10,
        "i10index5y": 10,
        "interests": [
            "Machine Learning",
            "Computer Architecture",
            "Compiler Optimization",
            "Code Generation",
            "System Optimization"
        ],
        "npubs": 42
    },
    "Christopher A. Vick": "",
    "Christos Kotselidis": {
        "citedby": {
            "2017-05-30": 523
        },
        "email": "@manchester.ac.uk",
        "hindex": 9,
        "hindex5y": 8,
        "i10index": 9,
        "i10index5y": 6,
        "interests": [
            "Computer Architecture",
            "Virtual Machines",
            "Compilers",
            "Garbage Collection",
            "HW/SW Co-design"
        ],
        "npubs": 35
    },
    "Chun Yang": "",
    "Cosmin Gorgovan": {
        "citedby": {
            "2017-11-09": 10
        },
        "email": "@manchester.ac.uk",
        "hindex": 2,
        "hindex5y": 2,
        "i10index": 0,
        "i10index5y": 0,
        "interests": [],
        "npubs": 7
    },
    "Cristiana Amza": {
        "citedby": {
            "2017-05-30": 3499
        },
        "email": "@ece.utoronto.ca",
        "hindex": 24,
        "hindex5y": 17,
        "i10index": 35,
        "i10index5y": 24,
        "interests": [
            "Distributed and Parallel Systems",
            "Data Processing"
        ],
        "npubs": 88
    },
    "Dan Heidinga": "",
    "Dan Meng": "",
    "Daniel Chiba": "",
    "Daniel Hagimont": {
        "citedby": {
            "2017-05-30": 1769
        },
        "email": "@enseeiht.fr",
        "hindex": 22,
        "hindex5y": 12,
        "i10index": 45,
        "i10index5y": 13,
        "interests": [
            "operating systems",
            "middleware",
            "autonomic systems",
            "cloud computing"
        ],
        "npubs": 202
    },
    "David Chisnall": {
        "affiliation": "University of Cambridge",
        "citedby": {
            "2017-05-30": 774
        },
        "email": "@swan.ac.uk",
        "hindex": 9,
        "hindex5y": 8,
        "i10index": 8,
        "i10index5y": 6,
        "interests": [],
        "npubs": 51
    },
    "Debadatta Mishra": {
        "citedby": {
            "2017-05-30": 38
        },
        "email": "@cse.iitb.ac.in",
        "hindex": 4,
        "hindex5y": 3,
        "i10index": 1,
        "i10index5y": 1,
        "interests": [
            "Computer networks",
            "Systems",
            "Virtualization"
        ],
        "npubs": 10
    },
    "Dhabaleswar K. Panda": {
        "citedby": {
            "2017-05-30": 12362
        },
        "email": "@cse.ohio-state.edu",
        "hindex": 54,
        "hindex5y": 37,
        "i10index": 279,
        "i10index5y": 142,
        "interests": [],
        "npubs": 712
    },
    "Eddie Dong": "",
    "Eyal de Lara": {
        "citedby": {
            "2017-05-30": 4827
        },
        "email": "@cs.toronto.edu",
        "hindex": 34,
        "hindex5y": 28,
        "i10index": 59,
        "i10index5y": 43,
        "interests": [
            "Mobile computing",
            "cloud computing"
        ],
        "npubs": 108
    },
    "Felicitas Hetzelt": "",
    "Felipe Huici": {
        "affiliation": "NEC Laboratories Europe",
        "citedby": {
            "2017-09-25": 1308
        },
        "email": "@neclab.eu",
        "hindex": 17,
        "hindex5y": 14,
        "i10index": 23,
        "i10index5y": 20,
        "interests": [
            "Virtualization",
            "operating systems",
            "networks",
            "high performance software systems"
        ],
        "npubs": 63
    },
    "Filipe Manco": {
        "citedby": {
            "2017-05-30": 31
        },
        "email": "@neclab.eu",
        "hindex": 3,
        "hindex5y": 3,
        "i10index": 1,
        "i10index5y": 1,
        "interests": [],
        "npubs": 6
    },
    "Florian Schmidt": {
        "citedby": {
            "2017-05-30": 183
        },
        "email": "@flosch.eu",
        "hindex": 8,
        "hindex5y": 7,
        "i10index": 7,
        "i10index5y": 5,
        "interests": [
            "Computer Networks",
            "Operating Systems"
        ],
        "npubs": 26
    },
    "Galen Hunt": {
        "affiliation": "Microsoft Research",
        "citedby": {
            "2017-05-30": 6692
        },
        "email": "@microsoft.com",
        "hindex": 43,
        "hindex5y": 28,
        "i10index": 89,
        "i10index5y": 60,
        "interests": [
            "Operating Systems",
            "Runtime Systems"
        ],
        "npubs": 167
    },
    "Haibing Guan": "",
    "Hann Huang": {
        "affiliation": "MediaTek",
        "citedby": {
            "2017-05-30": 56
        },
        "email": "@mediatek.com",
        "hindex": 4,
        "hindex5y": 4,
        "i10index": 2,
        "i10index5y": 2,
        "interests": [
            "Video coding"
        ],
        "npubs": 53
    },
    "James Clarkson": "",
    "Jianjun Li": "",
    "Jie Zhang": {
        "citedby": {
            "2017-11-09": 74
        },
        "email": "@osu.edu",
        "hindex": 6,
        "hindex5y": 6,
        "i10index": 3,
        "i10index5y": 3,
        "interests": [
            "High Performance Computing",
            "Cloud Computing",
            "Virtualization"
        ],
        "npubs": 20
    },
    "Jim Garside": "",
    "Jinshi Zhang": "",
    "John Goodacre": {
        "citedby": {
            "2017-05-30": 336
        },
        "email": "@manchester.ac.uk",
        "hindex": 8,
        "hindex5y": 8,
        "i10index": 7,
        "i10index5y": 7,
        "interests": [
            "computer architecture",
            "3D VLSI",
            "HPC",
            "low power",
            "virtualization"
        ],
        "npubs": 50
    },
    "John Mawer": {
        "citedby": {
            "2017-05-30": 81
        },
        "email": "@manchester.ac.uk",
        "hindex": 3,
        "hindex5y": 3,
        "i10index": 2,
        "i10index5y": 2,
        "interests": [
            "IC design",
            "network on chip",
            "heterogeneous architectures",
            "EDA",
            "FPGA"
        ],
        "npubs": 10
    },
    "Jose Mendes": {
        "citedby": {
            "2017-10-27": 17
        },
        "email": "",
        "hindex": 2,
        "hindex5y": 2,
        "i10index": 1,
        "i10index5y": 1,
        "interests": [],
        "npubs": 5
    },
    "Juan Fumero": {
        "citedby": {
            "2017-05-30": 144
        },
        "email": "@ed.ac.uk",
        "hindex": 6,
        "hindex5y": 6,
        "i10index": 3,
        "i10index5y": 3,
        "interests": [
            "GPGPUs",
            "Runtime Code Generation",
            "High Performance Computing",
            "JIT Compilation",
            "Java Virtual Machine"
        ],
        "npubs": 13
    },
    "Jun Xu": {
        "citedby": {
            "2017-10-29": 63
        },
        "email": "@psu.edu",
        "hindex": 3,
        "hindex5y": 3,
        "i10index": 2,
        "i10index5y": 2,
        "interests": [
            "System security",
            "software security"
        ],
        "npubs": 11
    },
    "Kai Lu": "",
    "Kenichi Yasukata": {
        "citedby": {
            "2017-11-09": 24
        },
        "email": "@ht.sfc.keio.ac.jp",
        "hindex": 3,
        "hindex5y": 3,
        "i10index": 1,
        "i10index5y": 1,
        "interests": [
            "Networking",
            "Operating Systems",
            "Virtualization"
        ],
        "npubs": 5
    },
    "Leo Arulraj": {
        "citedby": {
            "2017-05-30": 106
        },
        "email": "@cs.wisc.edu",
        "hindex": 2,
        "hindex5y": 2,
        "i10index": 2,
        "i10index5y": 2,
        "interests": [
            "Operating Systems",
            "Distributed Systems"
        ],
        "npubs": 4
    },
    "Li Jian": "",
    "Liang Deng": "",
    "Lok Yan": {
        "citedby": {
            "2017-05-30": 3350
        },
        "email": "@westga.edu",
        "hindex": 25,
        "hindex5y": 17,
        "i10index": 55,
        "i10index5y": 24,
        "interests": [
            "silicene tight binding"
        ],
        "npubs": 179
    },
    "Lukas Stadler": {
        "citedby": {
            "2017-05-30": 432
        },
        "email": "@jku.at",
        "hindex": 11,
        "hindex5y": 10,
        "i10index": 12,
        "i10index5y": 12,
        "interests": [
            "Compiler",
            "JIT",
            "Optimizations"
        ],
        "npubs": 23
    },
    "Malgorzata Gosia Steinder": {
        "affiliation": "IBM Watson",
        "citedby": {
            "2017-04-04": 3102,
            "2017-05-12": 3143,
            "2017-05-30": 3170
        },
        "email": "@us.ibm.com",
        "hindex": 27,
        "hindex5y": 20,
        "i10index": 43,
        "i10index5y": 25,
        "interests": [
            "Computer Science"
        ],
        "npubs": 64
    },
    "Maoni Stephens": "",
    "Mathias Payer": {
        "citedby": {
            "2017-05-30": 1046
        },
        "email": "@nebelwelt.net",
        "hindex": 14,
        "hindex5y": 14,
        "i10index": 21,
        "i10index5y": 20,
        "interests": [
            "system security",
            "runtime systems",
            "binary translation",
            "virtualization"
        ],
        "npubs": 74
    },
    "Michel Steuwer": {
        "citedby": {
            "2017-05-30": 286
        },
        "email": "@ed.ac.uk",
        "hindex": 8,
        "hindex5y": 8,
        "i10index": 6,
        "i10index5y": 6,
        "interests": [
            "Parallel Programming",
            "GPU Programming",
            "High-Level Programming Models",
            "Algorithmic Skeletons",
            "Code Generation"
        ],
        "npubs": 33
    },
    "Michio Honda": {
        "citedby": {
            "2017-05-30": 916
        },
        "email": "@sfc.wide.ad.jp",
        "hindex": 7,
        "hindex5y": 6,
        "i10index": 6,
        "i10index5y": 6,
        "interests": [
            "Networking",
            "Operating systems"
        ],
        "npubs": 37
    },
    "Mikel Luján": {
        "citedby": {
            "2017-05-30": 1805
        },
        "email": "@manchester.ac.uk",
        "hindex": 21,
        "hindex5y": 16,
        "i10index": 38,
        "i10index5y": 22,
        "interests": [
            "Many-core Architectures",
            "Parallel Programming",
            "Virtualization",
            "Managed Runtime Environments"
        ],
        "npubs": 124
    },
    "Min Zhu": "",
    "Moriyoshi Ohara": {
        "affiliation": "IBM",
        "citedby": {
            "2017-11-09": 4793
        },
        "email": "@jp.ibm.com",
        "hindex": 10,
        "hindex5y": 8,
        "i10index": 10,
        "i10index5y": 7,
        "interests": [
            "Emerging Workload Characterization & Acceleration"
        ],
        "npubs": 56
    },
    "Nadav Amit": {
        "affiliation": "VMware Research",
        "citedby": {
            "2017-05-30": 317
        },
        "email": "@vmware.com",
        "hindex": 6,
        "hindex5y": 6,
        "i10index": 5,
        "i10index5y": 5,
        "interests": [
            "Operating Systems",
            "Virtualization"
        ],
        "npubs": 14
    },
    "Naila Farooqui": {
        "affiliation": "Intel",
        "citedby": {
            "2017-05-30": 104
        },
        "email": "@cc.gatech.edu",
        "hindex": 5,
        "hindex5y": 4,
        "i10index": 2,
        "i10index5y": 2,
        "interests": [
            "Dynamic Instrumentation and Compilation Techniques",
            "Data-Parallel Architectures",
            "Systems"
        ],
        "npubs": 17
    },
    "Paolo Bonzini": {
        "affiliation": "Red Hat",
        "citedby": {
            "2017-05-30": 296
        },
        "email": "@gnu.org",
        "hindex": 8,
        "hindex5y": 6,
        "i10index": 7,
        "i10index5y": 5,
        "interests": [],
        "npubs": 16
    },
    "Peng Liu": {
        "citedby": {
            "2017-10-27": 5921
        },
        "email": "@ist.psu.edu",
        "hindex": 38,
        "hindex5y": 29,
        "i10index": 113,
        "i10index5y": 79,
        "interests": [
            "Systems Security",
            "Privacy",
            "Software Security",
            "Data Security",
            "Network Security"
        ],
        "npubs": 464
    },
    "Peter Kessler": "",
    "Pierre Olivier": {
        "citedby": {
            "2017-05-30": 84
        },
        "email": "@vt.edu",
        "hindex": 5,
        "hindex5y": 5,
        "i10index": 2,
        "i10index5y": 2,
        "interests": [
            "Operating Systems",
            "Hypervisors",
            "Flash Storage"
        ],
        "npubs": 30
    },
    "Ping Chen": "",
    "Purushottam Kulkarni": {
        "citedby": {
            "2017-05-30": 2726
        },
        "email": "@cse.iitb.ac.in",
        "hindex": 20,
        "hindex5y": 15,
        "i10index": 32,
        "i10index5y": 23,
        "interests": [],
        "npubs": 70
    },
    "Qingkai Zeng": "",
    "Ravi Iyer": {
        "affiliation": "Intel",
        "citedby": {
            "2017-05-25": 4644
        },
        "email": "@intel.com",
        "hindex": 35,
        "hindex5y": 29,
        "i10index": 85,
        "i10index5y": 56,
        "interests": [],
        "npubs": 139
    },
    "Read Sprabery": {
        "citedby": {
            "2017-05-30": 15
        },
        "email": "@illinois.edu",
        "hindex": 3,
        "hindex5y": 3,
        "i10index": 0,
        "i10index5y": 0,
        "interests": [],
        "npubs": 6
    },
    "Remzi Arpaci-Dusseau": {
        "citedby": {
            "2017-05-30": 9277
        },
        "email": "@cs.wisc.edu",
        "hindex": 49,
        "hindex5y": 30,
        "i10index": 96,
        "i10index5y": 72,
        "interests": [
            "Operating Systems"
        ],
        "npubs": 251
    },
    "Ricardo Koller": {
        "citedby": {
            "2017-05-30": 712
        },
        "email": "@us.ibm.com",
        "hindex": 11,
        "hindex5y": 11,
        "i10index": 11,
        "i10index5y": 11,
        "interests": [],
        "npubs": 28
    },
    "Robert Buhren": "",
    "Rong Chen": {
        "affiliation": "Shanghai JiaoTong University",
        "citedby": {
            "2017-05-30": 1193
        },
        "email": "@sjtu.edu.cn",
        "hindex": 15,
        "hindex5y": 15,
        "i10index": 18,
        "i10index5y": 17,
        "interests": [
            "Large-scale Graph Processing",
            "Distributed Systems",
            "Virtualization"
        ],
        "npubs": 31
    },
    "Roy Campbell": {
        "citedby": {
            "2017-05-30": 18484
        },
        "email": "@illinois.edu",
        "hindex": 66,
        "hindex5y": 38,
        "i10index": 256,
        "i10index5y": 112,
        "interests": [
            "operating systems",
            "ubiquitous computing",
            "cloud computing",
            "distributed systems",
            "security"
        ],
        "npubs": 720
    },
    "Sahil Suneja": {
        "citedby": {
            "2017-05-30": 91
        },
        "email": "@cs.toronto.edu",
        "hindex": 5,
        "hindex5y": 5,
        "i10index": 3,
        "i10index5y": 3,
        "interests": [],
        "npubs": 17
    },
    "Simon Kuenzer": "",
    "Stefan Marr": {
        "affiliation": "Johannes Kepler Universitat Linz",
        "citedby": {
            "2017-07-23": 209
        },
        "email": "@jku.at",
        "hindex": 8,
        "hindex5y": 7,
        "i10index": 7,
        "i10index5y": 4,
        "interests": [
            "Virtual Machines",
            "Parallelism",
            "Manycore",
            "Concurrency",
            "Meta Programming"
        ],
        "npubs": 63
    },
    "Tim Harris": {
        "affiliation": "Oracle Labs",
        "citedby": {
            "2017-05-30": 19200
        },
        "email": "@oracle.com",
        "hindex": 39,
        "hindex5y": 30,
        "i10index": 94,
        "i10index5y": 64,
        "interests": [
            "Parallel programming",
            "operating systems",
            "computer architecture",
            "runtime systems",
            "transactional memory"
        ],
        "npubs": 222
    },
    "Tony Hosking": {
        "affiliation": "Australian National University",
        "citedby": {
            "2017-05-30": 3601
        },
        "email": "@anu.edu.au",
        "hindex": 26,
        "hindex5y": 13,
        "i10index": 46,
        "i10index5y": 19,
        "interests": [
            "programming language implementation",
            "compilers",
            "run-time systems",
            "memory management (garbage collection)",
            "virtual machines"
        ],
        "npubs": 95
    },
    "Vlad Nitu": "",
    "Wei Wei": "",
    "Wei-Chung Hsu": "",
    "Wenzhe Zhang": "",
    "Xiangyu Zhang": {
        "citedby": {
            "2017-03-08": 3704,
            "2017-03-09": 3704
        },
        "email": "@cs.purdue.edu",
        "hindex": 31,
        "hindex5y": 26,
        "i10index": 71,
        "i10index5y": 67,
        "interests": [
            "Program analysis",
            "Security"
        ],
        "npubs": 176
    },
    "Xianhua Liu": {
        "citedby": {
            "2017-05-30": 23432
        },
        "email": "@mprc.pku.edu.cn",
        "hindex": 22,
        "hindex5y": 22,
        "i10index": 35,
        "i10index5y": 31,
        "interests": [
            "Computer Architecture",
            "Compiler Optimization",
            "Hardware/Software Co-design"
        ],
        "npubs": 276
    },
    "Xiaoping Wang": "",
    "Xiaoyi Lu": {
        "citedby": {
            "2017-05-30": 614
        },
        "email": "@cse.ohio-state.edu",
        "hindex": 13,
        "hindex5y": 13,
        "i10index": 19,
        "i10index5y": 19,
        "interests": [
            "Big Data",
            "Parallel Computing",
            "High Performance Computing",
            "Virtualization",
            "Cloud Computing"
        ],
        "npubs": 87
    },
    "Xu Cheng": "",
    "Yuanming Lai": "",
    "Yueqiang Cheng": {
        "citedby": {
            "2017-05-30": 203
        },
        "email": "@andrew.cmu.edu",
        "hindex": 7,
        "hindex5y": 7,
        "i10index": 4,
        "i10index5y": 4,
        "interests": [
            "System Security",
            "Virtualization",
            "ROP",
            "Trusted Computing",
            "Cloud Computing"
        ],
        "npubs": 16
    },
    "Yuri Volchkov": "",
    "Zachary J. Estrada": {
        "citedby": {
            "2017-05-30": 49
        },
        "email": "@rose-hulman.edu",
        "hindex": 4,
        "hindex5y": 4,
        "i10index": 1,
        "i10index5y": 1,
        "interests": [],
        "npubs": 13
    },
    "Zbigniew Kalbarczyk": "",
    "Zhe2 Wang": "",
    "Zhongzhi Yu": ""
}
