# Supplementary material for: A survey of accepted authors in computer systems conferences
Source: PeerJ Comput Sci. 2020 Sep 28;6:e299. doi: 10.7717/peerj-cs.299 (PMC7924675; doi:10.7717/peerj-cs.299)
Supplement: Supplemental Information 2 — This is a snapshot of the github repository that includes the data and source code required to reproduce this paper (except for confidential survey data). The snapshot represents commit 6663a253f1ac4dc351a78ccc74c0de80c7cc06ad of http://github.com/eitanf/sysconf. The most pertinent article files are under pubs/diversity-survey/. [file peerj-cs-06-299-s002.bz2 › sysconf/data/authors/PLDI.json]

{
    " Swarat Chaudhuri": {
        "affiliation": "Rice University",
        "citedby": {
            "2017-05-15": 1781
        },
        "email": "@rice.edu",
        "hindex": 19,
        "hindex5y": 16,
        "i10index": 26,
        "i10index5y": 23,
        "interests": [
            "Program Synthesis",
            "Program Analysis",
            "Automated Reasoning"
        ],
        "npubs": 59
    },
    "Aditya Kanade": {
        "citedby": {
            "2018-02-08": 412
        },
        "email": "@iisc.ac.in",
        "hindex": 9,
        "hindex5y": 8,
        "i10index": 9,
        "i10index5y": 7,
        "interests": [
            "Programming languages",
            "Software engineering",
            "Artificial intelligence"
        ],
        "npubs": 32
    },
    "Ahmed Bouajjani": {
        "affiliation": "IRIF, Université Paris Diderot",
        "citedby": {
            "2017-05-15": 6410,
            "2017-06-18": 6442
        },
        "email": "@irif.fr",
        "hindex": 42,
        "hindex5y": 25,
        "i10index": 95,
        "i10index5y": 70,
        "interests": [
            "Verification",
            "program verification",
            "concurrency",
            "concurrency theory",
            "automata"
        ],
        "npubs": 184
    },
    "Ahmed Rezine": {
        "citedby": {
            "2017-05-15": 645,
            "2017-06-18": 668
        },
        "email": "@liu.se",
        "hindex": 16,
        "hindex5y": 13,
        "i10index": 19,
        "i10index5y": 15,
        "interests": [
            "Automated program verification"
        ],
        "npubs": 66
    },
    "Alex Aiken": {
        "citedby": {
            "2017-05-15": 16234,
            "2017-06-18": 16391
        },
        "email": "@cs.stanford.edu",
        "hindex": 64,
        "hindex5y": 43,
        "i10index": 141,
        "i10index5y": 101,
        "interests": [
            "programming languages",
            "compilers",
            "verification",
            "parallelism"
        ],
        "npubs": 248
    },
    "Alexander L. Brooks": "",
    "Alexandra Silva": {
        "affiliation": "University College London",
        "citedby": {
            "2017-05-15": 897,
            "2017-06-18": 931
        },
        "email": "@ucl.ac.uk",
        "hindex": 17,
        "hindex5y": 16,
        "i10index": 31,
        "i10index5y": 26,
        "interests": [
            "Coalgebra",
            "Programming semantics and verification",
            "Formal methods",
            "Logic"
        ],
        "npubs": 93
    },
    "Alon Zakai": "",
    "Alvin Cheung": "",
    "Amal Ahmed": {
        "citedby": {
            "2017-05-15": 1342,
            "2017-06-18": 1358
        },
        "email": "@ccs.neu.edu",
        "hindex": 23,
        "hindex5y": 16,
        "i10index": 28,
        "i10index5y": 24,
        "interests": [
            "Programming Languages"
        ],
        "npubs": 55
    },
    "Amanieu d'Antras": {
        "citedby": {
            "2017-05-15": 3,
            "2017-06-18": 7
        },
        "email": "@cs.man.ac.uk",
        "hindex": 2,
        "hindex5y": 2,
        "i10index": 0,
        "i10index5y": 0,
        "interests": [
            "Binary translation",
            "Compilers"
        ],
        "npubs": 5
    },
    "Anders Møller": {
        "affiliation": "Aarhus University",
        "citedby": {
            "2017-05-15": 3640,
            "2017-06-18": 3693
        },
        "email": "@cs.au.dk",
        "hindex": 30,
        "hindex5y": 21,
        "i10index": 45,
        "i10index5y": 33,
        "interests": [
            "Programming Languages",
            "Software Engineering",
            "Program Analysis",
            "Static Analysis",
            "Software Testing"
        ],
        "npubs": 69
    },
    "Andreas Haas": {
        "citedby": {
            "2017-05-15": 132,
            "2017-06-18": 134
        },
        "email": "@cs.uni-salzburg.at",
        "hindex": 6,
        "hindex5y": 5,
        "i10index": 4,
        "i10index5y": 4,
        "interests": [
            "Computer Science"
        ],
        "npubs": 15
    },
    "Andreas Rossberg": "",
    "Andreas Woess": "",
    "Andreas Zeller": {
        "affiliation": "Saarland University",
        "citedby": {
            "2017-05-15": 11842,
            "2017-06-18": 12097
        },
        "email": "@cs.uni-saarland.de",
        "hindex": 49,
        "hindex5y": 42,
        "i10index": 101,
        "i10index5y": 83,
        "interests": [
            "Software Engineering",
            "Program Analysis",
            "Software Testing",
            "Software Security",
            "Empirical Software Engineering"
        ],
        "npubs": 286
    },
    "Andrey Rybalchenko": {
        "affiliation": "Microsoft Research",
        "citedby": {
            "2017-05-15": 4064,
            "2017-06-18": 4134
        },
        "email": "@microsoft.com",
        "hindex": 32,
        "hindex5y": 31,
        "i10index": 59,
        "i10index5y": 47,
        "interests": [
            "Software Verification",
            "Network Verification",
            "Constraint Solving"
        ],
        "npubs": 116
    },
    "Anirudh Santhiar": "",
    "Anthony Canino": "",
    "Ariel Eizenberg": "",
    "Armando Solar-Lezama": {
        "affiliation": "MIT CSAIL",
        "citedby": {
            "2017-05-15": 1853,
            "2017-06-18": 1923
        },
        "email": "@csail.mit.edu",
        "hindex": 19,
        "hindex5y": 18,
        "i10index": 30,
        "i10index5y": 30,
        "interests": [],
        "npubs": 86
    },
    "Ashkan Forouhi Boroujeni": "",
    "Azadeh Farzan": {
        "citedby": {
            "2017-05-15": 1005,
            "2017-06-18": 1023
        },
        "email": "@cs.toronto.edu",
        "hindex": 18,
        "hindex5y": 15,
        "i10index": 21,
        "i10index5y": 19,
        "interests": [
            "Formal Verification"
        ],
        "npubs": 44
    },
    "Ben L. Titzer": "",
    "Ben Liblit": {
        "citedby": {
            "2017-05-15": 4371,
            "2017-06-18": 4425
        },
        "email": "@cs.wisc.edu",
        "hindex": 28,
        "hindex5y": 22,
        "i10index": 39,
        "i10index5y": 32,
        "interests": [],
        "npubs": 103
    },
    "Bo Joel Svensson": {
        "citedby": {
            "2017-05-15": 212,
            "2017-06-18": 217
        },
        "email": "@chalmers.se",
        "hindex": 8,
        "hindex5y": 8,
        "i10index": 6,
        "i10index5y": 5,
        "interests": [
            "GPUs",
            "Domain Specific Languages",
            "Parallelism"
        ],
        "npubs": 25
    },
    "Bor-Yuh Evan Chang": {
        "affiliation": "University of Colorado Boulder",
        "citedby": {
            "2017-05-15": 1604,
            "2017-06-18": 1638
        },
        "email": "@cs.colorado.edu",
        "hindex": 16,
        "hindex5y": 13,
        "i10index": 25,
        "i10index5y": 18,
        "interests": [
            "Programming Languages",
            "Program Analysis"
        ],
        "npubs": 73
    },
    "Boris Köpf": {
        "citedby": {
            "2017-05-15": 1230,
            "2017-06-18": 1257
        },
        "email": "@imdea.org",
        "hindex": 18,
        "hindex5y": 16,
        "i10index": 21,
        "i10index5y": 18,
        "interests": [
            "Security",
            "Privacy",
            "Verification"
        ],
        "npubs": 40
    },
    "Buddhika Chamith": {
        "citedby": {
            "2017-05-15": 8,
            "2017-06-18": 8
        },
        "email": "@indiana.edu",
        "hindex": 2,
        "hindex5y": 2,
        "i10index": 0,
        "i10index5y": 0,
        "interests": [
            "Distributed Systems",
            "Parallel Systems",
            "System performance",
            "Machine Learning"
        ],
        "npubs": 5
    },
    "Cezara Drăgoi": "",
    "Charles Sutton": {
        "affiliation": "University of Edinburgh",
        "citedby": {
            "2017-05-15": 3831,
            "2017-06-18": 3933
        },
        "email": "@inf.ed.ac.uk",
        "hindex": 27,
        "hindex5y": 23,
        "i10index": 43,
        "i10index5y": 35,
        "interests": [
            "Machine learning",
            "artificial intelligence",
            "natural language processing"
        ],
        "npubs": 104
    },
    "Chenglong Wang": "",
    "Chengnian Sun": {
        "citedby": {
            "2017-05-15": 820,
            "2017-06-18": 840
        },
        "email": "@ucdavis.edu",
        "hindex": 11,
        "hindex5y": 11,
        "i10index": 13,
        "i10index5y": 13,
        "interests": [
            "Software Engineering",
            "Program Languages"
        ],
        "npubs": 27
    },
    "Chris Seaton": {
        "citedby": {
            "2017-05-15": 160,
            "2017-06-18": 165
        },
        "email": "@cs.man.ac.uk",
        "hindex": 9,
        "hindex5y": 8,
        "i10index": 8,
        "i10index5y": 7,
        "interests": [
            "Programming Languages",
            "Irregular Parallelism",
            "Medical Software"
        ],
        "npubs": 19
    },
    "Christian Humer": "",
    "Christian Wimmer": {
        "citedby": {
            "2017-05-15": 1261,
            "2017-06-18": 1305
        },
        "email": "@oracle.com",
        "hindex": 20,
        "hindex5y": 18,
        "i10index": 32,
        "i10index5y": 27,
        "interests": [],
        "npubs": 61
    },
    "Christos Dimoulas": {
        "citedby": {
            "2017-05-15": 293,
            "2017-06-18": 300
        },
        "email": "@seas.harvard.edu",
        "hindex": 9,
        "hindex5y": 9,
        "i10index": 8,
        "i10index5y": 7,
        "interests": [
            "Programming Languages"
        ],
        "npubs": 16
    },
    "Chung-Kil Hur": {
        "citedby": {
            "2017-05-15": 544,
            "2017-06-18": 554
        },
        "email": "@sf.snu.ac.kr",
        "hindex": 14,
        "hindex5y": 11,
        "i10index": 15,
        "i10index5y": 12,
        "interests": [
            "Programming Languages",
            "Software Verification"
        ],
        "npubs": 40
    },
    "Cormac Flanagan": {
        "citedby": {
            "2017-05-15": 10252,
            "2017-06-18": 10381
        },
        "email": "@ucsc.edu",
        "hindex": 47,
        "hindex5y": 31,
        "i10index": 88,
        "i10index5y": 67,
        "interests": [
            "Computer Security",
            "Programming Languages",
            "Software Engineering"
        ],
        "npubs": 156
    },
    "Cosmin Gorgovan": {
        "citedby": {
            "2017-11-09": 10
        },
        "email": "@manchester.ac.uk",
        "hindex": 2,
        "hindex5y": 2,
        "i10index": 0,
        "i10index5y": 0,
        "interests": [],
        "npubs": 7
    },
    "Cosmin Oancea": {
        "citedby": {
            "2017-05-15": 351,
            "2017-06-18": 358
        },
        "email": "@diku.edu",
        "hindex": 12,
        "hindex5y": 9,
        "i10index": 13,
        "i10index5y": 7,
        "interests": [
            "Computer Science"
        ],
        "npubs": 37
    },
    "Dan Gohman": "",
    "Dan Grossman": {
        "affiliation": "University of Washington",
        "citedby": {
            "2017-05-15": 4844,
            "2017-06-18": 4944
        },
        "email": "@cs.washington.edu",
        "hindex": 34,
        "hindex5y": 25,
        "i10index": 61,
        "i10index5y": 47,
        "interests": [],
        "npubs": 172
    },
    "Dan Suciu": {
        "citedby": {
            "2017-05-15": 25796,
            "2017-06-18": 25995
        },
        "email": "@cs.washington.edu",
        "hindex": 75,
        "hindex5y": 45,
        "i10index": 179,
        "i10index5y": 120,
        "interests": [
            "Databases",
            "data management"
        ],
        "npubs": 343
    },
    "Daniel Huang": "",
    "Daniel Patterson": {
        "citedby": {
            "2017-05-15": 30,
            "2017-06-18": 33
        },
        "email": "@dbpmail.net",
        "hindex": 2,
        "hindex5y": 2,
        "i10index": 1,
        "i10index5y": 1,
        "interests": [
            "Programming Languages"
        ],
        "npubs": 6
    },
    "David F. Bacon": {
        "affiliation": "Google",
        "citedby": {
            "2017-05-15": 5968,
            "2017-06-18": 6033
        },
        "email": "@google.com",
        "hindex": 36,
        "hindex5y": 22,
        "i10index": 72,
        "i10index5y": 39,
        "interests": [
            "Programming Languages",
            "Cloud Data Storage"
        ],
        "npubs": 138
    },
    "David Majnemer": "",
    "David Menendez": "",
    "David Walker": {
        "citedby": {
            "2017-05-15": 10435,
            "2017-06-18": 8930
        },
        "email": "@cs.princeton.edu",
        "hindex": 46,
        "hindex5y": 31,
        "i10index": 90,
        "i10index5y": 68,
        "interests": [
            "Programming Languages"
        ],
        "npubs": 168
    },
    "Derek Dreyer": {
        "citedby": {
            "2017-05-15": 1429,
            "2017-06-18": 1448
        },
        "email": "@mpi-sws.org",
        "hindex": 23,
        "hindex5y": 17,
        "i10index": 30,
        "i10index5y": 24,
        "interests": [
            "Programming languages",
            "type systems",
            "semantics",
            "verification"
        ],
        "npubs": 53
    },
    "Derek Schuff": "",
    "Dileep Kini": {
        "citedby": {
            "2017-05-15": 112,
            "2017-06-18": 116
        },
        "email": "@illinois.edu",
        "hindex": 6,
        "hindex5y": 6,
        "i10index": 4,
        "i10index5y": 4,
        "interests": [
            "Automata Theory",
            "Probabilistic Systems",
            "Program Synthesis"
        ],
        "npubs": 14
    },
    "Dimitrios Vytiniotis": {
        "citedby": {
            "2017-05-15": 1740,
            "2017-06-18": 1779
        },
        "email": "@microsoft.com",
        "hindex": 19,
        "hindex5y": 16,
        "i10index": 25,
        "i10index5y": 23,
        "interests": [],
        "npubs": 84
    },
    "Dmytro Petrashko": {
        "citedby": {
            "2017-05-15": 10,
            "2017-06-18": 10
        },
        "email": "@epfl.ch",
        "hindex": 2,
        "hindex5y": 2,
        "i10index": 0,
        "i10index5y": 0,
        "interests": [
            "Computer science",
            "programing language design",
            "compiler"
        ],
        "npubs": 13
    },
    "Doug Simon": "",
    "Dustin Rhodes": "",
    "Edward Aftandilian": {
        "affiliation": "Google",
        "citedby": {
            "2017-05-15": 160,
            "2017-06-18": 164
        },
        "email": "@google.com",
        "hindex": 6,
        "hindex5y": 6,
        "i10index": 6,
        "i10index5y": 6,
        "interests": [
            "Programming languages",
            "dynamic analysis",
            "garbage collection"
        ],
        "npubs": 9
    },
    "Emery Berger": {
        "affiliation": "Emery Berger",
        "citedby": {
            "2017-05-15": 3627,
            "2017-06-18": 3685
        },
        "email": "@cs.umass.edu",
        "hindex": 27,
        "hindex5y": 22,
        "i10index": 37,
        "i10index5y": 29,
        "interests": [
            "Programming Languages",
            "Systems",
            "Performance",
            "Security",
            "Reliability"
        ],
        "npubs": 82
    },
    "Emina Torlak": {
        "citedby": {
            "2017-05-15": 1281,
            "2017-06-18": 1319
        },
        "email": "@alum.mit.edu",
        "hindex": 15,
        "hindex5y": 12,
        "i10index": 20,
        "i10index5y": 17,
        "interests": [
            "programming languages",
            "lightweight formal methods"
        ],
        "npubs": 54
    },
    "Eran Yahav": {
        "affiliation": "Technion",
        "citedby": {
            "2017-05-15": 3081,
            "2017-06-18": 3142
        },
        "email": "@cs.technion.ac.il",
        "hindex": 33,
        "hindex5y": 26,
        "i10index": 61,
        "i10index5y": 42,
        "interests": [
            "Program Analysis",
            "Program Synthesis",
            "Verification",
            "Abstract Interpretation",
            "Programming Languages"
        ],
        "npubs": 134
    },
    "Erez Petrank": {
        "affiliation": "Technion",
        "citedby": {
            "2017-05-15": 3995,
            "2017-06-18": 4044
        },
        "email": "@cs.technion.ac.il",
        "hindex": 37,
        "hindex5y": 20,
        "i10index": 67,
        "i10index5y": 44,
        "interests": [],
        "npubs": 137
    },
    "Eric Koskinen": "",
    "Francesco Logozzo": "",
    "Franz Franchetti": {
        "affiliation": "Carnegie Mellon University",
        "citedby": {
            "2017-05-15": 2831,
            "2017-06-18": 2881
        },
        "email": "@ece.cmu.edu",
        "hindex": 28,
        "hindex5y": 20,
        "i10index": 55,
        "i10index5y": 41,
        "interests": [
            "Autotuning",
            "compilers",
            "computer architecture 3D memory",
            "parallel architectures",
            "performance engineering"
        ],
        "npubs": 159
    },
    "Fritz Henglein": {
        "citedby": {
            "2017-05-15": 2119,
            "2017-06-18": 2144
        },
        "email": "@diku.dk",
        "hindex": 23,
        "hindex5y": 10,
        "i10index": 38,
        "i10index5y": 13,
        "interests": [
            "computer science"
        ],
        "npubs": 107
    },
    "Gilles Duboscq": {
        "citedby": {
            "2017-05-15": 241,
            "2017-06-18": 255
        },
        "email": "@ssw.jku.at",
        "hindex": 7,
        "hindex5y": 7,
        "i10index": 5,
        "i10index5y": 5,
        "interests": [
            "Compiler",
            "JIT",
            "Optimization"
        ],
        "npubs": 10
    },
    "Goran Doychev": {
        "citedby": {
            "2017-05-15": 131,
            "2017-06-18": 134
        },
        "email": "@imdea.org",
        "hindex": 4,
        "hindex5y": 4,
        "i10index": 3,
        "i10index5y": 3,
        "interests": [
            "Computer Security",
            "Privacy"
        ],
        "npubs": 8
    },
    "Greg Morrisett": {
        "citedby": {
            "2017-05-15": 8538,
            "2017-06-18": 8651
        },
        "email": "@cornell.edu",
        "hindex": 44,
        "hindex5y": 29,
        "i10index": 80,
        "i10index5y": 57,
        "interests": [
            "programming languages",
            "security",
            "semantics",
            "type systems",
            "type theory"
        ],
        "npubs": 178
    },
    "Grigory Fedyukovich": {
        "citedby": {
            "2017-05-15": 175,
            "2017-06-18": 187
        },
        "email": "@cs.washington.edu",
        "hindex": 7,
        "hindex5y": 7,
        "i10index": 7,
        "i10index5y": 7,
        "interests": [
            "Formal Methods"
        ],
        "npubs": 33
    },
    "Guy L. Steele Jr.": {
        "affiliation": "Oracle Labs",
        "citedby": {
            "2017-05-15": 11512,
            "2017-06-18": 11566
        },
        "email": "@oracle.com",
        "hindex": 45,
        "hindex5y": 20,
        "i10index": 83,
        "i10index5y": 35,
        "interests": [
            "computer science",
            "programming languages",
            "compilers",
            "algorithms",
            "computer architecture"
        ],
        "npubs": 199
    },
    "Hans-J. Boehm": {
        "affiliation": "Hans-J. Boehm",
        "citedby": {
            "2017-05-15": 4171,
            "2017-06-18": 4225
        },
        "email": "@acm.org",
        "hindex": 30,
        "hindex5y": 20,
        "i10index": 52,
        "i10index5y": 29,
        "interests": [
            "Programming Languages"
        ],
        "npubs": 123
    },
    "Hongseok Yang": {
        "affiliation": "University of Oxford",
        "citedby": {
            "2017-05-15": 4682,
            "2017-06-18": 4765
        },
        "email": "@kaist.ac.kr",
        "hindex": 32,
        "hindex5y": 26,
        "i10index": 49,
        "i10index5y": 43,
        "interests": [
            "Probabilistic Programming",
            "Software Verification",
            "Programming Languages",
            "Concurrency",
            "Distributed System"
        ],
        "npubs": 96
    },
    "Hui Guan": "",
    "Isil Dillig": {
        "citedby": {
            "2017-05-15": 1045,
            "2017-06-18": 1069
        },
        "email": "@cs.utexas.edu",
        "hindex": 16,
        "hindex5y": 16,
        "i10index": 21,
        "i10index5y": 20,
        "interests": [
            "Programming languages",
            "formal methods",
            "software engineering",
            "security"
        ],
        "npubs": 46
    },
    "Ivan Kuraj": "",
    "Jacob Van Geffen": "",
    "James Bornholt": {
        "citedby": {
            "2017-05-15": 152,
            "2017-06-18": 162
        },
        "email": "@cs.washington.edu",
        "hindex": 6,
        "hindex5y": 6,
        "i10index": 4,
        "i10index5y": 4,
        "interests": [
            "Computer Science"
        ],
        "npubs": 19
    },
    "Jamie Perconti": "",
    "Jan Hoffmann": {
        "affiliation": "Carnegie Mellon University",
        "citedby": {
            "2017-05-15": 505,
            "2017-06-18": 512
        },
        "email": "@cmu.edu",
        "hindex": 13,
        "hindex5y": 13,
        "i10index": 15,
        "i10index5y": 14,
        "interests": [
            "Programming Languages",
            "Formal Methods",
            "Software Security"
        ],
        "npubs": 36
    },
    "Jason Breck": "",
    "Jean-Baptiste Tristan": {
        "citedby": {
            "2017-05-15": 342,
            "2017-06-18": 350
        },
        "email": "@oracle.com",
        "hindex": 6,
        "hindex5y": 6,
        "i10index": 6,
        "i10index5y": 6,
        "interests": [
            "Programming languages",
            "verification",
            "parallelism"
        ],
        "npubs": 28
    },
    "Jean-Francois Bastien": "",
    "Jeehoon Kang": "",
    "Jeff Huang": {
        "affiliation": "Texas A&M University",
        "citedby": {
            "2017-05-15": 394,
            "2017-06-18": 404
        },
        "email": "@cse.tamu.edu",
        "hindex": 10,
        "hindex5y": 10,
        "i10index": 11,
        "i10index5y": 11,
        "interests": [
            "Software Engineering",
            "Program Analysis",
            "Runtime Verification",
            "Concurrency",
            "Programming Languages"
        ],
        "npubs": 24
    },
    "Jeffrey S. Foster": {
        "affiliation": "University of Maryland, College Park",
        "citedby": {
            "2017-05-15": 6004,
            "2017-06-18": 6070
        },
        "email": "@cs.umd.edu",
        "hindex": 34,
        "hindex5y": 28,
        "i10index": 63,
        "i10index5y": 59,
        "interests": [
            "Programming Languages",
            "Software Engineering",
            "Security"
        ],
        "npubs": 126
    },
    "Jens Palsberg": {
        "affiliation": "University of California, Los Angeles",
        "citedby": {
            "2017-05-15": 6889,
            "2017-06-18": 6946
        },
        "email": "@ucla.edu",
        "hindex": 43,
        "hindex5y": 20,
        "i10index": 82,
        "i10index5y": 38,
        "interests": [
            "Compilers",
            "Embedded Systems",
            "Programming Languages",
            "Software Engineering",
            "Information Security"
        ],
        "npubs": 176
    },
    "Jim Garside": "",
    "Jingling Xue": {
        "citedby": {
            "2017-05-15": 2994,
            "2017-06-18": 2948
        },
        "email": "@cse.unsw.edu.au",
        "hindex": 26,
        "hindex5y": 22,
        "i10index": 79,
        "i10index5y": 54,
        "interests": [
            "Programming Languages",
            "Compilers",
            "Program Analysis",
            "Parallel Computing",
            "Embedded Systems"
        ],
        "npubs": 252
    },
    "Jitendra Padhye": {
        "citedby": {
            "2017-05-15": 21796,
            "2017-06-18": 22017
        },
        "email": "@microsoft.com",
        "hindex": 46,
        "hindex5y": 35,
        "i10index": 81,
        "i10index5y": 67,
        "interests": [
            "networking",
            "mobile computing",
            "wireless",
            "data centers"
        ],
        "npubs": 188
    },
    "John Regehr": {
        "affiliation": "University of Utah",
        "citedby": {
            "2017-05-15": 2597,
            "2017-06-18": 2637
        },
        "email": "@cs.utah.edu",
        "hindex": 31,
        "hindex5y": 22,
        "i10index": 49,
        "i10index5y": 32,
        "interests": [
            "compilers",
            "testing",
            "verification"
        ],
        "npubs": 95
    },
    "Jonathan Lifflander": {
        "citedby": {
            "2017-05-15": 263,
            "2017-06-18": 271
        },
        "email": "@lifflander.org",
        "hindex": 10,
        "hindex5y": 10,
        "i10index": 10,
        "i10index5y": 10,
        "interests": [
            "high-performance computing",
            "parallel computing",
            "runtime systems"
        ],
        "npubs": 25
    },
    "Joseph Devietti": "",
    "Juneyoung Lee": "",
    "Junfeng Yang": {
        "affiliation": "Columbia University",
        "citedby": {
            "2017-05-15": 2482,
            "2017-06-18": 2512
        },
        "email": "@cs.columbia.edu",
        "hindex": 22,
        "hindex5y": 21,
        "i10index": 28,
        "i10index5y": 27,
        "interests": [
            "Operating systems",
            "software reliability",
            "concurrency",
            "security."
        ],
        "npubs": 49
    },
    "Kapil Vaswani": {
        "citedby": {
            "2017-05-15": 1168,
            "2017-06-18": 1194
        },
        "email": "",
        "hindex": 16,
        "hindex5y": 15,
        "i10index": 21,
        "i10index5y": 20,
        "interests": [],
        "npubs": 60
    },
    "Konstantin Weitz": {
        "citedby": {
            "2017-05-15": 18,
            "2017-06-18": 34
        },
        "email": "@uw.edu",
        "hindex": 5,
        "hindex5y": 5,
        "i10index": 0,
        "i10index5y": 0,
        "interests": [
            "Programming Languages"
        ],
        "npubs": 12
    },
    "Konstantinos Mamouras": {
        "citedby": {
            "2017-05-15": 122,
            "2017-06-18": 123
        },
        "email": "@seas.upenn.edu",
        "hindex": 6,
        "hindex5y": 6,
        "i10index": 5,
        "i10index5y": 5,
        "interests": [
            "Logic",
            "Semantics",
            "Verification"
        ],
        "npubs": 21
    },
    "Koushik Sen": {
        "affiliation": "University of California, Berkeley",
        "citedby": {
            "2017-05-15": 10888,
            "2017-06-18": 11110
        },
        "email": "@cs.berkeley.edu",
        "hindex": 47,
        "hindex5y": 39,
        "i10index": 91,
        "i10index5y": 83,
        "interests": [
            "Computer Science",
            "Testing",
            "Debugging",
            "Program Analysis",
            "Concurrency"
        ],
        "npubs": 168
    },
    "Kuat Yessenov": "",
    "Kun-Lung Wu": {
        "citedby": {
            "2017-05-15": 8189,
            "2017-06-18": 8481
        },
        "email": "@us.ibm.com",
        "hindex": 48,
        "hindex5y": 32,
        "i10index": 119,
        "i10index5y": 75,
        "interests": [
            "data management",
            "streaming",
            "distributed computing",
            "fault-tolerant computing"
        ],
        "npubs": 293
    },
    "Lin Ning": "",
    "Lionel Rieg": "",
    "Loris D'Antoni": {
        "citedby": {
            "2017-05-15": 522,
            "2017-06-18": 562
        },
        "email": "@cs.wisc.edu",
        "hindex": 13,
        "hindex5y": 13,
        "i10index": 15,
        "i10index5y": 15,
        "interests": [
            "Automata Theory",
            "Verification",
            "Programming Languages",
            "Personalized Education"
        ],
        "npubs": 42
    },
    "Lukas Holik": {
        "citedby": {
            "2017-05-15": 498,
            "2017-06-18": 518
        },
        "email": "@fit.vutbr.cz",
        "hindex": 13,
        "hindex5y": 13,
        "i10index": 16,
        "i10index5y": 13,
        "interests": [
            "Computer Science"
        ],
        "npubs": 53
    },
    "Lukas Stadler": {
        "citedby": {
            "2017-05-15": 418,
            "2017-06-18": 440
        },
        "email": "@jku.at",
        "hindex": 11,
        "hindex5y": 10,
        "i10index": 12,
        "i10index5y": 12,
        "interests": [
            "Compiler",
            "JIT",
            "Optimizations"
        ],
        "npubs": 23
    },
    "Luke Dalessandro": {
        "citedby": {
            "2017-05-15": 1077,
            "2017-06-18": 1097
        },
        "email": "@indiana.edu",
        "hindex": 14,
        "hindex5y": 12,
        "i10index": 14,
        "i10index5y": 13,
        "interests": [
            "Computer Science",
            "Parallel programming models and runtimes",
            "High performance computing"
        ],
        "npubs": 28
    },
    "Luke Maurer": "",
    "Luke Wagner": "",
    "Lélio Brun": {
        "citedby": {
            "2018-02-08": 2
        },
        "email": "@ens.fr",
        "hindex": 1,
        "hindex5y": 1,
        "i10index": 0,
        "i10index5y": 0,
        "interests": [
            "Functional programming",
            "Synchronous languages",
            "Proof assistants"
        ],
        "npubs": 1
    },
    "Maaz Bin Safeer Ahmad": "",
    "Madan Musuvathi": {
        "citedby": {
            "2017-10-27": 4353,
            "2017-11-09": 4368
        },
        "email": "@microsoft.com",
        "hindex": 31,
        "hindex5y": 27,
        "i10index": 53,
        "i10index5y": 45,
        "interests": [
            "Concurrency and Parallelism",
            "Program Verification",
            "Algorithms",
            "Systems",
            "Model Checking"
        ],
        "npubs": 47
    },
    "Mahesh Viswanathan": {
        "citedby": {
            "2017-05-15": 3922,
            "2017-06-18": 3959
        },
        "email": "@illinois.edu",
        "hindex": 31,
        "hindex5y": 23,
        "i10index": 65,
        "i10index5y": 48,
        "interests": [
            "formal verification",
            "automata theory",
            "concurrency theory",
            "logic"
        ],
        "npubs": 204
    },
    "Manuel Costa": {
        "citedby": {
            "2017-05-15": 3666,
            "2017-06-18": 3735
        },
        "email": "@microsoft.com",
        "hindex": 23,
        "hindex5y": 18,
        "i10index": 32,
        "i10index5y": 26,
        "interests": [
            "Operating Systems",
            "Networks",
            "Programming Languages",
            "Security"
        ],
        "npubs": 68
    },
    "Marc Pouzet": "",
    "Marco Pistoia": {
        "affiliation": "IBM Research",
        "citedby": {
            "2017-05-15": 2139,
            "2017-06-18": 2199
        },
        "email": "@us.ibm.com",
        "hindex": 24,
        "hindex5y": 19,
        "i10index": 41,
        "i10index5y": 35,
        "interests": [
            "Language-based Security",
            "Programming Languages",
            "Software Engineering",
            "Mobile Computing"
        ],
        "npubs": 239
    },
    "Margus Veanes": {
        "citedby": {
            "2017-05-15": 2789,
            "2017-06-18": 2853
        },
        "email": "@microsoft.com",
        "hindex": 26,
        "hindex5y": 18,
        "i10index": 67,
        "i10index5y": 34,
        "interests": [
            "automata theory",
            "formal methods",
            "program analysis"
        ],
        "npubs": 167
    },
    "Marina Billes": "",
    "Martin Elsman": {
        "citedby": {
            "2017-05-15": 545,
            "2017-06-18": 548
        },
        "email": "@diku.dk",
        "hindex": 12,
        "hindex5y": 7,
        "i10index": 14,
        "i10index5y": 3,
        "interests": [],
        "npubs": 44
    },
    "Martin Odersky": {
        "citedby": {
            "2017-05-15": 10117,
            "2017-06-18": 10276
        },
        "email": "@epfl.ch",
        "hindex": 49,
        "hindex5y": 34,
        "i10index": 124,
        "i10index5y": 79,
        "interests": [
            "Programming Languages and Methods"
        ],
        "npubs": 292
    },
    "Martin Vechev": {
        "affiliation": "DeepCode and ETH Zurich, Switzerland",
        "citedby": {
            "2017-05-15": 1957,
            "2017-06-18": 2029
        },
        "email": "@inf.ethz.ch",
        "hindex": 26,
        "hindex5y": 24,
        "i10index": 44,
        "i10index5y": 38,
        "interests": [
            "Programming Languages",
            "Probabilistic Programming",
            "Program Synthesis",
            "Machine Learning",
            "Concurrency"
        ],
        "npubs": 98
    },
    "Matthew Parkinson": {
        "citedby": {
            "2017-05-15": 3162,
            "2017-06-18": 3196
        },
        "email": "@microsoft.com",
        "hindex": 25,
        "hindex5y": 23,
        "i10index": 32,
        "i10index5y": 30,
        "interests": [
            "Programming Language",
            "Verification",
            "Semantics"
        ],
        "npubs": 67
    },
    "Matthias Grimmer": {
        "citedby": {
            "2017-05-15": 78,
            "2017-06-18": 79
        },
        "email": "@ssw.jku.at",
        "hindex": 6,
        "hindex5y": 6,
        "i10index": 5,
        "i10index5y": 5,
        "interests": [
            "Graal",
            "Compiler",
            "Truffle",
            "Java"
        ],
        "npubs": 13
    },
    "Mayur Naik": {
        "affiliation": "Georgia Tech",
        "citedby": {
            "2017-05-15": 4626,
            "2017-06-18": 4759
        },
        "email": "@cis.upenn.edu",
        "hindex": 23,
        "hindex5y": 20,
        "i10index": 34,
        "i10index5y": 28,
        "interests": [
            "Programming Languages",
            "Software Engineering",
            "Program Analysis",
            "Concurrency",
            "Mobile Computing"
        ],
        "npubs": 65
    },
    "Michael Hicks": {
        "citedby": {
            "2017-05-15": 7639,
            "2017-06-18": 7731
        },
        "email": "@cs.umd.edu",
        "hindex": 41,
        "hindex5y": 32,
        "i10index": 96,
        "i10index5y": 66,
        "interests": [
            "Programming Languages",
            "Security",
            "Networking"
        ],
        "npubs": 210
    },
    "Michael Holman": "",
    "Michael Pradel": {
        "affiliation": "TU Darmstadt",
        "citedby": {
            "2017-05-15": 509,
            "2017-06-18": 523
        },
        "email": "@binaervarianz.de",
        "hindex": 12,
        "hindex5y": 12,
        "i10index": 18,
        "i10index5y": 15,
        "interests": [
            "Software Engineering",
            "Programming Languages"
        ],
        "npubs": 47
    },
    "Mikel Luján": {
        "citedby": {
            "2017-05-15": 1783,
            "2017-06-18": 1843
        },
        "email": "@manchester.ac.uk",
        "hindex": 21,
        "hindex5y": 17,
        "i10index": 41,
        "i10index5y": 23,
        "interests": [
            "Many-core Architectures",
            "Parallel Programming",
            "Virtualization",
            "Managed Runtime Environments"
        ],
        "npubs": 124
    },
    "Milind Kulkarni": {
        "affiliation": "Purdue University",
        "citedby": {
            "2017-05-15": 1777,
            "2017-06-18": 1813
        },
        "email": "@purdue.edu",
        "hindex": 18,
        "hindex5y": 16,
        "i10index": 27,
        "i10index5y": 24,
        "interests": [
            "Compilers",
            "Programming Languages"
        ],
        "npubs": 128
    },
    "Mohamed Faouzi Atig": {
        "citedby": {
            "2017-05-15": 861,
            "2017-06-18": 886
        },
        "email": "@it.uu.se",
        "hindex": 17,
        "hindex5y": 16,
        "i10index": 27,
        "i10index5y": 26,
        "interests": [
            "Computer Science"
        ],
        "npubs": 81
    },
    "Mukund Raghotaman": {
        "citedby": {
            "2017-05-15": 292,
            "2017-06-18": 307
        },
        "email": "@seas.upenn.edu",
        "hindex": 8,
        "hindex5y": 8,
        "i10index": 6,
        "i10index5y": 6,
        "interests": [],
        "npubs": 13
    },
    "Nate Foster": {
        "affiliation": "Cornell University",
        "citedby": {
            "2017-05-15": 4390,
            "2017-06-18": 4463
        },
        "email": "@cs.cornell.edu",
        "hindex": 30,
        "hindex5y": 27,
        "i10index": 43,
        "i10index5y": 36,
        "interests": [
            "Programming Languages",
            "Systems"
        ],
        "npubs": 91
    },
    "Niels G. W. Serup": "",
    "Nimrod Partush": "",
    "Nuno P. Lopes": {
        "citedby": {
            "2017-05-15": 340,
            "2017-06-18": 353
        },
        "email": "@ist.utl.pt",
        "hindex": 9,
        "hindex5y": 8,
        "i10index": 8,
        "i10index5y": 6,
        "interests": [
            "Compilers",
            "Software Verification"
        ],
        "npubs": 21
    },
    "Olli Saarikivi": {
        "citedby": {
            "2017-05-15": 80,
            "2017-06-18": 83
        },
        "email": "@aalto.fi",
        "hindex": 4,
        "hindex5y": 4,
        "i10index": 4,
        "i10index5y": 4,
        "interests": [],
        "npubs": 14
    },
    "Ondřej Lhoták": "",
    "Onur Mutlu": {
        "affiliation": "ETH Zurich",
        "citedby": {
            "2017-05-15": 13706,
            "2017-06-18": 14523
        },
        "email": "@inf.ethz.ch",
        "hindex": 65,
        "hindex5y": 62,
        "i10index": 168,
        "i10index5y": 152,
        "interests": [
            "Computer Architecture",
            "Computer Systems",
            "Energy Efficiency",
            "Memory Systems",
            "Bioinformatics"
        ],
        "npubs": 325
    },
    "Ori Lahav": {
        "citedby": {
            "2017-05-15": 216,
            "2017-06-18": 222
        },
        "email": "@mpi-sws.org",
        "hindex": 9,
        "hindex5y": 9,
        "i10index": 9,
        "i10index5y": 9,
        "interests": [
            "Concurrency",
            "Relaxed Memory Models",
            "Programming Languages",
            "Program Analysis and Verification",
            "Logic"
        ],
        "npubs": 38
    },
    "Osbert Bastani": {
        "citedby": {
            "2017-05-15": 83,
            "2017-06-18": 89
        },
        "email": "@cs.stanford.edu",
        "hindex": 6,
        "hindex5y": 6,
        "i10index": 4,
        "i10index5y": 4,
        "interests": [
            "Programming Languages",
            "Artificial Intelligence",
            "Security"
        ],
        "npubs": 15
    },
    "P. Madhusudan": {
        "affiliation": "University of Illinois at Urbana-Champaign",
        "citedby": {
            "2017-05-15": 4671,
            "2017-06-18": 4730
        },
        "email": "@illinois.edu",
        "hindex": 39,
        "hindex5y": 28,
        "i10index": 72,
        "i10index5y": 62,
        "interests": [
            "Reliable systems",
            "formal methods",
            "programming languages",
            "program synthesis",
            "logic in computer science"
        ],
        "npubs": 121
    },
    "Parosh Aziz Abdulla": {
        "citedby": {
            "2018-02-08": 5367
        },
        "email": "@it.uu.se",
        "hindex": 39,
        "hindex5y": 23,
        "i10index": 90,
        "i10index5y": 61,
        "interests": [],
        "npubs": 368
    },
    "Paul Downen": {
        "citedby": {
            "2017-05-15": 37,
            "2017-06-18": 38
        },
        "email": "@cs.uoregon.edu",
        "hindex": 3,
        "hindex5y": 3,
        "i10index": 1,
        "i10index5y": 1,
        "interests": [
            "Programming Languages",
            "Logic",
            "Types",
            "Semantics"
        ],
        "npubs": 12
    },
    "Paul Gazzillo": {
        "citedby": {
            "2017-05-15": 57,
            "2017-06-18": 60
        },
        "email": "@yale.edu",
        "hindex": 2,
        "hindex5y": 2,
        "i10index": 1,
        "i10index5y": 1,
        "interests": [
            "Programming Languages",
            "Systems"
        ],
        "npubs": 16
    },
    "Percy Liang": {
        "citedby": {
            "2017-05-15": 4149,
            "2017-06-18": 4267
        },
        "email": "@cs.stanford.edu",
        "hindex": 31,
        "hindex5y": 28,
        "i10index": 55,
        "i10index5y": 49,
        "interests": [
            "machine learning",
            "natural language processing"
        ],
        "npubs": 118
    },
    "Peter Ohmann": {
        "citedby": {
            "2017-05-15": 34,
            "2017-06-18": 36
        },
        "email": "@cs.wisc.edu",
        "hindex": 3,
        "hindex5y": 3,
        "i10index": 1,
        "i10index5y": 1,
        "interests": [
            "Software Engineering",
            "Debugging"
        ],
        "npubs": 11
    },
    "Peter Sewell": "",
    "Phi-Diep Bui": {
        "citedby": {
            "2017-05-15": 0,
            "2017-06-18": 0
        },
        "email": "@it.uu.se",
        "hindex": 0,
        "hindex5y": 0,
        "i10index": 0,
        "i10index5y": 0,
        "interests": [
            "Computer Science"
        ],
        "npubs": 2
    },
    "Philipp Ruemmer": {
        "citedby": {
            "2017-05-15": 1245,
            "2017-06-18": 1283
        },
        "email": "@it.uu.se",
        "hindex": 20,
        "hindex5y": 19,
        "i10index": 38,
        "i10index5y": 31,
        "interests": [
            "Embedded Systems",
            "Verification",
            "Theorem Proving",
            "Model Checking"
        ],
        "npubs": 107
    },
    "Pierre-Evariste Dagand": {
        "citedby": {
            "2017-05-15": 1041,
            "2017-06-18": 1057
        },
        "email": "@lip6.fr",
        "hindex": 9,
        "hindex5y": 9,
        "i10index": 9,
        "i10index5y": 9,
        "interests": [
            "programming languages",
            "type theory",
            "logic",
            "systems"
        ],
        "npubs": 29
    },
    "Piyus Kedia": {
        "citedby": {
            "2018-02-08": 9
        },
        "email": "@iiitd.ac.in",
        "hindex": 1,
        "hindex5y": 1,
        "i10index": 0,
        "i10index5y": 0,
        "interests": [
            "Operating Systems",
            "Programming language",
            "System security"
        ],
        "npubs": 8
    },
    "Qinheping Hu": "",
    "Qirun Zhang": {
        "citedby": {
            "2017-05-15": 81,
            "2017-06-18": 85
        },
        "email": "@ucdavis.edu",
        "hindex": 5,
        "hindex5y": 5,
        "i10index": 4,
        "i10index5y": 4,
        "interests": [
            "Program Analysis"
        ],
        "npubs": 9
    },
    "Rahul Sharma": {
        "citedby": {
            "2017-10-25": 648
        },
        "email": "@microsoft.com",
        "hindex": 13,
        "hindex5y": 13,
        "i10index": 16,
        "i10index5y": 16,
        "interests": [
            "Verification",
            "Compilers",
            "Machine Learning"
        ],
        "npubs": 25
    },
    "Rajeev Alur": {
        "citedby": {
            "2017-05-15": 36336,
            "2017-06-18": 36696
        },
        "email": "@cis.upenn.edu",
        "hindex": 78,
        "hindex5y": 47,
        "i10index": 192,
        "i10index5y": 142,
        "interests": [
            "Formal methods",
            "Cyber-physical systems",
            "Programming languages",
            "Automata theory",
            "Logic in computer science"
        ],
        "npubs": 359
    },
    "Rastislav Bodik": {
        "citedby": {
            "2017-05-15": 8827,
            "2017-06-18": 8972
        },
        "email": "@cs.washington.edu",
        "hindex": 37,
        "hindex5y": 28,
        "i10index": 60,
        "i10index5y": 50,
        "interests": [
            "Programming Languages",
            "Program Synthesis"
        ],
        "npubs": 161
    },
    "Ratul Mahajan": {
        "citedby": {
            "2017-05-15": 12111,
            "2017-06-18": 12283
        },
        "email": "@ratul.org",
        "hindex": 44,
        "hindex5y": 38,
        "i10index": 70,
        "i10index5y": 63,
        "interests": [
            "Computer systems and networks"
        ],
        "npubs": 150
    },
    "Ravi Chugh": {
        "affiliation": "University of Chicago",
        "citedby": {
            "2017-05-15": 545,
            "2017-06-18": 555
        },
        "email": "@cs.uchicago.edu",
        "hindex": 7,
        "hindex5y": 7,
        "i10index": 7,
        "i10index5y": 7,
        "interests": [
            "Programming Languages"
        ],
        "npubs": 19
    },
    "Rei Thiessen": "",
    "Richard A. Eisenberg": {
        "citedby": {
            "2017-05-15": 196,
            "2017-06-18": 202
        },
        "email": "@cis.upenn.edu",
        "hindex": 6,
        "hindex5y": 6,
        "i10index": 5,
        "i10index5y": 5,
        "interests": [
            "Programming Languages"
        ],
        "npubs": 31
    },
    "Rishabh Singh": {
        "affiliation": "Microsoft Research",
        "citedby": {
            "2017-05-15": 813,
            "2017-06-18": 857
        },
        "email": "@microsoft.com",
        "hindex": 12,
        "hindex5y": 12,
        "i10index": 15,
        "i10index5y": 14,
        "interests": [
            "Program Synthesis",
            "Software Verification",
            "Software Engineering",
            "Programming Languages"
        ],
        "npubs": 48
    },
    "Robert Harper": "",
    "Ruben Martins": {
        "citedby": {
            "2017-05-15": 279,
            "2017-06-18": 296
        },
        "email": "@cs.utexas.edu",
        "hindex": 9,
        "hindex5y": 9,
        "i10index": 9,
        "i10index5y": 9,
        "interests": [
            "Constraint Programming",
            "Boolean Satisfiability and Optimization",
            "Software Verification",
            "Program Synthesis"
        ],
        "npubs": 35
    },
    "Ryan Beckett": "",
    "Ryan R. Newton": {
        "citedby": {
            "2017-05-15": 2150,
            "2017-06-18": 2178
        },
        "email": "@indiana.edu",
        "hindex": 16,
        "hindex5y": 14,
        "i10index": 24,
        "i10index5y": 20,
        "interests": [
            "Programming Languages",
            "Parallelism",
            "Stream Processing"
        ],
        "npubs": 79
    },
    "Sanjeev Khanna": {
        "citedby": {
            "2017-05-15": 11415,
            "2017-06-18": 11512
        },
        "email": "@cis.upenn.edu",
        "hindex": 55,
        "hindex5y": 35,
        "i10index": 145,
        "i10index5y": 106,
        "interests": [
            "Theoretical computer science"
        ],
        "npubs": 268
    },
    "Sanjoy Das": "",
    "Santosh Nagarakatte": {
        "citedby": {
            "2017-05-15": 965,
            "2017-06-18": 997
        },
        "email": "@cs.rutgers.edu",
        "hindex": 13,
        "hindex5y": 13,
        "i10index": 13,
        "i10index5y": 13,
        "interests": [
            "Compilers",
            "Programming Languages",
            "Computer Architecture",
            "Parallelism",
            "Verification"
        ],
        "npubs": 35
    },
    "Sasa Misailovic": {
        "affiliation": "University of Illinois at Urbana-Champaign",
        "citedby": {
            "2017-05-15": 1505,
            "2017-06-18": 1546
        },
        "email": "@illinois.edu",
        "hindex": 17,
        "hindex5y": 17,
        "i10index": 19,
        "i10index5y": 19,
        "interests": [
            "Programming Languages",
            "Program Analysis",
            "Approximate Computing",
            "Software Engineering"
        ],
        "npubs": 29
    },
    "Scott Schneider": {
        "citedby": {
            "2017-05-15": 620,
            "2017-06-18": 644
        },
        "email": "@us.ibm.com",
        "hindex": 12,
        "hindex5y": 11,
        "i10index": 12,
        "i10index5y": 12,
        "interests": [
            "stream processing",
            "distributed systems",
            "high performance computing",
            "operating systems",
            "programming languages"
        ],
        "npubs": 30
    },
    "Shan Lu": {
        "affiliation": "University of Chicago",
        "citedby": {
            "2017-05-15": 4832,
            "2017-06-18": 4899
        },
        "email": "@uchicago.edu",
        "hindex": 28,
        "hindex5y": 26,
        "i10index": 42,
        "i10index5y": 38,
        "interests": [
            "Computer Systems",
            "Software Reliability",
            "Program Analysis",
            "Concurrency"
        ],
        "npubs": 80
    },
    "Sharon Shoham": {
        "affiliation": "Tel Aviv university",
        "citedby": {
            "2017-05-15": 653,
            "2017-06-18": 664
        },
        "email": "@tauex.tau.ac.il",
        "hindex": 11,
        "hindex5y": 10,
        "i10index": 14,
        "i10index5y": 11,
        "interests": [
            "Program analysis",
            "Verification",
            "Model checking"
        ],
        "npubs": 46
    },
    "Shiyi Wei": "",
    "Shumo Chu": {
        "citedby": {
            "2017-05-15": 385,
            "2017-06-18": 407
        },
        "email": "@acm.org",
        "hindex": 7,
        "hindex5y": 7,
        "i10index": 7,
        "i10index5y": 7,
        "interests": [
            "Data Management",
            "Programming Languages"
        ],
        "npubs": 11
    },
    "Simon Peyton Jones": {
        "citedby": {
            "2017-05-15": 21372,
            "2017-06-18": 21605
        },
        "email": "@microsoft.com",
        "hindex": 68,
        "hindex5y": 40,
        "i10index": 169,
        "i10index5y": 110,
        "interests": [
            "Functional programming"
        ],
        "npubs": 401
    },
    "Sorin Lerner": {
        "affiliation": "University of California, San Diego",
        "citedby": {
            "2017-05-15": 2837,
            "2017-06-18": 2887
        },
        "email": "@cs.ucsd.edu",
        "hindex": 25,
        "hindex5y": 22,
        "i10index": 37,
        "i10index5y": 30,
        "interests": [
            "Programming Languages",
            "Formal Verification",
            "Software Engineering"
        ],
        "npubs": 78
    },
    "Sriram Krishnamoorthy": {
        "citedby": {
            "2017-05-15": 2921,
            "2017-06-18": 2984
        },
        "email": "@pnnl.gov",
        "hindex": 25,
        "hindex5y": 22,
        "i10index": 59,
        "i10index5y": 46,
        "interests": [
            "High performance computing",
            "runtime systems",
            "fault tolerance",
            "parallel programming models"
        ],
        "npubs": 153
    },
    "Stefan K. Muller": {
        "citedby": {
            "2017-05-15": 34,
            "2017-06-18": 36
        },
        "email": "@bioss.uni-freiburg.de",
        "hindex": 1,
        "hindex5y": 1,
        "i10index": 1,
        "i10index5y": 1,
        "interests": [],
        "npubs": 4
    },
    "Stephen Freund": {
        "affiliation": "Williams College",
        "citedby": {
            "2017-05-15": 3687,
            "2017-06-18": 3734
        },
        "email": "@cs.williams.edu",
        "hindex": 31,
        "hindex5y": 18,
        "i10index": 39,
        "i10index5y": 27,
        "interests": [
            "Programming Languages",
            "Software Engineering"
        ],
        "npubs": 74
    },
    "Steve Zdancewic": {
        "affiliation": "University of Pennsylvania",
        "citedby": {
            "2017-05-15": 4776,
            "2017-06-18": 4877
        },
        "email": "@cis.upenn.edu",
        "hindex": 38,
        "hindex5y": 26,
        "i10index": 58,
        "i10index5y": 47,
        "interests": [
            "Programming Languages",
            "Type Theory",
            "Logic",
            "Computer Security"
        ],
        "npubs": 140
    },
    "Suresh Jagannathan": {
        "affiliation": "Purdue University",
        "citedby": {
            "2017-05-15": 4080,
            "2017-06-18": 4119
        },
        "email": "@cs.purdue.edu",
        "hindex": 35,
        "hindex5y": 21,
        "i10index": 83,
        "i10index5y": 47,
        "interests": [
            "Programming Languages",
            "Concurrency and Parallelism",
            "Functional Programming",
            "Verification",
            "Program Analysis"
        ],
        "npubs": 188
    },
    "Swarat Chaudhuri": {
        "affiliation": "Rice University",
        "citedby": {
            "2017-05-15": 1781,
            "2017-06-18": 1833
        },
        "email": "@rice.edu",
        "hindex": 20,
        "hindex5y": 16,
        "i10index": 27,
        "i10index5y": 23,
        "interests": [
            "Program Synthesis",
            "Program Analysis",
            "Automated Reasoning"
        ],
        "npubs": 61
    },
    "Tachio Terauchi": {
        "citedby": {
            "2017-05-15": 1605,
            "2017-06-18": 1632
        },
        "email": "@jaist.ac.jp",
        "hindex": 14,
        "hindex5y": 13,
        "i10index": 18,
        "i10index5y": 14,
        "interests": [
            "Programming Languages",
            "Program Analysis",
            "Program Verification",
            "Program Synthesis",
            "Computer Security"
        ],
        "npubs": 43
    },
    "Thomas Reps": {
        "citedby": {
            "2017-05-15": 20062,
            "2017-06-18": 20261
        },
        "email": "@cs.wisc.edu",
        "hindex": 72,
        "hindex5y": 36,
        "i10index": 168,
        "i10index5y": 109,
        "interests": [
            "Programming Languages",
            "Compilers",
            "Computer Security",
            "Program Verification"
        ],
        "npubs": 388
    },
    "Thomas Wuerthinger": {
        "citedby": {
            "2017-05-15": 625,
            "2017-06-18": 650
        },
        "email": "@oracle.com",
        "hindex": 14,
        "hindex5y": 12,
        "i10index": 21,
        "i10index5y": 17,
        "interests": [
            "Computer Science"
        ],
        "npubs": 45
    },
    "Tian Tan": {
        "citedby": {
            "2018-02-08": 78
        },
        "email": "@cs.au.dk",
        "hindex": 5,
        "hindex5y": 5,
        "i10index": 3,
        "i10index5y": 3,
        "interests": [
            "Program Analysis",
            "Software Engineering",
            "Programming Language"
        ],
        "npubs": 12
    },
    "Tim Harris": {
        "affiliation": "Oracle Labs",
        "citedby": {
            "2017-05-15": 19108,
            "2017-06-18": 19329
        },
        "email": "@oracle.com",
        "hindex": 39,
        "hindex5y": 30,
        "i10index": 95,
        "i10index5y": 65,
        "interests": [
            "Parallel programming",
            "operating systems",
            "computer architecture",
            "runtime systems",
            "transactional memory"
        ],
        "npubs": 222
    },
    "Timos Antonopoulos": "",
    "Timothy Bourke": {
        "citedby": {
            "2017-05-15": 769,
            "2017-06-18": 777
        },
        "email": "@tbrk.org",
        "hindex": 10,
        "hindex5y": 10,
        "i10index": 10,
        "i10index5y": 10,
        "interests": [
            "Synchronous languages",
            "Programming Languages",
            "Functional Programming",
            "Timed Automata",
            "Embedded Systems"
        ],
        "npubs": 46
    },
    "Todd Millstein": {
        "affiliation": "University of California, Los Angeles",
        "citedby": {
            "2017-05-15": 4951,
            "2017-06-18": 5035
        },
        "email": "@cs.ucla.edu",
        "hindex": 35,
        "hindex5y": 26,
        "i10index": 50,
        "i10index5y": 40,
        "interests": [
            "Programming Languages"
        ],
        "npubs": 122
    },
    "Todd Mytkowicz": {
        "citedby": {
            "2017-05-15": 1506,
            "2017-06-18": 1570
        },
        "email": "@microsoft.com",
        "hindex": 18,
        "hindex5y": 17,
        "i10index": 24,
        "i10index5y": 23,
        "interests": [],
        "npubs": 70
    },
    "Toma Pigli": "",
    "Troels Henriksen": {
        "citedby": {
            "2017-05-15": 40,
            "2017-06-18": 46
        },
        "email": "@sigkill.dk",
        "hindex": 4,
        "hindex5y": 4,
        "i10index": 1,
        "i10index5y": 1,
        "interests": [
            "Compilers"
        ],
        "npubs": 9
    },
    "Uday Bondhugula": {
        "affiliation": "Indian Institute of Science",
        "citedby": {
            "2017-05-15": 2385,
            "2017-06-18": 2439
        },
        "email": "@csa.iisc.ernet.in",
        "hindex": 24,
        "hindex5y": 20,
        "i10index": 28,
        "i10index5y": 25,
        "interests": [
            "Optimizing compilers",
            "parallel and high-performance computing",
            "Automatic parallelization",
            "Polyhedral framework"
        ],
        "npubs": 40
    },
    "Umang Mathur": {
        "citedby": {
            "2017-05-15": 6,
            "2017-06-18": 6
        },
        "email": "@illinois.edu",
        "hindex": 1,
        "hindex5y": 1,
        "i10index": 0,
        "i10index5y": 0,
        "interests": [
            "Formal Methods",
            "Verification",
            "Logic",
            "CyberPhysical Systems",
            "Automata Theory"
        ],
        "npubs": 3
    },
    "Umut A. Acar": {
        "citedby": {
            "2017-02-26": 2191,
            "2017-05-15": 2295,
            "2017-06-18": 2320
        },
        "email": "@cs.cmu.edu",
        "hindex": 26,
        "hindex5y": 20,
        "i10index": 46,
        "i10index5y": 40,
        "interests": [],
        "npubs": 112
    },
    "Victor Nicolet": "",
    "Vikash Mansinghka": {
        "affiliation": "Massachusetts Institute of Technology",
        "citedby": {
            "2018-02-08": 1490
        },
        "email": "@mit.edu",
        "hindex": 16,
        "hindex5y": 14,
        "i10index": 23,
        "i10index5y": 18,
        "interests": [
            "artificial intelligence",
            "statistics",
            "probabilistic programming",
            "machine learning"
        ],
        "npubs": 79
    },
    "Viktor Vafeiadis": {
        "citedby": {
            "2017-05-15": 2138,
            "2017-06-18": 2185
        },
        "email": "@mpi-sws.org",
        "hindex": 26,
        "hindex5y": 22,
        "i10index": 33,
        "i10index5y": 32,
        "interests": [
            "Software Verification",
            "Program Logic",
            "Concurrency",
            "Weak Memory Models",
            "Interactive Theorem Proving"
        ],
        "npubs": 67
    },
    "Vivek Sarkar": {
        "affiliation": "Rice University, USA",
        "citedby": {
            "2017-05-15": 13812,
            "2017-06-18": 13980
        },
        "email": "@rice.edu",
        "hindex": 55,
        "hindex5y": 38,
        "i10index": 144,
        "i10index5y": 107,
        "interests": [
            "Parallel computing",
            "Programming languages",
            "Compilers",
            "Program Analysis",
            "Runtime Systems"
        ],
        "npubs": 367
    },
    "William Mansky": {
        "citedby": {
            "2017-05-15": 91,
            "2017-06-18": 95
        },
        "email": "@cs.princeton.edu",
        "hindex": 4,
        "hindex5y": 4,
        "i10index": 3,
        "i10index5y": 3,
        "interests": [
            "Formal Methods",
            "Programming Languages",
            "Concurrency"
        ],
        "npubs": 17
    },
    "Xavier Leroy": {
        "citedby": {
            "2017-05-15": 8293,
            "2017-06-18": 8384
        },
        "email": "@inria.fr",
        "hindex": 46,
        "hindex5y": 27,
        "i10index": 85,
        "i10index5y": 49,
        "interests": [
            "Programming languages",
            "Software verification",
            "Program proof",
            "Compilers",
            "Functional programming"
        ],
        "npubs": 169
    },
    "Xipeng Shen": {
        "citedby": {
            "2017-05-15": 3735,
            "2017-06-18": 3819
        },
        "email": "@ncsu.edu",
        "hindex": 25,
        "hindex5y": 21,
        "i10index": 52,
        "i10index5y": 40,
        "interests": [
            "Compiler",
            "High performance computing",
            "GPU",
            "Artificial intelligence",
            "Machine learning"
        ],
        "npubs": 185
    },
    "Yaniv David": {
        "citedby": {
            "2017-05-15": 28,
            "2017-06-18": 31
        },
        "email": "@cs.technion.ac.il",
        "hindex": 2,
        "hindex5y": 2,
        "i10index": 1,
        "i10index5y": 1,
        "interests": [
            "Static analysis",
            "Security."
        ],
        "npubs": 2
    },
    "Yoonseung Kim": "",
    "Youngju Song": "",
    "Yu David Liu": {
        "citedby": {
            "2017-05-15": 585,
            "2017-06-18": 472
        },
        "email": "@cs.binghamton.edu",
        "hindex": 13,
        "hindex5y": 11,
        "i10index": 15,
        "i10index5y": 11,
        "interests": [
            "programming languages",
            "software engineering",
            "energy-aware software",
            "data-intensive software"
        ],
        "npubs": 44
    },
    "Yu Feng": {
        "citedby": {
            "2017-03-07": 127,
            "2017-03-09": 129,
            "2017-06-18": 155
        },
        "email": "@cs.utexas.edu",
        "hindex": 3,
        "hindex5y": 3,
        "i10index": 1,
        "i10index5y": 1,
        "interests": [
            "Programming languages",
            "Program Verification",
            "Program Synthesis",
            "Mobile Security"
        ],
        "npubs": 11
    },
    "Yu-Fang Chen": {
        "citedby": {
            "2017-05-15": 553,
            "2017-06-18": 576
        },
        "email": "@iis.sinica.edu.tw",
        "hindex": 15,
        "hindex5y": 14,
        "i10index": 17,
        "i10index5y": 16,
        "interests": [
            "Program Verification",
            "Formal Method",
            "Model Checking",
            "Theory of Computation"
        ],
        "npubs": 41
    },
    "Yuanfeng Peng": {
        "citedby": {
            "2017-05-15": 7,
            "2017-06-18": 7
        },
        "email": "@cis.upenn.edu",
        "hindex": 2,
        "hindex5y": 2,
        "i10index": 0,
        "i10index5y": 0,
        "interests": [
            "Computer Architecture",
            "Parallel Programming",
            "Machine Learning"
        ],
        "npubs": 6
    },
    "Yue Li": {
        "citedby": {
            "2018-02-08": 111
        },
        "email": "@cs.au.dk",
        "hindex": 7,
        "hindex5y": 7,
        "i10index": 4,
        "i10index5y": 4,
        "interests": [
            "Program Analysis",
            "Programming Languages and Systems",
            "Software Engineering"
        ],
        "npubs": 11
    },
    "Yufei Ding": {
        "citedby": {
            "2017-05-15": 49,
            "2017-06-18": 58
        },
        "email": "@ncsu.edu",
        "hindex": 3,
        "hindex5y": 3,
        "i10index": 2,
        "i10index5y": 2,
        "interests": [],
        "npubs": 9
    },
    "Zachary G. Ives": {
        "citedby": {
            "2017-05-15": 8918,
            "2017-06-18": 9049
        },
        "email": "@cis.upenn.edu",
        "hindex": 34,
        "hindex5y": 24,
        "i10index": 63,
        "i10index5y": 54,
        "interests": [
            "Databases",
            "data integration",
            "distributed systems",
            "web data management"
        ],
        "npubs": 148
    },
    "Zachary Kincaid": {
        "affiliation": "Princeton University",
        "citedby": {
            "2017-05-15": 262,
            "2017-06-18": 271
        },
        "email": "@cs.princeton.edu",
        "hindex": 8,
        "hindex5y": 7,
        "i10index": 8,
        "i10index5y": 7,
        "interests": [
            "Program Analysis",
            "Programming Languages",
            "Software Verification",
            "Formal Methods"
        ],
        "npubs": 21
    },
    "Zena M. Ariola": {
        "citedby": {
            "2018-02-08": 1565
        },
        "email": "@cs.uoregon.edu",
        "hindex": 21,
        "hindex5y": 10,
        "i10index": 29,
        "i10index5y": 11,
        "interests": [
            "Programming Languages"
        ],
        "npubs": 69
    },
    "Zhendong Su": {
        "citedby": {
            "2017-05-15": 6640,
            "2017-06-18": 6790
        },
        "email": "@cs.ucdavis.edu",
        "hindex": 40,
        "hindex5y": 35,
        "i10index": 69,
        "i10index5y": 61,
        "interests": [
            "Programming Languages",
            "Software Engineering",
            "Computer Security"
        ],
        "npubs": 135
    },
    "Zhong Shao": {
        "affiliation": "Yale University",
        "citedby": {
            "2017-05-15": 3125,
            "2017-06-18": 3151
        },
        "email": "@yale.edu",
        "hindex": 36,
        "hindex5y": 18,
        "i10index": 63,
        "i10index5y": 33,
        "interests": [
            "Programming Languages",
            "Compilers",
            "Formal Methods"
        ],
        "npubs": 123
    },
    "Zhoulai Fu": {
        "citedby": {
            "2017-05-15": 26,
            "2017-06-18": 27
        },
        "email": "@ucdavis.edu",
        "hindex": 3,
        "hindex5y": 3,
        "i10index": 1,
        "i10index5y": 1,
        "interests": [
            "Programming Language theory",
            "applying mathematics in program analysis",
            "testing and verification"
        ],
        "npubs": 9
    }
}
