# Supplementary material for: A survey of accepted authors in computer systems conferences
Source: PeerJ Comput Sci. 2020 Sep 28;6:e299. doi: 10.7717/peerj-cs.299 (PMC7924675; doi:10.7717/peerj-cs.299)
Supplement: Supplemental Information 2 — This is a snapshot of the github repository that includes the data and source code required to reproduce this paper (except for confidential survey data). The snapshot represents commit 6663a253f1ac4dc351a78ccc74c0de80c7cc06ad of http://github.com/eitanf/sysconf. The most pertinent article files are under pubs/diversity-survey/. [file peerj-cs-06-299-s002.bz2 › sysconf/data/authors/PODC.json]

{
    "Aggelos Kiayias": {
        "affiliation": "Edinburgh University, UK",
        "citedby": {
            "2017-07-09": 3411,
            "2017-07-24": 3440
        },
        "email": "@ed.ac.uk",
        "hindex": 30,
        "hindex5y": 22,
        "i10index": 62,
        "i10index5y": 48,
        "interests": [
            "Cryptography",
            "Security"
        ],
        "npubs": 193
    },
    "Alex Kogan": {
        "affiliation": "Oracle Labs",
        "citedby": {
            "2017-07-09": 510,
            "2017-07-24": 514
        },
        "email": "@oracle.com",
        "hindex": 10,
        "hindex5y": 10,
        "i10index": 10,
        "i10index5y": 10,
        "interests": [
            "Concurrent Algorithms",
            "Distributed Systems"
        ],
        "npubs": 37
    },
    "Alexander Schwarzmann": {
        "affiliation": "University of Connecticut",
        "citedby": {
            "2017-07-09": 3314,
            "2017-07-24": 3318
        },
        "email": "@uconn.edu",
        "hindex": 30,
        "hindex5y": 16,
        "i10index": 79,
        "i10index5y": 26,
        "interests": [
            "Distributed computing",
            "electronic voting technology",
            "fault-tolerance",
            "parallel algortihms"
        ],
        "npubs": 235
    },
    "Alexander Spiegelman": {
        "affiliation": "Technion",
        "citedby": {
            "2018-02-27": 61
        },
        "email": "@campus.technion.ac.il",
        "hindex": 5,
        "hindex5y": 5,
        "i10index": 2,
        "i10index5y": 2,
        "interests": [
            "Distributed Computing",
            "Blockchains",
            "Concurrency",
            "Cloud Storage",
            "Fault Tolerance"
        ],
        "npubs": 17
    },
    "Allen Clement": {
        "affiliation": "Google",
        "citedby": {
            "2017-07-09": 2371,
            "2017-07-24": 2394
        },
        "email": "@cs.utexas.edu",
        "hindex": 19,
        "hindex5y": 16,
        "i10index": 22,
        "i10index5y": 21,
        "interests": [
            "Distributed systems",
            "fault tolerance"
        ],
        "npubs": 41
    },
    "Andrea Clementi": {
        "affiliation": "Università di Roma Tor Vergata",
        "citedby": {
            "2017-07-09": 2750,
            "2017-07-24": 2764
        },
        "email": "@mat.uniroma2.it",
        "hindex": 28,
        "hindex5y": 16,
        "i10index": 50,
        "i10index5y": 26,
        "interests": [
            "Algorithms",
            "Distributed Computing",
            "Probability"
        ],
        "npubs": 116
    },
    "Andrea Richa": {
        "affiliation": "Arizona State University, USA",
        "citedby": {
            "2017-07-09": 3324,
            "2017-07-24": 3366
        },
        "email": "@asu.edu",
        "hindex": 27,
        "hindex5y": 17,
        "i10index": 47,
        "i10index5y": 37,
        "interests": [],
        "npubs": 112
    },
    "Andreas Haeberlen": {
        "affiliation": "University of Pennsylvania, USA",
        "citedby": {
            "2017-07-09": 3937,
            "2017-07-24": 3953
        },
        "email": "@cis.upenn.edu",
        "hindex": 30,
        "hindex5y": 24,
        "i10index": 45,
        "i10index5y": 36,
        "interests": [
            "Distributed systems",
            "Security"
        ],
        "npubs": 101
    },
    "Andrzej Pelc": {
        "affiliation": "University of Quebec, Canada",
        "citedby": {
            "2017-07-09": 7430,
            "2017-07-24": 7454
        },
        "email": "@uqo.ca",
        "hindex": 46,
        "hindex5y": 28,
        "i10index": 153,
        "i10index5y": 89,
        "interests": [
            "Algorithms",
            "Distributed Computing"
        ],
        "npubs": 348
    },
    "Anisur Molla": {
        "affiliation": "NISER Bhubaneswar",
        "citedby": {
            "2017-07-09": 114,
            "2017-07-24": 116
        },
        "email": "@cs.uni-freiburg.de",
        "hindex": 4,
        "hindex5y": 4,
        "i10index": 3,
        "i10index5y": 3,
        "interests": [
            "Distributed Computing",
            "Algorithms"
        ],
        "npubs": 14
    },
    "Anne-Marie Kermarrec": {
        "affiliation": "INRIA, Rennes, France",
        "citedby": {
            "2017-07-09": 18037,
            "2017-07-24": 18080
        },
        "email": "@inria.fr",
        "hindex": 47,
        "hindex5y": 32,
        "i10index": 124,
        "i10index5y": 96,
        "interests": [
            "Distributed systems",
            "social networks",
            "gossip protocols"
        ],
        "npubs": 359
    },
    "Antonio Fernandez Anta": {
        "affiliation": "IMDEA, Spain",
        "citedby": {
            "2017-07-09": 3385,
            "2017-07-24": 3396
        },
        "email": "@imdea.org",
        "hindex": 28,
        "hindex5y": 18,
        "i10index": 65,
        "i10index5y": 41,
        "interests": [
            "networks",
            "distributed computing",
            "algorithms",
            "energy efficiency",
            "big data"
        ],
        "npubs": 294
    },
    "Artur Czumaj": {
        "affiliation": "University of Warwick",
        "citedby": {
            "2017-07-09": 3156,
            "2017-07-24": 3176
        },
        "email": "@warwick.ac.uk",
        "hindex": 31,
        "hindex5y": 18,
        "i10index": 61,
        "i10index5y": 31,
        "interests": [
            "Theoretical Computer Science",
            "Algorithms",
            "Data structures",
            "Discrete Mathematics"
        ],
        "npubs": 146
    },
    "Asa Dan": "",
    "Bernhard Haeupler": {
        "affiliation": "Carnegie Mellon University",
        "citedby": {
            "2017-07-09": 1078,
            "2017-07-24": 1089
        },
        "email": "@cs.cmu.edu",
        "hindex": 19,
        "hindex5y": 17,
        "i10index": 30,
        "i10index5y": 29,
        "interests": [
            "Theoretical Computer Science"
        ],
        "npubs": 95
    },
    "Boaz Patt-Shamir": "",
    "Bogdan Chlebus": {
        "affiliation": "University of Colorado Denver, USA",
        "citedby": {
            "2017-07-09": 1864,
            "2017-07-24": 1870
        },
        "email": "@ucdenver.edu",
        "hindex": 22,
        "hindex5y": 14,
        "i10index": 55,
        "i10index5y": 20,
        "interests": [],
        "npubs": 117
    },
    "Borzoo Bonakdarpour": {
        "affiliation": "McMaster University, Canada",
        "citedby": {
            "2017-07-09": 853,
            "2017-07-24": 860
        },
        "email": "@mcmaster.ca",
        "hindex": 17,
        "hindex5y": 16,
        "i10index": 24,
        "i10index5y": 21,
        "interests": [
            "Runtime Monitoring",
            "power-efficient algorithms",
            "model-based software implementation"
        ],
        "npubs": 104
    },
    "Calvin Newport": {
        "affiliation": "Georgetown University, USA",
        "citedby": {
            "2017-07-09": 3268,
            "2017-07-24": 3289
        },
        "email": "@cs.georgetown.edu",
        "hindex": 25,
        "hindex5y": 19,
        "i10index": 48,
        "i10index5y": 38,
        "interests": [
            "distributed algorithms"
        ],
        "npubs": 97
    },
    "Carole Delporte-Gallet": "",
    "Chaodong Zheng": {
        "affiliation": "Nanjing University",
        "citedby": {
            "2017-07-09": 42,
            "2017-07-24": 46
        },
        "email": "@nju.edu.cn",
        "hindex": 3,
        "hindex5y": 3,
        "i10index": 2,
        "i10index5y": 2,
        "interests": [
            "Distributed Algorithms",
            "Wireless Networks"
        ],
        "npubs": 8
    },
    "Christian Cachin": {
        "affiliation": "IBM Research, Switzerland",
        "citedby": {
            "2017-07-09": 6379,
            "2017-07-24": 6409
        },
        "email": "@zurich.ibm.com",
        "hindex": 39,
        "hindex5y": 27,
        "i10index": 64,
        "i10index5y": 48,
        "interests": [
            "cryptography",
            "distributed systems",
            "security"
        ],
        "npubs": 179
    },
    "Christopher Purcell": {
        "affiliation": "Aalto University",
        "citedby": {
            "2018-02-27": 44
        },
        "email": "@aalto.fi",
        "hindex": 4,
        "hindex5y": 4,
        "i10index": 1,
        "i10index5y": 1,
        "interests": [
            "theoretical computer science",
            "algorithmic graph theory"
        ],
        "npubs": 10
    },
    "Chryssis Georgiou": {
        "affiliation": "University of Cyprus, Cyprus",
        "citedby": {
            "2017-07-09": 791,
            "2017-07-24": 792
        },
        "email": "@cs.ucy.ac.cy",
        "hindex": 17,
        "hindex5y": 12,
        "i10index": 30,
        "i10index5y": 18,
        "interests": [
            "Distributed Computing",
            "Algorithms",
            "Theory"
        ],
        "npubs": 121
    },
    "Cristina Nita-Rotaru": {
        "affiliation": "Northeastern Univ, USA",
        "citedby": {
            "2017-07-09": 4369,
            "2017-07-24": 4387
        },
        "email": "@neu.edu",
        "hindex": 30,
        "hindex5y": 24,
        "i10index": 56,
        "i10index5y": 42,
        "interests": [],
        "npubs": 202
    },
    "Dan Alistarh": {
        "affiliation": "ETH",
        "citedby": {
            "2017-07-09": 441,
            "2017-07-24": 444
        },
        "email": "@csail.mit.edu",
        "hindex": 13,
        "hindex5y": 11,
        "i10index": 17,
        "i10index5y": 12,
        "interests": [
            "Computer Science"
        ],
        "npubs": 62
    },
    "Danny Hendler": {
        "affiliation": "Ben-Gurion University",
        "citedby": {
            "2017-07-09": 1687,
            "2017-07-24": 1692
        },
        "email": "@cs.bgu.ac.il",
        "hindex": 20,
        "hindex5y": 18,
        "i10index": 36,
        "i10index5y": 32,
        "interests": [
            "Distributed Computing",
            "Communication Networks",
            "Machine Learning"
        ],
        "npubs": 76
    },
    "David Yu Cheng Chan": "",
    "Elad Schiller": {
        "affiliation": "Chalmers University Tech., Sweden",
        "citedby": {
            "2017-07-09": 740,
            "2017-07-24": 748
        },
        "email": "@chalmers.se",
        "hindex": 17,
        "hindex5y": 11,
        "i10index": 23,
        "i10index5y": 15,
        "interests": [
            "Distributed Computing",
            "Distributed Algorithms",
            "Fault-tolerance",
            "Self-stabilization",
            "MANETs"
        ],
        "npubs": 41
    },
    "Elaine Shi": {
        "affiliation": "Cornell",
        "citedby": {
            "2017-07-09": 10486,
            "2017-07-24": 10579
        },
        "email": "",
        "hindex": 43,
        "hindex5y": 43,
        "i10index": 87,
        "i10index5y": 85,
        "interests": [
            "Security",
            "Privacy",
            "Applied Cryptography"
        ],
        "npubs": 155
    },
    "Ellis Hershkowitz": {
        "affiliation": "Carnegie Mellon University",
        "citedby": {
            "2017-07-09": 14,
            "2017-07-24": 14
        },
        "email": "@brown.edu",
        "hindex": 1,
        "hindex5y": 1,
        "i10index": 1,
        "i10index5y": 1,
        "interests": [
            "Artificial Intelligence",
            "Machine Learning",
            "Reinforcement Learning"
        ],
        "npubs": 6
    },
    "Emanuele Natale": {
        "affiliation": "Max-Planck-Institut",
        "citedby": {
            "2017-07-09": 109,
            "2017-07-24": 113
        },
        "email": "@mpi-inf.mpg.de",
        "hindex": 6,
        "hindex5y": 6,
        "i10index": 5,
        "i10index5y": 5,
        "interests": [
            "Randomized Algorithms",
            "Distributed Computing"
        ],
        "npubs": 17
    },
    "Eric Koskinen": "",
    "Fabian Kuhn": {
        "affiliation": "University of Freiburg",
        "citedby": {
            "2017-07-09": 6347,
            "2017-07-24": 6420
        },
        "email": "@informatik.uni-freiburg.de",
        "hindex": 36,
        "hindex5y": 30,
        "i10index": 75,
        "i10index5y": 64,
        "interests": [
            "distributed algorithms & complexity"
        ],
        "npubs": 142
    },
    "Faith Ellen": "",
    "Franck Petit": {
        "affiliation": "Université Pierre-et-Marie-Curie, Paris 6, France",
        "citedby": {
            "2017-07-09": 34,
            "2017-07-24": 34
        },
        "email": "@lip6.fr",
        "hindex": 2,
        "hindex5y": 2,
        "i10index": 1,
        "i10index5y": 1,
        "interests": [
            "Computer Science",
            "Distributed Systems",
            "Cooperative Robotics",
            "Fault-tolerance",
            "Self-Stabilization"
        ],
        "npubs": 53
    },
    "Francois Le Gall": {
        "affiliation": "Kyoto University",
        "citedby": {
            "2017-07-09": 731,
            "2017-07-24": 740
        },
        "email": "@is.s.u-tokyo.ac.jp",
        "hindex": 14,
        "hindex5y": 12,
        "i10index": 18,
        "i10index5y": 15,
        "interests": [
            "Theoretical computer science"
        ],
        "npubs": 58
    },
    "Frederik Mallmann-Trenn": {
        "affiliation": "École normale supérieure",
        "citedby": {
            "2017-07-09": 38,
            "2017-07-24": 43
        },
        "email": "@sfu.ca",
        "hindex": 4,
        "hindex5y": 4,
        "i10index": 0,
        "i10index5y": 0,
        "interests": [],
        "npubs": 22
    },
    "Gadi Taubenfeld": {
        "affiliation": "IDC Herzliya, Israel",
        "citedby": {
            "2017-07-09": 1457,
            "2017-07-24": 1454
        },
        "email": "@idc.ac.il",
        "hindex": 20,
        "hindex5y": 10,
        "i10index": 38,
        "i10index5y": 10,
        "interests": [
            "Computer Science"
        ],
        "npubs": 89
    },
    "George Giakkoupis": {
        "affiliation": "INRIA Rennes",
        "citedby": {
            "2017-07-09": 507,
            "2017-07-24": 511
        },
        "email": "@inria.fr",
        "hindex": 14,
        "hindex5y": 12,
        "i10index": 16,
        "i10index5y": 15,
        "interests": [
            "Randomized Algorithms",
            "Distributed Algorithms"
        ],
        "npubs": 35
    },
    "Gianluca De Marco": "",
    "Giorgi Nadiradze": "",
    "Goran Zuzic": "",
    "Greg Eisenhauer": {
        "affiliation": "Georgia Tech, USA",
        "citedby": {
            "2017-07-09": 2529,
            "2017-07-24": 2537
        },
        "email": "@cc.gatech.edu",
        "hindex": 28,
        "hindex5y": 14,
        "i10index": 57,
        "i10index5y": 21,
        "interests": [
            "High Performance Computing",
            "Streaming Data",
            "Flexible Communication",
            "Enterprise"
        ],
        "npubs": 121
    },
    "Gregory Chockler": {
        "affiliation": "Royal Holloway, University of London",
        "citedby": {
            "2017-07-09": 2942,
            "2017-07-24": 2955
        },
        "email": "@rhul.ac.uk",
        "hindex": 23,
        "hindex5y": 16,
        "i10index": 42,
        "i10index5y": 19,
        "interests": [
            "Distributed Systems",
            "Cloud Computing",
            "Fault-Tolerance"
        ],
        "npubs": 105
    },
    "Gregory Schwartzman": {
        "affiliation": "Technion IIT",
        "citedby": {
            "2017-07-09": 28,
            "2017-07-24": 28
        },
        "email": "@cs.technion.ac.il",
        "hindex": 3,
        "hindex5y": 3,
        "i10index": 1,
        "i10index5y": 1,
        "interests": [
            "Distributed graph algorithms"
        ],
        "npubs": 4
    },
    "Grzegorz Stachowiak": {
        "affiliation": "University of Wroclaw",
        "citedby": {
            "2017-07-09": 343,
            "2017-07-24": 346
        },
        "email": "@cs.uni.wroc.pl",
        "hindex": 10,
        "hindex5y": 7,
        "i10index": 10,
        "i10index5y": 6,
        "interests": [
            "kombinatoryka",
            "teoria algorytmów"
        ],
        "npubs": 33
    },
    "Guy Blelloch": {
        "affiliation": "Carnegie Mellon University",
        "citedby": {
            "2017-07-09": 11099,
            "2017-07-24": 11124
        },
        "email": "@cs.cmu.edu",
        "hindex": 51,
        "hindex5y": 33,
        "i10index": 117,
        "i10index5y": 80,
        "interests": [
            "Algorithms",
            "Programming Languages",
            "Parallelism"
        ],
        "npubs": 245
    },
    "Hagit Attiya": {
        "affiliation": "The Technion, Israel",
        "citedby": {
            "2017-07-09": 6977,
            "2017-07-24": 6997
        },
        "email": "@cs.technion.ac.il",
        "hindex": 39,
        "hindex5y": 23,
        "i10index": 85,
        "i10index5y": 56,
        "interests": [
            "Distributed Computing",
            "Concurrency",
            "Algorithms"
        ],
        "npubs": 164
    },
    "Hamed Omidvar": "",
    "Hsin-Hao Su": {
        "affiliation": "MIT",
        "citedby": {
            "2018-02-27": 242
        },
        "email": "@umich.edu",
        "hindex": 10,
        "hindex5y": 9,
        "i10index": 10,
        "i10index5y": 8,
        "interests": [
            "theoretical computer science",
            "distributed computing",
            "bio-inspired algorithms"
        ],
        "npubs": 20
    },
    "Irina Calciu": {
        "affiliation": "VMware Research, USA",
        "citedby": {
            "2017-07-09": 170,
            "2017-07-24": 170
        },
        "email": "@vmware.com",
        "hindex": 6,
        "hindex5y": 6,
        "i10index": 6,
        "i10index5y": 6,
        "interests": [
            "concurrency",
            "parallel programming",
            "operating systems",
            "transactional memory",
            "distributed algorithms"
        ],
        "npubs": 17
    },
    "James Aspnes": {
        "affiliation": "Yale University",
        "citedby": {
            "2017-07-09": 5997,
            "2017-07-24": 6026
        },
        "email": "@cs.yale.edu",
        "hindex": 34,
        "hindex5y": 23,
        "i10index": 62,
        "i10index5y": 47,
        "interests": [
            "Distributed Computing"
        ],
        "npubs": 143
    },
    "Janne H. Korhonen": {
        "affiliation": "Aalto University",
        "citedby": {
            "2017-07-09": 167,
            "2017-07-24": 170
        },
        "email": "@aalto.fi",
        "hindex": 6,
        "hindex5y": 6,
        "i10index": 6,
        "i10index5y": 6,
        "interests": [],
        "npubs": 19
    },
    "Javier Esparza": {
        "affiliation": "Technische Universität München",
        "citedby": {
            "2017-07-09": 9178,
            "2017-07-24": 9196
        },
        "email": "@in.tum.de",
        "hindex": 44,
        "hindex5y": 25,
        "i10index": 108,
        "i10index5y": 64,
        "interests": [
            "Verification",
            "Automata Theory",
            "Concurrency Theory"
        ],
        "npubs": 219
    },
    "Jennifer Welch": {
        "affiliation": "Texas A&M University, USA,",
        "citedby": {
            "2017-07-09": 5491,
            "2017-07-24": 5511
        },
        "email": "@cse.tamu.edu",
        "hindex": 31,
        "hindex5y": 18,
        "i10index": 69,
        "i10index5y": 30,
        "interests": [
            "distributed computing"
        ],
        "npubs": 200
    },
    "Jerry Li": {
        "affiliation": "University of Washington",
        "citedby": {
            "2017-07-09": 125,
            "2017-07-24": 128
        },
        "email": "@mit.edu",
        "hindex": 6,
        "hindex5y": 6,
        "i10index": 5,
        "i10index5y": 5,
        "interests": [
            "Learning Theory",
            "Machine Learning",
            "Distributed Computing"
        ],
        "npubs": 20
    },
    "Joel Rybicki": {
        "affiliation": "Aalto University",
        "citedby": {
            "2017-07-09": 281,
            "2017-07-24": 285
        },
        "email": "@helsinki.fi",
        "hindex": 8,
        "hindex5y": 8,
        "i10index": 6,
        "i10index5y": 6,
        "interests": [
            "Theoretical Computer Science",
            "Theoretical Ecology"
        ],
        "npubs": 19
    },
    "Johannes Lengler": {
        "affiliation": "ETH Zurich",
        "citedby": {
            "2017-07-09": 144,
            "2017-07-24": 146
        },
        "email": "@inf.ethz.ch",
        "hindex": 7,
        "hindex5y": 7,
        "i10index": 5,
        "i10index5y": 5,
        "interests": [],
        "npubs": 40
    },
    "Juho Hirvonen": {
        "affiliation": "IRIF AND CNRS University Paris Diderot",
        "citedby": {
            "2017-07-09": 101,
            "2017-07-24": 101
        },
        "email": "@aalto.fi",
        "hindex": 6,
        "hindex5y": 6,
        "i10index": 4,
        "i10index5y": 4,
        "interests": [
            "Distributed Computing",
            "Combinatorics"
        ],
        "npubs": 16
    },
    "Jukka Suomela": {
        "affiliation": "Aalto University",
        "citedby": {
            "2017-07-09": 1065,
            "2017-07-24": 1068
        },
        "email": "@aalto.fi",
        "hindex": 17,
        "hindex5y": 15,
        "i10index": 34,
        "i10index5y": 21,
        "interests": [
            "Distributed computing",
            "Algorithms"
        ],
        "npubs": 69
    },
    "Justin Kopinsky": "",
    "Karl Bringmann": {
        "affiliation": "Max Planck Institute for Informatics",
        "citedby": {
            "2017-07-09": 925,
            "2017-07-24": 940
        },
        "email": "@mpi-inf.mpg.de",
        "hindex": 16,
        "hindex5y": 15,
        "i10index": 26,
        "i10index5y": 25,
        "interests": [
            "Algorithms and Data Structures",
            "Lower Bounds"
        ],
        "npubs": 61
    },
    "Keren Censor-Hillel": {
        "affiliation": "Technion",
        "citedby": {
            "2017-07-09": 551,
            "2017-07-24": 556
        },
        "email": "@cs.technion.ac.il",
        "hindex": 15,
        "hindex5y": 15,
        "i10index": 19,
        "i10index5y": 18,
        "interests": [
            "Distributed Computing",
            "Theory of Computation"
        ],
        "npubs": 43
    },
    "Kishori Konwar": {
        "affiliation": "MIT, USA",
        "citedby": {
            "2017-07-09": 968,
            "2017-07-24": 972
        },
        "email": "@mit.edu",
        "hindex": 16,
        "hindex5y": 14,
        "i10index": 19,
        "i10index5y": 16,
        "interests": [
            "Computational Biology",
            "Bioinformatics",
            "Parallel Computing",
            "Parallel Programming",
            "Distributed Computing"
        ],
        "npubs": 67
    },
    "L. Elisa Celis": "",
    "Leonid Barenboim": "",
    "Lorenzo Alvisi": {
        "affiliation": "University of Texas Austin and Cornell University, USA",
        "citedby": {
            "2017-07-09": 9699,
            "2017-07-24": 9740
        },
        "email": "@cs.cornell.edu",
        "hindex": 43,
        "hindex5y": 25,
        "i10index": 77,
        "i10index5y": 52,
        "interests": [
            "Distributed Computing"
        ],
        "npubs": 174
    },
    "Luis Rodrigues": {
        "affiliation": "IST, ULisboa, Portugal",
        "citedby": {
            "2017-07-08": 5991,
            "2017-07-24": 6005
        },
        "email": "@tecnico.ulisboa.pt",
        "hindex": 40,
        "hindex5y": 23,
        "i10index": 120,
        "i10index5y": 52,
        "interests": [
            "Distributed Systems"
        ],
        "npubs": 466
    },
    "Magnus M. Halldórsson": {
        "affiliation": "Reykjavik University, Iceland",
        "citedby": {
            "2017-07-09": 6137,
            "2017-07-24": 6165
        },
        "email": "@ru.is",
        "hindex": 39,
        "hindex5y": 27,
        "i10index": 95,
        "i10index5y": 63,
        "interests": [
            "Algorithms",
            "Wireless networks"
        ],
        "npubs": 252
    },
    "Maria Potop-Butucaru": {
        "affiliation": "Université Pierre-et-Marie-Curie, Paris 6, France",
        "citedby": {
            "2017-07-09": 1802,
            "2017-07-24": 1816
        },
        "email": "@lip6.fr",
        "hindex": 25,
        "hindex5y": 15,
        "i10index": 51,
        "i10index5y": 37,
        "interests": [
            "distributed algorithms",
            "fault-tolerance",
            "self-organizing systems"
        ],
        "npubs": 177
    },
    "Massimo Franceschetti": {
        "affiliation": "UCSD",
        "citedby": {
            "2017-07-09": 8661,
            "2017-07-24": 8684
        },
        "email": "@ece.ucsd.edu",
        "hindex": 34,
        "hindex5y": 23,
        "i10index": 59,
        "i10index5y": 43,
        "interests": [
            "Information Theory",
            "Control Theory",
            "Wave Propagation",
            "Network Science",
            "Random Graphs"
        ],
        "npubs": 187
    },
    "Maurice Herlihy": {
        "affiliation": "Brown University",
        "citedby": {
            "2017-07-09": 23325,
            "2017-07-24": 23361
        },
        "email": "@cs.brown.edu",
        "hindex": 61,
        "hindex5y": 37,
        "i10index": 170,
        "i10index5y": 105,
        "interests": [
            "Concurrent systems"
        ],
        "npubs": 390
    },
    "Merav Parter": {
        "affiliation": "Massachusetts Institute of Technology",
        "citedby": {
            "2018-02-05": 555
        },
        "email": "",
        "hindex": 13,
        "hindex5y": 11,
        "i10index": 15,
        "i10index5y": 15,
        "interests": [
            "computer science"
        ],
        "npubs": 47
    },
    "Michael A. Bender": {
        "affiliation": "Stony Brook University, USA",
        "citedby": {
            "2017-07-09": 5287,
            "2017-07-24": 5310
        },
        "email": "@cs.stonybrook.edu",
        "hindex": 40,
        "hindex5y": 26,
        "i10index": 80,
        "i10index5y": 60,
        "interests": [
            "Algorithms",
            "Data Structures",
            "Databases",
            "Big Data",
            "Parallel Computing"
        ],
        "npubs": 188
    },
    "Michael Blondin": {
        "affiliation": "Technische Universität München",
        "citedby": {
            "2017-07-09": 49,
            "2017-07-24": 50
        },
        "email": "@in.tum.de",
        "hindex": 4,
        "hindex5y": 4,
        "i10index": 2,
        "i10index5y": 2,
        "interests": [
            "formal verification",
            "model checking",
            "computational complexity theory",
            "automata theory",
            "infinite state systems"
        ],
        "npubs": 11
    },
    "Michael Elkin": {
        "affiliation": "Ben-Gurion University of the Negev",
        "citedby": {
            "2017-07-09": 2260,
            "2017-07-24": 2282
        },
        "email": "@cs.bgu.ac.il",
        "hindex": 27,
        "hindex5y": 20,
        "i10index": 52,
        "i10index5y": 36,
        "interests": [
            "theoretical computer science"
        ],
        "npubs": 99
    },
    "Michel Raynal": "",
    "Mohsen Ghaffari": "",
    "Muriel Medard": {
        "affiliation": "MIT",
        "citedby": {
            "2017-07-09": 27981,
            "2017-07-24": 28059
        },
        "email": "@mit.edu",
        "hindex": 68,
        "hindex5y": 49,
        "i10index": 280,
        "i10index5y": 208,
        "interests": [
            "Information theory",
            "communications",
            "networks",
            "wireless",
            "network coding"
        ],
        "npubs": 734
    },
    "Naama Ben-David": {
        "affiliation": "Carnegie Mellon University",
        "citedby": {
            "2017-07-09": 13,
            "2017-07-24": 13
        },
        "email": "@cs.cmu.edu",
        "hindex": 3,
        "hindex5y": 3,
        "i10index": 0,
        "i10index5y": 0,
        "interests": [
            "concurrent algorithms",
            "parallel algorithms"
        ],
        "npubs": 6
    },
    "Nancy Lynch": {
        "affiliation": "MIT, USA",
        "citedby": {
            "2017-07-09": 31847,
            "2017-07-24": 31925
        },
        "email": "@csail.mit.edu",
        "hindex": 72,
        "hindex5y": 31,
        "i10index": 244,
        "i10index5y": 111,
        "interests": [
            "Distributed computing theory: Algorithms and lower bounds",
            "Modeling and verification",
            "Wireless networks",
            "Biological algorithms"
        ],
        "npubs": 580
    },
    "Natacha Crooks": {
        "affiliation": "University of Texas",
        "citedby": {
            "2017-07-09": 56,
            "2017-07-24": 60
        },
        "email": "@cs.utexas.edu",
        "hindex": 3,
        "hindex5y": 3,
        "i10index": 2,
        "i10index5y": 2,
        "interests": [
            "Distributed Systems"
        ],
        "npubs": 11
    },
    "Nisheeth Vishnoi": {
        "affiliation": "EPFL",
        "citedby": {
            "2018-02-27": 1517
        },
        "email": "",
        "hindex": 20,
        "hindex5y": 17,
        "i10index": 30,
        "i10index5y": 24,
        "interests": [
            "theory"
        ],
        "npubs": 107
    },
    "Nitin Vaidya": {
        "affiliation": "University of Illinois, USA",
        "citedby": {
            "2017-07-09": 30803,
            "2017-07-24": 30853
        },
        "email": "@illinois.edu",
        "hindex": 72,
        "hindex5y": 40,
        "i10index": 214,
        "i10index5y": 115,
        "interests": [
            "Wireless networks",
            "Distributed systems"
        ],
        "npubs": 490
    },
    "Ofer Freedman": "",
    "Oren Weimann": {
        "affiliation": "University of Haifa",
        "citedby": {
            "2017-07-09": 1056,
            "2017-07-24": 1059
        },
        "email": "@cs.haifa.ac.il",
        "hindex": 19,
        "hindex5y": 16,
        "i10index": 28,
        "i10index5y": 23,
        "interests": [
            "Algorithms and data structures",
            "Combinatorial pattern matching",
            "Combinatorial optimizations",
            "Planar graph algorithms"
        ],
        "npubs": 67
    },
    "Orr Fischer": "",
    "Panagiota Faturu": {
        "affiliation": "University of Crete, Greece",
        "citedby": {
            "2017-07-09": 503,
            "2017-07-24": 503
        },
        "email": "@csd.uoc.gr",
        "hindex": 11,
        "hindex5y": 7,
        "i10index": 14,
        "i10index5y": 5,
        "interests": [
            "Theory of Distributed Systems"
        ],
        "npubs": 47
    },
    "Paola Flocchini": {
        "affiliation": "University of Ottawa, Canada",
        "citedby": {
            "2017-07-09": 5078,
            "2017-07-24": 5129
        },
        "email": "@eecs.uottawa.ca",
        "hindex": 41,
        "hindex5y": 28,
        "i10index": 100,
        "i10index5y": 72,
        "interests": [
            "Distributed Computing",
            "Distributed Algorithms",
            "Dynamic Networks",
            "Cellular Automata"
        ],
        "npubs": 242
    },
    "Patric R. J. Östergård": {
        "citedby": {
            "2018-02-27": 3796
        },
        "email": "@aalto.fi",
        "hindex": 28,
        "hindex5y": 16,
        "i10index": 83,
        "i10index5y": 29,
        "interests": [],
        "npubs": 213
    },
    "Patrick Nicholson": {
        "affiliation": "Bell Labs",
        "citedby": {
            "2017-07-09": 177,
            "2017-07-24": 177
        },
        "email": "@cs.uwaterloo.ca",
        "hindex": 8,
        "hindex5y": 8,
        "i10index": 7,
        "i10index5y": 6,
        "interests": [
            "Algorithms and Data Structures"
        ],
        "npubs": 42
    },
    "Paul Gazzillo": {
        "affiliation": "Yale University",
        "citedby": {
            "2017-07-09": 64,
            "2017-07-24": 66
        },
        "email": "@yale.edu",
        "hindex": 2,
        "hindex5y": 2,
        "i10index": 1,
        "i10index5y": 1,
        "interests": [
            "Programming Languages",
            "Systems"
        ],
        "npubs": 15
    },
    "Paul Spirakis": {
        "affiliation": "University Liverpool, UK & CTI, Greece",
        "citedby": {
            "2017-07-09": 7508,
            "2017-07-24": 7538
        },
        "email": "@liverpool.ac.uk",
        "hindex": 40,
        "hindex5y": 23,
        "i10index": 185,
        "i10index5y": 62,
        "interests": [
            "Algorithms",
            "Complexity",
            "Algorithmic Game Theory"
        ],
        "npubs": 669
    },
    "Pawel Gawrychowski": {
        "affiliation": "University of Haifa",
        "citedby": {
            "2017-07-09": 617,
            "2017-07-24": 626
        },
        "email": "@cs.uni.wroc.pl",
        "hindex": 15,
        "hindex5y": 14,
        "i10index": 26,
        "i10index5y": 21,
        "interests": [
            "Algorithms and data structures"
        ],
        "npubs": 85
    },
    "Peter Davies": "",
    "Peter Kling": {
        "affiliation": "University of Hamburg",
        "citedby": {
            "2017-07-09": 166,
            "2017-07-24": 171
        },
        "email": "@sfu.ca",
        "hindex": 8,
        "hindex5y": 8,
        "i10index": 7,
        "i10index5y": 6,
        "interests": [
            "Scheduling",
            "Online Algorithms",
            "Distributed Computing"
        ],
        "npubs": 33
    },
    "Peter Krafft": {
        "affiliation": "MIT",
        "citedby": {
            "2017-07-09": 37,
            "2017-07-24": 37
        },
        "email": "@mit.edu",
        "hindex": 3,
        "hindex5y": 3,
        "i10index": 2,
        "i10index5y": 2,
        "interests": [
            "Computational Social Science",
            "Distributed Cognition",
            "Cognitive Science",
            "Collective Intelligence",
            "Data Science"
        ],
        "npubs": 13
    },
    "Petra Berenbrink": "",
    "Philipp J. Meyer": "",
    "Philipp Woelfel": {
        "affiliation": "University of Calgary",
        "citedby": {
            "2017-07-09": 853,
            "2017-07-24": 859
        },
        "email": "@ucalgary.ca",
        "hindex": 18,
        "hindex5y": 13,
        "i10index": 38,
        "i10index5y": 24,
        "interests": [
            "Computer Science",
            "Theory",
            "Theoretical Computer Science",
            "Algorithms",
            "Distributed Computing"
        ],
        "npubs": 71
    },
    "Prakash Narayana Moorthy": "",
    "Przemyslaw Uznanski": {
        "affiliation": "ETH Zürich",
        "citedby": {
            "2017-07-09": 105,
            "2017-07-24": 110
        },
        "email": "@inf.ethz.ch",
        "hindex": 6,
        "hindex5y": 6,
        "i10index": 4,
        "i10index5y": 3,
        "interests": [
            "Graph Algorithms",
            "Text Processing",
            "Biological Computation",
            "Distributed Computing"
        ],
        "npubs": 27
    },
    "Rafael Pass": "",
    "Rajit Manohar": {
        "affiliation": "Yale",
        "citedby": {
            "2017-07-09": 4030,
            "2017-07-24": 4057
        },
        "email": "@yale.edu",
        "hindex": 30,
        "hindex5y": 19,
        "i10index": 71,
        "i10index5y": 42,
        "interests": [
            "asynchronous VLSI",
            "asynchronous circuits",
            "asynchronous design"
        ],
        "npubs": 160
    },
    "Ralph Keusch": "",
    "Reuven Bar-Yehuda": "",
    "Robbert van Renesse": {
        "affiliation": "Cornell University, USA",
        "citedby": {
            "2017-07-09": 15290,
            "2017-07-24": 15349
        },
        "email": "@cs.cornell.edu",
        "hindex": 59,
        "hindex5y": 31,
        "i10index": 144,
        "i10index5y": 74,
        "interests": [
            "distributed systems",
            "fault tolerance"
        ],
        "npubs": 316
    },
    "Robert Elsässer": {
        "affiliation": "University of Salzburg",
        "citedby": {
            "2017-07-09": 1149,
            "2017-07-24": 1152
        },
        "email": "@cosy.sbg.ac.at",
        "hindex": 20,
        "hindex5y": 15,
        "i10index": 34,
        "i10index5y": 19,
        "interests": [
            "Algorithms"
        ],
        "npubs": 84
    },
    "Robert Soulé": {
        "affiliation": "USI, Lugano, Switzerland",
        "citedby": {
            "2017-07-09": 568,
            "2017-07-24": 574
        },
        "email": "@usi.ch",
        "hindex": 12,
        "hindex5y": 11,
        "i10index": 13,
        "i10index5y": 11,
        "interests": [
            "systems",
            "programming languages"
        ],
        "npubs": 49
    },
    "Rotem Oshman": "",
    "Sam Toueg": "",
    "Sandeep Kulkarni": {
        "affiliation": "Michigan State University",
        "citedby": {
            "2017-07-09": 4796,
            "2017-07-24": 4808
        },
        "email": "@cse.msu.edu",
        "hindex": 33,
        "hindex5y": 19,
        "i10index": 70,
        "i10index5y": 39,
        "interests": [
            "Fault-Tolerance",
            "Distributed Systems",
            "Formal Methods",
            "Program Repair",
            "Model Checking"
        ],
        "npubs": 317
    },
    "Sebastian Brandt": {
        "affiliation": "ETH Zürich",
        "citedby": {
            "2017-07-09": 1956,
            "2017-07-24": 1980
        },
        "email": "@cs.manchester.ac.uk",
        "hindex": 14,
        "hindex5y": 9,
        "i10index": 20,
        "i10index5y": 9,
        "interests": [
            "description logics",
            "knowledge representation",
            "ontologies",
            "medical informatics",
            "formal concept analysis"
        ],
        "npubs": 64
    },
    "Seth Gilbert": {
        "affiliation": "National University of Singapore",
        "citedby": {
            "2017-07-09": 3607,
            "2017-07-24": 3641
        },
        "email": "@comp.nus.edu.sg",
        "hindex": 27,
        "hindex5y": 22,
        "i10index": 60,
        "i10index5y": 41,
        "interests": [
            "Distributed Algorithms"
        ],
        "npubs": 120
    },
    "Shay Gershtein": "",
    "Shlomi Dolev": {
        "affiliation": "Ben-Gurion University, Israel",
        "citedby": {
            "2017-07-09": 7699,
            "2017-07-24": 7730
        },
        "email": "@cs.bgu.ac.il",
        "hindex": 42,
        "hindex5y": 26,
        "i10index": 111,
        "i10index5y": 65,
        "interests": [
            "Distributed-Computing",
            "Self-Stabilization",
            "Networks",
            "Cryptography",
            "Security",
            "Optical-Computing"
        ],
        "npubs": 329
    },
    "Silvia Bonomi": {
        "affiliation": "Sapienza Università di Roma, Italy",
        "citedby": {
            "2017-07-09": 267,
            "2017-07-24": 274
        },
        "email": "@dis.uniroma1.it",
        "hindex": 10,
        "hindex5y": 7,
        "i10index": 10,
        "i10index5y": 6,
        "interests": [
            "Dynamic Distributed Systems",
            "Distributed Algorithms"
        ],
        "npubs": 54
    },
    "Stefan Jaax": "",
    "Taisuke Izumi": {
        "citedby": {
            "2018-02-27": 480
        },
        "email": "",
        "hindex": 11,
        "hindex5y": 9,
        "i10index": 16,
        "i10index5y": 9,
        "interests": [
            "Computer Science"
        ],
        "npubs": 124
    },
    "Thomas Dickerson": {
        "affiliation": "Brown University",
        "citedby": {
            "2018-02-27": 12
        },
        "email": "@cs.brown.edu",
        "hindex": 2,
        "hindex5y": 2,
        "i10index": 0,
        "i10index5y": 0,
        "interests": [
            "Algorithms & Data Structures",
            "High-Performance Computing",
            "Simulation & Modeling"
        ],
        "npubs": 5
    },
    "Trevor Brown": {
        "affiliation": "University of Toronto",
        "citedby": {
            "2017-07-09": 124,
            "2017-07-24": 124
        },
        "email": "@cs.utoronto.ca",
        "hindex": 5,
        "hindex5y": 5,
        "i10index": 5,
        "i10index5y": 5,
        "interests": [
            "Concurrency",
            "shared memory",
            "non-blocking data structures",
            "transactional memory"
        ],
        "npubs": 15
    },
    "Tuomo Lempiäinen": {
        "affiliation": "Aalto University",
        "citedby": {
            "2017-07-09": 73,
            "2017-07-24": 73
        },
        "email": "@aalto.fi",
        "hindex": 5,
        "hindex5y": 4,
        "i10index": 3,
        "i10index5y": 3,
        "interests": [
            "Discrete Mathematics",
            "Logic",
            "Theoretical Computer Science"
        ],
        "npubs": 12
    },
    "Tzalik Maimon": "",
    "Vassos Hadzilacos": "",
    "Weiming Feng": {
        "affiliation": "Nanjing University",
        "citedby": {
            "2017-07-09": 17,
            "2017-07-24": 17
        },
        "email": "@ntu.edu.tw",
        "hindex": 1,
        "hindex5y": 1,
        "i10index": 1,
        "i10index5y": 1,
        "interests": [],
        "npubs": 1
    },
    "Will Rosenbaum": {
        "affiliation": "Tel Aviv University",
        "citedby": {
            "2017-07-09": 20,
            "2017-07-24": 22
        },
        "email": "@mail.tau.ac.il",
        "hindex": 3,
        "hindex5y": 3,
        "i10index": 1,
        "i10index5y": 1,
        "interests": [
            "Discrete Math",
            "Computational Complexity",
            "Game Theory",
            "Distributed Computing"
        ],
        "npubs": 6
    },
    "Wojciech Golab": {
        "affiliation": "University of Waterloo",
        "citedby": {
            "2017-07-09": 724,
            "2017-07-24": 730
        },
        "email": "@uwaterloo.ca",
        "hindex": 13,
        "hindex5y": 11,
        "i10index": 19,
        "i10index5y": 13,
        "interests": [
            "storage systems",
            "shared memory algorithms",
            "distributed computing"
        ],
        "npubs": 57
    },
    "Yannic Maus": "",
    "Yitong Yin": {
        "affiliation": "Nanjing University",
        "citedby": {
            "2017-07-09": 347,
            "2017-07-24": 354
        },
        "email": "@nju.edu.cn",
        "hindex": 9,
        "hindex5y": 9,
        "i10index": 9,
        "i10index5y": 9,
        "interests": [
            "theoretical computer science"
        ],
        "npubs": 33
    },
    "Yoram Moses": {
        "affiliation": "Technion",
        "citedby": {
            "2017-07-09": 10563,
            "2017-07-24": 10585
        },
        "email": "@ee.technion.ac.il",
        "hindex": 31,
        "hindex5y": 19,
        "i10index": 71,
        "i10index5y": 39,
        "interests": [],
        "npubs": 161
    },
    "Yossi Lev": {
        "affiliation": "Oracle Labs",
        "citedby": {
            "2017-07-09": 1997,
            "2017-07-24": 1998
        },
        "email": "@oracle.com",
        "hindex": 19,
        "hindex5y": 17,
        "i10index": 23,
        "i10index5y": 20,
        "interests": [
            "Concurrent programming"
        ],
        "npubs": 42
    },
    "Youer Pu": "",
    "Yuxin Sun": ""
}
