# Supplementary material for: A survey of accepted authors in computer systems conferences
Source: PeerJ Comput Sci. 2020 Sep 28;6:e299. doi: 10.7717/peerj-cs.299 (PMC7924675; doi:10.7717/peerj-cs.299)
Supplement: Supplemental Information 2 — This is a snapshot of the github repository that includes the data and source code required to reproduce this paper (except for confidential survey data). The snapshot represents commit 6663a253f1ac4dc351a78ccc74c0de80c7cc06ad of http://github.com/eitanf/sysconf. The most pertinent article files are under pubs/diversity-survey/. [file peerj-cs-06-299-s002.bz2 › sysconf/data/authors/MASCOTS.json]

{
    "Abhishek Chandra": {
        "affiliation": "University of Minnesota",
        "citedby": {
            "2017-09-09": 2948,
            "2017-09-20": 2959
        },
        "email": "@umn.edu",
        "hindex": 24,
        "hindex5y": 20,
        "i10index": 40,
        "i10index5y": 36,
        "interests": [
            "Operating systems",
            "Distributed systems"
        ],
        "npubs": 94
    },
    "Akbar Sharifi": "",
    "Alex Borges Vieira": {
        "affiliation": "Universidade Federal de Juiz de Fora",
        "citedby": {
            "2017-09-09": 516,
            "2017-09-20": 519
        },
        "email": "@ufjf.edu.br",
        "hindex": 10,
        "hindex5y": 10,
        "i10index": 11,
        "i10index5y": 10,
        "interests": [
            "Redes",
            "P2P",
            "networks",
            "streaming"
        ],
        "npubs": 102
    },
    "Alexei Zamyatin": {
        "affiliation": "SBA-Research / Imperial College London",
        "citedby": {
            "2017-09-09": 0,
            "2017-09-20": 0
        },
        "email": "@imperial.ac.uk",
        "hindex": 0,
        "hindex5y": 0,
        "i10index": 0,
        "i10index5y": 0,
        "interests": [],
        "npubs": 2
    },
    "Ana Paula Couto Da Silva": {
        "citedby": {
            "2017-09-09": 481,
            "2017-09-20": 483
        },
        "email": "@dcc.ufmg.br",
        "hindex": 12,
        "hindex5y": 12,
        "i10index": 14,
        "i10index5y": 13,
        "interests": [],
        "npubs": 68
    },
    "Anand Tripathi": "",
    "Andrea Marin": {
        "affiliation": "Università Ca' Foscari di Venezia",
        "citedby": {
            "2017-09-09": 469,
            "2017-09-20": 471
        },
        "email": "@dais.unive.it",
        "hindex": 12,
        "hindex5y": 12,
        "i10index": 16,
        "i10index5y": 15,
        "interests": [
            "Performance Evaluation",
            "stochastic modelling",
            "product-forms",
            "bioinformatics"
        ],
        "npubs": 57
    },
    "Aniket Mahanti": {
        "affiliation": "University of Auckland",
        "citedby": {
            "2017-09-09": 405,
            "2017-09-20": 408
        },
        "email": "@auckland.ac.nz",
        "hindex": 8,
        "hindex5y": 8,
        "i10index": 7,
        "i10index5y": 7,
        "interests": [
            "Computer Networks",
            "Distributed Systems",
            "Performance Evaluation",
            "Internet Measurements",
            "Data Analytics"
        ],
        "npubs": 37
    },
    "Anja Feldmann": {
        "affiliation": "TU Berlin",
        "citedby": {
            "2017-09-09": 14841,
            "2017-09-20": 14874
        },
        "email": "@net.t-labs.tu-berlin.de",
        "hindex": 61,
        "hindex5y": 41,
        "i10index": 132,
        "i10index5y": 100,
        "interests": [
            "Networking",
            "Network Measurement",
            "Network Management",
            "Computer Networks"
        ],
        "npubs": 287
    },
    "Anne Remke": {
        "affiliation": "University of Münster",
        "citedby": {
            "2017-09-09": 418,
            "2017-09-20": 419
        },
        "email": "@wwu.de",
        "hindex": 12,
        "hindex5y": 11,
        "i10index": 17,
        "i10index5y": 12,
        "interests": [
            "Critical Infrastructures",
            "Dependability",
            "Model Checking"
        ],
        "npubs": 87
    },
    "Anshul Gandhi": {
        "affiliation": "Stony Brook University",
        "citedby": {
            "2017-09-09": 1491,
            "2017-09-20": 1504
        },
        "email": "@cs.stonybrook.edu",
        "hindex": 16,
        "hindex5y": 15,
        "i10index": 19,
        "i10index5y": 19,
        "interests": [
            "Performance Modeling",
            "Power Management"
        ],
        "npubs": 59
    },
    "Azer Bestavros": {
        "affiliation": "Boston University",
        "citedby": {
            "2017-09-09": 17757,
            "2017-09-20": 17788
        },
        "email": "@bu.edu",
        "hindex": 56,
        "hindex5y": 32,
        "i10index": 144,
        "i10index5y": 78,
        "interests": [
            "Cloud Computing",
            "Distributed Systems",
            "Content Distribution Networks",
            "Real-Time Systems",
            "Cybersecurity"
        ],
        "npubs": 383
    },
    "Benny Van Houdt": {
        "affiliation": "University of Antwerp",
        "citedby": {
            "2017-09-09": 1389,
            "2017-09-20": 1392
        },
        "email": "@uantwerpen.be",
        "hindex": 21,
        "hindex5y": 14,
        "i10index": 48,
        "i10index5y": 22,
        "interests": [
            "Stochastic Models",
            "Performance Analysis",
            "Queuing Theory"
        ],
        "npubs": 182
    },
    "Bhuvan Urgaonkar": {
        "affiliation": "Pennsylvania State University",
        "citedby": {
            "2017-09-09": 5778,
            "2017-09-20": 5814
        },
        "email": "@cse.psu.edu",
        "hindex": 33,
        "hindex5y": 28,
        "i10index": 51,
        "i10index5y": 46,
        "interests": [
            "Cloud Computing",
            "Computer Systems",
            "Distributed Systems",
            "Performance Evaluation",
            "Sustainability"
        ],
        "npubs": 101
    },
    "Bin Nie": {
        "affiliation": "College of William and Mary",
        "citedby": {
            "2017-09-09": 19,
            "2017-09-20": 19
        },
        "email": "@email.wm.edu",
        "hindex": 2,
        "hindex5y": 2,
        "i10index": 1,
        "i10index5y": 1,
        "interests": [
            "GPU reliability",
            "HPC",
            "Machine Learning",
            "Data Analysis",
            "Recommender System"
        ],
        "npubs": 3
    },
    "Byungchul Tak": "",
    "Catherine Mulligan": {
        "citedby": {
            "2017-09-09": 758,
            "2017-09-20": 771
        },
        "email": "@imperial.ac.uk",
        "hindex": 10,
        "hindex5y": 10,
        "i10index": 10,
        "i10index5y": 10,
        "interests": [
            "digital economics",
            "mobile networks"
        ],
        "npubs": 55
    },
    "Chita R. Das": {
        "affiliation": "The Pennsylvania State University",
        "citedby": {
            "2017-09-09": 8827,
            "2017-09-20": 8855
        },
        "email": "@cse.psu.edu",
        "hindex": 48,
        "hindex5y": 36,
        "i10index": 150,
        "i10index5y": 81,
        "interests": [
            "Computer Architecture",
            "Interconnection Networks",
            "Fault Tolerance",
            "Heterogeneous Architectures"
        ],
        "npubs": 371
    },
    "Chongrong Li": "",
    "Christian Engelmann": {
        "affiliation": "Oak Ridge National Lab",
        "citedby": {
            "2017-09-09": 2500,
            "2017-09-20": 2510
        },
        "email": "@ornl.gov",
        "hindex": 27,
        "hindex5y": 20,
        "i10index": 50,
        "i10index5y": 35,
        "interests": [
            "High-performance Computing"
        ],
        "npubs": 106
    },
    "Christopher Stewart": {
        "affiliation": "The Ohio State University",
        "citedby": {
            "2017-09-09": 1074,
            "2017-09-20": 1081
        },
        "email": "@cse.ohio-state.edu",
        "hindex": 15,
        "hindex5y": 13,
        "i10index": 20,
        "i10index5y": 17,
        "interests": [
            "computer systems",
            "distributed systems",
            "performance models",
            "renewable-powered servers",
            "sustainable computing"
        ],
        "npubs": 69
    },
    "Chuan Wu": {
        "affiliation": "The University of Hong Kong",
        "citedby": {
            "2017-09-09": 3076,
            "2017-09-20": 3123
        },
        "email": "@cs.hku.hk",
        "hindex": 32,
        "hindex5y": 27,
        "i10index": 68,
        "i10index5y": 64,
        "interests": [
            "cloud computing",
            "social networking",
            "P2P networks"
        ],
        "npubs": 145
    },
    "Dan Rubenstein": {
        "affiliation": "Columbia University",
        "citedby": {
            "2017-09-09": 6122,
            "2017-09-20": 6120
        },
        "email": "@cs.columbia.edu",
        "hindex": 45,
        "hindex5y": 27,
        "i10index": 75,
        "i10index5y": 52,
        "interests": [
            "Computer Networks",
            "Algorithms",
            "Security"
        ],
        "npubs": 167
    },
    "Daniel Castro": "",
    "Daniel Menasce": {
        "affiliation": "George Mason University",
        "citedby": {
            "2017-09-09": 17160,
            "2017-09-20": 17174
        },
        "email": "@gmu.edu",
        "hindex": 51,
        "hindex5y": 31,
        "i10index": 118,
        "i10index5y": 70,
        "interests": [
            "autonomic computing",
            "software performance engineering",
            "computer system performance evaluation",
            "service oriented architectures",
            "security"
        ],
        "npubs": 272
    },
    "David Nicol": {
        "affiliation": "University of Illinois at Urbana-Champaign",
        "citedby": {
            "2017-09-09": 9011,
            "2017-09-20": 9018
        },
        "email": "@illinois.edu",
        "hindex": 51,
        "hindex5y": 25,
        "i10index": 165,
        "i10index5y": 76,
        "interests": [
            "parallel processing",
            "simulation",
            "modeling",
            "security"
        ],
        "npubs": 417
    },
    "Derek Eager": {
        "affiliation": "University of Saskatchewan",
        "citedby": {
            "2017-09-09": 8022,
            "2017-09-20": 8037
        },
        "email": "@cs.usask.ca",
        "hindex": 44,
        "hindex5y": 22,
        "i10index": 81,
        "i10index5y": 44,
        "interests": [
            "performance evaluation",
            "networks",
            "distributed systems"
        ],
        "npubs": 131
    },
    "Devesh Tiwari": "",
    "Di Wang": {
        "affiliation": "Microsoft Research",
        "citedby": {
            "2017-09-09": 554,
            "2017-09-20": 561
        },
        "email": "@microsoft.com",
        "hindex": 10,
        "hindex5y": 10,
        "i10index": 10,
        "i10index5y": 10,
        "interests": [
            "Datacenters",
            "Power Management",
            "Storage Systems",
            "Computer Architecture"
        ],
        "npubs": 35
    },
    "Diana Guttman": "",
    "Dick Epema": {
        "affiliation": "TU Delft",
        "citedby": {
            "2017-09-09": 9305,
            "2017-09-20": 9341
        },
        "email": "@tudelft.nl",
        "hindex": 46,
        "hindex5y": 33,
        "i10index": 105,
        "i10index5y": 78,
        "interests": [
            "Distributed Systems",
            "Distributed Algorithms",
            "Performance"
        ],
        "npubs": 290
    },
    "Diego Didona": {
        "affiliation": "Ecole Polytechnique Federale de Lausanne EPFL",
        "citedby": {
            "2017-09-09": 293,
            "2017-09-20": 294
        },
        "email": "@epfl.ch",
        "hindex": 9,
        "hindex5y": 9,
        "i10index": 9,
        "i10index5y": 9,
        "interests": [
            "Performance evaluation",
            "autonomic computing",
            "transactional systems",
            "scheduling",
            "geo-replication"
        ],
        "npubs": 23
    },
    "Diwakar Krishnamurthy": {
        "affiliation": "University of Calgary",
        "citedby": {
            "2017-09-09": 834,
            "2017-09-20": 834
        },
        "email": "@ucalgary.ca",
        "hindex": 16,
        "hindex5y": 14,
        "i10index": 22,
        "i10index5y": 18,
        "interests": [
            "Computer systems performance evaluation",
            "multi-core processors",
            "virtualization",
            "performance modeling",
            "performance testing"
        ],
        "npubs": 59
    },
    "Djordje Jevdjic": {
        "affiliation": "University of Washington",
        "citedby": {
            "2017-09-09": 949,
            "2017-09-20": 957
        },
        "email": "@epfl.ch",
        "hindex": 9,
        "hindex5y": 9,
        "i10index": 9,
        "i10index5y": 9,
        "interests": [
            "Computer Systems",
            "Computer Architecture",
            "Approximate Computing"
        ],
        "npubs": 18
    },
    "Emir Halepovic": {
        "affiliation": "AT&T Labs Research",
        "citedby": {
            "2017-09-09": 701,
            "2017-09-20": 703
        },
        "email": "@research.att.com",
        "hindex": 16,
        "hindex5y": 12,
        "i10index": 16,
        "i10index5y": 13,
        "interests": [],
        "npubs": 35
    },
    "Erol Gelenbe": {
        "affiliation": "Imperial College London",
        "citedby": {
            "2017-09-09": 18210,
            "2017-09-20": 18280
        },
        "email": "@imperial.ac.uk",
        "hindex": 72,
        "hindex5y": 42,
        "i10index": 293,
        "i10index5y": 182,
        "interests": [
            "Computer Science and Engineering"
        ],
        "npubs": 966
    },
    "Evgenia Smirni": {
        "affiliation": "College of William and Mary",
        "citedby": {
            "2017-09-09": 3823,
            "2017-09-20": 3837
        },
        "email": "@cs.wm.edu",
        "hindex": 34,
        "hindex5y": 22,
        "i10index": 90,
        "i10index5y": 53,
        "interests": [
            "Performance Evaluation of Computer Systems"
        ],
        "npubs": 193
    },
    "Florian Jacob": "",
    "Florin Ciucu": {
        "affiliation": "University of Warwick",
        "citedby": {
            "2017-09-09": 934,
            "2017-09-20": 939
        },
        "email": "@dcs.warwick.ac.uk",
        "hindex": 16,
        "hindex5y": 15,
        "i10index": 27,
        "i10index5y": 24,
        "interests": [
            "stochastic models",
            "performance analysis",
            "stochastic network calculus"
        ],
        "npubs": 76
    },
    "George Kesidis": {
        "affiliation": "Penn State University",
        "citedby": {
            "2017-09-09": 5210,
            "2017-09-20": 5219
        },
        "email": "@engr.psu.edu",
        "hindex": 35,
        "hindex5y": 19,
        "i10index": 95,
        "i10index5y": 49,
        "interests": [
            "networking",
            "security",
            "machine learning",
            "optimization",
            "stochastic processes"
        ],
        "npubs": 381
    },
    "Giuliano Casale": {
        "affiliation": "Imperial College London",
        "citedby": {
            "2017-09-09": 2032,
            "2017-09-20": 2044
        },
        "email": "@imperial.ac.uk",
        "hindex": 25,
        "hindex5y": 20,
        "i10index": 58,
        "i10index5y": 47,
        "interests": [
            "Cloud computing",
            "Performance engineering",
            "Reliability"
        ],
        "npubs": 185
    },
    "Glauber Dias Gonçalves": {
        "affiliation": "Universidade Federal de Minas Gerais",
        "citedby": {
            "2017-09-09": 97,
            "2017-09-20": 97
        },
        "email": "@dcc.ufmg.br",
        "hindex": 6,
        "hindex5y": 6,
        "i10index": 4,
        "i10index5y": 4,
        "interests": [
            "cloud computing",
            "online storage",
            "peer-to-peer",
            "live streaming"
        ],
        "npubs": 20
    },
    "Guy Martin Tchamgoue": {
        "citedby": {
            "2017-09-09": 125,
            "2017-09-20": 127
        },
        "email": "",
        "hindex": 7,
        "hindex5y": 7,
        "i10index": 3,
        "i10index5y": 3,
        "interests": [
            "Real-Time Systems",
            "Software Analysis and Verification",
            "Power-Aware Computing"
        ],
        "npubs": 31
    },
    "Hany Kashif": {
        "citedby": {
            "2017-09-09": 115,
            "2017-09-20": 115
        },
        "email": "@uwaterloo.ca",
        "hindex": 8,
        "hindex5y": 8,
        "i10index": 4,
        "i10index5y": 4,
        "interests": [
            "Real-time embedded systems",
            "Instrumentation"
        ],
        "npubs": 18
    },
    "Hui Zhao": "",
    "Idilio Drago": {
        "affiliation": "Politecnico di Torino",
        "citedby": {
            "2017-09-09": 756,
            "2017-09-20": 759
        },
        "email": "@polito.it",
        "hindex": 9,
        "hindex5y": 9,
        "i10index": 9,
        "i10index5y": 9,
        "interests": [
            "Computer Networking",
            "Internet Measurement"
        ],
        "npubs": 41
    },
    "Ilias Iliadis": "",
    "Jagadish Kotra": {
        "citedby": {
            "2017-09-09": 31,
            "2017-09-20": 31
        },
        "email": "@cse.psu.edu",
        "hindex": 3,
        "hindex5y": 3,
        "i10index": 1,
        "i10index5y": 1,
        "interests": [
            "Computer Architecture"
        ],
        "npubs": 8
    },
    "Jason Liu": {
        "affiliation": "Florida International University",
        "citedby": {
            "2017-09-09": 2663,
            "2017-09-20": 2673
        },
        "email": "@cis.fiu.edu",
        "hindex": 26,
        "hindex5y": 16,
        "i10index": 43,
        "i10index5y": 29,
        "interests": [
            "Parallel discrete-event simulation",
            "performance modeling and simulation of networks and computer systems"
        ],
        "npubs": 101
    },
    "Jean-Michel Fourneau": {
        "affiliation": "University of Versailles",
        "citedby": {
            "2017-09-09": 1924,
            "2017-09-20": 1912
        },
        "email": "@uvsq.fr",
        "hindex": 20,
        "hindex5y": 13,
        "i10index": 48,
        "i10index5y": 17,
        "interests": [
            "Performance Evaluation"
        ],
        "npubs": 244
    },
    "Ji Xue": {
        "affiliation": "College of William and Mary",
        "citedby": {
            "2017-09-09": 30,
            "2017-09-20": 30
        },
        "email": "@email.wm.edu",
        "hindex": 3,
        "hindex5y": 3,
        "i10index": 1,
        "i10index5y": 1,
        "interests": [
            "Big Data Analysis",
            "Data Center Reliability",
            "Approximation Computing",
            "Time Series Prediction"
        ],
        "npubs": 9
    },
    "Jiangyuan Yao": {
        "citedby": {
            "2018-03-29": 13
        },
        "email": "",
        "hindex": 2,
        "hindex5y": 2,
        "i10index": 0,
        "i10index5y": 0,
        "interests": [],
        "npubs": 12
    },
    "John C. S. Lui": {
        "affiliation": "The Chinese University of Hong Kong",
        "citedby": {
            "2017-09-09": 10412,
            "2017-09-20": 10433
        },
        "email": "@cse.cuhk.edu.hk",
        "hindex": 51,
        "hindex5y": 36,
        "i10index": 177,
        "i10index5y": 114,
        "interests": [
            "communication networks and network science",
            "performance evaluation",
            "applied machine learning",
            "system security",
            "distributed sys."
        ],
        "npubs": 428
    },
    "Joy Rahman": "",
    "Jussara Almeida": {
        "affiliation": "Universidade Federal de Minas Gerais",
        "citedby": {
            "2017-09-09": 7660,
            "2017-09-20": 7680
        },
        "email": "@dcc.ufmg.br",
        "hindex": 39,
        "hindex5y": 32,
        "i10index": 100,
        "i10index5y": 78,
        "interests": [
            "Performance analysis and modeling",
            "workload characterization",
            "social computing"
        ],
        "npubs": 341
    },
    "Kartik Gopalan": {
        "affiliation": "Binghamton University",
        "citedby": {
            "2017-09-09": 3754,
            "2017-09-20": 3764
        },
        "email": "@binghamton.edu",
        "hindex": 26,
        "hindex5y": 16,
        "i10index": 46,
        "i10index5y": 23,
        "interests": [
            "Virtualization",
            "Distributed Systems",
            "Operating Systems",
            "Networks"
        ],
        "npubs": 116
    },
    "Katinka Wolter": {
        "affiliation": "Freie Universität Berlin",
        "citedby": {
            "2017-09-09": 987,
            "2017-09-20": 993
        },
        "email": "@fu-berlin.de",
        "hindex": 18,
        "hindex5y": 13,
        "i10index": 39,
        "i10index5y": 19,
        "interests": [
            "Dependable Systems",
            "Stochastic Models"
        ],
        "npubs": 150
    },
    "Kishwar Ahmed": {
        "citedby": {
            "2017-09-09": 12,
            "2017-09-20": 19
        },
        "email": "@fiu.edu",
        "hindex": 3,
        "hindex5y": 3,
        "i10index": 0,
        "i10index5y": 0,
        "interests": [
            "High-performance Computing",
            "Parallel Simulation",
            "Optimization",
            "Game Theory"
        ],
        "npubs": 10
    },
    "Kristy Gardner": "",
    "Kun Tang": {
        "citedby": {
            "2017-09-09": 21,
            "2017-09-20": 21
        },
        "email": "@vcu.edu",
        "hindex": 2,
        "hindex5y": 2,
        "i10index": 1,
        "i10index5y": 1,
        "interests": [
            "High performance computing",
            "Computer architecture",
            "Storage I/O"
        ],
        "npubs": 7
    },
    "Leana Golubchik": {
        "affiliation": "University of Southern California",
        "citedby": {
            "2017-09-09": 3459,
            "2017-09-20": 3468
        },
        "email": "@usc.edu",
        "hindex": 31,
        "hindex5y": 19,
        "i10index": 69,
        "i10index5y": 36,
        "interests": [
            "Performance Evaluation"
        ],
        "npubs": 177
    },
    "Li Zhang": "",
    "Lydia Y. Chen": {
        "affiliation": "IBM Zurich Research Lab",
        "citedby": {
            "2017-09-09": 1215,
            "2017-09-20": 1236
        },
        "email": "@zurich.ibm.com",
        "hindex": 15,
        "hindex5y": 15,
        "i10index": 23,
        "i10index5y": 21,
        "interests": [],
        "npubs": 93
    },
    "Mahmut T. Kandemir": {
        "affiliation": "Pennstate University, USA",
        "citedby": {
            "2017-10-02": 17718,
            "2017-10-20": 17783
        },
        "email": "@cse.psu.edu",
        "hindex": 60,
        "hindex5y": 40,
        "i10index": 354,
        "i10index5y": 186,
        "interests": [
            "Compilers",
            "High Performance Computing",
            "Storage",
            "Architecture"
        ],
        "npubs": 787
    },
    "Mark Squillante": "",
    "Martin Arlitt": {
        "affiliation": "HP Labs and University of Calgary",
        "citedby": {
            "2017-09-09": 10008,
            "2017-09-20": 10024
        },
        "email": "@microfocus.com",
        "hindex": 40,
        "hindex5y": 29,
        "i10index": 77,
        "i10index5y": 59,
        "interests": [
            "workload characterization",
            "performance evaluation",
            "network characterization"
        ],
        "npubs": 133
    },
    "Max Schuchard": {
        "affiliation": "University of Tennessee",
        "citedby": {
            "2017-09-09": 246,
            "2017-09-20": 251
        },
        "email": "@utk.edu",
        "hindex": 6,
        "hindex5y": 6,
        "i10index": 6,
        "i10index5y": 6,
        "interests": [
            "Routing Security",
            "Censorship Resistance"
        ],
        "npubs": 14
    },
    "Michel Hack": "",
    "Min Li": {
        "affiliation": "IBM Thomas J. Watson Research Center",
        "citedby": {
            "2017-09-09": 539,
            "2017-09-20": 540
        },
        "email": "@cn.ibm.com",
        "hindex": 12,
        "hindex5y": 11,
        "i10index": 16,
        "i10index5y": 14,
        "interests": [
            "computer vision",
            "object detection & recogntion",
            "visual tracking"
        ],
        "npubs": 30
    },
    "Mingyan Liu": {
        "affiliation": "University of Michigan",
        "citedby": {
            "2017-09-09": 8019,
            "2017-09-20": 8031
        },
        "email": "@umich.edu",
        "hindex": 37,
        "hindex5y": 31,
        "i10index": 86,
        "i10index5y": 65,
        "interests": [
            "communication networks",
            "resource allocation",
            "optimization",
            "stochastic control"
        ],
        "npubs": 239
    },
    "Monia Ghobadi": {
        "affiliation": "Microsoft Research",
        "citedby": {
            "2017-03-22": 537
        },
        "email": "@microsoft.com",
        "hindex": 10,
        "hindex5y": 9,
        "i10index": 11,
        "i10index5y": 8,
        "interests": [
            "Computer Networks"
        ],
        "npubs": 46
    },
    "Mostafa Ammar": {
        "affiliation": "Georgia Tech",
        "citedby": {
            "2017-09-09": 18192,
            "2017-09-20": 18241
        },
        "email": "@cc.gatech.edu",
        "hindex": 72,
        "hindex5y": 33,
        "i10index": 196,
        "i10index5y": 102,
        "interests": [
            "Networking",
            "Networked Services",
            "Wireless and Mobile Networks",
            "Multicast",
            "Multimedia Communication"
        ],
        "npubs": 334
    },
    "Nachiappan Chidambaram Nachiappan": {
        "citedby": {
            "2017-09-09": 291,
            "2017-09-20": 294
        },
        "email": "@apple.com",
        "hindex": 7,
        "hindex5y": 6,
        "i10index": 5,
        "i10index5y": 5,
        "interests": [
            "Computer Architecture",
            "System-On-Chip (SoC) Platforms",
            "Heterogeneous Architectures",
            "Memory System"
        ],
        "npubs": 16
    },
    "Neda Nasiriani": {
        "citedby": {
            "2017-09-09": 86,
            "2017-09-20": 88
        },
        "email": "@cse.psu.edu",
        "hindex": 7,
        "hindex5y": 7,
        "i10index": 5,
        "i10index5y": 5,
        "interests": [
            "Computer Network",
            "Embedded Systems",
            "Cyber Physical Systems"
        ],
        "npubs": 13
    },
    "Nigel Thomas": {
        "affiliation": "Newcastle University",
        "citedby": {
            "2017-09-09": 883,
            "2017-09-20": 885
        },
        "email": "@ncl.ac.uk",
        "hindex": 18,
        "hindex5y": 10,
        "i10index": 30,
        "i10index5y": 13,
        "interests": [
            "Performance engineering",
            "Stochastic modelling",
            "Markov chains"
        ],
        "npubs": 134
    },
    "Niklas Carlsson": {
        "affiliation": "Linköping University",
        "citedby": {
            "2017-09-09": 1320,
            "2017-09-20": 1322
        },
        "email": "@ida.liu.se",
        "hindex": 19,
        "hindex5y": 18,
        "i10index": 33,
        "i10index5y": 30,
        "interests": [
            "Performance evaluation",
            "computer networks"
        ],
        "npubs": 78
    },
    "Nikolai Baudis": "",
    "Norbert Podhorszki": {
        "citedby": {
            "2017-09-09": 3065,
            "2017-09-20": 3081
        },
        "email": "@ornl.gov",
        "hindex": 28,
        "hindex5y": 18,
        "i10index": 65,
        "i10index5y": 42,
        "interests": [
            "High Performance Computing",
            "Scientific Workflows",
            "HPC I/O",
            "Big Data",
            "extreme scale computing"
        ],
        "npubs": 192
    },
    "Palden Lama": {
        "affiliation": "University of Texas at San Antonio",
        "citedby": {
            "2017-09-09": 494,
            "2017-09-20": 497
        },
        "email": "@utsa.edu",
        "hindex": 12,
        "hindex5y": 12,
        "i10index": 14,
        "i10index5y": 14,
        "interests": [
            "Cloud Computing",
            "Big Data",
            "Energy-Aware Computing",
            "Distributed Systems"
        ],
        "npubs": 28
    },
    "Pansy Arafa": {
        "citedby": {
            "2017-09-09": 25,
            "2017-09-20": 25
        },
        "email": "@uwaterloo.ca",
        "hindex": 3,
        "hindex5y": 3,
        "i10index": 1,
        "i10index5y": 1,
        "interests": [
            "Instrumentation",
            "Tracing",
            "Profiling",
            "Testing",
            "Debugging"
        ],
        "npubs": 6
    },
    "Paolo Romano": {
        "affiliation": "INESC-ID and Instituto Superior Tecnico, Universidade de Lisboa",
        "citedby": {
            "2017-09-20": 1722
        },
        "email": "@gsd.inesc-id.pt",
        "hindex": 23,
        "hindex5y": 21,
        "i10index": 45,
        "i10index5y": 42,
        "interests": [
            "Parallel and Distributed Systems",
            "Distributed Data Management",
            "Dependability",
            "Cloud Computing",
            "Autonomic Computing"
        ],
        "npubs": 129
    },
    "Peter Desnoyers": {
        "affiliation": "Northeastern University",
        "citedby": {
            "2017-09-09": 1694,
            "2017-09-20": 1699
        },
        "email": "@ccs.neu.edu",
        "hindex": 19,
        "hindex5y": 19,
        "i10index": 21,
        "i10index5y": 20,
        "interests": [
            "Operating Systems",
            "Storage"
        ],
        "npubs": 51
    },
    "Peter Harrison": {
        "affiliation": "Imperial College London",
        "citedby": {
            "2017-09-09": 4557,
            "2017-09-20": 4562
        },
        "email": "@doc.ic.ac.uk",
        "hindex": 34,
        "hindex5y": 18,
        "i10index": 85,
        "i10index5y": 34,
        "interests": [
            "Performance modelling"
        ],
        "npubs": 283
    },
    "Peter Steenkiste": {
        "affiliation": "CMU",
        "citedby": {
            "2017-09-09": 14085,
            "2017-09-20": 14100
        },
        "email": "@cs.cmu.edu",
        "hindex": 59,
        "hindex5y": 33,
        "i10index": 154,
        "i10index5y": 80,
        "interests": [
            "networking"
        ],
        "npubs": 292
    },
    "Philipp Andelfinger": {
        "affiliation": "Karlsruhe Institute of Technology",
        "citedby": {
            "2017-09-09": 84,
            "2017-09-20": 84
        },
        "email": "@kit.edu",
        "hindex": 5,
        "hindex5y": 5,
        "i10index": 4,
        "i10index5y": 4,
        "interests": [
            "Parallel and Distributed Simulation"
        ],
        "npubs": 13
    },
    "Ping Huang": {
        "citedby": {
            "2018-03-29": 178
        },
        "email": "@temple.edu",
        "hindex": 7,
        "hindex5y": 7,
        "i10index": 6,
        "i10index5y": 6,
        "interests": [
            "Storage system",
            "computer architecture"
        ],
        "npubs": 42
    },
    "Qing Gary Liu": {
        "citedby": {
            "2017-09-02": 6322
        },
        "email": "@ornl.gov",
        "hindex": 36,
        "hindex5y": 28,
        "i10index": 140,
        "i10index5y": 105,
        "interests": [
            "High performance computing",
            "file system",
            "storage system",
            "big data"
        ],
        "npubs": 798
    },
    "Qingkai Liang": {
        "affiliation": "MIT",
        "citedby": {
            "2017-09-09": 49,
            "2017-09-20": 49
        },
        "email": "@mit.edu",
        "hindex": 4,
        "hindex5y": 4,
        "i10index": 2,
        "i10index5y": 2,
        "interests": [
            "Communication Networks"
        ],
        "npubs": 7
    },
    "Randall Berry": {
        "affiliation": "Northwestern University",
        "citedby": {
            "2017-09-09": 8966,
            "2017-09-20": 8979
        },
        "email": "@eecs.northwestern.edu",
        "hindex": 43,
        "hindex5y": 32,
        "i10index": 109,
        "i10index5y": 61,
        "interests": [
            "Network Economics",
            "Wireless Networks",
            "Information Theory",
            "Communications",
            "Networking"
        ],
        "npubs": 248
    },
    "Ricardo Lent": {
        "affiliation": "Imperial College London",
        "citedby": {
            "2017-09-09": 1358,
            "2017-09-20": 1359
        },
        "email": "@uh.edu",
        "hindex": 17,
        "hindex5y": 14,
        "i10index": 23,
        "i10index5y": 18,
        "interests": [
            "Computer networks",
            "pervasive networks",
            "mobile computing",
            "green IT"
        ],
        "npubs": 96
    },
    "Richard T. B. Ma": {
        "affiliation": "National University of Singapore",
        "citedby": {
            "2017-09-09": 1423,
            "2017-09-20": 1428
        },
        "email": "@comp.nus.edu.sg",
        "hindex": 16,
        "hindex5y": 15,
        "i10index": 25,
        "i10index5y": 24,
        "interests": [
            "Networking",
            "Economics",
            "Performance Evaluation"
        ],
        "npubs": 89
    },
    "Sam H. Noh": {
        "affiliation": "Ulsan National Institute of Science and Technology",
        "citedby": {
            "2017-09-09": 3735,
            "2017-09-20": 3750
        },
        "email": "@unist.ac.kr",
        "hindex": 25,
        "hindex5y": 19,
        "i10index": 40,
        "i10index5y": 29,
        "interests": [
            "Systems Software",
            "Operating Systems",
            "File Systems",
            "Storage Systems"
        ],
        "npubs": 277
    },
    "Sam Werner": "",
    "Samer Al-Kiswany": {
        "affiliation": "University of Waterloo",
        "citedby": {
            "2017-09-09": 711,
            "2017-09-20": 718
        },
        "email": "@uwaterloo.ca",
        "hindex": 13,
        "hindex5y": 12,
        "i10index": 19,
        "i10index5y": 14,
        "interests": [
            "Storage systems",
            "operating systems",
            "HPC",
            "cloud computing",
            "data managment"
        ],
        "npubs": 57
    },
    "Samuel Kounev": {
        "affiliation": "University of Würzburg",
        "citedby": {
            "2017-09-09": 3291,
            "2017-09-20": 3313
        },
        "email": "@kit.edu",
        "hindex": 28,
        "hindex5y": 25,
        "i10index": 83,
        "i10index5y": 71,
        "interests": [
            "Software Engineering",
            "Computer Systems Benchmarking",
            "Modeling and Simulation",
            "Autonomic Computing",
            "Self-Aware Computing"
        ],
        "npubs": 230
    },
    "Sanjeev Setia": {
        "affiliation": "George Mason University",
        "citedby": {
            "2017-09-09": 5937,
            "2017-09-20": 5954
        },
        "email": "@gmu.edu",
        "hindex": 30,
        "hindex5y": 16,
        "i10index": 47,
        "i10index5y": 21,
        "interests": [
            "Computer Systems",
            "Wireless Networks",
            "Network Security"
        ],
        "npubs": 78
    },
    "Saurabh Gupta": {
        "affiliation": "Intel Labs",
        "citedby": {
            "2017-09-09": 181,
            "2017-09-20": 188
        },
        "email": "@ncsu.edu",
        "hindex": 7,
        "hindex5y": 7,
        "i10index": 7,
        "i10index5y": 7,
        "interests": [
            "Computer Systems Architecture"
        ],
        "npubs": 13
    },
    "Scott Klasky": {
        "affiliation": "Oak Ridge National Laboratory",
        "citedby": {
            "2017-09-09": 4570,
            "2017-09-20": 4608
        },
        "email": "@ornl.gov",
        "hindex": 34,
        "hindex5y": 29,
        "i10index": 100,
        "i10index5y": 78,
        "interests": [
            "Computer Science",
            "Physics",
            "High Performance Computing",
            "data science"
        ],
        "npubs": 295
    },
    "Scott Votke": "",
    "Sebastian Fischmeister": "",
    "Sem Borst": {
        "affiliation": "Nokia Bell Labs",
        "citedby": {
            "2017-09-09": 6001,
            "2017-09-20": 6019
        },
        "email": "@tue.nl",
        "hindex": 39,
        "hindex5y": 22,
        "i10index": 119,
        "i10index5y": 68,
        "interests": [
            "Stochastische besliskunde",
            "optimalisering",
            "kansrekening"
        ],
        "npubs": 314
    },
    "Seyyed Ahmad Javadi": {
        "citedby": {
            "2017-09-09": 9,
            "2017-09-20": 9
        },
        "email": "@cs.stonybrook.edu",
        "hindex": 2,
        "hindex5y": 2,
        "i10index": 0,
        "i10index5y": 0,
        "interests": [
            "Cloud Computing",
            "Performance Analysis"
        ],
        "npubs": 7
    },
    "Shouhuai Xu": {
        "affiliation": "University of Texas at San Antonio",
        "citedby": {
            "2017-09-09": 3304,
            "2017-09-20": 3324
        },
        "email": "@utsa.edu",
        "hindex": 27,
        "hindex5y": 23,
        "i10index": 61,
        "i10index5y": 50,
        "interests": [
            "Cybersecurity Dynamics",
            "Cybersecurity Data Analytics",
            "Security Metrics",
            "Cryptography",
            "Systems & Network Security"
        ],
        "npubs": 133
    },
    "Sophie Chabridon": {
        "affiliation": "Télécom Sud Paris",
        "citedby": {
            "2017-09-09": 476,
            "2017-09-20": 478
        },
        "email": "@it-sudparis.eu",
        "hindex": 13,
        "hindex5y": 9,
        "i10index": 16,
        "i10index5y": 7,
        "interests": [
            "Informatique"
        ],
        "npubs": 81
    },
    "Srinivas Shakkottai": {
        "affiliation": "Texas A&M University",
        "citedby": {
            "2017-09-09": 2182,
            "2017-09-20": 2184
        },
        "email": "@tamu.edu",
        "hindex": 22,
        "hindex5y": 20,
        "i10index": 25,
        "i10index5y": 23,
        "interests": [
            "Computer Networks",
            "Economics and Game Theory",
            "Stochastic Processes."
        ],
        "npubs": 57
    },
    "Sudharshan S. Vazhkudai": {
        "affiliation": "Oak Ridge National Laboratory",
        "citedby": {
            "2017-09-09": 1999,
            "2017-09-20": 2010
        },
        "email": "@ornl.gov",
        "hindex": 23,
        "hindex5y": 18,
        "i10index": 36,
        "i10index5y": 23,
        "interests": [
            "HPC",
            "File Systems",
            "Data Management",
            "NVRAM",
            "Metadata Management"
        ],
        "npubs": 113
    },
    "Swades De": {
        "affiliation": "IIT Delhi",
        "citedby": {
            "2017-09-09": 2529,
            "2017-09-20": 2546
        },
        "email": "@ee.iitd.ac.in",
        "hindex": 19,
        "hindex5y": 17,
        "i10index": 34,
        "i10index5y": 24,
        "interests": [
            "Communication networks",
            "resource allocation and optimization",
            "energy harvesting wireless networks",
            "broadband access networks"
        ],
        "npubs": 141
    },
    "Tao Lu": {
        "affiliation": "New Jersey Institute of Technology",
        "citedby": {
            "2017-09-09": 19,
            "2017-09-20": 19
        },
        "email": "@njit.edu",
        "hindex": 1,
        "hindex5y": 1,
        "i10index": 1,
        "i10index5y": 1,
        "interests": [
            "server virtualization",
            "cloud computing",
            "data compression"
        ],
        "npubs": 11
    },
    "Thu D. Nguyen": {
        "affiliation": "Rutgers University",
        "citedby": {
            "2017-09-09": 4192,
            "2017-09-20": 4203
        },
        "email": "@cs.rutgers.edu",
        "hindex": 31,
        "hindex5y": 19,
        "i10index": 55,
        "i10index5y": 31,
        "interests": [
            "Sustainable Computing",
            "Operating Systems",
            "Distributed and Parallel Systems",
            "CS Education"
        ],
        "npubs": 98
    },
    "Tim Brecht": {
        "affiliation": "University of Waterloo",
        "citedby": {
            "2017-09-09": 1854,
            "2017-09-20": 1864
        },
        "email": "@cs.uwaterloo.ca",
        "hindex": 22,
        "hindex5y": 16,
        "i10index": 36,
        "i10index5y": 17,
        "interests": [
            "Performance evaluation",
            "Internet Systems Services and Applications",
            "Wireless Networking",
            "Systems Support for the IoT"
        ],
        "npubs": 79
    },
    "Uday Shanbhag": {
        "citedby": {
            "2017-09-09": 1290,
            "2017-09-20": 1298
        },
        "email": "@psu.edu",
        "hindex": 20,
        "hindex5y": 19,
        "i10index": 35,
        "i10index5y": 30,
        "interests": [
            "Optimization",
            "variational inequalities",
            "stochastic optimization",
            "game theory",
            "power markets"
        ],
        "npubs": 110
    },
    "Urtzi Ayesta": {
        "affiliation": "Institut de Recherche en Informatique de Toulouse (IRIT)",
        "citedby": {
            "2017-09-09": 1209,
            "2017-09-20": 1218
        },
        "email": "@laas.fr",
        "hindex": 19,
        "hindex5y": 13,
        "i10index": 35,
        "i10index5y": 23,
        "interests": [
            "resource allocation",
            "stochastic networks",
            "queueing games"
        ],
        "npubs": 110
    },
    "Valeria Cardellini": {
        "affiliation": "University of Roma Tor Vergata",
        "citedby": {
            "2017-09-09": 3507,
            "2017-09-20": 3518
        },
        "email": "@ing.uniroma2.it",
        "hindex": 24,
        "hindex5y": 17,
        "i10index": 44,
        "i10index5y": 29,
        "interests": [
            "Autonomic computing",
            "Cloud computing",
            "Distributed systems",
            "Service computing"
        ],
        "npubs": 95
    },
    "Vijay Chidambaram": {
        "affiliation": "University of Texas at Austin",
        "citedby": {
            "2017-09-09": 344,
            "2017-09-20": 345
        },
        "email": "@cs.wisc.edu",
        "hindex": 8,
        "hindex5y": 8,
        "i10index": 8,
        "i10index5y": 8,
        "interests": [
            "Operating Systems",
            "File Systems",
            "Storage"
        ],
        "npubs": 23
    },
    "Wei Ding": {
        "affiliation": "Qualcomm",
        "citedby": {
            "2017-09-09": 147,
            "2017-09-20": 147
        },
        "email": "@cse.psu.edu",
        "hindex": 7,
        "hindex5y": 7,
        "i10index": 5,
        "i10index5y": 5,
        "interests": [
            "Compiler Optimization",
            "Memory Optimization",
            "Data Locality",
            "Loop Optimization",
            "High Performance Computing"
        ],
        "npubs": 28
    },
    "Wei Zhang": {
        "affiliation": "IBM Thomas J. Watson Research Center",
        "citedby": {
            "2017-09-09": 118,
            "2017-09-20": 123
        },
        "email": "@us.ibm.com",
        "hindex": 7,
        "hindex5y": 6,
        "i10index": 5,
        "i10index5y": 4,
        "interests": [
            "Artificial Intelligence",
            "Machine Learning",
            "Computational linguistics"
        ],
        "npubs": 15
    },
    "Weijun Xiao": {
        "affiliation": "Virginia Commonwealth University",
        "citedby": {
            "2017-09-09": 504,
            "2017-09-20": 507
        },
        "email": "@vcu.edu",
        "hindex": 11,
        "hindex5y": 8,
        "i10index": 13,
        "i10index5y": 7,
        "interests": [
            "High-performance and GPU computing",
            "I/O system and Data Storage",
            "Computer Architecture"
        ],
        "npubs": 82
    },
    "William Knottenbelt": {
        "citedby": {
            "2018-03-29": 2599
        },
        "email": "@doc.ic.ac.uk",
        "hindex": 28,
        "hindex5y": 17,
        "i10index": 67,
        "i10index5y": 35,
        "interests": [
            "Performance Modelling",
            "Stochastic modelling"
        ],
        "npubs": 197
    },
    "Willy Zwaenepoel": {
        "affiliation": "EPFL",
        "citedby": {
            "2018-01-16": 19771
        },
        "email": "@epfl.ch",
        "hindex": 61,
        "hindex5y": 35,
        "i10index": 127,
        "i10index5y": 64,
        "interests": [
            "distributed systems",
            "operating systems"
        ],
        "npubs": 261
    },
    "Xia Yin": "",
    "Xingang Shi": "",
    "Xingfu Wu": {
        "affiliation": "Argonne National Laboratory",
        "citedby": {
            "2017-09-09": 2852,
            "2017-09-20": 2855
        },
        "email": "",
        "hindex": 25,
        "hindex5y": 19,
        "i10index": 62,
        "i10index5y": 42,
        "interests": [
            "high performance computing",
            "performance modeling and analysis",
            "energy and power modeling and analysis"
        ],
        "npubs": 214
    },
    "Xubin He": {
        "affiliation": "Temple University",
        "citedby": {
            "2017-09-09": 1477,
            "2017-09-20": 1497
        },
        "email": "@temple.edu",
        "hindex": 23,
        "hindex5y": 18,
        "i10index": 43,
        "i10index5y": 36,
        "interests": [
            "Computer Architecture",
            "Data Storage and I/O Systems"
        ],
        "npubs": 115
    },
    "Xulong Tang": {
        "citedby": {
            "2017-09-09": 36,
            "2017-09-20": 37
        },
        "email": "@cse.psu.edu",
        "hindex": 4,
        "hindex5y": 4,
        "i10index": 1,
        "i10index5y": 1,
        "interests": [
            "Computer Architecture",
            "GPU",
            "Compiler"
        ],
        "npubs": 9
    },
    "Y. C. Tay": "",
    "Yahui Li": "",
    "Yandong Wang": {
        "citedby": {
            "2017-09-09": 463,
            "2017-09-20": 467
        },
        "email": "@us.ibm.com",
        "hindex": 12,
        "hindex5y": 12,
        "i10index": 14,
        "i10index5y": 14,
        "interests": [
            "Big Data",
            "NoSQL stores",
            "Machine Learning"
        ],
        "npubs": 20
    },
    "Yufei Ren": {
        "citedby": {
            "2017-09-09": 77,
            "2017-09-20": 77
        },
        "email": "@us.ibm.com",
        "hindex": 5,
        "hindex5y": 5,
        "i10index": 3,
        "i10index5y": 3,
        "interests": [
            "System Performance",
            "RDMA",
            "Storage",
            "Parallel Programming"
        ],
        "npubs": 18
    },
    "Yuhua Guo": "",
    "Zhi-Li Zhang": {
        "affiliation": "University of Minnesota",
        "citedby": {
            "2017-09-09": 11629,
            "2017-09-20": 11663
        },
        "email": "@cs.umn.edu",
        "hindex": 60,
        "hindex5y": 38,
        "i10index": 166,
        "i10index5y": 112,
        "interests": [
            "Networking",
            "Internet Techology",
            "Systems",
            "Data Mining & Machine Learning",
            "Theory"
        ],
        "npubs": 369
    },
    "Zhiliang Wang": "",
    "Zongpeng Li": {
        "affiliation": "University of Calgary",
        "citedby": {
            "2017-09-09": 4244,
            "2017-09-20": 4300
        },
        "email": "@ucalgary.ca",
        "hindex": 29,
        "hindex5y": 27,
        "i10index": 69,
        "i10index5y": 63,
        "interests": [
            "computer networks",
            "network coding",
            "cloud computing"
        ],
        "npubs": 207
    }
}
