# Supplementary material for: A survey of accepted authors in computer systems conferences
Source: PeerJ Comput Sci. 2020 Sep 28;6:e299. doi: 10.7717/peerj-cs.299 (PMC7924675; doi:10.7717/peerj-cs.299)
Supplement: Supplemental Information 2 — This is a snapshot of the github repository that includes the data and source code required to reproduce this paper (except for confidential survey data). The snapshot represents commit 6663a253f1ac4dc351a78ccc74c0de80c7cc06ad of http://github.com/eitanf/sysconf. The most pertinent article files are under pubs/diversity-survey/. [file peerj-cs-06-299-s002.bz2 › sysconf/data/authors/HPDC.json]

{
    "Abhishek Chandra": {
        "affiliation": "University of Minnesota, USA",
        "citedby": {
            "2017-05-05": 2901,
            "2017-05-18": 2910,
            "2017-05-21": 2912
        },
        "email": "@umn.edu",
        "hindex": 23,
        "hindex5y": 19,
        "i10index": 40,
        "i10index5y": 35,
        "interests": [
            "Distributed Systems",
            "Operating Systems"
        ],
        "npubs": 133
    },
    "Ada Gravilovska": "",
    "Adriana Iamnitchi": {
        "affiliation": "University of South Florida, USA",
        "citedby": {
            "2017-05-18": 6197,
            "2017-06-26": 6248
        },
        "email": "@cse.usf.edu",
        "hindex": 29,
        "hindex5y": 21,
        "i10index": 44,
        "i10index5y": 34,
        "interests": [
            "Social Computing",
            "Distributed Systems"
        ],
        "npubs": 88
    },
    "Adrien Lebre": {
        "affiliation": "French Institute for Research in Computer Science and Automation, France",
        "citedby": {
            "2017-05-18": 380,
            "2017-06-26": 389
        },
        "email": "@inria.fr",
        "hindex": 10,
        "hindex5y": 8,
        "i10index": 10,
        "i10index5y": 8,
        "interests": [
            "Distributed systems",
            "Utility Computing",
            "Distributed file systems",
            "Virtualisation Technologies"
        ],
        "npubs": 68
    },
    "Adwait Jog": {
        "affiliation": "The College of William and Mary, USA",
        "citedby": {
            "2017-05-18": 671,
            "2017-06-26": 730
        },
        "email": "@cs.wm.edu",
        "hindex": 10,
        "hindex5y": 10,
        "i10index": 10,
        "i10index5y": 10,
        "interests": [
            "Computer Architecture",
            "Memory Systems",
            "GPUs"
        ],
        "npubs": 25
    },
    "Alberto Montresor": {
        "affiliation": "University of TRento, Italy",
        "citedby": {
            "2017-05-18": 5264,
            "2017-06-26": 5351
        },
        "email": "@unitn.it",
        "hindex": 35,
        "hindex5y": 23,
        "i10index": 65,
        "i10index5y": 38,
        "interests": [
            "Distributed Systems",
            "Cloud Computing",
            "Peer-to-Peer"
        ],
        "npubs": 130
    },
    "Alexandru Iosup": {
        "affiliation": "Vrije Universiteit Amsterdam and Delft University of Technology, the Netherlands",
        "citedby": {
            "2017-05-18": 5359,
            "2017-06-26": 5525
        },
        "email": "@tudelft.nl",
        "hindex": 34,
        "hindex5y": 30,
        "i10index": 63,
        "i10index5y": 59,
        "interests": [
            "Distributed Systems",
            "Performance Evaluation",
            "Cloud Computing",
            "Big Data",
            "Multimedia Systems"
        ],
        "npubs": 159
    },
    "Ali R. Butt": {
        "affiliation": "Virginia Tech, USA",
        "citedby": {
            "2017-05-18": 1866,
            "2017-06-26": 1921
        },
        "email": "@cs.vt.edu",
        "hindex": 24,
        "hindex5y": 17,
        "i10index": 39,
        "i10index5y": 33,
        "interests": [
            "cloud computing",
            "distributed systems",
            "hpc storage"
        ],
        "npubs": 157
    },
    "Ana Lucia Varbanescu": {
        "affiliation": "University of Amsterdam, The Netherlands",
        "citedby": {
            "2017-05-18": 1045,
            "2017-06-26": 1110
        },
        "email": "@uva.nl",
        "hindex": 15,
        "hindex5y": 14,
        "i10index": 29,
        "i10index5y": 23,
        "interests": [
            "Performance Modeling and Prediction",
            "Big Graph Analytics",
            "Parallel Programming Models",
            "CUDA",
            "OpenCL"
        ],
        "npubs": 109
    },
    "Andrea Arpaci-Dusseau": {
        "affiliation": "cs.wisc.edu",
        "citedby": {
            "2017-03-30": 8842,
            "2017-04-23": 8984,
            "2017-06-26": 9195
        },
        "email": "@cs.wisc.edu",
        "hindex": 50,
        "hindex5y": 30,
        "i10index": 95,
        "i10index5y": 73,
        "interests": [
            "Operating Systems",
            "File Systems",
            "Storage Systems"
        ],
        "npubs": 198
    },
    "Andrew A. Chien": {
        "affiliation": "University of Chicago and Argonne National Laboratory, USA ANL",
        "citedby": {
            "2017-05-18": 12521,
            "2017-06-26": 12625
        },
        "email": "@cs.uchicago.edu",
        "hindex": 55,
        "hindex5y": 24,
        "i10index": 152,
        "i10index5y": 56,
        "interests": [
            "computer architecture",
            "high-performance computing",
            "programming systems",
            "resilience",
            "data-intensive computing"
        ],
        "npubs": 342
    },
    "Aoying Zhou": "",
    "Arthur Maccabe": {
        "affiliation": "Oak Ridge National Laboratory, USA ORNL",
        "citedby": {
            "2017-05-18": 2672,
            "2017-06-26": 2693
        },
        "email": "@ornl.gov",
        "hindex": 25,
        "hindex5y": 13,
        "i10index": 39,
        "i10index5y": 18,
        "interests": [],
        "npubs": 117
    },
    "Bin Dong": {
        "affiliation": "lbl.gov",
        "citedby": {
            "2017-05-18": 196,
            "2017-06-26": 203
        },
        "email": "@lbl.gov",
        "hindex": 8,
        "hindex5y": 7,
        "i10index": 5,
        "i10index5y": 5,
        "interests": [
            "Parallel Storage/Computing",
            "parallel sorting",
            "parallel data index",
            "scientific data analysis",
            "machine learning"
        ],
        "npubs": 37
    },
    "Bing Xie": "",
    "Bo Fang": {
        "affiliation": "ece.ubc.ca",
        "citedby": {
            "2017-05-18": 86,
            "2017-06-26": 94
        },
        "email": "@ece.ubc.ca",
        "hindex": 5,
        "hindex5y": 5,
        "i10index": 2,
        "i10index5y": 2,
        "interests": [],
        "npubs": 10
    },
    "Bo Li": {
        "affiliation": "vt.edu",
        "citedby": {
            "2019-01-03": 95
        },
        "email": "@vt.edu",
        "hindex": 6,
        "hindex5y": 5,
        "i10index": 3,
        "i10index5y": 3,
        "interests": [
            "High Performance Computing",
            "Performance Modeling",
            "Energy Efficiency Optimization"
        ],
        "npubs": 23
    },
    "Bogdan Ghit": {
        "affiliation": "tudelf.nl",
        "citedby": {
            "2017-05-18": 106,
            "2017-06-26": 115
        },
        "email": "@tudelft.nl",
        "hindex": 7,
        "hindex5y": 7,
        "i10index": 4,
        "i10index5y": 4,
        "interests": [
            "Distributed Systems",
            "Performance Analysis",
            "Big Data",
            "Cloud Computing"
        ],
        "npubs": 19
    },
    "Bogdan Nicolae": {
        "affiliation": "IBM Research, Ireland",
        "citedby": {
            "2017-05-18": 756,
            "2017-06-26": 759
        },
        "email": "@acm.org",
        "hindex": 14,
        "hindex5y": 12,
        "i10index": 21,
        "i10index5y": 17,
        "interests": [
            "Parallel and Distributed Computing",
            "Cloud Computing",
            "High Performance Computing",
            "Fault Tolerance",
            "Storage"
        ],
        "npubs": 60
    },
    "Carey E. Priebe": {
        "affiliation": "JHU",
        "citedby": {
            "2017-05-18": 3946,
            "2017-06-26": 4005
        },
        "email": "@jhu.edu",
        "hindex": 30,
        "hindex5y": 20,
        "i10index": 110,
        "i10index5y": 53,
        "interests": [
            "statistical inference for high-dimensional and graph data"
        ],
        "npubs": 358
    },
    "Christine Morin": {
        "affiliation": "INRIA, France",
        "citedby": {
            "2017-05-18": 2599,
            "2017-06-26": 2660
        },
        "email": "@lbl.gov",
        "hindex": 29,
        "hindex5y": 18,
        "i10index": 59,
        "i10index5y": 31,
        "interests": [
            "distributed systems",
            "cloud computing",
            "green computing",
            "autonomic computing"
        ],
        "npubs": 297
    },
    "Colin W. Glass": "",
    "Da Zheng": {
        "affiliation": "JHU",
        "citedby": {
            "2017-05-18": 115,
            "2017-06-26": 118
        },
        "email": "@jhu.edu",
        "hindex": 5,
        "hindex5y": 5,
        "i10index": 4,
        "i10index5y": 4,
        "interests": [
            "Large-scale data analysis",
            "Data-intensive computing"
        ],
        "npubs": 14
    },
    "David Abramson": {
        "affiliation": "The University of Queensland, Australia",
        "citedby": {
            "2017-05-18": 10857,
            "2017-06-26": 10973
        },
        "email": "@monash.edu",
        "hindex": 38,
        "hindex5y": 24,
        "i10index": 124,
        "i10index5y": 46,
        "interests": [
            "High Performance Distributed Computing"
        ],
        "npubs": 378
    },
    "David Irwin": {
        "affiliation": "University of Massachusets at Amherst, USA UMASS",
        "citedby": {
            "2017-05-18": 3792,
            "2017-06-26": 3881
        },
        "email": "@umass.edu",
        "hindex": 31,
        "hindex5y": 24,
        "i10index": 48,
        "i10index5y": 46,
        "interests": [
            "Computer Systems"
        ],
        "npubs": 107
    },
    "Dean Hildebrand": {
        "affiliation": "IBM Research, USA",
        "citedby": {
            "2017-05-18": 475,
            "2017-06-26": 500
        },
        "email": "@us.ibm.com",
        "hindex": 12,
        "hindex5y": 10,
        "i10index": 13,
        "i10index5y": 12,
        "interests": [
            "Cloud",
            "Object",
            "HPC Storage Systems"
        ],
        "npubs": 87
    },
    "Devarshi Ghoshal": {
        "affiliation": "indiana.edu",
        "citedby": {
            "2017-05-18": 156,
            "2017-06-26": 156
        },
        "email": "@indiana.edu",
        "hindex": 5,
        "hindex5y": 5,
        "i10index": 4,
        "i10index5y": 4,
        "interests": [
            "Distributed Systems",
            "Compilers",
            "High Performance Computing",
            "Programming Languages",
            "Provenance"
        ],
        "npubs": 19
    },
    "Dick Epema": {
        "affiliation": "Delft Unviersity of Technology, The Netherlands",
        "citedby": {
            "2017-05-18": 8766,
            "2017-06-26": 9084
        },
        "email": "@tudelft.nl",
        "hindex": 46,
        "hindex5y": 32,
        "i10index": 103,
        "i10index5y": 77,
        "interests": [
            "Distributed Systems",
            "Distributed Algorithms",
            "Performance"
        ],
        "npubs": 288
    },
    "Disa Mhembere": {
        "affiliation": "JHU",
        "citedby": {
            "2017-05-18": 92,
            "2017-06-26": 89
        },
        "email": "@cs.jhu.edu",
        "hindex": 4,
        "hindex5y": 4,
        "i10index": 2,
        "i10index5y": 2,
        "interests": [
            "High Performance Computing",
            "Parallel and Distributed Computing",
            "Machine Learning"
        ],
        "npubs": 10
    },
    "Dmitry Duplyakin": "",
    "Don Towsley": {
        "citedby": {
            "2017-05-18": 59769,
            "2017-06-26": 60078
        },
        "email": "@cs.umass.edu",
        "hindex": 121,
        "hindex5y": 61,
        "i10index": 516,
        "i10index5y": 297,
        "interests": [
            "networking",
            "network science",
            "performance evaluation"
        ],
        "npubs": 1086
    },
    "Dong Dai": {
        "affiliation": "ttu.edu",
        "citedby": {
            "2017-05-18": 80,
            "2017-06-26": 81
        },
        "email": "@ttu.edu",
        "hindex": 5,
        "hindex5y": 5,
        "i10index": 2,
        "i10index5y": 2,
        "interests": [
            "Distributed Computing",
            "High Performance Computing",
            "I/O",
            "Programming Model"
        ],
        "npubs": 39
    },
    "Douglas Thain": {
        "affiliation": "Notre Dame, USA",
        "citedby": {
            "2017-05-18": 5827,
            "2017-06-26": 5893
        },
        "email": "@nd.edu",
        "hindex": 29,
        "hindex5y": 21,
        "i10index": 66,
        "i10index5y": 45,
        "interests": [
            "Distributed systems",
            "clusters",
            "clouds",
            "grids",
            "data intensive computing"
        ],
        "npubs": 226
    },
    "Edgar A. Leon": {
        "affiliation": "llnl.gov",
        "citedby": {
            "2017-05-18": 161,
            "2017-06-26": 141
        },
        "email": "@cs.unm.edu",
        "hindex": 7,
        "hindex5y": 5,
        "i10index": 4,
        "i10index5y": 3,
        "interests": [
            "Operating Systems",
            "Distributed Systems",
            "Computer Architecture",
            "Networks",
            "High-Performance Computing"
        ],
        "npubs": 40
    },
    "Edgar Solomonik": {
        "affiliation": "illinois",
        "citedby": {
            "2017-05-18": 475,
            "2017-06-26": 487
        },
        "email": "@illinois.edu",
        "hindex": 12,
        "hindex5y": 12,
        "i10index": 12,
        "i10index5y": 12,
        "interests": [
            "numerical algorithms",
            "parallel computing"
        ],
        "npubs": 32
    },
    "Erik Elmroth": {
        "affiliation": "umu.se",
        "citedby": {
            "2017-05-18": 4475,
            "2017-06-26": 4579
        },
        "email": "@cs.umu.se",
        "hindex": 32,
        "hindex5y": 26,
        "i10index": 72,
        "i10index5y": 54,
        "interests": [
            "Cloud control",
            "Cloud computing",
            "Distributed computing",
            "Autonomic computing",
            "High-performance computing"
        ],
        "npubs": 171
    },
    "Evan R. Sparks": {
        "affiliation": "berkeley",
        "citedby": {
            "2017-05-18": 591,
            "2017-06-26": 631
        },
        "email": "@cs.berkeley.edu",
        "hindex": 9,
        "hindex5y": 9,
        "i10index": 9,
        "i10index5y": 9,
        "interests": [
            "Distributed Systems",
            "Database Systems",
            "Analytics",
            "Machine Learning",
            "Security"
        ],
        "npubs": 26
    },
    "Evgenia Smirni": {
        "affiliation": "College of William and Mary, USA",
        "citedby": {
            "2017-05-18": 3711,
            "2017-06-26": 3743
        },
        "email": "@cs.wm.edu",
        "hindex": 34,
        "hindex5y": 21,
        "i10index": 86,
        "i10index5y": 49,
        "interests": [
            "Performance Evaluation of Computer Systems"
        ],
        "npubs": 191
    },
    "Florin Rusu": {
        "affiliation": "ucmerced.edu",
        "citedby": {
            "2017-05-18": 380,
            "2017-06-26": 390
        },
        "email": "@ucmerced.edu",
        "hindex": 12,
        "hindex5y": 11,
        "i10index": 15,
        "i10index5y": 14,
        "interests": [
            "Databases",
            "Approximate Query Processing",
            "Scalable Machine Learning"
        ],
        "npubs": 51
    },
    "Franck Cappello": {
        "affiliation": "Argonne National Laboratory, USA",
        "citedby": {
            "2017-05-18": 8065,
            "2017-06-26": 8156
        },
        "email": "@anl.gov",
        "hindex": 42,
        "hindex5y": 36,
        "i10index": 102,
        "i10index5y": 78,
        "interests": [
            "Fault Tolerance for High Performance Computing",
            "Scientific Data Compression",
            "Reconfigurable Computing"
        ],
        "npubs": 295
    },
    "Frederic Desprez": {
        "affiliation": "INRIA, France",
        "citedby": {
            "2017-05-18": 3575,
            "2017-06-26": 3601
        },
        "email": "@inria.fr",
        "hindex": 26,
        "hindex5y": 18,
        "i10index": 76,
        "i10index5y": 33,
        "interests": [
            "High Performance computing",
            "Distributed computing",
            "parallel computing",
            "scheduling",
            "clouds"
        ],
        "npubs": 273
    },
    "Gabriel Antoniu": {
        "affiliation": "INRIA, Rennes, France",
        "citedby": {
            "2017-05-18": 2010,
            "2017-06-26": 2054
        },
        "email": "@inria.fr",
        "hindex": 24,
        "hindex5y": 17,
        "i10index": 52,
        "i10index5y": 32,
        "interests": [
            "Distributed storage systems",
            "Big Data",
            "cloud computing",
            "data management",
            "high-performance computing"
        ],
        "npubs": 207
    },
    "Gayane Vardoyan": {
        "citedby": {
            "2017-05-18": 21,
            "2017-06-26": 21
        },
        "email": "@cs.umass.edu",
        "hindex": 3,
        "hindex5y": 3,
        "i10index": 0,
        "i10index5y": 0,
        "interests": [
            "Networking",
            "Systems"
        ],
        "npubs": 7
    },
    "Gonzalo P. Rodrigo Alvarez": {
        "affiliation": "umu.se",
        "citedby": {
            "2017-05-18": 18,
            "2017-06-26": 20
        },
        "email": "@cs.umu.se",
        "hindex": 2,
        "hindex5y": 2,
        "i10index": 1,
        "i10index5y": 1,
        "interests": [
            "Distributed systems"
        ],
        "npubs": 10
    },
    "Hari Sundar": {
        "citedby": {
            "2017-05-18": 1415,
            "2017-06-26": 1425
        },
        "email": "@cs.utah.edu",
        "hindex": 18,
        "hindex5y": 15,
        "i10index": 22,
        "i10index5y": 21,
        "interests": [
            "parallel and distributed computing",
            "multigrid methods",
            "medical image analysis",
            "soft tissue and cardiovascular mechanics",
            "image guided surgery"
        ],
        "npubs": 56
    },
    "Haryadi Gunawi": {
        "affiliation": "University of Chicago, USA",
        "citedby": {
            "2017-05-18": 988,
            "2017-06-26": 1029
        },
        "email": "@cs.uchicago.edu",
        "hindex": 16,
        "hindex5y": 14,
        "i10index": 18,
        "i10index5y": 17,
        "interests": [
            "Cloud Computing",
            "Operating Systems",
            "File Systems",
            "Storage Systems",
            "Distributed Systems"
        ],
        "npubs": 40
    },
    "Henri Bal": {
        "affiliation": "Vrije University, The Netherlands",
        "citedby": {
            "2017-05-18": 10748,
            "2017-06-26": 11223
        },
        "email": "@cs.vu.nl",
        "hindex": 55,
        "hindex5y": 27,
        "i10index": 167,
        "i10index5y": 71,
        "interests": [],
        "npubs": 430
    },
    "Ian Foster": {
        "affiliation": "University of Chicago and Argonne National Lab, USA",
        "citedby": {
            "2017-05-18": 105553,
            "2017-06-26": 105763
        },
        "email": "@uchicago.edu",
        "hindex": 121,
        "hindex5y": 64,
        "i10index": 443,
        "i10index5y": 270,
        "interests": [
            "Computer science",
            "computational science"
        ],
        "npubs": 1048
    },
    "Jay Lofstead": {
        "affiliation": "Sandia National Laboratories, USA",
        "citedby": {
            "2017-05-18": 1225,
            "2017-06-26": 1246
        },
        "email": "@sandia.gov",
        "hindex": 16,
        "hindex5y": 14,
        "i10index": 23,
        "i10index5y": 20,
        "interests": [
            "Scientific data management"
        ],
        "npubs": 77
    },
    "Jeffrey S. Chase": "",
    "Jialin Liu": {
        "affiliation": "lbl.gov",
        "citedby": {
            "2017-05-18": 112,
            "2017-06-26": 116
        },
        "email": "@lbl.gov",
        "hindex": 8,
        "hindex5y": 8,
        "i10index": 5,
        "i10index5y": 5,
        "interests": [
            "Parallel Computing",
            "Parallell I/O",
            "Scientific Dataset",
            "Big Data"
        ],
        "npubs": 23
    },
    "John Jack Lange": "",
    "Jon Calhoun": "",
    "Jong Youl Choi": {
        "affiliation": "ornl.gov",
        "citedby": {
            "2017-05-18": 839,
            "2017-06-26": 844
        },
        "email": "@ornl.gov",
        "hindex": 16,
        "hindex5y": 12,
        "i10index": 20,
        "i10index5y": 14,
        "interests": [
            "big data science",
            "data intensive computing",
            "data mining"
        ],
        "npubs": 56
    },
    "Joshua T. Vogelstein": {
        "affiliation": "JHU",
        "citedby": {
            "2017-05-18": 2432,
            "2017-06-26": 2497
        },
        "email": "@jhu.edu",
        "hindex": 21,
        "hindex5y": 21,
        "i10index": 33,
        "i10index5y": 33,
        "interests": [
            "big statistics",
            "graph statistics",
            "neuroscience"
        ],
        "npubs": 92
    },
    "Junhua Fang": "",
    "Junhua Zhu": "",
    "Karthik Pattabiraman": {
        "affiliation": "ece.ubc.ca",
        "citedby": {
            "2017-05-18": 1634,
            "2017-06-26": 1666
        },
        "email": "@ece.ubc.ca",
        "hindex": 24,
        "hindex5y": 21,
        "i10index": 41,
        "i10index5y": 39,
        "interests": [
            "Fault-tolerance",
            "Fault injection",
            "Error Resilience",
            "Dependable systems",
            "Web Applications"
        ],
        "npubs": 132
    },
    "Kenjiro Taura": {
        "affiliation": "University of Tokyo, Japan",
        "citedby": {
            "2017-05-18": 2359,
            "2017-06-26": 2395
        },
        "email": "@eidos.ic.i.u-tokyo.ac.jp",
        "hindex": 25,
        "hindex5y": 14,
        "i10index": 51,
        "i10index5y": 21,
        "interests": [
            "Parallel programming",
            "programming languages"
        ],
        "npubs": 261
    },
    "Kesheng Wu": {
        "affiliation": "lbl.gov",
        "citedby": {
            "2017-05-18": 5128,
            "2017-06-26": 5270
        },
        "email": "@lbl.gov",
        "hindex": 41,
        "hindex5y": 28,
        "i10index": 78,
        "i10index5y": 57,
        "interests": [
            "Data Management",
            "Data Analysis",
            "Scientific Computing"
        ],
        "npubs": 230
    },
    "Kirk W. Cameron": {
        "citedby": {
            "2018-02-05": 3000
        },
        "email": "@cs.vt.edu",
        "hindex": 27,
        "hindex5y": 23,
        "i10index": 51,
        "i10index5y": 40,
        "interests": [
            "Green Computing",
            "High Performance Computing",
            "Runtime Systems",
            "Performance Modeling",
            "Power-aware Computing"
        ],
        "npubs": 158
    },
    "Lavanya Ramakrishnan": "",
    "Liana Fong": {
        "affiliation": "IBM, USA",
        "citedby": {
            "2017-05-18": 1846,
            "2017-06-26": 1893
        },
        "email": "@us.ibm.com",
        "hindex": 21,
        "hindex5y": 14,
        "i10index": 38,
        "i10index5y": 21,
        "interests": [
            "Distributed systems",
            "HPC",
            "big data"
        ],
        "npubs": 120
    },
    "Linus Groner": "",
    "Luke Olson": {
        "citedby": {
            "2017-05-18": 766,
            "2017-06-26": 798
        },
        "email": "@illinois.edu",
        "hindex": 14,
        "hindex5y": 13,
        "i10index": 23,
        "i10index5y": 19,
        "interests": [
            "Scientific Computing"
        ],
        "npubs": 81
    },
    "Maciej Besta": {
        "citedby": {
            "2017-05-18": 134,
            "2017-06-26": 135
        },
        "email": "@inf.ethz.ch",
        "hindex": 4,
        "hindex5y": 4,
        "i10index": 3,
        "i10index5y": 3,
        "interests": [
            "High Performance Computing",
            "Networking",
            "Large-Scale Graph Processing",
            "Parallel Programming"
        ],
        "npubs": 12
    },
    "Manish Parashar": {
        "affiliation": "Rutgers University, USA",
        "citedby": {
            "2017-05-18": 9605,
            "2017-06-26": 9756
        },
        "email": "@rutgers.edu",
        "hindex": 47,
        "hindex5y": 32,
        "i10index": 209,
        "i10index5y": 102,
        "interests": [
            "Parallel and Distributed Computing",
            "Computational and Data-Enabled Science and Engineering"
        ],
        "npubs": 723
    },
    "Marc Snir": {
        "citedby": {
            "2017-05-18": 17078,
            "2017-06-26": 17206
        },
        "email": "@illinois.edu",
        "hindex": 58,
        "hindex5y": 30,
        "i10index": 128,
        "i10index5y": 73,
        "interests": [
            "Everything",
            "everything else"
        ],
        "npubs": 301
    },
    "Marius Poke": {
        "affiliation": "hlrs.de",
        "citedby": {
            "2017-05-18": 54,
            "2017-06-26": 59
        },
        "email": "@hlrs.de",
        "hindex": 2,
        "hindex5y": 2,
        "i10index": 2,
        "i10index5y": 2,
        "interests": [
            "High Performance Computing",
            "Distributed Computing",
            "Optimization Methods",
            "Fault Tolerance"
        ],
        "npubs": 4
    },
    "Martin Schulz": {
        "affiliation": "Lawrence Livermore National Laboratory, USA LLNL",
        "citedby": {
            "2017-05-18": 5838,
            "2017-06-26": 6109
        },
        "email": "@llnl.gov",
        "hindex": 42,
        "hindex5y": 33,
        "i10index": 132,
        "i10index5y": 99,
        "interests": [
            "High Performance Computing",
            "Languages and Tools"
        ],
        "npubs": 474
    },
    "Matei Ripeanu": {
        "affiliation": "University of British Columbia, Canada UBC",
        "citedby": {
            "2017-05-18": 7982,
            "2017-06-26": 8082
        },
        "email": "@ece.ubc.ca",
        "hindex": 37,
        "hindex5y": 28,
        "i10index": 70,
        "i10index5y": 52,
        "interests": [
            "Parallel and Distributed Systems",
            "Social Networks",
            "Computer and Software Systems"
        ],
        "npubs": 181
    },
    "Michael J. Franklin": {
        "affiliation": "UC Berkeley / University of Chicago",
        "citedby": {
            "2017-10-29": 41206
        },
        "email": "@uchicago.edu",
        "hindex": 88,
        "hindex5y": 56,
        "i10index": 179,
        "i10index5y": 137,
        "interests": [
            "Data Management",
            "Database Systems",
            "Computer Systems",
            "Distributed Systems"
        ],
        "npubs": 326
    },
    "Michal Podstawski": "",
    "Michela Becchi": {
        "affiliation": "North Carolina State University, USA",
        "citedby": {
            "2017-05-18": 1907,
            "2017-06-26": 1968
        },
        "email": "@ncsu.edu",
        "hindex": 21,
        "hindex5y": 20,
        "i10index": 27,
        "i10index5y": 27,
        "interests": [
            "parallel computing",
            "heterogeneous computing",
            "runtime systems",
            "networking systems",
            "algorithm acceleration"
        ],
        "npubs": 71
    },
    "Michela Taufer": {
        "affiliation": "University of Delaware, USA",
        "citedby": {
            "2017-05-18": 1343,
            "2017-06-26": 1365
        },
        "email": "@udel.edu",
        "hindex": 19,
        "hindex5y": 15,
        "i10index": 42,
        "i10index5y": 28,
        "interests": [
            "Parallel and Distributed Computing",
            "Computational Science",
            "Data-intensive Computing"
        ],
        "npubs": 170
    },
    "Milinda Fernando": {
        "citedby": {
            "2017-05-18": 6,
            "2017-06-26": 7
        },
        "email": "@cs.utah.edu",
        "hindex": 1,
        "hindex5y": 1,
        "i10index": 0,
        "i10index5y": 0,
        "interests": [
            "Scientific Computing",
            "Numerical Analysis",
            "Computational Geometry"
        ],
        "npubs": 5
    },
    "Ming Zhao": {
        "affiliation": "Arizona State University, USA ASU",
        "citedby": {
            "2017-05-18": 1678,
            "2017-06-26": 1714
        },
        "email": "@asu.edu",
        "hindex": 18,
        "hindex5y": 16,
        "i10index": 29,
        "i10index5y": 22,
        "interests": [
            "Virtualization",
            "Distributed Computing",
            "High-Performance Computing",
            "Autonomic Computing"
        ],
        "npubs": 84
    },
    "Nageswara Rao": {
        "citedby": {
            "2017-05-18": 5623,
            "2017-06-26": 5676
        },
        "email": "@ornl.gov",
        "hindex": 37,
        "hindex5y": 23,
        "i10index": 136,
        "i10index5y": 53,
        "interests": [],
        "npubs": 406
    },
    "Nathan Debardeleben": {
        "affiliation": "lanl.gov",
        "citedby": {
            "2017-05-18": 680,
            "2017-06-26": 707
        },
        "email": "@lanl.gov",
        "hindex": 13,
        "hindex5y": 12,
        "i10index": 17,
        "i10index5y": 14,
        "interests": [
            "Resilience",
            "Reliability",
            "Dependable Computing",
            "Fault Tolerance",
            "High Performance Computing"
        ],
        "npubs": 84
    },
    "P-O Ostberg": {
        "affiliation": "umu.se",
        "citedby": {
            "2017-05-18": 172,
            "2017-06-26": 175
        },
        "email": "@cs.umu.se",
        "hindex": 8,
        "hindex5y": 6,
        "i10index": 5,
        "i10index5y": 3,
        "interests": [
            "Virtual Infrastructures for Computational Science"
        ],
        "npubs": 33
    },
    "Patrick Bridges": {
        "affiliation": "University of New Mexico, USA UNM",
        "citedby": {
            "2017-05-18": 1930,
            "2017-06-26": 1947
        },
        "email": "@cs.unm.edu",
        "hindex": 23,
        "hindex5y": 17,
        "i10index": 34,
        "i10index5y": 27,
        "interests": [
            "Operating Systems",
            "Networking",
            "High Performance Computing"
        ],
        "npubs": 133
    },
    "Peter Dinda": {
        "affiliation": "Northwestern University, USA",
        "citedby": {
            "2017-05-18": 6035,
            "2017-06-26": 6089
        },
        "email": "@northwestern.edu",
        "hindex": 44,
        "hindex5y": 27,
        "i10index": 101,
        "i10index5y": 61,
        "interests": [
            "Systems",
            "High Performance Computing",
            "Networking"
        ],
        "npubs": 212
    },
    "Prasanna Balaprakash": {
        "affiliation": "anl.gov",
        "citedby": {
            "2017-05-18": 862,
            "2017-06-26": 871
        },
        "email": "@mcs.anl.gov",
        "hindex": 13,
        "hindex5y": 12,
        "i10index": 19,
        "i10index5y": 14,
        "interests": [
            "Artificial Intelligence",
            "Machine learning",
            "High performance computing",
            "Automatic tuning",
            "Optimization"
        ],
        "npubs": 63
    },
    "Qiang Guan": {
        "affiliation": "lanl.gov",
        "citedby": {
            "2017-05-18": 334,
            "2017-06-26": 340
        },
        "email": "@lanl.gov",
        "hindex": 11,
        "hindex5y": 11,
        "i10index": 11,
        "i10index5y": 11,
        "interests": [
            "Dependability and Reliability Analysis",
            "High Performance Computing",
            "Failure Detection and Diagnosis in Cloud Systems",
            "Resilience"
        ],
        "npubs": 38
    },
    "Qiang Liu": "",
    "Radu Prodan": {
        "affiliation": "University of Innsbruck, Austria",
        "citedby": {
            "2017-05-18": 5368,
            "2017-06-26": 5453
        },
        "email": "@dps.uibk.ac.at",
        "hindex": 36,
        "hindex5y": 31,
        "i10index": 78,
        "i10index5y": 62,
        "interests": [
            "Parallel and Distributed Computing"
        ],
        "npubs": 231
    },
    "Rajkumar Kettimuthu": "",
    "Randal Burns": {
        "affiliation": "JHU",
        "citedby": {
            "2017-05-18": 7714,
            "2017-06-26": 7840
        },
        "email": "@cs.jhu.edu",
        "hindex": 40,
        "hindex5y": 29,
        "i10index": 84,
        "i10index5y": 59,
        "interests": [
            "Storage",
            "High-Performance Computing",
            "Scientific Databases"
        ],
        "npubs": 201
    },
    "Remzi Arpaci-Dusseau": {
        "affiliation": "cs.wisc.edu",
        "citedby": {
            "2017-03-09": 8999,
            "2017-06-26": 9414
        },
        "email": "@cs.wisc.edu",
        "hindex": 49,
        "hindex5y": 31,
        "i10index": 99,
        "i10index5y": 74,
        "interests": [
            "Operating Systems"
        ],
        "npubs": 250
    },
    "Renato Figueiredo": {
        "affiliation": "University of Florida, USA UFL",
        "citedby": {
            "2017-05-18": 3682,
            "2017-06-26": 3721
        },
        "email": "@acis.ufl.edu",
        "hindex": 27,
        "hindex5y": 16,
        "i10index": 64,
        "i10index5y": 36,
        "interests": [
            "Distributed computing",
            "virtualization",
            "computer architecture",
            "peer-to-peer"
        ],
        "npubs": 190
    },
    "Rich Wolski": "",
    "Rong Zhang": {
        "affiliation": "se.ecnu.edu.cn",
        "citedby": {
            "2018-02-20": 1173
        },
        "email": "@sei.ecnu.edu.cn",
        "hindex": 9,
        "hindex5y": 9,
        "i10index": 9,
        "i10index5y": 9,
        "interests": [
            "DB"
        ],
        "npubs": 62
    },
    "Salim Hariri": {
        "affiliation": "University of Arizona, USA",
        "citedby": {
            "2017-05-18": 6243,
            "2017-06-26": 6532
        },
        "email": "",
        "hindex": 29,
        "hindex5y": 20,
        "i10index": 83,
        "i10index5y": 36,
        "interests": [
            "autonomic computing",
            "security",
            "cloud computing"
        ],
        "npubs": 377
    },
    "Samer Al-Kiswany": {
        "affiliation": "University of Waterloo, Canada",
        "citedby": {
            "2017-05-18": 639,
            "2017-06-26": 670
        },
        "email": "@uwaterloo.ca",
        "hindex": 12,
        "hindex5y": 11,
        "i10index": 17,
        "i10index5y": 12,
        "interests": [
            "Storage systems",
            "operating systems",
            "HPC",
            "cloud computing",
            "data managment"
        ],
        "npubs": 57
    },
    "Sangmi Pallickara": {
        "affiliation": "Colorado State University, USA",
        "citedby": {
            "2017-05-18": 574,
            "2017-06-26": 591
        },
        "email": "@cs.colostate.edu",
        "hindex": 14,
        "hindex5y": 8,
        "i10index": 20,
        "i10index5y": 6,
        "interests": [
            "Big Data",
            "Scientific Data Management",
            "Data storage",
            "Analytics",
            "Visualization"
        ],
        "npubs": 81
    },
    "Sarp Oral": {
        "affiliation": "ornl.gov",
        "citedby": {
            "2017-05-18": 656,
            "2017-06-26": 686
        },
        "email": "@ornl.gov",
        "hindex": 15,
        "hindex5y": 13,
        "i10index": 24,
        "i10index5y": 19,
        "interests": [
            "HPC",
            "Parallel I/O",
            "Storage"
        ],
        "npubs": 78
    },
    "Satoshi Matsuoka": {
        "affiliation": "Tokyo Inst. Technology, Japan",
        "citedby": {
            "2017-05-18": 11087,
            "2017-06-26": 11177
        },
        "email": "@acm.org",
        "hindex": 50,
        "hindex5y": 30,
        "i10index": 163,
        "i10index5y": 73,
        "interests": [
            "HPC",
            "System Software",
            "Big Data",
            "Reslience",
            "Low Power Computing"
        ],
        "npubs": 604
    },
    "Satyabrata Sen": {
        "citedby": {
            "2017-05-18": 623,
            "2017-06-26": 629
        },
        "email": "@ornl.gov",
        "hindex": 10,
        "hindex5y": 10,
        "i10index": 12,
        "i10index5y": 11,
        "interests": [
            "Statistical Signal Processing",
            "Radar",
            "Waveform Design",
            "Detection",
            "Tracking"
        ],
        "npubs": 44
    },
    "Scott Klasky": {
        "affiliation": "ornl.gov",
        "citedby": {
            "2017-05-18": 4367,
            "2017-06-26": 4406
        },
        "email": "@ornl.gov",
        "hindex": 34,
        "hindex5y": 28,
        "i10index": 99,
        "i10index5y": 75,
        "interests": [
            "Computer Science",
            "Physics",
            "High Performance Computing",
            "data science"
        ],
        "npubs": 287
    },
    "Shuaiwen Leon Song": {
        "affiliation": "Pacific Northwest National Laboratory, USA",
        "citedby": {
            "2017-05-18": 1016,
            "2017-06-26": 1078
        },
        "email": "@pnnl.gov",
        "hindex": 17,
        "hindex5y": 15,
        "i10index": 22,
        "i10index5y": 18,
        "interests": [
            "High Performance Computing",
            "Computer Architecture",
            "Power-Aware Computing"
        ],
        "npubs": 115
    },
    "Suli Yang": {
        "affiliation": "cs.wisc.edu",
        "citedby": {
            "2017-05-18": 19,
            "2017-06-26": 24
        },
        "email": "@cs.wisc.edu",
        "hindex": 2,
        "hindex5y": 2,
        "i10index": 1,
        "i10index5y": 1,
        "interests": [
            "Operating System"
        ],
        "npubs": 7
    },
    "Suren Byna": {
        "affiliation": "lbl.gov",
        "citedby": {
            "2017-05-18": 959,
            "2017-06-26": 991
        },
        "email": "@lbl.gov",
        "hindex": 19,
        "hindex5y": 17,
        "i10index": 30,
        "i10index5y": 26,
        "interests": [
            "Parallel I/O",
            "Data management",
            "energy-efficiency",
            "Heterogeneous runtime"
        ],
        "npubs": 108
    },
    "Tevfik Kosar": {
        "affiliation": "SUNY Buffalo, USA",
        "citedby": {
            "2017-05-18": 1533,
            "2017-06-26": 1541
        },
        "email": "@buffalo.edu",
        "hindex": 20,
        "hindex5y": 13,
        "i10index": 36,
        "i10index5y": 23,
        "interests": [
            "Data Intensive Distributed Computing",
            "Big Data Management",
            "End-to-end Optimization"
        ],
        "npubs": 127
    },
    "Tom Z. J. Fu": {
        "affiliation": "adsc.com.sg",
        "citedby": {
            "2017-05-18": 1068,
            "2017-06-26": 1086
        },
        "email": "@adsc.com.sg",
        "hindex": 10,
        "hindex5y": 8,
        "i10index": 11,
        "i10index5y": 8,
        "interests": [
            "stream data analytics",
            "cloud computing",
            "peer-to-peer content distribution",
            "network measurement",
            "academic social network"
        ],
        "npubs": 35
    },
    "Torsten Hoefler": {
        "affiliation": "inf.ethz.ch",
        "citedby": {
            "2017-05-18": 3407,
            "2017-06-26": 3458
        },
        "email": "@inf.ethz.ch",
        "hindex": 32,
        "hindex5y": 28,
        "i10index": 89,
        "i10index5y": 78,
        "interests": [
            "Parallel and Distributed Computing",
            "High Performance Computing",
            "Networking",
            "Message Passing Interface"
        ],
        "npubs": 270
    },
    "Wei Tan": {
        "affiliation": "IBM",
        "citedby": {
            "2017-05-18": 2316,
            "2017-06-26": 2392
        },
        "email": "@us.ibm.com",
        "hindex": 23,
        "hindex5y": 21,
        "i10index": 45,
        "i10index5y": 39,
        "interests": [
            "Big data",
            "NoSQL",
            "GPU",
            "cloud computing"
        ],
        "npubs": 121
    },
    "Wei1 Zhang": "",
    "Weijie Zhao": {
        "affiliation": "ucmerced.edu",
        "citedby": {
            "2017-05-18": 12,
            "2017-06-26": 14
        },
        "email": "@ucmerced.edu",
        "hindex": 3,
        "hindex5y": 3,
        "i10index": 0,
        "i10index5y": 0,
        "interests": [
            "Big Data Processing",
            "Database System"
        ],
        "npubs": 10
    },
    "William Gropp": {
        "affiliation": "illinois",
        "citedby": {
            "2017-05-18": 35908,
            "2017-06-26": 36518
        },
        "email": "@illinois.edu",
        "hindex": 67,
        "hindex5y": 43,
        "i10index": 249,
        "i10index5y": 147,
        "interests": [
            "High performance computing",
            "Parallel computing",
            "Scientific Computing"
        ],
        "npubs": 596
    },
    "Xiaolong Xie": {
        "affiliation": "pku.edu.cn",
        "citedby": {
            "2017-05-18": 78,
            "2017-06-26": 95
        },
        "email": "@pku.edu.cn",
        "hindex": 4,
        "hindex5y": 4,
        "i10index": 3,
        "i10index5y": 3,
        "interests": [
            "GPGPU architecture",
            "compiler and applications"
        ],
        "npubs": 6
    },
    "Yezhou Huang": "",
    "Yogesh Simmhan": {
        "affiliation": "Indian Institute of Science, India",
        "citedby": {
            "2017-05-18": 4670,
            "2017-06-26": 4700
        },
        "email": "@iisc.ac.in",
        "hindex": 29,
        "hindex5y": 25,
        "i10index": 58,
        "i10index5y": 47,
        "interests": [
            "Distributed Systems",
            "Big Data",
            "Cloud Computing",
            "Graph Analytics",
            "Internet of Things"
        ],
        "npubs": 133
    },
    "Yong Chen": {
        "affiliation": "ttu.edu",
        "citedby": {
            "2017-05-18": 1215,
            "2017-06-26": 1237
        },
        "email": "@ttu.edu",
        "hindex": 19,
        "hindex5y": 14,
        "i10index": 34,
        "i10index5y": 32,
        "interests": [
            "Data-intensive computing",
            "high-performance computing",
            "parallel and distributed computing",
            "parallel I/O",
            "Cloud computing"
        ],
        "npubs": 108
    },
    "Yun Liang": {
        "affiliation": "pku.edu.cn",
        "citedby": {
            "2017-05-18": 1022,
            "2017-06-26": 1078
        },
        "email": "@pku.edu.cn",
        "hindex": 17,
        "hindex5y": 17,
        "i10index": 32,
        "i10index5y": 31,
        "interests": [
            "Embedded System",
            "computer architecture and compiler."
        ],
        "npubs": 62
    },
    "Zhao Zhang": {
        "affiliation": "berkeley",
        "citedby": {
            "2017-05-18": 940,
            "2017-06-26": 949
        },
        "email": "@tacc.utexas.edu",
        "hindex": 17,
        "hindex5y": 17,
        "i10index": 19,
        "i10index5y": 19,
        "interests": [
            "Distributed Systems",
            "Data Management"
        ],
        "npubs": 27
    },
    "Zhengchun Liu": {
        "affiliation": "anl.gov",
        "citedby": {
            "2017-05-18": 23,
            "2017-06-26": 32
        },
        "email": "@anl.gov",
        "hindex": 4,
        "hindex5y": 4,
        "i10index": 1,
        "i10index5y": 1,
        "interests": [
            "Distributed computing",
            "wide-area data transfer",
            "GridFTP",
            "Machine Learning",
            "Embedded System"
        ],
        "npubs": 12
    },
    "Zhenjie Zhang": {
        "affiliation": "adsc.com.sg",
        "citedby": {
            "2017-05-18": 2073,
            "2017-06-26": 2091
        },
        "email": "@adsc.com.sg",
        "hindex": 23,
        "hindex5y": 22,
        "i10index": 38,
        "i10index5y": 36,
        "interests": [
            "Data Mining",
            "Database"
        ],
        "npubs": 79
    },
    "Zizhong Chen": {
        "affiliation": "University of California, Riverside, USA UCR",
        "citedby": {
            "2017-05-18": 1714,
            "2017-06-26": 1748
        },
        "email": "@cs.ucr.edu",
        "hindex": 21,
        "hindex5y": 18,
        "i10index": 37,
        "i10index5y": 28,
        "interests": [
            "High Performance Computing",
            "Parallel Computing",
            "Algorithm Based Fault Tolerance",
            "Numerical Linear Algebra"
        ],
        "npubs": 144
    }
}
