# Supplementary material for: A survey of accepted authors in computer systems conferences
Source: PeerJ Comput Sci. 2020 Sep 28;6:e299. doi: 10.7717/peerj-cs.299 (PMC7924675; doi:10.7717/peerj-cs.299)
Supplement: Supplemental Information 2 — This is a snapshot of the github repository that includes the data and source code required to reproduce this paper (except for confidential survey data). The snapshot represents commit 6663a253f1ac4dc351a78ccc74c0de80c7cc06ad of http://github.com/eitanf/sysconf. The most pertinent article files are under pubs/diversity-survey/. [file peerj-cs-06-299-s002.bz2 › sysconf/data/authors/CCGrid.json]

{
    "Aaron Schwartz-Duval": {
        "affiliation": "University of Illinois at Urbana-Champaign, USA",
        "citedby": {
            "2018-01-24": 42
        },
        "email": "@illinois.edu",
        "hindex": 3,
        "hindex5y": 3,
        "i10index": 1,
        "i10index5y": 1,
        "interests": [
            "Nanoparticles",
            "Sensing",
            "Therapeutics",
            "Biomaterials",
            "Biomimicry"
        ],
        "npubs": 19
    },
    "Abdelhalim Amer": {
        "affiliation": "Argonne National Laboratory, USA",
        "citedby": {
            "2017-04-04": 61,
            "2017-05-12": 63
        },
        "email": "@anl.gov",
        "hindex": 5,
        "hindex5y": 5,
        "i10index": 2,
        "i10index5y": 2,
        "interests": [
            "Parallel and Distributed Computing"
        ],
        "npubs": 16
    },
    "Abhinandan Sridhara Rao Prasad": "",
    "Abhinav Bhatele": {
        "affiliation": "Lawrence Livermore National Laboratory, USA",
        "citedby": {
            "2017-04-04": 1625,
            "2017-05-12": 1669
        },
        "email": "@llnl.gov",
        "hindex": 25,
        "hindex5y": 23,
        "i10index": 40,
        "i10index5y": 38,
        "interests": [
            "High Performance Computing",
            "Supercomputer Networks",
            "Performance Analysis",
            "Data Analytics and Visualization"
        ],
        "npubs": 114
    },
    "Abhinav Srivastava": {
        "affiliation": "AT&T Labs - Research, USA",
        "citedby": {
            "2017-04-04": 943,
            "2017-05-12": 983
        },
        "email": "@research.att.com",
        "hindex": 14,
        "hindex5y": 14,
        "i10index": 17,
        "i10index5y": 15,
        "interests": [
            "Virtualization",
            "Systems Security",
            "Cloud"
        ],
        "npubs": 26
    },
    "Abhinav Vishnu": {
        "affiliation": "Pacific Northwest National Laboratory",
        "citedby": {
            "2017-04-03": 1058,
            "2017-05-12": 1088
        },
        "email": "@pnnl.gov",
        "hindex": 19,
        "hindex5y": 15,
        "i10index": 34,
        "i10index5y": 23,
        "interests": [
            "High Performance Computing",
            "Programming Models",
            "Data Mining",
            "Machine Learning"
        ],
        "npubs": 119
    },
    "Ada Gavrilovska": {
        "affiliation": "Georgia Institute of Technology",
        "citedby": {
            "2017-04-03": 1385,
            "2017-05-12": 1405
        },
        "email": "@cc.gatech.edu",
        "hindex": 19,
        "hindex5y": 16,
        "i10index": 35,
        "i10index5y": 24,
        "interests": [],
        "npubs": 217
    },
    "Adriano Fiorese": {
        "affiliation": "Santa Catarina State University, Brazil",
        "citedby": {
            "2017-04-04": 72,
            "2017-05-12": 74
        },
        "email": "@joinville.udesc.br",
        "hindex": 6,
        "hindex5y": 4,
        "i10index": 3,
        "i10index5y": 0,
        "interests": [
            "Computer Networks",
            "Distributed Systems",
            "Data Structures"
        ],
        "npubs": 51
    },
    "Adrien Lèbre": {
        "affiliation": "Inria / Ecole des Mines",
        "citedby": {
            "2017-04-03": 358,
            "2017-05-12": 377
        },
        "email": "@inria.fr",
        "hindex": 10,
        "hindex5y": 8,
        "i10index": 10,
        "i10index5y": 8,
        "interests": [
            "Distributed systems",
            "Utility Computing",
            "Distributed file systems",
            "Virtualisation Technologies"
        ],
        "npubs": 68
    },
    "Ahana Roy Choudhury": "",
    "Akihiro Tabuchi": "",
    "Albert Y. Zomaya": {
        "affiliation": "The University of Sydney, Australia",
        "citedby": {
            "2017-04-04": 12567,
            "2017-05-12": 12651
        },
        "email": "@sydney.edu.au",
        "hindex": 53,
        "hindex5y": 43,
        "i10index": 261,
        "i10index5y": 184,
        "interests": [
            "Cloud Computing",
            "Data Centers",
            "Green Computing",
            "Parallel and Distributed Computing",
            "Scheduling"
        ],
        "npubs": 1014
    },
    "Alejandro Calderon": {
        "affiliation": "University Carlos III of Madrid",
        "citedby": {
            "2017-04-04": 45,
            "2017-05-12": 46
        },
        "email": "@uca.es",
        "hindex": 4,
        "hindex5y": 4,
        "i10index": 1,
        "i10index5y": 1,
        "interests": [
            "Gamification",
            "Serious Games",
            "Software Process",
            "Software Engineering"
        ],
        "npubs": 16
    },
    "Alessandro Fook": "",
    "Alessandro Pellegrini": {
        "affiliation": "Sapienza University of Roma, Italy",
        "citedby": {
            "2017-04-04": 287,
            "2017-05-12": 290
        },
        "email": "@dis.uniroma1.it",
        "hindex": 11,
        "hindex5y": 11,
        "i10index": 11,
        "i10index5y": 11,
        "interests": [
            "Parallel Discrete Event Simulation",
            "Parallel Programming",
            "Binary Instrumentation"
        ],
        "npubs": 71
    },
    "Alessandro Vittorio Papadopoulos": {
        "affiliation": "Mälardalen University, Sweden",
        "citedby": {
            "2017-04-04": 419,
            "2017-05-12": 440
        },
        "email": "@mdh.se",
        "hindex": 11,
        "hindex5y": 11,
        "i10index": 13,
        "i10index5y": 13,
        "interests": [
            "Feedback Computing",
            "Real-time Systems",
            "Self-Adaptive Systems",
            "Modelling and Simulation",
            "Model Reduction"
        ],
        "npubs": 59
    },
    "Alex Sim": {
        "affiliation": "Lawrence Berkeley National Laboratory, USA",
        "citedby": {
            "2017-04-04": 1710,
            "2017-05-12": 1726
        },
        "email": "@lbl.gov",
        "hindex": 19,
        "hindex5y": 13,
        "i10index": 34,
        "i10index5y": 17,
        "interests": [
            "Data management"
        ],
        "npubs": 142
    },
    "Alexandra Carpen-Amarie": "",
    "Alexandre Denis": "",
    "Alexandros Evangelidis": "",
    "Alexandru Costan": {
        "affiliation": "Inria Rennes",
        "citedby": {
            "2018-01-24": 924
        },
        "email": "@inria.fr",
        "hindex": 15,
        "hindex5y": 13,
        "i10index": 22,
        "i10index5y": 19,
        "interests": [
            "Big Data management",
            "streaming",
            "scientific workflows",
            "multi-site clouds"
        ],
        "npubs": 122
    },
    "Alexey Lastovetsky": {
        "affiliation": "University College Dublin",
        "citedby": {
            "2017-04-03": 1903,
            "2017-05-12": 1910
        },
        "email": "@ucd.ie",
        "hindex": 24,
        "hindex5y": 15,
        "i10index": 63,
        "i10index5y": 34,
        "interests": [
            "Parallel and Distributed Computing",
            "Heterogeneous Computing",
            "Parallel Algorithms"
        ],
        "npubs": 160
    },
    "Alfredo Cuzzocrea": {
        "affiliation": "University of Trieste",
        "citedby": {
            "2017-04-03": 2540,
            "2017-05-12": 2581
        },
        "email": "@si.deis.unical.it",
        "hindex": 33,
        "hindex5y": 24,
        "i10index": 60,
        "i10index5y": 53,
        "interests": [
            "Database",
            "Data Mining",
            "Data Warehousing",
            "Distributed Computing",
            "Artificial Intelligence"
        ],
        "npubs": 470
    },
    "Ali Raza": {
        "affiliation": "Lahore University of Management Sciences, Pakistan",
        "citedby": {
            "2017-04-05": 24,
            "2017-05-12": 26
        },
        "email": "@lums.edu.pk",
        "hindex": 2,
        "hindex5y": 2,
        "i10index": 1,
        "i10index5y": 1,
        "interests": [],
        "npubs": 11
    },
    "Ali Shoker": {
        "affiliation": "University do Minho",
        "citedby": {
            "2018-01-24": 123
        },
        "email": "@inesctec.pt",
        "hindex": 6,
        "hindex5y": 6,
        "i10index": 5,
        "i10index5y": 5,
        "interests": [
            "Distributed Systems",
            "Cloud/Edge Computing",
            "Blockchain",
            "CRDT",
            "BFT"
        ],
        "npubs": 28
    },
    "Alireza Ranjbar": {
        "affiliation": "Ericsson Research, Finland",
        "citedby": {
            "2017-04-04": 2,
            "2017-05-12": 2
        },
        "email": "@ericsson.com",
        "hindex": 1,
        "hindex5y": 1,
        "i10index": 0,
        "i10index5y": 0,
        "interests": [
            "Software-Defined Networking",
            "Security",
            "Cloud Networks",
            "Transport Protocols",
            "Development and Programming"
        ],
        "npubs": 6
    },
    "Amina Guermouche": "",
    "Amith Rajith Mamidala": "",
    "Ana Lucia Varbanescu": {
        "affiliation": "University of Amsterdam",
        "citedby": {
            "2017-04-03": 1018,
            "2017-05-12": 1041
        },
        "email": "@uva.nl",
        "hindex": 15,
        "hindex5y": 13,
        "i10index": 27,
        "i10index5y": 21,
        "interests": [
            "Performance Modeling and Prediction",
            "Big Graph Analytics",
            "Parallel Programming Models",
            "CUDA",
            "OpenCL"
        ],
        "npubs": 105
    },
    "Anastasios Gounaris": {
        "affiliation": "Department of Informatics, Aristotle University of Thessaloniki",
        "citedby": {
            "2017-04-03": 1248,
            "2017-05-12": 1261
        },
        "email": "@csd.auth.gr",
        "hindex": 20,
        "hindex5y": 11,
        "i10index": 29,
        "i10index5y": 13,
        "interests": [
            "Informatics",
            "Computer Science"
        ],
        "npubs": 89
    },
    "Anchen Chai": "",
    "Andreas Kassler": {
        "affiliation": "Karlstad University, Sweden",
        "citedby": {
            "2017-04-04": 1749,
            "2017-05-12": 1781
        },
        "email": "@kau.se",
        "hindex": 21,
        "hindex5y": 16,
        "i10index": 50,
        "i10index5y": 28,
        "interests": [],
        "npubs": 284
    },
    "Andreas Metzger": {
        "affiliation": "University of Duisburg-Essen, Germany",
        "citedby": {
            "2017-04-04": 2145,
            "2017-05-12": 2173
        },
        "email": "@paluno.uni-due.de",
        "hindex": 22,
        "hindex5y": 19,
        "i10index": 53,
        "i10index5y": 38,
        "interests": [
            "software engineering",
            "adaptive systems",
            "software product lines",
            "quality prediction"
        ],
        "npubs": 159
    },
    "Andreea Anghel": {
        "affiliation": "IBM Research - Zurich, Switzerland",
        "citedby": {
            "2017-04-05": 53,
            "2017-05-12": 61
        },
        "email": "@zurich.ibm.com",
        "hindex": 5,
        "hindex5y": 5,
        "i10index": 1,
        "i10index5y": 1,
        "interests": [
            "Large-Scale System Modeling",
            "Performance Evaluation",
            "Data analytics"
        ],
        "npubs": 20
    },
    "Andrew Lenharth": {
        "affiliation": "University of Texas at Austin",
        "citedby": {
            "2017-04-03": 840,
            "2017-05-12": 875
        },
        "email": "@ices.utexas.edu",
        "hindex": 10,
        "hindex5y": 10,
        "i10index": 11,
        "i10index5y": 10,
        "interests": [],
        "npubs": 28
    },
    "André Brinkmann": {
        "affiliation": "Johannes Gutenberg-Universität Mainz",
        "citedby": {
            "2017-03-09": 1754,
            "2017-04-03": 1783,
            "2017-05-12": 1808,
            "2017-05-19": 1811,
            "2017-05-28": 1820
        },
        "email": "@uni-mainz.de",
        "hindex": 23,
        "hindex5y": 16,
        "i10index": 44,
        "i10index5y": 32,
        "interests": [
            "Storage Systems",
            "HPC",
            "Cloud Computing"
        ],
        "npubs": 142
    },
    "Anirban Mandal": {
        "affiliation": "Renaissance Computing Institute",
        "citedby": {
            "2017-04-04": 1498,
            "2017-05-12": 1526
        },
        "email": "@renci.org",
        "hindex": 14,
        "hindex5y": 12,
        "i10index": 15,
        "i10index5y": 13,
        "interests": [
            "Distributed systems",
            "high performance computing",
            "cloud computing",
            "scientific workflows",
            "scheduling"
        ],
        "npubs": 48
    },
    "Aniruddha Marathe": {
        "affiliation": "University of Arizona",
        "citedby": {
            "2017-04-03": 107,
            "2017-05-12": 121
        },
        "email": "@llnl.gov",
        "hindex": 4,
        "hindex5y": 4,
        "i10index": 4,
        "i10index5y": 4,
        "interests": [
            "HPC",
            "Cloud computing",
            "Run-time systems"
        ],
        "npubs": 15
    },
    "Anne-Cécile Orgerie": {
        "affiliation": "CNRS, France",
        "citedby": {
            "2017-04-04": 862,
            "2017-05-12": 891
        },
        "email": "@inria.fr",
        "hindex": 13,
        "hindex5y": 13,
        "i10index": 17,
        "i10index5y": 17,
        "interests": [
            "Cloud computing",
            "Green ICT",
            "Energy efficiency",
            "Autonomic computing",
            "Network metrology"
        ],
        "npubs": 83
    },
    "Anthony Simonet": {
        "affiliation": "Inria, France",
        "citedby": {
            "2017-04-04": 47,
            "2017-05-12": 47
        },
        "email": "@inria.fr",
        "hindex": 4,
        "hindex5y": 4,
        "i10index": 2,
        "i10index5y": 2,
        "interests": [
            "Distributed and Parallel Computing",
            "Distributed Data Management",
            "Edge Computing",
            "Cloud Computing",
            "Energy"
        ],
        "npubs": 13
    },
    "Apan Qasem": "",
    "Ariel Oleksiak": {
        "affiliation": "Poznan Supercomputing and Networking Center",
        "citedby": {
            "2017-04-03": 777,
            "2017-05-12": 795
        },
        "email": "@man.poznan.pl",
        "hindex": 17,
        "hindex5y": 14,
        "i10index": 24,
        "i10index5y": 18,
        "interests": [
            "distributed computing",
            "resource management and scheduling",
            "discrete event simulations",
            "green computing",
            "energy efficiency"
        ],
        "npubs": 77
    },
    "Arnaud Legrand": {
        "affiliation": "CNRS, LIG",
        "citedby": {
            "2017-04-03": 3896,
            "2017-05-12": 3951
        },
        "email": "@imag.fr",
        "hindex": 24,
        "hindex5y": 18,
        "i10index": 54,
        "i10index5y": 29,
        "interests": [
            "Computer science"
        ],
        "npubs": 179
    },
    "Arsalan Shadid": {
        "affiliation": "University College Dublin",
        "citedby": {
            "2017-04-04": 110,
            "2017-05-12": 113
        },
        "email": "@sbu.ac.ir",
        "hindex": 6,
        "hindex5y": 6,
        "i10index": 4,
        "i10index5y": 4,
        "interests": [
            "electric machinery",
            "high voltage technology",
            "superconductivity",
            "renewable energy"
        ],
        "npubs": 28
    },
    "Atsushi Hori": {
        "affiliation": "RIKEN AICS",
        "citedby": {
            "2017-04-03": 1549,
            "2017-05-12": 1563
        },
        "email": "",
        "hindex": 18,
        "hindex5y": 6,
        "i10index": 27,
        "i10index5y": 4,
        "interests": [],
        "npubs": 140
    },
    "Avi Mendelson": {
        "affiliation": "Technion",
        "citedby": {
            "2017-04-03": 2395,
            "2017-05-12": 2441
        },
        "email": "@technion.ac.il",
        "hindex": 27,
        "hindex5y": 19,
        "i10index": 48,
        "i10index5y": 33,
        "interests": [
            "Computer systems"
        ],
        "npubs": 133
    },
    "Ayse K. Coskun": {
        "affiliation": "Boston University, USA",
        "citedby": {
            "2017-04-04": 2146,
            "2017-05-12": 2225
        },
        "email": "@bu.edu",
        "hindex": 23,
        "hindex5y": 21,
        "i10index": 41,
        "i10index5y": 39,
        "interests": [
            "energy management",
            "thermal management",
            "3D stacked systems",
            "embedded systems",
            "computer architecture"
        ],
        "npubs": 129
    },
    "Bao Vo": "",
    "Ben Tovar": "",
    "Benoît Parrein": {
        "affiliation": "University of Nantes",
        "citedby": {
            "2017-04-03": 681,
            "2017-05-12": 684
        },
        "email": "@polytech.univ-nantes.fr",
        "hindex": 14,
        "hindex5y": 9,
        "i10index": 16,
        "i10index5y": 8,
        "interests": [
            "computer networks",
            "distributed storage",
            "Internet of Things"
        ],
        "npubs": 86
    },
    "Beomseok Nam": {
        "affiliation": "UNIST, Korea",
        "citedby": {
            "2017-04-04": 381,
            "2017-05-12": 386
        },
        "email": "@unist.ac.kr",
        "hindex": 12,
        "hindex5y": 10,
        "i10index": 13,
        "i10index5y": 10,
        "interests": [
            "Distributed Systems",
            "Database Systems",
            "Parallel Computing",
            "Storage Systems"
        ],
        "npubs": 40
    },
    "Bibo Tu": "",
    "Bingsheng He": {
        "affiliation": "Nanyang Technological University",
        "citedby": {
            "2017-04-04": 4373,
            "2017-05-12": 4528
        },
        "email": "@comp.nus.edu.sg",
        "hindex": 34,
        "hindex5y": 33,
        "i10index": 70,
        "i10index5y": 60,
        "interests": [
            "High performance computing",
            "Database systems",
            "cloud computing",
            "GPGPU"
        ],
        "npubs": 197
    },
    "Bogdan Nicolae": {
        "affiliation": "IBM Research Ireland",
        "citedby": {
            "2017-04-04": 741,
            "2017-05-12": 751
        },
        "email": "@acm.org",
        "hindex": 14,
        "hindex5y": 12,
        "i10index": 21,
        "i10index5y": 17,
        "interests": [
            "Parallel and Distributed Computing",
            "Cloud Computing",
            "High Performance Computing",
            "Fault Tolerance",
            "Storage"
        ],
        "npubs": 59
    },
    "Bora Ucar": {
        "affiliation": "CNRS and LIP ENS Lyon, France",
        "citedby": {
            "2017-04-04": 1072,
            "2017-05-12": 1093
        },
        "email": "@ens-lyon.fr",
        "hindex": 18,
        "hindex5y": 16,
        "i10index": 28,
        "i10index5y": 24,
        "interests": [
            "Combinatorial scientific computing",
            "parallel computing",
            "sparse matrix computations",
            "graph algorithms"
        ],
        "npubs": 107
    },
    "Boudewijn van Dongen": {
        "affiliation": "Eindhoven University of Technology, Netherlands",
        "citedby": {
            "2017-04-04": 9092,
            "2017-05-12": 9301
        },
        "email": "@tue.nl",
        "hindex": 40,
        "hindex5y": 37,
        "i10index": 72,
        "i10index5y": 62,
        "interests": [
            "process mining",
            "process modelling",
            "workflow modeling",
            "petri nets"
        ],
        "npubs": 150
    },
    "Bowen Zhang": "",
    "Camille Coti": {
        "affiliation": "Univ. Paris 13 – Sorbonne Paris",
        "citedby": {
            "2017-04-03": 373,
            "2017-05-12": 379
        },
        "email": "@lipn.univ-paris13.fr",
        "hindex": 10,
        "hindex5y": 8,
        "i10index": 10,
        "i10index5y": 7,
        "interests": [
            "High performance computing"
        ],
        "npubs": 53
    },
    "Carlos Varela": {
        "affiliation": "Rensselaer Polytecnic Institute, USA",
        "citedby": {
            "2017-04-05": 1338,
            "2017-05-12": 1363
        },
        "email": "@cs.rpi.edu",
        "hindex": 21,
        "hindex5y": 14,
        "i10index": 42,
        "i10index5y": 22,
        "interests": [
            "Concurrent Programming",
            "Adaptive Distributed Systems",
            "Data Streaming"
        ],
        "npubs": 117
    },
    "Celia Chen": "",
    "Chaima Ghribi": {
        "affiliation": "Institut Mines-Telecom, Telecom SudParis, France",
        "citedby": {
            "2017-04-04": 96,
            "2017-05-12": 98
        },
        "email": "@telecom-sudparis.eu",
        "hindex": 3,
        "hindex5y": 3,
        "i10index": 1,
        "i10index5y": 1,
        "interests": [
            "Cloud computing",
            "Virtualization",
            "Energy Efficiency",
            "Distributed Systems",
            "Algorithm design and analysis"
        ],
        "npubs": 7
    },
    "Chao Zheng": {
        "affiliation": "University of Notre Dame, USA",
        "citedby": {
            "2018-01-24": 33
        },
        "email": "@nd.edu",
        "hindex": 2,
        "hindex5y": 2,
        "i10index": 1,
        "i10index5y": 1,
        "interests": [
            "Distributed System",
            "Cloud Computing",
            "Network Filesystem",
            "Container Technology"
        ],
        "npubs": 5
    },
    "Chao-Wen Huang": {
        "affiliation": "Chunghwa Telecom Laboratories, Taiwan",
        "citedby": {
            "2017-04-04": 1,
            "2017-05-12": 1
        },
        "email": "@ira.ee.ntu.edu.tw",
        "hindex": 1,
        "hindex5y": 1,
        "i10index": 0,
        "i10index5y": 0,
        "interests": [],
        "npubs": 3
    },
    "Charles Christian Miers": {
        "affiliation": "Santa Catarina State University, Brazil",
        "citedby": {
            "2017-04-04": 244,
            "2017-05-12": 256
        },
        "email": "@larc.usp.br",
        "hindex": 5,
        "hindex5y": 5,
        "i10index": 4,
        "i10index5y": 3,
        "interests": [
            "Computer Networks",
            "Computer Security"
        ],
        "npubs": 50
    },
    "Charles Kamhoua": {
        "affiliation": "Air Force Research Laboratory, USA",
        "citedby": {
            "2017-04-04": 196,
            "2017-05-12": 221
        },
        "email": "@us.af.mil",
        "hindex": 8,
        "hindex5y": 8,
        "i10index": 6,
        "i10index5y": 5,
        "interests": [
            "game theory",
            "cybersecurity",
            "cloud computing",
            "wireless networks"
        ],
        "npubs": 85
    },
    "Chase Wu": {
        "affiliation": "New Jersey Institute of Technology",
        "citedby": {
            "2017-12-12": 2343
        },
        "email": "@njit.edu",
        "hindex": 21,
        "hindex5y": 17,
        "i10index": 56,
        "i10index5y": 31,
        "interests": [
            "big data"
        ],
        "npubs": 186
    },
    "Cheolgi Min": "",
    "Chi-Chang Huang": "",
    "Chia-Chun Shih": {
        "affiliation": "Chunghwa Telecom Laboratories, Taiwan",
        "citedby": {
            "2017-04-04": 116,
            "2017-05-12": 116
        },
        "email": "",
        "hindex": 6,
        "hindex5y": 6,
        "i10index": 4,
        "i10index5y": 3,
        "interests": [
            "web mining",
            "social computing",
            "data-driven human behavior analysis",
            "scalable architecture"
        ],
        "npubs": 25
    },
    "Chris Carothers": {
        "affiliation": "RPI, USA",
        "citedby": {
            "2017-04-04": 2091,
            "2017-05-12": 2184
        },
        "email": "@cs.rpi.edu",
        "hindex": 25,
        "hindex5y": 18,
        "i10index": 46,
        "i10index5y": 34,
        "interests": [
            "Massively Parallel Processing",
            "Parallel Discrete-Event Simulation",
            "Systems and Network Modeling"
        ],
        "npubs": 152
    },
    "Chris Gniady": {
        "affiliation": "University of Arizona",
        "citedby": {
            "2017-04-03": 831,
            "2017-05-12": 841
        },
        "email": "@cs.arizona.edu",
        "hindex": 15,
        "hindex5y": 12,
        "i10index": 17,
        "i10index5y": 13,
        "interests": [
            "Operating Systems",
            "Energy and Performance Optimizations"
        ],
        "npubs": 48
    },
    "Christian Davatz": "",
    "Christian Engelmann": {
        "affiliation": "Oak Ridge National Laboratory",
        "citedby": {
            "2017-04-03": 2313,
            "2017-05-12": 2375
        },
        "email": "@ornl.gov",
        "hindex": 26,
        "hindex5y": 19,
        "i10index": 49,
        "i10index5y": 35,
        "interests": [
            "High-performance Computing"
        ],
        "npubs": 105
    },
    "Christian Inzinger": {
        "affiliation": "University of Zurich, Switzerland",
        "citedby": {
            "2017-04-04": 351,
            "2017-05-12": 367
        },
        "email": "@ifi.uzh.ch",
        "hindex": 11,
        "hindex5y": 11,
        "i10index": 12,
        "i10index5y": 12,
        "interests": [
            "Distributed Systems",
            "Internet Technologies",
            "Cloud Computing",
            "Edge Computing",
            "Software Evolution"
        ],
        "npubs": 39
    },
    "Christian Perez": {
        "affiliation": "INRIA",
        "citedby": {
            "2017-04-04": 1237,
            "2017-05-12": 1246
        },
        "email": "@inria.fr",
        "hindex": 20,
        "hindex5y": 11,
        "i10index": 34,
        "i10index5y": 12,
        "interests": [
            "Computer science",
            "parallelism",
            "distributed computing",
            "software component",
            "HPC"
        ],
        "npubs": 133
    },
    "Christian Terboven": {
        "affiliation": "RWTH Aachen University",
        "citedby": {
            "2017-04-03": 617,
            "2017-05-12": 639
        },
        "email": "@itc.rwth-aachen.de",
        "hindex": 13,
        "hindex5y": 10,
        "i10index": 17,
        "i10index5y": 12,
        "interests": [
            "High Performance Computing",
            "HPC",
            "Parallel Computing",
            "Parallel Programming",
            "OpenMP"
        ],
        "npubs": 57
    },
    "Christine Morin": {
        "affiliation": "INRIA",
        "citedby": {
            "2017-04-03": 2547,
            "2017-05-12": 2593
        },
        "email": "@lbl.gov",
        "hindex": 28,
        "hindex5y": 18,
        "i10index": 59,
        "i10index5y": 30,
        "interests": [
            "distributed systems",
            "cloud computing",
            "green computing",
            "autonomic computing"
        ],
        "npubs": 290
    },
    "Chunhua Liao": "",
    "Chunliang Hao": "",
    "Ciprian Dobre": {
        "affiliation": "University Politehnica of Bucharest",
        "citedby": {
            "2017-04-03": 1535,
            "2017-05-12": 1578
        },
        "email": "@cs.pub.ro",
        "hindex": 19,
        "hindex5y": 18,
        "i10index": 45,
        "i10index5y": 34,
        "interests": [
            "mobile computing",
            "mobile applications",
            "pervasive systems",
            "monitoring tools",
            "context awareness"
        ],
        "npubs": 355
    },
    "Claus Pahl": {
        "affiliation": "Free University of Bozen-Bolzano, Italy",
        "citedby": {
            "2017-04-04": 2729,
            "2017-05-12": 2785
        },
        "email": "@unibz.it",
        "hindex": 30,
        "hindex5y": 22,
        "i10index": 68,
        "i10index5y": 42,
        "interests": [
            "Software Engineering",
            "Software Architecture and Modelling",
            "Service-oriented Architecture",
            "Cloud Computing",
            "Learning Technology"
        ],
        "npubs": 319
    },
    "Costin Iancu": {
        "affiliation": "Lawrence National Laboratory",
        "citedby": {
            "2017-04-03": 1218,
            "2017-05-12": 1230
        },
        "email": "@lbl.gov",
        "hindex": 17,
        "hindex5y": 15,
        "i10index": 23,
        "i10index5y": 19,
        "interests": [],
        "npubs": 56
    },
    "Cristian Klein": {
        "affiliation": "Umea University, Sweden",
        "citedby": {
            "2017-04-05": 298,
            "2017-05-12": 312
        },
        "email": "@cs.umu.se",
        "hindex": 10,
        "hindex5y": 9,
        "i10index": 10,
        "i10index5y": 9,
        "interests": [
            "HPC",
            "Grid Computing",
            "Cloud Computing",
            "Resource Management",
            "Scheduling"
        ],
        "npubs": 44
    },
    "César A. F. de Rose": {
        "affiliation": "PUCRS",
        "citedby": {
            "2017-04-04": 3988,
            "2017-05-05": 4085,
            "2017-05-12": 4115,
            "2017-05-29": 4183
        },
        "email": "@pucrs.br",
        "hindex": 18,
        "hindex5y": 14,
        "i10index": 26,
        "i10index5y": 16,
        "interests": [
            "Parallel and Distributed Processing",
            "Resource Management",
            "Virtualization",
            "Cloud Computing",
            "Scientific Computing"
        ],
        "npubs": 189
    },
    "Damian Dechev": {
        "affiliation": "University of Central Florida",
        "citedby": {
            "2017-04-03": 212,
            "2017-05-12": 222
        },
        "email": "@eecs.ucf.edu",
        "hindex": 8,
        "hindex5y": 8,
        "i10index": 5,
        "i10index5y": 5,
        "interests": [
            "Multicore Computing"
        ],
        "npubs": 87
    },
    "Damiano Carra": {
        "affiliation": "University of Verona, Italy",
        "citedby": {
            "2017-04-04": 455,
            "2017-05-12": 464
        },
        "email": "@univr.it",
        "hindex": 12,
        "hindex5y": 10,
        "i10index": 17,
        "i10index5y": 10,
        "interests": [],
        "npubs": 50
    },
    "Dan Feng": {
        "citedby": {
            "2018-04-26": 3844
        },
        "email": "",
        "hindex": 32,
        "hindex5y": 27,
        "i10index": 83,
        "i10index5y": 63,
        "interests": [
            "Storage"
        ],
        "npubs": 400
    },
    "Dan Holmes": {
        "affiliation": "EPCC-The University of Edinburgh",
        "citedby": {
            "2017-04-04": 16,
            "2017-05-12": 18
        },
        "email": "@epcc.ed.ac.uk",
        "hindex": 2,
        "hindex5y": 2,
        "i10index": 0,
        "i10index5y": 0,
        "interests": [
            "High Performance Computing",
            "Parallel Programming Models"
        ],
        "npubs": 21
    },
    "Daniel S. Katz": {
        "affiliation": "University of Illinois Urbana-Champaign",
        "citedby": {
            "2017-04-03": 4257,
            "2017-05-05": 4330,
            "2017-05-12": 4345,
            "2017-05-29": 4374
        },
        "email": "@illinois.edu",
        "hindex": 28,
        "hindex5y": 21,
        "i10index": 53,
        "i10index5y": 37,
        "interests": [
            "Parallel and Distributed Software & Applications",
            "eScience",
            "Cyberinfrastructure",
            "Sustainability",
            "Policy"
        ],
        "npubs": 214
    },
    "Daniel Turull": {
        "affiliation": "Ericsson Research, Sweden",
        "citedby": {
            "2017-04-04": 51,
            "2017-05-12": 51
        },
        "email": "@kth.se",
        "hindex": 5,
        "hindex5y": 5,
        "i10index": 2,
        "i10index5y": 2,
        "interests": [],
        "npubs": 9
    },
    "Daniele Venzano": {
        "affiliation": "Eurecom, France",
        "citedby": {
            "2017-04-04": 501,
            "2017-05-12": 509
        },
        "email": "@eurecom.fr",
        "hindex": 5,
        "hindex5y": 5,
        "i10index": 4,
        "i10index5y": 4,
        "interests": [
            "computer science",
            "systems",
            "distributed systems",
            "embedded",
            "networking"
        ],
        "npubs": 19
    },
    "David Abramson": {
        "affiliation": "Monash University",
        "citedby": {
            "2017-04-04": 10737,
            "2017-05-12": 10850
        },
        "email": "@monash.edu",
        "hindex": 38,
        "hindex5y": 23,
        "i10index": 120,
        "i10index5y": 41,
        "interests": [
            "High Performance Distributed Computing"
        ],
        "npubs": 380
    },
    "David E. Singh": {
        "affiliation": "University Carlos III of Madrid.",
        "citedby": {
            "2017-04-03": 405,
            "2017-05-12": 406
        },
        "email": "@arcos.inf.uc3m.es",
        "hindex": 11,
        "hindex5y": 9,
        "i10index": 12,
        "i10index5y": 7,
        "interests": [
            "Cloud Computing",
            "optimization techniques for high performance computing",
            "high performance I/O and computational epidemiology."
        ],
        "npubs": 78
    },
    "David Glesser": "",
    "David Koll": {
        "affiliation": "University of Goettingen, Germany",
        "citedby": {
            "2017-04-04": 47,
            "2017-05-12": 54
        },
        "email": "@cs.uni-goettingen.de",
        "hindex": 4,
        "hindex5y": 4,
        "i10index": 4,
        "i10index5y": 4,
        "interests": [
            "Computer Networks",
            "Online Social Networks"
        ],
        "npubs": 13
    },
    "David Parker": {
        "affiliation": "University of Birmingham, United Kingdom",
        "citedby": {
            "2017-04-04": 8096,
            "2017-05-12": 8245
        },
        "email": "@cs.bham.ac.uk",
        "hindex": 44,
        "hindex5y": 32,
        "i10index": 86,
        "i10index5y": 72,
        "interests": [
            "Automated Verification",
            "Probabilistic Model Checking"
        ],
        "npubs": 146
    },
    "Davide Rossetti": {
        "affiliation": "NVIDIA, USA",
        "citedby": {
            "2017-04-04": 527,
            "2017-05-12": 532
        },
        "email": "@nvidia.com",
        "hindex": 13,
        "hindex5y": 10,
        "i10index": 20,
        "i10index5y": 10,
        "interests": [
            "physics",
            "LQCD",
            "network",
            "APE",
            "APE100",
            "APEmille",
            "apeNEXT",
            "Autobahn",
            "APEnet",
            "apelink",
            "HPC",
            "supercomputing",
            "spin"
        ],
        "npubs": 95
    },
    "Deepak Tosh": {
        "affiliation": "Norfolk State University, USA",
        "citedby": {
            "2017-04-04": 31,
            "2017-05-12": 42
        },
        "email": "@nsu.edu",
        "hindex": 4,
        "hindex5y": 4,
        "i10index": 1,
        "i10index5y": 1,
        "interests": [
            "Cloud Data Provenance",
            "Blockchain Technology",
            "Cyber-Threat Information Sharing",
            "Cognitive Radio Networks",
            "Game Theory"
        ],
        "npubs": 13
    },
    "Denis Trystram": {
        "affiliation": "Grenoble university",
        "citedby": {
            "2017-04-03": 3721,
            "2017-05-12": 3747
        },
        "email": "@imag.fr",
        "hindex": 31,
        "hindex5y": 20,
        "i10index": 93,
        "i10index5y": 41,
        "interests": [
            "Parallel and Distributed processing",
            "combinatorial optimization"
        ],
        "npubs": 489
    },
    "Devesh Tiwari": "",
    "Dhabaleswar K. Panda": {
        "affiliation": "The Ohio State University",
        "citedby": {
            "2017-04-03": 12105,
            "2017-05-12": 12302
        },
        "email": "@cse.ohio-state.edu",
        "hindex": 53,
        "hindex5y": 37,
        "i10index": 278,
        "i10index5y": 142,
        "interests": [],
        "npubs": 713
    },
    "Dieter Kranzlmueller": "",
    "Dimitri Pertin": "",
    "Dimitrios S. Nikolopoulos": {
        "affiliation": "Queen’s University of Belfast",
        "citedby": {
            "2017-04-04": 2813,
            "2017-05-12": 2876
        },
        "email": "@qub.ac.uk",
        "hindex": 29,
        "hindex5y": 19,
        "i10index": 81,
        "i10index5y": 47,
        "interests": [
            "High Performance Computing",
            "Parallel Programming",
            "Runtime Systems"
        ],
        "npubs": 251
    },
    "Dimitrios Tsoumakos": {
        "affiliation": "Department of Informatics, Ionian University",
        "citedby": {
            "2017-04-03": 1461,
            "2017-05-12": 1484
        },
        "email": "@ionio.gr",
        "hindex": 13,
        "hindex5y": 13,
        "i10index": 18,
        "i10index5y": 15,
        "interests": [
            "Big Data Management",
            "Distributed Systems",
            "Distributed Algorithms",
            "Cloud Computing",
            "Database optimization"
        ],
        "npubs": 93
    },
    "Djamal Zeghlache": {
        "affiliation": "Télécom SudParis, France",
        "citedby": {
            "2017-04-04": 2662,
            "2017-05-12": 2721
        },
        "email": "@it-sudparis.eu",
        "hindex": 25,
        "hindex5y": 20,
        "i10index": 74,
        "i10index5y": 36,
        "interests": [
            "Network Architectures",
            "Wireless Networks",
            "Resource Optimization",
            "NFV/SDN",
            "MANO"
        ],
        "npubs": 252
    },
    "Djillali Boukhelef": "",
    "Domenico Talia": {
        "affiliation": "University of Calabria",
        "citedby": {
            "2017-04-03": 6155,
            "2017-05-12": 6237
        },
        "email": "@deis.unical.it",
        "hindex": 40,
        "hindex5y": 24,
        "i10index": 114,
        "i10index5y": 59,
        "interests": [
            "cloud computing",
            "grid computing",
            "data mining",
            "peer-to-peer networks",
            "parallel computing"
        ],
        "npubs": 405
    },
    "Dong Dai": {
        "affiliation": "Texas Tech University, USA",
        "citedby": {
            "2017-04-05": 78,
            "2017-05-12": 80
        },
        "email": "@ttu.edu",
        "hindex": 5,
        "hindex5y": 5,
        "i10index": 2,
        "i10index5y": 2,
        "interests": [
            "Distributed Computing",
            "High Performance Computing",
            "I/O",
            "Programming Model"
        ],
        "npubs": 39
    },
    "Dongyao Wu": {
        "affiliation": "Data61, CSIRO, Australia",
        "citedby": {
            "2018-01-24": 26
        },
        "email": "@data61.csiro.au",
        "hindex": 3,
        "hindex5y": 3,
        "i10index": 1,
        "i10index5y": 1,
        "interests": [
            "Big Data",
            "Distributed Systems",
            "Cloud Computing",
            "Machine Learning"
        ],
        "npubs": 14
    },
    "Dongyoon Lee": {
        "affiliation": "Virginia Tech",
        "citedby": {
            "2017-04-03": 455,
            "2017-05-12": 468
        },
        "email": "@vt.edu",
        "hindex": 8,
        "hindex5y": 8,
        "i10index": 8,
        "i10index5y": 8,
        "interests": [
            "Hardware Architecture",
            "Operating Systems",
            "Program Analysis"
        ],
        "npubs": 15
    },
    "Douglas Thain": {
        "affiliation": "University of Notre Dame",
        "citedby": {
            "2017-04-03": 5678,
            "2017-05-12": 5819
        },
        "email": "@nd.edu",
        "hindex": 29,
        "hindex5y": 20,
        "i10index": 65,
        "i10index5y": 45,
        "interests": [
            "Distributed systems",
            "clusters",
            "clouds",
            "grids",
            "data intensive computing"
        ],
        "npubs": 224
    },
    "Dragi Kimovski": "",
    "Edgar Gabriel": {
        "affiliation": "University of Houston",
        "citedby": {
            "2017-04-04": 2833,
            "2017-05-12": 2875
        },
        "email": "@cs.uh.edu",
        "hindex": 20,
        "hindex5y": 13,
        "i10index": 36,
        "i10index5y": 18,
        "interests": [
            "High Performance Computing",
            "Parallel Computing",
            "Parallel I/O",
            "Message Passing Libraries"
        ],
        "npubs": 123
    },
    "Eduardo Huedo": {
        "affiliation": "Universidad Complutense de Madrid",
        "citedby": {
            "2017-04-03": 1852,
            "2017-05-12": 1859
        },
        "email": "@fdi.ucm.es",
        "hindex": 20,
        "hindex5y": 14,
        "i10index": 38,
        "i10index5y": 22,
        "interests": [
            "Distributed Computing",
            "Grid Computing",
            "Cloud Computing"
        ],
        "npubs": 107
    },
    "Ehud Gudes": "",
    "Elena Agostini": "",
    "Emiliano Silvestri": "",
    "Eric Pershey": "",
    "Erik Elmroth": {
        "affiliation": "Umeå University and Elastisys",
        "citedby": {
            "2017-04-03": 4401,
            "2017-05-12": 4466
        },
        "email": "@cs.umu.se",
        "hindex": 32,
        "hindex5y": 25,
        "i10index": 70,
        "i10index5y": 52,
        "interests": [
            "Cloud control",
            "Cloud computing",
            "Distributed computing",
            "Autonomic computing",
            "High-performance computing"
        ],
        "npubs": 168
    },
    "Erwin Laure": {
        "affiliation": "KTH/PDC",
        "citedby": {
            "2017-04-03": 3068,
            "2017-05-12": 3110
        },
        "email": "@pdc.kth.se",
        "hindex": 20,
        "hindex5y": 12,
        "i10index": 32,
        "i10index5y": 15,
        "interests": [],
        "npubs": 172
    },
    "Estefania Serrano": {
        "affiliation": "University Carlos III of Madrid",
        "citedby": {
            "2017-04-03": 8,
            "2017-05-12": 9
        },
        "email": "@inf.uc3m.es",
        "hindex": 2,
        "hindex5y": 2,
        "i10index": 0,
        "i10index5y": 0,
        "interests": [
            "Computer architecture",
            "distributed systems",
            "medical imaging"
        ],
        "npubs": 8
    },
    "Evelyn Duesterwald": "",
    "Ewnetu Bayuh Lakew": {
        "affiliation": "Umea University, Sweden",
        "citedby": {
            "2017-04-04": 93,
            "2017-05-12": 93
        },
        "email": "@cs.umu.se",
        "hindex": 5,
        "hindex5y": 5,
        "i10index": 2,
        "i10index5y": 2,
        "interests": [
            "Distributed systems",
            "cloud computing",
            "resource provisioning",
            "autoscaling",
            "performance modelling"
        ],
        "npubs": 16
    },
    "Fabrice Huet": {
        "affiliation": "Université Côte d’Azur, CNRS",
        "citedby": {
            "2017-04-03": 1146,
            "2017-05-12": 1163
        },
        "email": "@sophia.inria.fr",
        "hindex": 17,
        "hindex5y": 12,
        "i10index": 27,
        "i10index5y": 15,
        "interests": [],
        "npubs": 85
    },
    "Fabrizio Marozzo": {
        "affiliation": "University of Calabria",
        "citedby": {
            "2017-04-03": 269,
            "2017-05-12": 274
        },
        "email": "@dimes.unical.it",
        "hindex": 9,
        "hindex5y": 9,
        "i10index": 9,
        "i10index5y": 9,
        "interests": [
            "Cloud Computing",
            "Data Mining",
            "Machine Learning",
            "Social media analysis",
            "Big data analysis"
        ],
        "npubs": 34
    },
    "Fareed Zaffar": "",
    "Federico Silla": {
        "affiliation": "Technical University of Valencia",
        "citedby": {
            "2017-04-03": 1832,
            "2017-05-12": 1861
        },
        "email": "@disca.upv.es",
        "hindex": 25,
        "hindex5y": 14,
        "i10index": 41,
        "i10index5y": 18,
        "interests": [
            "interconnection networks",
            "networks on chip",
            "distributed shared-memory systems",
            "GPU virtualization"
        ],
        "npubs": 153
    },
    "Fei Zhang": "",
    "Felipe Rodrigo de Souza": "",
    "Felix Freitag": {
        "affiliation": "UPC, Spain",
        "citedby": {
            "2017-04-04": 941,
            "2017-05-12": 960
        },
        "email": "@ac.upc.edu",
        "hindex": 15,
        "hindex5y": 10,
        "i10index": 29,
        "i10index5y": 13,
        "interests": [
            "Distributed systems"
        ],
        "npubs": 195
    },
    "Feng Luo": {
        "affiliation": "Clemson University, USA",
        "citedby": {
            "2017-04-05": 1752,
            "2017-05-12": 1796
        },
        "email": "@clemson.edu",
        "hindex": 21,
        "hindex5y": 19,
        "i10index": 27,
        "i10index5y": 25,
        "interests": [
            "Bioinformatics",
            "Big Data Analytics",
            "Parallel Computing"
        ],
        "npubs": 65
    },
    "Ferad Zyulkyarov": {
        "affiliation": "Barcelona Supercomputing Center, Spain",
        "citedby": {
            "2017-04-04": 250,
            "2017-05-12": 246
        },
        "email": "@bsc.es",
        "hindex": 6,
        "hindex5y": 6,
        "i10index": 5,
        "i10index5y": 5,
        "interests": [
            "HPC resiliency",
            "parallel programming",
            "software engineering",
            "non-volatile main memory"
        ],
        "npubs": 20
    },
    "Fernando Mendonca": "",
    "Fernando Ramos": {
        "affiliation": "Faculty of Sciences, University of Lisboa, Portugal",
        "citedby": {
            "2017-04-05": 1316,
            "2017-05-12": 1407
        },
        "email": "@fc.ul.pt",
        "hindex": 10,
        "hindex5y": 10,
        "i10index": 11,
        "i10index5y": 10,
        "interests": [
            "networks",
            "communications",
            "Internet",
            "systems"
        ],
        "npubs": 41
    },
    "Florin Isaila": {
        "affiliation": "University Carlos III of Madrid",
        "citedby": {
            "2017-04-03": 749,
            "2017-05-12": 764
        },
        "email": "@inf.uc3m.es",
        "hindex": 14,
        "hindex5y": 11,
        "i10index": 20,
        "i10index5y": 12,
        "interests": [
            "High Performance Computing",
            "Parallel I/O",
            "Distributed Systems",
            "Parallel File Systems",
            "File Systems"
        ],
        "npubs": 83
    },
    "Florin Pop": {
        "affiliation": "University Politehnica of Bucharest",
        "citedby": {
            "2017-04-03": 1219,
            "2017-05-12": 1256
        },
        "email": "@cs.pub.ro",
        "hindex": 19,
        "hindex5y": 15,
        "i10index": 41,
        "i10index5y": 33,
        "interests": [
            "Large-Scale Distributed Systems",
            "Grid and Cloud Computing",
            "P2P Systems",
            "Big Data",
            "Scheduling Algorithms"
        ],
        "npubs": 247
    },
    "Florina Ciorba": {
        "affiliation": "University of Basel",
        "citedby": {
            "2017-04-03": 220,
            "2017-05-12": 221
        },
        "email": "@unibas.ch",
        "hindex": 8,
        "hindex5y": 8,
        "i10index": 5,
        "i10index5y": 3,
        "interests": [
            "Computer Science",
            "Dynamic Load Balancing",
            "Computer Simulations"
        ],
        "npubs": 62
    },
    "Francesco Gaetano": "",
    "Francesco Pace": {
        "affiliation": "Eurecom, France",
        "citedby": {
            "2017-04-04": 0,
            "2017-05-12": 0
        },
        "email": "@eurecom.fr",
        "hindex": 0,
        "hindex5y": 0,
        "i10index": 0,
        "i10index5y": 0,
        "interests": [
            "Scheduling"
        ],
        "npubs": 2
    },
    "Francesco Quaglia": {
        "affiliation": "Sapienza Universit�di Roma, Italy",
        "citedby": {
            "2017-04-04": 1724,
            "2017-05-12": 1741
        },
        "email": "@uniroma2.it",
        "hindex": 23,
        "hindex5y": 17,
        "i10index": 58,
        "i10index5y": 40,
        "interests": [
            "Parallel and Distributed Computing",
            "High Performance Computing",
            "Dependable Systems",
            "Operating Systems"
        ],
        "npubs": 271
    },
    "Francisco Brasileiro": {
        "affiliation": "Universidade Federal de Campina Grande, Brazil",
        "citedby": {
            "2018-01-24": 3492
        },
        "email": "@computacao.ufcg.edu.br",
        "hindex": 27,
        "hindex5y": 18,
        "i10index": 59,
        "i10index5y": 27,
        "interests": [
            "Distributed Systems"
        ],
        "npubs": 293
    },
    "Francisco J. Clemente-Castelló": {
        "affiliation": "Universidad Jaume I, Spain",
        "citedby": {
            "2017-04-04": 7,
            "2017-05-12": 9
        },
        "email": "@uji.es",
        "hindex": 2,
        "hindex5y": 2,
        "i10index": 0,
        "i10index5y": 0,
        "interests": [
            "Cloud Computing",
            "Hybrid Cloud",
            "Virtualization",
            "Big Data",
            "Hadoop"
        ],
        "npubs": 10
    },
    "Franck Cappello": {
        "affiliation": "Argonne National Laboratory and University of Illinois at Urbana Champaign, USA",
        "citedby": {
            "2017-04-03": 7940,
            "2017-05-12": 8052
        },
        "email": "@anl.gov",
        "hindex": 41,
        "hindex5y": 36,
        "i10index": 101,
        "i10index5y": 76,
        "interests": [
            "Fault Tolerance for High Performance Computing",
            "Scientific Data Compression",
            "Reconfigurable Computing"
        ],
        "npubs": 290
    },
    "Frederic Suter": {
        "affiliation": "CC IN2P3 / CNRS",
        "citedby": {
            "2017-04-03": 1031,
            "2017-05-12": 1039
        },
        "email": "@cc.in2p3.fr",
        "hindex": 17,
        "hindex5y": 12,
        "i10index": 29,
        "i10index5y": 17,
        "interests": [
            "Computer Science",
            "Scheduling",
            "Simulation"
        ],
        "npubs": 65
    },
    "Fulya Kaplan": {
        "affiliation": "Boston University, USA",
        "citedby": {
            "2017-04-04": 21,
            "2017-05-12": 22
        },
        "email": "@bu.edu",
        "hindex": 2,
        "hindex5y": 2,
        "i10index": 1,
        "i10index5y": 1,
        "interests": [
            "Thermal management",
            "Phase Change Materials",
            "Cooling Techniques"
        ],
        "npubs": 12
    },
    "Gabor Kecskemeti": {
        "affiliation": "MTA SZTAKI",
        "citedby": {
            "2017-04-03": 687,
            "2017-05-12": 698
        },
        "email": "@ljmu.ac.uk",
        "hindex": 14,
        "hindex5y": 13,
        "i10index": 17,
        "i10index5y": 16,
        "interests": [
            "Cloud Computing",
            "Web Services",
            "Virtualization",
            "Virtual Appliances",
            "DISSECT-CF"
        ],
        "npubs": 78
    },
    "Gagan Agrawal": {
        "affiliation": "The Ohio State University",
        "citedby": {
            "2017-04-03": 4861,
            "2017-05-12": 4963
        },
        "email": "@cse.ohio-state.edu",
        "hindex": 37,
        "hindex5y": 27,
        "i10index": 125,
        "i10index5y": 74,
        "interests": [
            "High performance and data-intensive computing"
        ],
        "npubs": 376
    },
    "Geoffrey C. Fox": {
        "citedby": {
            "2018-01-24": 32259
        },
        "email": "@indiana.edu",
        "hindex": 76,
        "hindex5y": 35,
        "i10index": 463,
        "i10index5y": 112,
        "interests": [
            "Cyberinfrastructure",
            "Distributed Systems",
            "Clouds",
            "Parallel Computing",
            "Particle Physics"
        ],
        "npubs": 1425
    },
    "George Michelogiannakis": "",
    "George Pallis": {
        "affiliation": "Dpt. of Computer Science, University of Cyprus",
        "citedby": {
            "2017-04-03": 2848,
            "2017-05-12": 2883
        },
        "email": "@cs.ucy.ac.cy",
        "hindex": 19,
        "hindex5y": 16,
        "i10index": 26,
        "i10index5y": 18,
        "interests": [
            "Content Delivery Networks",
            "Cloud Computing",
            "Web data management"
        ],
        "npubs": 99
    },
    "Gero Dittmann": {
        "affiliation": "IBM Research - Zurich, Switzerland",
        "citedby": {
            "2017-04-04": 311,
            "2017-05-12": 322
        },
        "email": "@zurich.ibm.com",
        "hindex": 8,
        "hindex5y": 6,
        "i10index": 6,
        "i10index5y": 4,
        "interests": [],
        "npubs": 40
    },
    "Gihan Mudalige": {
        "affiliation": "Oxford e-Research Centre University of Oxford",
        "citedby": {
            "2017-04-03": 460,
            "2017-05-12": 470
        },
        "email": "@warwick.ac.uk",
        "hindex": 12,
        "hindex5y": 12,
        "i10index": 15,
        "i10index5y": 14,
        "interests": [
            "high performance computing",
            "multi-core/many-core architectures",
            "domain specific languages",
            "performance optimisation"
        ],
        "npubs": 45
    },
    "Giorgio Lucarelli": {
        "affiliation": "INRIA Grenoble Rhône-Alpes, France",
        "citedby": {
            "2017-04-04": 227,
            "2017-05-12": 236
        },
        "email": "@inria.fr",
        "hindex": 9,
        "hindex5y": 8,
        "i10index": 8,
        "i10index5y": 7,
        "interests": [
            "Algorithms",
            "Scheduling",
            "Graphs",
            "Combinatorial optimization"
        ],
        "npubs": 47
    },
    "Giovani Estrada": {
        "affiliation": "Intel, Leixlip, Ireland",
        "citedby": {
            "2017-04-04": 1592,
            "2017-05-12": 1619
        },
        "email": "@helmholtz-muenchen.de",
        "hindex": 16,
        "hindex5y": 13,
        "i10index": 17,
        "i10index5y": 14,
        "interests": [
            "Geometry",
            "multivariate statistics"
        ],
        "npubs": 37
    },
    "Giovanni Farias": {
        "affiliation": "Universidade Federal de Campina Grande, Brazil",
        "citedby": {
            "2018-01-24": 6
        },
        "email": "@lsd.ufcg.edu.br",
        "hindex": 2,
        "hindex5y": 2,
        "i10index": 0,
        "i10index5y": 0,
        "interests": [
            "Cloud Computing",
            "Scheduling",
            "Disaggregated Hardware"
        ],
        "npubs": 6
    },
    "Giovanni Mariani": {
        "affiliation": "IBM Research, Netherlands",
        "citedby": {
            "2017-04-05": 368,
            "2017-05-12": 388
        },
        "email": "@nl.ibm.com",
        "hindex": 11,
        "hindex5y": 10,
        "i10index": 12,
        "i10index5y": 10,
        "interests": [
            "Embedded Systems",
            "Computer Architectures",
            "Reconfigurable Computing",
            "Electronic Design Automation"
        ],
        "npubs": 41
    },
    "Gonzalo P. Rodrigo": {
        "affiliation": "Umea University",
        "citedby": {
            "2017-04-03": 18,
            "2017-05-12": 18
        },
        "email": "@cs.umu.se",
        "hindex": 2,
        "hindex5y": 2,
        "i10index": 1,
        "i10index5y": 1,
        "interests": [
            "Distributed systems"
        ],
        "npubs": 9
    },
    "Grisha Weintraub": "",
    "Guangming Tan": "",
    "Guilherme Koslovski": {
        "affiliation": "Santa Catarina State University, Brazil",
        "citedby": {
            "2017-04-04": 267,
            "2017-05-12": 270
        },
        "email": "@joinville.udesc.br",
        "hindex": 8,
        "hindex5y": 7,
        "i10index": 8,
        "i10index5y": 4,
        "interests": [],
        "npubs": 69
    },
    "Gulay Yalcin": {
        "affiliation": "Abdullah Gul University, Turkey",
        "citedby": {
            "2017-04-04": 272,
            "2017-05-12": 279
        },
        "email": "@bsc.es",
        "hindex": 8,
        "hindex5y": 8,
        "i10index": 7,
        "i10index5y": 6,
        "interests": [
            "Reliability",
            "Computer Architecture",
            "Fault Tolerance",
            "Multicore",
            "Multithreading"
        ],
        "npubs": 30
    },
    "Hai Jin": {
        "affiliation": "Huazhong University of Science and Technology",
        "citedby": {
            "2017-04-03": 11664,
            "2017-05-12": 11938
        },
        "email": "@hust.edu.cn",
        "hindex": 50,
        "hindex5y": 42,
        "i10index": 270,
        "i10index5y": 187,
        "interests": [
            "Parallel and Distributed Computing",
            "Computer Architecture",
            "Cloud Computing",
            "Grid Computing",
            "P2P"
        ],
        "npubs": 1399
    },
    "Haiying Shen": {
        "affiliation": "Clemson University",
        "citedby": {
            "2017-04-03": 2593,
            "2017-05-12": 2707
        },
        "email": "@virginia.edu",
        "hindex": 25,
        "hindex5y": 22,
        "i10index": 80,
        "i10index5y": 69,
        "interests": [
            "Distributed systems and networks",
            "Big data",
            "Cloud",
            "Mobile computing",
            "Wireless sensor networks",
            "Cyber-physical systems"
        ],
        "npubs": 285
    },
    "Hamid Arabnejad": {
        "affiliation": "Dublin City University (DCU), Ireland",
        "citedby": {
            "2017-04-04": 199,
            "2017-05-12": 210
        },
        "email": "@fe.up.pt",
        "hindex": 6,
        "hindex5y": 6,
        "i10index": 4,
        "i10index5y": 4,
        "interests": [
            "Grid and Cloud Computing",
            "Distributed Computing",
            "Parallel Computing",
            "Distributed Systems"
        ],
        "npubs": 15
    },
    "Hamza Ouarnoughi": {
        "affiliation": "Université Bretagne Occidentale, France",
        "citedby": {
            "2017-04-04": 11,
            "2017-05-12": 11
        },
        "email": "@univ-brest.fr",
        "hindex": 2,
        "hindex5y": 2,
        "i10index": 0,
        "i10index5y": 0,
        "interests": [
            "Stockage",
            "Cloud",
            "Mémoires Flash"
        ],
        "npubs": 7
    },
    "Hani Nemati": {
        "affiliation": "Polytechnique Montreal, Canada",
        "citedby": {
            "2017-04-04": 45,
            "2017-05-12": 45
        },
        "email": "@polymtl.ca",
        "hindex": 3,
        "hindex5y": 3,
        "i10index": 2,
        "i10index5y": 2,
        "interests": [
            "Performance Analysis",
            "Kernel Tracing",
            "Cloud Computing",
            "NGN",
            "IMS"
        ],
        "npubs": 8
    },
    "Hans Vandierendonck": {
        "affiliation": "Queen’s University Belfast",
        "citedby": {
            "2017-04-03": 1371,
            "2017-05-12": 1390
        },
        "email": "@qub.ac.uk",
        "hindex": 19,
        "hindex5y": 14,
        "i10index": 35,
        "i10index5y": 21,
        "interests": [
            "High-performance computing",
            "parallel programming",
            "runtime systems",
            "automatic parallelization",
            "compilers"
        ],
        "npubs": 115
    },
    "Harald Kornmayer": "",
    "Hari Subramoni": {
        "affiliation": "The Ohio State University",
        "citedby": {
            "2017-04-03": 1018,
            "2017-05-12": 1038
        },
        "email": "@cse.ohio-state.edu",
        "hindex": 19,
        "hindex5y": 18,
        "i10index": 26,
        "i10index5y": 23,
        "interests": [
            "High Performance Computing"
        ],
        "npubs": 78
    },
    "Hatem Ltaief": {
        "affiliation": "KAUST",
        "citedby": {
            "2017-04-03": 1956,
            "2017-05-12": 1970
        },
        "email": "@kaust.edu.sa",
        "hindex": 22,
        "hindex5y": 21,
        "i10index": 42,
        "i10index5y": 37,
        "interests": [
            "Parallel Numerical Algorithms",
            "Task-Based Programming Model",
            "Resilience"
        ],
        "npubs": 112
    },
    "Heekuck Oh": "",
    "Helen Karatza": {
        "affiliation": "Aristotle University of Thessaloniki",
        "citedby": {
            "2017-04-03": 1780,
            "2017-05-12": 1819
        },
        "email": "@csd.auth.gr",
        "hindex": 23,
        "hindex5y": 17,
        "i10index": 66,
        "i10index5y": 33,
        "interests": [
            "Distributed Systems",
            "Grid Computing",
            "Cloud Computing",
            "Scheduling",
            "Performance"
        ],
        "npubs": 294
    },
    "Heng Zhang": "",
    "Henri Casanova": {
        "affiliation": "University of Hawaii at Manoa",
        "citedby": {
            "2017-04-03": 10377,
            "2017-05-12": 10450
        },
        "email": "@hawaii.edu",
        "hindex": 49,
        "hindex5y": 29,
        "i10index": 123,
        "i10index5y": 68,
        "interests": [],
        "npubs": 284
    },
    "Heonyoung Yeom": {
        "affiliation": "Seoul National University, Korea",
        "citedby": {
            "2017-04-04": 2161,
            "2017-05-12": 2195
        },
        "email": "@snu.ac.kr",
        "hindex": 25,
        "hindex5y": 16,
        "i10index": 65,
        "i10index5y": 32,
        "interests": [
            "Operating System",
            "Distributed Systems"
        ],
        "npubs": 316
    },
    "Hitoshi Murai": "",
    "Hoang-Vu Dang": {
        "affiliation": "University of Illinois at Urbana-Champaign, USA",
        "citedby": {
            "2017-04-04": 80,
            "2017-05-12": 84
        },
        "email": "@illinois.edu",
        "hindex": 4,
        "hindex5y": 4,
        "i10index": 2,
        "i10index5y": 1,
        "interests": [
            "Parallel Computing",
            "High performance computing",
            "Security"
        ],
        "npubs": 17
    },
    "Holger Karl": {
        "affiliation": "Paderborn Universitry, Germany",
        "citedby": {
            "2017-04-04": 8039,
            "2017-05-12": 8158
        },
        "email": "@uni-paderborn.de",
        "hindex": 36,
        "hindex5y": 23,
        "i10index": 102,
        "i10index5y": 46,
        "interests": [
            "Networking"
        ],
        "npubs": 387
    },
    "Hong Jiang": {
        "affiliation": "University of Texas at Arlington",
        "citedby": {
            "2017-09-25": 4483
        },
        "email": "@uta.edu",
        "hindex": 36,
        "hindex5y": 28,
        "i10index": 117,
        "i10index5y": 75,
        "interests": [
            "computer science",
            "computer architecture",
            "file and storage systems",
            "cloud computing",
            "parallel and distributed processing"
        ],
        "npubs": 278
    },
    "Hong-Linh Truong": {
        "affiliation": "TU Wien, Vienna, Austria",
        "citedby": {
            "2017-04-03": 3644,
            "2017-05-12": 3687
        },
        "email": "@dsg.tuwien.ac.at",
        "hindex": 31,
        "hindex5y": 24,
        "i10index": 81,
        "i10index5y": 57,
        "interests": [
            "distributed systems",
            "engineering analytics",
            "cloud computing",
            "Internet of Things",
            "big data"
        ],
        "npubs": 251
    },
    "Huansong Fu": {
        "affiliation": "Florida State University, USA",
        "citedby": {
            "2017-04-04": 5,
            "2017-05-12": 6
        },
        "email": "@cs.fsu.edu",
        "hindex": 2,
        "hindex5y": 2,
        "i10index": 0,
        "i10index5y": 0,
        "interests": [
            "Distributed Systems",
            "Big data",
            "High Performance Computing"
        ],
        "npubs": 6
    },
    "Hugues Benoit-Cattin": "",
    "Huijun Wu": {
        "affiliation": "Data61, CSIRO, Australia",
        "citedby": {
            "2017-04-04": 0,
            "2017-05-12": 0
        },
        "email": "@cse.unsw.edu.au",
        "hindex": 0,
        "hindex5y": 0,
        "i10index": 0,
        "i10index5y": 0,
        "interests": [
            "Storage System",
            "File System",
            "Distributed System"
        ],
        "npubs": 2
    },
    "Huiyang Zhou": {
        "affiliation": "NC State Univ",
        "citedby": {
            "2017-04-03": 1805,
            "2017-05-12": 1829
        },
        "email": "@ncsu.edu",
        "hindex": 24,
        "hindex5y": 19,
        "i10index": 38,
        "i10index5y": 30,
        "interests": [
            "computer engineering",
            "computer architecture",
            "compilers"
        ],
        "npubs": 156
    },
    "Hyogi Sim": {
        "affiliation": "vt.edu",
        "citedby": {
            "2017-11-06": 316
        },
        "email": "@ornl.gov",
        "hindex": 5,
        "hindex5y": 4,
        "i10index": 3,
        "i10index5y": 3,
        "interests": [
            "Storage Systems",
            "Distributed Systems",
            "HPC",
            "NVRAM",
            "File Systems"
        ],
        "npubs": 11
    },
    "Hyunwook Baek": {
        "affiliation": "University of Utah, USA",
        "citedby": {
            "2017-04-04": 15,
            "2017-05-12": 19
        },
        "email": "@cs.utah.edu",
        "hindex": 2,
        "hindex5y": 2,
        "i10index": 1,
        "i10index5y": 1,
        "interests": [
            "Cloud Computing",
            "Social Network",
            "Security"
        ],
        "npubs": 3
    },
    "Hélène Coullon": {
        "affiliation": "Univ. Lyon, Inria, CNRS, ENS de Lyon, Univ. Claude-Bernard Lyon 1, LIP, France",
        "citedby": {
            "2017-04-04": 32,
            "2017-05-12": 32
        },
        "email": "@inria.fr",
        "hindex": 3,
        "hindex5y": 3,
        "i10index": 1,
        "i10index5y": 1,
        "interests": [],
        "npubs": 17
    },
    "I-Hsin Chung": "",
    "Ignacio Laguna": {
        "affiliation": "Lawrence Livermore National Laboratory",
        "citedby": {
            "2017-04-04": 292,
            "2017-05-12": 302
        },
        "email": "@llnl.gov",
        "hindex": 10,
        "hindex5y": 9,
        "i10index": 10,
        "i10index5y": 8,
        "interests": [
            "high performance computing",
            "fault tolerance",
            "fault detection",
            "failure diagnosis",
            "debugging"
        ],
        "npubs": 55
    },
    "Indranil Gupta": {
        "affiliation": "UIUC",
        "citedby": {
            "2017-04-03": 4306,
            "2017-05-12": 4375
        },
        "email": "@illinois.edu",
        "hindex": 35,
        "hindex5y": 24,
        "i10index": 77,
        "i10index5y": 57,
        "interests": [
            "Distributed Systems",
            "Cloud Computing"
        ],
        "npubs": 235
    },
    "Issam Rais": "",
    "Istvan Reguly": {
        "affiliation": "Pázmány Péter Catholic University",
        "citedby": {
            "2017-04-03": 238,
            "2017-05-12": 245
        },
        "email": "@oerc.ox.ac.uk",
        "hindex": 10,
        "hindex5y": 10,
        "i10index": 11,
        "i10index5y": 11,
        "interests": [
            "High Performance Computing",
            "Computational Fluid Dynamics",
            "Domain Specific Languages"
        ],
        "npubs": 37
    },
    "Ivan Rodero": {
        "affiliation": "Rutgers University",
        "citedby": {
            "2017-04-03": 1131,
            "2017-05-12": 1151
        },
        "email": "@rutgers.edu",
        "hindex": 19,
        "hindex5y": 14,
        "i10index": 34,
        "i10index5y": 23,
        "interests": [
            "Parallel and Distributed Computing",
            "High Performance Computing",
            "Autonomic Computing",
            "Grid/Cloud Computing",
            "Green Computing"
        ],
        "npubs": 113
    },
    "Ivona Brandić": {
        "affiliation": "TU Wien",
        "citedby": {
            "2017-04-03": 7598,
            "2017-05-12": 7785
        },
        "email": "@ec.tuwien.ac.at",
        "hindex": 32,
        "hindex5y": 26,
        "i10index": 62,
        "i10index5y": 58,
        "interests": [
            "Energy efficiency",
            "Cloud Computing",
            "Quality of Service",
            "Autonomic Computing",
            "Scientific Computing"
        ],
        "npubs": 182
    },
    "Jacobus Van der Merwe": {
        "affiliation": "University of Utah, USA",
        "citedby": {
            "2017-04-04": 6148,
            "2017-05-12": 6255
        },
        "email": "@cs.utah.edu",
        "hindex": 39,
        "hindex5y": 27,
        "i10index": 84,
        "i10index5y": 66,
        "interests": [
            "Networking systems"
        ],
        "npubs": 215
    },
    "Jalil Boukhobza": "",
    "James Cheng": "",
    "James Phung": "",
    "Jan-Jan Wu": {
        "affiliation": "Institute of Information Science, Academia Sinica, Taiwan",
        "citedby": {
            "2017-04-04": 8850,
            "2017-05-12": 7612
        },
        "email": "@iis.sinica.edu.tw",
        "hindex": 22,
        "hindex5y": 18,
        "i10index": 42,
        "i10index5y": 28,
        "interests": [
            "parallel and distributed processing",
            "cloud computing",
            "cloud databases",
            "virtualization",
            "dynamic binary translation"
        ],
        "npubs": 2824
    },
    "Javier Diaz-Montes": {
        "affiliation": "Rutgers University, USA",
        "citedby": {
            "2017-04-04": 595,
            "2017-05-12": 603
        },
        "email": "@rdi2.rutgers.edu",
        "hindex": 11,
        "hindex5y": 11,
        "i10index": 13,
        "i10index5y": 12,
        "interests": [
            "Cloud Computing",
            "Autonomic Computing",
            "Computational Grids",
            "Scheduling",
            "Middleware"
        ],
        "npubs": 90
    },
    "Javier Fernandez": "",
    "Javier Garcia-Blas": {
        "affiliation": "Universidad Carlos III de Madrid, Spain",
        "citedby": {
            "2017-04-03": 276,
            "2017-05-12": 284
        },
        "email": "@inf.uc3m.es",
        "hindex": 10,
        "hindex5y": 9,
        "i10index": 11,
        "i10index5y": 7,
        "interests": [
            "High Performance Computing"
        ],
        "npubs": 80
    },
    "Jay Lofstead": {
        "affiliation": "Sandia National Laboratories",
        "citedby": {
            "2017-04-04": 1205,
            "2017-05-12": 1225
        },
        "email": "@sandia.gov",
        "hindex": 15,
        "hindex5y": 13,
        "i10index": 23,
        "i10index5y": 19,
        "interests": [
            "Scientific data management"
        ],
        "npubs": 77
    },
    "Jean-Marc Menaud": "",
    "Jens Domke": {
        "affiliation": "Technische Universität Dresden, Germany",
        "citedby": {
            "2017-04-04": 62,
            "2017-05-12": 64
        },
        "email": "@m.titech.ac.jp",
        "hindex": 4,
        "hindex5y": 4,
        "i10index": 2,
        "i10index5y": 2,
        "interests": [
            "HPC Interconnects (Routing+Topologies)",
            "InfiniBand",
            "Omni-Path",
            "CEE",
            "SDN"
        ],
        "npubs": 15
    },
    "Jeremiah J. Wilke": {
        "affiliation": "Sandia national laboratories, USA",
        "citedby": {
            "2017-04-04": 677,
            "2017-05-12": 700
        },
        "email": "@sandia.gov",
        "hindex": 9,
        "hindex5y": 8,
        "i10index": 9,
        "i10index5y": 7,
        "interests": [
            "High Performance Computing",
            "Discrete Event Simulation",
            "Distributed Algorithms",
            "Resilience",
            "Computational Chemistry"
        ],
        "npubs": 31
    },
    "Jeremy Logan": {
        "affiliation": "Oak Ridge National Laboratory",
        "citedby": {
            "2017-04-03": 252,
            "2017-05-12": 259
        },
        "email": "@utk.edu",
        "hindex": 10,
        "hindex5y": 10,
        "i10index": 10,
        "i10index5y": 10,
        "interests": [
            "High Performance Computing",
            "Parallel I/O"
        ],
        "npubs": 27
    },
    "Jesus Labarta": {
        "affiliation": "Barcelona Supercomputing Center, Spain",
        "citedby": {
            "2017-04-04": 7985,
            "2017-05-12": 8090
        },
        "email": "@bsc.es",
        "hindex": 41,
        "hindex5y": 30,
        "i10index": 168,
        "i10index5y": 85,
        "interests": [
            "HPC",
            "Programming models",
            "Performance Analysis",
            "Computer Architecture"
        ],
        "npubs": 512
    },
    "Jesus Omana Iglesias": {
        "affiliation": "Nokia Bell Labs, Ireland",
        "citedby": {
            "2017-04-04": 17,
            "2017-05-12": 17
        },
        "email": "@alcatel-lucent.com",
        "hindex": 3,
        "hindex5y": 3,
        "i10index": 0,
        "i10index5y": 0,
        "interests": [
            "Cloud Computing",
            "System Modelling",
            "Software Engineering",
            "Performance Engineering"
        ],
        "npubs": 9
    },
    "Jiang Zhou": "",
    "Jiangtao Yin": {
        "affiliation": "CISCO",
        "citedby": {
            "2017-04-03": 123,
            "2017-05-12": 126
        },
        "email": "@ecs.umass.edu",
        "hindex": 7,
        "hindex5y": 6,
        "i10index": 6,
        "i10index5y": 5,
        "interests": [
            "Big Data",
            "Cloud Computing",
            "Distributed Systems",
            "Large-Scale Machine Learning/Data Mining"
        ],
        "npubs": 16
    },
    "Jiaqi Liu": {
        "affiliation": "The Ohio State University, USA",
        "citedby": {
            "2018-01-24": 7
        },
        "email": "@osu.edu",
        "hindex": 2,
        "hindex5y": 2,
        "i10index": 0,
        "i10index5y": 0,
        "interests": [],
        "npubs": 5
    },
    "Jie Shen": "",
    "Jigang Wu": {
        "affiliation": "Guangdong University of Technology, China",
        "citedby": {
            "2017-04-04": 15281,
            "2017-05-12": 15544
        },
        "email": "",
        "hindex": 61,
        "hindex5y": 46,
        "i10index": 294,
        "i10index5y": 225,
        "interests": [],
        "npubs": 496
    },
    "Jingling Xue": {
        "affiliation": "University of New South Wales",
        "citedby": {
            "2017-04-03": 2949,
            "2017-05-12": 2983
        },
        "email": "@cse.unsw.edu.au",
        "hindex": 27,
        "hindex5y": 21,
        "i10index": 80,
        "i10index5y": 55,
        "interests": [
            "Programming Languages",
            "Compilers",
            "Program Analysis",
            "Parallel Computing",
            "Embedded Systems"
        ],
        "npubs": 254
    },
    "Jinpil Lee": "",
    "Jiwoong Park": "",
    "Joanna Kolodziej": {
        "affiliation": "Cracow University of Technology",
        "citedby": {
            "2017-04-03": 1929,
            "2017-05-12": 2018
        },
        "email": "@pk.edu.pl",
        "hindex": 27,
        "hindex5y": 26,
        "i10index": 46,
        "i10index5y": 42,
        "interests": [
            "Computer Science",
            "Artificial Intelligence",
            "Networking",
            "Game Theory",
            "Grid and Cloud Computing"
        ],
        "npubs": 180
    },
    "Joel Scheuner": {
        "affiliation": "University of Zurich, Switzerland",
        "citedby": {
            "2017-04-04": 27,
            "2017-05-12": 29
        },
        "email": "@uzh.ch",
        "hindex": 3,
        "hindex5y": 3,
        "i10index": 2,
        "i10index5y": 2,
        "interests": [
            "cloud computing",
            "benchmarking"
        ],
        "npubs": 7
    },
    "John Bent": {
        "affiliation": "EMC",
        "citedby": {
            "2017-04-03": 1241,
            "2017-05-12": 1256
        },
        "email": "@emc.com",
        "hindex": 17,
        "hindex5y": 13,
        "i10index": 24,
        "i10index5y": 17,
        "interests": [
            "Storage",
            "operating systems",
            "file systems",
            "distributed systems."
        ],
        "npubs": 116
    },
    "John Shalf": {
        "affiliation": "LBNL, USA",
        "citedby": {
            "2017-04-04": 11170,
            "2017-05-12": 11438
        },
        "email": "@lbl.gov",
        "hindex": 48,
        "hindex5y": 35,
        "i10index": 113,
        "i10index5y": 80,
        "interests": [
            "computer architecture",
            "supercomputing",
            "HPC",
            "programming models",
            "high performance networking"
        ],
        "npubs": 271
    },
    "Jon Weissman": {
        "affiliation": "U Minnesota",
        "citedby": {
            "2017-04-04": 2331,
            "2017-05-12": 2338
        },
        "email": "@cs.umn.edu",
        "hindex": 28,
        "hindex5y": 16,
        "i10index": 62,
        "i10index5y": 27,
        "interests": [
            "Distributed systems"
        ],
        "npubs": 162
    },
    "Jonathan Kho": {
        "affiliation": "Georgia Institute of Technology, USA",
        "citedby": {
            "2017-04-04": 0,
            "2017-05-12": 0
        },
        "email": "@gatech.edu",
        "hindex": 0,
        "hindex5y": 0,
        "i10index": 0,
        "i10index5y": 0,
        "interests": [
            "High Performance Computing",
            "Parallel Computing",
            "Graph Algorithms"
        ],
        "npubs": 1
    },
    "Jonathan Wang": "",
    "Jordi Arjona Aroca": {
        "affiliation": "Nokia Bell Labs, Ireland",
        "citedby": {
            "2017-04-04": 165,
            "2017-05-12": 170
        },
        "email": "@it.uc3m.es",
        "hindex": 6,
        "hindex5y": 6,
        "i10index": 4,
        "i10index5y": 4,
        "interests": [
            "Energy Efficiency",
            "Data Centers",
            "Networking",
            "Algorithms"
        ],
        "npubs": 18
    },
    "Jordi Guitart": {
        "affiliation": "Technical University of Catalonia (UPC)",
        "citedby": {
            "2017-04-03": 2779,
            "2017-05-12": 2843
        },
        "email": "@ac.upc.edu",
        "hindex": 27,
        "hindex5y": 22,
        "i10index": 52,
        "i10index5y": 40,
        "interests": [
            "Cloud Computing",
            "Green Computing"
        ],
        "npubs": 128
    },
    "Jordi Torres": {
        "affiliation": "Barcelona Supercomputing Center (BSC) – Technical University of Catalonia (UPC)",
        "citedby": {
            "2017-04-03": 3815,
            "2017-05-12": 3876
        },
        "email": "@ac.upc.edu",
        "hindex": 30,
        "hindex5y": 25,
        "i10index": 87,
        "i10index5y": 57,
        "interests": [
            "Supercomputing for Artificial Intelligence"
        ],
        "npubs": 347
    },
    "Jose Angel Bañares": {
        "affiliation": "University of Zaragoza",
        "citedby": {
            "2017-04-03": 518,
            "2017-05-12": 517
        },
        "email": "@unizar.es",
        "hindex": 12,
        "hindex5y": 7,
        "i10index": 21,
        "i10index5y": 5,
        "interests": [
            "Scientific workflows",
            "Artificial Intelligence",
            "Petri nets",
            "Software Architectures",
            "Elasticity in Data Stream"
        ],
        "npubs": 97
    },
    "Joseph Moore": "",
    "Joseph P. Kenny": {
        "affiliation": "Sandia national laboratories, USA",
        "citedby": {
            "2017-04-04": 1072,
            "2017-05-12": 1083
        },
        "email": "@sandia.gov",
        "hindex": 14,
        "hindex5y": 10,
        "i10index": 16,
        "i10index5y": 10,
        "interests": [
            "High Performance Scientific Computing"
        ],
        "npubs": 54
    },
    "João M. P. Cardoso": {
        "affiliation": "University of Porto",
        "citedby": {
            "2017-04-03": 2556,
            "2017-05-12": 2595
        },
        "email": "@fe.up.pt",
        "hindex": 25,
        "hindex5y": 19,
        "i10index": 58,
        "i10index5y": 38,
        "interests": [
            "Reconfigurable Computing",
            "FPGAs",
            "Compilers",
            "High-Level Synthesis",
            "Domain-Specific Languages"
        ],
        "npubs": 251
    },
    "João Mafra": "",
    "Juan Carlos Fernandez": "",
    "Juan J. Durillo": {
        "affiliation": "University of Innsbruck",
        "citedby": {
            "2017-04-03": 2601,
            "2017-05-12": 2664
        },
        "email": "@dps.uibk.ac.at",
        "hindex": 23,
        "hindex5y": 21,
        "i10index": 32,
        "i10index5y": 32,
        "interests": [
            "Single and Multi-criterion Optimization",
            "Parallel and Distributed Computing",
            "Cloud Computing",
            "Software Automatic Tuning",
            "Search Based Software Engineering"
        ],
        "npubs": 71
    },
    "Juan Piernas": "",
    "Julian Kunkel": {
        "affiliation": "DKRZ",
        "citedby": {
            "2017-04-03": 545,
            "2017-05-12": 556
        },
        "email": "@dkrz.de",
        "hindex": 12,
        "hindex5y": 11,
        "i10index": 16,
        "i10index5y": 12,
        "interests": [
            "high-performance computing",
            "storage"
        ],
        "npubs": 83
    },
    "Julien Bigot": {
        "affiliation": "Maison de la Simulation, CEA, CNRS, Univ. Paris-Sud, UVSQ, Université Paris-Saclay, France",
        "citedby": {
            "2017-04-04": 130,
            "2017-05-12": 135
        },
        "email": "@cea.fr",
        "hindex": 8,
        "hindex5y": 7,
        "i10index": 7,
        "i10index5y": 6,
        "interests": [
            "Computer Science"
        ],
        "npubs": 35
    },
    "Julien Herrmann": "",
    "Jun Pang": {
        "affiliation": "University of Luxembourg",
        "citedby": {
            "2017-04-03": 1826,
            "2017-05-12": 1858
        },
        "email": "@uni.lu",
        "hindex": 25,
        "hindex5y": 15,
        "i10index": 52,
        "i10index5y": 26,
        "interests": [
            "Formal methods",
            "security and privacy",
            "data mining",
            "computational systems biology",
            "complex networks"
        ],
        "npubs": 181
    },
    "Junjie Qian": "",
    "Jérôme Richard": "",
    "Kamel Boukhalfa": {
        "affiliation": "USTHB University, Algeria",
        "citedby": {
            "2017-04-04": 281,
            "2017-05-12": 286
        },
        "email": "@usthb.dz",
        "hindex": 9,
        "hindex5y": 8,
        "i10index": 9,
        "i10index5y": 6,
        "interests": [
            "Data warehouses",
            "Datamining",
            "Cloud Computing",
            "Meta-heuristics"
        ],
        "npubs": 54
    },
    "Kamer Kaya": {
        "affiliation": "Sabancı University, Turkey",
        "citedby": {
            "2017-04-04": 1013,
            "2017-05-12": 1038
        },
        "email": "@sabanciuniv.edu",
        "hindex": 17,
        "hindex5y": 17,
        "i10index": 27,
        "i10index5y": 25,
        "interests": [
            "High Performance Computing",
            "Parallel algorithms",
            "Graph Algorithms",
            "Cryptography"
        ],
        "npubs": 96
    },
    "Kaoutar El Maghraoui": {
        "affiliation": "IBM",
        "citedby": {
            "2017-04-03": 445,
            "2017-05-12": 445
        },
        "email": "@us.ibm.com",
        "hindex": 12,
        "hindex5y": 9,
        "i10index": 12,
        "i10index5y": 7,
        "interests": [
            "Operating Systems",
            "Performance Optimizations",
            "Fault Tolerance",
            "Distributed Systems",
            "Storage"
        ],
        "npubs": 40
    },
    "Karl Fuerlinger": {
        "affiliation": "LMU Munich",
        "citedby": {
            "2017-04-03": 613,
            "2017-05-12": 626
        },
        "email": "@nm.ifi.lmu.de",
        "hindex": 13,
        "hindex5y": 11,
        "i10index": 18,
        "i10index5y": 13,
        "interests": [
            "Parallel Computing",
            "Distributed Computing",
            "High Performance Computing"
        ],
        "npubs": 88
    },
    "Kartik Gopalan": {
        "affiliation": "Binghamton University",
        "citedby": {
            "2017-04-03": 3605,
            "2017-05-12": 3683
        },
        "email": "@binghamton.edu",
        "hindex": 25,
        "hindex5y": 16,
        "i10index": 45,
        "i10index5y": 21,
        "interests": [
            "Virtualization",
            "Distributed Systems",
            "Operating Systems",
            "Networks"
        ],
        "npubs": 112
    },
    "Kathryn Mohror": {
        "affiliation": "LLNL",
        "citedby": {
            "2018-01-24": 1027
        },
        "email": "@llnl.gov",
        "hindex": 13,
        "hindex5y": 12,
        "i10index": 18,
        "i10index5y": 14,
        "interests": [],
        "npubs": 86
    },
    "Kenton McHenry": "",
    "Kesheng Wu": {
        "affiliation": "Berkeley Lab",
        "citedby": {
            "2017-04-03": 5063,
            "2017-05-12": 5115
        },
        "email": "@lbl.gov",
        "hindex": 40,
        "hindex5y": 28,
        "i10index": 78,
        "i10index5y": 55,
        "interests": [
            "Data Management",
            "Data Analysis",
            "Scientific Computing"
        ],
        "npubs": 221
    },
    "Kevin Kwiat": "",
    "Khaled Ibrahim": "",
    "Klara Nahrstedt": {
        "affiliation": "University of Illinois at Urbana-Champaign, USA",
        "citedby": {
            "2017-04-04": 26316,
            "2017-05-12": 26605
        },
        "email": "@illinois.edu",
        "hindex": 79,
        "hindex5y": 42,
        "i10index": 311,
        "i10index5y": 167,
        "interests": [
            "Multimedia Systems and Networks"
        ],
        "npubs": 770
    },
    "Konstantinos Tsakalozos": {
        "affiliation": "Canonical Ltd",
        "citedby": {
            "2017-04-03": 198,
            "2017-05-12": 201
        },
        "email": "",
        "hindex": 6,
        "hindex5y": 6,
        "i10index": 5,
        "i10index5y": 5,
        "interests": [],
        "npubs": 16
    },
    "Kris Bubendorfer": {
        "affiliation": "Victoria University of Wellington",
        "citedby": {
            "2017-04-03": 1071,
            "2017-05-12": 1089
        },
        "email": "@ecs.vuw.ac.nz",
        "hindex": 18,
        "hindex5y": 12,
        "i10index": 29,
        "i10index5y": 14,
        "interests": [
            "Data Intensive Science",
            "Distributed Systems",
            "Cloud",
            "Reputation"
        ],
        "npubs": 66
    },
    "Kurt Ferreira": {
        "affiliation": "Sandia National Laboratories",
        "citedby": {
            "2017-04-03": 1398,
            "2017-05-12": 1440
        },
        "email": "@sandia.gov",
        "hindex": 18,
        "hindex5y": 16,
        "i10index": 34,
        "i10index5y": 31,
        "interests": [
            "High-Performance Computing",
            "Fault-Tolerance",
            "Resilience"
        ],
        "npubs": 148
    },
    "Laurent Lefevre": "",
    "Laurent Lemarchand": {
        "affiliation": "Université de Bretagne Occidentale, France",
        "citedby": {
            "2017-04-04": 88,
            "2017-05-12": 98
        },
        "email": "@univ-brest.fr",
        "hindex": 5,
        "hindex5y": 4,
        "i10index": 2,
        "i10index5y": 1,
        "interests": [],
        "npubs": 39
    },
    "Laurent Njilla": {
        "affiliation": "AFRL, USA",
        "citedby": {
            "2017-04-04": 7,
            "2017-05-12": 11
        },
        "email": "@us.af.mil",
        "hindex": 3,
        "hindex5y": 3,
        "i10index": 0,
        "i10index5y": 0,
        "interests": [
            "Cybersecurity",
            "Game Theory",
            "Wireless Networks",
            "Machine Learning"
        ],
        "npubs": 20
    },
    "Leila Azouz Saidane": "",
    "Lena Oden": {
        "affiliation": "Argonne National Laboratory, USA",
        "citedby": {
            "2017-04-04": 91,
            "2017-05-12": 95
        },
        "email": "@anl.gov",
        "hindex": 6,
        "hindex5y": 6,
        "i10index": 4,
        "i10index5y": 4,
        "interests": [
            "HPC",
            "GPUs",
            "NVRAM"
        ],
        "npubs": 17
    },
    "Leonardo Bautista Gomez": {
        "affiliation": "Argonne National Laboratory",
        "citedby": {
            "2017-04-04": 418,
            "2017-05-12": 440
        },
        "email": "@bsc.es",
        "hindex": 9,
        "hindex5y": 9,
        "i10index": 9,
        "i10index5y": 9,
        "interests": [
            "High Performance Computing",
            "Fault Tolerance",
            "Data Corruption",
            "Data Compression"
        ],
        "npubs": 36
    },
    "Li-Yung Ho": "",
    "Liming Zhu": "",
    "Lina Jia": "",
    "Lionel Seinturier": {
        "affiliation": "University of Lille / Inria / IUF, France",
        "citedby": {
            "2017-04-04": 3101,
            "2017-05-12": 3140
        },
        "email": "@univ-lille1.fr",
        "hindex": 28,
        "hindex5y": 20,
        "i10index": 67,
        "i10index5y": 40,
        "interests": [
            "Middleware",
            "Modularity",
            "Component-Based Software Engineering"
        ],
        "npubs": 260
    },
    "Llorenç Cerdà-Alabern": {
        "affiliation": "UPC, Spain",
        "citedby": {
            "2017-04-04": 758,
            "2017-05-12": 767
        },
        "email": "@ac.upc.edu",
        "hindex": 18,
        "hindex5y": 11,
        "i10index": 24,
        "i10index5y": 12,
        "interests": [
            "wireless networks (mesh, ad-hoc community networks)",
            "routing protocols",
            "mac protocols"
        ],
        "npubs": 108
    },
    "Long Chen": {
        "citedby": {
            "2018-01-24": 52
        },
        "email": "@mail.ustc.edu.cn",
        "hindex": 3,
        "hindex5y": 3,
        "i10index": 3,
        "i10index5y": 3,
        "interests": [
            "Cognitive Radio Networks",
            "Approximation Algorithms",
            "Vehicular Ad hoc Networks",
            "Auction",
            "5G resource allocation"
        ],
        "npubs": 26
    },
    "Long Cheng": {
        "affiliation": "Eindhoven University of Technology, Netherlands",
        "citedby": {
            "2017-04-04": 83,
            "2017-05-12": 83
        },
        "email": "@tue.nl",
        "hindex": 6,
        "hindex5y": 6,
        "i10index": 4,
        "i10index5y": 4,
        "interests": [
            "Big Data",
            "HPC",
            "Semantic Web",
            "Process Mining"
        ],
        "npubs": 22
    },
    "Longjie Ma": "",
    "Luís Veiga": {
        "affiliation": "IST-INESC ID, Spain",
        "citedby": {
            "2018-01-24": 1008
        },
        "email": "@ist.utl.pt",
        "hindex": 17,
        "hindex5y": 13,
        "i10index": 34,
        "i10index5y": 24,
        "interests": [
            "distributed systems",
            "virtual machines",
            "cloud and grid computing",
            "peer-to-peer systems",
            "mobile middleware"
        ],
        "npubs": 192
    },
    "Luiz F. Bittencourt": {
        "affiliation": "University of Campinas",
        "citedby": {
            "2017-04-03": 1037,
            "2017-05-12": 1078
        },
        "email": "@ic.unicamp.br",
        "hindex": 14,
        "hindex5y": 13,
        "i10index": 17,
        "i10index5y": 16,
        "interests": [
            "Computer Science",
            "Distributed Systems",
            "Cloud Computing",
            "Scheduling"
        ],
        "npubs": 117
    },
    "M. Mustafa Rafique": "",
    "Maciej Malawski": {
        "affiliation": "AGH University of Science and Technology",
        "citedby": {
            "2017-04-03": 1357,
            "2017-05-12": 1378
        },
        "email": "@agh.edu.pl",
        "hindex": 20,
        "hindex5y": 13,
        "i10index": 39,
        "i10index5y": 17,
        "interests": [
            "Computer Science",
            "Grid Computing",
            "Cloud Computing",
            "Programming Models",
            "Scientific Workflows"
        ],
        "npubs": 135
    },
    "Malgorzata Gosia Steinder": {
        "affiliation": "IBM Research, USA",
        "citedby": {
            "2017-04-04": 3102,
            "2017-05-12": 3143,
            "2017-05-30": 3170
        },
        "email": "@us.ibm.com",
        "hindex": 27,
        "hindex5y": 20,
        "i10index": 43,
        "i10index5y": 25,
        "interests": [
            "Computer Science"
        ],
        "npubs": 64
    },
    "Manel Mrabet": "",
    "Manish Parashar": {
        "affiliation": "Rutgers University, USA",
        "citedby": {
            "2017-04-04": 9437,
            "2017-05-12": 9575
        },
        "email": "@rutgers.edu",
        "hindex": 47,
        "hindex5y": 32,
        "i10index": 205,
        "i10index5y": 98,
        "interests": [
            "Parallel and Distributed Computing",
            "Computational and Data-Enabled Science and Engineering"
        ],
        "npubs": 652
    },
    "Manjunath Gorentla Venkata": "",
    "Manuel Dolz": {
        "affiliation": "University Carlos III of Madrid",
        "citedby": {
            "2017-04-03": 345,
            "2017-05-12": 352
        },
        "email": "@inf.uc3m.es",
        "hindex": 11,
        "hindex5y": 11,
        "i10index": 13,
        "i10index5y": 13,
        "interests": [
            "High Performance Computing",
            "Energy Efficiency",
            "Parallel Programming",
            "Linear Algebra"
        ],
        "npubs": 62
    },
    "Marc Casas": {
        "affiliation": "Barcelona Supercomputing Center",
        "citedby": {
            "2017-04-03": 331,
            "2017-05-12": 335
        },
        "email": "@bsc.es",
        "hindex": 11,
        "hindex5y": 10,
        "i10index": 13,
        "i10index5y": 10,
        "interests": [
            "High Performance Computing",
            "Computer Architecture"
        ],
        "npubs": 63
    },
    "Marc Sánchez-Artigas": {
        "citedby": {
            "2018-04-24": 920
        },
        "email": "@urv.cat",
        "hindex": 16,
        "hindex5y": 12,
        "i10index": 23,
        "i10index5y": 15,
        "interests": [],
        "npubs": 88
    },
    "Marc Snir": {
        "affiliation": "University of Illinois Urbana-Champaign, USA",
        "citedby": {
            "2017-04-04": 16870,
            "2017-05-12": 17051
        },
        "email": "@illinois.edu",
        "hindex": 57,
        "hindex5y": 30,
        "i10index": 126,
        "i10index5y": 70,
        "interests": [
            "Everything",
            "everything else"
        ],
        "npubs": 298
    },
    "Marcus Carvalho": {
        "affiliation": "Universidade Federal da Paraiba, Brazil",
        "citedby": {
            "2017-04-04": 56,
            "2017-05-12": 57
        },
        "email": "@dcx.ufpb.br",
        "hindex": 4,
        "hindex5y": 4,
        "i10index": 2,
        "i10index5y": 2,
        "interests": [
            "Cloud Computing",
            "Grid Computing",
            "P2P Systems",
            "Distributed Computing",
            "Parallel Computing"
        ],
        "npubs": 17
    },
    "Marian Bubak": {
        "affiliation": "AGH Krakow PL and University of Amsterdam NL",
        "citedby": {
            "2017-04-03": 3072,
            "2017-05-12": 3093
        },
        "email": "@agh.edu.pl",
        "hindex": 27,
        "hindex5y": 17,
        "i10index": 94,
        "i10index5y": 27,
        "interests": [
            "Distributed computing",
            "collaborative applications",
            "eScience"
        ],
        "npubs": 460
    },
    "Mark Bull": "",
    "Markus Lumpe": "",
    "Marouen Mechtri": {
        "affiliation": "Institut Mines-Telecom, Telecom SudParis, France",
        "citedby": {
            "2017-04-04": 168,
            "2017-05-12": 179
        },
        "email": "@it-sudparis.eu",
        "hindex": 5,
        "hindex5y": 5,
        "i10index": 4,
        "i10index5y": 4,
        "interests": [
            "Cloud Computing",
            "Networking",
            "OpenStack",
            "Docker",
            "Software Defined Networking"
        ],
        "npubs": 12
    },
    "Martin Schulz": {
        "affiliation": "Lawrence Livermore National Laboratory",
        "citedby": {
            "2017-04-04": 5633,
            "2017-05-12": 5836
        },
        "email": "@llnl.gov",
        "hindex": 41,
        "hindex5y": 32,
        "i10index": 132,
        "i10index5y": 97,
        "interests": [
            "High Performance Computing",
            "Languages and Tools"
        ],
        "npubs": 479
    },
    "Martina Maggio": {
        "affiliation": "Lund University, Sweden",
        "citedby": {
            "2017-04-04": 986,
            "2017-05-12": 1029
        },
        "email": "@control.lth.se",
        "hindex": 18,
        "hindex5y": 18,
        "i10index": 28,
        "i10index5y": 27,
        "interests": [],
        "npubs": 101
    },
    "María J. Martín": {
        "affiliation": "University of a Coruña",
        "citedby": {
            "2017-04-04": 437,
            "2017-05-12": 440
        },
        "email": "@udc.es",
        "hindex": 11,
        "hindex5y": 9,
        "i10index": 12,
        "i10index5y": 8,
        "interests": [
            "parallel computing",
            "fault tolerance"
        ],
        "npubs": 100
    },
    "Masahiro Nakao": {
        "affiliation": "RIKEN Advanced Institute for Computational Science, Japan",
        "citedby": {
            "2017-04-04": 116,
            "2017-05-12": 117
        },
        "email": "",
        "hindex": 6,
        "hindex5y": 6,
        "i10index": 6,
        "i10index5y": 5,
        "interests": [
            "High Performance Computing"
        ],
        "npubs": 35
    },
    "Massimo Villar": "",
    "Matthew Caesar": {
        "affiliation": "University of Illinois at Urbana-Champaign, USA",
        "citedby": {
            "2017-04-04": 5204,
            "2017-05-12": 5358
        },
        "email": "@cs.illinois.edu",
        "hindex": 29,
        "hindex5y": 27,
        "i10index": 61,
        "i10index5y": 48,
        "interests": [
            "Systems and networking"
        ],
        "npubs": 144
    },
    "Matthieu Dorier": {
        "affiliation": "Argonne National Laboratory",
        "citedby": {
            "2017-04-03": 232,
            "2017-05-12": 236
        },
        "email": "@anl.gov",
        "hindex": 6,
        "hindex5y": 6,
        "i10index": 5,
        "i10index5y": 5,
        "interests": [
            "High performance computing",
            "large-scale data management"
        ],
        "npubs": 29
    },
    "Matthieu Simonin": "",
    "Maxime Colmant": {
        "affiliation": "ADEME / University of Lille / Inria, France",
        "citedby": {
            "2017-04-04": 25,
            "2017-05-12": 27
        },
        "email": "@inria.fr",
        "hindex": 2,
        "hindex5y": 2,
        "i10index": 1,
        "i10index5y": 1,
        "interests": [
            "Génie logiciel",
            "efficacité énergétique des processeurs multi-coeurs"
        ],
        "npubs": 9
    },
    "Mazhar Naqvi": {
        "affiliation": "Lahore University of Management Sciences, Pakistan",
        "citedby": {
            "2017-04-04": 238,
            "2017-05-12": 241
        },
        "email": "",
        "hindex": 8,
        "hindex5y": 8,
        "i10index": 8,
        "i10index5y": 7,
        "interests": [],
        "npubs": 25
    },
    "Melissa Romanus": {
        "affiliation": "Rutgers University, USA",
        "citedby": {
            "2017-04-04": 34,
            "2017-05-12": 37
        },
        "email": "@rutgers.edu",
        "hindex": 4,
        "hindex5y": 4,
        "i10index": 1,
        "i10index5y": 1,
        "interests": [
            "Grid computing",
            "cloud computing",
            "distributed computing",
            "data-driven science",
            "computational biology"
        ],
        "npubs": 14
    },
    "Melissa Smith": {
        "affiliation": "Clemson University",
        "citedby": {
            "2017-04-03": 2592,
            "2017-05-12": 2713
        },
        "email": "@clemson.edu",
        "hindex": 26,
        "hindex5y": 17,
        "i10index": 53,
        "i10index5y": 31,
        "interests": [
            "High-Performance and Reconfigurable Computing",
            "Performance Modeling",
            "Embedded Systems"
        ],
        "npubs": 294
    },
    "Mennan Selimi": {
        "affiliation": "Universitat Politècnica de Catalunya, Spain",
        "citedby": {
            "2017-04-04": 68,
            "2017-05-12": 76
        },
        "email": "@ac.upc.edu",
        "hindex": 7,
        "hindex5y": 7,
        "i10index": 3,
        "i10index5y": 3,
        "interests": [
            "Distributed Systems",
            "Cloud Computing",
            "Service Placement"
        ],
        "npubs": 12
    },
    "Merve Unuvar": "",
    "Michael Chan": "",
    "Michael Kluge": {
        "affiliation": "ZIH, TU Dresden",
        "citedby": {
            "2017-04-03": 103,
            "2017-05-12": 103
        },
        "email": "@tu-dresden.de",
        "hindex": 6,
        "hindex5y": 5,
        "i10index": 4,
        "i10index5y": 2,
        "interests": [
            "HPC",
            "Speichersysteme"
        ],
        "npubs": 25
    },
    "Michael Schoettner": "",
    "Michel Dagenais": {
        "affiliation": "Polytechnique Montreal, Canada",
        "citedby": {
            "2017-04-04": 2180,
            "2017-05-12": 2213
        },
        "email": "@polymtl.ca",
        "hindex": 22,
        "hindex5y": 17,
        "i10index": 49,
        "i10index5y": 31,
        "interests": [
            "Computer Engineering"
        ],
        "npubs": 133
    },
    "Michihiro Koibuchi": {
        "affiliation": "National Institute of Informatics",
        "citedby": {
            "2017-04-03": 1873,
            "2017-05-12": 1894
        },
        "email": "@nii.ac.jp",
        "hindex": 22,
        "hindex5y": 19,
        "i10index": 53,
        "i10index5y": 30,
        "interests": [
            "interconnection networks",
            "computer architecture",
            "high-performance computing",
            "Internet architecture",
            "low-power computing"
        ],
        "npubs": 429
    },
    "Miguel Correia": {
        "affiliation": "INESC-ID, Instituto Superior Técnico, Universidade de Lisboa, Portugal",
        "citedby": {
            "2017-04-05": 3170,
            "2017-05-12": 3238
        },
        "email": "@tecnico.ulisboa.pt",
        "hindex": 28,
        "hindex5y": 21,
        "i10index": 63,
        "i10index5y": 36,
        "interests": [
            "Distributed Systems",
            "Security",
            "Fault Tolerance",
            "Cloud Computing"
        ],
        "npubs": 222
    },
    "Miguel Cárdenas": {
        "affiliation": "CIEMAT",
        "citedby": {
            "2017-04-04": 6522,
            "2017-05-12": 6653
        },
        "email": "@ciemat.es",
        "hindex": 15,
        "hindex5y": 14,
        "i10index": 21,
        "i10index5y": 15,
        "interests": [
            "Machine Learning",
            "Evolutionary Algorithms",
            "Optimization",
            "Parallelization"
        ],
        "npubs": 83
    },
    "Miika Komu": {
        "affiliation": "Ericsson Research, Finland",
        "citedby": {
            "2017-04-04": 378,
            "2017-05-12": 384
        },
        "email": "@aalto.fi",
        "hindex": 11,
        "hindex5y": 8,
        "i10index": 15,
        "i10index5y": 8,
        "interests": [
            "networking",
            "cloud",
            "IoT",
            "applied security"
        ],
        "npubs": 59
    },
    "Millian Poquet": "",
    "Min Si": {
        "affiliation": "Argonne National Laboratory",
        "citedby": {
            "2017-04-03": 54,
            "2017-05-12": 55
        },
        "email": "@anl.gov",
        "hindex": 3,
        "hindex5y": 3,
        "i10index": 3,
        "i10index5y": 3,
        "interests": [
            "High Performance Computing",
            "Parallel Programming",
            "Communication Runtime"
        ],
        "npubs": 6
    },
    "Min Zhu": "",
    "Mina Guirguis": {
        "affiliation": "Texas State University, USA",
        "citedby": {
            "2017-04-04": 602,
            "2017-05-12": 615
        },
        "email": "@bu.edu",
        "hindex": 11,
        "hindex5y": 8,
        "i10index": 12,
        "i10index5y": 7,
        "interests": [
            "Security in Cyber-Physical Systems",
            "Mobile Cloud Computing",
            "Security in Networks and Systems"
        ],
        "npubs": 60
    },
    "Mina Sedaghat": {
        "affiliation": "Dept, computing Science, Umeå University",
        "citedby": {
            "2017-04-03": 129,
            "2017-05-12": 132
        },
        "email": "@cs.umu.se",
        "hindex": 5,
        "hindex5y": 5,
        "i10index": 4,
        "i10index5y": 4,
        "interests": [
            "Distributed Systems",
            "Cloud Computing",
            "Peer to peer systems"
        ],
        "npubs": 18
    },
    "Mingshu Li": "",
    "Miquel Angel Senar": "",
    "Miquel Moreto": {
        "affiliation": "BSC – Technical University of Catalonia (UPC)",
        "citedby": {
            "2017-04-04": 806,
            "2017-05-12": 827
        },
        "email": "@ac.upc.edu",
        "hindex": 15,
        "hindex5y": 14,
        "i10index": 24,
        "i10index5y": 20,
        "interests": [
            "Computer Architecture"
        ],
        "npubs": 75
    },
    "Misbah Mubarak": {
        "affiliation": "Argonne National Labs, USA",
        "citedby": {
            "2017-04-04": 110,
            "2017-05-12": 121
        },
        "email": "@anl.gov",
        "hindex": 6,
        "hindex5y": 6,
        "i10index": 4,
        "i10index5y": 4,
        "interests": [
            "High Performance Computing"
        ],
        "npubs": 28
    },
    "Mitsuhisa Sato": "",
    "Mohammad Bazm": "",
    "Mohan Baruwal Chhetri": {
        "affiliation": "Swinburne University of Technology, Australia",
        "citedby": {
            "2017-04-04": 513,
            "2017-05-12": 516
        },
        "email": "@swin.edu.au",
        "hindex": 10,
        "hindex5y": 8,
        "i10index": 10,
        "i10index5y": 7,
        "interests": [
            "Service Oriented Computing",
            "Cloud Computing",
            "Web Services",
            "Autonomic Computing",
            "Intelligent Agents"
        ],
        "npubs": 52
    },
    "Mohan Gurusamy": {
        "affiliation": "National University of Singapore, Singapore",
        "citedby": {
            "2017-04-04": 3056,
            "2017-05-12": 3096
        },
        "email": "@nus.edu.sg",
        "hindex": 24,
        "hindex5y": 14,
        "i10index": 60,
        "i10index5y": 18,
        "interests": [
            "Cloud Data Center Networks",
            "Software Defined Networks",
            "Optical Networks",
            "Metro Ethernet Networks",
            "Wireless Sensor Networks"
        ],
        "npubs": 180
    },
    "Moustafa Abdelbaky": {
        "affiliation": "Rutgers University, USA",
        "citedby": {
            "2017-04-04": 451,
            "2017-05-12": 462
        },
        "email": "@rutgers.edu",
        "hindex": 8,
        "hindex5y": 8,
        "i10index": 7,
        "i10index5y": 7,
        "interests": [
            "Cloud Computing",
            "Autonomic Computing",
            "Software Defined Environments",
            "Parallel & Distributed Computing",
            "Machine Learning"
        ],
        "npubs": 20
    },
    "Naoya Maruyama": {
        "affiliation": "RIKEN AICS",
        "citedby": {
            "2017-04-03": 1615,
            "2017-05-12": 1649
        },
        "email": "@acm.org",
        "hindex": 19,
        "hindex5y": 18,
        "i10index": 30,
        "i10index5y": 27,
        "interests": [
            "High Performance Computing",
            "Computer Science"
        ],
        "npubs": 133
    },
    "Nathan Debardeleben": {
        "affiliation": "Los Alamos National Laboratory",
        "citedby": {
            "2017-04-03": 642,
            "2017-05-12": 677
        },
        "email": "@lanl.gov",
        "hindex": 13,
        "hindex5y": 13,
        "i10index": 16,
        "i10index5y": 13,
        "interests": [
            "Resilience",
            "Reliability",
            "Dependable Computing",
            "Fault Tolerance",
            "High Performance Computing"
        ],
        "npubs": 67
    },
    "Nectarios Koziris": {
        "affiliation": "National Technical University of Athens",
        "citedby": {
            "2017-04-03": 3074,
            "2017-05-12": 3131
        },
        "email": "@cslab.ece.ntua.gr",
        "hindex": 25,
        "hindex5y": 22,
        "i10index": 52,
        "i10index5y": 32,
        "interests": [
            "Parallel and Distributed Systems",
            "Computer Architecture",
            "Large Scale Data Management",
            "Scalable Storage"
        ],
        "npubs": 232
    },
    "Neena Imam": "",
    "Nicholas Wright": {
        "affiliation": "NERSC/LBNL",
        "citedby": {
            "2018-01-24": 1562
        },
        "email": "@lbl.gov",
        "hindex": 20,
        "hindex5y": 15,
        "i10index": 29,
        "i10index5y": 22,
        "interests": [
            "HPC"
        ],
        "npubs": 74
    },
    "Nikela Papadopoulou": {
        "affiliation": "National Technical University of Athens, Greece",
        "citedby": {
            "2017-04-04": 2,
            "2017-05-12": 2
        },
        "email": "@cslab.ece.ntua.gr",
        "hindex": 1,
        "hindex5y": 1,
        "i10index": 0,
        "i10index5y": 0,
        "interests": [],
        "npubs": 7
    },
    "Nikhil Jain": {
        "affiliation": "Lawrence Livermore National Laboratory, USA",
        "citedby": {
            "2017-04-04": 410,
            "2017-05-12": 423
        },
        "email": "@acm.org",
        "hindex": 12,
        "hindex5y": 12,
        "i10index": 14,
        "i10index5y": 14,
        "interests": [
            "Parallel Computing"
        ],
        "npubs": 58
    },
    "Nikita Danilov": "",
    "Nishant Saurabh": {
        "affiliation": "University of Innsbruck, Austria",
        "citedby": {
            "2017-04-04": 1,
            "2017-05-12": 1
        },
        "email": "@dps.uibk.ac.at",
        "hindex": 1,
        "hindex5y": 1,
        "i10index": 0,
        "i10index5y": 0,
        "interests": [
            "Cloud Computing",
            "Distributed Systems",
            "Machine Learning",
            "GPU Computing",
            "Large Scale Graph Analysis"
        ],
        "npubs": 6
    },
    "Noah Wolfe": {
        "affiliation": "Rensselaer Polytechnic Institute, USA",
        "citedby": {
            "2017-04-04": 6,
            "2017-05-12": 6
        },
        "email": "@rpi.edu",
        "hindex": 2,
        "hindex5y": 2,
        "i10index": 0,
        "i10index5y": 0,
        "interests": [
            "Distributed Computing",
            "Heterogeneous Computing",
            "High Performance Computing",
            "Neuromorphic Computing",
            "GPU Computing"
        ],
        "npubs": 6
    },
    "Normand Paquin": "",
    "Oliver Sinnen": {
        "affiliation": "Department of Electrical and Computer Engineering, The University of Auckland",
        "citedby": {
            "2017-04-04": 1274,
            "2017-05-12": 1293
        },
        "email": "@auckland.ac.nz",
        "hindex": 16,
        "hindex5y": 12,
        "i10index": 26,
        "i10index5y": 16,
        "interests": [
            "parallel computing",
            "scheduling",
            "reconfigurable computing"
        ],
        "npubs": 104
    },
    "Olivier Aumage": "",
    "Olivier Richard": {
        "affiliation": "LIG Laboratory Grenoble",
        "citedby": {
            "2017-04-03": 2017,
            "2017-05-12": 2037
        },
        "email": "@imag.fr",
        "hindex": 18,
        "hindex5y": 11,
        "i10index": 25,
        "i10index5y": 15,
        "interests": [],
        "npubs": 80
    },
    "Omer Adam": "",
    "Omer Subasi": {
        "affiliation": "Technical University of Catalonia/Barcelona Supercomputing Center, Spain",
        "citedby": {
            "2017-04-04": 80,
            "2017-05-12": 80
        },
        "email": "@pnnl.gov",
        "hindex": 5,
        "hindex5y": 5,
        "i10index": 2,
        "i10index5y": 2,
        "interests": [
            "Computer Science"
        ],
        "npubs": 12
    },
    "Osamu Tatebe": "",
    "Osman Unsal": {
        "affiliation": "Barcelona Supercomputing Center, Spain",
        "citedby": {
            "2017-04-05": 2437,
            "2017-05-12": 2485
        },
        "email": "@bsc.es",
        "hindex": 26,
        "hindex5y": 20,
        "i10index": 64,
        "i10index5y": 48,
        "interests": [
            "Computer architecture",
            "reliability",
            "transactional memory",
            "big data"
        ],
        "npubs": 236
    },
    "Oussama Soualah": "",
    "Ozan Tuncer": {
        "affiliation": "Boston University, USA",
        "citedby": {
            "2017-04-04": 18,
            "2017-05-12": 20
        },
        "email": "@bu.edu",
        "hindex": 3,
        "hindex5y": 3,
        "i10index": 1,
        "i10index5y": 1,
        "interests": [
            "HPC Workload Management",
            "Data Center Power and Thermal Management"
        ],
        "npubs": 6
    },
    "Palden Lama": {
        "affiliation": "University of Texas at San Antonio",
        "citedby": {
            "2017-04-03": 439,
            "2017-05-12": 442
        },
        "email": "@utsa.edu",
        "hindex": 11,
        "hindex5y": 11,
        "i10index": 13,
        "i10index5y": 13,
        "interests": [
            "Cloud Computing",
            "Big Data",
            "Energy-Aware Computing",
            "Distributed Systems"
        ],
        "npubs": 26
    },
    "Pangfeng Liu": "",
    "Paolo Romano": {
        "affiliation": "INESC-ID/IST",
        "citedby": {
            "2017-04-03": 1557,
            "2017-05-12": 1596
        },
        "email": "@gsd.inesc-id.pt",
        "hindex": 23,
        "hindex5y": 21,
        "i10index": 44,
        "i10index5y": 41,
        "interests": [
            "Parallel and Distributed Systems",
            "Distributed Data Management",
            "Dependability",
            "Cloud Computing",
            "Autonomic Computing"
        ],
        "npubs": 123
    },
    "Pascal Felber": {
        "affiliation": "University of Neuchatel, Switzerland",
        "citedby": {
            "2017-04-04": 10669,
            "2017-05-12": 10785
        },
        "email": "@unine.ch",
        "hindex": 43,
        "hindex5y": 27,
        "i10index": 106,
        "i10index5y": 66,
        "interests": [
            "Distributed Systems",
            "Dependability",
            "Concurrent Programming"
        ],
        "npubs": 320
    },
    "Patricia Gonzalez": {
        "affiliation": "University of A Coruña",
        "citedby": {
            "2017-04-04": 402,
            "2017-05-12": 411
        },
        "email": "@udc.es",
        "hindex": 11,
        "hindex5y": 7,
        "i10index": 12,
        "i10index5y": 5,
        "interests": [
            "Parallel Applications",
            "Fault Tolerance"
        ],
        "npubs": 102
    },
    "Patrick Carribault": {
        "affiliation": "CEA/DAM Ile de France",
        "citedby": {
            "2017-04-03": 670,
            "2017-05-12": 681
        },
        "email": "@cea.fr",
        "hindex": 10,
        "hindex5y": 8,
        "i10index": 10,
        "i10index5y": 6,
        "interests": [],
        "npubs": 42
    },
    "Patrik Salmela": "",
    "Pavan Balaji": {
        "affiliation": "Argonne National Laboratory, USA",
        "citedby": {
            "2017-04-04": 3057,
            "2017-05-12": 3155
        },
        "email": "@mcs.anl.gov",
        "hindex": 30,
        "hindex5y": 26,
        "i10index": 85,
        "i10index5y": 64,
        "interests": [
            "Parallel and Distributed Computing"
        ],
        "npubs": 326
    },
    "Pedro A. R. S. Costa": {
        "affiliation": "Faculty of Sciences, University of Lisboa, Portugal",
        "citedby": {
            "2017-04-04": 75,
            "2017-05-12": 76
        },
        "email": "@fc.ul.pt",
        "hindex": 4,
        "hindex5y": 4,
        "i10index": 4,
        "i10index5y": 4,
        "interests": [
            "Faul Tolerance Systems",
            "Security",
            "Distributed Computing",
            "Cloud Computing",
            "Cloud Federation"
        ],
        "npubs": 8
    },
    "Pengfei Xuan": {
        "affiliation": "Clemson University, USA",
        "citedby": {
            "2017-04-04": 469,
            "2017-05-12": 489
        },
        "email": "@clemson.edu",
        "hindex": 7,
        "hindex5y": 6,
        "i10index": 6,
        "i10index5y": 5,
        "interests": [
            "Big Data",
            "Supercomputing",
            "Distributed Systems",
            "Machine Learning",
            "Bioinformatics"
        ],
        "npubs": 23
    },
    "Peter Nugent": {
        "affiliation": "Lawrence Berkeley National Laboratory, USA",
        "citedby": {
            "2017-04-04": 40687,
            "2017-05-12": 41401
        },
        "email": "@lbl.gov",
        "hindex": 77,
        "hindex5y": 64,
        "i10index": 237,
        "i10index5y": 203,
        "interests": [
            "Physics",
            "Astronomy",
            "Computing"
        ],
        "npubs": 1120
    },
    "Philipp Gschwandtner": {
        "affiliation": "University of Innsbruck",
        "citedby": {
            "2017-04-03": 141,
            "2017-05-12": 142
        },
        "email": "@uibk.ac.at",
        "hindex": 6,
        "hindex5y": 5,
        "i10index": 4,
        "i10index5y": 4,
        "interests": [
            "high performance computing",
            "performance analysis",
            "auto-tuning",
            "multi-objective optimization",
            "energy optimization"
        ],
        "npubs": 13
    },
    "Philipp Leitner": {
        "affiliation": "University Of Zurich, Switzerland",
        "citedby": {
            "2017-04-04": 1884,
            "2017-05-12": 1952
        },
        "email": "@ifi.uzh.ch",
        "hindex": 24,
        "hindex5y": 22,
        "i10index": 44,
        "i10index5y": 40,
        "interests": [
            "Distributed Systems",
            "Cloud Computing",
            "Software Engineering"
        ],
        "npubs": 107
    },
    "Phuong Nguyen": {
        "affiliation": "University of Illinois at Urbana-Champaign, USA",
        "citedby": {
            "2017-04-04": 53,
            "2017-05-12": 57
        },
        "email": "@illinois.edu",
        "hindex": 3,
        "hindex5y": 3,
        "i10index": 2,
        "i10index5y": 2,
        "interests": [
            "Distributed Systems",
            "Data Management",
            "Data Mining",
            "Intelligent Systems"
        ],
        "npubs": 9
    },
    "Pierangelo Di Sanzo": {
        "affiliation": "DIAG, Sapienza University of Rome, Italy",
        "citedby": {
            "2017-04-04": 237,
            "2017-05-12": 242
        },
        "email": "@dis.uniroma1.it",
        "hindex": 10,
        "hindex5y": 10,
        "i10index": 10,
        "i10index5y": 10,
        "interests": [
            "DIAG",
            "Sapienza University of Rome"
        ],
        "npubs": 50
    },
    "Pierre-Francois Dutot": {
        "affiliation": "Université Grenoble Alpes, France",
        "citedby": {
            "2017-04-04": 514,
            "2017-05-12": 524
        },
        "email": "@imag.fr",
        "hindex": 13,
        "hindex5y": 9,
        "i10index": 18,
        "i10index5y": 8,
        "interests": [
            "Scheduling",
            "parallel/distributed systems"
        ],
        "npubs": 56
    },
    "Pietro Michiardi": {
        "affiliation": "Eurecom, France",
        "citedby": {
            "2017-04-04": 4407,
            "2017-05-12": 4471
        },
        "email": "@eurecom.fr",
        "hindex": 26,
        "hindex5y": 19,
        "i10index": 37,
        "i10index5y": 33,
        "interests": [
            "Distributed Systems",
            "Data Management",
            "Machine Learning Algorithms"
        ],
        "npubs": 113
    },
    "Pooyan Jamshidi": {
        "affiliation": "Imperial College London, United Kingdom",
        "citedby": {
            "2017-04-04": 813,
            "2017-05-12": 850
        },
        "email": "@cs.cmu.edu",
        "hindex": 13,
        "hindex5y": 13,
        "i10index": 25,
        "i10index5y": 22,
        "interests": [
            "Software Engineering",
            "Highly Configurable Systems",
            "Self-Adaptive Systems",
            "Software Architecture",
            "Machine Learning"
        ],
        "npubs": 80
    },
    "Pradip Srimani": {
        "affiliation": "Clemson University, USA",
        "citedby": {
            "2017-04-04": 3092,
            "2017-05-12": 3132
        },
        "email": "@g.clemson.edu",
        "hindex": 31,
        "hindex5y": 15,
        "i10index": 81,
        "i10index5y": 25,
        "interests": [
            "Distributed and parallel computing"
        ],
        "npubs": 349
    },
    "Prasad Calyam": {
        "affiliation": "University of Missouri-Columbia",
        "citedby": {
            "2017-04-03": 892,
            "2017-05-12": 902
        },
        "email": "@missouri.edu",
        "hindex": 17,
        "hindex5y": 13,
        "i10index": 23,
        "i10index5y": 15,
        "interests": [
            "Distributed and Cloud Computing",
            "Computer Networking",
            "Networked-Multimedia Applications",
            "Cyber Security"
        ],
        "npubs": 110
    },
    "Qing Gary Liu": {
        "citedby": {
            "2017-09-02": 6322
        },
        "email": "@ornl.gov",
        "hindex": 36,
        "hindex5y": 28,
        "i10index": 140,
        "i10index5y": 105,
        "interests": [
            "High performance computing",
            "file system",
            "storage system",
            "big data"
        ],
        "npubs": 798
    },
    "Qing Yi": {
        "affiliation": "University of Colorado at Colorado Springs",
        "citedby": {
            "2017-04-03": 793,
            "2017-05-12": 817
        },
        "email": "@uccs.edu",
        "hindex": 17,
        "hindex5y": 10,
        "i10index": 22,
        "i10index5y": 12,
        "interests": [
            "Compilers",
            "high performance computing",
            "programming languages"
        ],
        "npubs": 59
    },
    "Quincey Koziol": "",
    "Radu Prodan": {
        "affiliation": "University of Innsbruck, Austria",
        "citedby": {
            "2017-04-04": 5247,
            "2017-05-12": 5358
        },
        "email": "@dps.uibk.ac.at",
        "hindex": 36,
        "hindex5y": 31,
        "i10index": 80,
        "i10index5y": 60,
        "interests": [
            "Parallel and Distributed Computing"
        ],
        "npubs": 230
    },
    "Radu Tudoran": "",
    "Rafael Ferreira Da Silva": {
        "affiliation": "USC Information Sciences Institute",
        "citedby": {
            "2017-04-03": 603,
            "2017-05-12": 622
        },
        "email": "@isi.edu",
        "hindex": 13,
        "hindex5y": 13,
        "i10index": 18,
        "i10index5y": 17,
        "interests": [
            "Scientific Workflows",
            "Cloud Computing",
            "Distributed Systems",
            "Workflow Management",
            "Data Science"
        ],
        "npubs": 73
    },
    "Rafael Mayo Gual": {
        "affiliation": "Universidad Jaume I, Spain",
        "citedby": {
            "2017-04-04": 1759,
            "2017-05-12": 1790
        },
        "email": "@uji.es",
        "hindex": 20,
        "hindex5y": 20,
        "i10index": 34,
        "i10index5y": 29,
        "interests": [
            "energy-aware computing",
            "gpgpu",
            "virtualization",
            "cloud computing",
            "high performance computing"
        ],
        "npubs": 161
    },
    "Rajeev Thakur": {
        "affiliation": "Argonne National Laboratory",
        "citedby": {
            "2017-04-03": 9693,
            "2017-05-12": 9875
        },
        "email": "@mcs.anl.gov",
        "hindex": 43,
        "hindex5y": 31,
        "i10index": 143,
        "i10index5y": 96,
        "interests": [
            "High-performance computing",
            "programming models",
            "runtime systems",
            "communication libraries",
            "parallel I/O"
        ],
        "npubs": 291
    },
    "Rajkumar Buyya": {
        "affiliation": " The University of Melbourne",
        "citedby": {
            "2017-04-03": 57659,
            "2017-05-12": 58947
        },
        "email": "@unimelb.edu.au",
        "hindex": 109,
        "hindex5y": 83,
        "i10index": 376,
        "i10index5y": 320,
        "interests": [
            "Cloud Computing",
            "Distributed Systems",
            "BigData",
            "Internet of Things",
            "Middleware"
        ],
        "npubs": 710
    },
    "Rami Bahsoon": {
        "affiliation": "University of Birmingham, United Kingdom",
        "citedby": {
            "2017-04-04": 1032,
            "2017-05-12": 1048
        },
        "email": "@cs.bham.ac.uk",
        "hindex": 17,
        "hindex5y": 15,
        "i10index": 36,
        "i10index5y": 27,
        "interests": [
            "Cloud Software Engineering",
            "Software Architecture",
            "Economics-driven Software Engineering"
        ],
        "npubs": 165
    },
    "Ramin Yahyapour": {
        "affiliation": "GWDG – University of Göttingen",
        "citedby": {
            "2017-04-03": 3387,
            "2017-05-12": 3423
        },
        "email": "@gwdg.de",
        "hindex": 32,
        "hindex5y": 21,
        "i10index": 58,
        "i10index5y": 37,
        "interests": [
            "Distributed Computing",
            "Clouds",
            "Grids",
            "Data Management"
        ],
        "npubs": 147
    },
    "Ramon Doallo": {
        "affiliation": "University of A. Coruña",
        "citedby": {
            "2017-04-03": 7310,
            "2017-05-12": 7561
        },
        "email": "@udc.es",
        "hindex": 23,
        "hindex5y": 18,
        "i10index": 51,
        "i10index5y": 32,
        "interests": [
            "Computer architecture",
            "High Performance Computing"
        ],
        "npubs": 231
    },
    "Raquel Lopes": {
        "affiliation": "Universidade Federal de Campina Grande, Brazil",
        "citedby": {
            "2017-04-04": 170,
            "2017-05-12": 171
        },
        "email": "@computacao.ufcg.edu.br",
        "hindex": 6,
        "hindex5y": 6,
        "i10index": 6,
        "i10index5y": 6,
        "interests": [
            "Cloud Computing",
            "Autonomic Computing",
            "Analytics"
        ],
        "npubs": 27
    },
    "Rashid Tahir": {
        "affiliation": "University of Illinois Urbana-Champaign, USA",
        "citedby": {
            "2017-04-04": 197,
            "2017-05-12": 207
        },
        "email": "@salford.ac.uk",
        "hindex": 5,
        "hindex5y": 4,
        "i10index": 3,
        "i10index5y": 3,
        "interests": [],
        "npubs": 31
    },
    "Rick Siow Mong Goh": {
        "affiliation": "Institute of High Performance Computing, Singapore",
        "citedby": {
            "2017-04-04": 496,
            "2017-05-12": 516
        },
        "email": "@ihpc.a-star.edu.sg",
        "hindex": 13,
        "hindex5y": 12,
        "i10index": 15,
        "i10index5y": 14,
        "interests": [
            "Artificial Intelligence",
            "High Performance Computing",
            "Neurocomputing",
            "Large-scale Data Analytics"
        ],
        "npubs": 91
    },
    "Rik Jongerius": {
        "affiliation": "IBM Research, Netherlands",
        "citedby": {
            "2017-04-04": 54,
            "2017-05-12": 63
        },
        "email": "@nl.ibm.com",
        "hindex": 5,
        "hindex5y": 5,
        "i10index": 1,
        "i10index5y": 1,
        "interests": [
            "Computer achitecture",
            "accelerator technology",
            "supercomputing"
        ],
        "npubs": 22
    },
    "Rinku Gupta": {
        "affiliation": "Argonne National Laboratory, USA",
        "citedby": {
            "2017-04-05": 3603,
            "2017-05-12": 5954
        },
        "email": "@mcs.anl.gov",
        "hindex": 35,
        "hindex5y": 24,
        "i10index": 136,
        "i10index5y": 64,
        "interests": [
            "High Performance Computing and Distributed Systems"
        ],
        "npubs": 1240
    },
    "Robayet Nasim": {
        "affiliation": "Karlstad University, Sweden",
        "citedby": {
            "2017-04-04": 42,
            "2017-05-12": 45
        },
        "email": "@kau.se",
        "hindex": 4,
        "hindex5y": 4,
        "i10index": 1,
        "i10index5y": 1,
        "interests": [
            "Cloud Computing",
            "VM Consolidation",
            "VM Migration",
            "Distributed Architectures",
            "Robust Optimization"
        ],
        "npubs": 19
    },
    "Robert B. Ross": {
        "affiliation": "Argonne National Laboratory",
        "citedby": {
            "2017-04-04": 5850,
            "2017-05-12": 6044
        },
        "email": "@mcs.anl.gov",
        "hindex": 38,
        "hindex5y": 29,
        "i10index": 116,
        "i10index5y": 88,
        "interests": [
            "high-performance computing",
            "HPC system software",
            "parallel I/O and file systems"
        ],
        "npubs": 253
    },
    "Robert Latham": {
        "affiliation": "Argonne National Laboratory",
        "citedby": {
            "2017-04-04": 1827,
            "2017-05-12": 1882
        },
        "email": "@mcs.anl.gov",
        "hindex": 21,
        "hindex5y": 17,
        "i10index": 39,
        "i10index5y": 31,
        "interests": [
            "parallel I/O",
            "High-performance computing",
            "MPI-IO"
        ],
        "npubs": 84
    },
    "Robert Ricci": {
        "affiliation": "University of Utah",
        "citedby": {
            "2017-04-03": 3262,
            "2017-05-12": 3308
        },
        "email": "@cs.utah.edu",
        "hindex": 19,
        "hindex5y": 17,
        "i10index": 30,
        "i10index5y": 24,
        "interests": [
            "Networking",
            "Operating Systems",
            "Distributed Systems"
        ],
        "npubs": 83
    },
    "Roberto Gioiosa": {
        "affiliation": "Pacific Northwest National Laboratory, USA",
        "citedby": {
            "2017-04-04": 875,
            "2017-05-12": 899
        },
        "email": "@pnnl.gov",
        "hindex": 17,
        "hindex5y": 15,
        "i10index": 27,
        "i10index5y": 23,
        "interests": [
            "High performance computing",
            "operating systems",
            "programming models"
        ],
        "npubs": 69
    },
    "Romain Rouvoy": {
        "affiliation": "University of Lille / Inria / IUF, France",
        "citedby": {
            "2017-04-04": 1951,
            "2017-05-12": 1986
        },
        "email": "@univ-lille1.fr",
        "hindex": 24,
        "hindex5y": 20,
        "i10index": 50,
        "i10index5y": 35,
        "interests": [
            "Software Engineering",
            "Software Systems",
            "Distributed Computing"
        ],
        "npubs": 166
    },
    "Ronald Brightwell": {
        "affiliation": "Sandia National Laboratories",
        "citedby": {
            "2017-04-03": 3194,
            "2017-05-12": 3239
        },
        "email": "@sandia.gov",
        "hindex": 31,
        "hindex5y": 19,
        "i10index": 74,
        "i10index5y": 42,
        "interests": [
            "computer science"
        ],
        "npubs": 197
    },
    "Ronan-Alexandre Cherrueau": "",
    "Ronen Kat": "",
    "Rong Ge": {
        "affiliation": "Clemson University",
        "citedby": {
            "2017-04-03": 1880,
            "2017-05-12": 1919
        },
        "email": "@clemson.edu",
        "hindex": 17,
        "hindex5y": 16,
        "i10index": 20,
        "i10index5y": 19,
        "interests": [],
        "npubs": 65
    },
    "Roy Campbell": {
        "affiliation": "University of Illinois at Urbana-Champaign, USA",
        "citedby": {
            "2017-04-04": 18169,
            "2017-05-12": 18387
        },
        "email": "@illinois.edu",
        "hindex": 65,
        "hindex5y": 38,
        "i10index": 253,
        "i10index5y": 110,
        "interests": [
            "operating systems",
            "ubiquitous computing",
            "cloud computing",
            "distributed systems",
            "security"
        ],
        "npubs": 718
    },
    "Ryszard Kowalczyk": {
        "affiliation": "Swinburne University of Technology, Australia",
        "citedby": {
            "2017-04-04": 2629,
            "2017-05-12": 2655
        },
        "email": "@swin.edu.au",
        "hindex": 27,
        "hindex5y": 19,
        "i10index": 68,
        "i10index5y": 37,
        "interests": [
            "Intelligent Agent Systems",
            "Computational Collective Intelligence",
            "Smart Infrastructure"
        ],
        "npubs": 240
    },
    "Sachin Shetty": {
        "affiliation": "Old Dominion University, USA",
        "citedby": {
            "2017-04-04": 575,
            "2017-05-12": 609
        },
        "email": "@odu.edu",
        "hindex": 13,
        "hindex5y": 13,
        "i10index": 19,
        "i10index5y": 16,
        "interests": [
            "Cloud Computing Security",
            "Cognitive Radio Network",
            "Network Security."
        ],
        "npubs": 173
    },
    "Sai Narasimhamurthy": "",
    "Salvatore Distefano": {
        "affiliation": "Politecnico di Milano",
        "citedby": {
            "2017-04-04": 1359,
            "2017-05-12": 1392
        },
        "email": "@unime.it",
        "hindex": 20,
        "hindex5y": 19,
        "i10index": 42,
        "i10index5y": 30,
        "interests": [
            "Performance and reliability evaluation",
            "dependability",
            "stochastic modeling",
            "distributed computing (Crowdsourcing Cloud IoT)",
            "sw"
        ],
        "npubs": 198
    },
    "Sameer Shende": {
        "affiliation": "University of Oregon",
        "citedby": {
            "2017-04-03": 3579,
            "2017-05-12": 3640
        },
        "email": "@cs.uoregon.edu",
        "hindex": 26,
        "hindex5y": 14,
        "i10index": 55,
        "i10index5y": 23,
        "interests": [
            "Performance Evaluation Tools",
            "Instrumentation",
            "Measurement",
            "Runtime Systems"
        ],
        "npubs": 165
    },
    "Samuel Knight": "",
    "Sangkeun Lee": {
        "affiliation": "Oak Ridge National Laboratory",
        "citedby": {
            "2017-12-11": 415
        },
        "email": "@ornl.gov",
        "hindex": 10,
        "hindex5y": 10,
        "i10index": 12,
        "i10index5y": 11,
        "interests": [
            "Graph Analytics",
            "High Performance Computing",
            "Machine Learning",
            "Data Science"
        ],
        "npubs": 65
    },
    "Sangmin Seo": {
        "affiliation": "Argonne National Laboratory, USA",
        "citedby": {
            "2017-04-04": 512,
            "2017-05-12": 523
        },
        "email": "@samsung.com",
        "hindex": 10,
        "hindex5y": 10,
        "i10index": 12,
        "i10index5y": 11,
        "interests": [
            "High Performance Computing",
            "Parallel Programming"
        ],
        "npubs": 27
    },
    "Sarunas Girdzijauskas": {
        "affiliation": "Royal Institute of Technology (KTH)",
        "citedby": {
            "2017-04-03": 568,
            "2017-05-12": 572
        },
        "email": "@kth.se",
        "hindex": 12,
        "hindex5y": 9,
        "i10index": 15,
        "i10index5y": 7,
        "interests": [
            "Distributed systems",
            "Cloud computing",
            "Online Social networks",
            "Content Dissemination",
            "P2P Overlays"
        ],
        "npubs": 47
    },
    "Sasko Ristov": {
        "affiliation": "University of Innsbruck, Austria",
        "citedby": {
            "2017-04-03": 690,
            "2017-05-12": 704
        },
        "email": "@dps.uibk.ac.at",
        "hindex": 14,
        "hindex5y": 14,
        "i10index": 23,
        "i10index5y": 23,
        "interests": [
            "Parallel and Distributed Computing",
            "Performance modeling and optimization",
            "Information Security Management",
            "e-Assessment"
        ],
        "npubs": 167
    },
    "Sathish Vadhiyar": {
        "affiliation": "Indian Institute of Science, India",
        "citedby": {
            "2017-04-04": 1710,
            "2017-05-12": 1724
        },
        "email": "@serc.iisc.in",
        "hindex": 18,
        "hindex5y": 11,
        "i10index": 24,
        "i10index5y": 11,
        "interests": [
            "Parallel and grid computing",
            "GPUs",
            "Hybrid computing",
            "Irregular Applications",
            "Climate and weather models"
        ],
        "npubs": 63
    },
    "Satoshi Matsuoka": {
        "affiliation": "Tokyo Institute of Technology",
        "citedby": {
            "2017-04-03": 10945,
            "2017-05-12": 11062
        },
        "email": "@acm.org",
        "hindex": 51,
        "hindex5y": 30,
        "i10index": 158,
        "i10index5y": 70,
        "interests": [
            "HPC",
            "System Software",
            "Big Data",
            "Reslience",
            "Low Power Computing"
        ],
        "npubs": 642
    },
    "Scott Hemmert": "",
    "Sebastien Lafond": {
        "affiliation": "Åbo Akademi University",
        "citedby": {
            "2017-04-03": 295,
            "2017-05-12": 304
        },
        "email": "@abo.fi",
        "hindex": 10,
        "hindex5y": 9,
        "i10index": 11,
        "i10index5y": 8,
        "interests": [
            "Parallel Systems",
            "Energy Efficiency",
            "Dataflow Languages",
            "Scheduling Algorithms"
        ],
        "npubs": 55
    },
    "Sebastien Varrette": {
        "affiliation": "University of Luxembourg",
        "citedby": {
            "2017-04-03": 440,
            "2017-05-12": 441
        },
        "email": "@uni.lu",
        "hindex": 11,
        "hindex5y": 7,
        "i10index": 12,
        "i10index5y": 5,
        "interests": [
            "Security",
            "Distributed Systems",
            "High Performance Computing",
            "Performance Evaluation",
            "Energy Efficiency"
        ],
        "npubs": 129
    },
    "Sevil Dräxler": {
        "affiliation": "Paderborn University, Germany",
        "citedby": {
            "2017-04-04": 136,
            "2017-05-12": 152
        },
        "email": "@uni-paderborn.de",
        "hindex": 2,
        "hindex5y": 2,
        "i10index": 1,
        "i10index5y": 1,
        "interests": [],
        "npubs": 6
    },
    "Shadi Ibrahim": {
        "affiliation": "Inria, Rennes Bretagne Atlantique Research Center",
        "citedby": {
            "2017-04-04": 876,
            "2017-05-12": 894
        },
        "email": "@inria.fr",
        "hindex": 14,
        "hindex5y": 14,
        "i10index": 17,
        "i10index5y": 17,
        "interests": [
            "Big Data Management",
            "High Performance Computing",
            "Virtualization",
            "MapReduce",
            "Hadoop"
        ],
        "npubs": 79
    },
    "Shajulin Benedict": {
        "affiliation": "HPCCLoud Research Laboratory, SXCCE, Anna University",
        "citedby": {
            "2017-04-03": 211,
            "2017-05-12": 220
        },
        "email": "@sxcce.edu.in",
        "hindex": 9,
        "hindex5y": 7,
        "i10indeinria.fr": 3,
        "i10index": 8,
        "i10index5y": 4,
        "interests": [
            "HPC Cloud",
            "Energy Analysis",
            "Exascale",
            "Parallel compilers"
        ],
        "npubs": 41
    },
    "Shaoliang Peng": {
        "affiliation": "National University of Defense Technology",
        "citedby": {
            "2017-04-03": 1730,
            "2017-05-12": 1801
        },
        "email": "@nudt.edu.cn",
        "hindex": 13,
        "hindex5y": 13,
        "i10index": 18,
        "i10index5y": 16,
        "interests": [
            "High Performance Computing",
            "Big Data",
            "Bio-medical"
        ],
        "npubs": 76
    },
    "Sharad Seth": {
        "affiliation": "University of Nebraska Lincoln, USA",
        "citedby": {
            "2018-01-24": 3922
        },
        "email": "@cse.unl.edu",
        "hindex": 27,
        "hindex5y": 14,
        "i10index": 70,
        "i10index5y": 21,
        "interests": [
            "Document Image Analysis",
            "VLSI Testing",
            "CMP Cache Management"
        ],
        "npubs": 159
    },
    "Shashank Gugnani": {
        "affiliation": "The Ohio State University, India",
        "citedby": {
            "2017-04-04": 14,
            "2017-05-12": 14
        },
        "email": "@osu.edu",
        "hindex": 3,
        "hindex5y": 3,
        "i10index": 0,
        "i10index5y": 0,
        "interests": [
            "Big Data",
            "Cloud Computing",
            "High Performance Computing"
        ],
        "npubs": 11
    },
    "Shen Ren": "",
    "Sheng Di": {
        "affiliation": "Argonne National Laboratory",
        "citedby": {
            "2017-04-04": 621,
            "2017-05-12": 649
        },
        "email": "@anl.gov",
        "hindex": 14,
        "hindex5y": 13,
        "i10index": 17,
        "i10index5y": 16,
        "interests": [
            "Data Compression",
            "HPC",
            "Cloud/Grid Computing",
            "P2P",
            "Fault Tolerance"
        ],
        "npubs": 55
    },
    "Sherif Sakr": {
        "affiliation": "The University of New South Wales, Australia",
        "citedby": {
            "2017-04-04": 1819,
            "2017-05-12": 1884
        },
        "email": "@cse.unsw.edu.au",
        "hindex": 22,
        "hindex5y": 20,
        "i10index": 41,
        "i10index5y": 36,
        "interests": [
            "Database Systems",
            "Business Process Management",
            "Cloud Computing"
        ],
        "npubs": 192
    },
    "Shigeru Imai": {
        "affiliation": "Rensselaer Polytechnic Institute, USA",
        "citedby": {
            "2017-04-04": 114,
            "2017-05-12": 116
        },
        "email": "@rpi.edu",
        "hindex": 7,
        "hindex5y": 7,
        "i10index": 4,
        "i10index5y": 4,
        "interests": [
            "Cloud Computing",
            "Distributed Computing",
            "Data Streaming Systems"
        ],
        "npubs": 18
    },
    "Shrisha Rao": {
        "affiliation": "International Institute of Information Technology – Bangalore",
        "citedby": {
            "2017-04-03": 635,
            "2017-05-12": 655
        },
        "email": "@acm.org",
        "hindex": 15,
        "hindex5y": 13,
        "i10index": 24,
        "i10index5y": 18,
        "interests": [
            "Cloud Computing",
            "Distributed Systems",
            "Energy"
        ],
        "npubs": 99
    },
    "Siegfried Benkner": {
        "affiliation": "University of Vienna",
        "citedby": {
            "2017-04-03": 2374,
            "2017-05-12": 2393
        },
        "email": "@univie.ac.at",
        "hindex": 28,
        "hindex5y": 16,
        "i10index": 64,
        "i10index5y": 25,
        "interests": [
            "Parallel Computing",
            "High Performance Computing",
            "Heterogeneous Computing",
            "Programming Models",
            "Cloud Computing"
        ],
        "npubs": 293
    },
    "Silvina Caíno-Lores": {
        "affiliation": "University Carlos III of Madrid",
        "citedby": {
            "2017-04-03": 9,
            "2017-05-12": 9
        },
        "email": "@inf.uc3m.es",
        "hindex": 2,
        "hindex5y": 2,
        "i10index": 0,
        "i10index5y": 0,
        "interests": [],
        "npubs": 10
    },
    "Simon D. Hammond": {
        "affiliation": "Sandia National Laboratories",
        "citedby": {
            "2017-04-04": 487,
            "2017-05-12": 499
        },
        "email": "@sandia.gov",
        "hindex": 12,
        "hindex5y": 12,
        "i10index": 14,
        "i10index5y": 13,
        "interests": [
            "High Performance and Distributed Computing"
        ],
        "npubs": 118
    },
    "Simone Economo": {
        "affiliation": "Sapienza Università di Roma, Italy",
        "citedby": {
            "2018-01-24": 1
        },
        "email": "@dis.uniroma1.it",
        "hindex": 1,
        "hindex5y": 1,
        "i10index": 0,
        "i10index5y": 0,
        "interests": [
            "High Performance Computing"
        ],
        "npubs": 3
    },
    "Sorina Camarasu Pop": {
        "affiliation": "CREATIS - CNRS, France",
        "citedby": {
            "2017-04-04": 290,
            "2017-05-12": 293
        },
        "email": "@creatis.insa-lyon.fr",
        "hindex": 10,
        "hindex5y": 8,
        "i10index": 10,
        "i10index5y": 6,
        "interests": [],
        "npubs": 39
    },
    "Spyros Sioutas": {
        "affiliation": "Assistant Professor",
        "citedby": {
            "2017-04-03": 779,
            "2017-05-12": 793
        },
        "email": "",
        "hindex": 13,
        "hindex5y": 10,
        "i10index": 21,
        "i10index5y": 12,
        "interests": [
            "Data Structures",
            "Indexing",
            "Databases"
        ],
        "npubs": 185
    },
    "Sreeram Potluri": {
        "affiliation": "NVIDIA, USA",
        "citedby": {
            "2017-04-04": 668,
            "2017-05-12": 681
        },
        "email": "@cse.ohio-state.edu",
        "hindex": 16,
        "hindex5y": 16,
        "i10index": 19,
        "i10index5y": 18,
        "interests": [
            "High Performance Computing",
            "Parallel Programming Models",
            "High Performance Networks",
            "Heterogeneous Architectures",
            "High-end Applic"
        ],
        "npubs": 47
    },
    "Stacy Patterson": {
        "affiliation": "Rensselaer Polytechnic Institute",
        "citedby": {
            "2017-04-03": 777,
            "2017-05-12": 793
        },
        "email": "@cs.rpi.edu",
        "hindex": 13,
        "hindex5y": 12,
        "i10index": 15,
        "i10index5y": 14,
        "interests": [
            "Distributed Systems",
            "Cooperative Control"
        ],
        "npubs": 43
    },
    "Stan Skelton": "",
    "Steven Konstanty": "",
    "Suchakrapani Datt Sharma": {
        "affiliation": "Polytechnique Montreal, Canada",
        "citedby": {
            "2017-04-04": 7,
            "2017-05-12": 7
        },
        "email": "@polymtl.ca",
        "hindex": 1,
        "hindex5y": 1,
        "i10index": 0,
        "i10index5y": 0,
        "interests": [
            "Operating systems",
            "Tracing",
            "Performance",
            "Embedded Devices"
        ],
        "npubs": 5
    },
    "Sudharshan S. Vazhkudai": {
        "affiliation": "Oak Ridge National Laboratory, USA",
        "citedby": {
            "2017-04-04": 1878,
            "2017-05-12": 1907
        },
        "email": "@ornl.gov",
        "hindex": 23,
        "hindex5y": 17,
        "i10index": 34,
        "i10index5y": 22,
        "interests": [
            "HPC",
            "Distributed Storage Systems",
            "Data Management",
            "NVRAM",
            "File Systems"
        ],
        "npubs": 105
    },
    "Sumin Hong": "",
    "Sunita Chandrasekaran": {
        "affiliation": "University of Delaware",
        "citedby": {
            "2017-04-03": 167,
            "2017-05-12": 179
        },
        "email": "@udel.edu",
        "hindex": 7,
        "hindex5y": 7,
        "i10index": 4,
        "i10index5y": 4,
        "interests": [
            "Programming Models",
            "Compiler/Runtime Framework",
            "GPUs",
            "Embedded Systems"
        ],
        "npubs": 46
    },
    "Suren Byna": {
        "affiliation": "lbl.gov",
        "citedby": {
            "2017-05-18": 959
        },
        "email": "@lbl.gov",
        "hindex": 19,
        "hindex5y": 16,
        "i10index": 29,
        "i10index5y": 25,
        "interests": [
            "Parallel I/O",
            "Data management",
            "energy-efficiency",
            "Heterogeneous runtime"
        ],
        "npubs": 109
    },
    "Suzanne Rivoire": {
        "affiliation": "Sonoma State University",
        "citedby": {
            "2017-04-03": 1143,
            "2017-05-12": 1171
        },
        "email": "@sonoma.edu",
        "hindex": 11,
        "hindex5y": 9,
        "i10index": 11,
        "i10index5y": 9,
        "interests": [],
        "npubs": 29
    },
    "Sven-Arne Reinemo": {
        "affiliation": "Simula Research Laboratory",
        "citedby": {
            "2017-04-03": 534,
            "2017-05-12": 536
        },
        "email": "@simula.no",
        "hindex": 13,
        "hindex5y": 10,
        "i10index": 17,
        "i10index5y": 10,
        "interests": [
            "Interconnection networks",
            "computer networks",
            "computer architecture",
            "high performance computing",
            "cloud computing"
        ],
        "npubs": 44
    },
    "Sébastien Monnet": {
        "affiliation": "LIP6/University of Paris VI/CNRS/INRIA",
        "citedby": {
            "2017-04-03": 537,
            "2017-05-10": 541,
            "2017-05-12": 542,
            "2017-06-05": 546
        },
        "email": "@inria.fr",
        "hindex": 14,
        "hindex5y": 10,
        "i10index": 15,
        "i10index5y": 10,
        "interests": [
            "distributed systems",
            "cloud",
            "peer-to-peer",
            "fault tolerance",
            "replication"
        ],
        "npubs": 70
    },
    "Tahsin Kurc": "",
    "Taisuke Boku": "",
    "Tapasya Patki": {
        "affiliation": "University of Arizona",
        "citedby": {
            "2017-04-03": 156,
            "2017-05-12": 164
        },
        "email": "@email.arizona.edu",
        "hindex": 6,
        "hindex5y": 4,
        "i10index": 4,
        "i10index5y": 3,
        "interests": [
            "High Performance Computing"
        ],
        "npubs": 16
    },
    "Terry Penner": "",
    "Thomas Fahringer": {
        "affiliation": "University of Innsbruck",
        "citedby": {
            "2017-04-03": 8294,
            "2017-05-12": 8388
        },
        "email": "@dps.uibk.ac.at",
        "hindex": 44,
        "hindex5y": 29,
        "i10index": 155,
        "i10index5y": 71,
        "interests": [
            "Parallel Systems",
            "Parallelizing Compilers",
            "Heterogeneous energy-aware computing",
            "Cloud and Grid Computing"
        ],
        "npubs": 441
    },
    "Thomas O'Brien": "",
    "Timothy Spila": "",
    "Todd Nicholson": "",
    "Tomas Margalef": {
        "affiliation": "Universitat Autonoma de Barcelona",
        "citedby": {
            "2017-04-03": 1088,
            "2017-05-12": 1102
        },
        "email": "@uab.es",
        "hindex": 19,
        "hindex5y": 12,
        "i10index": 41,
        "i10index5y": 19,
        "interests": [
            "High Performance Computing",
            "Computational Science",
            "Computer Architecture",
            "Simulation",
            "Performance Analysis"
        ],
        "npubs": 170
    },
    "Travis Desell": {
        "affiliation": "University of North Dakota",
        "citedby": {
            "2017-04-03": 546,
            "2017-05-12": 551
        },
        "email": "@cs.und.edu",
        "hindex": 14,
        "hindex5y": 10,
        "i10index": 22,
        "i10index5y": 11,
        "interests": [
            "Evolutionary Algorithms",
            "Neural Networks",
            "Scientific Computing",
            "High Performance Computing"
        ],
        "npubs": 82
    },
    "Trilce Estrada": {
        "affiliation": "University of New Mexico",
        "citedby": {
            "2017-04-03": 248,
            "2017-05-12": 257
        },
        "email": "@cs.unm.edu",
        "hindex": 10,
        "hindex5y": 9,
        "i10index": 10,
        "i10index5y": 8,
        "interests": [],
        "npubs": 42
    },
    "Tristan Glatard": {
        "affiliation": "CNRS, CREATIS",
        "citedby": {
            "2017-04-03": 1693,
            "2017-05-12": 1711
        },
        "email": "@concordia.ca",
        "hindex": 21,
        "hindex5y": 16,
        "i10index": 49,
        "i10index5y": 27,
        "interests": [
            "Big Data infrastructures"
        ],
        "npubs": 147
    },
    "Tuan Anh Trinh": "",
    "Tuomas Aura": {
        "affiliation": "Aalto University, Finland",
        "citedby": {
            "2017-04-04": 4063,
            "2017-05-12": 4097
        },
        "email": "@aalto.fi",
        "hindex": 30,
        "hindex5y": 17,
        "i10index": 52,
        "i10index5y": 29,
        "interests": [
            "Information security and privacy"
        ],
        "npubs": 108
    },
    "Uwe Schwiegelshohn": "",
    "Valentin Cristea": {
        "affiliation": "University Politehnica of Bucharest – UPB",
        "citedby": {
            "2017-04-03": 1808,
            "2017-05-12": 1865
        },
        "email": "@cs.pub.ro",
        "hindex": 23,
        "hindex5y": 20,
        "i10index": 55,
        "i10index5y": 41,
        "interests": [
            "Distributed Systems",
            "Service Science",
            "Cloud computing",
            "e-services"
        ],
        "npubs": 283
    },
    "Vasily Tarasov": {
        "affiliation": "IBM Research – Almaden",
        "citedby": {
            "2017-04-04": 362,
            "2017-05-12": 371
        },
        "email": "@us.ibm.com",
        "hindex": 10,
        "hindex5y": 10,
        "i10index": 10,
        "i10index5y": 10,
        "interests": [
            "File Systems",
            "Storage",
            "Performance Analysis",
            "Workload Characterization",
            "Deduplication"
        ],
        "npubs": 32
    },
    "Vatche Ishakian": {
        "affiliation": "Boston University, Computer Science Department",
        "citedby": {
            "2017-04-03": 262,
            "2017-05-12": 267
        },
        "email": "@bu.edu",
        "hindex": 10,
        "hindex5y": 9,
        "i10index": 11,
        "i10index5y": 9,
        "interests": [
            "Cloud Computing",
            "Distributed Systems",
            "Data Mining"
        ],
        "npubs": 30
    },
    "Vineetha Kondameedi": "",
    "Vishwanath Venkatesan": {
        "affiliation": "Intel Corporation",
        "citedby": {
            "2017-04-03": 63,
            "2017-05-12": 65
        },
        "email": "@cs.uh.edu",
        "hindex": 5,
        "hindex5y": 4,
        "i10index": 3,
        "i10index5y": 2,
        "interests": [
            "High Performance Computing",
            "Compiler Runtime Optimizations",
            "Parallel I/O",
            "Message Passing Libraries"
        ],
        "npubs": 19
    },
    "Vitus J. Leung": "",
    "Vlado Stankovi": "",
    "Volker Hilt": {
        "citedby": {
            "2017-11-24": 2234
        },
        "email": "@nokia-bell-labs.com",
        "hindex": 24,
        "hindex5y": 20,
        "i10index": 41,
        "i10index5y": 31,
        "interests": [],
        "npubs": 137
    },
    "Walter Binder": {
        "affiliation": "University of Lugano",
        "citedby": {
            "2017-04-03": 3044,
            "2017-05-12": 3077
        },
        "email": "@usi.ch",
        "hindex": 28,
        "hindex5y": 19,
        "i10index": 93,
        "i10index5y": 55,
        "interests": [
            "Programming languages",
            "software engineering"
        ],
        "npubs": 292
    },
    "Warren Smith": {
        "affiliation": "University of Texas",
        "citedby": {
            "2018-01-24": 4776
        },
        "email": "@ll.mit.edu",
        "hindex": 23,
        "hindex5y": 14,
        "i10index": 32,
        "i10index5y": 14,
        "interests": [
            "Distributed Systems",
            "Cloud Computing",
            "High Performance Computing",
            "Data Science"
        ],
        "npubs": 70
    },
    "Wei Xie": {
        "affiliation": "Texas Tech University, USA",
        "citedby": {
            "2017-04-05": 9,
            "2017-05-12": 10
        },
        "email": "@ttu.edu",
        "hindex": 2,
        "hindex5y": 2,
        "i10index": 0,
        "i10index5y": 0,
        "interests": [
            "solid state drive",
            "parallel and distributed storage and file system",
            "cloud computing"
        ],
        "npubs": 10
    },
    "Wei Zheng": {
        "affiliation": "Xiamen University",
        "citedby": {
            "2017-04-04": 215,
            "2017-05-12": 225
        },
        "email": "@xmu.edu.cn",
        "hindex": 6,
        "hindex5y": 6,
        "i10index": 5,
        "i10index5y": 5,
        "interests": [
            "distributed computing",
            "high performance computing",
            "workflow scheduling",
            "algorithm"
        ],
        "npubs": 16
    },
    "Wei-Keng Liao": {
        "affiliation": "Northwestern University",
        "citedby": {
            "2017-04-03": 3599,
            "2017-05-12": 3670
        },
        "email": "@eecs.northwestern.edu",
        "hindex": 27,
        "hindex5y": 23,
        "i10index": 74,
        "i10index5y": 52,
        "interests": [
            "Parallel I/O",
            "High-performance data mining"
        ],
        "npubs": 172
    },
    "Weikuan Yu": {
        "affiliation": "Florida State University, USA",
        "citedby": {
            "2017-04-04": 1853,
            "2017-05-12": 1893
        },
        "email": "@cs.fsu.edu",
        "hindex": 24,
        "hindex5y": 18,
        "i10index": 44,
        "i10index5y": 33,
        "interests": [
            "Computer Systems",
            "Parallel I/O",
            "Cloud computing",
            "Scientific Computing"
        ],
        "npubs": 122
    },
    "Wes J. Lloyd": {
        "affiliation": "Institute of Technology, University of Washington – Tacoma",
        "citedby": {
            "2017-04-03": 428,
            "2017-05-12": 430
        },
        "email": "@acm.org",
        "hindex": 10,
        "hindex5y": 8,
        "i10index": 10,
        "i10index5y": 8,
        "interests": [
            "Cloud Computing",
            "Distributed Systems",
            "Software Engineering"
        ],
        "npubs": 36
    },
    "Wil van der Aalst": {
        "affiliation": "Eindhoven University of Technology, Netherlands",
        "citedby": {
            "2017-04-04": 75811,
            "2017-05-12": 76802
        },
        "email": "@tue.nl",
        "hindex": 132,
        "hindex5y": 90,
        "i10index": 592,
        "i10index5y": 478,
        "interests": [
            "Business Process Management",
            "Process Mining",
            "Petri nets",
            "Information Systems",
            "Business Intelligence"
        ],
        "npubs": 1413
    },
    "Witawas Srisa-An": {
        "affiliation": "University of Nebraska Lincoln, USA",
        "citedby": {
            "2017-04-04": 568,
            "2017-05-12": 588
        },
        "email": "@cse.unl.edu",
        "hindex": 14,
        "hindex5y": 10,
        "i10index": 28,
        "i10index5y": 11,
        "interests": [
            "Programming Languages",
            "Virtual Machines",
            "Software Engineering"
        ],
        "npubs": 81
    },
    "Won-Ki Jeong": {
        "affiliation": "Ulsan National Institute of Science and Technology, Korea",
        "citedby": {
            "2017-04-04": 1070,
            "2017-05-12": 1088
        },
        "email": "@unist.ac.kr",
        "hindex": 20,
        "hindex5y": 14,
        "i10index": 25,
        "i10index5y": 16,
        "interests": [
            "Visualization",
            "GPGPU",
            "Computer Graphics"
        ],
        "npubs": 63
    },
    "Wonbae Kim": {
        "citedby": {
            "2017-09-01": 0
        },
        "email": "@unist.ac.kr",
        "hindex": 0,
        "hindex5y": 0,
        "i10index": 0,
        "i10index5y": 0,
        "interests": [],
        "npubs": 2
    },
    "Woohyuk Choi": "",
    "Wucherl Yoo": {
        "affiliation": "Lawrence Berkeley National Laboratory, USA",
        "citedby": {
            "2017-04-04": 70,
            "2017-05-12": 73
        },
        "email": "@lbl.gov",
        "hindex": 5,
        "hindex5y": 5,
        "i10index": 3,
        "i10index5y": 3,
        "interests": [
            "High performance computing",
            "Performance Analysis",
            "Machine Learning",
            "Large-scale Data Analysis",
            "Exascale Computing"
        ],
        "npubs": 15
    },
    "Xiaoming Fu": {
        "affiliation": "University of Goettingen, Germany",
        "citedby": {
            "2017-04-04": 2404,
            "2017-05-12": 2466
        },
        "email": "@cs.uni-goettingen.de",
        "hindex": 25,
        "hindex5y": 21,
        "i10index": 64,
        "i10index5y": 44,
        "interests": [
            "Networked Systems",
            "Cloud Computing",
            "Mobile Computing",
            "Social Networks"
        ],
        "npubs": 210
    },
    "Xiaoyi Lu": {
        "affiliation": "The Ohio State University, USA",
        "citedby": {
            "2017-04-04": 579,
            "2017-05-12": 605
        },
        "email": "@cse.ohio-state.edu",
        "hindex": 13,
        "hindex5y": 13,
        "i10index": 19,
        "i10index5y": 19,
        "interests": [
            "Big Data",
            "Parallel Computing",
            "High Performance Computing",
            "Virtualization",
            "Cloud Computing"
        ],
        "npubs": 87
    },
    "Xin Yuan": {
        "affiliation": "Florida State University",
        "citedby": {
            "2017-05-05": 2450,
            "2017-05-29": 2457
        },
        "email": "@cs.fsu.edu",
        "hindex": 27,
        "hindex5y": 14,
        "i10index": 50,
        "i10index5y": 24,
        "interests": [
            "Parallel and Distributed Systems",
            "Computer networks",
            "Interconnection networks",
            "Communication optimizations",
            "Runtime systems"
        ],
        "npubs": 104
    },
    "Xipeng Shen": {
        "affiliation": "North Carolina State University",
        "citedby": {
            "2017-04-03": 3675,
            "2017-05-12": 3740
        },
        "email": "@ncsu.edu",
        "hindex": 25,
        "hindex5y": 21,
        "i10index": 52,
        "i10index5y": 40,
        "interests": [
            "Compiler",
            "High performance computing",
            "GPU",
            "Artificial intelligence",
            "Machine learning"
        ],
        "npubs": 184
    },
    "Xuanhua Shi": {
        "affiliation": "HUST",
        "citedby": {
            "2017-04-03": 1149,
            "2017-05-12": 1181
        },
        "email": "@hust.edu.cn",
        "hindex": 16,
        "hindex5y": 13,
        "i10index": 30,
        "i10index5y": 17,
        "interests": [
            "Parallel and Distributed Systems",
            "Data-intensive Computing",
            "Cloud Computing",
            "Dependable Computing"
        ],
        "npubs": 171
    },
    "Xueping Liang": {
        "affiliation": "Tennessee State University, USA",
        "citedby": {
            "2017-04-04": 0,
            "2017-05-12": 1
        },
        "email": "@iie.ac.cn",
        "hindex": 1,
        "hindex5y": 1,
        "i10index": 0,
        "i10index5y": 0,
        "interests": [],
        "npubs": 2
    },
    "Yanfei Guo": {
        "affiliation": "Argonne National Laboratory",
        "citedby": {
            "2017-04-03": 178,
            "2017-05-12": 179
        },
        "email": "@anl.gov",
        "hindex": 9,
        "hindex5y": 9,
        "i10index": 8,
        "i10index5y": 8,
        "interests": [
            "HPC Systems",
            "Cloud Computing",
            "MapReduce and Big Data Processing",
            "Autonomic Computing in Virtualized Environment"
        ],
        "npubs": 19
    },
    "Yanjie Wei": {
        "affiliation": "Shenzhen Institute of Advanced Technology",
        "citedby": {
            "2017-04-03": 239,
            "2017-05-12": 244
        },
        "email": "@siat.ac.cn",
        "hindex": 10,
        "hindex5y": 9,
        "i10index": 12,
        "i10index5y": 9,
        "interests": [
            "Computational Biology (protein folding)",
            "protein structure prediction",
            "gene classification and analysis"
        ],
        "npubs": 35
    },
    "Yanjun Wu": {
        "affiliation": "Institute of Software, Chinese Academy of Science, China",
        "citedby": {
            "2017-04-04": 554,
            "2017-05-12": 561
        },
        "email": "@iscas.ac.cn",
        "hindex": 12,
        "hindex5y": 9,
        "i10index": 17,
        "i10index5y": 9,
        "interests": [
            "Computer Science"
        ],
        "npubs": 106
    },
    "Yiannis Georgiou": "",
    "Yogesh Simmhan": {
        "affiliation": "Indian Institute of Science",
        "citedby": {
            "2017-04-03": 4589,
            "2017-05-12": 4656
        },
        "email": "@iisc.ac.in",
        "hindex": 28,
        "hindex5y": 24,
        "i10index": 59,
        "i10index5y": 47,
        "interests": [
            "Distributed Systems",
            "Big Data",
            "Cloud Computing",
            "Graph Analytics",
            "Internet of Things"
        ],
        "npubs": 131
    },
    "Yong Chen": {
        "affiliation": "Texas Tech University, USA",
        "citedby": {
            "2017-04-05": 1180,
            "2017-05-12": 1214
        },
        "email": "@ttu.edu",
        "hindex": 19,
        "hindex5y": 14,
        "i10index": 33,
        "i10index5y": 31,
        "interests": [
            "Data-intensive computing",
            "high-performance computing",
            "parallel and distributed computing",
            "parallel I/O",
            "Cloud computing"
        ],
        "npubs": 106
    },
    "Yong Liu": {
        "affiliation": "IHPC, Singapore",
        "citedby": {
            "2017-04-04": 172,
            "2017-05-12": 186
        },
        "email": "@i2r.a-star.edu.sg",
        "hindex": 6,
        "hindex5y": 6,
        "i10index": 6,
        "i10index5y": 6,
        "interests": [
            "Artificial Intelligence",
            "Data Mining",
            "Machine Learning",
            "Recommender Systems",
            "Bioinformatics"
        ],
        "npubs": 10
    },
    "Yosra Ben Saied": "",
    "Young Choon Lee": {
        "affiliation": "Macquarie University, Australia",
        "citedby": {
            "2017-04-04": 2768,
            "2017-05-12": 2834
        },
        "email": "@mq.edu.au",
        "hindex": 23,
        "hindex5y": 23,
        "i10index": 38,
        "i10index5y": 33,
        "interests": [
            "Parallel and Distributed Systems",
            "Distributed Computing",
            "High Performance Computing"
        ],
        "npubs": 95
    },
    "Young-Ri Choi": "",
    "Youngjae Kim": {
        "affiliation": "Sogang University, Korea",
        "citedby": {
            "2017-04-05": 1662,
            "2017-05-12": 1709
        },
        "email": "@sogang.ac.kr",
        "hindex": 18,
        "hindex5y": 18,
        "i10index": 25,
        "i10index5y": 25,
        "interests": [
            "Storage System",
            "I/O",
            "Distributed File Systems",
            "SSD"
        ],
        "npubs": 50
    },
    "Yu Hua": {
        "affiliation": "Huazhong University of Science and Technology",
        "citedby": {
            "2017-04-04": 762,
            "2017-05-12": 790
        },
        "email": "@hust.edu.cn",
        "hindex": 15,
        "hindex5y": 14,
        "i10index": 19,
        "i10index5y": 18,
        "interests": [
            "Storage Systems",
            "Computer Network"
        ],
        "npubs": 92
    },
    "Yunbo Li": "",
    "Yunquan Zhang": {
        "affiliation": "Chinese Academy of Sciences",
        "citedby": {
            "2017-04-03": 645,
            "2017-05-12": 666
        },
        "email": "@ict.ac.cn",
        "hindex": 14,
        "hindex5y": 12,
        "i10index": 18,
        "i10index5y": 16,
        "interests": [
            "parallel computing",
            "parallel programming",
            "parallel computational model"
        ],
        "npubs": 155
    },
    "Yupu Zhang": {
        "affiliation": "HP Labs",
        "citedby": {
            "2017-04-04": 144,
            "2017-05-12": 148
        },
        "email": "@hpe.com",
        "hindex": 6,
        "hindex5y": 6,
        "i10index": 4,
        "i10index5y": 4,
        "interests": [
            "Operating Systems",
            "File and Storage Systems",
            "Database Systems"
        ],
        "npubs": 10
    },
    "Zengxiang Li": "",
    "Zheng Qin": {
        "affiliation": "Institute of High Performance Computing, Singapore",
        "citedby": {
            "2017-04-04": 313,
            "2017-05-12": 322
        },
        "email": "@ihpc.a-star.edu.sg",
        "hindex": 8,
        "hindex5y": 7,
        "i10index": 7,
        "i10index5y": 4,
        "interests": [
            "cloud computing",
            "big data",
            "smart cities"
        ],
        "npubs": 20
    },
    "Zhiling Lan": {
        "affiliation": "Illinois Institute of Technology",
        "citedby": {
            "2017-04-03": 1695,
            "2017-05-12": 1714
        },
        "email": "@iit.edu",
        "hindex": 26,
        "hindex5y": 21,
        "i10index": 51,
        "i10index5y": 41,
        "interests": [
            "parallel and distributed computing",
            "cluster scheduling",
            "data analytics",
            "power efficiency",
            "fault tolerance"
        ],
        "npubs": 110
    },
    "Zhiyi Huang": {
        "affiliation": "Univ of Otago",
        "citedby": {
            "2017-04-03": 680,
            "2017-05-12": 691
        },
        "email": "@cs.otago.ac.nz",
        "hindex": 15,
        "hindex5y": 11,
        "i10index": 25,
        "i10index5y": 13,
        "interests": [
            "Parallel Computing"
        ],
        "npubs": 108
    },
    "Zoltan Mann": {
        "affiliation": "University of Duisburg-Essen, Germany",
        "citedby": {
            "2017-04-04": 579,
            "2017-05-12": 590
        },
        "email": "@cs.bme.hu",
        "hindex": 11,
        "hindex5y": 8,
        "i10index": 14,
        "i10index5y": 6,
        "interests": [],
        "npubs": 68
    },
    "Ümit V. Çatalyürek": {
        "affiliation": "Georgia Institute of Technology, USA",
        "citedby": {
            "2017-04-04": 6757,
            "2017-05-12": 6895
        },
        "email": "@gatech.edu",
        "hindex": 43,
        "hindex5y": 33,
        "i10index": 147,
        "i10index5y": 104,
        "interests": [
            "Combinatorial Scientific Computing",
            "High Performance Computing",
            "Parallel Computing",
            "Biomedical Informatics"
        ],
        "npubs": 374
    }
}
