# Supplementary material for: A survey of accepted authors in computer systems conferences
Source: PeerJ Comput Sci. 2020 Sep 28;6:e299. doi: 10.7717/peerj-cs.299 (PMC7924675; doi:10.7717/peerj-cs.299)
Supplement: Supplemental Information 2 — This is a snapshot of the github repository that includes the data and source code required to reproduce this paper (except for confidential survey data). The snapshot represents commit 6663a253f1ac4dc351a78ccc74c0de80c7cc06ad of http://github.com/eitanf/sysconf. The most pertinent article files are under pubs/diversity-survey/. [file peerj-cs-06-299-s002.bz2 › sysconf/data/authors/SOSP.json]

{
    "Aaron Gember-Jacobson": {
        "affiliation": "Colgate University",
        "citedby": {
            "2017-10-27": 1149
        },
        "email": "@cs.wisc.edu",
        "hindex": 16,
        "hindex5y": 16,
        "i10index": 20,
        "i10index5y": 20,
        "interests": [
            "Middleboxes",
            "Software-defined networking"
        ],
        "npubs": 44
    },
    "Abhishek Mathur": "",
    "Adam Chlipala": {
        "citedby": {
            "2017-10-27": 1799
        },
        "email": "@csail.mit.edu",
        "hindex": 20,
        "hindex5y": 18,
        "i10index": 31,
        "i10index5y": 27,
        "interests": [
            "Programming Languages",
            "Formal Methods",
            "Computer Systems"
        ],
        "npubs": 81
    },
    "Aditya Akella": {
        "affiliation": "University of Wisconsin–Madison",
        "citedby": {
            "2017-10-27": 8835
        },
        "email": "@cs.wisc.edu",
        "hindex": 43,
        "hindex5y": 39,
        "i10index": 86,
        "i10index5y": 74,
        "interests": [
            "Computer Networks",
            "Networking",
            "Computer Systems",
            "Systems",
            "Communications"
        ],
        "npubs": 218
    },
    "Akash Lal": {
        "affiliation": "Microsoft",
        "citedby": {
            "2017-10-27": 1143
        },
        "email": "@microsoft.com",
        "hindex": 19,
        "hindex5y": 16,
        "i10index": 30,
        "i10index5y": 25,
        "interests": [
            "Programming Languages",
            "Analysis",
            "Verification"
        ],
        "npubs": 96
    },
    "Akshatha Gangadharaiah": "",
    "Albert Kwon": {
        "affiliation": "MIT",
        "citedby": {
            "2017-10-27": 305
        },
        "email": "@mit.edu",
        "hindex": 9,
        "hindex5y": 9,
        "i10index": 9,
        "i10index5y": 9,
        "interests": [
            "Security and Privacy",
            "Applied Cryptography"
        ],
        "npubs": 14
    },
    "Alex Konradi": "",
    "Alexandre Muzio": "",
    "Ali Ghodsi": {
        "affiliation": "UC Berkeley / Databricks",
        "citedby": {
            "2017-10-27": 6365
        },
        "email": "@cs.berkeley.edu",
        "hindex": 34,
        "hindex5y": 32,
        "i10index": 59,
        "i10index5y": 49,
        "interests": [
            "Big Data",
            "Distributed Computing",
            "Data Management",
            "Networking"
        ],
        "npubs": 135
    },
    "Amirsaman Memaripour": {
        "citedby": {
            "2017-10-27": 68
        },
        "email": "@eng.ucsd.edu",
        "hindex": 3,
        "hindex5y": 3,
        "i10index": 2,
        "i10index5y": 2,
        "interests": [
            "Storage Systems",
            "Programming Languages",
            "High Performance Computing"
        ],
        "npubs": 9
    },
    "Amit Borase": "",
    "Amit Levy": "",
    "Amit Yajurvedi": "",
    "Anand Bonde": "",
    "Ananth Raghunathan": {
        "affiliation": "Google Brain",
        "citedby": {
            "2017-10-27": 397
        },
        "email": "@cs.stanford.edu",
        "hindex": 9,
        "hindex5y": 8,
        "i10index": 8,
        "i10index5y": 8,
        "interests": [
            "Cryptography and Security"
        ],
        "npubs": 16
    },
    "Andrea Bittau": {
        "citedby": {
            "2017-10-27": 845
        },
        "email": "@cs.stanford.edu",
        "hindex": 8,
        "hindex5y": 8,
        "i10index": 8,
        "i10index5y": 8,
        "interests": [
            "Security",
            "Operating Systems",
            "Networking"
        ],
        "npubs": 10
    },
    "Andreas Haeberlen": {
        "affiliation": "University of Pennsylvania",
        "citedby": {
            "2017-10-27": 4114
        },
        "email": "@cis.upenn.edu",
        "hindex": 30,
        "hindex5y": 25,
        "i10index": 46,
        "i10index5y": 37,
        "interests": [
            "Distributed systems",
            "Security"
        ],
        "npubs": 104
    },
    "Andrew A. Chien": {
        "citedby": {
            "2017-10-27": 12847
        },
        "email": "@cs.uchicago.edu",
        "hindex": 55,
        "hindex5y": 24,
        "i10index": 153,
        "i10index5y": 59,
        "interests": [
            "computer architecture",
            "high-performance computing",
            "programming systems",
            "resilience",
            "data-intensive computing"
        ],
        "npubs": 351
    },
    "Andrew Baumann": {
        "citedby": {
            "2017-10-27": 1794
        },
        "email": "@microsoft.com",
        "hindex": 17,
        "hindex5y": 12,
        "i10index": 17,
        "i10index5y": 13,
        "interests": [
            "Operating Systems",
            "Distributed Systems",
            "Security"
        ],
        "npubs": 25
    },
    "Andrew Ferraiuolo": {
        "affiliation": "Cornell University",
        "citedby": {
            "2017-10-27": 116
        },
        "email": "@cornell.edu",
        "hindex": 5,
        "hindex5y": 5,
        "i10index": 3,
        "i10index5y": 3,
        "interests": [
            "Security",
            "Computer Architecture",
            "Programming Languages"
        ],
        "npubs": 12
    },
    "Andrew Putnam": {
        "affiliation": "Microsoft",
        "citedby": {
            "2017-10-27": 1040
        },
        "email": "@microsoft.com",
        "hindex": 16,
        "hindex5y": 13,
        "i10index": 17,
        "i10index5y": 14,
        "interests": [
            "Computer architecture",
            "cloud computing",
            "FPGAs",
            "reconfigurable computing",
            "datacenters"
        ],
        "npubs": 61
    },
    "Andrey Rybalchenko": {
        "affiliation": "Microsoft Research",
        "citedby": {
            "2017-10-27": 4348
        },
        "email": "@microsoft.com",
        "hindex": 34,
        "hindex5y": 33,
        "i10index": 60,
        "i10index5y": 50,
        "interests": [
            "Software Verification",
            "Network Verification",
            "Constraint Solving"
        ],
        "npubs": 119
    },
    "Andy Rudoff": "",
    "Aniraj Kesavan": {
        "citedby": {
            "2017-10-27": 2
        },
        "email": "@cs.utah.edu",
        "hindex": 1,
        "hindex5y": 1,
        "i10index": 0,
        "i10index5y": 0,
        "interests": [
            "Distributed Systems",
            "Storage"
        ],
        "npubs": 3
    },
    "Arvind Krishnamurthy": {
        "affiliation": "University of Washington",
        "citedby": {
            "2017-10-27": 12088
        },
        "email": "@cs.washington.edu",
        "hindex": 55,
        "hindex5y": 41,
        "i10index": 120,
        "i10index5y": 91,
        "interests": [
            "Distributed Systems",
            "Networking",
            "Security",
            "Systems"
        ],
        "npubs": 216
    },
    "Ashish Vulimiri": {
        "affiliation": "Samsung Research",
        "citedby": {
            "2017-10-27": 309
        },
        "email": "@illinois.edu",
        "hindex": 8,
        "hindex5y": 8,
        "i10index": 7,
        "i10index5y": 7,
        "interests": [],
        "npubs": 14
    },
    "Ashvin Goel": {
        "affiliation": "University of Toronto",
        "citedby": {
            "2017-10-27": 3049
        },
        "email": "@eecg.toronto.edu",
        "hindex": 29,
        "hindex5y": 19,
        "i10index": 51,
        "i10index5y": 39,
        "interests": [
            "Computer Systems",
            "Operating Systems",
            "File Systems",
            "Storage Systems",
            "Dependability"
        ],
        "npubs": 137
    },
    "Atalay Ileri": "",
    "Aurojit Panda": {
        "citedby": {
            "2017-10-27": 1180
        },
        "email": "@cs.nyu.edu",
        "hindex": 16,
        "hindex5y": 16,
        "i10index": 22,
        "i10index5y": 21,
        "interests": [
            "Distributed Systems",
            "Networking",
            "Cluster Computing"
        ],
        "npubs": 41
    },
    "Austin T. Clements": {
        "affiliation": "MIT CSAIL and Google",
        "citedby": {
            "2017-10-27": 1046
        },
        "email": "@csail.mit.edu",
        "hindex": 11,
        "hindex5y": 9,
        "i10index": 11,
        "i10index5y": 9,
        "interests": [],
        "npubs": 28
    },
    "Baris Kasikci": {
        "affiliation": "University of Michigan and Microsoft Research",
        "citedby": {
            "2017-10-27": 228
        },
        "email": "@umich.edu",
        "hindex": 8,
        "hindex5y": 8,
        "i10index": 6,
        "i10index5y": 6,
        "interests": [
            "Computer Systems",
            "Performance",
            "Security"
        ],
        "npubs": 19
    },
    "Ben Niu": {
        "affiliation": "Microsoft Research",
        "citedby": {
            "2017-10-27": 222
        },
        "email": "@microsoft.com",
        "hindex": 6,
        "hindex5y": 6,
        "i10index": 4,
        "i10index5y": 4,
        "interests": [
            "Software Security"
        ],
        "npubs": 11
    },
    "Benjamin Recht": {
        "affiliation": "UC Berkeley",
        "citedby": {
            "2017-10-27": 14623
        },
        "email": "@eecs.berkeley.edu",
        "hindex": 45,
        "hindex5y": 42,
        "i10index": 78,
        "i10index5y": 75,
        "interests": [
            "Optimization",
            "Machine Learning",
            "Statistics",
            "Signal Processing"
        ],
        "npubs": 122
    },
    "Bernhard Seefeld": "",
    "Bill Schaller": "",
    "Bojie Li": {
        "affiliation": "USTC and Microsoft Research",
        "citedby": {
            "2017-10-27": 38
        },
        "email": "@microsoft.com",
        "hindex": 3,
        "hindex5y": 3,
        "i10index": 1,
        "i10index5y": 1,
        "interests": [
            "Networked Systems",
            "Reconfigurable Hardware"
        ],
        "npubs": 5
    },
    "Brad Karp": {
        "affiliation": "University College London",
        "citedby": {
            "2017-10-27": 16546
        },
        "email": "@cs.ucl.ac.uk",
        "hindex": 25,
        "hindex5y": 19,
        "i10index": 33,
        "i10index5y": 24,
        "interests": [
            "Systems security",
            "wireless networks",
            "distributed systems",
            "networking",
            "operating systems"
        ],
        "npubs": 58
    },
    "Bradford Campbell": "",
    "Branden Ghena": {
        "affiliation": "University of California, Berkeley",
        "citedby": {
            "2017-10-27": 80
        },
        "email": "@berkeley.edu",
        "hindex": 3,
        "hindex5y": 3,
        "i10index": 3,
        "i10index5y": 3,
        "interests": [
            "Embedded Systems"
        ],
        "npubs": 14
    },
    "Brendan Viscomi": "",
    "Bryan Ford": {
        "affiliation": "EPFL",
        "citedby": {
            "2017-10-27": 5598
        },
        "email": "@epfl.ch",
        "hindex": 36,
        "hindex5y": 27,
        "i10index": 65,
        "i10index5y": 50,
        "interests": [
            "Security",
            "Privacy",
            "Decentralized Systems",
            "Operating Systems",
            "Networking"
        ],
        "npubs": 166
    },
    "Bryan Parno": {
        "affiliation": "Carnegie Mellon University",
        "citedby": {
            "2017-10-27": 5728
        },
        "email": "@cmu.edu",
        "hindex": 29,
        "hindex5y": 28,
        "i10index": 37,
        "i10index5y": 34,
        "interests": [
            "Computer Security",
            "Privacy",
            "Systems",
            "Cryptography",
            "Verification"
        ],
        "npubs": 117
    },
    "Byung-Gon Chun": {
        "affiliation": "Seoul National University",
        "citedby": {
            "2017-10-27": 9419
        },
        "email": "@snu.ac.kr",
        "hindex": 29,
        "hindex5y": 25,
        "i10index": 39,
        "i10index5y": 38,
        "interests": [],
        "npubs": 67
    },
    "Cesar A. Stuardo": "",
    "Changhoon Kim": {
        "affiliation": "Barefoot Networks",
        "citedby": {
            "2017-10-27": 4440
        },
        "email": "@barefootnetworks.com",
        "hindex": 23,
        "hindex5y": 21,
        "i10index": 35,
        "i10index5y": 31,
        "interests": [
            "Computer Network",
            "Distributed Systems",
            "Cloud Computing"
        ],
        "npubs": 155
    },
    "Cheng Tan": {
        "citedby": {
            "2018-04-17": 33
        },
        "email": "@cs.nyu.edu",
        "hindex": 2,
        "hindex5y": 2,
        "i10index": 2,
        "i10index5y": 2,
        "interests": [
            "computer systems"
        ],
        "npubs": 4
    },
    "Chinmay Kulkarni": {
        "citedby": {
            "2017-10-27": 0
        },
        "email": "@cs.utah.edu",
        "hindex": 0,
        "hindex5y": 0,
        "i10index": 0,
        "i10index5y": 0,
        "interests": [
            "Distributed Systems",
            "Databases",
            "Operating Systems",
            "Compilers"
        ],
        "npubs": 1
    },
    "Chris Hawblitzel": "",
    "Christopher J. Rossbach": {
        "affiliation": "University of Texas at Austin",
        "citedby": {
            "2017-10-27": 1416
        },
        "email": "@cs.utexas.edu",
        "hindex": 15,
        "hindex5y": 13,
        "i10index": 15,
        "i10index5y": 13,
        "interests": [
            "Operating Systems",
            "Virtualization",
            "Concurrency",
            "Heterogeneity",
            "Architecture"
        ],
        "npubs": 49
    },
    "Chrisma Pakha": "",
    "Christoffer Dall": "",
    "Christopher Canel": "",
    "Chuen Liang": "",
    "Costin Lupu": "",
    "Costin Raiciu": {
        "affiliation": "University Politehnica of Bucharest",
        "citedby": {
            "2017-10-27": 4755
        },
        "email": "@cs.pub.ro",
        "hindex": 23,
        "hindex5y": 22,
        "i10index": 38,
        "i10index5y": 36,
        "interests": [
            "Networking",
            "Systems"
        ],
        "npubs": 78
    },
    "Cristiano Giuffrida": {
        "affiliation": "Vrije Universiteit Amsterdam",
        "citedby": {
            "2017-10-27": 912
        },
        "email": "@cs.vu.nl",
        "hindex": 16,
        "hindex5y": 15,
        "i10index": 24,
        "i10index5y": 23,
        "interests": [
            "Computer Security",
            "Software Reliability",
            "Operating Systems"
        ],
        "npubs": 67
    },
    "Dan Ports": {
        "affiliation": "University of Washington",
        "citedby": {
            "2017-10-27": 1240
        },
        "email": "@cs.washington.edu",
        "hindex": 13,
        "hindex5y": 12,
        "i10index": 15,
        "i10index5y": 13,
        "interests": [
            "Distributed systems",
            "operating systems"
        ],
        "npubs": 48
    },
    "Daniel B Giffin": "",
    "David Lie": {
        "affiliation": "Google Brain & University of Toronto",
        "citedby": {
            "2017-10-27": 2818
        },
        "email": "@eecg.toronto.edu",
        "hindex": 20,
        "hindex5y": 18,
        "i10index": 28,
        "i10index5y": 24,
        "interests": [
            "Computer Science",
            "Computer Security",
            "Operating Systems",
            "Virtualization",
            "Computer Architecture"
        ],
        "npubs": 54
    },
    "David Lion": {
        "citedby": {
            "2018-04-17": 59
        },
        "email": "@mail.utoronto.ca",
        "hindex": 2,
        "hindex5y": 2,
        "i10index": 2,
        "i10index5y": 2,
        "interests": [
            "Software Systems"
        ],
        "npubs": 5
    },
    "Derek Leung": {
        "affiliation": "MIT CSAIL",
        "citedby": {
            "2017-10-27": 433
        },
        "email": "@i2r.a-star.edu.sg",
        "hindex": 10,
        "hindex5y": 10,
        "i10index": 11,
        "i10index5y": 10,
        "interests": [
            "Distributed systems",
            "sensor networks",
            "smart cities",
            "Internet of Things"
        ],
        "npubs": 26
    },
    "Ding Yuan": {
        "affiliation": "University of Toronto",
        "citedby": {
            "2017-10-27": 990
        },
        "email": "@eecg.toronto.edu",
        "hindex": 13,
        "hindex5y": 12,
        "i10index": 13,
        "i10index5y": 12,
        "interests": [
            "Failure diagnosis",
            "Debugging",
            "Log analysis",
            "Operating system",
            "software engineering"
        ],
        "npubs": 21
    },
    "Donald E. Porter": {
        "affiliation": "UNC-Chapel Hill",
        "citedby": {
            "2017-10-27": 1130
        },
        "email": "@cs.unc.edu",
        "hindex": 15,
        "hindex5y": 13,
        "i10index": 18,
        "i10index5y": 15,
        "interests": [
            "Operating Systems",
            "Architecture",
            "Security",
            "Programming Languages"
        ],
        "npubs": 68
    },
    "Douglas B. Terry": {
        "affiliation": "Amazon Web Services",
        "citedby": {
            "2017-10-27": 15337
        },
        "email": "@acm.org",
        "hindex": 40,
        "hindex5y": 26,
        "i10index": 70,
        "i10index5y": 46,
        "interests": [
            "distributed systems",
            "operating systems",
            "mobile computing",
            "cloud"
        ],
        "npubs": 128
    },
    "Dylan Johnson": "",
    "Eddie Kohler": {
        "affiliation": "Harvard University",
        "citedby": {
            "2017-10-27": 12830
        },
        "email": "@seas.harvard.edu",
        "hindex": 47,
        "hindex5y": 31,
        "i10index": 78,
        "i10index5y": 59,
        "interests": [
            "Systems",
            "Operating Systems",
            "Networking"
        ],
        "npubs": 146
    },
    "Edison Gao": "",
    "Edouard Bugnion": {
        "affiliation": "EPFL",
        "citedby": {
            "2017-10-27": 5538
        },
        "email": "@epfl.ch",
        "hindex": 23,
        "hindex5y": 21,
        "i10index": 27,
        "i10index5y": 25,
        "interests": [
            "Computer Systems",
            "Operating Systems",
            "Virtualization"
        ],
        "npubs": 51
    },
    "Elad Ben-Yehuda": "",
    "Eli Cortez": {
        "affiliation": "Microsoft",
        "citedby": {
            "2017-10-27": 250
        },
        "email": "@dcc.ufam.edu.br",
        "hindex": 7,
        "hindex5y": 6,
        "i10index": 6,
        "i10index5y": 5,
        "interests": [
            "Databases",
            "World Wide Web"
        ],
        "npubs": 28
    },
    "Ellis Michael": {
        "citedby": {
            "2017-10-27": 8
        },
        "email": "@cs.washington.edu",
        "hindex": 1,
        "hindex5y": 1,
        "i10index": 0,
        "i10index5y": 0,
        "interests": [
            "Computer Science"
        ],
        "npubs": 5
    },
    "Emery Berger": {
        "affiliation": "UMass Amherst",
        "citedby": {
            "2017-10-27": 3813
        },
        "email": "@cs.umass.edu",
        "hindex": 27,
        "hindex5y": 23,
        "i10index": 39,
        "i10index5y": 32,
        "interests": [
            "Programming Languages",
            "Systems",
            "Performance",
            "Security",
            "Reliability"
        ],
        "npubs": 84
    },
    "Emina Torlak": {
        "citedby": {
            "2017-10-27": 1480
        },
        "email": "@alum.mit.edu",
        "hindex": 16,
        "hindex5y": 14,
        "i10index": 22,
        "i10index5y": 19,
        "interests": [
            "programming languages",
            "lightweight formal methods"
        ],
        "npubs": 57
    },
    "Emmett Witchel": {
        "affiliation": "UT Austin",
        "citedby": {
            "2017-10-27": 5422
        },
        "email": "@cs.utexas.edu",
        "hindex": 32,
        "hindex5y": 26,
        "i10index": 51,
        "i10index5y": 42,
        "interests": [
            "Operating systems",
            "Architecture",
            "Security"
        ],
        "npubs": 96
    },
    "Enhong Chen": "",
    "Felipe Huici": {
        "affiliation": "NEC Europe Ltd.",
        "citedby": {
            "2017-10-27": 1328
        },
        "email": "@neclab.eu",
        "hindex": 17,
        "hindex5y": 14,
        "i10index": 23,
        "i10index5y": 20,
        "interests": [
            "Virtualization",
            "operating systems",
            "networks",
            "high performance software systems"
        ],
        "npubs": 65
    },
    "Filipe Manco": {
        "affiliation": "NEC Europe Ltd.",
        "citedby": {
            "2017-10-27": 44
        },
        "email": "@neclab.eu",
        "hindex": 4,
        "hindex5y": 4,
        "i10index": 2,
        "i10index5y": 2,
        "interests": [],
        "npubs": 8
    },
    "Florian Schmidt": {
        "citedby": {
            "2017-10-27": 193
        },
        "email": "@flosch.eu",
        "hindex": 8,
        "hindex5y": 8,
        "i10index": 7,
        "i10index5y": 5,
        "interests": [
            "Computer Networks",
            "Operating Systems"
        ],
        "npubs": 28
    },
    "Frans Kaashoek": {
        "affiliation": "MIT",
        "citedby": {
            "2017-10-27": 50945
        },
        "email": "@mit.edu",
        "hindex": 83,
        "hindex5y": 52,
        "i10index": 167,
        "i10index5y": 106,
        "interests": [
            "Computer Systems",
            "Operating systems",
            "Distributed Systems",
            "Security"
        ],
        "npubs": 309
    },
    "Geoffrey M. Voelker": {
        "affiliation": "UC San Diego",
        "citedby": {
            "2017-10-27": 19619
        },
        "email": "@cs.ucsd.edu",
        "hindex": 68,
        "hindex5y": 52,
        "i10index": 120,
        "i10index5y": 107,
        "interests": [
            "Operating Systems",
            "Distributed Systems",
            "Security",
            "Networking",
            "Wireless"
        ],
        "npubs": 199
    },
    "George Candea": {
        "affiliation": "EPFL",
        "citedby": {
            "2017-10-27": 5359
        },
        "email": "@epfl.ch",
        "hindex": 35,
        "hindex5y": 27,
        "i10index": 57,
        "i10index5y": 51,
        "interests": [
            "Computer Systems",
            "Reliability",
            "Security",
            "High Availability"
        ],
        "npubs": 123
    },
    "George Prekas": {
        "citedby": {
            "2017-10-27": 324
        },
        "email": "@epfl.ch",
        "hindex": 5,
        "hindex5y": 4,
        "i10index": 3,
        "i10index5y": 3,
        "interests": [],
        "npubs": 12
    },
    "Georgios Vlachos": {
        "citedby": {
            "2018-04-17": 35
        },
        "email": "@mit.edu",
        "hindex": 2,
        "hindex5y": 2,
        "i10index": 1,
        "i10index5y": 1,
        "interests": [],
        "npubs": 4
    },
    "Gernot Heiser": {
        "affiliation": "UNSW Australia and Data61",
        "citedby": {
            "2017-10-27": 9143
        },
        "email": "@unsw.edu.au",
        "hindex": 46,
        "hindex5y": 33,
        "i10index": 113,
        "i10index5y": 74,
        "interests": [
            "Operating Systems",
            "Embedded Systems",
            "Security and Trustworthiness",
            "Energy Management",
            "Real-Time Systems"
        ],
        "npubs": 269
    },
    "Guohan Lu": {
        "citedby": {
            "2017-10-27": 2844
        },
        "email": "@microsoft.com",
        "hindex": 17,
        "hindex5y": 15,
        "i10index": 19,
        "i10index5y": 17,
        "interests": [
            "networking",
            "data centers"
        ],
        "npubs": 49
    },
    "Haibo Chen": {
        "affiliation": "Shanghai Jiao Tong University",
        "citedby": {
            "2017-10-27": 2872
        },
        "email": "@sjtu.edu.cn",
        "hindex": 28,
        "hindex5y": 26,
        "i10index": 56,
        "i10index5y": 56,
        "interests": [
            "Operating Systems",
            "Virtualization",
            "System Security"
        ],
        "npubs": 117
    },
    "Haogang Chen": {
        "affiliation": "Databricks",
        "citedby": {
            "2017-10-27": 600
        },
        "email": "@csail.mit.edu",
        "hindex": 10,
        "hindex5y": 10,
        "i10index": 10,
        "i10index5y": 10,
        "interests": [
            "Systems",
            "Security"
        ],
        "npubs": 15
    },
    "Haoyu Zhang": {
        "citedby": {
            "2019-01-04": 201
        },
        "email": "@google.com",
        "hindex": 5,
        "hindex5y": 5,
        "i10index": 5,
        "i10index5y": 5,
        "interests": [
            "Distributed Systems",
            "Machine Learning",
            "Big Data",
            "Cloud Computing"
        ],
        "npubs": 11
    },
    "Haryadi Gunawi": {
        "affiliation": "University of Chicago, USA",
        "citedby": {
            "2017-11-19": 1129
        },
        "email": "@cs.uchicago.edu",
        "hindex": 17,
        "hindex5y": 16,
        "i10index": 19,
        "i10index5y": 18,
        "interests": [
            "Cloud Computing",
            "Operating Systems",
            "File Systems",
            "Storage Systems",
            "Distributed Systems"
        ],
        "npubs": 41
    },
    "Helgi Sigurbjarnarson": "",
    "Henrique Fingler": "",
    "Henry Corrigan-Gibbs": {
        "affiliation": "Stanford",
        "citedby": {
            "2017-10-27": 403
        },
        "email": "@cs.stanford.edu",
        "hindex": 8,
        "hindex5y": 8,
        "i10index": 8,
        "i10index5y": 8,
        "interests": [
            "Computer security",
            "Applied cryptography",
            "Privacy"
        ],
        "npubs": 21
    },
    "Henry Hoffmann": {
        "affiliation": "University of Chicago",
        "citedby": {
            "2017-10-27": 5271
        },
        "email": "@cs.uchicago.edu",
        "hindex": 31,
        "hindex5y": 29,
        "i10index": 48,
        "i10index5y": 44,
        "interests": [
            "Self-aware computing",
            "Autonomic Computing",
            "Computer Architecture",
            "Operating Systems",
            "Control Theory"
        ],
        "npubs": 124
    },
    "Herbert Bos": {
        "citedby": {
            "2017-10-27": 8549
        },
        "email": "@cs.vu.nl",
        "hindex": 35,
        "hindex5y": 31,
        "i10index": 78,
        "i10index5y": 55,
        "interests": [
            "operating systems",
            "Security"
        ],
        "npubs": 251
    },
    "Hongqiang Harry Liu": {
        "citedby": {
            "2017-10-27": 520
        },
        "email": "@microsoft.com",
        "hindex": 8,
        "hindex5y": 8,
        "i10index": 6,
        "i10index5y": 6,
        "interests": [
            "Computer Networks",
            "Cloud Computing",
            "Big Data"
        ],
        "npubs": 25
    },
    "Huaicheng Li": {
        "citedby": {
            "2017-10-27": 5
        },
        "email": "@cs.uchicago.edu",
        "hindex": 1,
        "hindex5y": 1,
        "i10index": 0,
        "i10index5y": 0,
        "interests": [
            "Operating Systems",
            "Storage Systems",
            "Virtualization"
        ],
        "npubs": 1
    },
    "Iaroslav Tverdokhlib": "",
    "Idit Keidar": {
        "affiliation": "Technion",
        "citedby": {
            "2017-10-27": 5198
        },
        "email": "@ee.technion.ac.il",
        "hindex": 39,
        "hindex5y": 23,
        "i10index": 81,
        "i10index5y": 39,
        "interests": [
            "Distributed Computing",
            "Concurrency",
            "Fault Tolerance",
            "Cloud Storage"
        ],
        "npubs": 244
    },
    "Ilya Mironov": {
        "citedby": {
            "2017-10-27": 3714
        },
        "email": "@google.com",
        "hindex": 20,
        "hindex5y": 19,
        "i10index": 29,
        "i10index5y": 26,
        "interests": [
            "cryptography",
            "cryptanalysis",
            "privacy"
        ],
        "npubs": 54
    },
    "Ion Stoica": {
        "affiliation": "UC Berkeley",
        "citedby": {
            "2017-10-27": 83154
        },
        "email": "@cs.berkeley.edu",
        "hindex": 111,
        "hindex5y": 81,
        "i10index": 246,
        "i10index5y": 212,
        "interests": [
            "Cloud Computing",
            "Networking",
            "Distributed Systems",
            "Big Data"
        ],
        "npubs": 482
    },
    "Ittai Abraham": {
        "affiliation": "VMware Research",
        "citedby": {
            "2017-10-27": 3394
        },
        "email": "@cs.huji.ac.il",
        "hindex": 35,
        "hindex5y": 21,
        "i10index": 63,
        "i10index5y": 50,
        "interests": [],
        "npubs": 115
    },
    "Jacob R. Lorch": "",
    "Jakob Eriksson": {
        "citedby": {
            "2017-10-27": 3687
        },
        "email": "@uic.edu",
        "hindex": 19,
        "hindex5y": 16,
        "i10index": 22,
        "i10index5y": 20,
        "interests": [
            "systems",
            "sensors",
            "gps",
            "localization",
            "tracking"
        ],
        "npubs": 50
    },
    "James Bornholt": {
        "citedby": {
            "2017-10-27": 212
        },
        "email": "@cs.washington.edu",
        "hindex": 7,
        "hindex5y": 7,
        "i10index": 6,
        "i10index5y": 6,
        "interests": [
            "Computer Science"
        ],
        "npubs": 22
    },
    "James Mickens": {
        "affiliation": "Harvard University",
        "citedby": {
            "2017-10-27": 1027
        },
        "email": "@g.harvard.edu",
        "hindex": 16,
        "hindex5y": 14,
        "i10index": 24,
        "i10index5y": 20,
        "interests": [
            "Systems",
            "Operating Systems",
            "Distributed Systems",
            "Web Services",
            "Datacenters"
        ],
        "npubs": 61
    },
    "Jason Flinn": {
        "affiliation": "University of Michigan",
        "citedby": {
            "2017-10-27": 6773
        },
        "email": "@umich.edu",
        "hindex": 37,
        "hindex5y": 31,
        "i10index": 52,
        "i10index5y": 45,
        "interests": [
            "Operating Systems",
            "Mobile Computing",
            "Storage"
        ],
        "npubs": 99
    },
    "Jason Nieh": {
        "affiliation": "Columbia University",
        "citedby": {
            "2017-10-27": 6049
        },
        "email": "@cs.columbia.edu",
        "hindex": 41,
        "hindex5y": 28,
        "i10index": 86,
        "i10index5y": 65,
        "interests": [
            "Mobile Computing",
            "Operating Systems",
            "Networking",
            "Security"
        ],
        "npubs": 169
    },
    "Jeongkeun Lee": {
        "affiliation": "Barefoot Networks",
        "citedby": {
            "2017-10-27": 1886
        },
        "email": "@barefootnetworks.com",
        "hindex": 21,
        "hindex5y": 20,
        "i10index": 33,
        "i10index5y": 31,
        "interests": [
            "P4",
            "SDN",
            "policy-driven networking"
        ],
        "npubs": 96
    },
    "Jialin Li": "",
    "Jian Xu": {
        "citedby": {
            "2017-10-27": 198
        },
        "email": "@cs.ucsd.edu",
        "hindex": 4,
        "hindex5y": 4,
        "i10index": 4,
        "i10index5y": 4,
        "interests": [],
        "npubs": 8
    },
    "Jiaxin Cao": {
        "citedby": {
            "2017-10-27": 150
        },
        "email": "@fb.com",
        "hindex": 4,
        "hindex5y": 4,
        "i10index": 4,
        "i10index5y": 4,
        "interests": [
            "Data Center Networking"
        ],
        "npubs": 7
    },
    "Jin Tack Lim": {
        "citedby": {
            "2017-10-27": 1
        },
        "email": "",
        "hindex": 1,
        "hindex5y": 1,
        "i10index": 0,
        "i10index5y": 0,
        "interests": [
            "Operating System",
            "Computer Architecture"
        ],
        "npubs": 2
    },
    "Jitendra Padhye": {
        "citedby": {
            "2018-04-17": 23850
        },
        "email": "@microsoft.com",
        "hindex": 51,
        "hindex5y": 40,
        "i10index": 100,
        "i10index5y": 83,
        "interests": [
            "networking",
            "mobile computing",
            "wireless",
            "data centers"
        ],
        "npubs": 201
    },
    "Joe O'Neill": "",
    "Johannes Gehrke": {
        "affiliation": "Microsoft",
        "citedby": {
            "2017-10-27": 35182
        },
        "email": "@microsoft.com",
        "hindex": 68,
        "hindex5y": 53,
        "i10index": 157,
        "i10index5y": 127,
        "interests": [
            "Database systems",
            "data science",
            "distributed systems",
            "data mining"
        ],
        "npubs": 339
    },
    "John Ousterhout": {
        "affiliation": "Stanford University",
        "citedby": {
            "2017-10-27": 22226
        },
        "email": "@cs.stanford.edu",
        "hindex": 54,
        "hindex5y": 28,
        "i10index": 96,
        "i10index5y": 43,
        "interests": [
            "Operating systems",
            "storage systems",
            "distributed systems",
            "datacenter computing",
            "Web applications"
        ],
        "npubs": 172
    },
    "Jon Howell": "",
    "Jonathan Kaldor": "",
    "Jonathan Mace": {
        "affiliation": "Brown University",
        "citedby": {
            "2017-10-27": 83
        },
        "email": "@cs.brown.edu",
        "hindex": 4,
        "hindex5y": 4,
        "i10index": 2,
        "i10index5y": 2,
        "interests": [
            "Distributed Systems",
            "Operating Systems",
            "Resource Management"
        ],
        "npubs": 17
    },
    "Jose Mendes": {
        "citedby": {
            "2017-10-27": 17
        },
        "email": "",
        "hindex": 2,
        "hindex5y": 2,
        "i10index": 1,
        "i10index5y": 1,
        "interests": [],
        "npubs": 5
    },
    "Joshua B. Leners": "",
    "Julien Tinnes": "",
    "Junfeng Yang": {
        "affiliation": "Columbia University",
        "citedby": {
            "2017-10-27": 2642
        },
        "email": "@cs.columbia.edu",
        "hindex": 22,
        "hindex5y": 22,
        "i10index": 28,
        "i10index5y": 27,
        "interests": [
            "Operating systems",
            "software reliability",
            "concurrency",
            "security"
        ],
        "npubs": 49
    },
    "Kaiyuan Zhang": {
        "citedby": {
            "2017-10-27": 455
        },
        "email": "@stu.xjtu.edu.cn",
        "hindex": 11,
        "hindex5y": 9,
        "i10index": 13,
        "i10index5y": 8,
        "interests": [
            "data mining",
            "Big data",
            "spectral clustering"
        ],
        "npubs": 69
    },
    "Kaushik Rajan": "",
    "Kaushik Veeraraghavan": {
        "citedby": {
            "2017-10-27": 911
        },
        "email": "@umich.edu",
        "hindex": 11,
        "hindex5y": 11,
        "i10index": 11,
        "i10index5y": 11,
        "interests": [
            "Distributed Systems",
            "Operating Systems"
        ],
        "npubs": 24
    },
    "Kaveh Razavi": {
        "citedby": {
            "2017-10-27": 222
        },
        "email": "@cs.vu.nl",
        "hindex": 10,
        "hindex5y": 10,
        "i10index": 10,
        "i10index5y": 10,
        "interests": [
            "Systems Security",
            "Computer Systems"
        ],
        "npubs": 15
    },
    "Kay Ousterhout": {
        "affiliation": "UC Berkeley",
        "citedby": {
            "2017-10-27": 455
        },
        "email": "@eecs.berkeley.edu",
        "hindex": 5,
        "hindex5y": 5,
        "i10index": 5,
        "i10index5y": 5,
        "interests": [],
        "npubs": 10
    },
    "Kenichi Yasukata": {
        "citedby": {
            "2017-11-09": 24
        },
        "email": "@ht.sfc.keio.ac.jp",
        "hindex": 3,
        "hindex5y": 3,
        "i10index": 1,
        "i10index5y": 1,
        "interests": [
            "Networking",
            "Operating Systems",
            "Virtualization"
        ],
        "npubs": 5
    },
    "Kexin Pei": {
        "affiliation": "Columbia University",
        "citedby": {
            "2017-10-27": 38
        },
        "email": "@cs.columbia.edu",
        "hindex": 2,
        "hindex5y": 2,
        "i10index": 2,
        "i10index5y": 2,
        "interests": [
            "Machine Learning",
            "Security",
            "Software Engineering"
        ],
        "npubs": 7
    },
    "Kian Win Ong": {
        "citedby": {
            "2017-10-27": 468
        },
        "email": "@cs.ucsd.edu",
        "hindex": 7,
        "hindex5y": 6,
        "i10index": 5,
        "i10index5y": 3,
        "interests": [
            "Databases",
            "Visualizations",
            "Web Applications"
        ],
        "npubs": 26
    },
    "Kirk Rodrigues": "",
    "Landon Cox": {
        "affiliation": "Duke University",
        "citedby": {
            "2017-10-27": 6163
        },
        "email": "@cs.duke.edu",
        "hindex": 27,
        "hindex5y": 25,
        "i10index": 40,
        "i10index5y": 34,
        "interests": [
            "Computer systems"
        ],
        "npubs": 76
    },
    "Lihua Yuan": {
        "affiliation": "Microsoft",
        "citedby": {
            "2018-04-17": 1705
        },
        "email": "@microsoft.com",
        "hindex": 18,
        "hindex5y": 14,
        "i10index": 22,
        "i10index5y": 18,
        "interests": [
            "Computer Networks",
            "Distributed Systems",
            "Data Center",
            "Software Defined Network"
        ],
        "npubs": 50
    },
    "Lingfan Yu": "",
    "Lintao Zhang": {
        "affiliation": "Microsoft Research",
        "citedby": {
            "2018-04-17": 8655
        },
        "email": "@microsoft.com",
        "hindex": 26,
        "hindex5y": 17,
        "i10index": 34,
        "i10index5y": 27,
        "interests": [
            "Distributed Systems",
            "AI",
            "Deep Learning"
        ],
        "npubs": 49
    },
    "Lorenzo Alvisi": {
        "affiliation": "University of Texas at Austin/Cornell University",
        "citedby": {
            "2017-10-27": 9932
        },
        "email": "@cs.cornell.edu",
        "hindex": 43,
        "hindex5y": 26,
        "i10index": 78,
        "i10index5y": 54,
        "interests": [
            "Distributed Computing"
        ],
        "npubs": 174
    },
    "Lu Zhang": "",
    "Luke Nelson": "",
    "M. Frans Kaashoek": {
        "citedby": {
            "2018-04-17": 51566
        },
        "email": "@mit.edu",
        "hindex": 85,
        "hindex5y": 48,
        "i10index": 168,
        "i10index5y": 104,
        "interests": [
            "Computer Systems",
            "Operating Systems",
            "Distributed Systems",
            "Security"
        ],
        "npubs": 311
    },
    "Madan Musuvathi": {
        "affiliation": "Microsoft",
        "citedby": {
            "2017-10-27": 4353
        },
        "email": "@microsoft.com",
        "hindex": 31,
        "hindex5y": 27,
        "i10index": 53,
        "i10index5y": 44,
        "interests": [
            "Concurrency and Parallelism",
            "Program Verification",
            "Algorithms",
            "Systems",
            "Model Checking"
        ],
        "npubs": 126
    },
    "Malavika Samak": {
        "affiliation": "MIT",
        "citedby": {
            "2017-10-27": 78
        },
        "email": "@csail.mit.edu",
        "hindex": 4,
        "hindex5y": 4,
        "i10index": 4,
        "i10index5y": 4,
        "interests": [
            "Program analysis"
        ],
        "npubs": 7
    },
    "Manos Kapritsos": {
        "affiliation": "University of Michigan",
        "citedby": {
            "2017-10-27": 561
        },
        "email": "@umich.edu",
        "hindex": 9,
        "hindex5y": 9,
        "i10index": 9,
        "i10index5y": 9,
        "interests": [
            "Distributed systems",
            "fault tolerance",
            "formally verified systems",
            "transaction processing"
        ],
        "npubs": 22
    },
    "Marc Zyngier": "",
    "Marco Oliverio": "",
    "Marco Serafini": {
        "affiliation": "Qatar Computing Research Institute",
        "citedby": {
            "2017-10-27": 674
        },
        "email": "@qf.org.qa",
        "hindex": 16,
        "hindex5y": 13,
        "i10index": 19,
        "i10index5y": 16,
        "interests": [
            "Data science systems",
            "distributed systems",
            "dependability"
        ],
        "npubs": 53
    },
    "Marcos K. Aguilera": {
        "affiliation": "VMware Research Group",
        "citedby": {
            "2017-10-27": 6257
        },
        "email": "@vmware.com",
        "hindex": 37,
        "hindex5y": 26,
        "i10index": 59,
        "i10index5y": 47,
        "interests": [
            "distributed systems",
            "distributed computing"
        ],
        "npubs": 128
    },
    "Marcus Fontoura": {
        "affiliation": "Microsoft",
        "citedby": {
            "2017-10-27": 2820
        },
        "email": "@microsoft.com",
        "hindex": 25,
        "hindex5y": 16,
        "i10index": 52,
        "i10index5y": 25,
        "interests": [
            "Web"
        ],
        "npubs": 124
    },
    "Marios Kogias": "",
    "Mark Russinovich": "",
    "Mark Silberstein": {
        "affiliation": "Technion-Israel Institute of Technology",
        "citedby": {
            "2017-10-27": 943
        },
        "email": "@ee.technion.ac.il",
        "hindex": 14,
        "hindex5y": 14,
        "i10index": 16,
        "i10index5y": 15,
        "interests": [
            "GPU computing",
            "Architectures",
            "Operating Systems",
            "Grid and High Performance Computing"
        ],
        "npubs": 50
    },
    "Matei Zaharia": {
        "affiliation": "Stanford",
        "citedby": {
            "2017-10-27": 29528
        },
        "email": "@cs.stanford.edu",
        "hindex": 35,
        "hindex5y": 33,
        "i10index": 61,
        "i10index5y": 58,
        "interests": [
            "Computer Systems",
            "Big Data",
            "Distributed Systems",
            "Security"
        ],
        "npubs": 104
    },
    "Matthew Burke": {
        "affiliation": "University of Southern California, Facebook, Cornell",
        "citedby": {
            "2018-04-17": 1
        },
        "email": "@cornell.edu",
        "hindex": 1,
        "hindex5y": 1,
        "i10index": 0,
        "i10index5y": 0,
        "interests": [
            "distributed systems",
            "distributed computing"
        ],
        "npubs": 1
    },
    "Matthias Schlaipfer": {
        "affiliation": "TU Wien",
        "citedby": {
            "2018-04-17": 15
        },
        "email": "@forsyte.at",
        "hindex": 2,
        "hindex5y": 2,
        "i10index": 0,
        "i10index5y": 0,
        "interests": [
            "Program Synthesis",
            "Programming Languages"
        ],
        "npubs": 4
    },
    "Maxim Bykov": "",
    "Michael Armbrust": {
        "affiliation": "Databricks",
        "citedby": {
            "2017-10-27": 15474
        },
        "email": "@cs.berkeley.edu",
        "hindex": 14,
        "hindex5y": 12,
        "i10index": 14,
        "i10index5y": 13,
        "interests": [
            "Databases",
            "Distributed Systems"
        ],
        "npubs": 33
    },
    "Michael Hao Tong": "",
    "Michael J. Franklin": {
        "affiliation": "UC Berkeley / University of Chicago",
        "citedby": {
            "2017-10-30": 41206
        },
        "email": "@uchicago.edu",
        "hindex": 88,
        "hindex5y": 56,
        "i10index": 179,
        "i10index5y": 137,
        "interests": [
            "Data Management",
            "Database Systems",
            "Computer Systems",
            "Distributed Systems"
        ],
        "npubs": 326
    },
    "Michael M. Swift": {
        "affiliation": "University of Wisconsin–Madison",
        "citedby": {
            "2017-10-27": 7297
        },
        "email": "@cs.wisc.edu",
        "hindex": 41,
        "hindex5y": 36,
        "i10index": 74,
        "i10index5y": 64,
        "interests": [
            "Operating Systems",
            "Computer Architecture",
            "Reliability",
            "Security"
        ],
        "npubs": 148
    },
    "Michael Reiter": {
        "affiliation": "UNC-Chapel Hill",
        "citedby": {
            "2017-10-27": 22328
        },
        "email": "@cs.unc.edu",
        "hindex": 76,
        "hindex5y": 46,
        "i10index": 187,
        "i10index5y": 143,
        "interests": [
            "Computer Security",
            "Distributed Computing",
            "Networking"
        ],
        "npubs": 260
    },
    "Michael Stumm": {
        "citedby": {
            "2017-10-27": 4864
        },
        "email": "@eecg.toronto.edu",
        "hindex": 36,
        "hindex5y": 22,
        "i10index": 71,
        "i10index5y": 40,
        "interests": [
            "computer systems",
            "systems software",
            "operating systems"
        ],
        "npubs": 142
    },
    "Michael Walfish": {
        "affiliation": "New York University",
        "citedby": {
            "2017-10-27": 2541
        },
        "email": "@cs.nyu.edu",
        "hindex": 23,
        "hindex5y": 19,
        "i10index": 28,
        "i10index5y": 24,
        "interests": [
            "systems",
            "security",
            "networking"
        ],
        "npubs": 63
    },
    "Michał Bejda": "",
    "Miguel Castro": {
        "affiliation": "Microsoft",
        "citedby": {
            "2017-10-27": 17276
        },
        "email": "@microsoft.com",
        "hindex": 46,
        "hindex5y": 33,
        "i10index": 66,
        "i10index5y": 49,
        "interests": [
            "Distributed Systems",
            "Operating Systems",
            "Security",
            "Networking",
            "Programming Languages"
        ],
        "npubs": 208
    },
    "Mike Dahlin": {
        "citedby": {
            "2017-10-30": 11779
        },
        "email": "@cs.utexas.edu",
        "hindex": 49,
        "hindex5y": 32,
        "i10index": 94,
        "i10index5y": 61,
        "interests": [
            "operating systems",
            "distributed systems"
        ],
        "npubs": 197
    },
    "Mingzhe Hao": {
        "citedby": {
            "2018-01-09": 214
        },
        "email": "@uchicago.edu",
        "hindex": 6,
        "hindex5y": 6,
        "i10index": 6,
        "i10index5y": 6,
        "interests": [
            "Storage Systems",
            "Distributed Systems",
            "Operating Systems"
        ],
        "npubs": 11
    },
    "Mitch Rudominer": "",
    "Mohit Talwar": "",
    "Mona Attariyan": "",
    "Nate Foster": {
        "affiliation": "Barefoot Networks and Cornell University",
        "citedby": {
            "2017-10-27": 4751
        },
        "email": "@cs.cornell.edu",
        "hindex": 30,
        "hindex5y": 27,
        "i10index": 44,
        "i10index5y": 37,
        "interests": [
            "Programming Languages",
            "Systems"
        ],
        "npubs": 98
    },
    "Nickolai Zeldovich": {
        "affiliation": "MIT",
        "citedby": {
            "2017-10-27": 6505
        },
        "email": "@csail.mit.edu",
        "hindex": 40,
        "hindex5y": 39,
        "i10index": 64,
        "i10index5y": 64,
        "interests": [],
        "npubs": 116
    },
    "Nilanjana Basu": "",
    "Nirvan Tyagi": "",
    "Nitin Agrawal": {
        "citedby": {
            "2017-10-27": 2162
        },
        "email": "@cs.wisc.edu",
        "hindex": 12,
        "hindex5y": 11,
        "i10index": 12,
        "i10index5y": 11,
        "interests": [
            "Storage",
            "Systems",
            "Mobile",
            "Data analytics"
        ],
        "npubs": 22
    },
    "Noam Shalev": "",
    "Nuno P. Lopes": {
        "citedby": {
            "2017-10-27": 425
        },
        "email": "@ist.utl.pt",
        "hindex": 10,
        "hindex5y": 9,
        "i10index": 10,
        "i10index5y": 8,
        "interests": [
            "Compilers",
            "Software Verification"
        ],
        "npubs": 21
    },
    "Pandian Raju": {
        "citedby": {
            "2018-04-17": 0
        },
        "email": "@cs.utexas.edu",
        "hindex": 0,
        "hindex5y": 0,
        "i10index": 0,
        "i10index5y": 0,
        "interests": [
            "Storage Systems",
            "Distributed Systems",
            "Data Infra",
            "Deep learning"
        ],
        "npubs": 1
    },
    "Pat Pannuto": {
        "citedby": {
            "2017-10-27": 517
        },
        "email": "@umich.edu",
        "hindex": 10,
        "hindex5y": 10,
        "i10index": 11,
        "i10index5y": 10,
        "interests": [
            "Embedded Systems",
            "Wireless Communication",
            "Low Power"
        ],
        "npubs": 42
    },
    "Paul Dapolito IV": "",
    "Petchean Ang": "",
    "Peter Druschel": {
        "affiliation": "MPI-SWS",
        "citedby": {
            "2017-10-27": 37455
        },
        "email": "@mpi-sws.org",
        "hindex": 63,
        "hindex5y": 40,
        "i10index": 116,
        "i10index5y": 78,
        "interests": [
            "Distributed systems"
        ],
        "npubs": 359
    },
    "Peter Knowles": {
        "citedby": {
            "2017-10-27": 23377
        },
        "email": "@Cardiff.ac.uk",
        "hindex": 57,
        "hindex5y": 29,
        "i10index": 108,
        "i10index5y": 64,
        "interests": [
            "Theoretical Chemistry"
        ],
        "npubs": 166
    },
    "Peter M. Chen": {
        "affiliation": "University of Michigan",
        "citedby": {
            "2017-10-27": 10551
        },
        "email": "@umich.edu",
        "hindex": 43,
        "hindex5y": 31,
        "i10index": 64,
        "i10index5y": 49,
        "interests": [
            "operating systems",
            "virtual machines",
            "file systems",
            "fault tolerance",
            "security"
        ],
        "npubs": 121
    },
    "Petros Maniatis": {
        "citedby": {
            "2017-10-27": 6392
        },
        "email": "@cs.stanford.edu",
        "hindex": 36,
        "hindex5y": 28,
        "i10index": 52,
        "i10index5y": 40,
        "interests": [
            "Distributed Systems",
            "Security",
            "Fault Tolerance"
        ],
        "npubs": 93
    },
    "Philip Levis": {
        "affiliation": "Stanford University",
        "citedby": {
            "2017-10-27": 21748
        },
        "email": "@cs.stanford.edu",
        "hindex": 54,
        "hindex5y": 40,
        "i10index": 99,
        "i10index5y": 79,
        "interests": [
            "Operating Systems",
            "Network Systems",
            "Sensor Networks",
            "Embedded Systems"
        ],
        "npubs": 199
    },
    "Pingjia Shan": "",
    "Prabal Dutta": {
        "affiliation": "University of California, Berkeley",
        "citedby": {
            "2017-10-27": 8452
        },
        "email": "@eecs.umich.edu",
        "hindex": 41,
        "hindex5y": 37,
        "i10index": 73,
        "i10index5y": 65,
        "interests": [
            "Wireless Networking",
            "Embedded Systems",
            "Sensor Networks",
            "Energy Management"
        ],
        "npubs": 166
    },
    "Qi Huang": {
        "citedby": {
            "2017-10-27": 326
        },
        "email": "@fb.com",
        "hindex": 9,
        "hindex5y": 7,
        "i10index": 8,
        "i10index5y": 7,
        "interests": [
            "Distributed Systems",
            "Networking Systems"
        ],
        "npubs": 29
    },
    "Ramakrishna Kotla": {
        "affiliation": "Amazon",
        "citedby": {
            "2017-10-27": 1216
        },
        "email": "",
        "hindex": 15,
        "hindex5y": 13,
        "i10index": 16,
        "i10index5y": 14,
        "interests": [
            "Distributed systems",
            "storage systems",
            "operating systems",
            "security"
        ],
        "npubs": 31
    },
    "Rasha Eqbal": "",
    "Ratul Mahajan": {
        "affiliation": "IntentionNet",
        "citedby": {
            "2017-10-27": 12747
        },
        "email": "@ratul.org",
        "hindex": 46,
        "hindex5y": 40,
        "i10index": 75,
        "i10index5y": 69,
        "interests": [
            "Computer systems and networks"
        ],
        "npubs": 152
    },
    "Rebecca Isaacs": {
        "affiliation": "Google",
        "citedby": {
            "2017-10-27": 2967
        },
        "email": "@acm.org",
        "hindex": 21,
        "hindex5y": 16,
        "i10index": 28,
        "i10index5y": 21,
        "interests": [
            "Distributed systems",
            "Operating systems",
            "Networking"
        ],
        "npubs": 62
    },
    "Remzi Arpaci-Dusseau": {
        "affiliation": "cs.wisc.edu",
        "citedby": {
            "2017-03-30": 8842,
            "2017-04-23": 8984,
            "2017-06-26": 9195
        },
        "email": "@cs.wisc.edu",
        "hindex": 50,
        "hindex5y": 30,
        "i10index": 95,
        "i10index5y": 73,
        "interests": [
            "Operating Systems",
            "File Systems",
            "Storage Systems"
        ],
        "npubs": 198
    },
    "Ricardo Bianchini": "",
    "Riza O. Suminto": {
        "citedby": {
            "2018-04-03": 38
        },
        "email": "@cs.uchicago.edu",
        "hindex": 2,
        "hindex5y": 2,
        "i10index": 1,
        "i10index5y": 1,
        "interests": [
            "Distributed System",
            "Cloud Computing"
        ],
        "npubs": 8
    },
    "Robbert van Renesse": {
        "affiliation": "Cornell University",
        "citedby": {
            "2017-10-27": 15595
        },
        "email": "@cs.cornell.edu",
        "hindex": 60,
        "hindex5y": 31,
        "i10index": 147,
        "i10index5y": 76,
        "interests": [
            "distributed systems",
            "fault tolerance"
        ],
        "npubs": 322
    },
    "Robert Ricci": {
        "citedby": {
            "2017-10-27": 3532
        },
        "email": "@cs.utah.edu",
        "hindex": 21,
        "hindex5y": 18,
        "i10index": 32,
        "i10index5y": 25,
        "interests": [
            "Networking",
            "Operating Systems",
            "Distributed Systems"
        ],
        "npubs": 79
    },
    "Robert Soulé": {
        "affiliation": "Barefoot Networks and Università della Svizzera italiana",
        "citedby": {
            "2017-10-27": 615
        },
        "email": "@usi.ch",
        "hindex": 12,
        "hindex5y": 11,
        "i10index": 13,
        "i10index5y": 11,
        "interests": [
            "systems",
            "programming languages"
        ],
        "npubs": 50
    },
    "Rodrigo Rodrigues": {
        "affiliation": "IST U. Lisboa and INESC-ID",
        "citedby": {
            "2017-10-27": 4677
        },
        "email": "@tecnico.ulisboa.pt",
        "hindex": 30,
        "hindex5y": 25,
        "i10index": 52,
        "i10index5y": 41,
        "interests": [
            "Distributed systems",
            "Systems"
        ],
        "npubs": 123
    },
    "Rohan Kadekodi": "",
    "Rong Chen": {
        "citedby": {
            "2017-10-27": 1309
        },
        "email": "@sjtu.edu.cn",
        "hindex": 15,
        "hindex5y": 15,
        "i10index": 18,
        "i10index5y": 17,
        "interests": [
            "Large-scale Graph Processing",
            "Distributed Systems",
            "Virtualization"
        ],
        "npubs": 35
    },
    "Rotem Hemo": "",
    "Roxana Geambasu": "",
    "Ryan Stutsman": {
        "affiliation": "University of Utah",
        "citedby": {
            "2017-10-27": 1506
        },
        "email": "@cs.utah.edu",
        "hindex": 13,
        "hindex5y": 13,
        "i10index": 15,
        "i10index5y": 14,
        "interests": [
            "Datacenter computing",
            "distributed systems",
            "operating systems"
        ],
        "npubs": 36
    },
    "Sachin Kulkarni": "",
    "Scott Shenker": {
        "affiliation": "UC Berkeley, ICSI",
        "citedby": {
            "2017-10-27": 120640
        },
        "email": "@icsi.berkeley.edu",
        "hindex": 144,
        "hindex5y": 93,
        "i10index": 351,
        "i10index5y": 240,
        "interests": [],
        "npubs": 576
    },
    "Sepideh Roghanchi": "",
    "Serguei Makarov": "",
    "Shan Lu": {
        "affiliation": "University of Chicago",
        "citedby": {
            "2017-10-27": 5147
        },
        "email": "@uchicago.edu",
        "hindex": 29,
        "hindex5y": 26,
        "i10index": 44,
        "i10index5y": 41,
        "interests": [
            "Computer Systems",
            "Software Reliability",
            "Program Analysis",
            "Concurrency"
        ],
        "npubs": 80
    },
    "Shih-Wei Li": "",
    "Shin-Yeh Tsai": "",
    "Shivaram Venkataraman": {
        "citedby": {
            "2017-10-27": 1328
        },
        "email": "@eecs.berkeley.edu",
        "hindex": 14,
        "hindex5y": 14,
        "i10index": 20,
        "i10index5y": 20,
        "interests": [
            "Systems",
            "Databases"
        ],
        "npubs": 45
    },
    "Silvio Micali": "",
    "Simon Kuenzer": "",
    "Simon Peter": {
        "affiliation": "University of Texas at Austin",
        "citedby": {
            "2017-10-27": 1576
        },
        "email": "@cs.washington.edu",
        "hindex": 13,
        "hindex5y": 13,
        "i10index": 16,
        "i10index5y": 16,
        "interests": [
            "Operating Systems",
            "Networks"
        ],
        "npubs": 71
    },
    "Sri Tallapragada": "",
    "Srinivas Devadas": {
        "affiliation": "MIT",
        "citedby": {
            "2017-10-27": 23605
        },
        "email": "@mit.edu",
        "hindex": 78,
        "hindex5y": 46,
        "i10index": 254,
        "i10index5y": 144,
        "interests": [
            "Computer security",
            "Computer architecture",
            "Computer-Aided Design"
        ],
        "npubs": 579
    },
    "Srivatsa S. Bhat": {
        "affiliation": "MIT CSAIL and VMware",
        "citedby": {
            "2017-10-27": 18
        },
        "email": "@csail.mit.edu",
        "hindex": 2,
        "hindex5y": 2,
        "i10index": 0,
        "i10index5y": 0,
        "interests": [
            "Computer Systems",
            "Operating Systems",
            "Distributed Systems"
        ],
        "npubs": 9
    },
    "Stephanie Wang": "",
    "Steven Swanson": {
        "affiliation": "UC San Diego",
        "citedby": {
            "2017-10-27": 5405
        },
        "email": "@eng.ucsd.edu",
        "hindex": 36,
        "hindex5y": 32,
        "i10index": 63,
        "i10index5y": 59,
        "interests": [
            "Computer Architecture",
            "Computer Systems",
            "Storage Systems"
        ],
        "npubs": 147
    },
    "Suman Jana": {
        "affiliation": "Columbia University",
        "citedby": {
            "2017-10-27": 1765
        },
        "email": "@cs.columbia.edu",
        "hindex": 15,
        "hindex5y": 15,
        "i10index": 17,
        "i10index5y": 17,
        "interests": [
            "Computer Security",
            "Privacy",
            "Software engineering",
            "Security of Machine Learning"
        ],
        "npubs": 36
    },
    "Sumit Sati": "",
    "Sylvia Ratnasamy": {
        "affiliation": "UC Berkeley",
        "citedby": {
            "2017-10-27": 26147
        },
        "email": "@berkeley.edu",
        "hindex": 51,
        "hindex5y": 41,
        "i10index": 74,
        "i10index5y": 69,
        "interests": [
            "Computer Networking"
        ],
        "npubs": 111
    },
    "Tamires Brito Da Silva": "",
    "Tej Chajed": "",
    "Thomas Anderson": {
        "affiliation": "University of Washington",
        "citedby": {
            "2017-10-27": 43655
        },
        "email": "@cs.washington.edu",
        "hindex": 89,
        "hindex5y": 53,
        "i10index": 156,
        "i10index5y": 118,
        "interests": [
            "Distributed Systems",
            "Networking",
            "Operating Systems"
        ],
        "npubs": 353
    },
    "Thomas Moscibroda": "",
    "Tian Zhang": "",
    "Tim Harris": {
        "affiliation": "Oracle",
        "citedby": {
            "2017-10-27": 19714
        },
        "email": "@oracle.com",
        "hindex": 40,
        "hindex5y": 30,
        "i10index": 95,
        "i10index5y": 67,
        "interests": [
            "Parallel programming",
            "operating systems",
            "computer architecture",
            "runtime systems",
            "transactional memory"
        ],
        "npubs": 226
    },
    "Tomasz Nykiel": "",
    "Tyler Hunt": {
        "citedby": {
            "2017-10-27": 53
        },
        "email": "@cs.utexas.edu",
        "hindex": 3,
        "hindex5y": 3,
        "i10index": 2,
        "i10index5y": 2,
        "interests": [
            "Systems",
            "Security"
        ],
        "npubs": 5
    },
    "Ushasree Kode": "",
    "Vijay Chidambaram": {
        "affiliation": "University of Texas at Austin and VMware Research",
        "citedby": {
            "2017-10-27": 364
        },
        "email": "@cs.wisc.edu",
        "hindex": 8,
        "hindex5y": 8,
        "i10index": 8,
        "i10index5y": 8,
        "interests": [
            "Operating Systems",
            "File Systems",
            "Storage"
        ],
        "npubs": 24
    },
    "Vinod Venkataraman": "",
    "Weidong Cui": "",
    "Wencong Xiao": {
        "affiliation": "Beihang University and Microsoft Research",
        "citedby": {
            "2017-10-27": 28
        },
        "email": "@nlsde.buaa.edu.cn",
        "hindex": 2,
        "hindex5y": 2,
        "i10index": 1,
        "i10index5y": 1,
        "interests": [],
        "npubs": 5
    },
    "Wenguang Chen": "",
    "Wyatt Lloyd": {
        "affiliation": "University of Southern California, Facebook, Princeton",
        "citedby": {
            "2017-10-27": 1068
        },
        "email": "@cs.princeton.edu",
        "hindex": 11,
        "hindex5y": 11,
        "i10index": 12,
        "i10index5y": 11,
        "interests": [
            "Distributed Systems",
            "Operating Systems",
            "Networking"
        ],
        "npubs": 27
    },
    "Xi1 Wang": {
        "affiliation": "University of Washington",
        "citedby": {
            "2017-10-27": 1175
        },
        "email": "@cs.washington.edu",
        "hindex": 16,
        "hindex5y": 14,
        "i10index": 17,
        "i10index5y": 17,
        "interests": [
            "Computer Systems"
        ],
        "npubs": 30
    },
    "Xiang2 Ren": "",
    "Xiaozhou Li": {
        "affiliation": "Barefoot Networks",
        "citedby": {
            "2017-10-27": 294
        },
        "email": "@barefootnetworks.com",
        "hindex": 9,
        "hindex5y": 8,
        "i10index": 8,
        "i10index5y": 8,
        "interests": [
            "Computer Networks",
            "Distributed Systems"
        ],
        "npubs": 12
    },
    "Xifan Yan": "",
    "Xin Jin": {
        "affiliation": "Johns Hopkins University",
        "citedby": {
            "2017-10-27": 650
        },
        "email": "@cs.jhu.edu",
        "hindex": 11,
        "hindex5y": 11,
        "i10index": 11,
        "i10index5y": 11,
        "interests": [
            "Software-Defined Networking",
            "Cloud Computing",
            "Big Data"
        ],
        "npubs": 23
    },
    "Xinyang Ge": {
        "citedby": {
            "2017-10-27": 93
        },
        "email": "@microsoft.com",
        "hindex": 4,
        "hindex5y": 4,
        "i10index": 2,
        "i10index5y": 2,
        "interests": [
            "System",
            "Security"
        ],
        "npubs": 12
    },
    "Xu Zhao": {
        "citedby": {
            "2017-04-27": 79,
            "2017-05-07": 80,
            "2017-10-30": 113
        },
        "email": "@mail.utoronto.ca",
        "hindex": 3,
        "hindex5y": 3,
        "i10index": 2,
        "i10index5y": 2,
        "interests": [
            "Operating System",
            "Software Engineering",
            "Programming Language"
        ],
        "npubs": 8
    },
    "Yaron Weinsberg": "",
    "Yee Jiun Song": "",
    "Yibo Zhu": {
        "affiliation": "Microsoft Research",
        "citedby": {
            "2017-10-27": 645
        },
        "email": "@microsoft.com",
        "hindex": 10,
        "hindex5y": 10,
        "i10index": 10,
        "i10index5y": 10,
        "interests": [
            "Computer Networks",
            "Systems"
        ],
        "npubs": 25
    },
    "Yinzhi Cao": {
        "affiliation": "Lehigh University",
        "citedby": {
            "2017-10-27": 312
        },
        "email": "@u.northwestern.edu",
        "hindex": 12,
        "hindex5y": 12,
        "i10index": 12,
        "i10index5y": 12,
        "interests": [
            "Computer Security"
        ],
        "npubs": 23
    },
    "Yiying Zhang": {
        "affiliation": "Purdue University",
        "citedby": {
            "2017-10-27": 436
        },
        "email": "@purdue.edu",
        "hindex": 7,
        "hindex5y": 7,
        "i10index": 7,
        "i10index5y": 6,
        "interests": [
            "operating systems",
            "distributed systems"
        ],
        "npubs": 15
    },
    "Yongle Zhang": {
        "citedby": {
            "2017-10-27": 110
        },
        "email": "@mail.utoronto.ca",
        "hindex": 3,
        "hindex5y": 3,
        "i10index": 2,
        "i10index5y": 2,
        "interests": [
            "Software systems",
            "reliability",
            "debugging"
        ],
        "npubs": 4
    },
    "Yongqiang Xiong": {
        "affiliation": "Microsoft Research",
        "citedby": {
            "2017-10-27": 1944
        },
        "email": "@microsoft.com",
        "hindex": 21,
        "hindex5y": 18,
        "i10index": 32,
        "i10index5y": 23,
        "interests": [
            "Computer networking",
            "Operating Systems"
        ],
        "npubs": 62
    },
    "Yosef Moatti": "",
    "Yossi Gilad": {
        "affiliation": "MIT CSAIL / Boston University",
        "citedby": {
            "2017-10-27": 193
        },
        "email": "@csail.mit.edu",
        "hindex": 9,
        "hindex5y": 8,
        "i10index": 8,
        "i10index5y": 7,
        "interests": [
            "Computer Networks",
            "Security"
        ],
        "npubs": 31
    },
    "Youngjin Kwon": {
        "citedby": {
            "2017-10-27": 127
        },
        "email": "@cs.utexas.edu",
        "hindex": 5,
        "hindex5y": 5,
        "i10index": 4,
        "i10index5y": 4,
        "interests": [
            "Operating system",
            "Security",
            "Virtualization"
        ],
        "npubs": 15
    },
    "Yu Luo": {
        "citedby": {
            "2017-04-27": 189,
            "2017-05-07": 192,
            "2017-10-30": 117
        },
        "email": "@mail.utoronto.ca",
        "hindex": 3,
        "hindex5y": 3,
        "i10index": 2,
        "i10index5y": 2,
        "interests": [
            "Distributed Systems",
            "Operating Systems"
        ],
        "npubs": 8
    },
    "Yuanwei Lu": {
        "affiliation": "USTC and Microsoft Research",
        "citedby": {
            "2018-04-17": 14
        },
        "email": "@mail.ustc.edu.cn",
        "hindex": 2,
        "hindex5y": 2,
        "i10index": 0,
        "i10index5y": 0,
        "interests": [
            "Data Center Networking",
            "Networked Systems"
        ],
        "npubs": 5
    },
    "Yuanyuan Zhou": {
        "affiliation": "UC San Diego",
        "citedby": {
            "2017-10-27": 11861
        },
        "email": "@eng.ucsd.edu",
        "hindex": 55,
        "hindex5y": 44,
        "i10index": 97,
        "i10index5y": 80,
        "interests": [
            "Computer Systems",
            "Software Reliability",
            "Software Engineering"
        ],
        "npubs": 175
    },
    "Yunhao Zhang": "",
    "Zhenyuan Ruan": "",
    "Úlfar Erlingsson": {
        "citedby": {
            "2017-10-27": 5043
        },
        "email": "@google.com",
        "hindex": 27,
        "hindex5y": 24,
        "i10index": 39,
        "i10index5y": 33,
        "interests": [
            "Computer Systems",
            "Programming Languages",
            "Computer Security"
        ],
        "npubs": 89
    }
}
