# Supplementary material for: A survey of accepted authors in computer systems conferences
Source: PeerJ Comput Sci. 2020 Sep 28;6:e299. doi: 10.7717/peerj-cs.299 (PMC7924675; doi:10.7717/peerj-cs.299)
Supplement: Supplemental Information 2 — This is a snapshot of the github repository that includes the data and source code required to reproduce this paper (except for confidential survey data). The snapshot represents commit 6663a253f1ac4dc351a78ccc74c0de80c7cc06ad of http://github.com/eitanf/sysconf. The most pertinent article files are under pubs/diversity-survey/. [file peerj-cs-06-299-s002.bz2 › sysconf/data/authors/MobiCom.json]

{
    "Aditya Prakash": "",
    "Ahmed Elmokashfi": {
        "affiliation": "Simula Research Laboratory",
        "citedby": {
            "2017-10-19": 366
        },
        "email": "@simula.no",
        "hindex": 11,
        "hindex5y": 10,
        "i10index": 11,
        "i10index5y": 10,
        "interests": [
            "Internet routing evolution and scalability",
            "Mobile broadband performance",
            "Dynamics of complex systems"
        ],
        "npubs": 36
    },
    "Ali Safari Khatouni": {
        "affiliation": "Politecnico di Torino",
        "citedby": {
            "2017-10-19": 19
        },
        "email": "@polito.it",
        "hindex": 2,
        "hindex5y": 2,
        "i10index": 0,
        "i10index5y": 0,
        "interests": [
            "Internet traffic measurement and analysis"
        ],
        "npubs": 10
    },
    "Anand Padmanabha Iyer": {
        "citedby": {
            "2018-04-03": 1308
        },
        "email": "@cs.berkeley.edu",
        "hindex": 12,
        "hindex5y": 11,
        "i10index": 14,
        "i10index5y": 12,
        "interests": [
            "Networking",
            "Cloud",
            "Mobile",
            "Wireless"
        ],
        "npubs": 22
    },
    "Andra Lutu": {
        "affiliation": "Simula Research Laboratory",
        "citedby": {
            "2017-10-19": 84
        },
        "email": "@simula.no",
        "hindex": 6,
        "hindex5y": 6,
        "i10index": 2,
        "i10index5y": 2,
        "interests": [
            "Computer Networks"
        ],
        "npubs": 29
    },
    "Andreas Terzis": {
        "affiliation": "Google",
        "citedby": {
            "2017-10-19": 7450
        },
        "email": "@google.com",
        "hindex": 42,
        "hindex5y": 32,
        "i10index": 95,
        "i10index5y": 69,
        "interests": [
            "Computer Networks",
            "Sensor Networks",
            "Wireless"
        ],
        "npubs": 209
    },
    "Angela Upreti": "",
    "Anna Brunstrom": "",
    "Aruna Balasubramanian": {
        "affiliation": "Stony Brook University",
        "citedby": {
            "2017-10-19": 5929
        },
        "email": "@cs.stonybrook.edu",
        "hindex": 16,
        "hindex5y": 16,
        "i10index": 21,
        "i10index5y": 19,
        "interests": [
            "Mobile Systems",
            "Networks",
            "Developing Regions",
            "Wearables"
        ],
        "npubs": 37
    },
    "Ashiwan Sivakumar": {
        "affiliation": "Purdue University",
        "citedby": {
            "2017-12-12": 85
        },
        "email": "@andrew.cmu.edu",
        "hindex": 4,
        "hindex5y": 4,
        "i10index": 3,
        "i10index5y": 3,
        "interests": [
            "Computer Networks",
            "Distributed systems",
            "Mobile Web",
            "Cloud Computing"
        ],
        "npubs": 14
    },
    "Ashkan Nikravesh": {
        "affiliation": "University of Michigan",
        "citedby": {
            "2017-10-19": 242
        },
        "email": "@umich.edu",
        "hindex": 5,
        "hindex5y": 5,
        "i10index": 5,
        "i10index5y": 5,
        "interests": [
            "Networking",
            "Systems",
            "Mobile Computing"
        ],
        "npubs": 11
    },
    "Ashutosh Sabarwal": {
        "affiliation": "Rice University",
        "citedby": {
            "2017-10-19": 12167
        },
        "email": "@rice.edu",
        "hindex": 50,
        "hindex5y": 39,
        "i10index": 121,
        "i10index5y": 80,
        "interests": [
            "Wireless Communications",
            "Wireless Platforms",
            "Bio-behavioral Sensing",
            "Medical Devices",
            "Quantitative Behavioral Sciences"
        ],
        "npubs": 332
    },
    "Audun Hansen": {
        "affiliation": "Celerway Communications",
        "citedby": {
            "2017-10-19": 1339
        },
        "email": "@simula.no",
        "hindex": 21,
        "hindex5y": 16,
        "i10index": 27,
        "i10index5y": 21,
        "interests": [],
        "npubs": 76
    },
    "Ben Greenstein": "",
    "Bo Chen": {
        "citedby": {
            "2018-04-10": 155
        },
        "email": "@merkai.com",
        "hindex": 7,
        "hindex5y": 7,
        "i10index": 7,
        "i10index5y": 7,
        "interests": [
            "Wireless Communication"
        ],
        "npubs": 13
    },
    "Boyan Ding": "",
    "Bozidar Radunovic": {
        "affiliation": "Microsoft Research Cambridge, UK",
        "citedby": {
            "2017-10-19": 2929
        },
        "email": "@microsoft.com",
        "hindex": 27,
        "hindex5y": 20,
        "i10index": 39,
        "i10index5y": 28,
        "interests": [
            "Networking",
            "Algorithms"
        ],
        "npubs": 98
    },
    "Brian N. Levine": {
        "affiliation": "University of Massachusetts Amherst",
        "citedby": {
            "2017-12-12": 16406
        },
        "email": "@cs.umass.edu",
        "hindex": 47,
        "hindex5y": 34,
        "i10index": 72,
        "i10index5y": 59,
        "interests": [
            "networking",
            "digital forensics",
            "cryptocurrencies",
            "privacy",
            "child abuse"
        ],
        "npubs": 129
    },
    "Changyoung Koh": "",
    "Changzhi Li": {
        "affiliation": "Texas Tech University",
        "citedby": {
            "2017-10-19": 3064
        },
        "email": "@ttu.edu",
        "hindex": 29,
        "hindex5y": 27,
        "i10index": 72,
        "i10index5y": 68,
        "interests": [
            "radar",
            "wireless sensors"
        ],
        "npubs": 210
    },
    "Chanyou Hwang": {
        "affiliation": "Korea Advanced Institute of Science and Technology",
        "citedby": {
            "2017-12-12": 96
        },
        "email": "@nclab.kaist.ac.kr",
        "hindex": 4,
        "hindex5y": 4,
        "i10index": 3,
        "i10index5y": 3,
        "interests": [
            "Improving quality of our daily life",
            "Reducing inefficiencies"
        ],
        "npubs": 12
    },
    "Chen Song": {
        "citedby": {
            "2017-03-24": 40,
            "2017-04-07": 42,
            "2017-10-20": 84
        },
        "email": "@buffalo.edu",
        "hindex": 6,
        "hindex5y": 6,
        "i10index": 1,
        "i10index5y": 1,
        "interests": [],
        "npubs": 28
    },
    "Chenren Xu": {
        "affiliation": "Peking University",
        "citedby": {
            "2017-10-19": 797
        },
        "email": "@pku.edu.cn",
        "hindex": 14,
        "hindex5y": 14,
        "i10index": 17,
        "i10index5y": 17,
        "interests": [
            "Wireless Networking"
        ],
        "npubs": 50
    },
    "Chi Zhang": {
        "citedby": {
            "2018-04-10": 99
        },
        "email": "@wisc.edu",
        "hindex": 5,
        "hindex5y": 5,
        "i10index": 3,
        "i10index5y": 3,
        "interests": [
            "Mobile Computing",
            "Ubiquitous computing",
            "IoT",
            "Sensing",
            "Energy Efficiency"
        ],
        "npubs": 14
    },
    "Chiara Petriolli": {
        "affiliation": "University of Rome, Italy",
        "citedby": {
            "2017-10-19": 5006
        },
        "email": "@di.uniroma1.it",
        "hindex": 38,
        "hindex5y": 27,
        "i10index": 96,
        "i10index5y": 73,
        "interests": [
            "mobile computing",
            "sensing systems",
            "cyber physical systems",
            "networking",
            "telecommunications"
        ],
        "npubs": 203
    },
    "Christina Fragouli": {
        "affiliation": "University of California, Los Angeles",
        "citedby": {
            "2017-10-19": 7220
        },
        "email": "@ucla.edu",
        "hindex": 41,
        "hindex5y": 26,
        "i10index": 102,
        "i10index5y": 70,
        "interests": [
            "Network coding",
            "wireless networks",
            "physical layer security",
            "algorithms for networking"
        ],
        "npubs": 293
    },
    "Chuan Jiang": "",
    "Chunhui Duan": "",
    "Chunyi Peng": {
        "affiliation": "Ohio State University",
        "citedby": {
            "2017-10-19": 2853
        },
        "email": "@purdue.edu",
        "hindex": 21,
        "hindex5y": 21,
        "i10index": 30,
        "i10index5y": 28,
        "interests": [
            "wireless networking",
            "mobile systems",
            "cloud computing"
        ],
        "npubs": 88
    },
    "David Blaauw": {
        "affiliation": "University of Michigan",
        "citedby": {
            "2017-10-19": 25139
        },
        "email": "@umich.edu",
        "hindex": 78,
        "hindex5y": 52,
        "i10index": 327,
        "i10index5y": 231,
        "interests": [
            "Integrated Circuit Design",
            "Low Power Sensors"
        ],
        "npubs": 744
    },
    "David Chu": {
        "affiliation": "Google",
        "citedby": {
            "2017-10-19": 2225
        },
        "email": "@google.com",
        "hindex": 19,
        "hindex5y": 15,
        "i10index": 28,
        "i10index5y": 23,
        "interests": [
            "Virtual Reality",
            "Augmented Reality",
            "Mobile Computing",
            "Cyber-Physical Systems",
            "Ubiquitous Computing"
        ],
        "npubs": 81
    },
    "Dennis Sylvester": {
        "affiliation": "University of Michigan",
        "citedby": {
            "2017-10-19": 17955
        },
        "email": "@umich.edu",
        "hindex": 71,
        "hindex5y": 49,
        "i10index": 289,
        "i10index5y": 207,
        "interests": [
            "Integrated circuits",
            "VLSI"
        ],
        "npubs": 635
    },
    "Dimitrios Koutsonikolas": {
        "affiliation": "University at Buffalo",
        "citedby": {
            "2017-10-19": 1670
        },
        "email": "@buffalo.edu",
        "hindex": 19,
        "hindex5y": 15,
        "i10index": 31,
        "i10index5y": 25,
        "interests": [
            "wireless networks",
            "mobile computing"
        ],
        "npubs": 80
    },
    "Dingyi Fang": "",
    "Donald E. Porter": {
        "affiliation": "University of North Carolina at Chapel Hill",
        "citedby": {
            "2017-10-19": 1122
        },
        "email": "@cs.unc.edu",
        "hindex": 15,
        "hindex5y": 13,
        "i10index": 18,
        "i10index5y": 15,
        "interests": [
            "Operating Systems",
            "Architecture",
            "Security",
            "Programming Languages"
        ],
        "npubs": 67
    },
    "Dong Zhou": "",
    "Džiugas Baltrunas": {
        "affiliation": "Simula Research Laboratory",
        "citedby": {
            "2017-10-19": 63
        },
        "email": "@simula.no",
        "hindex": 3,
        "hindex5y": 3,
        "i10index": 2,
        "i10index5y": 2,
        "interests": [
            "Mobile Broadband Networks",
            "Reliability",
            "Packet Loss"
        ],
        "npubs": 9
    },
    "Elizabeth Belding": {
        "affiliation": "University of California, Santa Barbara",
        "citedby": {
            "2017-10-19": 48635
        },
        "email": "@cs.ucsb.edu",
        "hindex": 54,
        "hindex5y": 38,
        "i10index": 119,
        "i10index5y": 82,
        "interests": [
            "mobile networking",
            "wireless networks",
            "ICT4D"
        ],
        "npubs": 241
    },
    "Eric Rozner": {
        "affiliation": "IBM Research Austin",
        "citedby": {
            "2017-10-19": 1739
        },
        "email": "@us.ibm.com",
        "hindex": 18,
        "hindex5y": 16,
        "i10index": 21,
        "i10index5y": 20,
        "interests": [
            "Datacenter networking",
            "wireless networking",
            "networking",
            "mobile computing",
            "network management"
        ],
        "npubs": 57
    },
    "Eugene Chai": {
        "affiliation": "NEC Laboratories America",
        "citedby": {
            "2017-10-19": 86
        },
        "email": "@nec-labs.com",
        "hindex": 6,
        "hindex5y": 4,
        "i10index": 3,
        "i10index5y": 2,
        "interests": [
            "5G",
            "Wireless Networks",
            "Mobile Communications and Networking"
        ],
        "npubs": 29
    },
    "Fadel Adib": {
        "affiliation": "Massachusetts Institute of Technology",
        "citedby": {
            "2017-10-19": 1048
        },
        "email": "@mit.edu",
        "hindex": 10,
        "hindex5y": 10,
        "i10index": 10,
        "i10index5y": 10,
        "interests": [
            "Seeing Through Walls",
            "Wireless Systems",
            "Computer Networks",
            "Human-Computer Interaction"
        ],
        "npubs": 26
    },
    "Fei2 Wu": {
        "affiliation": "Ohio State University",
        "citedby": {
            "2018-04-10": 39
        },
        "email": "@osu.edu",
        "hindex": 4,
        "hindex5y": 4,
        "i10index": 1,
        "i10index5y": 1,
        "interests": [
            "Cloud Computing",
            "Networks",
            "Complex Systems"
        ],
        "npubs": 18
    },
    "Feng Lin": "",
    "Feng Qian": {
        "affiliation": "Indiana University",
        "citedby": {
            "2017-10-19": 2424
        },
        "email": "@indiana.edu",
        "hindex": 17,
        "hindex5y": 17,
        "i10index": 22,
        "i10index5y": 22,
        "interests": [
            "computer networking",
            "mobile system",
            "network measurement"
        ],
        "npubs": 69
    },
    "Gaoyang Guan": "",
    "Geoffrey Challen": {
        "affiliation": "University at Buffalo",
        "citedby": {
            "2017-10-19": 6077
        },
        "email": "@buffalo.edu",
        "hindex": 16,
        "hindex5y": 14,
        "i10index": 20,
        "i10index5y": 15,
        "interests": [
            "Computer Systems",
            "Mobile Systems",
            "Smartphones",
            "Sustainability"
        ],
        "npubs": 62
    },
    "Giovanni Pau": {
        "affiliation": "Laboratoire d'Informatique de Paris 6, France",
        "citedby": {
            "2017-10-19": 3392
        },
        "email": "@cs.ucla.edu",
        "hindex": 29,
        "hindex5y": 25,
        "i10index": 70,
        "i10index5y": 51,
        "interests": [
            "Networks",
            "Network Systems",
            "Computer Science",
            "Telecommunications"
        ],
        "npubs": 194
    },
    "Guangtao Xue": {
        "affiliation": "Shanghai Jiao Tong University",
        "citedby": {
            "2017-10-19": 1098
        },
        "email": "@sjtu.edu.cn",
        "hindex": 17,
        "hindex5y": 14,
        "i10index": 23,
        "i10index5y": 19,
        "interests": [
            "Mobile Computing",
            "Social Networks",
            "Wireless Sensor Networks",
            "Distributed Computing"
        ],
        "npubs": 90
    },
    "Guobin Shen": {
        "affiliation": "Zepp Labs, Inc.",
        "citedby": {
            "2017-10-19": 3346
        },
        "email": "@zepplabs.com",
        "hindex": 32,
        "hindex5y": 28,
        "i10index": 69,
        "i10index5y": 48,
        "interests": [
            "Video signal processing and streaming",
            "mobile and wearable computing",
            "Internet of Things",
            "virtual reality",
            "deep learning"
        ],
        "npubs": 166
    },
    "Guojun Chen": "",
    "Haitham Hassanieh": {
        "affiliation": "University of Illinois, Urbana Champaign",
        "citedby": {
            "2017-10-19": 1309
        },
        "email": "@illinois.edu",
        "hindex": 13,
        "hindex5y": 13,
        "i10index": 15,
        "i10index5y": 15,
        "interests": [
            "Computer Systems",
            "Algorithms",
            "Computer Networks",
            "Wireless Communication",
            "Sparse Recovery"
        ],
        "npubs": 34
    },
    "Hao Pan": "",
    "Haoyang Wu": "",
    "He Wang": {
        "affiliation": "Purdue University",
        "citedby": {
            "2017-10-19": 1742
        },
        "email": "@purdue.edu",
        "hindex": 15,
        "hindex5y": 15,
        "i10index": 16,
        "i10index5y": 15,
        "interests": [],
        "npubs": 17
    },
    "Heather Zheng": {
        "affiliation": "University of California, Santa Barbara",
        "citedby": {
            "2017-03-15": 14884,
            "2017-12-12": 17840
        },
        "email": "@cs.uchicago.edu",
        "hindex": 62,
        "hindex5y": 51,
        "i10index": 303,
        "i10index5y": 236,
        "interests": [
            "Wireless networks",
            "Dynamic Spectrum Networks",
            "cognitive radios",
            "mobile computing",
            "online social networks"
        ],
        "npubs": 1525
    },
    "Himanshu Gupta": {
        "affiliation": "Stony Brook University",
        "citedby": {
            "2017-10-19": 5810
        },
        "email": "@cs.stonybrook.edu",
        "hindex": 31,
        "hindex5y": 22,
        "i10index": 42,
        "i10index5y": 30,
        "interests": [
            "Wireless networks."
        ],
        "npubs": 68
    },
    "Hongbo Jiang": {
        "affiliation": "Huazhong University of Science and Technology",
        "citedby": {
            "2017-10-19": 1963
        },
        "email": "@hust.edu.cn",
        "hindex": 24,
        "hindex5y": 20,
        "i10index": 51,
        "i10index5y": 50,
        "interests": [
            "Internet of Things",
            "Mobile Computing",
            "Wireless Sensor Networks"
        ],
        "npubs": 239
    },
    "Huan Feng": "",
    "Hun-Seok Kim": {
        "affiliation": "University of Michigan",
        "citedby": {
            "2017-10-19": 595
        },
        "email": "@umich.edu",
        "hindex": 9,
        "hindex5y": 7,
        "i10index": 8,
        "i10index5y": 4,
        "interests": [
            "Digital Communication",
            "Signal Processing",
            "VLSI Architecture",
            "Computer Vision"
        ],
        "npubs": 56
    },
    "Ioannis Pefkianakis": {
        "affiliation": "Hewlett Packard Labs",
        "citedby": {
            "2017-10-19": 940
        },
        "email": "@hpe.com",
        "hindex": 10,
        "hindex5y": 10,
        "i10index": 10,
        "i10index5y": 10,
        "interests": [
            "networked and mobile systems",
            "wireless communications",
            "network data mining and analytics"
        ],
        "npubs": 36
    },
    "Ion Stoica": {
        "affiliation": "University of California, Berkeley",
        "citedby": {
            "2017-10-19": 82975
        },
        "email": "@cs.berkeley.edu",
        "hindex": 111,
        "hindex5y": 81,
        "i10index": 246,
        "i10index5y": 211,
        "interests": [
            "Cloud Computing",
            "Networking",
            "Distributed Systems",
            "Big Data"
        ],
        "npubs": 481
    },
    "Jason Nieh": {
        "affiliation": "Columbia University",
        "citedby": {
            "2017-10-19": 6041
        },
        "email": "@cs.columbia.edu",
        "hindex": 41,
        "hindex5y": 28,
        "i10index": 86,
        "i10index5y": 65,
        "interests": [
            "Mobile Computing",
            "Operating Systems",
            "Networking",
            "Security"
        ],
        "npubs": 169
    },
    "Jian Xu": {
        "affiliation": "Stony Brook University",
        "citedby": {
            "2019-01-04": 3
        },
        "email": "@stonybrook.edu",
        "hindex": 1,
        "hindex5y": 1,
        "i10index": 0,
        "i10index5y": 0,
        "interests": [
            "Mobile System",
            "Accessibility",
            "Smart Home System"
        ],
        "npubs": 3
    },
    "Jiangtian Nie": "",
    "Jiaqi Xu": {
        "affiliation": "Ohio State University",
        "citedby": {
            "2017-10-19": 6
        },
        "email": "@osu.edu",
        "hindex": 2,
        "hindex5y": 2,
        "i10index": 0,
        "i10index5y": 0,
        "interests": [
            "Network",
            "wireless network"
        ],
        "npubs": 3
    },
    "Jie Xiong": {
        "citedby": {
            "2017-11-01": 668
        },
        "email": "@smu.edu.sg",
        "hindex": 12,
        "hindex5y": 12,
        "i10index": 12,
        "i10index5y": 12,
        "interests": [
            "Wireless Networking",
            "Mobile Computing"
        ],
        "npubs": 28
    },
    "Jon Longtin": {
        "affiliation": "Stony Brook University",
        "citedby": {
            "2017-10-19": 1745
        },
        "email": "@stonybrook.edu",
        "hindex": 26,
        "hindex5y": 15,
        "i10index": 43,
        "i10index5y": 25,
        "interests": [
            "heat transfer",
            "energy efficiency",
            "thermodynamics",
            "laser processing"
        ],
        "npubs": 157
    },
    "Jonas Karlsson": {
        "affiliation": "Karlstad University",
        "citedby": {
            "2017-10-19": 171
        },
        "email": "@yesco.org",
        "hindex": 7,
        "hindex5y": 4,
        "i10index": 7,
        "i10index5y": 0,
        "interests": [
            "Database Kernel",
            "Indexing",
            "Scalable Distributed Storage",
            "Programming Languages"
        ],
        "npubs": 17
    },
    "Joshua R. Smith": {
        "affiliation": "University of Washington",
        "citedby": {
            "2017-10-19": 8985
        },
        "email": "@cs.washington.edu",
        "hindex": 49,
        "hindex5y": 43,
        "i10index": 103,
        "i10index5y": 96,
        "interests": [
            "Sensing",
            "Wireless Power Transfer",
            "RFID",
            "Ubicomp",
            "Robotics"
        ],
        "npubs": 210
    },
    "Ju Wang": {
        "affiliation": "Northwest University",
        "citedby": {
            "2018-04-10": 119
        },
        "email": "@nwu.edu.cn",
        "hindex": 4,
        "hindex5y": 4,
        "i10index": 4,
        "i10index5y": 4,
        "interests": [
            "Localization",
            "RFID",
            "Signal processing"
        ],
        "npubs": 5
    },
    "Jun Liu": "",
    "Jun Luo": {
        "affiliation": "Nanyang Technological University",
        "citedby": {
            "2017-10-19": 5043
        },
        "email": "@ntu.edu.sg",
        "hindex": 25,
        "hindex5y": 24,
        "i10index": 54,
        "i10index5y": 51,
        "interests": [
            "Mobile and Pervasive Computing",
            "Computer Networks",
            "Applied Operations Research",
            "Network Security"
        ],
        "npubs": 90
    },
    "Junehwa Song": {
        "affiliation": "Korea Advanced Institute of Science and Technology",
        "citedby": {
            "2017-12-12": 3055
        },
        "email": "@nclab.kaist.ac.kr",
        "hindex": 31,
        "hindex5y": 20,
        "i10index": 67,
        "i10index5y": 46,
        "interests": [],
        "npubs": 286
    },
    "Jungpil Yoon": "",
    "Junrui Yang": "",
    "Kai Zheng": "",
    "Kaibo Fu": "",
    "Kang G. Shin": {
        "affiliation": "University of Michigan",
        "citedby": {
            "2017-10-19": 42752
        },
        "email": "@umich.edu",
        "hindex": 99,
        "hindex5y": 56,
        "i10index": 572,
        "i10index5y": 271,
        "interests": [
            "Real-time embedded systems",
            "cyber-physical systems",
            "computer networks",
            "security and privacy",
            "mobile and wireless computing and c"
        ],
        "npubs": 1246
    },
    "Kannan Srinivasan": {
        "affiliation": "Ohio State University, USA",
        "citedby": {
            "2017-10-19": 4096
        },
        "email": "@cse.ohio-state.edu",
        "hindex": 19,
        "hindex5y": 17,
        "i10index": 25,
        "i10index5y": 22,
        "interests": [
            "Wireless networks",
            "smart grids communication systems",
            "wireless security"
        ],
        "npubs": 73
    },
    "Karthik Dantu": {
        "affiliation": "University at Buffalo, The State University of New York",
        "citedby": {
            "2017-10-19": 1664
        },
        "email": "@buffalo.edu",
        "hindex": 15,
        "hindex5y": 14,
        "i10index": 15,
        "i10index5y": 14,
        "interests": [
            "Robotics",
            "Mobile Systems",
            "Sensing Systems",
            "Embedded Systems"
        ],
        "npubs": 66
    },
    "Karthikeyan Sundaresan": {
        "affiliation": "NEC Laboratories America",
        "citedby": {
            "2017-10-19": 4378
        },
        "email": "@nec-labs.com",
        "hindex": 35,
        "hindex5y": 27,
        "i10index": 69,
        "i10index5y": 62,
        "interests": [
            "Wireless Networking",
            "Mobile Computing"
        ],
        "npubs": 183
    },
    "Kassem Fawaz": {
        "affiliation": "University of Michigan",
        "citedby": {
            "2017-10-19": 444
        },
        "email": "@wisc.edu",
        "hindex": 13,
        "hindex5y": 13,
        "i10index": 13,
        "i10index5y": 13,
        "interests": [
            "Mobile Systems",
            "Internet of Things",
            "Usable Security and Privacy",
            "Location Privacy"
        ],
        "npubs": 35
    },
    "Kimon Kontovasilis": "",
    "Kristian Evensen": {
        "affiliation": "Celerway Communications",
        "citedby": {
            "2017-10-19": 475
        },
        "email": "@simula.no",
        "hindex": 12,
        "hindex5y": 11,
        "i10index": 14,
        "i10index5y": 11,
        "interests": [
            "Networks",
            "Multihoming",
            "Bandwidth aggregation",
            "Multilink",
            "Video Streaming"
        ],
        "npubs": 32
    },
    "Kui Ren": {
        "affiliation": "University at Buffalo SUNY",
        "citedby": {
            "2017-10-19": 20332
        },
        "email": "@buffalo.edu",
        "hindex": 55,
        "hindex5y": 51,
        "i10index": 117,
        "i10index5y": 109,
        "interests": [
            "Cloud & Outsourcing Security",
            "Wireless & Mobile Systems Security",
            "Human Centered Computing"
        ],
        "npubs": 225
    },
    "Kurt Derr": "",
    "Kyle Jamieson": {
        "affiliation": "Princeton University",
        "citedby": {
            "2017-10-19": 8822
        },
        "email": "@cs.princeton.edu",
        "hindex": 27,
        "hindex5y": 23,
        "i10index": 38,
        "i10index5y": 34,
        "interests": [
            "Wireless Networks",
            "Systems",
            "Communications"
        ],
        "npubs": 65
    },
    "Kyu-Han Kim": {
        "affiliation": "Hewlett Packard Labs",
        "citedby": {
            "2017-10-19": 2032
        },
        "email": "@hpe.com",
        "hindex": 20,
        "hindex5y": 20,
        "i10index": 32,
        "i10index5y": 29,
        "interests": [
            "Distributed system",
            "wireless networks",
            "mobile cloud computing"
        ],
        "npubs": 59
    },
    "Kyungho Jeon": {
        "affiliation": "University at Buffalo, The State University of New York",
        "citedby": {
            "2017-10-19": 145
        },
        "email": "@buffalo.edu",
        "hindex": 4,
        "hindex5y": 3,
        "i10index": 2,
        "i10index5y": 2,
        "interests": [
            "Distributed Systems"
        ],
        "npubs": 7
    },
    "Lakshmi Subramanian": "",
    "Lei Yang": {
        "affiliation": "The Hong Kong Polytechnic University",
        "citedby": {
            "2017-10-20": 570
        },
        "email": "@tagsys.org",
        "hindex": 12,
        "hindex5y": 12,
        "i10index": 13,
        "i10index5y": 13,
        "interests": [
            "RFID",
            "Pervasive Computing",
            "Smart Home"
        ],
        "npubs": 26
    },
    "Li Erran Li": {
        "affiliation": "Uber Technologies",
        "citedby": {
            "2017-10-19": 13482
        },
        "email": "@cs.columbia.edu",
        "hindex": 45,
        "hindex5y": 37,
        "i10index": 93,
        "i10index5y": 78,
        "interests": [
            "machine learning systems and algorithms",
            "deep learning",
            "distributed systems and networking"
        ],
        "npubs": 155
    },
    "Li-Xuan Chuo": {
        "affiliation": "University of Michigan",
        "citedby": {
            "2017-10-19": 17
        },
        "email": "@umich.edu",
        "hindex": 3,
        "hindex5y": 3,
        "i10index": 0,
        "i10index5y": 0,
        "interests": [
            "RF/Microwave Circuit Design",
            "Mixed-Signal Circuit Design"
        ],
        "npubs": 6
    },
    "Lili Qiu": {
        "affiliation": "University of Texas at Austin",
        "citedby": {
            "2017-10-19": 10463
        },
        "email": "@cs.utexas.edu",
        "hindex": 46,
        "hindex5y": 36,
        "i10index": 84,
        "i10index5y": 70,
        "interests": [
            "Computer Networks",
            "Wireless Networks",
            "Big Data."
        ],
        "npubs": 176
    },
    "Lin Zhong": {
        "affiliation": "Rice University",
        "citedby": {
            "2017-10-19": 6865
        },
        "email": "@rice.edu",
        "hindex": 45,
        "hindex5y": 39,
        "i10index": 104,
        "i10index5y": 95,
        "interests": [
            "Mobile Computing",
            "Computer Systems",
            "Wireless Networking",
            "Computer Architecture"
        ],
        "npubs": 204
    },
    "Linhui Sun": "",
    "Lu Chen": {
        "citedby": {
            "2018-04-10": 18
        },
        "email": "@osu.edu",
        "hindex": 2,
        "hindex5y": 2,
        "i10index": 0,
        "i10index5y": 0,
        "interests": [
            "Wireless Systems",
            "Wireless Communications",
            "Wireless Networks"
        ],
        "npubs": 5
    },
    "Mahesh K. Marina": {
        "affiliation": "University of Edinburgh",
        "citedby": {
            "2017-10-19": 7718
        },
        "email": "@inf.ed.ac.uk",
        "hindex": 23,
        "hindex5y": 20,
        "i10index": 35,
        "i10index5y": 30,
        "interests": [
            "Wireless Networks",
            "Mobile Systems"
        ],
        "npubs": 84
    },
    "Marco Ajmone Marsan": {
        "affiliation": "IMDEA Networks Institute & Politecnico di Torino",
        "citedby": {
            "2017-10-19": 13399
        },
        "email": "@polito.it",
        "hindex": 49,
        "hindex5y": 27,
        "i10index": 163,
        "i10index5y": 53,
        "interests": [
            "Networking"
        ],
        "npubs": 513
    },
    "Marco Gruteser": {
        "affiliation": "Rutgers University",
        "citedby": {
            "2017-10-19": 9527
        },
        "email": "@winlab.rutgers.edu",
        "hindex": 43,
        "hindex5y": 37,
        "i10index": 99,
        "i10index5y": 86,
        "interests": [
            "Mobile Computing and Networking",
            "Wireless",
            "Privacy"
        ],
        "npubs": 224
    },
    "Marco Mellia": {
        "affiliation": "Politecnico di Torino",
        "citedby": {
            "2017-10-19": 7813
        },
        "email": "@polito.it",
        "hindex": 45,
        "hindex5y": 33,
        "i10index": 135,
        "i10index5y": 94,
        "interests": [
            "Computer networks",
            "Telecommunication networks",
            "Traffic Measurement",
            "Green Network"
        ],
        "npubs": 426
    },
    "Mario Gerla": {
        "affiliation": "University of California, Los Angeles",
        "citedby": {
            "2017-10-19": 64898
        },
        "email": "",
        "hindex": 116,
        "hindex5y": 74,
        "i10index": 628,
        "i10index5y": 369,
        "interests": [],
        "npubs": 1344
    },
    "Mark Corner": {
        "citedby": {
            "2017-12-12": 3347
        },
        "email": "@cs.umass.edu",
        "hindex": 28,
        "hindex5y": 22,
        "i10index": 41,
        "i10index5y": 34,
        "interests": [
            "Mobile systems",
            "Energy Management",
            "Operating systems",
            "File Systems"
        ],
        "npubs": 100
    },
    "Matt Welsh": {
        "affiliation": "Google",
        "citedby": {
            "2018-04-10": 28034
        },
        "email": "@mdw.la",
        "hindex": 62,
        "hindex5y": 42,
        "i10index": 115,
        "i10index5y": 75,
        "interests": [
            "Systems",
            "networking",
            "mobile computing"
        ],
        "npubs": 226
    },
    "Matthai Philipose": {
        "affiliation": "Microsoft Research Redmond",
        "citedby": {
            "2017-10-19": 7287
        },
        "email": "@microsoft.com",
        "hindex": 35,
        "hindex5y": 28,
        "i10index": 64,
        "i10index5y": 49,
        "interests": [
            "mobile sensing",
            "activity recognition",
            "resource-constrained perception"
        ],
        "npubs": 130
    },
    "Max Curran": "",
    "Md. Shaifur Rahman": {
        "affiliation": "Stony Brook University",
        "citedby": {
            "2018-04-10": 10
        },
        "email": "@cs.stonybrook.edu",
        "hindex": 2,
        "hindex5y": 2,
        "i10index": 0,
        "i10index5y": 0,
        "interests": [
            "Wireless Networks"
        ],
        "npubs": 4
    },
    "Mehrdad Khaledi": {
        "affiliation": "Rensselaer Polytechnic Institute",
        "citedby": {
            "2017-10-19": 80
        },
        "email": "@rpi.edu",
        "hindex": 6,
        "hindex5y": 6,
        "i10index": 3,
        "i10index5y": 2,
        "interests": [
            "Wireless and Mobile Networks",
            "Network Algorithms",
            "Spectrum Sharing"
        ],
        "npubs": 14
    },
    "Meng Jin": "",
    "Miguel Peón-Quirós": "",
    "Mithuna Thottethodi": {
        "affiliation": "Purdue University",
        "citedby": {
            "2017-12-12": 1923
        },
        "email": "@purdue.edu",
        "hindex": 19,
        "hindex5y": 17,
        "i10index": 25,
        "i10index5y": 22,
        "interests": [
            "Architecture",
            "Distributed Systems",
            "Interconnection Networks"
        ],
        "npubs": 92
    },
    "Mo Li": {
        "affiliation": "Nanyang Technological University, Singapore",
        "citedby": {
            "2017-10-19": 4914
        },
        "email": "@ntu.edu.sg",
        "hindex": 32,
        "hindex5y": 31,
        "i10index": 63,
        "i10index5y": 61,
        "interests": [
            "systems",
            "networking",
            "sensing",
            "wireless",
            "mobile"
        ],
        "npubs": 123
    },
    "Mohammad A. Khojastepour": {
        "citedby": {
            "2018-04-10": 3507
        },
        "email": "@nec-labs.com",
        "hindex": 32,
        "hindex5y": 27,
        "i10index": 68,
        "i10index5y": 53,
        "interests": [],
        "npubs": 235
    },
    "Mojgan Khaledi": "",
    "Neal Patwari": {
        "affiliation": "University of Utah",
        "citedby": {
            "2017-10-19": 11193
        },
        "email": "@ece.utah.edu",
        "hindex": 40,
        "hindex5y": 34,
        "i10index": 75,
        "i10index5y": 66,
        "interests": [
            "Signal Processing",
            "Propagation",
            "Wireless",
            "Sensor Networks",
            "Localization"
        ],
        "npubs": 165
    },
    "Ness Shroff": {
        "affiliation": "Ohio State University",
        "citedby": {
            "2017-10-19": 17044
        },
        "email": "@osu.edu",
        "hindex": 65,
        "hindex5y": 46,
        "i10index": 200,
        "i10index5y": 154,
        "interests": [
            "Networks",
            "Complex Systems",
            "Cloud & Data Analytics",
            "Machine Learning",
            "Security"
        ],
        "npubs": 437
    },
    "Nicholas Selby": "",
    "Ningwei Dai": {
        "affiliation": "Tsinghua University",
        "citedby": {
            "2018-04-10": 57
        },
        "email": "@mails.tsinghua.edu.cn",
        "hindex": 4,
        "hindex5y": 4,
        "i10index": 2,
        "i10index5y": 2,
        "interests": [
            "Cloud computing"
        ],
        "npubs": 5
    },
    "Omar Ismail": "",
    "Panos Papadimitratos": {
        "affiliation": "KTH Royal Institute of Technology in Stockholm, Sweeden",
        "citedby": {
            "2017-10-19": 10647
        },
        "email": "@kth.se",
        "hindex": 42,
        "hindex5y": 38,
        "i10index": 72,
        "i10index5y": 66,
        "interests": [
            "Security",
            "Privacy",
            "Networking",
            "Wireless communications"
        ],
        "npubs": 172
    },
    "Polly Huang": {
        "affiliation": "National Taiwan University, Taiwan",
        "citedby": {
            "2017-10-19": 7268
        },
        "email": "@ntu.edu.tw",
        "hindex": 35,
        "hindex5y": 25,
        "i10index": 82,
        "i10index5y": 61,
        "interests": [
            "Multimedia Network",
            "Sensor Network",
            "Mobile Computing"
        ],
        "npubs": 1299
    },
    "Prasun Sinha": {
        "affiliation": "Ohio State University",
        "citedby": {
            "2017-10-19": 9137
        },
        "email": "@cse.ohio-state.edu",
        "hindex": 43,
        "hindex5y": 35,
        "i10index": 82,
        "i10index5y": 64,
        "interests": [
            "Networking"
        ],
        "npubs": 194
    },
    "Qian1 Zhang": {
        "affiliation": "Hong Kong University of Science and Technology",
        "citedby": {
            "2018-04-10": 19203
        },
        "email": "@cse.ust.hk",
        "hindex": 72,
        "hindex5y": 47,
        "i10index": 313,
        "i10index5y": 204,
        "interests": [
            "Wireless Networking",
            "Cognitive Radio Networks",
            "Dynamic Spectrum Management",
            "Sensor Networks",
            "Healthcare IoT"
        ],
        "npubs": 525
    },
    "Qianyi Huang": {
        "affiliation": "Hong Kong University of Science and Technology",
        "citedby": {
            "2017-10-19": 86
        },
        "email": "@ust.hk",
        "hindex": 4,
        "hindex5y": 4,
        "i10index": 1,
        "i10index5y": 1,
        "interests": [
            "Internet of Things",
            "Mobile and wearable services"
        ],
        "npubs": 6
    },
    "Qingqing Cao": {
        "affiliation": "Stony Brook University",
        "citedby": {
            "2017-10-19": 1
        },
        "email": "@cs.stonybrook.edu",
        "hindex": 1,
        "hindex5y": 1,
        "i10index": 0,
        "i10index5y": 0,
        "interests": [
            "Mobile Systems",
            "Mobile  Computing",
            "Ubiquitous Computing"
        ],
        "npubs": 2
    },
    "Qiongzheng Lin": "",
    "Raghupathy Sivakumar": {
        "affiliation": "Georgia Institute of Technology",
        "citedby": {
            "2017-10-19": 8669
        },
        "email": "@ece.gatech.edu",
        "hindex": 44,
        "hindex5y": 29,
        "i10index": 83,
        "i10index5y": 61,
        "interests": [
            "Wireless Networking",
            "Mobile Computing"
        ],
        "npubs": 188
    },
    "Rajesh Krishna Balan": {
        "affiliation": "Singapore Management University",
        "citedby": {
            "2017-10-19": 2161
        },
        "email": "@smu.edu.sg",
        "hindex": 24,
        "hindex5y": 20,
        "i10index": 49,
        "i10index5y": 40,
        "interests": [],
        "npubs": 124
    },
    "Ranveer Chandra": {
        "affiliation": "Microsoft Research Redmond",
        "citedby": {
            "2017-10-19": 14271
        },
        "email": "@microsoft.com",
        "hindex": 51,
        "hindex5y": 42,
        "i10index": 133,
        "i10index5y": 114,
        "interests": [
            "Networking",
            "Wireless",
            "Mobility"
        ],
        "npubs": 490
    },
    "Robert LiKamWa": {
        "affiliation": "Arizona State University",
        "citedby": {
            "2017-10-19": 532
        },
        "email": "@asu.edu",
        "hindex": 8,
        "hindex5y": 8,
        "i10index": 8,
        "i10index5y": 8,
        "interests": [
            "Mobile Computing",
            "Mobile Systems"
        ],
        "npubs": 18
    },
    "Robin Kravets": {
        "affiliation": "University of Illinois, Urbana Champaign",
        "citedby": {
            "2017-10-19": 7445
        },
        "email": "@illinois.edu",
        "hindex": 39,
        "hindex5y": 27,
        "i10index": 72,
        "i10index5y": 48,
        "interests": [
            "Mobile Computing and Wireless Networking"
        ],
        "npubs": 165
    },
    "Samir R. Das": {
        "affiliation": "Stony Brook University",
        "citedby": {
            "2017-10-19": 44570
        },
        "email": "@cs.stonybrook.edu",
        "hindex": 54,
        "hindex5y": 40,
        "i10index": 104,
        "i10index5y": 81,
        "interests": [
            "wireless networks",
            "sensor networks",
            "ad hoc networks",
            "dynamic spectrum access"
        ],
        "npubs": 264
    },
    "Sampath Rangarajan": {
        "affiliation": "NEC Laboratories America",
        "citedby": {
            "2017-10-19": 6981
        },
        "email": "",
        "hindex": 51,
        "hindex5y": 40,
        "i10index": 102,
        "i10index5y": 95,
        "interests": [],
        "npubs": 234
    },
    "Samuel Ramirez": "",
    "Sanjay G. Rao": {
        "citedby": {
            "2018-04-10": 7178
        },
        "email": "@purdue.edu",
        "hindex": 25,
        "hindex5y": 18,
        "i10index": 37,
        "i10index5y": 27,
        "interests": [
            "Computer Networks",
            "Cloud Computing"
        ],
        "npubs": 84
    },
    "Sanjib Sur": {
        "affiliation": "University of Wisconsin-Madison & Hewlett Packard Labs",
        "citedby": {
            "2017-10-19": 147
        },
        "email": "@wisc.edu",
        "hindex": 7,
        "hindex5y": 7,
        "i10index": 6,
        "i10index5y": 5,
        "interests": [
            "Wireless networking",
            "Mobile computing",
            "60 GHz"
        ],
        "npubs": 13
    },
    "Saumay Pushp": "",
    "Seungpyo Choi": "",
    "Shamik Sarkar": "",
    "Shangqing Zhao": {
        "affiliation": "University of South Florida",
        "citedby": {
            "2018-04-10": 1
        },
        "email": "@mail.usf.edu",
        "hindex": 1,
        "hindex5y": 1,
        "i10index": 0,
        "i10index5y": 0,
        "interests": [
            "wireless networking",
            "network security",
            "wireless communication"
        ],
        "npubs": 4
    },
    "Shankaranarayanan Puzhavakath Narayanan": {
        "affiliation": "AT&T Labs - Research",
        "citedby": {
            "2017-12-12": 80
        },
        "email": "@research.att.com",
        "hindex": 4,
        "hindex5y": 4,
        "i10index": 3,
        "i10index5y": 3,
        "interests": [
            "Computer Networks",
            "Distributed systems",
            "Cloud computing",
            "Geo-distributed applications",
            "Mobile systems"
        ],
        "npubs": 19
    },
    "Sharad Agarwal": {
        "affiliation": "Microsoft Research Redmond",
        "citedby": {
            "2017-10-19": 4326
        },
        "email": "@microsoft.com",
        "hindex": 26,
        "hindex5y": 19,
        "i10index": 38,
        "i10index5y": 32,
        "interests": [
            "Mobile Computing",
            "Computer Networking"
        ],
        "npubs": 119
    },
    "Sharath Chandrashekhara": {
        "affiliation": "University at Buffalo, The State University of New York",
        "citedby": {
            "2017-10-19": 7
        },
        "email": "@buffalo.edu",
        "hindex": 2,
        "hindex5y": 2,
        "i10index": 0,
        "i10index5y": 0,
        "interests": [
            "Storage",
            "Mobile Computing",
            "Operating Systems"
        ],
        "npubs": 9
    },
    "Shilin Zhu": {
        "affiliation": "University of California-San Diego",
        "citedby": {
            "2017-10-19": 106
        },
        "email": "@eng.ucsd.edu",
        "hindex": 6,
        "hindex5y": 6,
        "i10index": 4,
        "i10index5y": 4,
        "interests": [
            "RF/Visible Light Sensing",
            "Camera Imaging Systems",
            "Mobile IoT Systems",
            "Machine Learning"
        ],
        "npubs": 18
    },
    "Shyamnath Gollakota": {
        "affiliation": "University of Washington",
        "citedby": {
            "2017-07-27": 4394,
            "2017-08-21": 4473
        },
        "email": "@cs.washington.edu",
        "hindex": 25,
        "hindex5y": 24,
        "i10index": 28,
        "i10index5y": 28,
        "interests": [
            "Networks",
            "Mobile Computing",
            "Systems",
            "Wireless",
            "Human-Computer Interaction"
        ],
        "npubs": 64
    },
    "Sneha Kasera": {
        "affiliation": "University of Utah",
        "citedby": {
            "2017-10-19": 3282
        },
        "email": "@cs.utah.edu",
        "hindex": 25,
        "hindex5y": 18,
        "i10index": 39,
        "i10index5y": 26,
        "interests": [],
        "npubs": 133
    },
    "Songwu Lu": {
        "affiliation": "University of California, Los Angeles",
        "citedby": {
            "2017-10-19": 22828
        },
        "email": "@cs.ucla.edu",
        "hindex": 62,
        "hindex5y": 42,
        "i10index": 98,
        "i10index5y": 81,
        "interests": [
            "Wireless networking",
            "mobile systems",
            "cloud computing",
            "network security"
        ],
        "npubs": 240
    },
    "Souvik Sen": {
        "affiliation": "Google",
        "citedby": {
            "2017-10-19": 2728
        },
        "email": "@google.com",
        "hindex": 26,
        "hindex5y": 22,
        "i10index": 38,
        "i10index5y": 32,
        "interests": [
            "Wireless",
            "Networking",
            "Mobile Computing"
        ],
        "npubs": 112
    },
    "Srdjan Capkun": {
        "affiliation": "ETH Zurich, Switzerland",
        "citedby": {
            "2017-10-19": 14404
        },
        "email": "@inf.ethz.ch",
        "hindex": 53,
        "hindex5y": 46,
        "i10index": 102,
        "i10index5y": 91,
        "interests": [
            "Security",
            "Computer Security",
            "Wireless Security",
            "Privacy",
            "Networking"
        ],
        "npubs": 245
    },
    "Srihari Nelakuditi": {
        "affiliation": "University of South Carolina",
        "citedby": {
            "2017-10-19": 3218
        },
        "email": "@cse.sc.edu",
        "hindex": 30,
        "hindex5y": 25,
        "i10index": 46,
        "i10index5y": 34,
        "interests": [
            "Computer Networking",
            "Wireless Networking",
            "Mobile Computing"
        ],
        "npubs": 102
    },
    "Srikanth Krishnamurthy": {
        "affiliation": "University of California, Riverside",
        "citedby": {
            "2017-10-19": 9291
        },
        "email": "@cs.ucr.edu",
        "hindex": 51,
        "hindex5y": 34,
        "i10index": 132,
        "i10index5y": 100,
        "interests": [
            "Networks",
            "Security",
            "Wireless"
        ],
        "npubs": 248
    },
    "Stefan Alfredsson": {
        "affiliation": "Karlstad University",
        "citedby": {
            "2017-10-19": 130
        },
        "email": "@kau.se",
        "hindex": 7,
        "hindex5y": 5,
        "i10index": 5,
        "i10index5y": 1,
        "interests": [
            "Computer networking",
            "TCP",
            "Mobile broadband (4G/LTE)",
            "Performance measurement"
        ],
        "npubs": 36
    },
    "Steven Y. Ko": {
        "citedby": {
            "2018-04-10": 1335
        },
        "email": "@buffalo.edu",
        "hindex": 19,
        "hindex5y": 14,
        "i10index": 21,
        "i10index5y": 18,
        "interests": [
            "Systems",
            "Networking",
            "Mobile Computing"
        ],
        "npubs": 69
    },
    "Subhabrata Sen": "",
    "Sung-Ju Lee": {
        "affiliation": "Korea Advanced Institute of Science and Technology, South Korea",
        "citedby": {
            "2017-10-19": 12180
        },
        "email": "@kaist.ac.kr",
        "hindex": 45,
        "hindex5y": 31,
        "i10index": 85,
        "i10index5y": 62,
        "interests": [
            "Computer Networks",
            "Mobility",
            "Wireless Networking",
            "Network Security",
            "HCI"
        ],
        "npubs": 178
    },
    "Swadhin Pradhan": {
        "affiliation": "University of Texas at Austin",
        "citedby": {
            "2017-10-19": 27
        },
        "email": "@cs.utexas.edu",
        "hindex": 3,
        "hindex5y": 3,
        "i10index": 1,
        "i10index5y": 1,
        "interests": [
            "Mobile Computing",
            "RFID",
            "Internet of Things",
            "Wireless Networks"
        ],
        "npubs": 8
    },
    "Swarun Kumar": {
        "affiliation": "Carnegie Mellon University",
        "citedby": {
            "2017-10-19": 695
        },
        "email": "@cmu.edu",
        "hindex": 11,
        "hindex5y": 11,
        "i10index": 11,
        "i10index5y": 11,
        "interests": [
            "communication",
            "networks",
            "wireless",
            "systems",
            "security"
        ],
        "npubs": 32
    },
    "T. N. Vijaykumar": {
        "affiliation": "Purdue University",
        "citedby": {
            "2017-12-12": 9935
        },
        "email": "@ecn.purdue.edu",
        "hindex": 46,
        "hindex5y": 32,
        "i10index": 78,
        "i10index5y": 66,
        "interests": [
            "computer architecture",
            "computer networks"
        ],
        "npubs": 171
    },
    "Taeyeon Ki": {
        "affiliation": "University at Buffalo, The State University of New York",
        "citedby": {
            "2018-04-10": 117
        },
        "email": "@buffalo.edu",
        "hindex": 4,
        "hindex5y": 4,
        "i10index": 2,
        "i10index5y": 2,
        "interests": [
            "mobile computing"
        ],
        "npubs": 12
    },
    "Tao Wang": "",
    "Tarun Bansal": {
        "affiliation": "Google",
        "citedby": {
            "2017-10-19": 1
        },
        "email": "@iiitd.ac.in",
        "hindex": 1,
        "hindex5y": 1,
        "i10index": 0,
        "i10index5y": 0,
        "interests": [
            "Cryptography"
        ],
        "npubs": 1
    },
    "Teng Wei": {
        "affiliation": "University of Wisconsin - Madison",
        "citedby": {
            "2017-10-19": 93
        },
        "email": "@wisc.edu",
        "hindex": 5,
        "hindex5y": 5,
        "i10index": 3,
        "i10index5y": 3,
        "interests": [
            "wireless network",
            "mobile computing",
            "wireless sensing"
        ],
        "npubs": 13
    },
    "Thanvir Mohamed": "",
    "Thomas Hirsch": "",
    "Thomas Moscibroda": "",
    "Thyaga Nandagopal": {
        "affiliation": "National Science Foundation",
        "citedby": {
            "2017-10-19": 5072
        },
        "email": "@nsf.gov",
        "hindex": 23,
        "hindex5y": 18,
        "i10index": 38,
        "i10index5y": 28,
        "interests": [
            "Wireless Networks",
            "OpenFlow",
            "Networked Cloud",
            "Green Networks",
            "Sensor Networks"
        ],
        "npubs": 117
    },
    "Tian He": {
        "affiliation": "University of Minnesota",
        "citedby": {
            "2017-10-19": 20786
        },
        "email": "@cs.umn.edu",
        "hindex": 61,
        "hindex5y": 49,
        "i10index": 161,
        "i10index5y": 144,
        "interests": [
            "Cyber Physical Systems",
            "IOT",
            "Wireless Sensor Networks",
            "Real-time Systems"
        ],
        "npubs": 292
    },
    "Victor Bahl": {
        "affiliation": "Microsoft Research Redmond",
        "citedby": {
            "2017-10-19": 36711
        },
        "email": "@acm.org",
        "hindex": 74,
        "hindex5y": 57,
        "i10index": 188,
        "i10index5y": 151,
        "interests": [
            "Systems & infrastructure problems related to cloud services",
            "mobile computing",
            "wireless systems",
            "data center & enterprise networ"
        ],
        "npubs": 356
    },
    "Vijay Gopalakrishnan": "",
    "Vincenzo Mancuso": {
        "affiliation": "IMDEA Networks Institute",
        "citedby": {
            "2017-10-19": 2207
        },
        "email": "@ieee.org",
        "hindex": 19,
        "hindex5y": 18,
        "i10index": 31,
        "i10index5y": 28,
        "interests": [
            "wireless networks",
            "energy-efficient networking",
            "performance analysis",
            "simulation",
            "testbeds"
        ],
        "npubs": 121
    },
    "Vishnu Navda": {
        "affiliation": "Microsoft Research India",
        "citedby": {
            "2017-10-19": 2149
        },
        "email": "@microsoft.com",
        "hindex": 19,
        "hindex5y": 17,
        "i10index": 20,
        "i10index5y": 19,
        "interests": [
            "Mobile Systems",
            "Wireless Networking"
        ],
        "npubs": 55
    },
    "Wei Dong": "",
    "Wenjun Hu": {
        "affiliation": "Yale University",
        "citedby": {
            "2017-10-19": 5248
        },
        "email": "@yale.edu",
        "hindex": 17,
        "hindex5y": 15,
        "i10index": 18,
        "i10index5y": 16,
        "interests": [
            "Wireless",
            "Mobile",
            "Networking",
            "Systems"
        ],
        "npubs": 33
    },
    "Wenyao Xu": {
        "affiliation": "University at Buffalo SUNY",
        "citedby": {
            "2017-10-19": 1159
        },
        "email": "@buffalo.edu",
        "hindex": 17,
        "hindex5y": 17,
        "i10index": 37,
        "i10index5y": 35,
        "interests": [
            "Wireless Health",
            "Smart Manufacturing",
            "Emering Biometrics",
            "Internet of Things."
        ],
        "npubs": 136
    },
    "Xenofon Foukas": "",
    "Xia Zhou": {
        "affiliation": "Dartmouth College",
        "citedby": {
            "2017-10-19": 1875
        },
        "email": "@cs.dartmouth.edu",
        "hindex": 18,
        "hindex5y": 17,
        "i10index": 24,
        "i10index5y": 22,
        "interests": [
            "Mobile computing",
            "wireless networking",
            "dynamic spectrum access"
        ],
        "npubs": 55
    },
    "Xiang Lu": "",
    "Xiaoguang Li": {
        "affiliation": "Peking University",
        "citedby": {
            "2017-10-19": 9164
        },
        "email": "@ustc.edu.cn",
        "hindex": 47,
        "hindex5y": 36,
        "i10index": 200,
        "i10index5y": 127,
        "interests": [
            "physics",
            "materials science"
        ],
        "npubs": 587
    },
    "Xiaojiang Chen": {
        "affiliation": "Northwest University",
        "citedby": {
            "2017-10-19": 457
        },
        "email": "@nwu.edu.cn",
        "hindex": 10,
        "hindex5y": 9,
        "i10index": 10,
        "i10index5y": 8,
        "interests": [
            "NETWORKING"
        ],
        "npubs": 159
    },
    "Xiaoyu Ji": {
        "affiliation": "Zhejiang University",
        "citedby": {
            "2017-10-19": 56
        },
        "email": "@zju.edu.cn",
        "hindex": 5,
        "hindex5y": 5,
        "i10index": 2,
        "i10index5y": 2,
        "interests": [
            "Wireless Networks Security",
            "Network Protocol"
        ],
        "npubs": 14
    },
    "Xieyang Xu": "",
    "Xin Meng": "",
    "Xinyu Zhang": "",
    "Y. Charlie Hu": {
        "affiliation": "Purdue University",
        "citedby": {
            "2017-10-19": 13309
        },
        "email": "@purdue.edu",
        "hindex": 53,
        "hindex5y": 36,
        "i10index": 143,
        "i10index5y": 99,
        "interests": [
            "Smartphone Energy Management",
            "Networking",
            "Distributed Systems"
        ],
        "npubs": 2771
    },
    "Yan Zhuang": "",
    "Yanbing Yang": {
        "affiliation": "Nanyang Technological University",
        "citedby": {
            "2017-10-19": 20
        },
        "email": "@ntu.edu.sg",
        "hindex": 2,
        "hindex5y": 2,
        "i10index": 1,
        "i10index5y": 1,
        "interests": [
            "Visible light communication and sensing",
            "mobile computing",
            "IoT"
        ],
        "npubs": 7
    },
    "Yang Shen": {
        "affiliation": "Peking University",
        "citedby": {
            "2017-10-19": 6016
        },
        "email": "@pku.edu.cn",
        "hindex": 32,
        "hindex5y": 31,
        "i10index": 59,
        "i10index5y": 59,
        "interests": [
            "Nanoscience"
        ],
        "npubs": 85
    },
    "Yao Liu": {
        "affiliation": "University of South Florida",
        "citedby": {
            "2017-10-19": 1912
        },
        "email": "@cse.usf.edu",
        "hindex": 13,
        "hindex5y": 13,
        "i10index": 16,
        "i10index5y": 16,
        "interests": [
            "Computer and Network Security"
        ],
        "npubs": 24
    },
    "Yi Gao": {
        "affiliation": "Zhejiang University",
        "citedby": {
            "2017-10-19": 413
        },
        "email": "@zju.edu.cn",
        "hindex": 8,
        "hindex5y": 8,
        "i10index": 8,
        "i10index5y": 8,
        "interests": [
            "Sensor Networks",
            "Network Measurement"
        ],
        "npubs": 36
    },
    "Yi-Chao Chen": {
        "affiliation": "Shanghai Jiao Tong University",
        "citedby": {
            "2017-10-19": 648
        },
        "email": "@cs.utexas.edu",
        "hindex": 12,
        "hindex5y": 12,
        "i10index": 13,
        "i10index5y": 12,
        "interests": [
            "mobile computing",
            "wireless network",
            "network measurement"
        ],
        "npubs": 24
    },
    "Yihua Ethan Guo": {
        "affiliation": "University of Michigan",
        "citedby": {
            "2017-10-19": 221
        },
        "email": "@umich.edu",
        "hindex": 3,
        "hindex5y": 3,
        "i10index": 3,
        "i10index5y": 3,
        "interests": [
            "Network Protocol Design",
            "Mobile Network Diagnosis",
            "Mobile Application QoE",
            "Wearable and IoT Networking"
        ],
        "npubs": 6
    },
    "Yilun Zheng": "",
    "Yingying Chen": {
        "affiliation": "Stevens Institute of Technology",
        "citedby": {
            "2017-10-19": 4128
        },
        "email": "@scarletmail.rutgers.edu",
        "hindex": 35,
        "hindex5y": 33,
        "i10index": 86,
        "i10index5y": 83,
        "interests": [
            "mobile healthcare",
            "wireless security",
            "localization",
            "mobile sensing",
            "connected vehicles"
        ],
        "npubs": 208
    },
    "Yong Cui": {
        "affiliation": "Tsinghua University",
        "citedby": {
            "2017-10-19": 2822
        },
        "email": "@tsinghua.edu.cn",
        "hindex": 28,
        "hindex5y": 22,
        "i10index": 74,
        "i10index5y": 54,
        "interests": [
            "Network Architecture",
            "Mobile Computing"
        ],
        "npubs": 284
    },
    "Yuan He": {
        "citedby": {
            "2018-02-05": 2286
        },
        "email": "@greenorbs.com",
        "hindex": 22,
        "hindex5y": 22,
        "i10index": 37,
        "i10index5y": 36,
        "interests": [
            "Internet of Things",
            "Wireless and Sensor Networks",
            "Mobile and Ubiquitous Computing"
        ],
        "npubs": 98
    },
    "Yuanjie Li": {
        "affiliation": "University of California, Los Angeles",
        "citedby": {
            "2017-10-19": 218
        },
        "email": "@cs.ucla.edu",
        "hindex": 6,
        "hindex5y": 6,
        "i10index": 6,
        "i10index5y": 6,
        "interests": [
            "Networked systems",
            "mobile computing",
            "security"
        ],
        "npubs": 26
    },
    "Yun Seong Nam": "",
    "Yunfei Ma": "",
    "Yunxin Liu": {
        "affiliation": "Microsoft Research",
        "citedby": {
            "2017-12-12": 1107
        },
        "email": "@microsoft.com",
        "hindex": 18,
        "hindex5y": 16,
        "i10index": 28,
        "i10index5y": 25,
        "interests": [
            "networking",
            "system",
            "mobile computing"
        ],
        "npubs": 71
    },
    "Yunzhe Ni": "",
    "Z. Morley Mao": {
        "affiliation": "University of Michigan",
        "citedby": {
            "2017-10-19": 12871
        },
        "email": "@umich.edu",
        "hindex": 59,
        "hindex5y": 44,
        "i10index": 123,
        "i10index5y": 113,
        "interests": [
            "Computer networks",
            "network security",
            "mobile computing",
            "distributed systems"
        ],
        "npubs": 270
    },
    "Zengwen Yuan": {
        "affiliation": "University of California, Los Angeles",
        "citedby": {
            "2017-10-19": 45
        },
        "email": "@cs.ucla.edu",
        "hindex": 4,
        "hindex5y": 4,
        "i10index": 2,
        "i10index5y": 2,
        "interests": [
            "Cellular Networks",
            "Mobile Computing",
            "Networking",
            "Security"
        ],
        "npubs": 12
    },
    "Zeqi Lai": {
        "affiliation": "Tsinghua University",
        "citedby": {
            "2017-10-19": 53
        },
        "email": "@purdue.edu",
        "hindex": 3,
        "hindex5y": 3,
        "i10index": 2,
        "i10index5y": 2,
        "interests": [
            "mobile computing"
        ],
        "npubs": 5
    },
    "Zhaowei Tan": {
        "affiliation": "University of California, Los Angeles",
        "citedby": {
            "2017-10-19": 5
        },
        "email": "@cs.ucla.edu",
        "hindex": 2,
        "hindex5y": 2,
        "i10index": 0,
        "i10index5y": 0,
        "interests": [
            "Cloud Computing",
            "Systems",
            "Mobile Networking"
        ],
        "npubs": 5
    },
    "Zhengping Luo": {
        "affiliation": "University of South Florida",
        "citedby": {
            "2017-10-19": 0
        },
        "email": "@mail.usf.edu",
        "hindex": 0,
        "hindex5y": 0,
        "i10index": 0,
        "i10index5y": 0,
        "interests": [
            "cyber security",
            "artificial intelligence"
        ],
        "npubs": 3
    },
    "Zhenlin An": {
        "affiliation": "Hong Kong Polytechnic University",
        "citedby": {
            "2018-04-10": -1
        },
        "email": "@comp.polyu.edu.hk",
        "hindex": 0,
        "hindex5y": 0,
        "i10index": 0,
        "i10index5y": 0,
        "interests": [],
        "npubs": 1
    },
    "Zhice Yang": {
        "affiliation": "ShanghaiTech University & Hong Kong University of Science and Technology",
        "citedby": {
            "2018-04-10": 106
        },
        "email": "@shanghaitech.edu.cn",
        "hindex": 3,
        "hindex5y": 3,
        "i10index": 3,
        "i10index5y": 3,
        "interests": [
            "Wireless and Mobile Systems"
        ],
        "npubs": 10
    },
    "Zhihao Cheng": {
        "affiliation": "Zhejiang University",
        "citedby": {
            "2017-10-19": 6
        },
        "email": "@umich.edu",
        "hindex": 1,
        "hindex5y": 1,
        "i10index": 0,
        "i10index5y": 0,
        "interests": [],
        "npubs": 4
    },
    "Zhihong Luo": "",
    "Zhijun Li": "",
    "Zhiwei Li": "",
    "Zhuo Lu": {
        "affiliation": "University of South Florida",
        "citedby": {
            "2017-10-19": 834
        },
        "email": "@usf.edu",
        "hindex": 11,
        "hindex5y": 9,
        "i10index": 12,
        "i10index5y": 9,
        "interests": [
            "Network security and science",
            "Wireless and mobile computing",
            "Cyber-physical systems",
            "Data analytics"
        ],
        "npubs": 59
    },
    "Özgü Alay": {
        "affiliation": "Simula Research Laboratory",
        "citedby": {
            "2017-10-19": 512
        },
        "email": "@simula.no",
        "hindex": 10,
        "hindex5y": 9,
        "i10index": 12,
        "i10index5y": 9,
        "interests": [
            "multimedia streaming",
            "mobile broadband networks",
            "wireless networks",
            "cooperative networks",
            "multicast"
        ],
        "npubs": 57
    }
}
