# Supplementary material for: A survey of accepted authors in computer systems conferences
Source: PeerJ Comput Sci. 2020 Sep 28;6:e299. doi: 10.7717/peerj-cs.299 (PMC7924675; doi:10.7717/peerj-cs.299)
Supplement: Supplemental Information 2 — This is a snapshot of the github repository that includes the data and source code required to reproduce this paper (except for confidential survey data). The snapshot represents commit 6663a253f1ac4dc351a78ccc74c0de80c7cc06ad of http://github.com/eitanf/sysconf. The most pertinent article files are under pubs/diversity-survey/. [file peerj-cs-06-299-s002.bz2 › sysconf/data/authors/EuroPar.json]

{
    "Aaron Smith": {
        "affiliation": "Microsoft Research, USA",
        "citedby": {
            "2017-07-31": 659,
            "2017-08-27": 664
        },
        "email": "@microsoft.com",
        "hindex": 8,
        "hindex5y": 6,
        "i10index": 7,
        "i10index5y": 4,
        "interests": [
            "Optimizing Compilers",
            "Computer Architecture",
            "Reconfigurable Computing"
        ],
        "npubs": 10
    },
    "Adrián Castelló": {
        "citedby": {
            "2018-03-22": 84
        },
        "email": "@uji.es",
        "hindex": 5,
        "hindex5y": 5,
        "i10index": 4,
        "i10index5y": 4,
        "interests": [
            "High Performance Computing",
            "GPU",
            "Lightweight threading",
            "Parallel computing"
        ],
        "npubs": 21
    },
    "Alain Tchana": "",
    "Alejandro Villegas": "",
    "Aleksandar Prokopec": {
        "citedby": {
            "2017-07-31": 297,
            "2017-08-27": 305
        },
        "email": "@epfl.ch",
        "hindex": 8,
        "hindex5y": 8,
        "i10index": 8,
        "i10index5y": 8,
        "interests": [
            "Parallel and Distributed Computing",
            "Concurrency",
            "Languages and Compilers"
        ],
        "npubs": 26
    },
    "Alexander Krause": "",
    "Alexandru Calotoiu": "",
    "Alfredo Goldman": {
        "affiliation": "University of São Paulo, Brasil",
        "citedby": {
            "2017-07-31": 1229,
            "2017-08-27": 1246
        },
        "email": "@ime.usp.br",
        "hindex": 17,
        "hindex5y": 13,
        "i10index": 35,
        "i10index5y": 16,
        "interests": [
            "Distributed Systems",
            "Agile Methods"
        ],
        "npubs": 227
    },
    "Amelie Chi Zhou": {
        "citedby": {
            "2017-07-31": 116,
            "2017-08-27": 117
        },
        "email": "@inria.fr",
        "hindex": 6,
        "hindex5y": 6,
        "i10index": 2,
        "i10index5y": 2,
        "interests": [
            "cloud computing",
            "scientific workflows"
        ],
        "npubs": 15
    },
    "Ana Lucia Varbanescu": {
        "affiliation": "University of Amsterdam, the Netherlands",
        "citedby": {
            "2017-07-31": 1135,
            "2017-08-27": 1153
        },
        "email": "@uva.nl",
        "hindex": 15,
        "hindex5y": 15,
        "i10index": 30,
        "i10index5y": 24,
        "interests": [
            "Performance Modeling and Prediction",
            "Big Graph Analytics",
            "Parallel Programming Models",
            "CUDA",
            "OpenCL"
        ],
        "npubs": 110
    },
    "Ana Moreton-Fernandez": {
        "citedby": {
            "2017-07-31": 3,
            "2017-08-27": 5
        },
        "email": "@infor.uva.es",
        "hindex": 1,
        "hindex5y": 1,
        "i10index": 0,
        "i10index5y": 0,
        "interests": [
            "parallel computing",
            "parallel programming languages",
            "code generation"
        ],
        "npubs": 12
    },
    "Andrea Milani": "",
    "Andreas Knuepfer": {
        "affiliation": "T.U. Dresden, Germany",
        "citedby": {
            "2017-07-31": 1176,
            "2017-08-27": 1180
        },
        "email": "@tu-dresden.de",
        "hindex": 15,
        "hindex5y": 13,
        "i10index": 22,
        "i10index5y": 15,
        "interests": [
            "HPC",
            "performance analysis",
            "parallel programming"
        ],
        "npubs": 105
    },
    "Andrew Boktor": "",
    "Andrew Lumsdaine": {
        "citedby": {
            "2017-07-31": 15965,
            "2017-08-27": 16071
        },
        "email": "@uw.edu",
        "hindex": 51,
        "hindex5y": 42,
        "i10index": 173,
        "i10index5y": 111,
        "interests": [
            "High performance computing",
            "parallel computing",
            "programming languages"
        ],
        "npubs": 449
    },
    "Angeles G. Navarro": {
        "citedby": {
            "2017-07-31": 372,
            "2017-08-27": 375
        },
        "email": "@ac.uma.es",
        "hindex": 10,
        "hindex5y": 7,
        "i10index": 11,
        "i10index5y": 4,
        "interests": [
            "programming models",
            "parallelizing compilers",
            "multiprocessor architectures",
            "multimedia distributed systems"
        ],
        "npubs": 64
    },
    "Ann Almgren": {
        "citedby": {
            "2017-07-31": 4435,
            "2017-08-27": 4491
        },
        "email": "@lbl.gov",
        "hindex": 29,
        "hindex5y": 27,
        "i10index": 63,
        "i10index5y": 44,
        "interests": [],
        "npubs": 149
    },
    "Anna Malova": "",
    "Anne Benoit": {
        "citedby": {
            "2017-07-31": 1567,
            "2017-08-27": 1583
        },
        "email": "@ens-lyon.fr",
        "hindex": 21,
        "hindex5y": 16,
        "i10index": 48,
        "i10index5y": 31,
        "interests": [
            "Algorithms",
            "scheduling"
        ],
        "npubs": 208
    },
    "Anne-Cécile Orgerie": {
        "citedby": {
            "2017-07-31": 940,
            "2017-08-27": 955
        },
        "email": "@inria.fr",
        "hindex": 13,
        "hindex5y": 13,
        "i10index": 17,
        "i10index5y": 17,
        "interests": [
            "Cloud computing",
            "Green ICT",
            "Energy efficiency",
            "Autonomic computing",
            "Network metrology"
        ],
        "npubs": 88
    },
    "Antonio J. Peña": {
        "citedby": {
            "2017-07-31": 635,
            "2017-08-27": 654
        },
        "email": "@bsc.es",
        "hindex": 12,
        "hindex5y": 12,
        "i10index": 15,
        "i10index5y": 14,
        "interests": [
            "HPC runtime systems",
            "accelerators",
            "HPC networks - communications",
            "heterogeneous memory systems"
        ],
        "npubs": 58
    },
    "Aparna Chandramowlishwaran": {
        "citedby": {
            "2017-07-31": 740,
            "2017-08-27": 750
        },
        "email": "@uci.edu",
        "hindex": 11,
        "hindex5y": 11,
        "i10index": 12,
        "i10index5y": 11,
        "interests": [
            "Parallel Computing"
        ],
        "npubs": 27
    },
    "Arie Taal": {
        "citedby": {
            "2017-07-31": 468,
            "2017-08-27": 473
        },
        "email": "@uva.nl",
        "hindex": 12,
        "hindex5y": 5,
        "i10index": 16,
        "i10index5y": 0,
        "interests": [
            "Networks",
            "nuclear physics"
        ],
        "npubs": 88
    },
    "Arnaud Legrand": {
        "citedby": {
            "2017-07-31": 4028,
            "2017-08-27": 4042
        },
        "email": "@imag.fr",
        "hindex": 24,
        "hindex5y": 18,
        "i10index": 56,
        "i10index5y": 31,
        "interests": [
            "Computer science"
        ],
        "npubs": 179
    },
    "Arturo Gonzalez-Escribano": {
        "citedby": {
            "2017-07-31": 787,
            "2017-08-27": 799
        },
        "email": "@infor.uva.es",
        "hindex": 14,
        "hindex5y": 11,
        "i10index": 20,
        "i10index5y": 13,
        "interests": [
            "Parallel Computing"
        ],
        "npubs": 147
    },
    "Aydin Buluc": {
        "citedby": {
            "2017-07-31": 1636,
            "2017-08-27": 1693
        },
        "email": "@lbl.gov",
        "hindex": 19,
        "hindex5y": 19,
        "i10index": 29,
        "i10index5y": 29,
        "interests": [
            "Parallel computing",
            "graph algorithms",
            "combinatorial scientific computing",
            "machine learning",
            "computational genomics"
        ],
        "npubs": 63
    },
    "Bernd Burgstaller": "",
    "Bertil Schmidt": {
        "affiliation": "Johannes Gutenberg University of Mainz, Germany",
        "citedby": {
            "2017-07-31": 4383,
            "2017-08-27": 4449
        },
        "email": "@uni-mainz.de",
        "hindex": 34,
        "hindex5y": 29,
        "i10index": 84,
        "i10index5y": 65,
        "interests": [
            "Parallel Computing",
            "Bioinformatics",
            "GPGPU",
            "High Performance Computing",
            "Reconfigurable Computing"
        ],
        "npubs": 244
    },
    "Bingsheng He": {
        "affiliation": "National University of Singapore, Singapore",
        "citedby": {
            "2017-07-31": 4728,
            "2017-08-27": 4795
        },
        "email": "@comp.nus.edu.sg",
        "hindex": 35,
        "hindex5y": 34,
        "i10index": 73,
        "i10index5y": 63,
        "interests": [
            "High performance computing",
            "Database systems",
            "cloud computing",
            "GPGPU"
        ],
        "npubs": 202
    },
    "Bora Ucar": {
        "affiliation": "CNRS and LIP ENS Lyon, France",
        "citedby": {
            "2017-07-31": 1139,
            "2017-08-27": 1158
        },
        "email": "@ens-lyon.fr",
        "hindex": 19,
        "hindex5y": 17,
        "i10index": 30,
        "i10index5y": 24,
        "interests": [
            "Combinatorial scientific computing",
            "parallel computing",
            "sparse matrix computations",
            "graph algorithms"
        ],
        "npubs": 111
    },
    "Boris Teabe": {
        "citedby": {
            "2018-03-22": 16
        },
        "email": "@enseeiht.fr",
        "hindex": 2,
        "hindex5y": 2,
        "i10index": 0,
        "i10index5y": 0,
        "interests": [
            "Virtualization",
            "Cloud computing"
        ],
        "npubs": 11
    },
    "Borja Pérez": {
        "citedby": {
            "2018-03-22": 12
        },
        "email": "@unican.es",
        "hindex": 2,
        "hindex5y": 2,
        "i10index": 0,
        "i10index5y": 0,
        "interests": [
            "Heterogeneus Systems",
            "Parallelim",
            "Computer Architecture",
            "Load Balancing"
        ],
        "npubs": 8
    },
    "Brandon Cook": {
        "citedby": {
            "2017-07-31": 108,
            "2017-08-27": 113
        },
        "email": "@lbl.gov",
        "hindex": 7,
        "hindex5y": 7,
        "i10index": 7,
        "i10index5y": 6,
        "interests": [
            "HPC",
            "parallel computing",
            "nanoscience",
            "physics",
            "CS"
        ],
        "npubs": 29
    },
    "Bruno Raffin": {
        "affiliation": "INRIA, France",
        "citedby": {
            "2017-07-31": 1600,
            "2017-08-27": 1611
        },
        "email": "@inria.fr",
        "hindex": 21,
        "hindex5y": 16,
        "i10index": 43,
        "i10index5y": 27,
        "interests": [
            "High Performance Computing",
            "Interactive Computing",
            "Parallel Programming"
        ],
        "npubs": 125
    },
    "Cees de Laat": {
        "citedby": {
            "2017-07-31": 4784,
            "2017-08-27": 4827
        },
        "email": "@uva.nl",
        "hindex": 31,
        "hindex5y": 23,
        "i10index": 108,
        "i10index5y": 63,
        "interests": [
            "Internet Architecture",
            "Computer Networking",
            "Computer Science",
            "eScience",
            "Data Intensive Computing"
        ],
        "npubs": 411
    },
    "Cevdet Aykanat": {
        "citedby": {
            "2017-07-31": 3561,
            "2017-08-27": 3581
        },
        "email": "@cs.bilkent.edu.tr",
        "hindex": 33,
        "hindex5y": 22,
        "i10index": 77,
        "i10index5y": 44,
        "interests": [
            "parallel computing",
            "scientific computing"
        ],
        "npubs": 218
    },
    "Chris Adeniyi-Jones": "",
    "Christian Perez": {
        "citedby": {
            "2017-07-31": 1248,
            "2017-08-27": 1251
        },
        "email": "@inria.fr",
        "hindex": 20,
        "hindex5y": 11,
        "i10index": 35,
        "i10index5y": 13,
        "interests": [
            "Computer science",
            "parallelism",
            "distributed computing",
            "software component",
            "HPC"
        ],
        "npubs": 136
    },
    "Christophe Dubach": {
        "affiliation": "University of Edinburgh, UK",
        "citedby": {
            "2017-07-31": 609,
            "2017-08-27": 623
        },
        "email": "@ed.ac.uk",
        "hindex": 11,
        "hindex5y": 11,
        "i10index": 11,
        "i10index5y": 11,
        "interests": [
            "Machine Learning",
            "Computer Architecture",
            "Compiler Optimization",
            "Code Generation",
            "System Optimization"
        ],
        "npubs": 46
    },
    "Christopher Haine": "",
    "Christos Zaroliagis": {
        "affiliation": "University of Patras, Greece",
        "citedby": {
            "2017-07-31": 2209,
            "2017-08-27": 2219
        },
        "email": "@ceid.upatras.gr",
        "hindex": 25,
        "hindex5y": 15,
        "i10index": 59,
        "i10index5y": 23,
        "interests": [
            "Algorithms",
            "Algorithm Engineering",
            "Robust & Online Optimization",
            "Multiobjective Optimization",
            "Parallel & Distributed Computing"
        ],
        "npubs": 220
    },
    "Clément Foyer": {
        "citedby": {
            "2018-03-22": 7
        },
        "email": "@inria.fr",
        "hindex": 1,
        "hindex5y": 1,
        "i10index": 0,
        "i10index5y": 0,
        "interests": [],
        "npubs": 4
    },
    "Clément Mommessin": "",
    "Daniel Franco": "",
    "Daniel Hagimont": {
        "citedby": {
            "2017-07-31": 1801,
            "2017-08-27": 1811
        },
        "email": "@enseeiht.fr",
        "hindex": 22,
        "hindex5y": 12,
        "i10index": 50,
        "i10index5y": 14,
        "interests": [
            "operating systems",
            "middleware",
            "autonomic systems",
            "cloud computing"
        ],
        "npubs": 201
    },
    "Daniel Ruprecht": {
        "citedby": {
            "2017-07-31": 285,
            "2017-08-27": 289
        },
        "email": "@leeds.ac.uk",
        "hindex": 10,
        "hindex5y": 9,
        "i10index": 10,
        "i10index5y": 9,
        "interests": [
            "parallel-in-time integration",
            "high-performance computing",
            "scientific computing",
            "asymptotics",
            "meteorology"
        ],
        "npubs": 51
    },
    "David E. Keyes": {
        "citedby": {
            "2017-07-31": 6965,
            "2017-08-27": 7018
        },
        "email": "@kaust.edu.sa",
        "hindex": 40,
        "hindex5y": 22,
        "i10index": 101,
        "i10index5y": 50,
        "interests": [
            "Numerical Analysis",
            "Scientific Computing",
            "Computational Science and Engineering",
            "High Performance Computing"
        ],
        "npubs": 440
    },
    "David R. Kaeli": {
        "citedby": {
            "2017-07-31": 9222,
            "2017-08-27": 9274
        },
        "email": "@ece.neu.edu",
        "hindex": 33,
        "hindex5y": 26,
        "i10index": 110,
        "i10index5y": 63,
        "interests": [
            "Computer Architecture",
            "Performance",
            "Modeling",
            "Simulation",
            "Compilers"
        ],
        "npubs": 507
    },
    "Deming Chen": {
        "affiliation": "University of Illinois, USA",
        "citedby": {
            "2017-07-31": 3103,
            "2017-08-27": 3130
        },
        "email": "@illinois.edu",
        "hindex": 28,
        "hindex5y": 25,
        "i10index": 66,
        "i10index5y": 58,
        "interests": [
            "EDA",
            "FPGA",
            "Computational Genomics"
        ],
        "npubs": 160
    },
    "Denis Barthou": {
        "affiliation": "Inria, France",
        "citedby": {
            "2017-07-31": 908,
            "2017-08-27": 918
        },
        "email": "@labri.fr",
        "hindex": 16,
        "hindex5y": 12,
        "i10index": 25,
        "i10index5y": 14,
        "interests": [
            "compilers",
            "high performance computing",
            "parallel computation",
            "heterogeneous architectures"
        ],
        "npubs": 114
    },
    "Denis Trystram": {
        "citedby": {
            "2017-07-31": 5714,
            "2017-08-27": 5735
        },
        "email": "@imag.fr",
        "hindex": 32,
        "hindex5y": 21,
        "i10index": 96,
        "i10index5y": 47,
        "interests": [
            "Parallel and Distributed processing",
            "combinatorial optimization"
        ],
        "npubs": 496
    },
    "Didem Unat": {
        "affiliation": "Koç Universitesi, Turkey",
        "citedby": {
            "2017-07-31": 338,
            "2017-08-27": 349
        },
        "email": "@ku.edu.tr",
        "hindex": 9,
        "hindex5y": 8,
        "i10index": 9,
        "i10index5y": 8,
        "interests": [
            "High performance computing",
            "Parallel computing",
            "Programming model design",
            "Compilers and code generation",
            "Performance Modeling"
        ],
        "npubs": 32
    },
    "Diego R. Llanos": {
        "citedby": {
            "2017-07-31": 713,
            "2017-08-27": 725
        },
        "email": "@infor.uva.es",
        "hindex": 12,
        "hindex5y": 11,
        "i10index": 19,
        "i10index5y": 13,
        "interests": [
            "Computer architecture",
            "High-performance computing",
            "parallel processing"
        ],
        "npubs": 91
    },
    "Dirk Habich": {
        "citedby": {
            "2017-10-20": 647
        },
        "email": "@tu-dresden.de",
        "hindex": 12,
        "hindex5y": 11,
        "i10index": 20,
        "i10index5y": 14,
        "interests": [
            "Database Technology"
        ],
        "npubs": 144
    },
    "Dirk Merten": "",
    "Diwakar Krishnamurthy": {
        "affiliation": "Univ. Calgary, Canada",
        "citedby": {
            "2017-07-31": 824,
            "2017-08-27": 831
        },
        "email": "@ucalgary.ca",
        "hindex": 16,
        "hindex5y": 14,
        "i10index": 22,
        "i10index5y": 18,
        "interests": [
            "Computer systems performance evaluation",
            "multi-core processors",
            "virtualization",
            "performance modeling",
            "performance testing"
        ],
        "npubs": 59
    },
    "Dora B. Heras": "",
    "Edson Tavares Camargo": "",
    "Eduardo Rodriguez-Gutiez": "",
    "Eduardo Roloff": {
        "citedby": {
            "2017-07-31": 79,
            "2017-08-27": 81
        },
        "email": "@inf.ufrgs.br",
        "hindex": 3,
        "hindex5y": 3,
        "i10index": 2,
        "i10index5y": 2,
        "interests": [
            "Cloud Computing"
        ],
        "npubs": 19
    },
    "Elias P. Duarte Jr.": {
        "citedby": {
            "2017-07-31": 821,
            "2017-08-27": 821
        },
        "email": "@inf.ufpr.br",
        "hindex": 14,
        "hindex5y": 8,
        "i10index": 20,
        "i10index5y": 7,
        "interests": [
            "Dependable Computing",
            "Computer Networks",
            "Distributed Systems",
            "Network Management",
            "Algorithms"
        ],
        "npubs": 194
    },
    "Emilio Luque": {
        "citedby": {
            "2017-07-31": 2857,
            "2017-08-27": 2884
        },
        "email": "@uab.es",
        "hindex": 24,
        "hindex5y": 15,
        "i10index": 90,
        "i10index5y": 30,
        "interests": [
            "computación paralela",
            "simulación"
        ],
        "npubs": 493
    },
    "Emmanuel Jeannot": {
        "citedby": {
            "2017-07-31": 2638,
            "2017-08-27": 2661
        },
        "email": "@inria.fr",
        "hindex": 22,
        "hindex5y": 17,
        "i10index": 43,
        "i10index5y": 22,
        "interests": [
            "Parallel computing"
        ],
        "npubs": 168
    },
    "Emmanuell Diaz Carreño": "",
    "Enrique S. Quintana-Orti": {
        "affiliation": "University Jaime I, Spain",
        "citedby": {
            "2017-07-31": 4851,
            "2017-08-27": 4885
        },
        "email": "@uji.es",
        "hindex": 35,
        "hindex5y": 27,
        "i10index": 103,
        "i10index5y": 75,
        "interests": [],
        "npubs": 411
    },
    "Esteban Stafford": {
        "citedby": {
            "2017-07-31": 127,
            "2017-08-27": 131
        },
        "email": "@unican.es",
        "hindex": 6,
        "hindex5y": 5,
        "i10index": 5,
        "i10index5y": 3,
        "interests": [
            "computer architecture"
        ],
        "npubs": 16
    },
    "Evangelos Georganas": {
        "citedby": {
            "2017-07-31": 209,
            "2017-08-27": 223
        },
        "email": "@intel.com",
        "hindex": 7,
        "hindex5y": 7,
        "i10index": 6,
        "i10index5y": 6,
        "interests": [
            "Scientific Computing",
            "Parallel Processing",
            "High Performance Computing"
        ],
        "npubs": 14
    },
    "Evelyn Duesterwald": "",
    "Fabien Hermenier": {
        "citedby": {
            "2017-07-31": 891,
            "2017-08-27": 903
        },
        "email": "@nutanix.com",
        "hindex": 10,
        "hindex5y": 9,
        "i10index": 10,
        "i10index5y": 9,
        "interests": [
            "Virtualization",
            "Resource Management",
            "Cloud Computing",
            "Autonomic Computing",
            "Green Computing"
        ],
        "npubs": 40
    },
    "Fabio Kon": {
        "affiliation": "University of São Paulo, Brasil",
        "citedby": {
            "2017-07-31": 4154,
            "2017-08-27": 4179
        },
        "email": "@ime.usp.br",
        "hindex": 28,
        "hindex5y": 17,
        "i10index": 77,
        "i10index5y": 35,
        "interests": [
            "Middleware",
            "Smart Cities",
            "Open Source",
            "Startups",
            "Agile Methods"
        ],
        "npubs": 324
    },
    "Fabrice Dupros": "",
    "Fanny Pascual": "",
    "Felix Donatus Lübbe": "",
    "Felix Wolf": {
        "citedby": {
            "2017-11-09": 3324
        },
        "email": "@cs.tu-darmstadt.de",
        "hindex": 29,
        "hindex5y": 20,
        "i10index": 81,
        "i10index5y": 42,
        "interests": [
            "parallel computing",
            "high-performance computing"
        ],
        "npubs": 137
    },
    "Fernando Pedone": {
        "citedby": {
            "2017-07-31": 3831,
            "2017-08-27": 3836
        },
        "email": "@usi.ch",
        "hindex": 30,
        "hindex5y": 23,
        "i10index": 61,
        "i10index5y": 42,
        "interests": [
            "Distributed systems",
            "dependability",
            "distributed data management systems"
        ],
        "npubs": 208
    },
    "Florian Mannuss": "",
    "Florina Ciorba": {
        "affiliation": "University of Basel, Switzerland",
        "citedby": {
            "2017-07-31": 235,
            "2017-08-27": 238
        },
        "email": "@unibas.ch",
        "hindex": 8,
        "hindex5y": 8,
        "i10index": 6,
        "i10index5y": 4,
        "interests": [
            "Computer Science",
            "Dynamic Load Balancing",
            "Computer Simulations"
        ],
        "npubs": 67
    },
    "Francisco Almeida": {
        "affiliation": "University of La Laguna, Spain",
        "citedby": {
            "2018-03-22": 1096
        },
        "email": "@ull.edu.es",
        "hindex": 17,
        "hindex5y": 10,
        "i10index": 33,
        "i10index5y": 13,
        "interests": [
            "Computación de Altas Prestaciones"
        ],
        "npubs": 143
    },
    "Francisco F. Rivera": {
        "citedby": {
            "2017-07-31": 1004,
            "2017-08-27": 1011
        },
        "email": "@usc.es",
        "hindex": 17,
        "hindex5y": 8,
        "i10index": 32,
        "i10index5y": 7,
        "interests": [
            "computación paralela"
        ],
        "npubs": 181
    },
    "Franck Ledoux": {
        "citedby": {
            "2017-07-31": 216,
            "2017-08-27": 222
        },
        "email": "@cea.fr",
        "hindex": 10,
        "hindex5y": 8,
        "i10index": 10,
        "i10index5y": 8,
        "interests": [
            "informatique",
            "maillage",
            "géométrie algorithmique",
            "partitionnement"
        ],
        "npubs": 46
    },
    "Franck Pommereau": {
        "citedby": {
            "2017-07-31": 459,
            "2017-08-27": 460
        },
        "email": "@ibisc.univ-evry.fr",
        "hindex": 13,
        "hindex5y": 9,
        "i10index": 18,
        "i10index5y": 7,
        "interests": [
            "Petri nets",
            "formal methods",
            "model-checking"
        ],
        "npubs": 81
    },
    "Franz-Josef Pfreundt": {
        "citedby": {
            "2017-07-31": 214,
            "2017-08-27": 221
        },
        "email": "@itwm.fhg.de",
        "hindex": 9,
        "hindex5y": 7,
        "i10index": 8,
        "i10index5y": 4,
        "interests": [
            "Informatik",
            "Scientific Computing",
            "High Performance Computing"
        ],
        "npubs": 48
    },
    "Fred Wubs": "",
    "Frederic Desprez": {
        "affiliation": "INRIA, France",
        "citedby": {
            "2017-07-31": 3631,
            "2017-08-27": 3643
        },
        "email": "@inria.fr",
        "hindex": 26,
        "hindex5y": 18,
        "i10index": 76,
        "i10index5y": 33,
        "interests": [
            "High Performance computing",
            "Distributed computing",
            "parallel computing",
            "scheduling",
            "clouds"
        ],
        "npubs": 272
    },
    "Frédéric Vivien": {
        "citedby": {
            "2017-07-31": 2649,
            "2017-08-27": 2659
        },
        "email": "@inria.fr",
        "hindex": 26,
        "hindex5y": 18,
        "i10index": 61,
        "i10index5y": 34,
        "interests": [
            "Parallel computing",
            "Algorithm design",
            "Scheduling",
            "Reliability"
        ],
        "npubs": 170
    },
    "Gabriel Antoniu": {
        "citedby": {
            "2017-07-31": 2084,
            "2017-08-27": 2118
        },
        "email": "@inria.fr",
        "hindex": 24,
        "hindex5y": 18,
        "i10index": 52,
        "i10index5y": 32,
        "interests": [
            "Distributed storage systems",
            "Big Data",
            "cloud computing",
            "data management",
            "high-performance computing"
        ],
        "npubs": 208
    },
    "George Bosilca": {
        "citedby": {
            "2017-07-31": 4757,
            "2017-08-27": 4813
        },
        "email": "@icl.utk.edu",
        "hindex": 31,
        "hindex5y": 25,
        "i10index": 66,
        "i10index5y": 52,
        "interests": [
            "High Performance Computing",
            "Distributed and Parallel Computer",
            "Computer Architecture",
            "Network"
        ],
        "npubs": 185
    },
    "George Karypis": {
        "citedby": {
            "2017-07-31": 55337,
            "2017-08-27": 55854
        },
        "email": "@umn.edu",
        "hindex": 84,
        "hindex5y": 59,
        "i10index": 215,
        "i10index5y": 168,
        "interests": [
            "Data mining",
            "Parallel computing",
            "Recommender systems",
            "Learning analytics",
            "Chemical informatics"
        ],
        "npubs": 435
    },
    "Georges da Costa": {
        "affiliation": "Irit, France",
        "citedby": {
            "2017-07-31": 1130,
            "2017-08-27": 1143
        },
        "email": "@irit.fr",
        "hindex": 17,
        "hindex5y": 16,
        "i10index": 24,
        "i10index5y": 22,
        "interests": [
            "Computer science",
            "Energy"
        ],
        "npubs": 106
    },
    "Georgios Chasparis": {
        "citedby": {
            "2017-07-31": 277,
            "2017-08-27": 288
        },
        "email": "@scch.at",
        "hindex": 9,
        "hindex5y": 9,
        "i10index": 9,
        "i10index5y": 9,
        "interests": [
            "Distributed control and optimization",
            "game theory",
            "evolutionary learning"
        ],
        "npubs": 34
    },
    "Georgios Goumas": {
        "affiliation": "National Technical University of Athens, Greece",
        "citedby": {
            "2017-07-31": 733,
            "2017-08-27": 738
        },
        "email": "@cslab.ece.ntua.gr",
        "hindex": 15,
        "hindex5y": 13,
        "i10index": 22,
        "i10index5y": 13,
        "interests": [
            "Parallel processing",
            "High-performance computing",
            "Computer Architecture",
            "Parallel programming"
        ],
        "npubs": 66
    },
    "Geppino Pucci": {
        "affiliation": "University of Padua, Italy",
        "citedby": {
            "2017-07-31": 979,
            "2017-08-27": 979
        },
        "email": "@unipd.it",
        "hindex": 20,
        "hindex5y": 10,
        "i10index": 31,
        "i10index5y": 11,
        "interests": [
            "Design and Analysis of Algorithms",
            "Data Mining",
            "High-Performance Computing"
        ],
        "npubs": 105
    },
    "Gheorghe Almasi": "",
    "Giorgio Lucarelli": {
        "affiliation": "INRIA, France",
        "citedby": {
            "2017-07-31": 257,
            "2017-08-27": 262
        },
        "email": "@inria.fr",
        "hindex": 9,
        "hindex5y": 8,
        "i10index": 9,
        "i10index5y": 8,
        "interests": [
            "Algorithms",
            "Scheduling",
            "Graphs",
            "Combinatorial optimization"
        ],
        "npubs": 50
    },
    "Giovanni Giuliani": "",
    "Goran Flegar": {
        "citedby": {
            "2018-03-22": 11
        },
        "email": "@uji.es",
        "hindex": 1,
        "hindex5y": 1,
        "i10index": 0,
        "i10index5y": 0,
        "interests": [
            "numerical linear algebra",
            "high performance computing"
        ],
        "npubs": 11
    },
    "Guido Araujo": {
        "citedby": {
            "2017-07-31": 1904,
            "2017-08-27": 1919
        },
        "email": "@ic.unicamp.br",
        "hindex": 20,
        "hindex5y": 11,
        "i10index": 49,
        "i10index5y": 13,
        "interests": [
            "Parallel Computing"
        ],
        "npubs": 180
    },
    "Guillaume Aupy": {
        "citedby": {
            "2017-07-31": 217,
            "2017-08-27": 221
        },
        "email": "@inria.fr",
        "hindex": 8,
        "hindex5y": 8,
        "i10index": 7,
        "i10index5y": 7,
        "interests": [
            "Scheduling",
            "Parallel algorithms",
            "IO",
            "fault-tolerance",
            "HPC"
        ],
        "npubs": 40
    },
    "Guillaume Mercier": "",
    "Guillaume Papauré": "",
    "Hannes Voigt": {
        "citedby": {
            "2017-10-20": 107
        },
        "email": "@tu-dresden.de",
        "hindex": 5,
        "hindex5y": 5,
        "i10index": 3,
        "i10index5y": 3,
        "interests": [
            "Graph Data Management",
            "Graph Query Languages",
            "Database Evolution",
            "Database Systems",
            "Big Data"
        ],
        "npubs": 44
    },
    "Hans Vandierendonck": {
        "affiliation": "Queen's University, UK",
        "citedby": {
            "2017-07-31": 1398,
            "2017-08-27": 1405
        },
        "email": "@qub.ac.uk",
        "hindex": 19,
        "hindex5y": 14,
        "i10index": 35,
        "i10index5y": 20,
        "interests": [
            "High-performance computing",
            "parallel programming",
            "runtime systems",
            "automatic parallelization",
            "compilers"
        ],
        "npubs": 118
    },
    "Hassan Halawa": {
        "citedby": {
            "2017-07-31": 82,
            "2017-08-27": 87
        },
        "email": "@aucegypt.edu",
        "hindex": 4,
        "hindex5y": 4,
        "i10index": 1,
        "i10index5y": 1,
        "interests": [
            "Computer Science",
            "Computer Networks",
            "High Performance Computing",
            "Distributed Systems",
            "Networked Control Systems"
        ],
        "npubs": 32
    },
    "Hazem Abdelhafez": {
        "citedby": {
            "2018-03-22": 15
        },
        "email": "@ece.ubc.ca",
        "hindex": 2,
        "hindex5y": 2,
        "i10index": 0,
        "i10index5y": 0,
        "interests": [
            "Big-data",
            "Computer Vision",
            "Robotics",
            "Astronomy",
            "Cloud Computing"
        ],
        "npubs": 9
    },
    "Henning Meyerhenke": {
        "affiliation": "Karlsruher Institut für Technologie, Germany",
        "citedby": {
            "2017-07-31": 1069,
            "2017-08-27": 1105
        },
        "email": "@kit.edu",
        "hindex": 17,
        "hindex5y": 17,
        "i10index": 28,
        "i10index5y": 24,
        "interests": [
            "Scalable algorithms"
        ],
        "npubs": 76
    },
    "Hoby Rakotoarivelo": "",
    "Huan Zhou": {
        "citedby": {
            "2018-03-22": 23
        },
        "email": "@uva.nl",
        "hindex": 3,
        "hindex5y": 3,
        "i10index": 0,
        "i10index5y": 0,
        "interests": [
            "Network Security",
            "Cloud Applications"
        ],
        "npubs": 13
    },
    "Ian Foster": {
        "affiliation": "Argonne National Laboratory, USA",
        "citedby": {
            "2017-07-31": 106246,
            "2017-08-27": 106599
        },
        "email": "@uchicago.edu",
        "hindex": 122,
        "hindex5y": 65,
        "i10index": 449,
        "i10index5y": 273,
        "interests": [
            "Computer science",
            "computational science"
        ],
        "npubs": 1061
    },
    "Ioana Banicescu": {
        "affiliation": "Mississippi State University",
        "citedby": {
            "2018-04-19": 986
        },
        "email": "@cse.msstate.edu",
        "hindex": 16,
        "hindex5y": 9,
        "i10index": 25,
        "i10index5y": 8,
        "interests": [
            "parallel algorithms",
            "scientific computing",
            "performance modeling",
            "analysis and optimization"
        ],
        "npubs": 140
    },
    "Issam Rais": "",
    "Ivona Brandić": {
        "affiliation": "Technische Universität Wien, Austria",
        "citedby": {
            "2017-07-31": 8119,
            "2017-08-27": 8234
        },
        "email": "@ec.tuwien.ac.at",
        "hindex": 32,
        "hindex5y": 28,
        "i10index": 65,
        "i10index5y": 60,
        "interests": [
            "Energy efficiency",
            "Cloud Computing",
            "Quality of Service",
            "Autonomic Computing",
            "Scientific Computing"
        ],
        "npubs": 186
    },
    "Jack Dongarra": {
        "citedby": {
            "2017-07-31": 101516,
            "2017-08-27": 102009
        },
        "email": "@icl.utk.edu",
        "hindex": 124,
        "hindex5y": 76,
        "i10index": 993,
        "i10index5y": 515,
        "interests": [
            "scientific parallel computing"
        ],
        "npubs": 3000
    },
    "Jan Philipp Ecker": "",
    "Javier Navaridas Palma": "",
    "Jerónimo Castrillón": {
        "affiliation": "TU Dresden, Germany",
        "citedby": {
            "2017-07-31": 576,
            "2017-08-27": 583
        },
        "email": "@tu-dresden.de",
        "hindex": 12,
        "hindex5y": 11,
        "i10index": 13,
        "i10index5y": 13,
        "interests": [
            "Parallel Programming",
            "Compilers",
            "SW synthesis",
            "Heterogeneous systems"
        ],
        "npubs": 81
    },
    "Jesus Omana Iglesias": {
        "citedby": {
            "2017-07-31": 19,
            "2017-08-27": 21
        },
        "email": "@alcatel-lucent.com",
        "hindex": 3,
        "hindex5y": 3,
        "i10index": 0,
        "i10index5y": 0,
        "interests": [
            "Cloud Computing",
            "System Modelling",
            "Software Engineering",
            "Performance Engineering"
        ],
        "npubs": 12
    },
    "Joe Carrión": "",
    "Johann Blieberger": "",
    "John Shalf": {
        "citedby": {
            "2017-07-31": 11723,
            "2017-08-27": 11809
        },
        "email": "@lbl.gov",
        "hindex": 50,
        "hindex5y": 36,
        "i10index": 115,
        "i10index5y": 83,
        "interests": [
            "computer architecture",
            "supercomputing",
            "HPC",
            "programming models",
            "high performance networking"
        ],
        "npubs": 268
    },
    "Jorge González-Domínguez": {
        "affiliation": "University of A Coruña, Spain",
        "citedby": {
            "2017-07-31": 202,
            "2017-08-27": 208
        },
        "email": "@udc.es",
        "hindex": 8,
        "hindex5y": 8,
        "i10index": 7,
        "i10index5y": 7,
        "interests": [],
        "npubs": 43
    },
    "Jose Bravo Ferreira": "",
    "José Luis Bosque": {
        "citedby": {
            "2017-07-31": 501,
            "2017-08-27": 508
        },
        "email": "@unican.es",
        "hindex": 13,
        "hindex5y": 8,
        "i10index": 19,
        "i10index5y": 7,
        "interests": [
            "Computer Architecture",
            "Parallel Programming",
            "Heterogeneous architectures and programming"
        ],
        "npubs": 86
    },
    "Josef Weidendorfer": {
        "affiliation": "Technische Universität München, Germany",
        "citedby": {
            "2017-07-31": 516,
            "2017-08-27": 519
        },
        "email": "@in.tum.de",
        "hindex": 12,
        "hindex5y": 9,
        "i10index": 13,
        "i10index5y": 9,
        "interests": [
            "High Performance Computing",
            "Heterogeneous Systems",
            "Performance Analysis",
            "Cache Simulation",
            "Dynamic Code Generation"
        ],
        "npubs": 87
    },
    "José C. Cabaleiro": {
        "citedby": {
            "2017-07-31": 497,
            "2017-08-27": 499
        },
        "email": "@usc.es",
        "hindex": 12,
        "hindex5y": 6,
        "i10index": 16,
        "i10index5y": 2,
        "interests": [
            "Arquitectura de Computadores"
        ],
        "npubs": 116
    },
    "José Gracia": "",
    "José Nelson Amaral": {
        "citedby": {
            "2018-03-22": 1559
        },
        "email": "@ualberta.ca",
        "hindex": 19,
        "hindex5y": 13,
        "i10index": 44,
        "i10index5y": 15,
        "interests": [
            "Compiler Design and Implementation",
            "High Performance Computing",
            "Programming Languages"
        ],
        "npubs": 190
    },
    "João M. P. Cardoso": {
        "affiliation": "University of Porto, Portugal",
        "citedby": {
            "2017-07-31": 2673,
            "2017-08-27": 2685
        },
        "email": "@fe.up.pt",
        "hindex": 26,
        "hindex5y": 20,
        "i10index": 62,
        "i10index5y": 41,
        "interests": [
            "Reconfigurable Computing",
            "FPGAs",
            "Compilers",
            "High-Level Synthesis",
            "Domain-Specific Languages"
        ],
        "npubs": 253
    },
    "Juan Salamanca": "",
    "Julian Kunkel": {
        "affiliation": "German Climate Computing Center, Germany",
        "citedby": {
            "2017-07-31": 574,
            "2017-08-27": 580
        },
        "email": "@dkrz.de",
        "hindex": 12,
        "hindex5y": 12,
        "i10index": 17,
        "i10index5y": 13,
        "interests": [
            "high-performance computing",
            "storage"
        ],
        "npubs": 85
    },
    "Julius Zilinskas": {
        "affiliation": "Vilnius University, Lithuania",
        "citedby": {
            "2017-07-31": 1281,
            "2017-08-27": 1332
        },
        "email": "@mii.vu.lt",
        "hindex": 20,
        "hindex5y": 15,
        "i10index": 48,
        "i10index5y": 26,
        "interests": [
            "Global Optimization",
            "Optimization",
            "Parallel Computing",
            "High-Performance Computing",
            "Multidimensional Scaling"
        ],
        "npubs": 206
    },
    "Junchao Wang": "",
    "Kashif Ilyas": "",
    "Katherine Yelick": {
        "citedby": {
            "2017-07-31": 17105,
            "2017-08-27": 17217
        },
        "email": "@lbl.gov",
        "hindex": 55,
        "hindex5y": 38,
        "i10index": 148,
        "i10index5y": 97,
        "interests": [
            "Parallel Computing",
            "Programming Languages",
            "Compilers",
            "High Performance Computing"
        ],
        "npubs": 416
    },
    "Kieran T. Herley": "",
    "Krzysztof Rzadca": {
        "citedby": {
            "2017-07-31": 589,
            "2017-08-27": 599
        },
        "email": "@mimuw.edu.pl",
        "hindex": 12,
        "hindex5y": 10,
        "i10index": 15,
        "i10index5y": 10,
        "interests": [
            "scheduling",
            "distributed systems",
            "algorithmic game theory"
        ],
        "npubs": 42
    },
    "Laleh Aghababaie Beni": {
        "citedby": {
            "2017-07-31": 6,
            "2017-08-27": 8
        },
        "email": "@uci.edu",
        "hindex": 2,
        "hindex5y": 2,
        "i10index": 0,
        "i10index5y": 0,
        "interests": [
            "High Performance Computing",
            "Machine Learning",
            "Program optimization",
            "Performance analysis"
        ],
        "npubs": 6
    },
    "Lars Nagel": {
        "affiliation": "Johannes Gutenberg-Universität Mainz, Germany",
        "citedby": {
            "2017-07-31": 118,
            "2017-08-27": 121
        },
        "email": "@uni-mainz.de",
        "hindex": 7,
        "hindex5y": 7,
        "i10index": 4,
        "i10index5y": 3,
        "interests": [
            "Distributed Computing",
            "Scheduling",
            "Randomized Algorithms"
        ],
        "npubs": 34
    },
    "Laura Pozzi": {
        "affiliation": "University of Lugano, Switzerland",
        "citedby": {
            "2017-07-31": 2064,
            "2017-08-27": 2068
        },
        "email": "@usi.ch",
        "hindex": 25,
        "hindex5y": 14,
        "i10index": 34,
        "i10index5y": 22,
        "interests": [
            "Embedded Systems",
            "Customisable Processors",
            "Bioinformatics."
        ],
        "npubs": 79
    },
    "Laura Ricci": {
        "affiliation": "University of Pisa, Italy",
        "citedby": {
            "2017-07-31": 898,
            "2017-08-27": 922
        },
        "email": "@unipi.it",
        "hindex": 15,
        "hindex5y": 13,
        "i10index": 32,
        "i10index5y": 21,
        "interests": [
            "Distributed Systems",
            "Large Scale Data Analysis",
            "Blockchain Technology"
        ],
        "npubs": 165
    },
    "Laurent Lefèvre": "",
    "Leonid Oliker": {
        "citedby": {
            "2017-07-31": 5842,
            "2017-08-27": 5898
        },
        "email": "@lbl.gov",
        "hindex": 40,
        "hindex5y": 28,
        "i10index": 92,
        "i10index5y": 62,
        "interests": [
            "parallel computing",
            "scientific computing"
        ],
        "npubs": 222
    },
    "Liming Dong": "",
    "Lizy K. John": {
        "affiliation": "University of Texas, USA",
        "citedby": {
            "2017-07-31": 6656,
            "2017-08-27": 6696
        },
        "email": "@ece.utexas.edu",
        "hindex": 44,
        "hindex5y": 29,
        "i10index": 125,
        "i10index5y": 69,
        "interests": [
            "Computer Architecture",
            "performance Evaluation",
            "Workload Characterization"
        ],
        "npubs": 420
    },
    "Loris Marchal": {
        "citedby": {
            "2017-07-31": 1476,
            "2017-08-27": 1478
        },
        "email": "@ens-lyon.fr",
        "hindex": 19,
        "hindex5y": 11,
        "i10index": 28,
        "i10index5y": 15,
        "interests": [
            "Parallel Algorithm",
            "Scheduling"
        ],
        "npubs": 101
    },
    "Louis-Claude Canon": {
        "citedby": {
            "2017-07-31": 282,
            "2017-08-27": 282
        },
        "email": "@univ-fcomte.fr",
        "hindex": 9,
        "hindex5y": 7,
        "i10index": 9,
        "i10index5y": 4,
        "interests": [
            "Distributed Computing",
            "Scheduling"
        ],
        "npubs": 34
    },
    "Louis-Noel Pouchet": {
        "citedby": {
            "2018-06-06": 2463
        },
        "email": "@colostate.edu",
        "hindex": 24,
        "hindex5y": 22,
        "i10index": 48,
        "i10index5y": 44,
        "interests": [
            "Compilers"
        ],
        "npubs": 111
    },
    "Lucas Mello Schnorr": {
        "citedby": {
            "2017-07-31": 333,
            "2017-08-27": 335
        },
        "email": "@inf.ufrgs.br",
        "hindex": 11,
        "hindex5y": 9,
        "i10index": 13,
        "i10index5y": 9,
        "interests": [
            "parallel computing",
            "trace visualization",
            "performance analysis"
        ],
        "npubs": 100
    },
    "Luciano Paschoal Gaspary": {
        "citedby": {
            "2017-07-31": 1110,
            "2017-08-27": 1122
        },
        "email": "@inf.ufrgs.br",
        "hindex": 18,
        "hindex5y": 11,
        "i10index": 34,
        "i10index5y": 15,
        "interests": [
            "Network and Service Management",
            "Computer System Security"
        ],
        "npubs": 268
    },
    "Luiz F. Bittencourt": {
        "affiliation": "University of Campinas, Brasil",
        "citedby": {
            "2017-07-31": 1192,
            "2017-08-27": 1211
        },
        "email": "@ic.unicamp.br",
        "hindex": 14,
        "hindex5y": 13,
        "i10index": 24,
        "i10index5y": 20,
        "interests": [
            "Computer Science",
            "Distributed Systems",
            "Cloud Computing",
            "Scheduling"
        ],
        "npubs": 124
    },
    "Luís Veiga": {
        "affiliation": "INESC-ID, Portugal",
        "citedby": {
            "2017-07-31": 909,
            "2017-08-27": 917
        },
        "email": "@ist.utl.pt",
        "hindex": 17,
        "hindex5y": 13,
        "i10index": 33,
        "i10index5y": 24,
        "interests": [
            "distributed systems",
            "virtual machines",
            "cloud and grid computing",
            "peer-to-peer systems",
            "mobile middleware"
        ],
        "npubs": 182
    },
    "Marc Casas": {
        "citedby": {
            "2017-10-20": 388
        },
        "email": "@bsc.es",
        "hindex": 12,
        "hindex5y": 11,
        "i10index": 15,
        "i10index5y": 11,
        "interests": [
            "High Performance Computing",
            "Computer Architecture"
        ],
        "npubs": 67
    },
    "Marc Gonzalez Tallada": {
        "affiliation": "Universitat Politècnica de Catalunya, Spain",
        "citedby": {
            "2017-07-31": 1431,
            "2017-08-27": 1439
        },
        "email": "@ac.upc.edu",
        "hindex": 22,
        "hindex5y": 16,
        "i10index": 33,
        "i10index5y": 20,
        "interests": [
            "Parallel Programming",
            "High Performance Computing",
            "Computer Architecture",
            "Runtime Systems"
        ],
        "npubs": 68
    },
    "Marcin Zalewski": {
        "citedby": {
            "2017-07-31": 226,
            "2017-08-27": 232
        },
        "email": "@pnnl.gov",
        "hindex": 9,
        "hindex5y": 7,
        "i10index": 8,
        "i10index5y": 4,
        "interests": [
            "Programming languages",
            "generic programming",
            "c++",
            "software engineering"
        ],
        "npubs": 45
    },
    "Marco Cello": {
        "citedby": {
            "2017-07-31": 168,
            "2017-08-27": 169
        },
        "email": "@nokia.com",
        "hindex": 6,
        "hindex5y": 6,
        "i10index": 4,
        "i10index5y": 4,
        "interests": [
            "Network Modelling",
            "Teletraffic Engineering",
            "Admission Control",
            "Delay Tolerant Networks",
            "Software Defined Networking"
        ],
        "npubs": 33
    },
    "Marco Danelutto": {
        "affiliation": "University of Pisa, Italy",
        "citedby": {
            "2017-07-31": 3478,
            "2017-08-27": 3493
        },
        "email": "@unipi.it",
        "hindex": 32,
        "hindex5y": 18,
        "i10index": 87,
        "i10index5y": 42,
        "interests": [
            "Models and tool for parallel programming",
            "parallel design patterns",
            "algorithmic skeletons",
            "multicores"
        ],
        "npubs": 289
    },
    "Marcos Amarís": {
        "citedby": {
            "2017-07-31": 8,
            "2017-08-27": 8
        },
        "email": "@ime.usp.br",
        "hindex": 2,
        "hindex5y": 2,
        "i10index": 0,
        "i10index5y": 0,
        "interests": [
            "Parallel and Distributed Systems",
            "Machine Learning",
            "Big Data",
            "Deep Learning"
        ],
        "npubs": 13
    },
    "Maria Angeles Gonzalez Navarro": "",
    "Marquita Ellis": "",
    "Martin Burtscher": {
        "affiliation": "Texas State University, USA",
        "citedby": {
            "2017-07-31": 3472,
            "2017-08-27": 3509
        },
        "email": "@txstate.edu",
        "hindex": 32,
        "hindex5y": 26,
        "i10index": 62,
        "i10index5y": 47,
        "interests": [],
        "npubs": 130
    },
    "Martin Schulz": {
        "affiliation": "Lawrence Livermore National Laboratory, Livermore, USA",
        "citedby": {
            "2017-07-31": 6213,
            "2017-08-27": 6479
        },
        "email": "@llnl.gov",
        "hindex": 43,
        "hindex5y": 34,
        "i10index": 133,
        "i10index5y": 100,
        "interests": [
            "High Performance Computing",
            "Languages and Tools"
        ],
        "npubs": 480
    },
    "Mary Hall": {
        "affiliation": "University of Utah, USA",
        "citedby": {
            "2017-07-31": 6125,
            "2017-08-27": 6152
        },
        "email": "@cs.utah.edu",
        "hindex": 40,
        "hindex5y": 23,
        "i10index": 83,
        "i10index5y": 48,
        "interests": [
            "Parallel computing",
            "compiler technology",
            "performance tuning"
        ],
        "npubs": 183
    },
    "María Jesús Garzarán": {
        "affiliation": "Intel/University of Illinois at Urbana-Champaign",
        "citedby": {
            "2017-09-03": 1643
        },
        "email": "@uiuc.edu",
        "hindex": 22,
        "hindex5y": 16,
        "i10index": 32,
        "i10index5y": 21,
        "interests": [
            "Parallel Programming",
            "autotuning"
        ],
        "npubs": 86
    },
    "Matei Ripeanu": {
        "citedby": {
            "2017-07-31": 8153,
            "2017-08-27": 8204
        },
        "email": "@ece.ubc.ca",
        "hindex": 37,
        "hindex5y": 29,
        "i10index": 73,
        "i10index5y": 54,
        "interests": [
            "Parallel and Distributed Systems",
            "Social Networks",
            "Computer and Software Systems"
        ],
        "npubs": 184
    },
    "Mateo Valero": {
        "citedby": {
            "2017-07-31": 11595,
            "2017-08-27": 11668
        },
        "email": "@ac.upc.edu",
        "hindex": 56,
        "hindex5y": 34,
        "i10index": 248,
        "i10index5y": 137,
        "interests": [
            "Computer Architecture"
        ],
        "npubs": 802
    },
    "Matthias Diener": {
        "citedby": {
            "2017-07-31": 271,
            "2017-08-27": 275
        },
        "email": "@illinois.edu",
        "hindex": 10,
        "hindex5y": 10,
        "i10index": 11,
        "i10index5y": 11,
        "interests": [
            "Computer Architecture",
            "Parallel Processing",
            "High Performance Computing",
            "Cloud Computing"
        ],
        "npubs": 52
    },
    "Matthias Müller": {
        "affiliation": "RWTH Aachen University, Germany",
        "citedby": {
            "2017-07-31": 2879,
            "2017-08-27": 2890
        },
        "email": "@rz.rwth-aachen.de",
        "hindex": 24,
        "hindex5y": 16,
        "i10index": 45,
        "i10index5y": 26,
        "interests": [
            "High Performance Computing",
            "Parallel Programming Paradigms",
            "Correctness Checking",
            "Performance Analysis",
            "Energy Efficiency"
        ],
        "npubs": 216
    },
    "Matthieu Dorier": {
        "affiliation": "Argonne National Laboratory, USA",
        "citedby": {
            "2017-07-31": 253,
            "2017-08-27": 264
        },
        "email": "@anl.gov",
        "hindex": 7,
        "hindex5y": 7,
        "i10index": 5,
        "i10index5y": 5,
        "interests": [
            "High performance computing",
            "large-scale data management"
        ],
        "npubs": 29
    },
    "Mauricio Marin": {
        "citedby": {
            "2017-07-31": 1264,
            "2017-08-27": 1279
        },
        "email": "@usach.cl",
        "hindex": 16,
        "hindex5y": 13,
        "i10index": 38,
        "i10index5y": 17,
        "interests": [
            "Parallel and Distributed Computing"
        ],
        "npubs": 198
    },
    "Mauro Bianco": {
        "affiliation": "Swiss National Supercomputing Centre, Switzerland",
        "citedby": {
            "2017-07-31": 362,
            "2017-08-27": 368
        },
        "email": "@cscs.ch",
        "hindex": 10,
        "hindex5y": 7,
        "i10index": 10,
        "i10index5y": 7,
        "interests": [
            "Parallel Programming",
            "C++"
        ],
        "npubs": 32
    },
    "Mawussi Zounon": {
        "citedby": {
            "2017-07-31": 37,
            "2017-08-27": 38
        },
        "email": "@manchester.ac.uk",
        "hindex": 4,
        "hindex5y": 4,
        "i10index": 1,
        "i10index5y": 1,
        "interests": [
            "Numerical Linear  Algebra",
            "High-performance Computing (HPC)",
            "Fault Tolerance",
            "Numerical Analysis"
        ],
        "npubs": 12
    },
    "Maya Neytcheva": "",
    "Michael Gerndt": "",
    "Michael Rossbory": "",
    "Michele Scquizzato": {
        "affiliation": "University of Houston, USA",
        "citedby": {
            "2017-07-31": 136,
            "2017-08-27": 137
        },
        "email": "@kth.se",
        "hindex": 7,
        "hindex5y": 7,
        "i10index": 4,
        "i10index5y": 4,
        "interests": [
            "Theoretical Computer Science",
            "Algorithms"
        ],
        "npubs": 19
    },
    "Michele Weiland": {
        "affiliation": "EPCC at University of Edinburgh, UK",
        "citedby": {
            "2017-07-31": 107,
            "2017-08-27": 108
        },
        "email": "@epcc.ed.ac.uk",
        "hindex": 5,
        "hindex5y": 5,
        "i10index": 4,
        "i10index5y": 4,
        "interests": [
            "High Performance Computing",
            "Artificial Intelligence",
            "Computer Science"
        ],
        "npubs": 27
    },
    "Miquel Moretó": {
        "citedby": {
            "2017-10-20": 910
        },
        "email": "@ac.upc.edu",
        "hindex": 17,
        "hindex5y": 16,
        "i10index": 24,
        "i10index5y": 20,
        "interests": [
            "Computer Architecture",
            "HPC"
        ],
        "npubs": 79
    },
    "Mirko Rahn": "",
    "Mohammed Al Farhan": "",
    "Muhammad Nufail Farooqi": "",
    "Mustafa Abduljabbar": {
        "citedby": {
            "2018-03-22": 89
        },
        "email": "@kaust.edu.sa",
        "hindex": 4,
        "hindex5y": 3,
        "i10index": 2,
        "i10index5y": 2,
        "interests": [],
        "npubs": 10
    },
    "Nicholas Higham": {
        "citedby": {
            "2017-07-31": 17419,
            "2017-08-27": 17517
        },
        "email": "@manchester.ac.uk",
        "hindex": 63,
        "hindex5y": 40,
        "i10index": 132,
        "i10index5y": 105,
        "interests": [
            "Mathematics",
            "applied mathematics",
            "Numerical analysis",
            "Numerical linear algebra",
            "Mathematical software"
        ],
        "npubs": 274
    },
    "Nicolas Le-Goff": "",
    "Oguz Selvitopi": {
        "citedby": {
            "2017-07-31": 48,
            "2017-08-27": 51
        },
        "email": "@cs.bilkent.edu.tr",
        "hindex": 4,
        "hindex5y": 4,
        "i10index": 2,
        "i10index5y": 2,
        "interests": [],
        "npubs": 14
    },
    "Olivier Aumage": "",
    "Olivier Richard": {
        "affiliation": "LIG/INRIA, France",
        "citedby": {
            "2017-07-31": 2074,
            "2017-08-27": 2090
        },
        "email": "@imag.fr",
        "hindex": 18,
        "hindex5y": 13,
        "i10index": 26,
        "i10index5y": 16,
        "interests": [],
        "npubs": 80
    },
    "Oscar Plata": "",
    "Osni Marques": "",
    "Patrick Reisert": "",
    "Paul Harvey": "",
    "Paul Martin": "",
    "Pavan Balaji": {
        "citedby": {
            "2017-07-31": 3358,
            "2017-08-27": 3432
        },
        "email": "@mcs.anl.gov",
        "hindex": 31,
        "hindex5y": 27,
        "i10index": 92,
        "i10index5y": 71,
        "interests": [
            "Parallel and Distributed Computing"
        ],
        "npubs": 328
    },
    "Pavlos Katsogridakis": "",
    "Pedro Silva": "",
    "Peter Arbenz": {
        "affiliation": "ETH Zürich, Switzerland",
        "citedby": {
            "2017-07-31": 41,
            "2017-08-27": 41
        },
        "email": "@inf.ethz.ch",
        "hindex": 4,
        "hindex5y": 4,
        "i10index": 0,
        "i10index5y": 0,
        "interests": [
            "Numerical Linear Algebra",
            "High Performance Computing",
            "Parallel and Distributed Computing",
            "Computational Science & Engineering"
        ],
        "npubs": 64
    },
    "Petr Kuznetsov": {
        "citedby": {
            "2017-07-31": 2398,
            "2017-08-27": 2413
        },
        "email": "@telecom-paristech.fr",
        "hindex": 21,
        "hindex5y": 16,
        "i10index": 39,
        "i10index5y": 26,
        "interests": [
            "Distributed computing",
            "fault-tolerance",
            "synchronization"
        ],
        "npubs": 127
    },
    "Petr Tůma": {
        "affiliation": "Charles University, Czech Republic",
        "citedby": {
            "2017-07-31": 1137,
            "2017-08-27": 1151
        },
        "email": "@d3s.mff.cuni.cz",
        "hindex": 17,
        "hindex5y": 13,
        "i10index": 36,
        "i10index5y": 20,
        "interests": [
            "Performance Evaluation",
            "Operating Systems",
            "Distributed Systems"
        ],
        "npubs": 109
    },
    "Philippe Navaux": {
        "citedby": {
            "2017-07-31": 2082,
            "2017-08-27": 2105
        },
        "email": "@inf.ufrgs.br",
        "hindex": 22,
        "hindex5y": 18,
        "i10index": 70,
        "i10index5y": 43,
        "interests": [
            "Computer Architecture",
            "High Performance Computing"
        ],
        "npubs": 675
    },
    "Polyvios Pratikakis": {
        "affiliation": "FORTH, Greece",
        "citedby": {
            "2017-07-31": 756,
            "2017-08-27": 763
        },
        "email": "@ics.forth.gr",
        "hindex": 12,
        "hindex5y": 10,
        "i10index": 12,
        "i10index5y": 11,
        "interests": [
            "Runtime systems",
            "Scheduling",
            "Programming Languages",
            "Concurrency",
            "Static Analysis"
        ],
        "npubs": 35
    },
    "Radu Prodan": {
        "affiliation": "University of Innsbruck, Austria",
        "citedby": {
            "2017-07-31": 5558,
            "2017-08-27": 5636
        },
        "email": "@dps.uibk.ac.at",
        "hindex": 38,
        "hindex5y": 32,
        "i10index": 79,
        "i10index5y": 63,
        "interests": [
            "Parallel and Distributed Computing"
        ],
        "npubs": 237
    },
    "Rafael Asenjo": {
        "citedby": {
            "2017-07-31": 391,
            "2017-08-27": 394
        },
        "email": "@uma.es",
        "hindex": 10,
        "hindex5y": 7,
        "i10index": 10,
        "i10index5y": 3,
        "interests": [
            "Parallel Programming",
            "Computer Architecture"
        ],
        "npubs": 80
    },
    "Rafael Keller Tesser": "",
    "Rafael Mayo Gual": {
        "citedby": {
            "2017-07-31": 1869,
            "2017-08-27": 1886
        },
        "email": "@uji.es",
        "hindex": 20,
        "hindex5y": 20,
        "i10index": 36,
        "i10index5y": 30,
        "interests": [
            "energy-aware computing",
            "gpgpu",
            "virtualization",
            "cloud computing",
            "high performance computing"
        ],
        "npubs": 166
    },
    "Rafael Ubal": {
        "citedby": {
            "2017-07-31": 547,
            "2017-08-27": 557
        },
        "email": "@ece.neu.edu",
        "hindex": 8,
        "hindex5y": 8,
        "i10index": 7,
        "i10index5y": 5,
        "interests": [
            "Computer Architecture"
        ],
        "npubs": 39
    },
    "Ramon Doallo": {
        "affiliation": "University of A Coruña, Spain",
        "citedby": {
            "2017-07-31": 8050,
            "2017-08-27": 8189
        },
        "email": "@udc.es",
        "hindex": 23,
        "hindex5y": 18,
        "i10index": 53,
        "i10index5y": 34,
        "interests": [
            "Computer architecture",
            "High Performance Computing"
        ],
        "npubs": 236
    },
    "Ramón Beivide": {
        "citedby": {
            "2017-07-31": 1752,
            "2017-08-27": 1769
        },
        "email": "@unican.es",
        "hindex": 22,
        "hindex5y": 17,
        "i10index": 45,
        "i10index5y": 27,
        "interests": [
            "Computer Architecture",
            "Interconnection Networks"
        ],
        "npubs": 155
    },
    "Renchuan Li": "",
    "Rio Yokota": {
        "citedby": {
            "2017-07-31": 746,
            "2017-08-27": 756
        },
        "email": "@gsic.titech.ac.jp",
        "hindex": 15,
        "hindex5y": 13,
        "i10index": 20,
        "i10index5y": 18,
        "interests": [
            "Hierarchical Low-Rank Approximation",
            "Deep Learning",
            "Fast Multipole Methods",
            "GPU computing",
            "Molecular Dynamics"
        ],
        "npubs": 77
    },
    "Rizos Sakellariou": {
        "affiliation": "University of Manchester, UK",
        "citedby": {
            "2017-07-31": 4390,
            "2017-08-27": 4416
        },
        "email": "@cs.man.ac.uk",
        "hindex": 36,
        "hindex5y": 25,
        "i10index": 75,
        "i10index5y": 45,
        "interests": [
            "Parallel and Distributed Systems",
            "Parallel and Distributed Computing",
            "Cloud Computing",
            "High-Performance Computing"
        ],
        "npubs": 171
    },
    "Rob Egan": "",
    "Rob Van Nieuwpoort": {
        "affiliation": "Netherlands eScience Center, The Netherlands",
        "citedby": {
            "2017-07-31": 3158,
            "2017-08-27": 3205
        },
        "email": "@esciencecenter.nl",
        "hindex": 26,
        "hindex5y": 16,
        "i10index": 47,
        "i10index5y": 28,
        "interests": [
            "Many-core computing",
            "High-performance Computing",
            "e-Science",
            "Radio Astronomy"
        ],
        "npubs": 106
    },
    "Robert Mittermayr": {
        "citedby": {
            "2018-03-22": 60
        },
        "email": "@auto.tuwien.ac.at",
        "hindex": 5,
        "hindex5y": 3,
        "i10index": 3,
        "i10index5y": 3,
        "interests": [
            "Program Analysis",
            "Shared Memory Concurrent Systems",
            "Heterogenous Multicores",
            "Safety Critical Systems",
            "Reliable Software"
        ],
        "npubs": 11
    },
    "Roland Mathà": {
        "citedby": {
            "2017-07-31": 0,
            "2017-08-27": 1
        },
        "email": "@dps.uibk.ac.at",
        "hindex": 1,
        "hindex5y": 1,
        "i10index": 0,
        "i10index5y": 0,
        "interests": [],
        "npubs": 2
    },
    "Rudolf Berrendorf": "",
    "Rui Machado": {
        "citedby": {
            "2017-07-31": 83,
            "2017-08-27": 87
        },
        "email": "@ualg.pt",
        "hindex": 4,
        "hindex5y": 4,
        "i10index": 3,
        "i10index5y": 3,
        "interests": [
            "Biologia Computacional",
            "Bioinformática",
            "Biologia molecular"
        ],
        "npubs": 8
    },
    "Rui Oliveira": {
        "affiliation": "Universidade do Minho, Portugal",
        "citedby": {
            "2017-07-31": 1281,
            "2017-08-27": 1285
        },
        "email": "@di.uminho.pt",
        "hindex": 19,
        "hindex5y": 11,
        "i10index": 37,
        "i10index5y": 15,
        "interests": [
            "Distributed Systems",
            "Dependability",
            "Cloud Computing",
            "Large Scale Data Management"
        ],
        "npubs": 124
    },
    "Rutger Hofman": {
        "affiliation": "Vrije Universiteit Amsterdam, The Netherlands",
        "citedby": {
            "2017-07-31": 2205,
            "2017-08-27": 2210
        },
        "email": "@cs.vu.nl",
        "hindex": 21,
        "hindex5y": 10,
        "i10index": 31,
        "i10index5y": 11,
        "interests": [
            "High-performance computing",
            "Map-reduce",
            "GPU",
            "Machine Learning"
        ],
        "npubs": 49
    },
    "Samuel Relton": {
        "citedby": {
            "2017-07-31": 84,
            "2017-08-27": 85
        },
        "email": "@leeds.ac.uk",
        "hindex": 5,
        "hindex5y": 4,
        "i10index": 2,
        "i10index5y": 2,
        "interests": [
            "Numerical Linear Algebra",
            "Matrix Functions",
            "High Performance Computing"
        ],
        "npubs": 19
    },
    "Sangmin Seo": {
        "citedby": {
            "2017-07-31": 548,
            "2017-08-27": 563
        },
        "email": "@samsung.com",
        "hindex": 11,
        "hindex5y": 11,
        "i10index": 12,
        "i10index5y": 11,
        "interests": [
            "High Performance Computing",
            "Parallel Programming"
        ],
        "npubs": 27
    },
    "Sasko Ristov": {
        "citedby": {
            "2017-07-31": 734,
            "2017-08-27": 743
        },
        "email": "@dps.uibk.ac.at",
        "hindex": 13,
        "hindex5y": 13,
        "i10index": 24,
        "i10index5y": 24,
        "interests": [
            "Parallel and Distributed Computing",
            "Performance modeling and optimization",
            "Information Security Management",
            "e-Assessment"
        ],
        "npubs": 175
    },
    "Seher Acer": {
        "citedby": {
            "2017-07-31": 13,
            "2017-08-27": 15
        },
        "email": "@bilkent.edu.tr",
        "hindex": 2,
        "hindex5y": 2,
        "i10index": 0,
        "i10index5y": 0,
        "interests": [
            "Combinatorial Scientific Computing",
            "Parallel Computing"
        ],
        "npubs": 10
    },
    "Sergei Shudler": "",
    "Seyong Lee": {
        "affiliation": "Oak Ridge National Laboratory, USA",
        "citedby": {
            "2017-07-31": 1411,
            "2017-08-27": 1422
        },
        "email": "@ornl.gov",
        "hindex": 13,
        "hindex5y": 13,
        "i10index": 16,
        "i10index5y": 16,
        "interests": [
            "high performance computing",
            "compiler",
            "parallel programming",
            "heterogeneous computing",
            "GPU"
        ],
        "npubs": 41
    },
    "Shaden Smith": {
        "citedby": {
            "2017-07-31": 99,
            "2017-08-27": 109
        },
        "email": "@cs.umn.edu",
        "hindex": 6,
        "hindex5y": 6,
        "i10index": 4,
        "i10index5y": 4,
        "interests": [
            "Tensor Decomposition",
            "High Performance Computing",
            "Parallel Computing"
        ],
        "npubs": 13
    },
    "Shadi Ibrahim": {
        "citedby": {
            "2017-07-31": 948,
            "2017-08-27": 967
        },
        "email": "@inria.fr",
        "hindex": 15,
        "hindex5y": 15,
        "i10index": 17,
        "i10index5y": 17,
        "interests": [
            "Big Data Management",
            "High Performance Computing",
            "Virtualization",
            "MapReduce",
            "Hadoop"
        ],
        "npubs": 82
    },
    "Shigeru Chiba": {
        "citedby": {
            "2017-07-31": 3854,
            "2017-08-27": 3859
        },
        "email": "@acm.org",
        "hindex": 26,
        "hindex5y": 14,
        "i10index": 45,
        "i10index5y": 19,
        "interests": [
            "Programming Languages",
            "Software Engineering"
        ],
        "npubs": 148
    },
    "Sofia Papagiannaki": "",
    "Sonia Ben Mokhtar": {
        "affiliation": "LIRIS CNRS, France",
        "citedby": {
            "2017-07-31": 1386,
            "2017-08-27": 1403
        },
        "email": "@liris.cnrs.fr",
        "hindex": 19,
        "hindex5y": 16,
        "i10index": 30,
        "i10index5y": 27,
        "interests": [
            "Distributed systems",
            "Fault tolerance",
            "Mobile systems",
            "Privacy"
        ],
        "npubs": 81
    },
    "Sophie Demassey": {
        "citedby": {
            "2017-07-31": 762,
            "2017-08-27": 779
        },
        "email": "@mines-paristech.fr",
        "hindex": 11,
        "hindex5y": 10,
        "i10index": 12,
        "i10index5y": 10,
        "interests": [
            "Combinatorial Optimization",
            "Constraint Programming",
            "Mathematical Programming"
        ],
        "npubs": 59
    },
    "Srivatsan Ravi": {
        "citedby": {
            "2017-07-31": 111,
            "2017-08-27": 112
        },
        "email": "@isi.edu",
        "hindex": 6,
        "hindex5y": 6,
        "i10index": 4,
        "i10index5y": 4,
        "interests": [],
        "npubs": 28
    },
    "Steven Hofmeyr": {
        "citedby": {
            "2017-07-31": 9281,
            "2017-08-27": 9309
        },
        "email": "@lbl.gov",
        "hindex": 22,
        "hindex5y": 20,
        "i10index": 30,
        "i10index5y": 25,
        "interests": [],
        "npubs": 58
    },
    "Sven Hammarling": {
        "citedby": {
            "2017-07-31": 17283,
            "2017-08-27": 17354
        },
        "email": "@nag.co.uk",
        "hindex": 36,
        "hindex5y": 19,
        "i10index": 58,
        "i10index5y": 28,
        "interests": [
            "Numerical linear algebra",
            "Numerical software",
            "Numerical analysis"
        ],
        "npubs": 128
    },
    "Tan Nguyen": "",
    "Thanh-Chung Dao": "",
    "Thejaka Amila Kanewala": {
        "citedby": {
            "2017-07-31": 55,
            "2017-08-27": 56
        },
        "email": "@iu.edu",
        "hindex": 3,
        "hindex5y": 3,
        "i10index": 2,
        "i10index5y": 2,
        "interests": [
            "Programming Languages",
            "Algorithms",
            "HPC",
            "Security",
            "Distributed Computing"
        ],
        "npubs": 17
    },
    "Thomas Fahringer": {
        "affiliation": "University of Innsbruck, Austria",
        "citedby": {
            "2017-07-31": 8625,
            "2017-08-27": 8834
        },
        "email": "@dps.uibk.ac.at",
        "hindex": 46,
        "hindex5y": 29,
        "i10index": 156,
        "i10index5y": 75,
        "interests": [
            "Parallel Systems",
            "Parallelizing Compilers",
            "Heterogeneous energy-aware computing",
            "Cloud and Grid Computing"
        ],
        "npubs": 450
    },
    "Thomas Kissinger": "",
    "Tien-Dat Phan": {
        "citedby": {
            "2017-07-31": 22,
            "2017-08-27": 23
        },
        "email": "@irisa.fr",
        "hindex": 2,
        "hindex5y": 2,
        "i10index": 1,
        "i10index5y": 1,
        "interests": [
            "Big Data Management",
            "Energy Efficiency",
            "Hadoop"
        ],
        "npubs": 3
    },
    "Tobias Grosser": {
        "affiliation": "ETH Zürich, Switzerland",
        "citedby": {
            "2017-07-31": 636,
            "2017-08-27": 644
        },
        "email": "@inf.ethz.ch",
        "hindex": 13,
        "hindex5y": 13,
        "i10index": 16,
        "i10index5y": 16,
        "interests": [],
        "npubs": 27
    },
    "Tomas Margalef": {
        "affiliation": "Universitat Autonoma de Barcelona, Spain",
        "citedby": {
            "2017-07-31": 1179,
            "2017-08-27": 1191
        },
        "email": "@uab.es",
        "hindex": 20,
        "hindex5y": 12,
        "i10index": 43,
        "i10index5y": 21,
        "interests": [
            "High Performance Computing",
            "Computational Science",
            "Computer Architecture",
            "Simulation",
            "Performance Analysis"
        ],
        "npubs": 174
    },
    "Tomás F. Pena": {
        "citedby": {
            "2017-07-31": 456,
            "2017-08-27": 463
        },
        "email": "@usc.es",
        "hindex": 12,
        "hindex5y": 7,
        "i10index": 15,
        "i10index5y": 4,
        "interests": [
            "high performance computing",
            "cloud computing",
            "parallel programming"
        ],
        "npubs": 146
    },
    "Toni Cortés": {
        "affiliation": "Barcelona Supercomputing Center, Spain",
        "citedby": {
            "2017-07-31": 1808,
            "2017-08-27": 1817
        },
        "email": "@bsc.es",
        "hindex": 23,
        "hindex5y": 12,
        "i10index": 36,
        "i10index5y": 19,
        "interests": [
            "HPC",
            "storage systems",
            "operating systems",
            "programming models"
        ],
        "npubs": 140
    },
    "Toshio Endo": {
        "citedby": {
            "2017-07-31": 1277,
            "2017-08-27": 1286
        },
        "email": "@is.titech.ac.jp",
        "hindex": 17,
        "hindex5y": 14,
        "i10index": 28,
        "i10index5y": 23,
        "interests": [
            "Computer Science",
            "High Performance Computing"
        ],
        "npubs": 100
    },
    "Valeria Bartsch": "",
    "Vania Marangozova-Martin": {
        "affiliation": "Grenoble University, France",
        "citedby": {
            "2017-07-31": 135,
            "2017-08-27": 137
        },
        "email": "@imag.fr",
        "hindex": 6,
        "hindex5y": 6,
        "i10index": 2,
        "i10index5y": 2,
        "interests": [
            "operating systems",
            "multicore systems",
            "middleware"
        ],
        "npubs": 37
    },
    "Varun Velamuri": "",
    "Veronica Gil-Costa": {
        "citedby": {
            "2017-07-31": 477,
            "2017-08-27": 488
        },
        "email": "@unsl.edu.ar",
        "hindex": 12,
        "hindex5y": 9,
        "i10index": 18,
        "i10index5y": 9,
        "interests": [
            "similarity search - parallel and distirbuted algorithms"
        ],
        "npubs": 89
    },
    "Vincent Gramoli": {
        "citedby": {
            "2017-07-31": 1019,
            "2017-08-27": 1038
        },
        "email": "@sydney.edu.au",
        "hindex": 18,
        "hindex5y": 15,
        "i10index": 27,
        "i10index5y": 20,
        "interests": [
            "Distributed Computing"
        ],
        "npubs": 126
    },
    "Vitaly Aksenov": "",
    "Vladimir Dimić": {
        "citedby": {
            "2017-10-20": 0
        },
        "email": "@bsc.es",
        "hindex": 0,
        "hindex5y": 0,
        "i10index": 0,
        "i10index5y": 0,
        "interests": [
            "Computer Architecture"
        ],
        "npubs": 1
    },
    "Vladimir Janjic": {
        "citedby": {
            "2017-07-31": 63,
            "2017-08-27": 65
        },
        "email": "@cs.st-andrews.ac.uk",
        "hindex": 5,
        "hindex5y": 5,
        "i10index": 2,
        "i10index5y": 2,
        "interests": [
            "Parallel Programming",
            "Runtime Systems",
            "Functional Programming",
            "Load Balancing"
        ],
        "npubs": 21
    },
    "Wasuwee Sodsong": {
        "citedby": {
            "2018-03-22": 15
        },
        "email": "@yonsei.ac.kr",
        "hindex": 2,
        "hindex5y": 2,
        "i10index": 0,
        "i10index5y": 0,
        "interests": [
            "Parallel Programming",
            "GPGPU Programming",
            "Machine Learning",
            "Security"
        ],
        "npubs": 6
    },
    "Weidong Liu": "",
    "Weiqun Zhang": {
        "citedby": {
            "2017-07-31": 1609,
            "2017-08-27": 1626
        },
        "email": "@lbl.gov",
        "hindex": 16,
        "hindex5y": 14,
        "i10index": 21,
        "i10index5y": 18,
        "interests": [
            "Applied Mathematics",
            "Astrophysics",
            "Computational Physics"
        ],
        "npubs": 51
    },
    "Wolfgang Frings": "",
    "Wolfgang Lehner": {
        "citedby": {
            "2017-10-20": 4522
        },
        "email": "@tu-dresden.de",
        "hindex": 33,
        "hindex5y": 24,
        "i10index": 117,
        "i10index5y": 87,
        "interests": [
            "query optimization",
            "main-memory database systems",
            "HW/SW-CoDesign"
        ],
        "npubs": 488
    },
    "Yang Hu": {
        "citedby": {
            "2018-03-22": 15
        },
        "email": "@uva.nl",
        "hindex": 2,
        "hindex5y": 2,
        "i10index": 0,
        "i10index5y": 0,
        "interests": [
            "Cloud Computing",
            "Software define networking",
            "Containers"
        ],
        "npubs": 8
    },
    "Yiannis Nikolakopoulos": {
        "affiliation": "TU Chalmers, Sweden",
        "citedby": {
            "2017-07-31": 86,
            "2017-08-27": 86
        },
        "email": "@chalmers.se",
        "hindex": 5,
        "hindex5y": 5,
        "i10index": 2,
        "i10index5y": 2,
        "interests": [
            "Parallel and Distributed Computing",
            "Multicore Programming"
        ],
        "npubs": 18
    },
    "Yoojin Park": "",
    "Yukinori Sato": {
        "citedby": {
            "2017-07-31": 407,
            "2017-08-27": 412
        },
        "email": "@el.gsic.titech.ac.jp",
        "hindex": 9,
        "hindex5y": 9,
        "i10index": 9,
        "i10index5y": 8,
        "interests": [
            "計算機システム",
            "計算機アーキテクチャ",
            "高性能計算",
            "スーパーコンピューティング"
        ],
        "npubs": 97
    },
    "Yvan Notay": {
        "affiliation": "Université Libre de Bruxelles, Belgium",
        "citedby": {
            "2017-07-31": 2297,
            "2017-08-27": 2314
        },
        "email": "@ulb.ac.be",
        "hindex": 27,
        "hindex5y": 16,
        "i10index": 49,
        "i10index5y": 22,
        "interests": [],
        "npubs": 118
    },
    "Zhiming Zhao": {
        "citedby": {
            "2017-07-31": 633,
            "2017-08-27": 649
        },
        "email": "@uva.nl",
        "hindex": 13,
        "hindex5y": 7,
        "i10index": 20,
        "i10index5y": 6,
        "interests": [
            "Cloud computing",
            "Software defined networking",
            "Multi Agent systems",
            "Workflow systems"
        ],
        "npubs": 87
    },
    "Óscar Plata González": ""
}
