# Supplementary material for: A survey of accepted authors in computer systems conferences
Source: PeerJ Comput Sci. 2020 Sep 28;6:e299. doi: 10.7717/peerj-cs.299 (PMC7924675; doi:10.7717/peerj-cs.299)
Supplement: Supplemental Information 2 — This is a snapshot of the github repository that includes the data and source code required to reproduce this paper (except for confidential survey data). The snapshot represents commit 6663a253f1ac4dc351a78ccc74c0de80c7cc06ad of http://github.com/eitanf/sysconf. The most pertinent article files are under pubs/diversity-survey/. [file peerj-cs-06-299-s002.bz2 › sysconf/data/authors/FAST.json]

{
    "Abhinav Duggal": "",
    "Abutalib Aghayev": "",
    "Ainesh Bakshi": "",
    "Aishwarya Ganesan": {
        "citedby": {
            "2017-03-09": 36
        },
        "email": "@cs.wisc.edu",
        "hindex": 2,
        "hindex5y": 2,
        "i10index": 1,
        "i10index5y": 1,
        "interests": [
            "Systems"
        ],
        "npubs": 5
    },
    "Ajay Gulati": "",
    "Alex Conway": {
        "citedby": {
            "2018-01-09": 3
        },
        "email": "@rutgers.edu",
        "hindex": 1,
        "hindex5y": 1,
        "i10index": 0,
        "i10index5y": 0,
        "interests": [
            "External Memory",
            "Algorithms",
            "File Systems"
        ],
        "npubs": 4
    },
    "Alireza Haghdoost": "",
    "An-I Andy Wang": {
        "affiliation": "Florida State University",
        "citedby": {
            "2017-03-09": 1144
        },
        "email": "@cs.fsu.edu",
        "hindex": 17,
        "hindex5y": 13,
        "i10index": 20,
        "i10index5y": 14,
        "interests": [
            "File systems",
            "storage systems",
            "peer-to-peer replications",
            "ad hoc network routing",
            "operating systems"
        ],
        "npubs": 55
    },
    "Andrea Arpaci-Dusseau": {
        "citedby": {
            "2017-03-09": 8787
        },
        "email": "@cs.wisc.edu",
        "hindex": 50,
        "hindex5y": 29,
        "i10index": 90,
        "i10index5y": 62,
        "interests": [
            "Operating Systems",
            "File Systems",
            "Storage Systems"
        ],
        "npubs": 203
    },
    "Andreas Kumlehn": "",
    "Andrew A. Chien": {
        "citedby": {
            "2017-03-09": 12292
        },
        "email": "@cs.uchicago.edu",
        "hindex": 54,
        "hindex5y": 23,
        "i10index": 144,
        "i10index5y": 49,
        "interests": [
            "computer architecture",
            "high-performance computing",
            "programming systems",
            "resilience",
            "data-intensive computing"
        ],
        "npubs": 333
    },
    "Andrew Warfield": {
        "citedby": {
            "2017-03-09": 14234
        },
        "email": "@cs.ubc.ca",
        "hindex": 24,
        "hindex5y": 21,
        "i10index": 35,
        "i10index5y": 32,
        "interests": [
            "Operating Systems",
            "Security",
            "Virtualization",
            "Storage",
            "Networking"
        ],
        "npubs": 85
    },
    "André Brinkmann": {
        "affiliation": "Johannes Gutenberg University Mainz",
        "citedby": {
            "2017-03-09": 1754,
            "2017-04-03": 1783,
            "2017-05-12": 1808,
            "2017-05-19": 1811,
            "2017-05-28": 1820
        },
        "email": "@uni-mainz.de",
        "hindex": 23,
        "hindex5y": 15,
        "i10index": 41,
        "i10index5y": 29,
        "interests": [
            "Storage Systems",
            "HPC",
            "Cloud Computing"
        ],
        "npubs": 142
    },
    "Anirudh Badam": {
        "citedby": {
            "2017-03-09": 346
        },
        "email": "@microsoft.com",
        "hindex": 8,
        "hindex5y": 8,
        "i10index": 7,
        "i10index5y": 7,
        "interests": [
            "Operating Systems",
            "Distributed Systems",
            "Computer Networks"
        ],
        "npubs": 34
    },
    "Arif Merchant": {
        "affiliation": "Google, USA",
        "citedby": {
            "2017-10-23": 5615
        },
        "email": "@google.com",
        "hindex": 34,
        "hindex5y": 25,
        "i10index": 85,
        "i10index5y": 48,
        "interests": [
            "Storage Systems",
            "Distributed Systems",
            "Modeling",
            "Analysis"
        ],
        "npubs": 177
    },
    "Ashok Sankar Harihara Subramony": "",
    "Ashvin Goel": {
        "affiliation": "University of Toronto",
        "citedby": {
            "2017-03-09": 2677
        },
        "email": "@eecg.toronto.edu",
        "hindex": 26,
        "hindex5y": 17,
        "i10index": 41,
        "i10index5y": 28,
        "interests": [
            "Computer Systems",
            "Operating Systems",
            "File Systems",
            "Storage Systems",
            "Dependability"
        ],
        "npubs": 118
    },
    "Beomseok Nam": {
        "citedby": {
            "2017-03-09": 376
        },
        "email": "@unist.ac.kr",
        "hindex": 12,
        "hindex5y": 9,
        "i10index": 13,
        "i10index5y": 9,
        "interests": [
            "Distributed Systems",
            "Database Systems",
            "Parallel Computing",
            "Storage Systems"
        ],
        "npubs": 38
    },
    "Bharath Kumar Reddy Vangoor": "",
    "Bianca Schroeder": {
        "affiliation": "University of Toronto",
        "citedby": {
            "2017-03-09": 4892
        },
        "email": "@cs.cmu.edu",
        "hindex": 25,
        "hindex5y": 19,
        "i10index": 33,
        "i10index5y": 26,
        "interests": [
            "Computer Systems"
        ],
        "npubs": 103
    },
    "Bikash Sharma": {
        "citedby": {
            "2017-10-14": 530
        },
        "email": "@cse.psu.edu",
        "hindex": 8,
        "hindex5y": 8,
        "i10index": 8,
        "i10index5y": 8,
        "interests": [
            "Distributed systems",
            "Virtualization",
            "Big Data",
            "Workload Characterization"
        ],
        "npubs": 16
    },
    "Brad Morrey": "",
    "Bradley Kuszmaul": {
        "citedby": {
            "2017-03-09": 4914
        },
        "email": "@mit.edu",
        "hindex": 25,
        "hindex5y": 14,
        "i10index": 35,
        "i10index5y": 19,
        "interests": [],
        "npubs": 106
    },
    "Carl Waldspurger": {
        "affiliation": "CloudPhysics",
        "citedby": {
            "2017-03-09": 8901
        },
        "email": "@waldspurger.org",
        "hindex": 43,
        "hindex5y": 30,
        "i10index": 70,
        "i10index5y": 55,
        "interests": [
            "Resource Management",
            "Virtualization",
            "Operating Systems",
            "Computer Architecture",
            "Security"
        ],
        "npubs": 159
    },
    "Danny Harnik": {
        "affiliation": "IBM",
        "citedby": {
            "2017-03-09": 1428
        },
        "email": "@il.ibm.com",
        "hindex": 17,
        "hindex5y": 15,
        "i10index": 19,
        "i10index5y": 16,
        "interests": [
            "Storage",
            "Cryptography",
            "Compression"
        ],
        "npubs": 50
    },
    "David H. C. Du": {
        "citedby": {
            "2017-03-09": 366
        },
        "email": "@univ-valenciennes.fr",
        "hindex": 12,
        "hindex5y": 7,
        "i10index": 12,
        "i10index5y": 6,
        "interests": [
            "Informatique",
            "simulation à événements discrets",
            "optimisation",
            "métaheuristiques",
            "aide à la décision multicritère en temps"
        ],
        "npubs": 71
    },
    "Dean Hildebrand": {
        "citedby": {
            "2017-03-09": 453
        },
        "email": "@us.ibm.com",
        "hindex": 11,
        "hindex5y": 11,
        "i10index": 13,
        "i10index5y": 12,
        "interests": [
            "Cloud",
            "Object",
            "HPC Storage Systems"
        ],
        "npubs": 80
    },
    "Donald E. Porter": {
        "citedby": {
            "2017-03-09": 958
        },
        "email": "@cs.unc.edu",
        "hindex": 14,
        "hindex5y": 12,
        "i10index": 17,
        "i10index5y": 14,
        "interests": [
            "Operating Systems",
            "Architecture",
            "Security",
            "Programming Languages"
        ],
        "npubs": 56
    },
    "Dongkun Shin": {
        "citedby": {
            "2017-03-09": 2186
        },
        "email": "@skku.edu",
        "hindex": 21,
        "hindex5y": 15,
        "i10index": 30,
        "i10index5y": 19,
        "interests": [
            "Embedded Software",
            "File Systems",
            "Operating Systems"
        ],
        "npubs": 112
    },
    "Edgar Zamora": {
        "citedby": {
            "2017-03-09": 1
        },
        "email": "@urv.cat",
        "hindex": 1,
        "hindex5y": 1,
        "i10index": 0,
        "i10index5y": 0,
        "interests": [
            "Software Engineering",
            "Distributed Systems",
            "cloud computing",
            "peer-to-peer"
        ],
        "npubs": 3
    },
    "Edward Bortnikov": {
        "citedby": {
            "2017-02-26": 319,
            "2017-03-09": 319,
            "2017-05-05": 337,
            "2017-05-21": 339
        },
        "email": "@yahoo-inc.com",
        "hindex": 8,
        "hindex5y": 7,
        "i10index": 5,
        "i10index5y": 5,
        "interests": [
            "Distributed Computing",
            "Systems",
            "Big Data",
            "Search"
        ],
        "npubs": 41
    },
    "Eno Thereska": {
        "affiliation": "Confluent",
        "citedby": {
            "2017-03-09": 2460
        },
        "email": "@amazon.com",
        "hindex": 20,
        "hindex5y": 16,
        "i10index": 26,
        "i10index5y": 22,
        "interests": [
            "Systems",
            "Machine Learning",
            "Storage"
        ],
        "npubs": 77
    },
    "Eran Rom": "",
    "Erez Zadok": {
        "affiliation": "Stony Brook University",
        "citedby": {
            "2017-03-09": 5154
        },
        "email": "@cs.stonybrook.edu",
        "hindex": 38,
        "hindex5y": 29,
        "i10index": 76,
        "i10index5y": 61,
        "interests": [
            "Computer Science"
        ],
        "npubs": 167
    },
    "Erik Riedel": {
        "affiliation": "Dell Technologies",
        "citedby": {
            "2018-01-09": 5267
        },
        "email": "@cs.cmu.edu",
        "hindex": 28,
        "hindex5y": 16,
        "i10index": 51,
        "i10index5y": 25,
        "interests": [
            "storage",
            "disks",
            "distributed systems",
            "security",
            "performance"
        ],
        "npubs": 104
    },
    "Eshcar Hillel": "",
    "Fabiano Botelho": {
        "citedby": {
            "2017-03-09": 406
        },
        "email": "@emc.com",
        "hindex": 9,
        "hindex5y": 8,
        "i10index": 9,
        "i10index5y": 7,
        "interests": [
            "File Systems",
            "Data structures",
            "Concurrent programming"
        ],
        "npubs": 45
    },
    "Feng Chen": {
        "citedby": {
            "2017-03-09": 1817
        },
        "email": "@csc.lsu.edu",
        "hindex": 14,
        "hindex5y": 13,
        "i10index": 15,
        "i10index5y": 14,
        "interests": [
            "Operating Systems",
            "Storage Systems",
            "Flash Memory",
            "Persistent Memory",
            "Cloud Storage"
        ],
        "npubs": 29
    },
    "Florian Lautenschlager": "",
    "Francisco Perez-Sorrosal": {
        "citedby": {
            "2017-03-09": 311
        },
        "email": "@yahoo-inc.com",
        "hindex": 6,
        "hindex5y": 5,
        "i10index": 5,
        "i10index5y": 3,
        "interests": [
            "Distributed Systems",
            "Big Data",
            "Middleware",
            "Databases",
            "Transactions"
        ],
        "npubs": 10
    },
    "Fred Douglis": {
        "citedby": {
            "2017-03-09": 10880
        },
        "email": "@dell.com",
        "hindex": 49,
        "hindex5y": 29,
        "i10index": 93,
        "i10index5y": 59,
        "interests": [
            "storage",
            "deduplication",
            "distributed systems",
            "internet tools and performance"
        ],
        "npubs": 268
    },
    "Gala Yadgar": {
        "affiliation": "Technion",
        "citedby": {
            "2018-01-09": 209
        },
        "email": "@cs.technion.ac.il",
        "hindex": 6,
        "hindex5y": 6,
        "i10index": 5,
        "i10index5y": 4,
        "interests": [
            "Storage systems"
        ],
        "npubs": 15
    },
    "Garth Gibson": {
        "citedby": {
            "2017-03-09": 19227
        },
        "email": "@cs.cmu.edu",
        "hindex": 60,
        "hindex5y": 34,
        "i10index": 123,
        "i10index5y": 80,
        "interests": [
            "Systems"
        ],
        "npubs": 322
    },
    "Geoff Kuenning": {
        "affiliation": "Harvey Mudd College",
        "citedby": {
            "2017-03-09": 670
        },
        "email": "@cs.hmc.edu",
        "hindex": 12,
        "hindex5y": 8,
        "i10index": 12,
        "i10index5y": 8,
        "interests": [
            "File Systems"
        ],
        "npubs": 31
    },
    "H. Howie Huang": {
        "citedby": {
            "2018-01-09": 889
        },
        "email": "@gwu.edu",
        "hindex": 17,
        "hindex5y": 15,
        "i10index": 27,
        "i10index5y": 24,
        "interests": [
            "Computer Systems",
            "Graph Analytics",
            "Security"
        ],
        "npubs": 56
    },
    "Haibo Chen": {
        "affiliation": "Shanghai Jiao Tong University",
        "citedby": {
            "2017-03-09": 2396
        },
        "email": "@sjtu.edu.cn",
        "hindex": 25,
        "hindex5y": 23,
        "i10index": 48,
        "i10index5y": 48,
        "interests": [
            "Operating Systems",
            "Virtualization",
            "System Security"
        ],
        "npubs": 106
    },
    "Hakim Weatherspoon": {
        "affiliation": "Cornell University",
        "citedby": {
            "2017-03-09": 6653
        },
        "email": "@cs.cornell.edu",
        "hindex": 23,
        "hindex5y": 18,
        "i10index": 41,
        "i10index5y": 32,
        "interests": [
            "Distributed Systems",
            "data center networks",
            "cloud computing",
            "cloud storage",
            "Peer to peer systems"
        ],
        "npubs": 92
    },
    "Hang Liu": {
        "citedby": {
            "2017-03-09": 40
        },
        "email": "@gwmail.gwu.edu",
        "hindex": 4,
        "hindex5y": 4,
        "i10index": 2,
        "i10index5y": 2,
        "interests": [
            "Graph",
            "IO",
            "GPGPU",
            "Cloud Computing",
            "Distribute Computing"
        ],
        "npubs": 9
    },
    "Hao Wang": {
        "citedby": {
            "2017-11-03": 45
        },
        "email": "@rpi.edu",
        "hindex": 4,
        "hindex5y": 4,
        "i10index": 1,
        "i10index5y": 1,
        "interests": [
            "VLSI design",
            "Computer Architecture",
            "ECC",
            "Storage system"
        ],
        "npubs": 19
    },
    "Harendra Kumar": "",
    "Hari Prasath Raman": "",
    "Haryadi Gunawi": {
        "affiliation": "University of Chicago, USA",
        "citedby": {
            "2017-05-18": 988,
            "2017-05-31": 1001,
            "2017-06-12": 1012,
            "2017-06-25": 1029
        },
        "email": "@cs.uchicago.edu",
        "hindex": 16,
        "hindex5y": 14,
        "i10index": 18,
        "i10index5y": 17,
        "interests": [
            "Cloud Computing",
            "Operating Systems",
            "File Systems",
            "Storage Systems",
            "Distributed Systems"
        ],
        "npubs": 40
    },
    "Henry Nelson": {
        "citedby": {
            "2017-03-09": 248
        },
        "email": "@neljer.com",
        "hindex": 9,
        "hindex5y": 3,
        "i10index": 8,
        "i10index5y": 1,
        "interests": [
            "Distributed Systems and Networking",
            "Applied Machine Learning",
            "Computational Photography",
            "Computer Vision",
            "Augmented and Virtual Reality and Human Computer Interfaces"
        ],
        "npubs": 54
    },
    "Huaicheng Li": {
        "citedby": {
            "2017-10-27": 5
        },
        "email": "@cs.uchicago.edu",
        "hindex": 1,
        "hindex5y": 1,
        "i10index": 0,
        "i10index5y": 0,
        "interests": [
            "Operating Systems",
            "Storage Systems",
            "Virtualization"
        ],
        "npubs": 1
    },
    "Hwanju Kim": {
        "citedby": {
            "2017-03-09": 464
        },
        "email": "@emc.com",
        "hindex": 12,
        "hindex5y": 12,
        "i10index": 12,
        "i10index5y": 12,
        "interests": [
            "Operating Systems",
            "Virtualization",
            "Distributed File Systems",
            "Embedded System",
            "Multicore"
        ],
        "npubs": 16
    },
    "Hyukjoong Kim": {
        "citedby": {
            "2018-01-09": 20
        },
        "email": "@skku.edu",
        "hindex": 3,
        "hindex5y": 3,
        "i10index": 1,
        "i10index5y": 1,
        "interests": [],
        "npubs": 8
    },
    "Hyunsub Song": "",
    "Idit Keidar": {
        "citedby": {
            "2017-03-09": 4934
        },
        "email": "@ee.technion.ac.il",
        "hindex": 38,
        "hindex5y": 22,
        "i10index": 75,
        "i10index5y": 35,
        "interests": [
            "Distributed Computing",
            "Concurrency",
            "Fault Tolerance",
            "Cloud Storage"
        ],
        "npubs": 245
    },
    "Irfan Ahmad": "",
    "Ivan Kelly": "",
    "Jake Wires": "",
    "Jasmit Saluja": "",
    "Jason Flinn": {
        "citedby": {
            "2017-03-09": 6296
        },
        "email": "@umich.edu",
        "hindex": 35,
        "hindex5y": 29,
        "i10index": 51,
        "i10index5y": 44,
        "interests": [
            "Operating Systems",
            "Mobile Computing",
            "Storage"
        ],
        "npubs": 98
    },
    "Javier Gonzalez": "",
    "Jerry Fredin": "",
    "Jian Huang": {
        "citedby": {
            "2017-03-09": 286
        },
        "email": "@gatech.edu",
        "hindex": 7,
        "hindex5y": 7,
        "i10index": 6,
        "i10index5y": 6,
        "interests": [
            "Computer Systems",
            "Memory Systems",
            "Storage Systems",
            "Distributed Systems"
        ],
        "npubs": 21
    },
    "Jim Dowling": {
        "citedby": {
            "2017-03-09": 1278
        },
        "email": "@kth.se",
        "hindex": 17,
        "hindex5y": 12,
        "i10index": 31,
        "i10index5y": 22,
        "interests": [
            "Large-scale Storage",
            "Peer-to-Peer",
            "Machine Learning",
            "Autonomic Computing"
        ],
        "npubs": 85
    },
    "Jinkyu Jeong": {
        "citedby": {
            "2017-03-09": 584
        },
        "email": "@skku.edu",
        "hindex": 10,
        "hindex5y": 10,
        "i10index": 10,
        "i10index5y": 10,
        "interests": [
            "Operating System",
            "Virtualization",
            "Memory Management",
            "Embedded System",
            "Power Management"
        ],
        "npubs": 40
    },
    "Jiri Schindler": "",
    "Joonwon Lee": "",
    "Josef Adersberger": "",
    "Josep Sampé": {
        "citedby": {
            "2017-03-09": 14
        },
        "email": "@urv.cat",
        "hindex": 2,
        "hindex5y": 2,
        "i10index": 1,
        "i10index5y": 1,
        "interests": [
            "Software-defined Storage",
            "Cloud Storage",
            "Cloud Computing"
        ],
        "npubs": 5
    },
    "Jun Yuan": {
        "citedby": {
            "2018-01-09": 92
        },
        "email": "@cs.stonybrook.edu",
        "hindex": 5,
        "hindex5y": 4,
        "i10index": 3,
        "i10index5y": 2,
        "interests": [
            "Data structures",
            "Storage Systems",
            "File Systems"
        ],
        "npubs": 17
    },
    "K. Hyun Lim": "",
    "Keith A. Smith": {
        "affiliation": "NetApp",
        "citedby": {
            "2017-03-09": 1983
        },
        "email": "@aya.yale.edu",
        "hindex": 16,
        "hindex5y": 10,
        "i10index": 18,
        "i10index5y": 10,
        "interests": [
            "File system architecture and performance",
            "storage systems",
            "operating systems"
        ],
        "npubs": 26
    },
    "Kimberly Keeton": "",
    "Kyung Ho Kim": "",
    "Lanyue Lu": {
        "citedby": {
            "2017-03-09": 170
        },
        "email": "@cs.wisc.edu",
        "hindex": 8,
        "hindex5y": 6,
        "i10index": 6,
        "i10index5y": 4,
        "interests": [
            "File Systems",
            "Storage Systems",
            "Operating Systems"
        ],
        "npubs": 15
    },
    "Laura Caulfield": "",
    "Mahesh Balakrishnan": {
        "affiliation": "Yale University",
        "citedby": {
            "2017-03-09": 1455
        },
        "email": "@yale.edu",
        "hindex": 19,
        "hindex5y": 16,
        "i10index": 26,
        "i10index5y": 23,
        "interests": [
            "Distributed Systems"
        ],
        "npubs": 61
    },
    "Mahmoud Ismail": {
        "citedby": {
            "2017-03-09": 10
        },
        "email": "@kth.se",
        "hindex": 2,
        "hindex5y": 2,
        "i10index": 0,
        "i10index5y": 0,
        "interests": [],
        "npubs": 5
    },
    "Marc Sánchez-Artigas": {
        "citedby": {
            "2018-04-24": 920
        },
        "email": "@urv.cat",
        "hindex": 16,
        "hindex5y": 12,
        "i10index": 23,
        "i10index5y": 15,
        "interests": [],
        "npubs": 88
    },
    "Marshall Kirk McKusick": "",
    "Martin Farach-Colton": {
        "citedby": {
            "2017-03-09": 7471
        },
        "email": "@cs.rutgers.edu",
        "hindex": 44,
        "hindex5y": 25,
        "i10index": 77,
        "i10index5y": 45,
        "interests": [
            "Algorithms",
            "Data Structures",
            "External Memory",
            "File Systems"
        ],
        "npubs": 171
    },
    "Matias Bjørling": {
        "citedby": {
            "2017-03-09": 122
        },
        "email": "@bjorling.me",
        "hindex": 6,
        "hindex5y": 6,
        "i10index": 5,
        "i10index5y": 5,
        "interests": [
            "Operating Systems",
            "Flash Devices",
            "Networks",
            "Distributed Systems."
        ],
        "npubs": 14
    },
    "Matthieu Morel": {
        "citedby": {
            "2017-03-09": 491
        },
        "email": "@apache.org",
        "hindex": 7,
        "hindex5y": 4,
        "i10index": 5,
        "i10index5y": 2,
        "interests": [
            "Distributed Systems"
        ],
        "npubs": 23
    },
    "Michael A. Bender": {
        "citedby": {
            "2017-03-09": 5079,
            "2017-04-28": 5189,
            "2017-05-01": 5194,
            "2017-05-13": 5208,
            "2017-05-14": 5208
        },
        "email": "@cs.stonybrook.edu",
        "hindex": 39,
        "hindex5y": 24,
        "i10index": 76,
        "i10index5y": 58,
        "interests": [
            "Algorithms",
            "Data Structures",
            "Databases",
            "Big Data",
            "Parallel Computing"
        ],
        "npubs": 181
    },
    "Michael Hao Tong": "",
    "Michael Philippsen": {
        "citedby": {
            "2017-03-09": 3316
        },
        "email": "@cs.fau.de",
        "hindex": 25,
        "hindex5y": 12,
        "i10index": 52,
        "i10index5y": 19,
        "interests": [],
        "npubs": 236
    },
    "Mikael Ronström": "",
    "Ming Chen": {
        "citedby": {
            "2017-03-09": 532
        },
        "email": "@cs.stonybrook.edu",
        "hindex": 5,
        "hindex5y": 5,
        "i10index": 5,
        "i10index5y": 5,
        "interests": [
            "File Systems",
            "Storage Systems",
            "Distributed Systems",
            "Image Watermarking"
        ],
        "npubs": 13
    },
    "Ming Zhao": {
        "affiliation": "Arizona State University",
        "citedby": {
            "2017-03-09": 1622
        },
        "email": "@asu.edu",
        "hindex": 18,
        "hindex5y": 16,
        "i10index": 28,
        "i10index5y": 21,
        "interests": [
            "Virtualization",
            "Distributed Computing",
            "High-Performance Computing",
            "Autonomic Computing"
        ],
        "npubs": 85
    },
    "Mingzhe Hao": {
        "citedby": {
            "2018-01-09": 214
        },
        "email": "@uchicago.edu",
        "hindex": 6,
        "hindex5y": 6,
        "i10index": 6,
        "i10index5y": 6,
        "interests": [
            "Storage Systems",
            "Distributed Systems",
            "Operating Systems"
        ],
        "npubs": 11
    },
    "Moinuddin Qureshi": {
        "affiliation": "Georgia Tech",
        "citedby": {
            "2017-05-23": 5906
        },
        "email": "@gatech.edu",
        "hindex": 27,
        "hindex5y": 26,
        "i10index": 37,
        "i10index5y": 37,
        "interests": [
            "Computer Architecture",
            "Memory Systems"
        ],
        "npubs": 99
    },
    "Ning Zheng": "",
    "Nitin Agrawal": {
        "affiliation": "Samsung Research",
        "citedby": {
            "2017-10-27": 2162
        },
        "email": "@cs.wisc.edu",
        "hindex": 12,
        "hindex5y": 11,
        "i10index": 12,
        "i10index5y": 11,
        "interests": [
            "Storage",
            "Systems",
            "Mobile",
            "Data analytics"
        ],
        "npubs": 22
    },
    "Ohad Shacham": {
        "citedby": {
            "2017-03-09": 291
        },
        "email": "@yahoo-inc.com",
        "hindex": 9,
        "hindex5y": 8,
        "i10index": 6,
        "i10index5y": 4,
        "interests": [],
        "npubs": 33
    },
    "Pedro García-López": {
        "citedby": {
            "2017-03-09": 1153
        },
        "email": "@ugr.es",
        "hindex": 17,
        "hindex5y": 14,
        "i10index": 29,
        "i10index5y": 17,
        "interests": [
            "Métodos Estadísticos",
            "Estadística Computacional"
        ],
        "npubs": 131
    },
    "Peter Desnoyers": {
        "affiliation": "Northeastern University",
        "citedby": {
            "2017-03-09": 1554
        },
        "email": "@ccs.neu.edu",
        "hindex": 19,
        "hindex5y": 19,
        "i10index": 21,
        "i10index5y": 20,
        "interests": [
            "Operating Systems",
            "Storage"
        ],
        "npubs": 49
    },
    "Peter M. Chen": {
        "citedby": {
            "2017-03-09": 9881
        },
        "email": "@umich.edu",
        "hindex": 41,
        "hindex5y": 29,
        "i10index": 61,
        "i10index5y": 45,
        "interests": [
            "operating systems",
            "virtual machines",
            "file systems",
            "fault tolerance",
            "security"
        ],
        "npubs": 113
    },
    "Philip Shilane": {
        "affiliation": "Dell EMC",
        "citedby": {
            "2017-03-09": 3529
        },
        "email": "@emc.com",
        "hindex": 20,
        "hindex5y": 19,
        "i10index": 23,
        "i10index5y": 22,
        "interests": [
            "File Systems",
            "Storage",
            "Deduplication",
            "3D Shape Retrieval",
            "Computer Graphics"
        ],
        "npubs": 78
    },
    "Philippe Bonnet": {
        "citedby": {
            "2017-03-09": 3760
        },
        "email": "@itu.dk",
        "hindex": 22,
        "hindex5y": 15,
        "i10index": 35,
        "i10index5y": 25,
        "interests": [
            "Database Management",
            "Sensor Networks"
        ],
        "npubs": 170
    },
    "Raju Rangaswami": {
        "affiliation": "Florida International University",
        "citedby": {
            "2017-03-09": 1574
        },
        "email": "@cs.fiu.edu",
        "hindex": 20,
        "hindex5y": 14,
        "i10index": 34,
        "i10index5y": 18,
        "interests": [
            "Storage Systems",
            "Operating Systems",
            "Virtualization",
            "Real-time Systems"
        ],
        "npubs": 75
    },
    "Ram Kesavan": "",
    "Ramnatthan Alagappan": {
        "citedby": {
            "2017-03-09": 56
        },
        "email": "@cs.wisc.edu",
        "hindex": 3,
        "hindex5y": 3,
        "i10index": 2,
        "i10index5y": 2,
        "interests": [
            "Operating systems",
            "distributed systems",
            "storage and file systems"
        ],
        "npubs": 6
    },
    "Raúl Gracia-Tinedo": {
        "citedby": {
            "2017-03-09": 172
        },
        "email": "@urv.cat",
        "hindex": 8,
        "hindex5y": 7,
        "i10index": 8,
        "i10index5y": 6,
        "interests": [
            "distributed storage",
            "cloud computing",
            "peer-to-peer systems"
        ],
        "npubs": 20
    },
    "Remzi Arpaci-Dusseau": {
        "affiliation": "University of Wisconsin-Madison",
        "citedby": {
            "2017-03-09": 8999
        },
        "email": "@cs.wisc.edu",
        "hindex": 49,
        "hindex5y": 29,
        "i10index": 93,
        "i10index5y": 63,
        "interests": [
            "Operating Systems"
        ],
        "npubs": 245
    },
    "Ricardo Koller": {
        "affiliation": "IBM Research",
        "citedby": {
            "2017-03-09": 672
        },
        "email": "@us.ibm.com",
        "hindex": 10,
        "hindex5y": 10,
        "i10index": 10,
        "i10index5y": 10,
        "interests": [],
        "npubs": 28
    },
    "Rob Johnson": {
        "citedby": {
            "2017-03-09": 1457
        },
        "email": "@cs.stonybrook.edu",
        "hindex": 19,
        "hindex5y": 16,
        "i10index": 23,
        "i10index5y": 20,
        "interests": [],
        "npubs": 55
    },
    "Rohit Singh": "",
    "Sage Weil": "",
    "Salman Niazi": {
        "citedby": {
            "2017-03-09": 40
        },
        "email": "@kth.se",
        "hindex": 4,
        "hindex5y": 4,
        "i10index": 2,
        "i10index5y": 2,
        "interests": [],
        "npubs": 7
    },
    "Sam H. Noh": {
        "affiliation": "UNIST (Ulsan National Institute of Science and Technology)",
        "citedby": {
            "2017-03-09": 3478
        },
        "email": "@unist.ac.kr",
        "hindex": 24,
        "hindex5y": 17,
        "i10index": 40,
        "i10index5y": 28,
        "interests": [
            "Systems Software",
            "Operating Systems",
            "File Systems",
            "Storage Systems"
        ],
        "npubs": 254
    },
    "Sameer Paranjpye": "",
    "Sangwook Kim": {
        "citedby": {
            "2017-03-09": 88
        },
        "email": "@skku.edu",
        "hindex": 6,
        "hindex5y": 6,
        "i10index": 3,
        "i10index5y": 3,
        "interests": [
            "Storage Systems",
            "Operating Systems",
            "Virtualization",
            "Cloud Computing"
        ],
        "npubs": 6
    },
    "Se Kwon Lee": "",
    "Seif Haridi": {
        "citedby": {
            "2017-03-09": 5912
        },
        "email": "@sics.se",
        "hindex": 35,
        "hindex5y": 18,
        "i10index": 99,
        "i10index5y": 39,
        "interests": [
            "computer systems",
            "distributed systems"
        ],
        "npubs": 278
    },
    "Shafa Dahandeh": "",
    "Shiqin Yan": {
        "citedby": {
            "2017-03-09": 28
        },
        "email": "@stu.hosei.ac.jp",
        "hindex": 3,
        "hindex5y": 3,
        "i10index": 1,
        "i10index5y": 1,
        "interests": [
            "Particle Swarm Optimization"
        ],
        "npubs": 9
    },
    "Steffen Grohsschmiedt": "",
    "Sudipta Sengupta": {
        "citedby": {
            "2017-10-14": 8763
        },
        "email": "@microsoft.com",
        "hindex": 40,
        "hindex5y": 31,
        "i10index": 65,
        "i10index5y": 48,
        "interests": [
            "Computer Science",
            "Networking",
            "Data Storage and Management",
            "Systems"
        ],
        "npubs": 217
    },
    "Suman Nath": {
        "citedby": {
            "2018-01-09": 7188
        },
        "email": "@microsoft.com",
        "hindex": 41,
        "hindex5y": 34,
        "i10index": 71,
        "i10index5y": 62,
        "interests": [
            "Data management",
            "Sensing and mobile system"
        ],
        "npubs": 185
    },
    "Sumith Makam": "",
    "Sungjin Lee": {
        "affiliation": "Daegu Gyeongbuk Institute of Science and Technology",
        "citedby": {
            "2017-07-03": 703
        },
        "email": "@csail.mit.edu",
        "hindex": 11,
        "hindex5y": 11,
        "i10index": 12,
        "i10index5y": 12,
        "interests": [
            "Computer Systems",
            "Operating Systems",
            "Storage Systems",
            "System Software"
        ],
        "npubs": 32
    },
    "Swaminathan Sundararaman": {
        "affiliation": "Parallel Machines",
        "citedby": {
            "2017-03-09": 464
        },
        "email": "@cs.wisc.edu",
        "hindex": 11,
        "hindex5y": 10,
        "i10index": 13,
        "i10index5y": 11,
        "interests": [],
        "npubs": 53
    },
    "Thanumalayan Sankaranarayana Pillai": {
        "citedby": {
            "2017-03-09": 134
        },
        "email": "@cs.wisc.edu",
        "hindex": 6,
        "hindex5y": 6,
        "i10index": 4,
        "i10index5y": 4,
        "interests": [
            "Operating Systems"
        ],
        "npubs": 14
    },
    "Theodore M. Wong": {
        "affiliation": "Human Longevity, Inc.",
        "citedby": {
            "2017-03-09": 1125
        },
        "email": "@humanlongevity.com",
        "hindex": 16,
        "hindex5y": 13,
        "i10index": 20,
        "i10index5y": 15,
        "interests": [
            "Big data for bioinformatics",
            "Distributed systems",
            "High-performance computing"
        ],
        "npubs": 29
    },
    "Theodore Ts'O": "",
    "Tong Zhang": "",
    "Tony Wong": "",
    "Travis Grusecki": "",
    "Tudor Marian": "",
    "Vasily Tarasov": {
        "affiliation": "IBM Research",
        "citedby": {
            "2017-03-09": 344
        },
        "email": "@us.ibm.com",
        "hindex": 9,
        "hindex5y": 9,
        "i10index": 9,
        "i10index5y": 9,
        "interests": [
            "File Systems",
            "Storage",
            "Performance Analysis",
            "Workload Characterization",
            "Deduplication"
        ],
        "npubs": 30
    },
    "Vijay Chidambaram": {
        "citedby": {
            "2017-03-09": 258
        },
        "email": "@cs.wisc.edu",
        "hindex": 8,
        "hindex5y": 8,
        "i10index": 7,
        "i10index5y": 7,
        "interests": [
            "Operating Systems",
            "File Systems",
            "Storage"
        ],
        "npubs": 18
    },
    "Weiping He": {
        "citedby": {
            "2017-03-09": 258
        },
        "email": "@vt.edu",
        "hindex": 8,
        "hindex5y": 6,
        "i10index": 6,
        "i10index5y": 3,
        "interests": [
            "Mobile computing",
            "cloud computing",
            "high performance computing (HPC)"
        ],
        "npubs": 60
    },
    "William Jannen": {
        "citedby": {
            "2017-03-09": 65
        },
        "email": "@cs.stonybrook.edu",
        "hindex": 4,
        "hindex5y": 4,
        "i10index": 2,
        "i10index5y": 2,
        "interests": [],
        "npubs": 12
    },
    "Xianzheng Dou": "",
    "Xuebin Zhang": "",
    "Yang Zhan": {
        "citedby": {
            "2017-03-09": 34
        },
        "email": "@cs.unc.edu",
        "hindex": 3,
        "hindex5y": 3,
        "i10index": 1,
        "i10index5y": 1,
        "interests": [
            "Operating Systems"
        ],
        "npubs": 7
    },
    "Yichen Jia": "",
    "Yin Li": "",
    "Yizheng Jiao": {
        "citedby": {
            "2017-03-09": 7133
        },
        "email": "@tigermail.auburn.edu",
        "hindex": 37,
        "hindex5y": 33,
        "i10index": 166,
        "i10index5y": 135,
        "interests": [
            "File System",
            "Cloud Computing",
            "GPU Architecture"
        ],
        "npubs": 1091
    },
    "Yosef Moatti": "",
    "Yun Ho Jeong": "",
    "Yuvraj Patel": "",
    "Zhaoyan Shen": "",
    "Zhen Cao": "",
    "Zili Shao": {
        "citedby": {
            "2017-03-09": 1998
        },
        "email": "@comp.polyu.edu.hk",
        "hindex": 24,
        "hindex5y": 21,
        "i10index": 72,
        "i10index5y": 54,
        "interests": [
            "Embedded Systems",
            "Flash Memory",
            "Emerging Non-volatile Memory"
        ],
        "npubs": 201
    }
}
