# Supplementary material for: A survey of accepted authors in computer systems conferences
Source: PeerJ Comput Sci. 2020 Sep 28;6:e299. doi: 10.7717/peerj-cs.299 (PMC7924675; doi:10.7717/peerj-cs.299)
Supplement: Supplemental Information 2 — This is a snapshot of the github repository that includes the data and source code required to reproduce this paper (except for confidential survey data). The snapshot represents commit 6663a253f1ac4dc351a78ccc74c0de80c7cc06ad of http://github.com/eitanf/sysconf. The most pertinent article files are under pubs/diversity-survey/. [file peerj-cs-06-299-s002.bz2 › sysconf/data/authors/CoNEXT.json]

{
    "Abbas Razaghpanah": {
        "citedby": {
            "2017-12-09": 94
        },
        "email": "@cs.stonybrook.edu",
        "hindex": 5,
        "hindex5y": 5,
        "i10index": 3,
        "i10index5y": 3,
        "interests": [
            "Computer Networks",
            "Network Measurement",
            "Privacy",
            "Security"
        ],
        "npubs": 15
    },
    "Aditi Ghag": "",
    "Aditya Akella": {
        "affiliation": "University of Wisconsin Madison",
        "citedby": {
            "2017-12-09": 9048
        },
        "email": "@cs.wisc.edu",
        "hindex": 43,
        "hindex5y": 39,
        "i10index": 88,
        "i10index5y": 76,
        "interests": [
            "Computer Networks",
            "Networking",
            "Computer Systems",
            "Systems",
            "Communications"
        ],
        "npubs": 219
    },
    "Aditya Sundarrajan": {
        "affiliation": "University of Massachusetts Amherst",
        "citedby": {
            "2017-12-09": 34
        },
        "email": "@fiu.edu",
        "hindex": 4,
        "hindex5y": 4,
        "i10index": 1,
        "i10index5y": 1,
        "interests": [
            "Big Data Analysis",
            "High Penetration PV",
            "Smart Grid",
            "Cyber-Physical Systems"
        ],
        "npubs": 12
    },
    "Adrian Loch": {
        "affiliation": "IMDEA Networks Institute",
        "citedby": {
            "2017-12-09": 151
        },
        "email": "@imdea.org",
        "hindex": 6,
        "hindex5y": 6,
        "i10index": 4,
        "i10index5y": 4,
        "interests": [
            "wireless networks",
            "cooperative communications",
            "millimeter-wave communications",
            "software-defined radio"
        ],
        "npubs": 49
    },
    "Adrian Perrig": {
        "affiliation": "ETH-Zurich",
        "citedby": {
            "2017-12-09": 54600
        },
        "email": "@inf.ethz.ch",
        "hindex": 89,
        "hindex5y": 66,
        "i10index": 187,
        "i10index5y": 172,
        "interests": [
            "Security",
            "Networking",
            "Operating Systems",
            "Computer Security",
            "Internet Security"
        ],
        "npubs": 418
    },
    "Ahmed O. F. Atya": {
        "citedby": {
            "2018-04-24": 61
        },
        "email": "@cs.ucr.edu",
        "hindex": 4,
        "hindex5y": 4,
        "i10index": 1,
        "i10index5y": 1,
        "interests": [
            "Networks",
            "Security and Systems."
        ],
        "npubs": 19
    },
    "Akshay Jajoo": {
        "affiliation": "Purdue University",
        "citedby": {
            "2017-12-09": 0
        },
        "email": "@purdue.edu",
        "hindex": 0,
        "hindex5y": 0,
        "i10index": 0,
        "i10index5y": 0,
        "interests": [
            "Cloud Computing",
            "Computer Systems",
            "Computer Networks"
        ],
        "npubs": 1
    },
    "Alan Mislove": {
        "affiliation": "Northeastern University",
        "citedby": {
            "2017-12-09": 10064
        },
        "email": "@ccs.neu.edu",
        "hindex": 33,
        "hindex5y": 30,
        "i10index": 54,
        "i10index5y": 50,
        "interests": [
            "Computer systems",
            "Social networks",
            "Networking",
            "Measurement"
        ],
        "npubs": 94
    },
    "Alberto Dainotti": {
        "affiliation": "CAIDA",
        "citedby": {
            "2017-12-09": 2128
        },
        "email": "@caida.org",
        "hindex": 23,
        "hindex5y": 20,
        "i10index": 35,
        "i10index5y": 31,
        "interests": [
            "Networking",
            "Network Measurements",
            "Traffic Analysis",
            "Network Security"
        ],
        "npubs": 61
    },
    "Aleksandar Kuzmanovic": {
        "affiliation": "Northwestern University",
        "citedby": {
            "2017-12-09": 2852
        },
        "email": "@northwestern.edu",
        "hindex": 27,
        "hindex5y": 22,
        "i10index": 34,
        "i10index5y": 32,
        "interests": [
            "Computer networks"
        ],
        "npubs": 75
    },
    "Alessandro Mei": {
        "affiliation": "Sapienza University",
        "citedby": {
            "2017-12-09": 3219
        },
        "email": "@di.uniroma1.it",
        "hindex": 29,
        "hindex5y": 24,
        "i10index": 46,
        "i10index5y": 35,
        "interests": [
            "distributed and networked systems",
            "social networks",
            "computer system security."
        ],
        "npubs": 100
    },
    "Mohammad A. Khojastepour": {
        "citedby": {
            "2018-04-10": 3507
        },
        "email": "@nec-labs.com",
        "hindex": 32,
        "hindex5y": 27,
        "i10index": 68,
        "i10index5y": 53,
        "interests": [],
        "npubs": 235
    },
    "Ana Paula Couto Da Silva": {
        "affiliation": "Universidade Federal de Minas Gerais",
        "citedby": {
            "2017-12-09": 493
        },
        "email": "@dcc.ufmg.br",
        "hindex": 13,
        "hindex5y": 12,
        "i10index": 14,
        "i10index5y": 13,
        "interests": [],
        "npubs": 69
    },
    "Ananthram Swami": "",
    "Ander Galisteo": {
        "affiliation": "IMDEA Networks",
        "citedby": {
            "2018-04-24": 1
        },
        "email": "@imdea.org",
        "hindex": 1,
        "hindex5y": 1,
        "i10index": 0,
        "i10index5y": 0,
        "interests": [
            "Visual Light Communication",
            "Localization",
            "Synchronization",
            "Processing Real-time Unit"
        ],
        "npubs": 3
    },
    "Aniruddha Deshpande": "",
    "Anna Brunstrom": "",
    "Anubhavnidhi Abhashkumar": {
        "affiliation": "University of Wisconsin Madison",
        "citedby": {
            "2017-12-09": 18
        },
        "email": "@wisc.edu",
        "hindex": 2,
        "hindex5y": 2,
        "i10index": 1,
        "i10index5y": 1,
        "interests": [
            "Computer Networks",
            "Network Management"
        ],
        "npubs": 6
    },
    "Aran Bergman": {
        "affiliation": "Technion",
        "citedby": {
            "2017-12-09": 55
        },
        "email": "@tx.technion.ac.il",
        "hindex": 4,
        "hindex5y": 4,
        "i10index": 2,
        "i10index5y": 1,
        "interests": [
            "Computer Networks",
            "Performance Evaluation",
            "Queuing Systems"
        ],
        "npubs": 19
    },
    "Arian Akhavan Niaki": {
        "citedby": {
            "2018-04-16": 4
        },
        "email": "@cs.umass.edu",
        "hindex": 1,
        "hindex5y": 1,
        "i10index": 0,
        "i10index5y": 0,
        "interests": [
            "Computer Networks",
            "Network Measurement"
        ],
        "npubs": 3
    },
    "Aruna Balasubramanian": {
        "affiliation": "Stony Brook University -- SUNY",
        "citedby": {
            "2017-12-09": 6041
        },
        "email": "@cs.stonybrook.edu",
        "hindex": 16,
        "hindex5y": 16,
        "i10index": 21,
        "i10index5y": 19,
        "interests": [
            "Mobile Systems",
            "Networks",
            "Developing Regions",
            "Wearables"
        ],
        "npubs": 37
    },
    "Athina Markopoulou": {
        "affiliation": "University of California -- Irvine",
        "citedby": {
            "2017-12-09": 5690
        },
        "email": "@uci.edu",
        "hindex": 38,
        "hindex5y": 31,
        "i10index": 76,
        "i10index5y": 65,
        "interests": [
            "Computer Networks",
            "Network Measurement",
            "Online Social Networks",
            "Mobile and Wireless Networks"
        ],
        "npubs": 152
    },
    "Azeem Aqil": {
        "citedby": {
            "2017-12-09": 22
        },
        "email": "@cs.ucr.edu",
        "hindex": 2,
        "hindex5y": 2,
        "i10index": 1,
        "i10index5y": 1,
        "interests": [
            "Security",
            "Data mining",
            "Machine Learning",
            "Networks",
            "Distributed Systems"
        ],
        "npubs": 8
    },
    "Bart Preneel": {
        "affiliation": "imec-COSIC, KU Leuven",
        "citedby": {
            "2017-12-09": 20132
        },
        "email": "@esat.kuleuven.be",
        "hindex": 69,
        "hindex5y": 48,
        "i10index": 341,
        "i10index5y": 213,
        "interests": [
            "cryptology",
            "information security",
            "privacy",
            "identity management",
            "secure embedded systems"
        ],
        "npubs": 1019
    },
    "Ben Leong": {
        "affiliation": "National University of Singapore",
        "citedby": {
            "2017-12-09": 4015
        },
        "email": "@comp.nus.edu.sg",
        "hindex": 17,
        "hindex5y": 16,
        "i10index": 26,
        "i10index5y": 22,
        "interests": [
            "Computer Networking",
            "Distributed Systems"
        ],
        "npubs": 52
    },
    "Bernard Wong": "",
    "Bimal Viswanath": {
        "affiliation": "UC Santa Barbara",
        "citedby": {
            "2017-12-09": 2724
        },
        "email": "@cs.ucsb.edu",
        "hindex": 13,
        "hindex5y": 13,
        "i10index": 14,
        "i10index5y": 14,
        "interests": [
            "social computing",
            "systems security and privacy",
            "cloud computing"
        ],
        "npubs": 19
    },
    "Björn Debaillie": {
        "affiliation": "IMEC",
        "citedby": {
            "2017-12-09": 1523
        },
        "email": "",
        "hindex": 19,
        "hindex5y": 15,
        "i10index": 27,
        "i10index5y": 22,
        "interests": [],
        "npubs": 65
    },
    "Bozidar Radunovic": {
        "citedby": {
            "2017-12-09": 2988
        },
        "email": "@microsoft.com",
        "hindex": 27,
        "hindex5y": 20,
        "i10index": 39,
        "i10index5y": 28,
        "interests": [
            "Networking",
            "Algorithms"
        ],
        "npubs": 98
    },
    "Bruce Maggs": {
        "affiliation": "Duke University / Akamai Technologies",
        "citedby": {
            "2017-12-09": 10912
        },
        "email": "@cs.duke.edu",
        "hindex": 50,
        "hindex5y": 31,
        "i10index": 97,
        "i10index5y": 58,
        "interests": [
            "Networking",
            "Distributed Systems",
            "Security"
        ],
        "npubs": 189
    },
    "Changhoon Kim": {
        "affiliation": "Barefoot Networks",
        "citedby": {
            "2017-12-09": 4552
        },
        "email": "@barefootnetworks.com",
        "hindex": 24,
        "hindex5y": 21,
        "i10index": 35,
        "i10index5y": 31,
        "interests": [
            "Computer Network",
            "Distributed Systems",
            "Cloud Computing"
        ],
        "npubs": 156
    },
    "Chaoyun Zhang": {
        "affiliation": "The University of Edinburgh",
        "citedby": {
            "2017-12-09": 11
        },
        "email": "@sms.ed.ac.uk",
        "hindex": 1,
        "hindex5y": 1,
        "i10index": 0,
        "i10index5y": 0,
        "interests": [
            "deep learning",
            "mobile big data"
        ],
        "npubs": 4
    },
    "Cheng-kok Koh": "",
    "Christian Esteve Rothenberg": {
        "affiliation": "University of Campinas",
        "citedby": {
            "2017-12-09": 3363
        },
        "email": "@dca.fee.unicamp.br",
        "hindex": 22,
        "hindex5y": 20,
        "i10index": 33,
        "i10index5y": 31,
        "interests": [
            "Routing",
            "Internet architectures",
            "Information Centric Networking",
            "Software Defined Networking",
            "Network Functions Virtualization"
        ],
        "npubs": 125
    },
    "Christoffer Rodbro": "",
    "Christos Gkantsidis": {
        "citedby": {
            "2017-12-09": 6119
        },
        "email": "@microsoft.com",
        "hindex": 30,
        "hindex5y": 26,
        "i10index": 48,
        "i10index5y": 44,
        "interests": [
            "Computer Networking"
        ],
        "npubs": 96
    },
    "Chuanxiong Guo": {
        "affiliation": "Microsoft Research",
        "citedby": {
            "2017-12-09": 6522
        },
        "email": "@ieee.org",
        "hindex": 31,
        "hindex5y": 29,
        "i10index": 48,
        "i10index5y": 45,
        "interests": [
            "networking",
            "computer systems",
            "AI and cloud computing infrastructure",
            "highly available systems"
        ],
        "npubs": 88
    },
    "Chunhui Duan": "",
    "Colleen Josephson": {
        "affiliation": "Stanford",
        "citedby": {
            "2017-12-09": 0
        },
        "email": "@stanford.edu",
        "hindex": 0,
        "hindex5y": 0,
        "i10index": 0,
        "i10index5y": 0,
        "interests": [
            "digital communications",
            "wireless",
            "computer networking",
            "computer systems"
        ],
        "npubs": 3
    },
    "Costin Raiciu": {
        "affiliation": "University Politehnica of Bucharest",
        "citedby": {
            "2017-12-09": 4865
        },
        "email": "@cs.pub.ro",
        "hindex": 24,
        "hindex5y": 23,
        "i10index": 38,
        "i10index5y": 36,
        "interests": [
            "Networking",
            "Systems"
        ],
        "npubs": 80
    },
    "Cristina Nita Rotaru": {
        "affiliation": "Northeastern University",
        "citedby": {
            "2017-12-09": 4572
        },
        "email": "@neu.edu",
        "hindex": 32,
        "hindex5y": 25,
        "i10index": 57,
        "i10index5y": 43,
        "interests": [],
        "npubs": 207
    },
    "Dali Kaafar": {
        "affiliation": "NICTA",
        "citedby": {
            "2017-12-09": 2144
        },
        "email": "@data61.csiro.au",
        "hindex": 25,
        "hindex5y": 24,
        "i10index": 48,
        "i10index5y": 42,
        "interests": [
            "Privacy",
            "Cyber Security",
            "Networks measurement",
            "Modelling"
        ],
        "npubs": 147
    },
    "Damiano Carra": {
        "affiliation": "University of Verona",
        "citedby": {
            "2017-12-09": 515
        },
        "email": "@univr.it",
        "hindex": 14,
        "hindex5y": 10,
        "i10index": 18,
        "i10index5y": 12,
        "interests": [],
        "npubs": 51
    },
    "Dan Alistarh": {
        "affiliation": "ETH Zurich",
        "citedby": {
            "2017-12-09": 505
        },
        "email": "@csail.mit.edu",
        "hindex": 13,
        "hindex5y": 12,
        "i10index": 17,
        "i10index5y": 13,
        "interests": [
            "Computer Science"
        ],
        "npubs": 68
    },
    "Daniel Demmler": {
        "affiliation": "Technische Universität Darmstadt",
        "citedby": {
            "2017-12-09": 160
        },
        "email": "@crisp-da.de",
        "hindex": 6,
        "hindex5y": 6,
        "i10index": 4,
        "i10index5y": 4,
        "interests": [
            "Security",
            "Privacy",
            "Secure Computation",
            "Applied Cryptography"
        ],
        "npubs": 12
    },
    "Daniel Steinmetzer": {
        "citedby": {
            "2017-12-09": 46
        },
        "email": "@seemoo.tu-darmstadt.de",
        "hindex": 4,
        "hindex5y": 4,
        "i10index": 2,
        "i10index5y": 2,
        "interests": [
            "Millimeter Waves",
            "Physical Layer Security",
            "Wireless Communication",
            "IT Security",
            "Software Defined Radios"
        ],
        "npubs": 12
    },
    "Daniel Wegemer": {
        "citedby": {
            "2018-04-24": 15
        },
        "email": "@seemoo.tu-darmstadt.de",
        "hindex": 3,
        "hindex5y": 3,
        "i10index": 0,
        "i10index5y": 0,
        "interests": [],
        "npubs": 7
    },
    "Dario Rossi": {
        "affiliation": "Ecole Nationale Superieure des Telecommuncations",
        "citedby": {
            "2017-12-09": 4374
        },
        "email": "@enst.fr",
        "hindex": 34,
        "hindex5y": 29,
        "i10index": 76,
        "i10index5y": 64,
        "interests": [
            "network architecture",
            "internet measurements",
            "congestion_control",
            "peer-to-peer networks",
            "networking ..."
        ],
        "npubs": 235
    },
    "David Barrera": {
        "affiliation": "ETH Zurich",
        "citedby": {
            "2018-01-08": 890
        },
        "email": "@polymtl.ca",
        "hindex": 12,
        "hindex5y": 11,
        "i10index": 13,
        "i10index5y": 12,
        "interests": [
            "IoT",
            "operating systems",
            "network security and privacy"
        ],
        "npubs": 30
    },
    "David Choffnes": {
        "affiliation": "Northeastern University",
        "citedby": {
            "2017-12-09": 2852
        },
        "email": "@ccs.neu.edu",
        "hindex": 24,
        "hindex5y": 21,
        "i10index": 34,
        "i10index5y": 33,
        "interests": [
            "Networking",
            "Distributed Systems",
            "Privacy",
            "Mobile",
            "Security"
        ],
        "npubs": 96
    },
    "David Naylor": {
        "affiliation": "Carnegie Mellon University",
        "citedby": {
            "2017-12-09": 379
        },
        "email": "@cs.cmu.edu",
        "hindex": 8,
        "hindex5y": 8,
        "i10index": 7,
        "i10index5y": 7,
        "interests": [
            "Computer Networks"
        ],
        "npubs": 20
    },
    "Dejan Kostic": {
        "affiliation": "KTH Royale Institute of Technology",
        "citedby": {
            "2017-12-09": 4184
        },
        "email": "@kth.se",
        "hindex": 25,
        "hindex5y": 21,
        "i10index": 39,
        "i10index5y": 31,
        "interests": [
            "distributed systems",
            "computer networks"
        ],
        "npubs": 87
    },
    "Devdeep Ray": {
        "affiliation": "Carnegie Mellon University",
        "citedby": {
            "2017-12-09": 0
        },
        "email": "@cs.cmu.edu",
        "hindex": 0,
        "hindex5y": 0,
        "i10index": 0,
        "i10index5y": 0,
        "interests": [
            "Computer Networks",
            "Video delivery",
            "Computer systems",
            "distributed systems"
        ],
        "npubs": 1
    },
    "Dimitrios Koutsonikolas": {
        "affiliation": "University at Buffalo, SUNY",
        "citedby": {
            "2017-12-09": 1706
        },
        "email": "@buffalo.edu",
        "hindex": 20,
        "hindex5y": 15,
        "i10index": 31,
        "i10index5y": 26,
        "interests": [
            "wireless networks",
            "mobile computing"
        ],
        "npubs": 83
    },
    "Dinesh Bharadia": {
        "affiliation": "MIT",
        "citedby": {
            "2017-12-09": 3040
        },
        "email": "@ucsd.edu",
        "hindex": 14,
        "hindex5y": 14,
        "i10index": 18,
        "i10index5y": 18,
        "interests": [
            "Wireless Communication",
            "Signal Processing",
            "Full Duplex",
            "Relaying"
        ],
        "npubs": 38
    },
    "Domenico Giustiniano": {
        "affiliation": "IMDEA Networks Institute",
        "citedby": {
            "2017-12-09": 1127
        },
        "email": "@imdea.org",
        "hindex": 18,
        "hindex5y": 17,
        "i10index": 32,
        "i10index5y": 28,
        "interests": [
            "Indoor localization",
            "Visible light communication",
            "Wireless Networks",
            "Cyber-Physical Systems"
        ],
        "npubs": 109
    },
    "Don Towsley": {
        "affiliation": "UMass Amherst",
        "citedby": {
            "2017-12-09": 61787
        },
        "email": "@cs.umass.edu",
        "hindex": 122,
        "hindex5y": 64,
        "i10index": 527,
        "i10index5y": 310,
        "interests": [
            "networking",
            "network science",
            "performance evaluation"
        ],
        "npubs": 1100
    },
    "Dongsu Han": {
        "affiliation": "KAIST",
        "citedby": {
            "2017-12-09": 1632
        },
        "email": "@kaist.ac.kr",
        "hindex": 20,
        "hindex5y": 20,
        "i10index": 24,
        "i10index5y": 24,
        "interests": [
            "Computer Systems",
            "Cloud Computing",
            "Networking",
            "Network Security"
        ],
        "npubs": 63
    },
    "Dongyao Chen": {
        "citedby": {
            "2017-12-09": 45
        },
        "email": "@umich.edu",
        "hindex": 2,
        "hindex5y": 2,
        "i10index": 2,
        "i10index5y": 2,
        "interests": [
            "Mobile Computing",
            "Autonomous Driving",
            "Advanced Driving Assistance System (ADAS)"
        ],
        "npubs": 5
    },
    "Erich Nahum": {
        "affiliation": "IBM Research",
        "citedby": {
            "2017-12-09": 3762
        },
        "email": "@us.ibm.com",
        "hindex": 29,
        "hindex5y": 21,
        "i10index": 53,
        "i10index5y": 38,
        "interests": [
            "Systems",
            "Networking",
            "Performance"
        ],
        "npubs": 123
    },
    "Eugene Chai": {
        "citedby": {
            "2017-12-09": 94
        },
        "email": "@nec-labs.com",
        "hindex": 6,
        "hindex5y": 5,
        "i10index": 3,
        "i10index5y": 2,
        "interests": [
            "5G",
            "Wireless Networks",
            "Mobile Communications and Networking"
        ],
        "npubs": 31
    },
    "Evangelos E. Papalexakis": {
        "citedby": {
            "2017-12-09": 1185
        },
        "email": "@cs.ucr.edu",
        "hindex": 20,
        "hindex5y": 19,
        "i10index": 32,
        "i10index5y": 32,
        "interests": [
            "Data Science",
            "Data Mining",
            "Tensor Decomposition",
            "Social Network Analysis",
            "Brain Data Analysis"
        ],
        "npubs": 77
    },
    "Felipe Huici": {
        "affiliation": "NEC Labs",
        "citedby": {
            "2017-12-09": 1369
        },
        "email": "@neclab.eu",
        "hindex": 17,
        "hindex5y": 14,
        "i10index": 23,
        "i10index5y": 21,
        "interests": [
            "Virtualization",
            "operating systems",
            "networks",
            "high performance software systems"
        ],
        "npubs": 65
    },
    "Ganesh Ananthanarayanan": {
        "affiliation": "Microsoft Research",
        "citedby": {
            "2017-12-09": 2587
        },
        "email": "@microsoft.com",
        "hindex": 22,
        "hindex5y": 20,
        "i10index": 27,
        "i10index5y": 27,
        "interests": [
            "Systems & Networking"
        ],
        "npubs": 50
    },
    "Ghufran Baig": {
        "affiliation": "The University of Texas at Austin",
        "citedby": {
            "2017-12-09": 65
        },
        "email": "@cs.utexas.edu",
        "hindex": 1,
        "hindex5y": 1,
        "i10index": 1,
        "i10index5y": 1,
        "interests": [
            "Computer Networks"
        ],
        "npubs": 5
    },
    "Giuseppe Bianchi": {
        "affiliation": "University of Rome Tor Vergata",
        "citedby": {
            "2018-04-24": 15707
        },
        "email": "@uniroma2.it",
        "hindex": 35,
        "hindex5y": 22,
        "i10index": 97,
        "i10index5y": 46,
        "interests": [
            "networking",
            "wireless networks",
            "network security"
        ],
        "npubs": 354
    },
    "Guorong Zhu": "",
    "Hans Suys": "",
    "Hany Assasa": {
        "citedby": {
            "2017-12-09": 10
        },
        "email": "@imdea.org",
        "hindex": 2,
        "hindex5y": 2,
        "i10index": 0,
        "i10index5y": 0,
        "interests": [
            "Wireless Networks",
            "Next Generation Networks Architecture",
            "Software Defined Radio and Networking",
            "Wireless PHY & MAC Layers"
        ],
        "npubs": 8
    },
    "Hongjia Wu": "",
    "Huan Chen": {
        "affiliation": "University of Electronic Science and Technology of China and Duke University",
        "citedby": {
            "2017-12-09": 11
        },
        "email": "@uestc.edu.cn",
        "hindex": 2,
        "hindex5y": 2,
        "i10index": 0,
        "i10index5y": 0,
        "interests": [
            "Computer Networking"
        ],
        "npubs": 4
    },
    "Huanyu Jia": "",
    "Hui Zhang": "",
    "Hyunseok Chang": {
        "citedby": {
            "2017-12-09": 1916
        },
        "email": "@nokia.com",
        "hindex": 16,
        "hindex5y": 13,
        "i10index": 19,
        "i10index5y": 13,
        "interests": [
            "cloud",
            "network measurement",
            "mobile applications"
        ],
        "npubs": 34
    },
    "Idilio Drago": {
        "affiliation": "Politecnico di Torino",
        "citedby": {
            "2017-12-09": 798
        },
        "email": "@polito.it",
        "hindex": 9,
        "hindex5y": 9,
        "i10index": 9,
        "i10index5y": 9,
        "interests": [
            "Computer Networking",
            "Internet Measurement"
        ],
        "npubs": 42
    },
    "Ilker Nadi Bozkurt": {
        "affiliation": "Duke University",
        "citedby": {
            "2017-12-09": 83
        },
        "email": "@cs.duke.edu",
        "hindex": 5,
        "hindex5y": 4,
        "i10index": 3,
        "i10index5y": 2,
        "interests": [],
        "npubs": 13
    },
    "Isaac Keslassy": {
        "affiliation": "Technion, VMware",
        "citedby": {
            "2017-12-09": 2720
        },
        "email": "@ee.technion.ac.il",
        "hindex": 22,
        "hindex5y": 19,
        "i10index": 38,
        "i10index5y": 32,
        "interests": [
            "Computer Networks",
            "Computer Architecture"
        ],
        "npubs": 108
    },
    "Istemi Ekin Akkus": {
        "affiliation": "Nokia Bell Labs",
        "citedby": {
            "2017-12-09": 200
        },
        "email": "@mpi-sws.org",
        "hindex": 7,
        "hindex5y": 5,
        "i10index": 6,
        "i10index5y": 5,
        "interests": [
            "Computer networks",
            "Distributed systems",
            "Cloud computing"
        ],
        "npubs": 15
    },
    "Ivica Rimac": {
        "citedby": {
            "2017-12-09": 1142
        },
        "email": "@bell-labs.com",
        "hindex": 18,
        "hindex5y": 14,
        "i10index": 22,
        "i10index5y": 17,
        "interests": [
            "Computer Networking",
            "Distributed Systems",
            "Algorithms"
        ],
        "npubs": 75
    },
    "Jacobus Van der Merwe": {
        "affiliation": "University of Utah",
        "citedby": {
            "2017-12-09": 6895
        },
        "email": "@cs.utah.edu",
        "hindex": 41,
        "hindex5y": 31,
        "i10index": 93,
        "i10index5y": 73,
        "interests": [
            "Networking systems"
        ],
        "npubs": 220
    },
    "Jennifer Rexford": {
        "affiliation": "Princeton University",
        "citedby": {
            "2017-12-09": 39091
        },
        "email": "@cs.princeton.edu",
        "hindex": 95,
        "hindex5y": 67,
        "i10index": 260,
        "i10index5y": 210,
        "interests": [
            "Networking",
            "Computer Networks",
            "Internet Routing",
            "Network Management"
        ],
        "npubs": 493
    },
    "Jie Xiong": {
        "affiliation": "Singapore Management University",
        "citedby": {
            "2017-12-09": 699
        },
        "email": "@smu.edu.sg",
        "hindex": 12,
        "hindex5y": 12,
        "i10index": 12,
        "i10index5y": 12,
        "interests": [
            "Wireless Networking",
            "Mobile Computing"
        ],
        "npubs": 29
    },
    "Jitendra Padhye": {
        "affiliation": "Microsoft Research",
        "citedby": {
            "2017-12-09": 22729
        },
        "email": "@microsoft.com",
        "hindex": 47,
        "hindex5y": 37,
        "i10index": 85,
        "i10index5y": 72,
        "interests": [
            "networking",
            "mobile computing",
            "wireless",
            "data centers"
        ],
        "npubs": 192
    },
    "Joan Palacios": {
        "affiliation": "IMDEA Networks Institute, Universidad Carlos III de Madrid",
        "citedby": {
            "2017-12-09": 32
        },
        "email": "@imdea.org",
        "hindex": 3,
        "hindex5y": 3,
        "i10index": 2,
        "i10index5y": 2,
        "interests": [
            "mmWave",
            "Wireless Network Algorithms",
            "Beam-Forming",
            "Channel Estimation",
            "Mobility Models Estimation and Prediction"
        ],
        "npubs": 9
    },
    "Joerg Widmer": {
        "affiliation": "IMDEA Networks Institute",
        "citedby": {
            "2017-12-09": 14409
        },
        "email": "@imdea.org",
        "hindex": 42,
        "hindex5y": 31,
        "i10index": 90,
        "i10index5y": 63,
        "interests": [
            "Millimeter-Wave Communications",
            "Wireless Networking",
            "Computer Networks",
            "Communications"
        ],
        "npubs": 235
    },
    "Johanna Amann": "",
    "Joon-Myung Kang": {
        "affiliation": "Hewlett Packard Labs",
        "citedby": {
            "2017-12-09": 653
        },
        "email": "@hpe.com",
        "hindex": 13,
        "hindex5y": 10,
        "i10index": 15,
        "i10index5y": 12,
        "interests": [
            "Network Management",
            "Cloud Management",
            "Software Defined Networking",
            "Software Defined Infrastructure",
            "NFV"
        ],
        "npubs": 53
    },
    "Junguk Cho": {
        "affiliation": "University of Utah",
        "citedby": {
            "2017-12-09": 203
        },
        "email": "@utah.edu",
        "hindex": 6,
        "hindex5y": 6,
        "i10index": 6,
        "i10index5y": 6,
        "interests": [
            "Software Defined Network (SDN)",
            "Mobile Network",
            "Mobile Computing",
            "RealTime Data Streaming",
            "Cloud Computing"
        ],
        "npubs": 13
    },
    "K. K. Ramakrishnan": {
        "affiliation": "University of California, Riverside ucr.edu",
        "citedby": {
            "2017-12-09": 21114
        },
        "email": "@cs.ucr.edu",
        "hindex": 71,
        "hindex5y": 39,
        "i10index": 232,
        "i10index5y": 143,
        "interests": [
            "Computer Networking and Communications"
        ],
        "npubs": 636
    },
    "Kai Chen": {
        "affiliation": "Hong Kong University of Science and Technology",
        "citedby": {
            "2017-12-09": 1531
        },
        "email": "@cse.ust.hk",
        "hindex": 16,
        "hindex5y": 16,
        "i10index": 24,
        "i10index5y": 22,
        "interests": [
            "Data Center Networks",
            "Cloud Computing"
        ],
        "npubs": 56
    },
    "Kang G. Shin": {
        "affiliation": "University of Michigan, Ann Arbor",
        "citedby": {
            "2017-12-09": 43201
        },
        "email": "@umich.edu",
        "hindex": 100,
        "hindex5y": 56,
        "i10index": 573,
        "i10index5y": 273,
        "interests": [
            "Real-time embedded systems",
            "cyber-physical systems",
            "computer networks",
            "security and privacy",
            "mobile and wireless computing and c"
        ],
        "npubs": 1253
    },
    "Karim Khalil": {
        "citedby": {
            "2017-12-09": 131
        },
        "email": "@ucr.edu",
        "hindex": 6,
        "hindex5y": 6,
        "i10index": 5,
        "i10index5y": 5,
        "interests": [
            "Communication Networks",
            "Security"
        ],
        "npubs": 19
    },
    "Karthikeyan Sundaresan": {
        "citedby": {
            "2017-12-09": 4473
        },
        "email": "@nec-labs.com",
        "hindex": 35,
        "hindex5y": 27,
        "i10index": 69,
        "i10index5y": 62,
        "interests": [
            "Wireless Networking",
            "Mobile Computing"
        ],
        "npubs": 186
    },
    "Kun Tan": {
        "affiliation": "Huawei",
        "citedby": {
            "2017-12-09": 4876
        },
        "email": "@huawei.com",
        "hindex": 28,
        "hindex5y": 27,
        "i10index": 50,
        "i10index5y": 40,
        "interests": [
            "computer networking",
            "wireless networking",
            "communication"
        ],
        "npubs": 122
    },
    "Kyle Jamieson": {
        "affiliation": "Princeton",
        "citedby": {
            "2017-12-09": 8942
        },
        "email": "@cs.princeton.edu",
        "hindex": 27,
        "hindex5y": 23,
        "i10index": 38,
        "i10index5y": 34,
        "interests": [
            "Wireless Networks",
            "Systems",
            "Communications"
        ],
        "npubs": 66
    },
    "KyoungSoo Park": {
        "affiliation": "KAIST",
        "citedby": {
            "2017-12-09": 2709
        },
        "email": "@kaist.ac.kr",
        "hindex": 20,
        "hindex5y": 18,
        "i10index": 32,
        "i10index5y": 27,
        "interests": [
            "Distributed Systems",
            "Networking",
            "Operating Systems"
        ],
        "npubs": 76
    },
    "Kyu-Han Kim": {
        "affiliation": "HP Labs",
        "citedby": {
            "2017-12-09": 2085
        },
        "email": "@hpe.com",
        "hindex": 20,
        "hindex5y": 20,
        "i10index": 33,
        "i10index5y": 30,
        "interests": [
            "Distributed system",
            "wireless networks",
            "mobile cloud computing"
        ],
        "npubs": 64
    },
    "Laurent Vanbever": {
        "affiliation": "ETH-Zurich",
        "citedby": {
            "2017-12-09": 1256
        },
        "email": "@ethz.ch",
        "hindex": 16,
        "hindex5y": 15,
        "i10index": 25,
        "i10index5y": 24,
        "interests": [
            "Computer Networks",
            "Internet Routing",
            "Network Management",
            "Software-Defined Networking"
        ],
        "npubs": 62
    },
    "Lei Yang": {
        "affiliation": "The Hong Kong Polytechnic University",
        "citedby": {
            "2017-10-20": 570
        },
        "email": "@tagsys.org",
        "hindex": 12,
        "hindex5y": 12,
        "i10index": 13,
        "i10index5y": 13,
        "interests": [
            "RFID",
            "Pervasive Computing",
            "Smart Home"
        ],
        "npubs": 26
    },
    "Lili Qiu": {
        "affiliation": "The University of Texas at Austin",
        "citedby": {
            "2017-12-09": 10594
        },
        "email": "@cs.utexas.edu",
        "hindex": 46,
        "hindex5y": 36,
        "i10index": 85,
        "i10index5y": 72,
        "interests": [
            "Computer Networks",
            "Wireless Networks",
            "Big Data."
        ],
        "npubs": 182
    },
    "Luca Muscariello": {
        "affiliation": "Cisco",
        "citedby": {
            "2017-12-09": 1988
        },
        "email": "@cisco.com",
        "hindex": 23,
        "hindex5y": 19,
        "i10index": 36,
        "i10index5y": 30,
        "interests": [
            "Networking",
            "Performance Analysis"
        ],
        "npubs": 91
    },
    "Mangesh Kasbekar": "",
    "Manikanta Kotaru": "",
    "Marc Anthony Warrior": "",
    "Marcel Flores": "",
    "Marcelo Bagnulo": {
        "affiliation": "University Carlos III of Madrid",
        "citedby": {
            "2017-12-09": 3341
        },
        "email": "@it.uc3m.es",
        "hindex": 22,
        "hindex5y": 17,
        "i10index": 47,
        "i10index5y": 28,
        "interests": [
            "Computer Networks"
        ],
        "npubs": 158
    },
    "Marco Canini": {
        "affiliation": "Université catholique de Louvain",
        "citedby": {
            "2017-12-09": 1814
        },
        "email": "@kaust.edu.sa",
        "hindex": 21,
        "hindex5y": 20,
        "i10index": 28,
        "i10index5y": 26,
        "interests": [
            "Systems",
            "Networking",
            "Distributed Systems"
        ],
        "npubs": 99
    },
    "Marco Chiesa": {
        "affiliation": "Université catholique de Louvain",
        "citedby": {
            "2017-12-09": 250
        },
        "email": "@uclouvain.be",
        "hindex": 5,
        "hindex5y": 5,
        "i10index": 3,
        "i10index5y": 3,
        "interests": [
            "Computer networks.",
            "Algorithms"
        ],
        "npubs": 33
    },
    "Marco Mellia": {
        "affiliation": "Politecnico di Torino",
        "citedby": {
            "2017-12-09": 7920
        },
        "email": "@polito.it",
        "hindex": 45,
        "hindex5y": 33,
        "i10index": 136,
        "i10index5y": 95,
        "interests": [
            "Computer networks",
            "Telecommunication networks",
            "Traffic Measurement",
            "Green Network"
        ],
        "npubs": 425
    },
    "Marco Zuniga": {
        "affiliation": "Delft University of Technology",
        "citedby": {
            "2017-12-09": 3655
        },
        "email": "@tudelft.nl",
        "hindex": 22,
        "hindex5y": 22,
        "i10index": 34,
        "i10index5y": 30,
        "interests": [
            "Internet of Things",
            "Cyber-Physical Systems",
            "Visible Light Communication",
            "Mobile Computing"
        ],
        "npubs": 63
    },
    "Matteo Varvello": {
        "affiliation": "AT&T",
        "citedby": {
            "2017-12-09": 2264
        },
        "email": "@telefonica.com",
        "hindex": 25,
        "hindex5y": 23,
        "i10index": 28,
        "i10index5y": 28,
        "interests": [
            "HTTP",
            "middleboxes",
            "software-defined networking",
            "content-centric networking",
            "P2P"
        ],
        "npubs": 74
    },
    "Matthew Balkwill": "",
    "Matthew K. Mukerjee": {
        "affiliation": "Carnegie Mellon University",
        "citedby": {
            "2017-12-09": 362
        },
        "email": "@cs.cmu.edu",
        "hindex": 6,
        "hindex5y": 6,
        "i10index": 6,
        "i10index5y": 6,
        "interests": [
            "Computer Networks"
        ],
        "npubs": 14
    },
    "Matthew Roughan": {
        "affiliation": "University of Adelaide",
        "citedby": {
            "2017-12-09": 6376
        },
        "email": "@adelaide.edu.au",
        "hindex": 34,
        "hindex5y": 24,
        "i10index": 75,
        "i10index5y": 51,
        "interests": [
            "Network Modelling",
            "Network Measurements",
            "Network Management"
        ],
        "npubs": 195
    },
    "Matthias Hollick": "",
    "Matthias Schulz": {
        "affiliation": "TU Darmstadt",
        "citedby": {
            "2017-12-09": 89
        },
        "email": "@seemoo.tu-darmstadt.de",
        "hindex": 5,
        "hindex5y": 5,
        "i10index": 3,
        "i10index5y": 3,
        "interests": [
            "Physical Layer Security",
            "Software-defined Radios"
        ],
        "npubs": 19
    },
    "Michael Schapira": {
        "affiliation": "Hebrew University of Jerusalem",
        "citedby": {
            "2017-12-09": 2434
        },
        "email": "@huji.ac.il",
        "hindex": 26,
        "hindex5y": 24,
        "i10index": 41,
        "i10index5y": 35,
        "interests": [
            "Networking",
            "Computer Networks",
            "Algorithmic Game Theory"
        ],
        "npubs": 80
    },
    "Mingdong Feng": "",
    "Monia Ghobadi": {
        "affiliation": "Microsoft Research",
        "citedby": {
            "2017-12-09": 734
        },
        "email": "@microsoft.com",
        "hindex": 11,
        "hindex5y": 10,
        "i10index": 13,
        "i10index5y": 11,
        "interests": [
            "Computer Networks"
        ],
        "npubs": 49
    },
    "Mukesh Hira": "",
    "Naga Katta": {
        "affiliation": "Salesforce.com",
        "citedby": {
            "2017-12-09": 607
        },
        "email": "@cs.princeton.edu",
        "hindex": 10,
        "hindex5y": 10,
        "i10index": 11,
        "i10index5y": 10,
        "interests": [
            "Software-Defined Networking",
            "Datacenters",
            "Distributed Systems"
        ],
        "npubs": 23
    },
    "Narseo Vallina-Rodriguez": {
        "affiliation": "IMDEA Networks Institute / ICSI",
        "citedby": {
            "2017-12-09": 773
        },
        "email": "@imdea.org",
        "hindex": 14,
        "hindex5y": 14,
        "i10index": 17,
        "i10index5y": 17,
        "interests": [
            "Network Measurements",
            "Network Protocols",
            "Performance analysis",
            "Mobile applications and operating systems",
            "Security and Privacy"
        ],
        "npubs": 42
    },
    "Nimantha Baranasuriya": {
        "affiliation": "National University of Singapore",
        "citedby": {
            "2017-12-09": 18
        },
        "email": "@comp.nus.edu.sg",
        "hindex": 3,
        "hindex5y": 3,
        "i10index": 0,
        "i10index5y": 0,
        "interests": [
            "Wireless Networks",
            "Mobile Systems"
        ],
        "npubs": 5
    },
    "Paolo Costa": {
        "affiliation": "Microsoft Research",
        "citedby": {
            "2017-07-02": 3490,
            "2017-07-12": 3500,
            "2017-12-09": 3716
        },
        "email": "@microsoft.com",
        "hindex": 26,
        "hindex5y": 21,
        "i10index": 43,
        "i10index5y": 36,
        "interests": [
            "Networking",
            "Distributed Systems"
        ],
        "npubs": 87
    },
    "Patrick Thiran": {
        "affiliation": "EPFL",
        "citedby": {
            "2017-12-09": 11734
        },
        "email": "@epfl.ch",
        "hindex": 54,
        "hindex5y": 34,
        "i10index": 119,
        "i10index5y": 81,
        "interests": [
            "networking",
            "communications",
            "stochastic models"
        ],
        "npubs": 279
    },
    "Paul Patras": {
        "affiliation": "The University of Edinburgh",
        "citedby": {
            "2017-12-09": 362
        },
        "email": "@ieee.org",
        "hindex": 10,
        "hindex5y": 10,
        "i10index": 11,
        "i10index5y": 11,
        "interests": [
            "Mobile Networking",
            "Network Analytics",
            "Security"
        ],
        "npubs": 29
    },
    "Paul Yu": "",
    "Peng Cheng": {
        "citedby": {
            "2018-03-08": 92
        },
        "email": "@microsoft.com",
        "hindex": 5,
        "hindex5y": 5,
        "i10index": 2,
        "i10index5y": 2,
        "interests": [
            "Data Center Networking",
            "Wireless Networking"
        ],
        "npubs": 16
    },
    "Pengyu Zhang": {
        "citedby": {
            "2017-12-09": 426
        },
        "email": "@stanford.edu",
        "hindex": 12,
        "hindex5y": 12,
        "i10index": 13,
        "i10index5y": 13,
        "interests": [
            "Networking",
            "Mobile",
            "System"
        ],
        "npubs": 30
    },
    "Peter Steenkiste": {
        "affiliation": "Carnegie Mellon University",
        "citedby": {
            "2017-12-09": 14294
        },
        "email": "@cs.cmu.edu",
        "hindex": 59,
        "hindex5y": 32,
        "i10index": 155,
        "i10index5y": 82,
        "interests": [
            "networking"
        ],
        "npubs": 292
    },
    "Phillipa Gill": {
        "affiliation": "University of Massachusetts",
        "citedby": {
            "2017-12-09": 3516
        },
        "email": "@cs.umass.edu",
        "hindex": 23,
        "hindex5y": 22,
        "i10index": 33,
        "i10index5y": 32,
        "interests": [
            "Computer networking"
        ],
        "npubs": 64
    },
    "Qing Wang": {
        "affiliation": "Delft University of Technology",
        "citedby": {
            "2017-12-09": 1283
        },
        "email": "@imdea.org",
        "hindex": 10,
        "hindex5y": 10,
        "i10index": 10,
        "i10index5y": 10,
        "interests": [
            "Visible Light Communication",
            "Internet of Things",
            "Cyber-Physical Systems"
        ],
        "npubs": 24
    },
    "Qiongzheng Lin": "",
    "Rajdeep Das": "",
    "Ramanujan K Sheshadri": {
        "affiliation": "University at Buffalo, SUNY",
        "citedby": {
            "2017-12-09": 108
        },
        "email": "@buffalo.edu",
        "hindex": 5,
        "hindex5y": 5,
        "i10index": 5,
        "i10index5y": 5,
        "interests": [
            "Wireless networks"
        ],
        "npubs": 12
    },
    "Ramesh K. Sitaraman": "",
    "Ramin Sadre": {
        "affiliation": "UC Louvain",
        "citedby": {
            "2017-12-09": 2004
        },
        "email": "@uclouvain.be",
        "hindex": 22,
        "hindex5y": 18,
        "i10index": 40,
        "i10index5y": 25,
        "interests": [
            "Network security",
            "Traffic modeling",
            "SCADA networks",
            "Network measurement",
            "Flow monitoring"
        ],
        "npubs": 120
    },
    "Ranjita Bhagwan": {
        "affiliation": "Microsoft Research",
        "citedby": {
            "2018-04-24": 2783
        },
        "email": "",
        "hindex": 21,
        "hindex5y": 16,
        "i10index": 25,
        "i10index5y": 18,
        "interests": [],
        "npubs": 56
    },
    "Ren Zhang": {
        "citedby": {
            "2017-12-09": 21
        },
        "email": "@esat.kuleuven.be",
        "hindex": 2,
        "hindex5y": 2,
        "i10index": 1,
        "i10index5y": 1,
        "interests": [
            "Privacy Enhancing Technologies",
            "P2P",
            "Blockchain"
        ],
        "npubs": 6
    },
    "Richard Gibbens": {
        "affiliation": "University of Cambridge",
        "citedby": {
            "2017-12-09": 4630
        },
        "email": "@cl.cam.ac.uk",
        "hindex": 30,
        "hindex5y": 17,
        "i10index": 53,
        "i10index5y": 31,
        "interests": [
            "Communication networks",
            "road traffic",
            "energy networks",
            "data science",
            "network science"
        ],
        "npubs": 128
    },
    "Richard Li": {
        "affiliation": "University of Utah",
        "citedby": {
            "2017-12-09": 7
        },
        "email": "@cs.utah.edu",
        "hindex": 1,
        "hindex5y": 1,
        "i10index": 0,
        "i10index5y": 0,
        "interests": [
            "Cloud Computing",
            "Security",
            "Computer Forensic"
        ],
        "npubs": 2
    },
    "Robert Birke": "",
    "Rohan Gandhi": {
        "affiliation": "Microsoft Corp.",
        "citedby": {
            "2017-12-09": 325
        },
        "email": "@purdue.edu",
        "hindex": 7,
        "hindex5y": 7,
        "i10index": 5,
        "i10index5y": 5,
        "interests": [
            "Computer systems and networks"
        ],
        "npubs": 14
    },
    "Ruichuan Chen": {
        "citedby": {
            "2017-12-09": 538
        },
        "email": "@ruichuan.org",
        "hindex": 14,
        "hindex5y": 11,
        "i10index": 14,
        "i10index5y": 11,
        "interests": [
            "Cloud computing",
            "Data analytics"
        ],
        "npubs": 37
    },
    "Sachin Katti": {
        "affiliation": "Stanford",
        "citedby": {
            "2017-12-09": 14872
        },
        "email": "@stanford.edu",
        "hindex": 38,
        "hindex5y": 37,
        "i10index": 69,
        "i10index5y": 68,
        "interests": [
            "Networks",
            "Wireless",
            "Signal Processing",
            "Communication",
            "RF"
        ],
        "npubs": 128
    },
    "Sajjad Rizvi": {
        "citedby": {
            "2017-12-09": 173
        },
        "email": "@uwaterloo.ca",
        "hindex": 7,
        "hindex5y": 7,
        "i10index": 5,
        "i10index5y": 5,
        "interests": [
            "Distributed systems",
            "Cloud Computing"
        ],
        "npubs": 12
    },
    "Samir R. Das": {
        "affiliation": "Stony Brook University, SUNY",
        "citedby": {
            "2017-12-09": 44977
        },
        "email": "@cs.stonybrook.edu",
        "hindex": 54,
        "hindex5y": 41,
        "i10index": 105,
        "i10index5y": 81,
        "interests": [
            "wireless networks",
            "sensor networks",
            "ad hoc networks",
            "dynamic spectrum access"
        ],
        "npubs": 267
    },
    "Sampath Rangarajan": {
        "affiliation": "NEC Laboratories America, Inc.",
        "citedby": {
            "2017-12-09": 7151
        },
        "email": "",
        "hindex": 51,
        "hindex5y": 40,
        "i10index": 103,
        "i10index5y": 97,
        "interests": [],
        "npubs": 232
    },
    "Sarit Mukherjee": "",
    "Sergey Gorinsky": {
        "affiliation": "IMDEA Networks Institute",
        "citedby": {
            "2017-12-09": 1101
        },
        "email": "@imdea.org",
        "hindex": 18,
        "hindex5y": 13,
        "i10index": 28,
        "i10index5y": 14,
        "interests": [
            "computer networks",
            "distributed systems",
            "network economics"
        ],
        "npubs": 58
    },
    "Seth Gilbert": {
        "affiliation": "National University of Singapore",
        "citedby": {
            "2017-12-09": 3837
        },
        "email": "@comp.nus.edu.sg",
        "hindex": 29,
        "hindex5y": 23,
        "i10index": 61,
        "i10index5y": 42,
        "interests": [
            "Distributed Algorithms"
        ],
        "npubs": 123
    },
    "Shuihai Hu": {
        "affiliation": "Hong Kong University of Science and Technology",
        "citedby": {
            "2017-12-09": 63
        },
        "email": "@cse.ust.hk",
        "hindex": 3,
        "hindex5y": 3,
        "i10index": 2,
        "i10index5y": 2,
        "interests": [
            "data center network"
        ],
        "npubs": 5
    },
    "Srikanth Krishnamurthy": {
        "affiliation": "ucr.edu University of California, Riverside ucr.edu",
        "citedby": {
            "2017-12-09": 9424
        },
        "email": "@cs.ucr.edu",
        "hindex": 50,
        "hindex5y": 35,
        "i10index": 133,
        "i10index5y": 101,
        "interests": [
            "Networks",
            "Security",
            "Wireless"
        ],
        "npubs": 250
    },
    "Srikanth Sundaresan": {
        "affiliation": "Princeton University",
        "citedby": {
            "2017-12-09": 781
        },
        "email": "@gatech.edu",
        "hindex": 13,
        "hindex5y": 13,
        "i10index": 16,
        "i10index5y": 15,
        "interests": [
            "Computer Networking"
        ],
        "npubs": 34
    },
    "Srinivasan Keshav": {
        "affiliation": "University of Waterloo",
        "citedby": {
            "2017-12-09": 15169
        },
        "email": "@uwaterloo.ca",
        "hindex": 49,
        "hindex5y": 31,
        "i10index": 118,
        "i10index5y": 79,
        "interests": [
            "Computer networking",
            "Energy systems"
        ],
        "npubs": 250
    },
    "Srinivasan Seshan": {
        "affiliation": "Carnegie Mellon University",
        "citedby": {
            "2017-12-09": 22155
        },
        "email": "@cs.cmu.edu",
        "hindex": 62,
        "hindex5y": 44,
        "i10index": 117,
        "i10index5y": 87,
        "interests": [
            "Networking",
            "Distributed Systems",
            "Wireless",
            "Mobile Systems",
            "Mobile Computing"
        ],
        "npubs": 231
    },
    "Sujata Banerjee": {
        "affiliation": "VMWare -- Research",
        "citedby": {
            "2017-12-09": 6059
        },
        "email": "@banerjee.net",
        "hindex": 36,
        "hindex5y": 27,
        "i10index": 87,
        "i10index5y": 52,
        "interests": [],
        "npubs": 199
    },
    "Suman Banerjee": {
        "affiliation": "University of Wisconsin -- Madison",
        "citedby": {
            "2017-12-09": 12836
        },
        "email": "@cs.wisc.edu",
        "hindex": 51,
        "hindex5y": 40,
        "i10index": 109,
        "i10index5y": 85,
        "interests": [
            "Mobile and wireless networking"
        ],
        "npubs": 207
    },
    "Sung-Ju Lee": {
        "affiliation": "KAIST",
        "citedby": {
            "2017-12-09": 12539
        },
        "email": "@kaist.ac.kr",
        "hindex": 46,
        "hindex5y": 32,
        "i10index": 93,
        "i10index5y": 69,
        "interests": [
            "Computer Networks",
            "Mobility",
            "Wireless Networking",
            "Network Security",
            "HCI"
        ],
        "npubs": 203
    },
    "T. V. Lakshman": {
        "affiliation": "Nokia Bell Labs",
        "citedby": {
            "2017-12-09": 18454
        },
        "email": "@research.bell-labs.com",
        "hindex": 67,
        "hindex5y": 38,
        "i10index": 141,
        "i10index5y": 102,
        "interests": [
            "Networking",
            "Distributed Systems",
            "Cloud Computing"
        ],
        "npubs": 314
    },
    "Theophilus Benson": {
        "affiliation": "Duke University",
        "citedby": {
            "2017-12-09": 3129
        },
        "email": "@cs.duke.edu",
        "hindex": 16,
        "hindex5y": 16,
        "i10index": 16,
        "i10index5y": 16,
        "interests": [
            "Computer Networks"
        ],
        "npubs": 54
    },
    "Thomas Karagiannis": {
        "affiliation": "Microsoft Research",
        "citedby": {
            "2017-12-09": 8204
        },
        "email": "@microsoft.com",
        "hindex": 30,
        "hindex5y": 26,
        "i10index": 43,
        "i10index5y": 40,
        "interests": [
            "Networking",
            "Systems",
            "Measurements"
        ],
        "npubs": 54
    },
    "Thomas Schneider": {
        "affiliation": "Technische Universität Darmstadt",
        "citedby": {
            "2017-12-09": 3687
        },
        "email": "@cs.tu-darmstadt.de",
        "hindex": 29,
        "hindex5y": 28,
        "i10index": 43,
        "i10index5y": 41,
        "interests": [
            "Applied Cryptography",
            "Secure Computation",
            "IT-Security",
            "Privacy",
            "Privacy Enhancing Technologies"
        ],
        "npubs": 71
    },
    "Trent Jaeger": {
        "affiliation": "The Pennsylvania State University",
        "citedby": {
            "2017-12-09": 6869
        },
        "email": "",
        "hindex": 41,
        "hindex5y": 27,
        "i10index": 101,
        "i10index5y": 63,
        "interests": [
            "Computer Security"
        ],
        "npubs": 242
    },
    "Uri Klarman": "",
    "Venkat Padmanabhan": {
        "citedby": {
            "2017-12-09": 31426
        },
        "email": "@microsoft.com",
        "hindex": 56,
        "hindex5y": 41,
        "i10index": 99,
        "i10index5y": 78,
        "interests": [
            "Networking",
            "Mobile Computing"
        ],
        "npubs": 197
    },
    "Vijay Sivaraman": {
        "affiliation": "University of New South Wales",
        "citedby": {
            "2017-12-09": 2774
        },
        "email": "@unsw.edu.au",
        "hindex": 29,
        "hindex5y": 20,
        "i10index": 60,
        "i10index5y": 41,
        "interests": [
            "computer networking"
        ],
        "npubs": 162
    },
    "Volker Hilt": {
        "affiliation": "Nokia Bell Labs",
        "citedby": {
            "2017-12-09": 2250
        },
        "email": "@nokia-bell-labs.com",
        "hindex": 24,
        "hindex5y": 20,
        "i10index": 41,
        "i10index5y": 31,
        "interests": [],
        "npubs": 137
    },
    "Wai Kay Leong": {
        "citedby": {
            "2017-12-09": 117
        },
        "email": "@comp.nus.edu.sg",
        "hindex": 6,
        "hindex5y": 6,
        "i10index": 5,
        "i10index5y": 5,
        "interests": [
            "mobile network"
        ],
        "npubs": 16
    },
    "Wang Zixiao": "",
    "Wenfei Wu": {
        "affiliation": "Tsinghua University",
        "citedby": {
            "2017-12-09": 1014
        },
        "email": "@tsinghua.edu.cn",
        "hindex": 10,
        "hindex5y": 10,
        "i10index": 10,
        "i10index5y": 10,
        "interests": [
            "Computer Networking",
            "Distributed System",
            "Cybersecurity"
        ],
        "npubs": 17
    },
    "Wenjun Hu": {
        "affiliation": "Yale",
        "citedby": {
            "2017-12-09": 5325
        },
        "email": "@yale.edu",
        "hindex": 17,
        "hindex5y": 15,
        "i10index": 19,
        "i10index5y": 17,
        "interests": [
            "Wireless",
            "Mobile",
            "Networking",
            "Systems"
        ],
        "npubs": 34
    },
    "Xi Ouyang": {
        "affiliation": "Huazhong University of Science and Technology",
        "citedby": {
            "2018-04-24": 25
        },
        "email": "@hust.edu.cn",
        "hindex": 3,
        "hindex5y": 3,
        "i10index": 1,
        "i10index5y": 1,
        "interests": [
            "machine learning",
            "deep learning"
        ],
        "npubs": 6
    },
    "Xin2 Wang": {
        "affiliation": "Fudan University",
        "citedby": {
            "2019-01-04": 853
        },
        "email": "@fudan.edu.cn",
        "hindex": 16,
        "hindex5y": 9,
        "i10index": 25,
        "i10index5y": 9,
        "interests": [
            "Quality of Service",
            "Network Coding"
        ],
        "npubs": 88
    },
    "Xinyu Zhang": "",
    "Xiufeng Xie": {
        "citedby": {
            "2017-12-09": 260
        },
        "email": "@umich.edu",
        "hindex": 6,
        "hindex5y": 6,
        "i10index": 5,
        "i10index5y": 5,
        "interests": [
            "Wireless Communication",
            "Mobile Computing"
        ],
        "npubs": 12
    },
    "Xu Zhang": {
        "citedby": {
            "2017-12-09": 1
        },
        "email": "@fudan.edu.cn",
        "hindex": 1,
        "hindex5y": 1,
        "i10index": 0,
        "i10index5y": 0,
        "interests": [
            "Wireless Networks",
            "Algorithm Engineering"
        ],
        "npubs": 3
    },
    "Y. Charlie Hu": {
        "citedby": {
            "2017-12-09": 13509
        },
        "email": "@purdue.edu",
        "hindex": 53,
        "hindex5y": 38,
        "i10index": 144,
        "i10index5y": 99,
        "interests": [
            "Smartphone Energy Management",
            "Networking",
            "Distributed Systems"
        ],
        "npubs": 2771
    },
    "Yeon-sup Lim": {
        "citedby": {
            "2017-12-09": 825
        },
        "email": "@ibm.com",
        "hindex": 11,
        "hindex5y": 11,
        "i10index": 11,
        "i10index5y": 11,
        "interests": [
            "Computer Networks",
            "Mobile Communication",
            "Complex Networks"
        ],
        "npubs": 21
    },
    "Yibo Zhu": {
        "affiliation": "Microsoft Research",
        "citedby": {
            "2017-12-09": 692
        },
        "email": "@microsoft.com",
        "hindex": 10,
        "hindex5y": 10,
        "i10index": 10,
        "i10index5y": 10,
        "interests": [
            "Computer Networks",
            "Systems"
        ],
        "npubs": 26
    },
    "Ying1 Zhang": {
        "affiliation": "Facebook",
        "citedby": {
            "2017-12-09": 1878
        },
        "email": "@fb.com",
        "hindex": 24,
        "hindex5y": 21,
        "i10index": 38,
        "i10index5y": 36,
        "interests": [
            "Computer networks"
        ],
        "npubs": 124
    },
    "Yuedong Xu": {
        "affiliation": "Fudan University",
        "citedby": {
            "2017-12-09": 387
        },
        "email": "@fudan.edu.cn",
        "hindex": 12,
        "hindex5y": 11,
        "i10index": 14,
        "i10index5y": 12,
        "interests": [
            "Economics",
            "Network Science",
            "Wireless Networking"
        ],
        "npubs": 46
    },
    "Yunhao Liu": {
        "affiliation": "Tsinghua University",
        "citedby": {
            "2017-12-09": 18882
        },
        "email": "@tsinghua.edu.cn",
        "hindex": 61,
        "hindex5y": 53,
        "i10index": 241,
        "i10index5y": 215,
        "interests": [
            "Wireless Sensor Networks/RFID",
            "Cyber Physical Systems and IoT",
            "Privacy and Security",
            "Big Data Analytics",
            "Cloud Computing"
        ],
        "npubs": 355
    },
    "Yurong Jiang": {
        "citedby": {
            "2017-12-09": 343
        },
        "email": "@usc.edu",
        "hindex": 7,
        "hindex5y": 6,
        "i10index": 6,
        "i10index5y": 6,
        "interests": [
            "Systems"
        ],
        "npubs": 16
    },
    "Zhe Chen": {
        "citedby": {
            "2017-12-09": 3
        },
        "email": "@fudan.edu.cn",
        "hindex": 1,
        "hindex5y": 1,
        "i10index": 0,
        "i10index5y": 0,
        "interests": [
            "wirepless networks",
            "wireless sensing",
            "networking",
            "MIMO",
            "Backscatter Networks"
        ],
        "npubs": 5
    },
    "Zhi-li Zhang": {
        "affiliation": "University of Minnesota -- Twin Cities",
        "citedby": {
            "2017-12-09": 11890
        },
        "email": "@cs.umn.edu",
        "hindex": 62,
        "hindex5y": 39,
        "i10index": 167,
        "i10index5y": 113,
        "interests": [
            "Networking",
            "Internet Techology",
            "Systems",
            "Data Mining & Machine Learning",
            "Theory"
        ],
        "npubs": 369
    },
    "Zhongmin Li": "",
    "Zied Ben Houidi": "",
    "Özgü Alay": {
        "affiliation": "Simula",
        "citedby": {
            "2017-12-09": 545
        },
        "email": "@simula.no",
        "hindex": 11,
        "hindex5y": 10,
        "i10index": 13,
        "i10index5y": 10,
        "interests": [
            "multimedia streaming",
            "mobile broadband networks",
            "wireless networks",
            "cooperative networks",
            "multicast"
        ],
        "npubs": 59
    }
}
