# Supplementary material for: A survey of accepted authors in computer systems conferences
Source: PeerJ Comput Sci. 2020 Sep 28;6:e299. doi: 10.7717/peerj-cs.299 (PMC7924675; doi:10.7717/peerj-cs.299)
Supplement: Supplemental Information 2 — This is a snapshot of the github repository that includes the data and source code required to reproduce this paper (except for confidential survey data). The snapshot represents commit 6663a253f1ac4dc351a78ccc74c0de80c7cc06ad of http://github.com/eitanf/sysconf. The most pertinent article files are under pubs/diversity-survey/. [file peerj-cs-06-299-s002.bz2 › sysconf/data/authors/SLE.json]

{
    "Agostino Cortesi": {
        "citedby": {
            "2017-10-18": 1890
        },
        "email": "@unive.it",
        "hindex": 25,
        "hindex5y": 14,
        "i10index": 49,
        "i10index5y": 20,
        "interests": [
            "Static Program Analysis",
            "Software Engineering",
            "Abstract Interpretation",
            "Information Flow Security"
        ],
        "npubs": 193
    },
    "Alessandro Warth": {
        "citedby": {
            "2017-10-18": 422
        },
        "email": "@ycr.org",
        "hindex": 10,
        "hindex5y": 8,
        "i10index": 11,
        "i10index5y": 7,
        "interests": [
            "Programming Languages and Environments",
            "Modularity"
        ],
        "npubs": 25
    },
    "Andrea Mauri": {
        "citedby": {
            "2017-10-18": 166
        },
        "email": "@tudelft.nl",
        "hindex": 6,
        "hindex5y": 6,
        "i10index": 5,
        "i10index5y": 5,
        "interests": [
            "Crowdsourcing",
            "Human Computation",
            "Datascience",
            "Web",
            "Database"
        ],
        "npubs": 25
    },
    "Andreas Wortmann": {
        "affiliation": "RWTH Aachen University, Germany",
        "citedby": {
            "2017-10-18": 313
        },
        "email": "@se-rwth.de",
        "hindex": 10,
        "hindex5y": 10,
        "i10index": 11,
        "i10index5y": 10,
        "interests": [
            "Software Engineering",
            "Software Architectures",
            "MBSE",
            "MDE",
            "Service Robotics"
        ],
        "npubs": 52
    },
    "Ankica Barisic": {
        "citedby": {
            "2017-10-18": 127
        },
        "email": "@campus.fct.unl.pt",
        "hindex": 7,
        "hindex5y": 7,
        "i10index": 6,
        "i10index5y": 6,
        "interests": [
            "Software Engineering",
            "Software Language Evaluation",
            "Domain-Specific Languages",
            "Experimental Software Engineering",
            "Human-Computer"
        ],
        "npubs": 15
    },
    "Anthony Sloane": {
        "affiliation": "Macquarie University, Australia",
        "citedby": {
            "2017-10-18": 2637
        },
        "email": "@mq.edu.au",
        "hindex": 17,
        "hindex5y": 11,
        "i10index": 19,
        "i10index5y": 12,
        "interests": [
            "Programming Languages",
            "Software Language Engineering"
        ],
        "npubs": 82
    },
    "Artur Boronat": "",
    "Bart Meyers": {
        "citedby": {
            "2017-10-18": 183
        },
        "email": "@uantwerpen.be",
        "hindex": 7,
        "hindex5y": 7,
        "i10index": 6,
        "i10index5y": 5,
        "interests": [
            "Model-driven engineering",
            "language engineering",
            "domain-specific modeling"
        ],
        "npubs": 25
    },
    "Bernd Fischer": {
        "affiliation": "Stellenbosch University, South Africa",
        "citedby": {
            "2017-10-18": 2022
        },
        "email": "@cs.sun.ac.za",
        "hindex": 24,
        "hindex5y": 17,
        "i10index": 53,
        "i10index5y": 24,
        "interests": [
            "software engineering",
            "program generation",
            "program verification",
            "formal methods"
        ],
        "npubs": 165
    },
    "Bernhard Rumpe": {
        "affiliation": "RWTH Aachen University, Germany",
        "citedby": {
            "2017-10-18": 9809
        },
        "email": "@se-rwth.de",
        "hindex": 51,
        "hindex5y": 34,
        "i10index": 154,
        "i10index5y": 121,
        "interests": [
            "Software Engineering",
            "Modelling",
            "Languages",
            "Tools"
        ],
        "npubs": 566
    },
    "Bruno C. D. S. Oliveira": {
        "citedby": {
            "2017-10-18": 808
        },
        "email": "@cs.hku.hk",
        "hindex": 16,
        "hindex5y": 15,
        "i10index": 22,
        "i10index5y": 19,
        "interests": [
            "Software Engineering",
            "Programming Languages",
            "Functional Programming",
            "Object-Oriented Programming",
            "Generic Programming"
        ],
        "npubs": 68
    },
    "Christian Berger": "",
    "Deepali Kholkar": "",
    "Dominique Blouin": {
        "citedby": {
            "2017-10-18": 183
        },
        "email": "@telecom-paristech.fr",
        "hindex": 8,
        "hindex5y": 7,
        "i10index": 8,
        "i10index5y": 6,
        "interests": [
            "Software Engineering",
            "Model-based Engineering",
            "Model Transformation / Synchronization",
            "Global Model Management / Mega-modeling"
        ],
        "npubs": 40
    },
    "Ed Seidewitz": {
        "citedby": {
            "2017-10-18": 1001
        },
        "email": "@acm.org",
        "hindex": 11,
        "hindex5y": 6,
        "i10index": 13,
        "i10index5y": 3,
        "interests": [
            "Software Architecture",
            "Software Engineering",
            "Model Driven Architecture",
            "UML",
            "Quantum Physics"
        ],
        "npubs": 54
    },
    "Eelco Visser": {
        "citedby": {
            "2017-10-18": 7580
        },
        "email": "@tudelft.nl",
        "hindex": 45,
        "hindex5y": 30,
        "i10index": 106,
        "i10index5y": 68,
        "interests": [
            "Computer Science",
            "Programming Languages",
            "Compilers",
            "Software Language Engineering",
            "Domain-Specific Languages"
        ],
        "npubs": 227
    },
    "Emma Söderberg": {
        "affiliation": "Google, Denmark",
        "citedby": {
            "2017-10-18": 127
        },
        "email": "@google.com",
        "hindex": 6,
        "hindex5y": 6,
        "i10index": 4,
        "i10index5y": 4,
        "interests": [],
        "npubs": 19
    },
    "Eric Van Wyk": "",
    "Eric Walkingshaw": {
        "affiliation": "Oregon State University, USA",
        "citedby": {
            "2017-10-18": 410
        },
        "email": "@eecs.oregonstate.edu",
        "hindex": 10,
        "hindex5y": 10,
        "i10index": 12,
        "i10index5y": 11,
        "interests": [
            "Programming Languages",
            "Functional Programming",
            "Domain-Specific Languages",
            "Variational Programming"
        ],
        "npubs": 40
    },
    "Esther Guerra": {
        "affiliation": "Autonomous University of Madrid, Spain",
        "citedby": {
            "2017-10-18": 2413
        },
        "email": "@uam.es",
        "hindex": 27,
        "hindex5y": 24,
        "i10index": 63,
        "i10index5y": 51,
        "interests": [
            "Computer Science",
            "Software Engineering",
            "Model-Driven Engineering",
            "Domain-Specific Languages"
        ],
        "npubs": 148
    },
    "Eugene Syriani": {
        "affiliation": "University of Montreal, Canada",
        "citedby": {
            "2017-10-18": 748
        },
        "email": "@iro.umontreal.ca",
        "hindex": 16,
        "hindex5y": 14,
        "i10index": 21,
        "i10index5y": 17,
        "interests": [
            "Software engineering",
            "model-driven engineering",
            "model transformation",
            "simulation"
        ],
        "npubs": 79
    },
    "Francesco Di Giacomo": "",
    "Francisco Ribeiro": "",
    "Friedrich Steimann": {
        "citedby": {
            "2017-10-18": 2
        },
        "email": "@uni-bonn.de",
        "hindex": 1,
        "hindex5y": 1,
        "i10index": 0,
        "i10index5y": 0,
        "interests": [],
        "npubs": 1
    },
    "Giuseppe Maggiore": "",
    "Gunter Mussbacher": {
        "affiliation": "McGill University, Canada",
        "citedby": {
            "2017-10-18": 1562
        },
        "email": "@mcgill.ca",
        "hindex": 20,
        "hindex5y": 16,
        "i10index": 42,
        "i10index5y": 24,
        "interests": [
            "Requirements Engineering",
            "Model-Driven Engineering",
            "Goal Modeling",
            "Concern-Driven Development",
            "Software Engineering"
        ],
        "npubs": 96
    },
    "Görel Hedin": {
        "citedby": {
            "2017-10-18": 2176
        },
        "email": "@cs.lth.se",
        "hindex": 23,
        "hindex5y": 12,
        "i10index": 42,
        "i10index5y": 17,
        "interests": [
            "Programming languages",
            "Grammarware",
            "Object-Oriented Design"
        ],
        "npubs": 116
    },
    "Hans Vangheluwe": {
        "citedby": {
            "2017-10-18": 4351
        },
        "email": "@cs.mcgill.ca",
        "hindex": 33,
        "hindex5y": 24,
        "i10index": 90,
        "i10index5y": 62,
        "interests": [
            "Multi-Paradigm Modelling (MPM)",
            "simulation",
            "Model-Based Systems Engineering",
            "Cyber-Physical Systems",
            "domain-specific languages"
        ],
        "npubs": 334
    },
    "Haoyuan Zhang": {
        "citedby": {
            "2017-10-18": 0
        },
        "email": "@qmul.ac.uk",
        "hindex": 0,
        "hindex5y": 0,
        "i10index": 0,
        "i10index5y": 0,
        "interests": [
            "Bayesian Networks",
            "System Reliability",
            "Decision Making",
            "Artificial Intelligence"
        ],
        "npubs": 2
    },
    "Huang Li": "",
    "Jan Ringert": {
        "affiliation": "Tel Aviv University, Israel",
        "citedby": {
            "2017-10-18": 571
        },
        "email": "@post.tau.ac.il",
        "hindex": 15,
        "hindex5y": 14,
        "i10index": 20,
        "i10index5y": 18,
        "interests": [
            "Software Engineering",
            "Modeling",
            "Formal Methods"
        ],
        "npubs": 57
    },
    "Jaroslav Porubän": {
        "affiliation": "University of Košice, Slovakia",
        "citedby": {
            "2017-10-18": 411
        },
        "email": "@tuke.sk",
        "hindex": 10,
        "hindex5y": 10,
        "i10index": 11,
        "i10index5y": 11,
        "interests": [
            "Software Engineering",
            "Computer Languages"
        ],
        "npubs": 98
    },
    "Javier Luis Canovas Izquierdo": {
        "citedby": {
            "2017-10-18": 448
        },
        "email": "@uoc.edu",
        "hindex": 13,
        "hindex5y": 12,
        "i10index": 17,
        "i10index5y": 17,
        "interests": [
            "Model-Driven Engineering",
            "Domain-Specific Languages",
            "Software Modernization"
        ],
        "npubs": 55
    },
    "Jeff Gray": {
        "affiliation": "University of Alabama, USA",
        "citedby": {
            "2017-10-18": 4152
        },
        "email": "@cs.ua.edu",
        "hindex": 35,
        "hindex5y": 24,
        "i10index": 89,
        "i10index5y": 52,
        "interests": [
            "Computer Science",
            "Software Engineering"
        ],
        "npubs": 375
    },
    "Jeff Smits": "",
    "Jesper Öqvist": {
        "citedby": {
            "2017-10-18": 16
        },
        "email": "@llbit.se",
        "hindex": 2,
        "hindex5y": 2,
        "i10index": 1,
        "i10index5y": 1,
        "interests": [
            "Compiler Construction",
            "Programming Languages"
        ],
        "npubs": 4
    },
    "Jiasi Shen": "",
    "Johannes Härtel": "",
    "Jordi Cabot": {
        "affiliation": "ICREA, Spain",
        "citedby": {
            "2017-10-18": 4355
        },
        "email": "@icrea.cat",
        "hindex": 30,
        "hindex5y": 28,
        "i10index": 97,
        "i10index5y": 79,
        "interests": [
            "model driven engineering",
            "software engineering",
            "formal methods",
            "open source",
            "open data"
        ],
        "npubs": 297
    },
    "João Paulo Fernandes": {
        "citedby": {
            "2017-10-18": 570
        },
        "email": "@dei.uc.pt",
        "hindex": 12,
        "hindex5y": 12,
        "i10index": 20,
        "i10index5y": 19,
        "interests": [
            "Programming Languages",
            "Software Engineering",
            "Functional Programming"
        ],
        "npubs": 66
    },
    "João Saraiva": {
        "citedby": {
            "2017-10-18": 1490
        },
        "email": "@di.uminho.pt",
        "hindex": 22,
        "hindex5y": 17,
        "i10index": 43,
        "i10index5y": 36,
        "interests": [
            "Computer Science",
            "Programming Languages Design and Implementation",
            "Software Analysis and Evolution"
        ],
        "npubs": 124
    },
    "Julia Rubin": {
        "affiliation": "University of British Columbia, Canada",
        "citedby": {
            "2017-10-18": 1074
        },
        "email": "@ubc.ca",
        "hindex": 17,
        "hindex5y": 16,
        "i10index": 21,
        "i10index5y": 21,
        "interests": [
            "Software Engineering"
        ],
        "npubs": 77
    },
    "Jurgen Vinju": {
        "affiliation": "CWI, Netherlands",
        "citedby": {
            "2017-10-18": 1881
        },
        "email": "@vinju.org",
        "hindex": 18,
        "hindex5y": 13,
        "i10index": 32,
        "i10index5y": 22,
        "interests": [
            "computer science",
            "software engineering",
            "programming languages",
            "domain specific languages"
        ],
        "npubs": 90
    },
    "Jácome Cunha": {
        "citedby": {
            "2017-10-18": 618
        },
        "email": "@fct.unl.pt",
        "hindex": 13,
        "hindex5y": 13,
        "i10index": 17,
        "i10index5y": 17,
        "interests": [
            "Software Engineering",
            "Programming Languages",
            "Spreadsheet Engineering"
        ],
        "npubs": 58
    },
    "Kevin Klein": "",
    "Kimio Kuramitsu": "",
    "Lechanceux Luhunu": "",
    "Lukas Härtel": {
        "citedby": {
            "2017-10-18": 7
        },
        "email": "@uni-koblenz.de",
        "hindex": 1,
        "hindex5y": 1,
        "i10index": 0,
        "i10index5y": 0,
        "interests": [
            "software languages",
            "metamodeling",
            "megamodeling",
            "domain specific languages"
        ],
        "npubs": 3
    },
    "Luís Eduardo de Souza Amorim": "",
    "Manuel Wimmer": {
        "citedby": {
            "2017-10-18": 4177
        },
        "email": "@big.tuwien.ac.at",
        "hindex": 33,
        "hindex5y": 28,
        "i10index": 97,
        "i10index5y": 85,
        "interests": [
            "Model Engineering",
            "Software Engineering",
            "Web Engineering",
            "Industrial Engineering"
        ],
        "npubs": 413
    },
    "Marcel Heinz": "",
    "Marco Brambilla": {
        "citedby": {
            "2017-10-18": 4051
        },
        "email": "@polimi.it",
        "hindex": 29,
        "hindex5y": 22,
        "i10index": 68,
        "i10index5y": 47,
        "interests": [
            "Data Science",
            "Big Data",
            "Web Data Management",
            "Model-driven Engineering",
            "Knowledge Extraction"
        ],
        "npubs": 275
    },
    "Marco Couto": {
        "citedby": {
            "2017-10-18": 37
        },
        "email": "@alunos.uminho.pt",
        "hindex": 3,
        "hindex5y": 3,
        "i10index": 1,
        "i10index5y": 1,
        "interests": [
            "Android",
            "Software Energy Consumption",
            "Software Engineering",
            "Software Analysis and Transformation",
            "Programming Languages"
        ],
        "npubs": 14
    },
    "Marcus Frenkel": "",
    "Marjan Mernik": {
        "affiliation": "University of Maribor, Slovenia",
        "citedby": {
            "2017-10-18": 7321
        },
        "email": "@um.si",
        "hindex": 33,
        "hindex5y": 27,
        "i10index": 84,
        "i10index5y": 54,
        "interests": [
            "Domain-Specific Languages",
            "Evolutionary Computation",
            "Computational Intelligence",
            "Empirical Software Engineering"
        ],
        "npubs": 279
    },
    "Mark van den Brand": {
        "affiliation": "TU Eindhoven, The Netherlands",
        "citedby": {
            "2017-10-18": 4073
        },
        "email": "@tue.nl",
        "hindex": 31,
        "hindex5y": 20,
        "i10index": 75,
        "i10index5y": 51,
        "interests": [
            "Software Engineering",
            "Compilers",
            "Programming Languages"
        ],
        "npubs": 250
    },
    "Markus Voelter": {
        "citedby": {
            "2017-10-18": 6870
        },
        "email": "@acm.org",
        "hindex": 35,
        "hindex5y": 26,
        "i10index": 75,
        "i10index5y": 52,
        "interests": [
            "Domain-Specific Languages",
            "Model-Driven Devleopment",
            "Software Architecture",
            "Product-Line Engineering"
        ],
        "npubs": 209
    },
    "Marsha Chechik": {
        "affiliation": "University of Toronto, Canada",
        "citedby": {
            "2017-10-18": 4765
        },
        "email": "@cs.toronto.edu",
        "hindex": 38,
        "hindex5y": 29,
        "i10index": 108,
        "i10index5y": 80,
        "interests": [
            "software engineering",
            "software verification"
        ],
        "npubs": 258
    },
    "Martin Rinard": {
        "citedby": {
            "2017-10-18": 14394
        },
        "email": "@lcs.mit.edu",
        "hindex": 64,
        "hindex5y": 43,
        "i10index": 156,
        "i10index5y": 110,
        "interests": [],
        "npubs": 375
    },
    "Mats Stijlaart": "",
    "Matthew Flatt": {
        "citedby": {
            "2017-10-18": 8000
        },
        "email": "@cs.utah.edu",
        "hindex": 33,
        "hindex5y": 22,
        "i10index": 59,
        "i10index5y": 44,
        "interests": [
            "programming languages"
        ],
        "npubs": 139
    },
    "Michael Homer": {
        "affiliation": "Victoria University of Wellington, New Zealand",
        "citedby": {
            "2017-10-18": 156
        },
        "email": "@ecs.vuw.ac.nz",
        "hindex": 7,
        "hindex5y": 7,
        "i10index": 5,
        "i10index5y": 5,
        "interests": [],
        "npubs": 26
    },
    "Michael J. Steindorfer": "",
    "Miguel Goulao": {
        "citedby": {
            "2017-10-18": 909
        },
        "email": "@fct.unl.pt",
        "hindex": 16,
        "hindex5y": 12,
        "i10index": 24,
        "i10index5y": 16,
        "interests": [
            "Software Engineering",
            "Empirical Software Engineering",
            "Experimental Software Engineering",
            "Evidence-based Software Engineering"
        ],
        "npubs": 83
    },
    "Mohamed Abbadi": "",
    "Nicolas Laurent": {
        "citedby": {
            "2018-03-21": 13
        },
        "email": "@uclouvain.be",
        "hindex": 3,
        "hindex5y": 3,
        "i10index": 0,
        "i10index5y": 0,
        "interests": [
            "Networking",
            "Software Defined Networking",
            "Distributed Systems"
        ],
        "npubs": 6
    },
    "Patrick Dubroy": {
        "citedby": {
            "2017-10-18": 141
        },
        "email": "@ycr.org",
        "hindex": 4,
        "hindex5y": 4,
        "i10index": 3,
        "i10index5y": 3,
        "interests": [
            "human-computer interaction",
            "programming languages"
        ],
        "npubs": 6
    },
    "Patrick Neubauer": "",
    "Pieter Spronck": {
        "citedby": {
            "2017-10-18": 2819
        },
        "email": "@uvt.nl",
        "hindex": 27,
        "hindex5y": 22,
        "i10index": 53,
        "i10index5y": 37,
        "interests": [
            "artificial intelligence",
            "adaptive games",
            "knowledge technology",
            "agent systems"
        ],
        "npubs": 172
    },
    "Ralf Lämmel": {
        "affiliation": "University of Koblenz-Landau, Germany",
        "citedby": {
            "2017-10-18": 5402
        },
        "email": "@uni-koblenz.de",
        "hindex": 37,
        "hindex5y": 22,
        "i10index": 78,
        "i10index5y": 47,
        "interests": [
            "Software Language Engineering"
        ],
        "npubs": 258
    },
    "Robert Bill": "",
    "Rui H. Pereira": {
        "citedby": {
            "2017-10-18": 381
        },
        "email": "@iscap.ipp.pt",
        "hindex": 5,
        "hindex5y": 4,
        "i10index": 3,
        "i10index5y": 3,
        "interests": [
            "object-oriented programming",
            "aspect-oriented Programming",
            "object-oriented databases"
        ],
        "npubs": 27
    },
    "Rui Rua": "",
    "Ruth Breu": {
        "affiliation": "University of Innsbruck, Austria",
        "citedby": {
            "2017-10-18": 2789
        },
        "email": "@uibk.ac.at",
        "hindex": 29,
        "hindex5y": 20,
        "i10index": 72,
        "i10index5y": 50,
        "interests": [
            "Model-Driven Software Development",
            "Software Quality Management",
            "Security Engineering",
            "Enterprise Architecture Management"
        ],
        "npubs": 274
    },
    "Sagar Sunkle": {
        "citedby": {
            "2017-10-18": 238
        },
        "email": "@tcs.com",
        "hindex": 10,
        "hindex5y": 8,
        "i10index": 10,
        "i10index5y": 5,
        "interests": [
            "Software Product Lines",
            "Model-driven Development",
            "Language Engineering"
        ],
        "npubs": 50
    },
    "Scott Buckley": {
        "citedby": {
            "2017-10-18": 9
        },
        "email": "@mq.edu.au",
        "hindex": 2,
        "hindex5y": 2,
        "i10index": 0,
        "i10index5y": 0,
        "interests": [
            "Computer Science",
            "Programming Languages",
            "Web Technologies"
        ],
        "npubs": 4
    },
    "Sebastian Gerard": {
        "affiliation": "CEA, France",
        "citedby": {
            "2017-10-18": 2641
        },
        "email": "@cea.fr",
        "hindex": 27,
        "hindex5y": 21,
        "i10index": 81,
        "i10index5y": 45,
        "interests": [
            "cyber-physical system",
            "Model-driven engineering",
            "Standards",
            "Open-source"
        ],
        "npubs": 259
    },
    "Simon Schauss": "",
    "Simon Van Mierlo": {
        "citedby": {
            "2017-10-18": 146
        },
        "email": "@uantwerpen.be",
        "hindex": 5,
        "hindex5y": 5,
        "i10index": 4,
        "i10index5y": 4,
        "interests": [
            "Language Engineering",
            "Modelling",
            "Debugging"
        ],
        "npubs": 17
    },
    "Suman Roychoudhury": {
        "citedby": {
            "2017-10-18": 423
        },
        "email": "@tcs.com",
        "hindex": 12,
        "hindex5y": 9,
        "i10index": 13,
        "i10index5y": 8,
        "interests": [
            "Adaptive Systems",
            "Software Product Line",
            "Model-Driven Engineering",
            "Aspect-Oriented Software Development"
        ],
        "npubs": 43
    },
    "Ted Kaminski": "",
    "Terence Parr": {
        "affiliation": "University of San Francisco, USA",
        "citedby": {
            "2017-10-18": 2540
        },
        "email": "@cs.usfca.edu",
        "hindex": 14,
        "hindex5y": 9,
        "i10index": 18,
        "i10index5y": 8,
        "interests": [],
        "npubs": 20
    },
    "Thorsten Berger": {
        "citedby": {
            "2017-10-18": 1917
        },
        "email": "@thorsten-berger.net",
        "hindex": 21,
        "hindex5y": 21,
        "i10index": 32,
        "i10index5y": 31,
        "interests": [
            "Software Product Lines",
            "Variability Modeling",
            "Static Analysis",
            "Software Ecosystems",
            "Model-Driven Engineering"
        ],
        "npubs": 67
    },
    "Tian Zhang": "",
    "Tihamer Levendovszky": {
        "affiliation": "Microsoft, USA",
        "citedby": {
            "2017-10-18": 1751
        },
        "email": "",
        "hindex": 20,
        "hindex5y": 15,
        "i10index": 41,
        "i10index5y": 22,
        "interests": [
            "Model-Based Engineering",
            "Performance Analysis",
            "Cyber-Physical Systems",
            "Computer Security"
        ],
        "npubs": 208
    },
    "Tom Dinkelaker": "",
    "Tony Clark": {
        "affiliation": "Middlesex University, UK",
        "citedby": {
            "2017-10-18": 2538
        },
        "email": "@shu.ac.uk",
        "hindex": 22,
        "hindex5y": 16,
        "i10index": 46,
        "i10index5y": 30,
        "interests": [
            "Domain Specific Languages",
            "Modelling",
            "Language Semantics"
        ],
        "npubs": 242
    },
    "Vadim Zaytsev": {
        "citedby": {
            "2017-10-18": 457
        },
        "email": "@raincode.com",
        "hindex": 13,
        "hindex5y": 12,
        "i10index": 16,
        "i10index5y": 15,
        "interests": [
            "Software Language Engineering",
            "Grammarware",
            "Domain Specific Languages",
            "Automation",
            "Legacy"
        ],
        "npubs": 104
    },
    "Vasco Amaral": {
        "citedby": {
            "2017-10-18": 1442
        },
        "email": "@fct.unl.pt",
        "hindex": 20,
        "hindex5y": 16,
        "i10index": 35,
        "i10index5y": 24,
        "interests": [
            "Model-Driven Development",
            "Software Languages Engineering",
            "Domain Specific Languages",
            "Physics Computing",
            "Verification"
        ],
        "npubs": 164
    },
    "Vinay Kulkarni": {
        "citedby": {
            "2017-10-18": 694
        },
        "email": "@tcs.com",
        "hindex": 13,
        "hindex5y": 12,
        "i10index": 20,
        "i10index5y": 14,
        "interests": [
            "Software Engineering",
            "Model Driven Development",
            "Enterprise Modeling"
        ],
        "npubs": 133
    },
    "Walter Cazzola": {
        "affiliation": "University of Milan, Italy",
        "citedby": {
            "2017-10-18": 1491
        },
        "email": "@di.unimi.it",
        "hindex": 22,
        "hindex5y": 14,
        "i10index": 51,
        "i10index5y": 24,
        "interests": [
            "programming languages",
            "programming techniques",
            "programming language design and implementation",
            "reflection and aspect-oriented programming",
            "dynamic software evolution"
        ],
        "npubs": 216
    },
    "Xiangqi Li": "",
    "Yentl Van Tendeloo": {
        "citedby": {
            "2017-10-18": 92
        },
        "email": "@uantwerpen.be",
        "hindex": 6,
        "hindex5y": 6,
        "i10index": 2,
        "i10index5y": 2,
        "interests": [],
        "npubs": 25
    }
}
