# Supplementary material for: A survey of accepted authors in computer systems conferences
Source: PeerJ Comput Sci. 2020 Sep 28;6:e299. doi: 10.7717/peerj-cs.299 (PMC7924675; doi:10.7717/peerj-cs.299)
Supplement: Supplemental Information 2 — This is a snapshot of the github repository that includes the data and source code required to reproduce this paper (except for confidential survey data). The snapshot represents commit 6663a253f1ac4dc351a78ccc74c0de80c7cc06ad of http://github.com/eitanf/sysconf. The most pertinent article files are under pubs/diversity-survey/. [file peerj-cs-06-299-s002.bz2 › sysconf/data/authors/ICPP.json]

{
    "Aaron Harwood": {
        "citedby": {
            "2017-07-23": 1347,
            "2017-08-14": 1353
        },
        "email": "@unimelb.edu.au",
        "hindex": 18,
        "hindex5y": 14,
        "i10index": 30,
        "i10index5y": 20,
        "interests": [
            "Distributed and Grid Systems",
            "Mobile Technologies",
            "Web Technologies"
        ],
        "npubs": 137
    },
    "Abdou Guermouche": "",
    "Abhinav Vishnu": {
        "affiliation": "Pacific Northwest National Laboratory",
        "citedby": {
            "2017-07-23": 1159,
            "2017-08-14": 1180
        },
        "email": "@pnnl.gov",
        "hindex": 19,
        "hindex5y": 15,
        "i10index": 36,
        "i10index5y": 25,
        "interests": [
            "High Performance Computing",
            "Programming Models",
            "Data Mining",
            "Machine Learning"
        ],
        "npubs": 124
    },
    "Adrián Castelló": {
        "citedby": {
            "2018-03-22": 84
        },
        "email": "@uji.es",
        "hindex": 5,
        "hindex5y": 5,
        "i10index": 4,
        "i10index5y": 4,
        "interests": [
            "High Performance Computing",
            "GPU",
            "Lightweight threading",
            "Parallel computing"
        ],
        "npubs": 21
    },
    "Aiman Fang": {
        "citedby": {
            "2017-07-23": 28,
            "2017-08-14": 28
        },
        "email": "@cs.uchicago.edu",
        "hindex": 4,
        "hindex5y": 4,
        "i10index": 1,
        "i10index5y": 1,
        "interests": [
            "Resilience",
            "HPC",
            "Reliability"
        ],
        "npubs": 12
    },
    "Akira Nukada": {
        "citedby": {
            "2017-07-23": 1313,
            "2017-08-14": 1321
        },
        "email": "@matsulab.is.titech.ac.jp",
        "hindex": 17,
        "hindex5y": 14,
        "i10index": 20,
        "i10index5y": 17,
        "interests": [],
        "npubs": 103
    },
    "Akshay Venkatesh": {
        "citedby": {
            "2017-07-23": 268,
            "2017-08-14": 279
        },
        "email": "",
        "hindex": 9,
        "hindex5y": 9,
        "i10index": 9,
        "i10index5y": 9,
        "interests": [
            "High Performance Computing",
            "MPI Collectives",
            "Energy-aware MPI"
        ],
        "npubs": 49
    },
    "Alba Cristina Magalhaes Alves de Melo": {
        "citedby": {
            "2017-11-01": 789
        },
        "email": "@cic.unb.br",
        "hindex": 14,
        "hindex5y": 11,
        "i10index": 27,
        "i10index5y": 14,
        "interests": [
            "parallel computing",
            "bioinformatics",
            "clouds"
        ],
        "npubs": 134
    },
    "Albert Y. Zomaya": {
        "citedby": {
            "2017-07-23": 13556,
            "2017-08-14": 13705
        },
        "email": "@sydney.edu.au",
        "hindex": 55,
        "hindex5y": 43,
        "i10index": 275,
        "i10index5y": 199,
        "interests": [
            "Cloud Computing",
            "Data Centers",
            "Green Computing",
            "Parallel and Distributed Computing",
            "Scheduling"
        ],
        "npubs": 1038
    },
    "Alberto Jose Alvares": "",
    "Alec Beri": "",
    "Alexander Godunov": "",
    "Alexander Hohl": {
        "citedby": {
            "2017-07-23": 11,
            "2017-08-14": 11
        },
        "email": "@uncc.edu",
        "hindex": 2,
        "hindex5y": 2,
        "i10index": 0,
        "i10index5y": 0,
        "interests": [
            "Geographic Information Science",
            "High-Performance Computing",
            "Big Data Analytics",
            "Spatial Epidemiology"
        ],
        "npubs": 6
    },
    "Alistair Rendell": {
        "affiliation": "Australian National University",
        "citedby": {
            "2017-07-23": 3894,
            "2017-08-14": 3980
        },
        "email": "@anu.edu.au",
        "hindex": 34,
        "hindex5y": 20,
        "i10index": 76,
        "i10index5y": 40,
        "interests": [
            "High performance computing",
            "parallel computing",
            "computational science",
            "quantum chemistry"
        ],
        "npubs": 156
    },
    "Allen Malony": {
        "citedby": {
            "2017-07-23": 6289,
            "2017-08-14": 6308
        },
        "email": "@cs.uoregon.edu",
        "hindex": 39,
        "hindex5y": 18,
        "i10index": 128,
        "i10index5y": 42,
        "interests": [
            "parallel computing",
            "performance analysis"
        ],
        "npubs": 354
    },
    "Amanda Randles": {
        "affiliation": "Duke University",
        "citedby": {
            "2017-07-23": 951,
            "2017-08-14": 968
        },
        "email": "@duke.edu",
        "hindex": 13,
        "hindex5y": 12,
        "i10index": 22,
        "i10index5y": 18,
        "interests": [
            "parallel computing",
            "fluid dynamics"
        ],
        "npubs": 173
    },
    "Amarnath Gupta": "",
    "Amina Guermouche": "",
    "Ammar Ahmad Awan": {
        "citedby": {
            "2017-07-23": 57,
            "2017-08-14": 60
        },
        "email": "@osu.edu",
        "hindex": 3,
        "hindex5y": 3,
        "i10index": 1,
        "i10index5y": 1,
        "interests": [
            "Parallel Computing",
            "HPC",
            "Parallel I/O",
            "Cloud Computing"
        ],
        "npubs": 17
    },
    "Ananth Kalyanaraman": {
        "affiliation": "Washington State University",
        "citedby": {
            "2017-07-23": 5275,
            "2017-08-14": 5307
        },
        "email": "@eecs.wsu.edu",
        "hindex": 17,
        "hindex5y": 14,
        "i10index": 22,
        "i10index5y": 21,
        "interests": [],
        "npubs": 102
    },
    "Andreas Wingen": {
        "citedby": {
            "2017-07-23": 1118,
            "2017-08-14": 1129
        },
        "email": "@fusion.gat.com",
        "hindex": 19,
        "hindex5y": 15,
        "i10index": 26,
        "i10index5y": 22,
        "interests": [],
        "npubs": 87
    },
    "Andrew A. Chien": {
        "citedby": {
            "2017-07-23": 12662,
            "2017-08-14": 12707
        },
        "email": "@cs.uchicago.edu",
        "hindex": 55,
        "hindex5y": 24,
        "i10index": 152,
        "i10index5y": 55,
        "interests": [
            "computer architecture",
            "high-performance computing",
            "programming systems",
            "resilience",
            "data-intensive computing"
        ],
        "npubs": 346
    },
    "Aniket Chakrabarti": {
        "citedby": {
            "2017-07-23": 59,
            "2017-08-14": 61
        },
        "email": "@osu.edu",
        "hindex": 3,
        "hindex5y": 3,
        "i10index": 1,
        "i10index5y": 1,
        "interests": [
            "Data Mining",
            "Distributed Systems"
        ],
        "npubs": 12
    },
    "Aniruddha Gokhale": {
        "affiliation": "Vanderbilt University",
        "citedby": {
            "2017-07-23": 6485,
            "2017-08-14": 6516
        },
        "email": "@vanderbilt.edu",
        "hindex": 40,
        "hindex5y": 20,
        "i10index": 131,
        "i10index5y": 66,
        "interests": [
            "Distributed Systems",
            "Distributed Computing",
            "Cloud Computing",
            "Design Patterns"
        ],
        "npubs": 473
    },
    "Ann Almgren": {
        "citedby": {
            "2017-07-23": 4428,
            "2017-08-14": 4465
        },
        "email": "@lbl.gov",
        "hindex": 29,
        "hindex5y": 27,
        "i10index": 63,
        "i10index5y": 44,
        "interests": [],
        "npubs": 147
    },
    "Ann Chervenak": {
        "affiliation": "Aerospace Corporation",
        "citedby": {
            "2017-07-23": 7895,
            "2017-08-14": 7908
        },
        "email": "@isi.edu",
        "hindex": 33,
        "hindex5y": 20,
        "i10index": 55,
        "i10index5y": 29,
        "interests": [
            "Computer Science"
        ],
        "npubs": 109
    },
    "Anthony Danalis": {
        "affiliation": "University of Tennessee",
        "citedby": {
            "2017-07-23": 1239,
            "2017-08-14": 1248
        },
        "email": "@eecs.utk.edu",
        "hindex": 14,
        "hindex5y": 11,
        "i10index": 15,
        "i10index5y": 12,
        "interests": [
            "Compilers",
            "Runtime Systems",
            "System Benchmarking",
            "Networks"
        ],
        "npubs": 45
    },
    "Antonio J. Peña": {
        "affiliation": "Barcelona Supercomputing Center",
        "citedby": {
            "2017-03-29": 573,
            "2017-04-23": 590,
            "2017-07-23": 633,
            "2017-08-14": 644
        },
        "email": "@bsc.es",
        "hindex": 12,
        "hindex5y": 12,
        "i10index": 15,
        "i10index5y": 14,
        "interests": [
            "HPC runtime systems",
            "accelerators",
            "HPC networks - communications",
            "heterogeneous memory systems"
        ],
        "npubs": 57
    },
    "Antonios Antoniadis": "",
    "Armin Mehrabian": {
        "citedby": {
            "2017-07-23": 2,
            "2017-08-14": 2
        },
        "email": "@gwu.edu",
        "hindex": 1,
        "hindex5y": 1,
        "i10index": 0,
        "i10index5y": 0,
        "interests": [],
        "npubs": 3
    },
    "Arun Konagurthu": "",
    "Ashwin Aji": {
        "affiliation": "AMD",
        "citedby": {
            "2017-07-23": 446,
            "2017-08-14": 448
        },
        "email": "@amd.com",
        "hindex": 13,
        "hindex5y": 11,
        "i10index": 14,
        "i10index5y": 14,
        "interests": [
            "High Performance Computing",
            "Parallel Computation",
            "Parallel Programming Models"
        ],
        "npubs": 27
    },
    "Athena Elafrou": {
        "citedby": {
            "2017-07-23": 0,
            "2017-08-14": 0
        },
        "email": "",
        "hindex": 0,
        "hindex5y": 0,
        "i10index": 0,
        "i10index5y": 0,
        "interests": [
            "Spare Matrices",
            "Sparse Linear Algebra",
            "Deep Learning"
        ],
        "npubs": 2
    },
    "Aurelien Bouteiller": {
        "affiliation": "University of Tennessee Knoxville",
        "citedby": {
            "2017-07-23": 2391,
            "2017-08-14": 2424
        },
        "email": "@icl.utk.edu",
        "hindex": 24,
        "hindex5y": 22,
        "i10index": 34,
        "i10index5y": 31,
        "interests": [
            "Computer Science",
            "High Performance Computing",
            "Fault Tolerance",
            "MPI"
        ],
        "npubs": 71
    },
    "Aurélien Cavelan": {
        "citedby": {
            "2017-07-23": 62,
            "2017-08-14": 62
        },
        "email": "@ens-lyon.fr",
        "hindex": 4,
        "hindex5y": 4,
        "i10index": 3,
        "i10index5y": 2,
        "interests": [],
        "npubs": 16
    },
    "Ayham Kassab": "",
    "Bahamn Javadi": {
        "affiliation": "Western Sydney University",
        "citedby": {
            "2017-07-23": 1522,
            "2017-08-14": 1532
        },
        "email": "@uws.edu.au",
        "hindex": 16,
        "hindex5y": 14,
        "i10index": 32,
        "i10index5y": 26,
        "interests": [
            "Parallel and Distributed Systems",
            "Networking",
            "Cloud Computing",
            "Big Data"
        ],
        "npubs": 109
    },
    "Balsa Terzic": {
        "citedby": {
            "2017-07-23": 1012,
            "2017-08-14": 1020
        },
        "email": "@odu.edu",
        "hindex": 11,
        "hindex5y": 8,
        "i10index": 11,
        "i10index5y": 8,
        "interests": [
            "Accelerator physics",
            "computational physics",
            "astrophysics"
        ],
        "npubs": 73
    },
    "Benjamin Moseley": {
        "affiliation": "Washington University in St. Louis",
        "citedby": {
            "2017-07-23": 1138,
            "2017-08-14": 1157
        },
        "email": "@wustl.edu",
        "hindex": 17,
        "hindex5y": 14,
        "i10index": 20,
        "i10index5y": 20,
        "interests": [
            "Theoretical Computer Science",
            "Algorithms for Large Data",
            "Operations Research",
            "Parallel Computing",
            "Machine Learning"
        ],
        "npubs": 67
    },
    "Benjamin Rubinstein": {
        "citedby": {
            "2017-07-23": 1396,
            "2017-08-14": 1423
        },
        "email": "@unimelb.edu.au",
        "hindex": 20,
        "hindex5y": 19,
        "i10index": 27,
        "i10index5y": 24,
        "interests": [
            "Machine Learning",
            "Privacy",
            "Security",
            "Databases"
        ],
        "npubs": 69
    },
    "Bernd Burgstaller": "",
    "Bogdan Nicolae": {
        "affiliation": "Huawei Research Germany",
        "citedby": {
            "2017-07-23": 762,
            "2017-08-14": 767
        },
        "email": "@acm.org",
        "hindex": 14,
        "hindex5y": 12,
        "i10index": 21,
        "i10index5y": 17,
        "interests": [
            "Parallel and Distributed Computing",
            "Cloud Computing",
            "High Performance Computing",
            "Fault Tolerance",
            "Storage"
        ],
        "npubs": 59
    },
    "Boyana Norris": {
        "citedby": {
            "2017-07-23": 1613,
            "2017-08-14": 1618
        },
        "email": "@cs.uoregon.edu",
        "hindex": 22,
        "hindex5y": 12,
        "i10index": 36,
        "i10index5y": 17,
        "interests": [
            "performance engineering",
            "automatic differentiation",
            "high performance software"
        ],
        "npubs": 165
    },
    "Bracy Elton": "",
    "Burak Bastem": "",
    "Carlos Varela": {
        "affiliation": "Rensselaer Polytecnic Institute",
        "citedby": {
            "2017-07-23": 1368,
            "2017-08-14": 1378
        },
        "email": "@cs.rpi.edu",
        "hindex": 22,
        "hindex5y": 14,
        "i10index": 42,
        "i10index5y": 24,
        "interests": [
            "Concurrent Programming",
            "Adaptive Distributed Systems",
            "Data Streaming"
        ],
        "npubs": 115
    },
    "Catherine Olschanowsk": "",
    "Celestine Dünner": {
        "citedby": {
            "2017-07-23": 27,
            "2017-08-14": 28
        },
        "email": "@zurich.ibm.com",
        "hindex": 2,
        "hindex5y": 2,
        "i10index": 1,
        "i10index5y": 1,
        "interests": [],
        "npubs": 8
    },
    "Changsheng Xie": "",
    "Chao Yang": "",
    "Charalampos Stylianopoulos": "",
    "Charles Lively": {
        "affiliation": "Colorado State University",
        "citedby": {
            "2017-07-23": 172,
            "2017-08-14": 173
        },
        "email": "@cse.tamu.edu",
        "hindex": 5,
        "hindex5y": 5,
        "i10index": 5,
        "i10index5y": 5,
        "interests": [
            "Computer Science"
        ],
        "npubs": 19
    },
    "Chen Wang": "",
    "Cheng-Zhong Xu": {
        "citedby": {
            "2017-07-23": 8195,
            "2017-08-14": 8291
        },
        "email": "@wayne.edu",
        "hindex": 44,
        "hindex5y": 33,
        "i10index": 150,
        "i10index5y": 90,
        "interests": [
            "Parallel and distributed computing",
            "cloud computing"
        ],
        "npubs": 2400
    },
    "Chengjin Tian": "",
    "Chentao Wu": {
        "citedby": {
            "2017-07-23": 158,
            "2017-08-14": 162
        },
        "email": "@cs.sjtu.edu.cn",
        "hindex": 5,
        "hindex5y": 5,
        "i10index": 5,
        "i10index5y": 5,
        "interests": [
            "Computer Architecture",
            "Data Storage Systems"
        ],
        "npubs": 33
    },
    "Chenxi Qiu": {
        "citedby": {
            "2017-07-23": 163,
            "2017-08-14": 172
        },
        "email": "@g.clemson.edu",
        "hindex": 7,
        "hindex5y": 7,
        "i10index": 7,
        "i10index5y": 7,
        "interests": [
            "cybersecurity",
            "cloud computing",
            "and cyber physical systems"
        ],
        "npubs": 28
    },
    "Ching-Hsiang Chu": {
        "citedby": {
            "2017-07-23": 58,
            "2017-08-14": 58
        },
        "email": "@osu.edu",
        "hindex": 4,
        "hindex5y": 4,
        "i10index": 2,
        "i10index5y": 2,
        "interests": [
            "High-performance Computing",
            "Wireless Networks"
        ],
        "npubs": 18
    },
    "Christoph Hagleitner": {
        "citedby": {
            "2017-07-23": 3391,
            "2017-08-14": 3402
        },
        "email": "@zurich.ibm.com",
        "hindex": 27,
        "hindex5y": 18,
        "i10index": 65,
        "i10index5y": 35,
        "interests": [
            "Accelerator Technologies",
            "Cognitive Computing"
        ],
        "npubs": 182
    },
    "Christopher Stewart": {
        "citedby": {
            "2017-07-23": 1057,
            "2017-08-14": 1066
        },
        "email": "@cse.ohio-state.edu",
        "hindex": 15,
        "hindex5y": 13,
        "i10index": 19,
        "i10index5y": 16,
        "interests": [
            "computer systems",
            "distributed systems",
            "performance models",
            "renewable-powered servers",
            "sustainable computing"
        ],
        "npubs": 64
    },
    "Christos Kaklamanis": "",
    "Cynthia Phillips": {
        "affiliation": "Sandia National Laboratories",
        "citedby": {
            "2017-07-23": 14033,
            "2017-08-14": 5235
        },
        "email": "@sandia.gov",
        "hindex": 31,
        "hindex5y": 24,
        "i10index": 63,
        "i10index5y": 40,
        "interests": [
            "Combinatorial optimization",
            "parallel algorithms"
        ],
        "npubs": 227
    },
    "Dan Feng": {
        "citedby": {
            "2018-04-26": 3844
        },
        "email": "",
        "hindex": 32,
        "hindex5y": 27,
        "i10index": 83,
        "i10index5y": 63,
        "interests": [
            "Storage"
        ],
        "npubs": 400
    },
    "Daniel Cordeiro": {
        "affiliation": "Universidade de Sao Paulo",
        "citedby": {
            "2017-07-23": 256,
            "2017-08-14": 259
        },
        "email": "@usp.br",
        "hindex": 9,
        "hindex5y": 8,
        "i10index": 7,
        "i10index5y": 5,
        "interests": [
            "Computer science"
        ],
        "npubs": 45
    },
    "David Abramson": {
        "affiliation": "Univ. of Queensland, Australia",
        "citedby": {
            "2017-07-23": 11019,
            "2017-08-14": 11067
        },
        "email": "@monash.edu",
        "hindex": 38,
        "hindex5y": 24,
        "i10index": 126,
        "i10index5y": 46,
        "interests": [
            "High Performance Distributed Computing"
        ],
        "npubs": 378
    },
    "David Gregg": {
        "citedby": {
            "2017-07-23": 1186,
            "2017-08-14": 1190
        },
        "email": "@cs.tcd.ie",
        "hindex": 18,
        "hindex5y": 13,
        "i10index": 26,
        "i10index5y": 15,
        "interests": [
            "Compilers",
            "software development tools",
            "architecture",
            "low power computing"
        ],
        "npubs": 148
    },
    "David Wallom": {
        "affiliation": "Oxford e-Research Centre, University of Oxford",
        "citedby": {
            "2017-07-23": 5797,
            "2017-08-14": 5823
        },
        "email": "@oerc.ox.ac.uk",
        "hindex": 24,
        "hindex5y": 14,
        "i10index": 38,
        "i10index5y": 21,
        "interests": [
            "Cloud Computing",
            "Cybersecurity",
            "e-Infrastructure",
            "Smart Grid",
            "Energy Analytics"
        ],
        "npubs": 139
    },
    "Davide Rossetti": {
        "citedby": {
            "2017-07-23": 544,
            "2017-08-14": 550
        },
        "email": "@nvidia.com",
        "hindex": 13,
        "hindex5y": 11,
        "i10index": 20,
        "i10index5y": 12,
        "interests": [
            "physics",
            "LQCD",
            "network",
            "APE",
            "APE100",
            "APEmille",
            "apeNEXT",
            "Autobahn",
            "APEnet",
            "apelink",
            "HPC",
            "supercomputing",
            "spin"
        ],
        "npubs": 96
    },
    "Denis Trystram": {
        "affiliation": "Grenoble Inst. of Technology, France",
        "citedby": {
            "2017-07-23": 5705,
            "2017-08-14": 5727
        },
        "email": "@imag.fr",
        "hindex": 32,
        "hindex5y": 21,
        "i10index": 96,
        "i10index5y": 47,
        "interests": [
            "Parallel and Distributed processing",
            "combinatorial optimization"
        ],
        "npubs": 496
    },
    "Desh Ranjan": "",
    "Dhabaleswar K. Panda": {
        "citedby": {
            "2017-07-23": 12557,
            "2017-08-14": 12645
        },
        "email": "@cse.ohio-state.edu",
        "hindex": 54,
        "hindex5y": 38,
        "i10index": 282,
        "i10index5y": 146,
        "interests": [],
        "npubs": 720
    },
    "Dick Epema": {
        "citedby": {
            "2017-07-23": 9164,
            "2017-08-14": 9222
        },
        "email": "@tudelft.nl",
        "hindex": 46,
        "hindex5y": 32,
        "i10index": 104,
        "i10index5y": 78,
        "interests": [
            "Distributed Systems",
            "Distributed Algorithms",
            "Performance"
        ],
        "npubs": 290
    },
    "Didem Unat": {
        "citedby": {
            "2017-07-23": 338,
            "2017-08-14": 345
        },
        "email": "@ku.edu.tr",
        "hindex": 9,
        "hindex5y": 8,
        "i10index": 9,
        "i10index5y": 8,
        "interests": [
            "High performance computing",
            "Parallel computing",
            "Programming model design",
            "Compilers and code generation",
            "Performance Modeling"
        ],
        "npubs": 31
    },
    "Dieter Kranzlmueller": "",
    "Dimitrios S. Nikolopoulos": {
        "affiliation": "Queen's University of Belfast",
        "citedby": {
            "2017-07-23": 2947,
            "2017-08-14": 2965
        },
        "email": "@qub.ac.uk",
        "hindex": 29,
        "hindex5y": 19,
        "i10index": 81,
        "i10index5y": 48,
        "interests": [
            "High Performance Computing",
            "Parallel Programming",
            "Runtime Systems"
        ],
        "npubs": 257
    },
    "Dimitris Letsios": {
        "affiliation": "Imperial College, London",
        "citedby": {
            "2017-07-23": 172,
            "2017-08-14": 172
        },
        "email": "@imperial.ac.uk",
        "hindex": 8,
        "hindex5y": 7,
        "i10index": 6,
        "i10index5y": 5,
        "interests": [
            "Algorithms",
            "Scheduling"
        ],
        "npubs": 24
    },
    "Dinesh Panchananam": "",
    "Dip Sankar Banerjee": {
        "citedby": {
            "2017-07-23": 66,
            "2017-08-14": 67
        },
        "email": "@iiitg.ac.in",
        "hindex": 4,
        "hindex5y": 4,
        "i10index": 3,
        "i10index5y": 3,
        "interests": [
            "High performance computing",
            "parallel computing"
        ],
        "npubs": 13
    },
    "Donghoon Kim": "",
    "Dorian Arnold": {
        "affiliation": "University of New Mexico, USA",
        "citedby": {
            "2017-07-23": 1508,
            "2017-08-14": 1521
        },
        "email": "@cs.unm.edu",
        "hindex": 19,
        "hindex5y": 15,
        "i10index": 29,
        "i10index5y": 18,
        "interests": [
            "High Performance Computing",
            "Distributed Systems",
            "Fault-Tolerance",
            "Middleware",
            "HPC Tools"
        ],
        "npubs": 87
    },
    "Douglas Thain": {
        "affiliation": "University of Notre Dame",
        "citedby": {
            "2017-07-23": 5922,
            "2017-08-14": 5945
        },
        "email": "@nd.edu",
        "hindex": 29,
        "hindex5y": 21,
        "i10index": 67,
        "i10index5y": 47,
        "interests": [
            "Distributed systems",
            "clusters",
            "clouds",
            "grids",
            "data intensive computing"
        ],
        "npubs": 226
    },
    "Dumitrel Loghin": "",
    "Dzejla Medjedovic": "",
    "Eddy Zheng Zhang": {
        "affiliation": "Rutgers",
        "citedby": {
            "2017-07-02": 1035,
            "2017-07-12": 1044
        },
        "email": "@cs.rutgers.edu",
        "hindex": 17,
        "hindex5y": 16,
        "i10index": 19,
        "i10index5y": 18,
        "interests": [
            "High Performance and Reliable Programming Systems"
        ],
        "npubs": 40
    },
    "Edoardo Fusella": {
        "affiliation": "Unina",
        "citedby": {
            "2017-07-23": 98,
            "2017-08-14": 99
        },
        "email": "@unina.it",
        "hindex": 7,
        "hindex5y": 7,
        "i10index": 5,
        "i10index5y": 5,
        "interests": [
            "System design",
            "embedded systems",
            "design automation",
            "synthesis",
            "NoC"
        ],
        "npubs": 21
    },
    "Eduard Ayguade": {
        "citedby": {
            "2017-07-23": 7909,
            "2017-08-14": 7977
        },
        "email": "@ac.upc.edu",
        "hindex": 46,
        "hindex5y": 33,
        "i10index": 169,
        "i10index5y": 91,
        "interests": [
            "High-performance computing",
            "Programming models",
            "Computer architecture"
        ],
        "npubs": 584
    },
    "Eduardo Moscoso Rubino": "",
    "Elisabeth Brunet": "",
    "Emmanuel Jeannot": {
        "affiliation": "Inria",
        "citedby": {
            "2017-07-23": 2636,
            "2017-08-14": 2650
        },
        "email": "@inria.fr",
        "hindex": 22,
        "hindex5y": 17,
        "i10index": 43,
        "i10index5y": 22,
        "interests": [
            "Parallel computing"
        ],
        "npubs": 167
    },
    "Enrique S. Quintana-Orti": {
        "citedby": {
            "2017-07-23": 4840,
            "2017-08-14": 4867
        },
        "email": "@uji.es",
        "hindex": 35,
        "hindex5y": 26,
        "i10index": 103,
        "i10index5y": 75,
        "interests": [],
        "npubs": 408
    },
    "Eric Delmelle": {
        "citedby": {
            "2017-07-23": 1403,
            "2017-08-14": 1430
        },
        "email": "@uncc.edu",
        "hindex": 18,
        "hindex5y": 18,
        "i10index": 25,
        "i10index5y": 22,
        "interests": [
            "GIS",
            "space-time modeling",
            "epidemiology",
            "uncertainty"
        ],
        "npubs": 63
    },
    "Erik Saule": {
        "affiliation": "University of North Carolina Charlotte",
        "citedby": {
            "2017-07-23": 1022,
            "2017-08-14": 1031
        },
        "email": "@uncc.edu",
        "hindex": 17,
        "hindex5y": 17,
        "i10index": 32,
        "i10index5y": 30,
        "interests": [
            "High Performance Computing",
            "Scheduling",
            "Approximation Algorithms",
            "Multi Objective Optimization",
            "Graph Algorithms"
        ],
        "npubs": 93
    },
    "Erik Vermij": "",
    "Ewa Deelman": {
        "affiliation": "USC Information Sciences Institute",
        "citedby": {
            "2017-07-23": 16634,
            "2017-08-14": 16733
        },
        "email": "@isi.edu",
        "hindex": 59,
        "hindex5y": 45,
        "i10index": 167,
        "i10index5y": 133,
        "interests": [
            "distributed computing",
            "cloud computing",
            "workflow management"
        ],
        "npubs": 378
    },
    "Ezekial Unterberg": {
        "citedby": {
            "2017-07-23": 1354,
            "2017-08-14": 1363
        },
        "email": "@fusion.gat.com",
        "hindex": 20,
        "hindex5y": 17,
        "i10index": 33,
        "i10index5y": 26,
        "interests": [],
        "npubs": 224
    },
    "Fabrizio Petrini": {
        "affiliation": "Intel Labs",
        "citedby": {
            "2017-07-23": 4840,
            "2017-08-14": 4853
        },
        "email": "@intel.com",
        "hindex": 34,
        "hindex5y": 22,
        "i10index": 74,
        "i10index5y": 37,
        "interests": [
            "Supercomputing",
            "High Performance Networks",
            "Big Data",
            "Exascale",
            "High Performance Computing"
        ],
        "npubs": 183
    },
    "Fang Wang": "",
    "Fangfang Liu": "",
    "Fei1 Wu": {
        "citedby": {
            "2019-01-04": 165
        },
        "email": "@mail.hust.edu.cn",
        "hindex": 8,
        "hindex5y": 7,
        "i10index": 5,
        "i10index5y": 4,
        "interests": [
            "storage",
            "computer architecture"
        ],
        "npubs": 55
    },
    "Feng Wu": "",
    "Fengguang Song": {
        "citedby": {
            "2017-07-23": 539,
            "2017-08-14": 541
        },
        "email": "@iupui.edu",
        "hindex": 11,
        "hindex5y": 8,
        "i10index": 11,
        "i10index5y": 8,
        "interests": [
            "High Performance Computing",
            "Parallel and Distributed Systems",
            "Advanced Computer Architectures",
            "Automatic Performance Analysis"
        ],
        "npubs": 37
    },
    "Frank Takes": {
        "citedby": {
            "2017-07-23": 210,
            "2017-08-14": 214
        },
        "email": "@liacs.nl",
        "hindex": 9,
        "hindex5y": 8,
        "i10index": 9,
        "i10index5y": 7,
        "interests": [
            "computational network science",
            "network science",
            "social network analysis",
            "corporate networks"
        ],
        "npubs": 26
    },
    "Frank Wuerthwein": "",
    "Gabrielle Dawn Allen": {
        "affiliation": "University of Illinois Urbana-Champaign",
        "citedby": {
            "2017-07-23": 3439,
            "2017-08-14": 3451
        },
        "email": "@illinois.edu",
        "hindex": 28,
        "hindex5y": 13,
        "i10index": 53,
        "i10index5y": 19,
        "interests": [
            "Education",
            "Scientific Computing",
            "High Performance Computing",
            "Cyberinfrastructure",
            "Numerical Relativity"
        ],
        "npubs": 213
    },
    "Gang Bai": "",
    "George Karypis": {
        "citedby": {
            "2017-07-23": 55250,
            "2017-08-14": 55603
        },
        "email": "@umn.edu",
        "hindex": 84,
        "hindex5y": 59,
        "i10index": 213,
        "i10index5y": 167,
        "interests": [
            "Data mining",
            "Parallel computing",
            "Recommender systems",
            "Learning analytics",
            "Chemical informatics"
        ],
        "npubs": 429
    },
    "Georgios Goumas": {
        "citedby": {
            "2017-07-23": 732,
            "2017-08-14": 736
        },
        "email": "@cslab.ece.ntua.gr",
        "hindex": 15,
        "hindex5y": 13,
        "i10index": 22,
        "i10index5y": 13,
        "interests": [
            "Parallel processing",
            "High-performance computing",
            "Computer Architecture",
            "Parallel programming"
        ],
        "npubs": 66
    },
    "Giorgio Lucarelli": {
        "affiliation": "INRIA Grenoble Rhone-Alpes",
        "citedby": {
            "2017-07-23": 257,
            "2017-08-14": 258
        },
        "email": "@inria.fr",
        "hindex": 9,
        "hindex5y": 8,
        "i10index": 9,
        "i10index5y": 7,
        "interests": [
            "Algorithms",
            "Scheduling",
            "Graphs",
            "Combinatorial optimization"
        ],
        "npubs": 50
    },
    "Gokcen Kestor": {
        "citedby": {
            "2017-07-23": 202,
            "2017-08-14": 206
        },
        "email": "@ornl.gov",
        "hindex": 6,
        "hindex5y": 6,
        "i10index": 6,
        "i10index5y": 6,
        "interests": [
            "Programming models for high performance computing",
            "runtime and compiler"
        ],
        "npubs": 32
    },
    "Goran Flegar": {
        "citedby": {
            "2018-03-22": 11
        },
        "email": "@uji.es",
        "hindex": 1,
        "hindex5y": 1,
        "i10index": 0,
        "i10index5y": 0,
        "interests": [
            "numerical linear algebra",
            "high performance computing"
        ],
        "npubs": 11
    },
    "Govert Brinkmann": "",
    "Guido Araujo": {
        "citedby": {
            "2017-07-23": 1898,
            "2017-08-14": 1914
        },
        "email": "@ic.unicamp.br",
        "hindex": 20,
        "hindex5y": 10,
        "i10index": 49,
        "i10index5y": 13,
        "interests": [
            "Parallel Computing"
        ],
        "npubs": 179
    },
    "Guillaume Aupy": {
        "affiliation": "INRIA",
        "citedby": {
            "2017-07-23": 215,
            "2017-08-14": 221
        },
        "email": "@inria.fr",
        "hindex": 8,
        "hindex5y": 8,
        "i10index": 7,
        "i10index5y": 7,
        "interests": [
            "Scheduling",
            "Parallel algorithms",
            "IO",
            "fault-tolerance",
            "HPC"
        ],
        "npubs": 40
    },
    "Guochuan Zhang": "",
    "Guojing Cong": {
        "citedby": {
            "2017-07-23": 1542,
            "2017-08-14": 1553
        },
        "email": "@psu.edu",
        "hindex": 15,
        "hindex5y": 12,
        "i10index": 15,
        "i10index5y": 12,
        "interests": [],
        "npubs": 34
    },
    "Haibing Guan": "",
    "Haiying Shen": {
        "citedby": {
            "2017-07-23": 2874,
            "2017-08-14": 2933
        },
        "email": "@virginia.edu",
        "hindex": 26,
        "hindex5y": 24,
        "i10index": 85,
        "i10index5y": 74,
        "interests": [
            "Distributed systems and networks",
            "Big data",
            "Cloud",
            "Mobile computing",
            "Wireless sensor networks and Cyber-physical systems"
        ],
        "npubs": 295
    },
    "Han Dong": "",
    "Hans Vandierendonck": {
        "affiliation": "Queen's University Belfast",
        "citedby": {
            "2017-07-23": 1392,
            "2017-08-14": 1400
        },
        "email": "@qub.ac.uk",
        "hindex": 19,
        "hindex5y": 14,
        "i10index": 35,
        "i10index5y": 20,
        "interests": [
            "High-performance computing",
            "parallel programming",
            "runtime systems",
            "automatic parallelization",
            "compilers"
        ],
        "npubs": 117
    },
    "Hao Wang": {
        "affiliation": "Virginia Tech",
        "citedby": {
            "2017-07-23": 942,
            "2017-08-14": 971
        },
        "email": "@vt.edu",
        "hindex": 16,
        "hindex5y": 16,
        "i10index": 22,
        "i10index5y": 21,
        "interests": [
            "Parallel Computing",
            "Distributed System",
            "MPI",
            "GPU Computing",
            "Bioinformatics"
        ],
        "npubs": 43
    },
    "Haralampos Pozidis": {
        "citedby": {
            "2017-07-23": 2042,
            "2017-08-14": 2050
        },
        "email": "@zurich.ibm.com",
        "hindex": 24,
        "hindex5y": 19,
        "i10index": 50,
        "i10index5y": 30,
        "interests": [
            "Memory and Storage Technology",
            "Statistical Signal Processing",
            "Nanotechnology",
            "Detection and Estimation"
        ],
        "npubs": 126
    },
    "Hari Subramoni": {
        "citedby": {
            "2017-07-23": 1087,
            "2017-08-14": 1112
        },
        "email": "@cse.ohio-state.edu",
        "hindex": 19,
        "hindex5y": 18,
        "i10index": 27,
        "i10index5y": 23,
        "interests": [
            "High Performance Computing"
        ],
        "npubs": 80
    },
    "Hari Sundar": {
        "citedby": {
            "2017-07-23": 1434,
            "2017-08-14": 1443
        },
        "email": "@cs.utah.edu",
        "hindex": 18,
        "hindex5y": 15,
        "i10index": 23,
        "i10index5y": 21,
        "interests": [
            "parallel and distributed computing",
            "multigrid methods",
            "medical image analysis",
            "soft tissue and cardiovascular mechanics",
            "image guided surgery"
        ],
        "npubs": 57
    },
    "Harshvardhan Das": "",
    "Hartwig Anzt": {
        "citedby": {
            "2017-07-23": 417,
            "2017-08-14": 424
        },
        "email": "@icl.utk.edu",
        "hindex": 14,
        "hindex5y": 13,
        "i10index": 18,
        "i10index5y": 17,
        "interests": [
            "HPC",
            "Numerical Linear Algebra"
        ],
        "npubs": 62
    },
    "Hatem Ltaief": {
        "affiliation": "KAUST",
        "citedby": {
            "2017-07-23": 2034,
            "2017-08-14": 2045
        },
        "email": "@kaust.edu.sa",
        "hindex": 23,
        "hindex5y": 22,
        "i10index": 44,
        "i10index5y": 39,
        "interests": [
            "Parallel Numerical Algorithms",
            "Task-Based Programming Model",
            "Resilience"
        ],
        "npubs": 116
    },
    "Hervé Yviquel": {
        "citedby": {
            "2017-07-23": 177,
            "2017-08-14": 179
        },
        "email": "@ic.unicamp.br",
        "hindex": 8,
        "hindex5y": 8,
        "i10index": 7,
        "i10index5y": 7,
        "interests": [
            "Parallel computing",
            "Cloud computing",
            "Dataflow programming",
            "Compilation"
        ],
        "npubs": 19
    },
    "Hideharu Amano": {
        "citedby": {
            "2017-07-23": 5115,
            "2017-08-14": 5142
        },
        "email": "@am.ics.keio.ac.jp",
        "hindex": 35,
        "hindex5y": 24,
        "i10index": 142,
        "i10index5y": 58,
        "interests": [
            "Computer Architecture",
            "Reconfigurable System",
            "Interconnection Network"
        ],
        "npubs": 784
    },
    "Hiroaki Honda": "",
    "Hiroki Matsutani": {
        "citedby": {
            "2017-07-23": 1247,
            "2017-08-14": 1254
        },
        "email": "@arc.ics.keio.ac.jp",
        "hindex": 19,
        "hindex5y": 17,
        "i10index": 30,
        "i10index5y": 23,
        "interests": [
            "Computer Architecture",
            "Interconnection Network"
        ],
        "npubs": 360
    },
    "Hiroki Nakahara": {
        "affiliation": "Tokyo Institute of Technology",
        "citedby": {
            "2017-07-23": 297,
            "2017-08-14": 301
        },
        "email": "@m.titech.ac.jp",
        "hindex": 10,
        "hindex5y": 8,
        "i10index": 10,
        "i10index5y": 6,
        "interests": [
            "FPGA",
            "pattern matching",
            "radio telescope",
            "multi-valued logic",
            "logic design"
        ],
        "npubs": 85
    },
    "Holger Fröning": {
        "affiliation": "University of Heidelberg, Germany",
        "citedby": {
            "2017-05-19": 401,
            "2017-05-28": 404,
            "2017-06-18": 411
        },
        "email": "@ziti.uni-heidelberg.de",
        "hindex": 11,
        "hindex5y": 9,
        "i10index": 12,
        "i10index5y": 8,
        "interests": [
            "Computer architecture",
            "future emerging technologies",
            "energy efficiency",
            "GPU Computing",
            "FPGAs"
        ],
        "npubs": 87
    },
    "Houxiang Ji": "",
    "Ilkay Altintas": {
        "affiliation": "Univ. of California, San Diego, USA",
        "citedby": {
            "2017-07-23": 5463,
            "2017-08-14": 5480
        },
        "email": "@sdsc.edu",
        "hindex": 25,
        "hindex5y": 20,
        "i10index": 53,
        "i10index5y": 36,
        "interests": [
            "Scientific Workflows",
            "Provenance"
        ],
        "npubs": 135
    },
    "Ioannis Milis": {
        "affiliation": "Athens University of Economics and Business",
        "citedby": {
            "2017-07-23": 665,
            "2017-08-14": 667
        },
        "email": "@aueb.gr",
        "hindex": 11,
        "hindex5y": 9,
        "i10index": 15,
        "i10index5y": 9,
        "interests": [
            "Algorithms",
            "Combinatorial Optimization"
        ],
        "npubs": 72
    },
    "Isuru Fernando": "",
    "Ivan Rodero": {
        "affiliation": "Rutgers, The State University of New Jersey",
        "citedby": {
            "2017-07-23": 1202,
            "2017-08-14": 1205
        },
        "email": "@rutgers.edu",
        "hindex": 20,
        "hindex5y": 16,
        "i10index": 34,
        "i10index5y": 23,
        "interests": [
            "Parallel and Distributed Computing",
            "High Performance Computing",
            "Autonomic Computing",
            "Grid/Cloud Computing",
            "Green Computing"
        ],
        "npubs": 114
    },
    "Ivy Peng": {
        "citedby": {
            "2017-07-23": 94,
            "2017-08-14": 104
        },
        "email": "@kth.se",
        "hindex": 7,
        "hindex5y": 7,
        "i10index": 4,
        "i10index5y": 4,
        "interests": [
            "HPC",
            "programming model",
            "Heterogeneous memory system"
        ],
        "npubs": 35
    },
    "Jack Dongarra": {
        "citedby": {
            "2017-07-23": 101356,
            "2017-08-14": 101730
        },
        "email": "@icl.utk.edu",
        "hindex": 123,
        "hindex5y": 75,
        "i10index": 991,
        "i10index5y": 515,
        "interests": [
            "scientific parallel computing"
        ],
        "npubs": 3000
    },
    "Jahanzeb Maqbool Hashmi": {
        "citedby": {
            "2017-07-23": 6,
            "2017-08-14": 7
        },
        "email": "@osu.edu",
        "hindex": 2,
        "hindex5y": 2,
        "i10index": 0,
        "i10index5y": 0,
        "interests": [
            "HPC",
            "Heterogeneous Runtime Systems",
            "Energy-efficient Programming Models",
            "High Performance BigData"
        ],
        "npubs": 3
    },
    "James Demmel": "",
    "James Lin": {
        "affiliation": "Shanghai Jiao Tong University",
        "citedby": {
            "2017-07-23": 14,
            "2017-08-14": 15
        },
        "email": "@sjtu.edu.cn",
        "hindex": 2,
        "hindex5y": 2,
        "i10index": 0,
        "i10index5y": 0,
        "interests": [
            "High Performance Computing"
        ],
        "npubs": 17
    },
    "Javid Taheri": {
        "citedby": {
            "2018-05-18": 1507
        },
        "email": "@kau.se",
        "hindex": 20,
        "hindex5y": 17,
        "i10index": 44,
        "i10index5y": 36,
        "interests": [
            "Cloud Computing",
            "Optimization",
            "Artificial Intelligence",
            "High Performance Computing"
        ],
        "npubs": 156
    },
    "Javier Diaz-Montes": {
        "citedby": {
            "2017-07-23": 724,
            "2017-08-14": 734
        },
        "email": "@rdi2.rutgers.edu",
        "hindex": 12,
        "hindex5y": 12,
        "i10index": 14,
        "i10index5y": 13,
        "interests": [
            "Cloud Computing",
            "Autonomic Computing",
            "Computational Grids",
            "Scheduling",
            "Middleware"
        ],
        "npubs": 100
    },
    "Javier Verdu": {
        "affiliation": "BarcelonaTECH (UPC)",
        "citedby": {
            "2017-07-23": 177,
            "2017-08-14": 177
        },
        "email": "@ac.upc.edu",
        "hindex": 9,
        "hindex5y": 6,
        "i10index": 7,
        "i10index5y": 4,
        "interests": [
            "Computer Architecture",
            "Operating Systems",
            "Multithreading"
        ],
        "npubs": 32
    },
    "Jean-Marc Nicod": "",
    "Jens Domke": {
        "affiliation": "Technische Universit?t Dresden",
        "citedby": {
            "2017-07-23": 70,
            "2017-08-14": 73
        },
        "email": "@m.titech.ac.jp",
        "hindex": 4,
        "hindex5y": 4,
        "i10index": 2,
        "i10index5y": 2,
        "interests": [
            "HPC Interconnects (Routing+Topologies)",
            "InfiniBand",
            "Omni-Path",
            "CEE",
            "SDN"
        ],
        "npubs": 18
    },
    "Jeremy Fineman": {
        "affiliation": "Georgetown University",
        "citedby": {
            "2017-07-23": 1005,
            "2017-08-14": 1031
        },
        "email": "",
        "hindex": 15,
        "hindex5y": 15,
        "i10index": 19,
        "i10index5y": 18,
        "interests": [
            "Parallel Algorithms",
            "Data Structures"
        ],
        "npubs": 67
    },
    "Jesus Escudero-Sahuquillo": {
        "affiliation": "University of Castilla-La Mancha",
        "citedby": {
            "2017-07-23": 153,
            "2017-08-14": 155
        },
        "email": "@uclm.es",
        "hindex": 9,
        "hindex5y": 7,
        "i10index": 8,
        "i10index5y": 5,
        "interests": [
            "High-Performance Computing for Exascale Systems",
            "Interconnection Networks",
            "Big-Data and InfiniBand"
        ],
        "npubs": 36
    },
    "Jiabing Leng": "",
    "Jian Li": "",
    "Jiannong Cao": {
        "citedby": {
            "2017-07-23": 9716,
            "2017-08-14": 9838
        },
        "email": "@comp.polyu.edu.hk",
        "hindex": 46,
        "hindex5y": 36,
        "i10index": 264,
        "i10index5y": 169,
        "interests": [
            "Distributed computing",
            "parallel computing",
            "pervasive computing",
            "mobile computing",
            "wireless Networking"
        ],
        "npubs": 973
    },
    "Jianwu Wang": {
        "affiliation": "Department of Information Systems, University of Maryland",
        "citedby": {
            "2017-07-23": 756,
            "2017-08-14": 763
        },
        "email": "@umbc.edu",
        "hindex": 15,
        "hindex5y": 12,
        "i10index": 25,
        "i10index5y": 15,
        "interests": [
            "Big Data",
            "Scientific Workflow",
            "Distributed Computing",
            "Service-Oriented Computing",
            "End-User Programming"
        ],
        "npubs": 61
    },
    "Jiawen Sun": "",
    "Jie Li": "",
    "Jiguang Wan": "",
    "Jinwoo Park": "",
    "Johann Blieberger": "",
    "Johanne Cohen": {
        "affiliation": "LRI-CNRS",
        "citedby": {
            "2017-07-23": 725,
            "2017-08-14": 727
        },
        "email": "@lri.fr",
        "hindex": 15,
        "hindex5y": 10,
        "i10index": 27,
        "i10index5y": 10,
        "interests": [
            "Graph Theory",
            "Algorithmic Game Theory",
            "Complexity",
            "Telecommunications"
        ],
        "npubs": 129
    },
    "John Cavazos": {
        "affiliation": "University of Delaware",
        "citedby": {
            "2017-07-23": 1945,
            "2017-08-14": 1958
        },
        "email": "@udel.edu",
        "hindex": 21,
        "hindex5y": 19,
        "i10index": 29,
        "i10index5y": 23,
        "interests": [
            "Compilers",
            "Machine Learning",
            "GPUs",
            "parallel programming"
        ],
        "npubs": 79
    },
    "John Shalf": {
        "citedby": {
            "2017-07-23": 11706,
            "2017-08-14": 11754
        },
        "email": "@lbl.gov",
        "hindex": 49,
        "hindex5y": 36,
        "i10index": 114,
        "i10index5y": 83,
        "interests": [
            "computer architecture",
            "supercomputing",
            "HPC",
            "programming models",
            "high performance networking"
        ],
        "npubs": 267
    },
    "Jordyn Maglalang": {
        "citedby": {
            "2017-07-23": 7,
            "2017-08-14": 7
        },
        "email": "@wustl.edu",
        "hindex": 2,
        "hindex5y": 2,
        "i10index": 0,
        "i10index5y": 0,
        "interests": [
            "Parallel Runtime Systems",
            "High Performance Computing"
        ],
        "npubs": 4
    },
    "Joseph Culberson": "",
    "Joseph Horton": "",
    "Judy Qiu": {
        "affiliation": "Indiana University",
        "citedby": {
            "2017-07-23": 2962,
            "2017-08-14": 3000
        },
        "email": "@indiana.edu",
        "hindex": 22,
        "hindex5y": 19,
        "i10index": 49,
        "i10index5y": 36,
        "interests": [
            "parallel and distributed computing",
            "cloud computing"
        ],
        "npubs": 161
    },
    "Judy Xiu": "",
    "Junho Eum": "",
    "Kamer Kaya": {
        "citedby": {
            "2017-07-23": 1073,
            "2017-08-14": 1083
        },
        "email": "@sabanciuniv.edu",
        "hindex": 18,
        "hindex5y": 18,
        "i10index": 27,
        "i10index5y": 24,
        "interests": [
            "High Performance Computing",
            "Parallel algorithms",
            "Graph Algorithms",
            "Cryptography"
        ],
        "npubs": 98
    },
    "Kamesh Arumugam": "",
    "Kamesh Madduri": {
        "affiliation": "The Pennsylvania State University",
        "citedby": {
            "2017-07-23": 2426,
            "2017-08-14": 2435
        },
        "email": "@cse.psu.edu",
        "hindex": 26,
        "hindex5y": 22,
        "i10index": 37,
        "i10index5y": 35,
        "interests": [
            "High-performance Computing",
            "Scientific Computing",
            "Network Science",
            "Graph Analysis"
        ],
        "npubs": 120
    },
    "Kamil Iskra": {
        "affiliation": "Argonne National Laboratory",
        "citedby": {
            "2017-07-23": 1613,
            "2017-08-14": 1614
        },
        "email": "@mcs.anl.gov",
        "hindex": 21,
        "hindex5y": 17,
        "i10index": 26,
        "i10index5y": 21,
        "interests": [
            "high-performance computing",
            "operating systems",
            "I/O forwarding",
            "HPC system software"
        ],
        "npubs": 65
    },
    "Kannan Srinathan": "",
    "Karen Karavanic": "",
    "Kathryn Mohror": {
        "affiliation": "LLNL",
        "citedby": {
            "2018-01-24": 1027
        },
        "email": "@llnl.gov",
        "hindex": 13,
        "hindex5y": 12,
        "i10index": 18,
        "i10index5y": 14,
        "interests": [],
        "npubs": 86
    },
    "Ken Hawick": {
        "affiliation": "University of Hull",
        "citedby": {
            "2017-07-23": 3645,
            "2017-08-14": 3655
        },
        "email": "@hull.ac.uk",
        "hindex": 27,
        "hindex5y": 17,
        "i10index": 99,
        "i10index5y": 38,
        "interests": [
            "complex systems",
            "programming languages",
            "parallel computing"
        ],
        "npubs": 478
    },
    "Kengo Nakajima": "",
    "Kentaro Sano": "",
    "Khaled Hamidouche": {
        "citedby": {
            "2017-07-23": 302,
            "2017-08-14": 317
        },
        "email": "",
        "hindex": 10,
        "hindex5y": 9,
        "i10index": 10,
        "i10index5y": 8,
        "interests": [
            "Research Scientist"
        ],
        "npubs": 66
    },
    "Kiran Raj Ramamoorthy": "",
    "Kishore Kothapalli": {
        "citedby": {
            "2017-07-23": 759,
            "2017-08-14": 765
        },
        "email": "@iiit.ac.in",
        "hindex": 14,
        "hindex5y": 13,
        "i10index": 25,
        "i10index5y": 19,
        "interests": [],
        "npubs": 103
    },
    "Klaus Jansen": {
        "affiliation": "University of Kiel",
        "citedby": {
            "2017-07-23": 4594,
            "2017-08-14": 4606
        },
        "email": "@informatik.uni-kiel.de",
        "hindex": 36,
        "hindex5y": 20,
        "i10index": 115,
        "i10index5y": 59,
        "interests": [
            "Algorithms",
            "Data Structures",
            "Parallel Computing",
            "Scheduling",
            "Graph Theory"
        ],
        "npubs": 323
    },
    "Koen Bertels": {
        "citedby": {
            "2017-07-23": 3344,
            "2017-08-14": 3349
        },
        "email": "@tudelft.nl",
        "hindex": 26,
        "hindex5y": 20,
        "i10index": 82,
        "i10index5y": 46,
        "interests": [
            "Computer Engineering"
        ],
        "npubs": 348
    },
    "Koji Inoue": {
        "affiliation": "Kyushu University",
        "citedby": {
            "2017-07-23": 1395,
            "2017-08-14": 1404
        },
        "email": "@ait.kyushu-u.ac.jp",
        "hindex": 18,
        "hindex5y": 11,
        "i10index": 30,
        "i10index5y": 13,
        "interests": [
            "Computer Architecture"
        ],
        "npubs": 210
    },
    "Koji Nakano": {
        "citedby": {
            "2017-07-23": 2603,
            "2017-08-14": 2614
        },
        "email": "@hiroshima-u.ac.jp",
        "hindex": 29,
        "hindex5y": 18,
        "i10index": 75,
        "i10index5y": 41,
        "interests": [],
        "npubs": 259
    },
    "Kristian Rietveld": "",
    "Krzysztof Rzadca": {
        "affiliation": "University of Warsaw",
        "citedby": {
            "2017-07-23": 585,
            "2017-08-14": 595
        },
        "email": "@mimuw.edu.pl",
        "hindex": 12,
        "hindex5y": 10,
        "i10index": 15,
        "i10index5y": 10,
        "interests": [
            "scheduling",
            "distributed systems",
            "algorithmic game theory"
        ],
        "npubs": 42
    },
    "Kubilay Atasu": {
        "citedby": {
            "2017-07-23": 1191,
            "2017-08-14": 1200
        },
        "email": "@zurich.ibm.com",
        "hindex": 12,
        "hindex5y": 11,
        "i10index": 13,
        "i10index5y": 11,
        "interests": [
            "Computer Architecture",
            "FPGAs",
            "GPUs",
            "Algorithms",
            "Parallel Computing"
        ],
        "npubs": 46
    },
    "Kunal Agrawal": {
        "citedby": {
            "2017-07-23": 1415,
            "2017-08-14": 1439
        },
        "email": "@wustl.edu",
        "hindex": 21,
        "hindex5y": 19,
        "i10index": 34,
        "i10index5y": 31,
        "interests": [
            "Parallel Computing",
            "Algorithms"
        ],
        "npubs": 108
    },
    "Kurt Ferreira": {
        "affiliation": "Sandia National Laboratories",
        "citedby": {
            "2017-07-23": 1487,
            "2017-08-14": 1529
        },
        "email": "@sandia.gov",
        "hindex": 19,
        "hindex5y": 17,
        "i10index": 36,
        "i10index5y": 33,
        "interests": [
            "High-Performance Computing",
            "Fault-Tolerance",
            "Resilience"
        ],
        "npubs": 151
    },
    "Laurent Lefevre": "",
    "Laurent Philippe": {
        "citedby": {
            "2017-07-23": 466,
            "2017-08-14": 470
        },
        "email": "@univ-fcomte.fr",
        "hindex": 11,
        "hindex5y": 6,
        "i10index": 13,
        "i10index5y": 3,
        "interests": [
            "Parallel and distributed computing"
        ],
        "npubs": 101
    },
    "Leandro Fiorin": {
        "citedby": {
            "2017-07-23": 499,
            "2017-08-14": 501
        },
        "email": "@nl.ibm.com",
        "hindex": 12,
        "hindex5y": 11,
        "i10index": 17,
        "i10index5y": 17,
        "interests": [
            "Energy-efficient Computing Architectures",
            "Networks-on-Chip",
            "Multiprocessor Systems-on-Chip",
            "Security",
            "Fault Tolerance"
        ],
        "npubs": 31
    },
    "Lei Liu": "",
    "Lei Yang": "",
    "Leisheng Li": "",
    "Lena Mashayekhy": {
        "affiliation": "University of Delaware",
        "citedby": {
            "2017-07-23": 398,
            "2017-08-14": 408
        },
        "email": "@udel.edu",
        "hindex": 12,
        "hindex5y": 12,
        "i10index": 12,
        "i10index5y": 12,
        "interests": [
            "Edge Computing",
            "Cloud Computing",
            "Cyber-Physical Systems",
            "Game Theory",
            "Optimization"
        ],
        "npubs": 38
    },
    "Lijuan Jiang": "",
    "Lingyan Kong": "",
    "Liz Jessup": "",
    "Long Cheng": {
        "affiliation": "Eindhoven University of Technology, Netherlands",
        "citedby": {
            "2017-04-04": 83,
            "2017-05-12": 83,
            "2017-07-23": 95,
            "2017-08-14": 100
        },
        "email": "@tue.nl",
        "hindex": 6,
        "hindex5y": 6,
        "i10index": 4,
        "i10index5y": 4,
        "interests": [
            "Big Data",
            "HPC",
            "Semantic Web",
            "Process Mining"
        ],
        "npubs": 25
    },
    "Lutz Gross": {
        "affiliation": "School of Earth Sciences, The University of Queensland",
        "citedby": {
            "2017-07-23": 460,
            "2017-08-14": 462
        },
        "email": "@uq.edu.au",
        "hindex": 11,
        "hindex5y": 8,
        "i10index": 13,
        "i10index5y": 5,
        "interests": [
            "School of Earth Sciences"
        ],
        "npubs": 146
    },
    "Luyu Li": "",
    "Magnus Almgren": {
        "citedby": {
            "2017-07-23": 627,
            "2017-08-14": 629
        },
        "email": "@chalmers.se",
        "hindex": 13,
        "hindex5y": 11,
        "i10index": 14,
        "i10index5y": 12,
        "interests": [
            "Security"
        ],
        "npubs": 58
    },
    "Mahdi Nazm Bojnordi": {
        "affiliation": "University of Rochester",
        "citedby": {
            "2017-07-23": 203,
            "2017-08-14": 206
        },
        "email": "@cs.utah.edu",
        "hindex": 7,
        "hindex5y": 6,
        "i10index": 6,
        "i10index5y": 4,
        "interests": [
            "Computer architecture",
            "new memory technologies",
            "high-performance memory systems",
            "energy-efficient computing"
        ],
        "npubs": 34
    },
    "Mai Nguyen": "",
    "Mallipeddi Hardhik": "",
    "Manish Parashar": {
        "affiliation": "Rutgers University",
        "citedby": {
            "2017-07-23": 9845,
            "2017-08-14": 9885
        },
        "email": "@rutgers.edu",
        "hindex": 48,
        "hindex5y": 33,
        "i10index": 210,
        "i10index5y": 103,
        "interests": [
            "Parallel and Distributed Computing",
            "Computational and Data-Enabled Science and Engineering"
        ],
        "npubs": 726
    },
    "Marc Casas": {
        "affiliation": "BSC",
        "citedby": {
            "2017-07-23": 364,
            "2017-08-14": 366
        },
        "email": "@bsc.es",
        "hindex": 12,
        "hindex5y": 11,
        "i10index": 15,
        "i10index5y": 11,
        "interests": [
            "High Performance Computing",
            "Computer Architecture"
        ],
        "npubs": 66
    },
    "Marina Papatriantafilou": {
        "citedby": {
            "2017-07-23": 834,
            "2017-08-14": 842
        },
        "email": "@chalmers.se",
        "hindex": 17,
        "hindex5y": 13,
        "i10index": 36,
        "i10index5y": 19,
        "interests": [
            "Distributed and Parallel Computing",
            "Data-Streaming",
            "Cyber-Physical systems/Internet-of-Things",
            "efficiency",
            "robustness/security"
        ],
        "npubs": 111
    },
    "Mark Cianciosa": "",
    "Markus Geimer": "",
    "Martin Farach Colton": {
        "affiliation": "Rutgers University",
        "citedby": {
            "2017-07-23": 7880,
            "2017-08-14": 7934
        },
        "email": "@cs.rutgers.edu",
        "hindex": 46,
        "hindex5y": 27,
        "i10index": 79,
        "i10index5y": 49,
        "interests": [
            "Algorithms",
            "Data Structures",
            "External Memory",
            "File Systems"
        ],
        "npubs": 179
    },
    "Masaaki Kondo": {
        "affiliation": "The University of Tokyo",
        "citedby": {
            "2018-01-13": 998
        },
        "email": "@hal.ipc.iu-tokyo.ac.jp",
        "hindex": 15,
        "hindex5y": 12,
        "i10index": 32,
        "i10index5y": 14,
        "interests": [
            "Computer Architecture",
            "Information Science"
        ],
        "npubs": 172
    },
    "Masatoshi Hanai": "",
    "Matthew Curtis-Maury": {
        "citedby": {
            "2017-07-23": 575,
            "2017-08-14": 581
        },
        "email": "@netapp.com",
        "hindex": 10,
        "hindex5y": 8,
        "i10index": 10,
        "i10index5y": 5,
        "interests": [
            "Operating Systems",
            "Parallel Computing"
        ],
        "npubs": 28
    },
    "Maxwell Young": {
        "affiliation": "Mississippi State University",
        "citedby": {
            "2017-07-23": 677,
            "2017-08-14": 686
        },
        "email": "@cse.msstate.edu",
        "hindex": 12,
        "hindex5y": 10,
        "i10index": 14,
        "i10index5y": 11,
        "interests": [
            "Distributed computing",
            "algorithms",
            "security."
        ],
        "npubs": 33
    },
    "Mayank Goswami": {
        "affiliation": "Queens College CUNY",
        "citedby": {
            "2017-07-23": 68,
            "2017-08-14": 73
        },
        "email": "@qc.cuny.edu",
        "hindex": 5,
        "hindex5y": 5,
        "i10index": 2,
        "i10index5y": 2,
        "interests": [
            "Algorithms",
            "Data Structures",
            "Geometry",
            "Networks."
        ],
        "npubs": 21
    },
    "Mehmet Fatih Aktaş": {
        "citedby": {
            "2017-07-23": 300,
            "2017-08-14": 304
        },
        "email": "",
        "hindex": 9,
        "hindex5y": 9,
        "i10index": 8,
        "i10index5y": 7,
        "interests": [],
        "npubs": 61
    },
    "Michael A. Bender": {
        "affiliation": "Stony Brook University",
        "citedby": {
            "2017-07-23": 5310,
            "2017-08-14": 5353
        },
        "email": "@cs.stonybrook.edu",
        "hindex": 40,
        "hindex5y": 27,
        "i10index": 80,
        "i10index5y": 60,
        "interests": [
            "Algorithms",
            "Data Structures",
            "Databases",
            "Big Data",
            "Parallel Computing"
        ],
        "npubs": 189
    },
    "Michael Spear": {
        "citedby": {
            "2017-07-23": 2492,
            "2017-08-14": 2507
        },
        "email": "@cse.lehigh.edu",
        "hindex": 26,
        "hindex5y": 18,
        "i10index": 38,
        "i10index5y": 35,
        "interests": [
            "computer science"
        ],
        "npubs": 90
    },
    "Michail Vlachos": "",
    "Michihiro Koibuchi": {
        "affiliation": "National Institute of Informatics",
        "citedby": {
            "2017-07-23": 1952,
            "2017-08-14": 1963
        },
        "email": "@nii.ac.jp",
        "hindex": 22,
        "hindex5y": 19,
        "i10index": 54,
        "i10index5y": 30,
        "interests": [
            "interconnection networks",
            "computer architecture",
            "high-performance computing",
            "Internet architecture",
            "low-power computing"
        ],
        "npubs": 409
    },
    "Milinda Fernando": {
        "citedby": {
            "2017-07-23": 7,
            "2017-08-14": 7
        },
        "email": "@cs.utah.edu",
        "hindex": 1,
        "hindex5y": 1,
        "i10index": 0,
        "i10index5y": 0,
        "interests": [
            "Scientific Computing",
            "Numerical Analysis",
            "Computational Geometry"
        ],
        "npubs": 6
    },
    "Minho Bae": "",
    "Minming Li": "",
    "Minwei Feng": {
        "citedby": {
            "2018-05-17": 242
        },
        "email": "@us.ibm.com",
        "hindex": 7,
        "hindex5y": 7,
        "i10index": 4,
        "i10index5y": 3,
        "interests": [
            "Machine Learning",
            "Deep Learning",
            "Statistical Machine Translation",
            "Natural Language Processing",
            "Computer Vision"
        ],
        "npubs": 26
    },
    "Minyi Guo": {
        "citedby": {
            "2017-07-23": 3767,
            "2017-08-14": 3786
        },
        "email": "@cs.sjtu.edu.cn",
        "hindex": 32,
        "hindex5y": 24,
        "i10index": 90,
        "i10index5y": 56,
        "interests": [
            "Parallel Computing",
            "Compiler Optimization",
            "Pervasive Computing"
        ],
        "npubs": 390
    },
    "Minyoung Jung": "",
    "Miquel Pericas": {
        "affiliation": "Chalmers University of Technology",
        "citedby": {
            "2017-07-23": 440,
            "2017-08-14": 445
        },
        "email": "@chalmers.se",
        "hindex": 11,
        "hindex5y": 10,
        "i10index": 13,
        "i10index5y": 10,
        "interests": [
            "Computer Architecture",
            "Parallel Runtimes",
            "Supercomputing"
        ],
        "npubs": 63
    },
    "Mohammad Zubair": "",
    "Mohammadreza Hoseinyfarahabady": "",
    "Mrinal Bhattacharjee": "",
    "Mustafa Kemal Taş": {
        "citedby": {
            "2017-07-23": 3,
            "2017-08-14": 3
        },
        "email": "@sabanciuniv.edu",
        "hindex": 1,
        "hindex5y": 1,
        "i10index": 0,
        "i10index5y": 0,
        "interests": [
            "High Performance Computing",
            "Parallel Programming"
        ],
        "npubs": 2
    },
    "Nancy Wilkins-Diehr": {
        "affiliation": "San Diego Supercomputer Center (SDSC)",
        "citedby": {
            "2017-07-23": 1307,
            "2017-08-14": 1330
        },
        "email": "@sdsc.edu",
        "hindex": 13,
        "hindex5y": 10,
        "i10index": 18,
        "i10index5y": 12,
        "interests": [],
        "npubs": 73
    },
    "Naoya Maruyama": {
        "affiliation": "RIKEN AICS",
        "citedby": {
            "2017-07-23": 1690,
            "2017-08-14": 1703
        },
        "email": "@acm.org",
        "hindex": 20,
        "hindex5y": 18,
        "i10index": 30,
        "i10index5y": 27,
        "interests": [
            "High Performance Computing",
            "Computer Science"
        ],
        "npubs": 137
    },
    "Nectarios Koziris": {
        "citedby": {
            "2017-07-23": 3256,
            "2017-08-14": 3271
        },
        "email": "@cslab.ece.ntua.gr",
        "hindex": 26,
        "hindex5y": 22,
        "i10index": 55,
        "i10index5y": 34,
        "interests": [
            "Parallel and Distributed Systems",
            "Computer Architecture",
            "Large Scale Data Management",
            "Scalable Storage"
        ],
        "npubs": 240
    },
    "Nguyen Kim Thang": "",
    "Nuria Losada": {
        "affiliation": "Grupo de Arquitectura de Computadores, Universidade da Coruna",
        "citedby": {
            "2017-07-23": 9,
            "2017-08-14": 11
        },
        "email": "@udc.es",
        "hindex": 2,
        "hindex5y": 2,
        "i10index": 0,
        "i10index5y": 0,
        "interests": [
            "Fault tolerance",
            "High Performance Computing"
        ],
        "npubs": 9
    },
    "Olaf Landsiedel": {
        "citedby": {
            "2017-07-23": 1371,
            "2017-08-14": 1395
        },
        "email": "@chalmers.se",
        "hindex": 18,
        "hindex5y": 15,
        "i10index": 25,
        "i10index5y": 18,
        "interests": [
            "Distributed Systems",
            "Cyber Physical Systems",
            "Internet of Things",
            "Energy Efficiency",
            "Wireless Sensor Networks"
        ],
        "npubs": 100
    },
    "Olga Pearce": {
        "affiliation": "Lawrence Livermore National Laboratory",
        "citedby": {
            "2017-07-23": 347,
            "2017-08-14": 350
        },
        "email": "@cs.tamu.edu",
        "hindex": 6,
        "hindex5y": 5,
        "i10index": 5,
        "i10index5y": 5,
        "interests": [
            "Parallel computing",
            "HPC",
            "Load Balance",
            "Tools"
        ],
        "npubs": 19
    },
    "Omer F. Rana": {
        "affiliation": "Cardiff University",
        "citedby": {
            "2017-07-23": 6014,
            "2017-08-14": 6054
        },
        "email": "@cs.cardiff.ac.uk",
        "hindex": 38,
        "hindex5y": 25,
        "i10index": 140,
        "i10index5y": 69,
        "interests": [
            "High Performance Distributed Computing",
            "Data Analysis and Mining",
            "Multi-Agent Systems"
        ],
        "npubs": 610
    },
    "Onkar Bhardwaj": {
        "citedby": {
            "2017-07-23": 68,
            "2017-08-14": 69
        },
        "email": "@akamai.com",
        "hindex": 4,
        "hindex5y": 4,
        "i10index": 3,
        "i10index5y": 2,
        "interests": [
            "Artificial Intelligence",
            "Game Theory",
            "Machine Learning",
            "Algorithms"
        ],
        "npubs": 15
    },
    "Pantea Zardoshti": {
        "citedby": {
            "2017-07-23": 1,
            "2017-08-14": 1
        },
        "email": "@lehigh.edu",
        "hindex": 1,
        "hindex5y": 1,
        "i10index": 0,
        "i10index5y": 0,
        "interests": [],
        "npubs": 1
    },
    "Paolo Faraboschi": {
        "affiliation": "HP Labs",
        "citedby": {
            "2017-07-23": 3029,
            "2017-08-14": 3046
        },
        "email": "@faraboschi.com",
        "hindex": 26,
        "hindex5y": 18,
        "i10index": 54,
        "i10index5y": 31,
        "interests": [
            "exascale",
            "SoC",
            "vliw",
            "computer architecture and microarchitecture",
            "memory-driven computing"
        ],
        "npubs": 180
    },
    "Parmeshwar Khurd": {
        "citedby": {
            "2017-07-23": 749,
            "2017-08-14": 754
        },
        "email": "@clio.mil.sunysb.edu",
        "hindex": 16,
        "hindex5y": 13,
        "i10index": 23,
        "i10index5y": 16,
        "interests": [
            "Image Reconstruction",
            "Medical Image Analysis",
            "Pattern Recognition"
        ],
        "npubs": 59
    },
    "Patrick Bridges": {
        "affiliation": "University of New Mexico",
        "citedby": {
            "2017-07-23": 1972,
            "2017-08-14": 2015
        },
        "email": "@cs.unm.edu",
        "hindex": 23,
        "hindex5y": 18,
        "i10index": 35,
        "i10index5y": 28,
        "interests": [
            "Operating Systems",
            "Networking",
            "High Performance Computing"
        ],
        "npubs": 134
    },
    "Patrick Loiseau": {
        "affiliation": "Eurecom, Sophia-Antipolis",
        "citedby": {
            "2017-07-23": 305,
            "2017-08-14": 310
        },
        "email": "@eurecom.fr",
        "hindex": 11,
        "hindex5y": 11,
        "i10index": 12,
        "i10index5y": 11,
        "interests": [],
        "npubs": 68
    },
    "Pavan Balaji": {
        "citedby": {
            "2017-07-23": 3335,
            "2017-08-14": 3404
        },
        "email": "@mcs.anl.gov",
        "hindex": 31,
        "hindex5y": 27,
        "i10index": 91,
        "i10index5y": 70,
        "interests": [
            "Parallel and Distributed Computing"
        ],
        "npubs": 325
    },
    "Pedro Javier Garcia": {
        "affiliation": "University of Castilla-La Mancha, Spain",
        "citedby": {
            "2018-02-09": 534
        },
        "email": "@uclm.es",
        "hindex": 12,
        "hindex5y": 9,
        "i10index": 16,
        "i10index5y": 9,
        "interests": [],
        "npubs": 74
    },
    "Pedro Sanz Valero": "",
    "Peng Ni": "",
    "Pengfei Zou": "",
    "Pierre Lemarinier": "",
    "Pierre Sens": {
        "affiliation": "LIP6 - University of Paris 6 - CNRS - INRIA",
        "citedby": {
            "2017-07-23": 1715,
            "2017-08-14": 1693
        },
        "email": "@lip6.fr",
        "hindex": 18,
        "hindex5y": 14,
        "i10index": 39,
        "i10index5y": 17,
        "interests": [
            "Distributed systems"
        ],
        "npubs": 228
    },
    "Qiao Sun": "",
    "Rafael Mayo Gual": {
        "citedby": {
            "2017-07-23": 1862,
            "2017-08-14": 1875
        },
        "email": "@uji.es",
        "hindex": 20,
        "hindex5y": 20,
        "i10index": 36,
        "i10index5y": 30,
        "interests": [
            "energy-aware computing",
            "gpgpu",
            "virtualization",
            "cloud computing",
            "high performance computing"
        ],
        "npubs": 164
    },
    "Rajkumar Buyya": {
        "citedby": {
            "2017-07-23": 60924,
            "2017-08-14": 61643
        },
        "email": "@unimelb.edu.au",
        "hindex": 112,
        "hindex5y": 85,
        "i10index": 388,
        "i10index5y": 328,
        "interests": [
            "Cloud Computing",
            "Distributed Systems",
            "BigData",
            "Internet of Things",
            "Middleware"
        ],
        "npubs": 735
    },
    "Rakesh Kumar": {
        "affiliation": "University of Edinburgh",
        "citedby": {
            "2017-07-23": 51,
            "2017-08-14": 51
        },
        "email": "@ed.ac.uk",
        "hindex": 5,
        "hindex5y": 5,
        "i10index": 2,
        "i10index5y": 2,
        "interests": [
            "Computer Architecture",
            "Memory Systems",
            "Dynamic Translation/Optimization"
        ],
        "npubs": 10
    },
    "Ram Kesavan": "",
    "Ramon Canal": {
        "affiliation": "UPC",
        "citedby": {
            "2017-07-23": 1394,
            "2017-08-14": 1404
        },
        "email": "@ac.upc.edu",
        "hindex": 17,
        "hindex5y": 13,
        "i10index": 24,
        "i10index5y": 17,
        "interests": [
            "Application Resiliency",
            "Computer Architecture",
            "Parallel Processing",
            "Memory Hierarchy",
            "Process Variations"
        ],
        "npubs": 78
    },
    "Raul Marin Prades": {
        "citedby": {
            "2017-07-23": 965,
            "2017-08-14": 972
        },
        "email": "@uji.es",
        "hindex": 17,
        "hindex5y": 12,
        "i10index": 27,
        "i10index5y": 14,
        "interests": [
            "Robótica",
            "Arquitectura y Tecnología de Computadores",
            "Redes de Computadores"
        ],
        "npubs": 121
    },
    "Richard Sinnott": {
        "affiliation": "University of Melbourne",
        "citedby": {
            "2017-07-23": 1866,
            "2017-08-14": 1885
        },
        "email": "@unimelb.edu.au",
        "hindex": 21,
        "hindex5y": 15,
        "i10index": 70,
        "i10index5y": 28,
        "interests": [
            "e-Science",
            "e-Research",
            "e-Health",
            "e-Security",
            "e-Everything"
        ],
        "npubs": 345
    },
    "Robert Lim": {
        "citedby": {
            "2017-07-23": 11,
            "2017-08-14": 11
        },
        "email": "@cs.uoregon.edu",
        "hindex": 2,
        "hindex5y": 2,
        "i10index": 0,
        "i10index5y": 0,
        "interests": [
            "High Performance Computing",
            "Parallel and Distributed Computing"
        ],
        "npubs": 9
    },
    "Robert Wilcox": "",
    "Roberto Gioiosa": {
        "citedby": {
            "2017-07-23": 951,
            "2017-08-14": 961
        },
        "email": "@pnnl.gov",
        "hindex": 18,
        "hindex5y": 15,
        "i10index": 27,
        "i10index5y": 23,
        "interests": [
            "High performance computing",
            "operating systems",
            "programming models"
        ],
        "npubs": 76
    },
    "Ronald Brightwell": {
        "affiliation": "Sandia National Laboratories",
        "citedby": {
            "2017-07-23": 3310,
            "2017-08-14": 3352
        },
        "email": "@sandia.gov",
        "hindex": 32,
        "hindex5y": 20,
        "i10index": 73,
        "i10index5y": 46,
        "interests": [
            "computer science"
        ],
        "npubs": 198
    },
    "Rong Ge": {
        "affiliation": "Clemson University",
        "citedby": {
            "2017-04-03": 1880,
            "2017-05-12": 1919,
            "2017-07-23": 1965,
            "2017-08-14": 1983
        },
        "email": "@clemson.edu",
        "hindex": 17,
        "hindex5y": 16,
        "i10index": 22,
        "i10index5y": 20,
        "interests": [],
        "npubs": 65
    },
    "Rong Tian": "",
    "Ruhui Ma": "",
    "Ryota Yasudo": {
        "citedby": {
            "2017-07-23": 4,
            "2017-08-14": 4
        },
        "email": "@am.ics.keio.ac.jp",
        "hindex": 1,
        "hindex5y": 1,
        "i10index": 0,
        "i10index5y": 0,
        "interests": [
            "Computer Architecture",
            "Interconnection Networks",
            "Networks-on-Chip"
        ],
        "npubs": 3
    },
    "Ryusuke Egawa": {
        "affiliation": "Tohoku University",
        "citedby": {
            "2017-12-10": 441
        },
        "email": "",
        "hindex": 12,
        "hindex5y": 9,
        "i10index": 18,
        "i10index5y": 7,
        "interests": [
            "コンピュータアーキテクチャ"
        ],
        "npubs": 107
    },
    "Sachet Misra": "",
    "Samuel Mccauley": {
        "affiliation": "IT University of Copenhagen",
        "citedby": {
            "2017-07-23": 46,
            "2017-08-14": 50
        },
        "email": "@itu.dk",
        "hindex": 5,
        "hindex5y": 5,
        "i10index": 2,
        "i10index5y": 2,
        "interests": [
            "Algorithms",
            "Theory"
        ],
        "npubs": 25
    },
    "Sanath Jayasena": {
        "citedby": {
            "2017-07-23": 58,
            "2017-08-14": 58
        },
        "email": "@cse.mrt.ac.lk",
        "hindex": 4,
        "hindex5y": 4,
        "i10index": 2,
        "i10index5y": 1,
        "interests": [
            "High-performance computing",
            "parallel computing",
            "algorithms",
            "programming",
            "machine learning"
        ],
        "npubs": 42
    },
    "Sangmin Seo": {
        "citedby": {
            "2017-07-23": 546,
            "2017-08-14": 550
        },
        "email": "@samsung.com",
        "hindex": 10,
        "hindex5y": 10,
        "i10index": 12,
        "i10index5y": 11,
        "interests": [
            "High Performance Computing",
            "Parallel Programming"
        ],
        "npubs": 27
    },
    "Sangyoon Oh": {
        "citedby": {
            "2017-07-23": 527,
            "2017-08-14": 531
        },
        "email": "@ajou.ac.kr",
        "hindex": 11,
        "hindex5y": 7,
        "i10index": 14,
        "i10index5y": 5,
        "interests": [
            "Distributed and Parallel Computing",
            "Data-intensive Computing",
            "Large Scale Data Processing"
        ],
        "npubs": 94
    },
    "Sathish Vadhiyar": {
        "affiliation": "Indian Institute of Science",
        "citedby": {
            "2017-07-23": 1721,
            "2017-08-14": 1721
        },
        "email": "@serc.iisc.in",
        "hindex": 18,
        "hindex5y": 11,
        "i10index": 24,
        "i10index5y": 11,
        "interests": [
            "Parallel and grid computing",
            "GPUs",
            "Hybrid computing",
            "Irregular Applications",
            "Climate and weather models"
        ],
        "npubs": 66
    },
    "Satoshi Matsuoka": {
        "affiliation": "Tokyo Inst. of Technology & Japan Ntnl. Inst. of Adv. Ind. Sci. and Tech. AIST",
        "citedby": {
            "2017-05-18": 11087,
            "2017-06-26": 11177,
            "2017-07-23": 11245,
            "2017-08-14": 11294
        },
        "email": "@acm.org",
        "hindex": 51,
        "hindex5y": 30,
        "i10index": 164,
        "i10index5y": 75,
        "interests": [
            "HPC",
            "System Software",
            "Big Data",
            "Reslience",
            "Low Power Computing"
        ],
        "npubs": 609
    },
    "Sayantan Sur": "",
    "Seelam Seetharami": {
        "affiliation": "IBM Research",
        "citedby": {
            "2017-07-23": 596,
            "2017-08-14": 604
        },
        "email": "@us.ibm.com",
        "hindex": 12,
        "hindex5y": 8,
        "i10index": 16,
        "i10index5y": 6,
        "interests": [
            "Distributed systems",
            "high performance computing",
            "middleware"
        ],
        "npubs": 95
    },
    "Seth Gilbert": {
        "affiliation": "National University of Singapore",
        "citedby": {
            "2017-07-23": 3641,
            "2017-08-14": 3681
        },
        "email": "@comp.nus.edu.sg",
        "hindex": 27,
        "hindex5y": 22,
        "i10index": 60,
        "i10index5y": 41,
        "interests": [
            "Distributed Algorithms"
        ],
        "npubs": 122
    },
    "Shaden Smith": {
        "citedby": {
            "2017-07-23": 99,
            "2017-08-14": 99
        },
        "email": "@cs.umn.edu",
        "hindex": 5,
        "hindex5y": 5,
        "i10index": 4,
        "i10index5y": 4,
        "interests": [
            "Tensor Decomposition",
            "High Performance Computing",
            "Parallel Computing"
        ],
        "npubs": 12
    },
    "Shanika Karunasekera": {
        "citedby": {
            "2017-07-23": 1909,
            "2017-08-14": 1934
        },
        "email": "@unimelb.edu.au",
        "hindex": 22,
        "hindex5y": 18,
        "i10index": 38,
        "i10index5y": 32,
        "interests": [],
        "npubs": 115
    },
    "Shigang Li": {
        "affiliation": "Institute of Computing Technology, Chinese Academy of Sciences",
        "citedby": {
            "2017-07-23": 89,
            "2017-08-14": 93
        },
        "email": "@ict.ac.cn",
        "hindex": 5,
        "hindex5y": 5,
        "i10index": 2,
        "i10index5y": 2,
        "interests": [
            "parallel computing",
            "MPI",
            "GPU",
            "machine learning"
        ],
        "npubs": 20
    },
    "Shinnosuke Yamamoto": "",
    "Shirley Moore": {
        "affiliation": "Oak Ridge National Laboratory",
        "citedby": {
            "2017-07-23": 3314,
            "2017-08-14": 3331
        },
        "email": "@icl.utk.edu",
        "hindex": 29,
        "hindex5y": 18,
        "i10index": 52,
        "i10index5y": 30,
        "interests": [
            "parallel computing",
            "performance analysis"
        ],
        "npubs": 186
    },
    "Shixiong Xu": "",
    "Shuai Sun": "",
    "Shuibing He": {
        "citedby": {
            "2017-07-23": 188,
            "2017-08-14": 184
        },
        "email": "@whu.edu.cn",
        "hindex": 8,
        "hindex5y": 8,
        "i10index": 7,
        "i10index5y": 7,
        "interests": [
            "Big Data Processing",
            "File and Storage System",
            "High-Performance Computing",
            "Cloud Computing"
        ],
        "npubs": 46
    },
    "Siddeswara Guru": {
        "affiliation": "University of Queensland",
        "citedby": {
            "2017-07-23": 942,
            "2017-08-14": 956
        },
        "email": "@uq.edu.au",
        "hindex": 11,
        "hindex5y": 8,
        "i10index": 15,
        "i10index5y": 8,
        "interests": [
            "research data management",
            "eResearch",
            "wireless sensor networks",
            "sensor web",
            "evolutionary algorithms"
        ],
        "npubs": 35
    },
    "Simon McIntosh-Smith": {
        "affiliation": "University of Bristol, UK",
        "citedby": {
            "2017-07-23": 388,
            "2017-08-14": 393
        },
        "email": "@cs.bris.ac.uk",
        "hindex": 12,
        "hindex5y": 12,
        "i10index": 17,
        "i10index5y": 13,
        "interests": [
            "high performance computing",
            "gpu computing",
            "computer science"
        ],
        "npubs": 80
    },
    "Sreeram Potluri": {
        "citedby": {
            "2017-07-23": 703,
            "2017-08-14": 721
        },
        "email": "@cse.ohio-state.edu",
        "hindex": 16,
        "hindex5y": 16,
        "i10index": 20,
        "i10index5y": 19,
        "interests": [
            "High Performance Computing",
            "Parallel Programming Models",
            "High Performance Networks",
            "Heterogeneous Architectures",
            "High-end Applic"
        ],
        "npubs": 47
    },
    "Srinivasan Parthasarathy": {
        "citedby": {
            "2017-07-23": 12030,
            "2017-08-14": 12141
        },
        "email": "@cse.ohio-state.edu",
        "hindex": 55,
        "hindex5y": 37,
        "i10index": 179,
        "i10index5y": 105,
        "interests": [
            "Data Mining",
            "High Performance Computing",
            "Social Network Analysis",
            "Database Systems",
            "Graph Mining"
        ],
        "npubs": 472
    },
    "Sriram Krishnamoorthy": {
        "affiliation": "Pacific Northwest National Lab",
        "citedby": {
            "2017-07-23": 3033,
            "2017-08-14": 3068
        },
        "email": "@pnnl.gov",
        "hindex": 26,
        "hindex5y": 22,
        "i10index": 60,
        "i10index5y": 49,
        "interests": [
            "High performance computing",
            "runtime systems",
            "fault tolerance",
            "parallel programming models"
        ],
        "npubs": 156
    },
    "Stefan Marr": {
        "affiliation": "Johannes Kepler Universitat Linz",
        "citedby": {
            "2017-07-23": 209,
            "2017-08-14": 217
        },
        "email": "@jku.at",
        "hindex": 8,
        "hindex5y": 7,
        "i10index": 8,
        "i10index5y": 5,
        "interests": [
            "Virtual Machines",
            "Parallelism",
            "Manycore",
            "Concurrency",
            "Meta Programming"
        ],
        "npubs": 63
    },
    "Stefano Markidis": {
        "citedby": {
            "2017-07-23": 1295,
            "2017-08-14": 1309
        },
        "email": "@pdc.kth.se",
        "hindex": 19,
        "hindex5y": 19,
        "i10index": 43,
        "i10index5y": 41,
        "interests": [
            "High Performance Computing",
            "Computer Science",
            "Computational Plasma Physics",
            "Space Physics"
        ],
        "npubs": 277
    },
    "Steven Hirshman": {
        "citedby": {
            "2017-07-23": 763,
            "2017-08-14": 768
        },
        "email": "@fas.harvard.edu",
        "hindex": 7,
        "hindex5y": 7,
        "i10index": 7,
        "i10index5y": 7,
        "interests": [
            "Genomics"
        ],
        "npubs": 15
    },
    "Stéphane Devismes": {
        "affiliation": "Univ. Grenoble-Alpes",
        "citedby": {
            "2017-07-23": 557,
            "2017-08-14": 561
        },
        "email": "@imag.fr",
        "hindex": 15,
        "hindex5y": 10,
        "i10index": 20,
        "i10index5y": 10,
        "interests": [
            "Distributed Systems",
            "Self-Stabilization"
        ],
        "npubs": 83
    },
    "Subodh Kumar": "",
    "Sudarsun Kannan": {
        "affiliation": "Georgia Institute of Technology",
        "citedby": {
            "2017-07-23": 168,
            "2017-08-14": 172
        },
        "email": "@cs.wisc.edu",
        "hindex": 6,
        "hindex5y": 6,
        "i10index": 5,
        "i10index5y": 5,
        "interests": [
            "Operating Systems",
            "Heterogeneous Memory",
            "Mobile Computing",
            "Fault Tolerance"
        ],
        "npubs": 19
    },
    "Sudip Seal": "",
    "Sunimal Rathnayake": {
        "citedby": {
            "2017-07-23": 15,
            "2017-08-14": 15
        },
        "email": "@comp.nus.edu.sg",
        "hindex": 1,
        "hindex5y": 1,
        "i10index": 1,
        "i10index5y": 1,
        "interests": [
            "High Performance Computing",
            "Computer Architecture",
            "Parallel Computing",
            "Distributed Systems",
            "Machine Learning"
        ],
        "npubs": 1
    },
    "Sunita Chandrasekaran": {
        "affiliation": "University of Delaware",
        "citedby": {
            "2017-07-23": 215,
            "2017-08-14": 222
        },
        "email": "@udel.edu",
        "hindex": 8,
        "hindex5y": 8,
        "i10index": 7,
        "i10index5y": 7,
        "interests": [
            "Programming Models",
            "Compiler/Runtime Framework",
            "GPUs",
            "Embedded Systems"
        ],
        "npubs": 54
    },
    "Suren Byna": {
        "affiliation": "lbl.gov",
        "citedby": {
            "2017-05-18": 959,
            "2017-06-26": 991
        },
        "email": "@lbl.gov",
        "hindex": 19,
        "hindex5y": 17,
        "i10index": 30,
        "i10index5y": 26,
        "interests": [
            "Parallel I/O",
            "Data management",
            "energy-efficiency",
            "Heterogeneous runtime"
        ],
        "npubs": 108
    },
    "Sven-Arne Reinemo": {
        "affiliation": "Simula Research Laboratory",
        "citedby": {
            "2017-07-23": 555,
            "2017-08-14": 563
        },
        "email": "@simula.no",
        "hindex": 13,
        "hindex5y": 9,
        "i10index": 17,
        "i10index5y": 9,
        "interests": [
            "Interconnection networks",
            "computer networks",
            "computer architecture",
            "high performance computing",
            "cloud computing"
        ],
        "npubs": 45
    },
    "Swann Perarnau": {
        "affiliation": "Argonne National Laboratory",
        "citedby": {
            "2017-07-23": 183,
            "2017-08-14": 183
        },
        "email": "@anl.gov",
        "hindex": 6,
        "hindex5y": 6,
        "i10index": 5,
        "i10index5y": 3,
        "interests": [
            "Operating Systems",
            "HPC",
            "Scheduling",
            "Performance Evaluation"
        ],
        "npubs": 23
    },
    "Taisuke Boku": "",
    "Takumi Honda": "",
    "Tao Li": "",
    "Tarek El-Ghazawi": {
        "citedby": {
            "2017-07-23": 4202,
            "2017-08-14": 4218
        },
        "email": "@email.gwu.edu",
        "hindex": 33,
        "hindex5y": 22,
        "i10index": 107,
        "i10index5y": 50,
        "interests": [
            "High-Performance Computing",
            "Comptuer Architecture",
            "Parallel Programming",
            "Remote Sensing"
        ],
        "npubs": 364
    },
    "Theo Ungerer": "",
    "Thomas Hacker": "",
    "Thomas Herault": {
        "affiliation": "Univ. of Tennessee Knoxville, USA",
        "citedby": {
            "2017-07-23": 3425,
            "2017-08-14": 3458
        },
        "email": "@eecs.utk.edu",
        "hindex": 28,
        "hindex5y": 24,
        "i10index": 54,
        "i10index5y": 42,
        "interests": [
            "Fault Tolerance",
            "High Performance Computing",
            "Model Checking",
            "Self-Stabilization"
        ],
        "npubs": 129
    },
    "Thomas Parnell": {
        "citedby": {
            "2017-07-23": 69,
            "2017-08-14": 70
        },
        "email": "@zurich.ibm.com",
        "hindex": 5,
        "hindex5y": 3,
        "i10index": 2,
        "i10index5y": 2,
        "interests": [
            "Signal Processing",
            "Information Theory",
            "Machine Learning"
        ],
        "npubs": 13
    },
    "Tingzhe Zhou": {
        "citedby": {
            "2017-07-23": 7,
            "2017-08-14": 11
        },
        "email": "@lehigh.edu",
        "hindex": 2,
        "hindex5y": 2,
        "i10index": 0,
        "i10index5y": 0,
        "interests": [
            "Parallel computing",
            "Transactional memory",
            "Concurrent data structures"
        ],
        "npubs": 7
    },
    "Torsten Hoefler": {
        "affiliation": "ETH Zurich, Switzerland",
        "citedby": {
            "2017-07-23": 3497,
            "2017-08-14": 3564
        },
        "email": "@inf.ethz.ch",
        "hindex": 33,
        "hindex5y": 29,
        "i10index": 90,
        "i10index5y": 79,
        "interests": [
            "Parallel and Distributed Computing",
            "High Performance Computing",
            "Networking",
            "Message Passing Interface"
        ],
        "npubs": 274
    },
    "Tunazzina Islam": "",
    "Veronika Rehn-Sonigo": "",
    "Victor Garcia-Flores": {
        "citedby": {
            "2017-07-23": 4,
            "2017-08-14": 5
        },
        "email": "@ac.upc.edu",
        "hindex": 2,
        "hindex5y": 2,
        "i10index": 0,
        "i10index5y": 0,
        "interests": [
            "Computer Architecture",
            "Prefetching",
            "Memory Hierarchies",
            "Task-based Programming Models"
        ],
        "npubs": 3
    },
    "Vikram Narayana": {
        "citedby": {
            "2017-07-23": 277,
            "2017-08-14": 280
        },
        "email": "@intel.com",
        "hindex": 9,
        "hindex5y": 8,
        "i10index": 9,
        "i10index5y": 6,
        "interests": [
            "High-Performance Computing",
            "Computer Architecture",
            "GPU",
            "FPGA",
            "Photonic Network-on-Chip"
        ],
        "npubs": 40
    },
    "Volker Sorger": "",
    "Wang Zhang": "",
    "Wanwang Yin": "",
    "Weigang Wu": {
        "citedby": {
            "2017-07-23": 6957,
            "2017-08-14": 7071
        },
        "email": "@mail.sysu.edu.cn",
        "hindex": 24,
        "hindex5y": 23,
        "i10index": 203,
        "i10index5y": 138,
        "interests": [
            "Distributed Computing",
            "Cloud Computing",
            "Mobile Computing",
            "Wireless Ad hoc Networks"
        ],
        "npubs": 2760
    },
    "Weiqun Zhang": {
        "citedby": {
            "2017-07-23": 1606,
            "2017-08-14": 1622
        },
        "email": "@lbl.gov",
        "hindex": 16,
        "hindex5y": 14,
        "i10index": 21,
        "i10index5y": 18,
        "interests": [
            "Applied Mathematics",
            "Astrophysics",
            "Computational Physics"
        ],
        "npubs": 50
    },
    "Wen Jun Tan": "",
    "Wenjing Ma": "",
    "Wentong Cai": {
        "citedby": {
            "2017-07-23": 4176,
            "2017-08-14": 4218
        },
        "email": "@ntu.edu.sg",
        "hindex": 29,
        "hindex5y": 18,
        "i10index": 110,
        "i10index5y": 50,
        "interests": [
            "Parallel and Distributed Computing",
            "Modelling and Simulation"
        ],
        "npubs": 398
    },
    "Wenwu Tang": {
        "citedby": {
            "2017-07-23": 798,
            "2017-08-14": 824
        },
        "email": "@uncc.edu",
        "hindex": 17,
        "hindex5y": 16,
        "i10index": 24,
        "i10index5y": 20,
        "interests": [
            "GIScience",
            "Spatial Agent-based Modeling",
            "Cyberinfrastructure"
        ],
        "npubs": 68
    },
    "Wu Feng": {
        "affiliation": "Virginia Tech, vt.edu",
        "citedby": {
            "2017-07-23": 8174,
            "2017-08-14": 8247
        },
        "email": "@vt.edu",
        "hindex": 46,
        "hindex5y": 33,
        "i10index": 155,
        "i10index5y": 99,
        "interests": [
            "Parallel Computing",
            "Green Supercomputing",
            "Heterogeneous Computing",
            "Run-Time Systems",
            "Bioinformatics"
        ],
        "npubs": 383
    },
    "Xiaokang Hu": {
        "affiliation": "Shanghai Jiao Tong University",
        "citedby": {
            "2019-02-12": 1
        },
        "email": "@jtu.edu.cn",
        "hindex": 1,
        "hindex5y": 1,
        "i10index": 1,
        "i10index5y": 1,
        "interests": [
            "Cloud computing",
            "Network I/O Virtualization"
        ],
        "npubs": 1
    },
    "Xiaomeng Huang": {
        "affiliation": "Tsinghua University",
        "citedby": {
            "2017-07-23": 1116,
            "2017-08-14": 1141
        },
        "email": "@tsinghua.edu.cn",
        "hindex": 16,
        "hindex5y": 14,
        "i10index": 22,
        "i10index5y": 16,
        "interests": [
            "High performance computing",
            "cloud computing",
            "ocean modeling"
        ],
        "npubs": 75
    },
    "Xiaopeng Fan": "",
    "Xiaoyang Qu": "",
    "Xiaoyi Lu": {
        "citedby": {
            "2017-07-23": 666,
            "2017-08-14": 678
        },
        "email": "@cse.ohio-state.edu",
        "hindex": 14,
        "hindex5y": 14,
        "i10index": 21,
        "i10index5y": 21,
        "interests": [
            "Big Data",
            "Parallel Computing",
            "High Performance Computing",
            "Virtualization",
            "Cloud Computing"
        ],
        "npubs": 91
    },
    "Xiaozhao Zhuang": "",
    "Xizhou Feng": {
        "citedby": {
            "2017-07-23": 2174,
            "2017-08-14": 2186
        },
        "email": "@clemson.edu",
        "hindex": 18,
        "hindex5y": 16,
        "i10index": 22,
        "i10index5y": 19,
        "interests": [
            "HPC",
            "Distributed Systems",
            "Scalable Algorithms and Sofwtare",
            "Computational Biology & Bioinformatics",
            "Network Science"
        ],
        "npubs": 54
    },
    "Xu Liu": {
        "affiliation": "College of William and Mary",
        "citedby": {
            "2017-07-23": 259,
            "2017-08-14": 263
        },
        "email": "@cs.wm.edu",
        "hindex": 9,
        "hindex5y": 9,
        "i10index": 9,
        "i10index5y": 9,
        "interests": [
            "Parallel computing",
            "Compiler",
            "Performance analysis"
        ],
        "npubs": 34
    },
    "Xuanhua Shi": {
        "affiliation": "HUST",
        "citedby": {
            "2017-07-23": 1219,
            "2017-08-14": 1234
        },
        "email": "@hust.edu.cn",
        "hindex": 16,
        "hindex5y": 13,
        "i10index": 31,
        "i10index5y": 18,
        "interests": [
            "Parallel and Distributed Systems",
            "Data-intensive Computing",
            "Cloud Computing",
            "Dependable Computing"
        ],
        "npubs": 175
    },
    "Xunyun Liu": "",
    "Yang Wang": "",
    "Yang You": {
        "affiliation": "Berkeley",
        "citedby": {
            "2018-04-19": 165
        },
        "email": "@cs.berkeley.edu",
        "hindex": 8,
        "hindex5y": 8,
        "i10index": 7,
        "i10index5y": 7,
        "interests": [
            "Parallel Computing",
            "Machine Learning",
            "High Performance Computing"
        ],
        "npubs": 17
    },
    "Yanwen Xie": "",
    "Yash Ukidave": {
        "affiliation": "AMD",
        "citedby": {
            "2017-07-23": 108,
            "2017-08-14": 110
        },
        "email": "@husky.neu.edu",
        "hindex": 6,
        "hindex5y": 6,
        "i10index": 5,
        "i10index5y": 5,
        "interests": [
            "Computer Architecture",
            "GPGPU",
            "SoC",
            "Power Analysis",
            "Parallel Computing"
        ],
        "npubs": 22
    },
    "Yasuaki Ito": {
        "citedby": {
            "2017-07-23": 920,
            "2017-08-14": 926
        },
        "email": "@cs.hiroshima-u.ac.jp",
        "hindex": 16,
        "hindex5y": 16,
        "i10index": 30,
        "i10index5y": 26,
        "interests": [],
        "npubs": 121
    },
    "Yi Su": "",
    "Ying Lu": "",
    "Ying Wang": "",
    "Yingrui Wang": "",
    "Yinlong Xu": "",
    "Yoav Freund": {
        "affiliation": "UCSD",
        "citedby": {
            "2017-07-23": 42091,
            "2017-08-14": 42335
        },
        "email": "@eng.ucsd.edu",
        "hindex": 46,
        "hindex5y": 33,
        "i10index": 73,
        "i10index5y": 52,
        "interests": [
            "Machine Learning",
            "Information Theory",
            "Statistics",
            "Data Science"
        ],
        "npubs": 167
    },
    "Yogesh Simmhan": {
        "affiliation": "Indian Institute of Science",
        "citedby": {
            "2017-07-23": 5672,
            "2017-08-14": 5712
        },
        "email": "@iisc.ac.in",
        "hindex": 30,
        "hindex5y": 25,
        "i10index": 59,
        "i10index5y": 48,
        "interests": [
            "Distributed Systems",
            "Big Data",
            "Cloud Computing",
            "Graph Analytics",
            "Internet of Things"
        ],
        "npubs": 134
    },
    "Yong Meng Teo": "",
    "Yongkun Li": "",
    "Yoonho Park": "",
    "Youhui Bai": "",
    "Yu Hua": {
        "affiliation": "Huazhong University of Science and Technology",
        "citedby": {
            "2017-07-23": 835,
            "2017-08-14": 851
        },
        "email": "@hust.edu.cn",
        "hindex": 16,
        "hindex5y": 15,
        "i10index": 22,
        "i10index5y": 22,
        "interests": [
            "Storage Systems",
            "Computer Network"
        ],
        "npubs": 95
    },
    "Yukinori Sato": {
        "affiliation": "Tokyo Institute of Technology",
        "citedby": {
            "2017-07-23": 405,
            "2017-08-14": 409
        },
        "email": "@el.gsic.titech.ac.jp",
        "hindex": 9,
        "hindex5y": 9,
        "i10index": 9,
        "i10index5y": 8,
        "interests": [
            "計算機システム",
            "計算機アーキテクチャ",
            "高性能計算",
            "スーパーコンピューティング"
        ],
        "npubs": 97
    },
    "Yulong Ao": "",
    "Yulong Pei": "",
    "Yusuke Nagasaka": {
        "citedby": {
            "2017-07-23": 9,
            "2017-08-14": 10
        },
        "email": "@m.titech.ac.jp",
        "hindex": 2,
        "hindex5y": 2,
        "i10index": 0,
        "i10index5y": 0,
        "interests": [
            "HPC",
            "GPU",
            "Sparse matrix"
        ],
        "npubs": 7
    },
    "Yves Robert": {
        "citedby": {
            "2017-07-23": 8833,
            "2017-08-14": 8870
        },
        "email": "@ens-lyon.fr",
        "hindex": 45,
        "hindex5y": 24,
        "i10index": 200,
        "i10index5y": 74,
        "interests": [
            "parallel processing",
            "algorithms",
            "scheduling",
            "resilience"
        ],
        "npubs": 671
    },
    "Zahir Tari": {
        "citedby": {
            "2017-07-23": 3498,
            "2017-08-14": 3545
        },
        "email": "@rmit.edu.au",
        "hindex": 30,
        "hindex5y": 21,
        "i10index": 96,
        "i10index5y": 42,
        "interests": [
            "Distributed Systems",
            "Performance",
            "Security",
            "Reliability"
        ],
        "npubs": 418
    },
    "Zehra Sura": "",
    "Zhan Shi": "",
    "Zhenyu Wang": "",
    "Zhigeng Xu": "",
    "Zhipeng Li": "",
    "Zhuan Chen": {
        "affiliation": "University of Rochester, USA",
        "citedby": {
            "2017-12-12": 106
        },
        "email": "@cs.rochester.edu",
        "hindex": 4,
        "hindex5y": 4,
        "i10index": 1,
        "i10index5y": 1,
        "interests": [
            "Computer Systems"
        ],
        "npubs": 10
    },
    "Ziliang Zong": ""
}
