# Supplementary material for: A survey of accepted authors in computer systems conferences
Source: PeerJ Comput Sci. 2020 Sep 28;6:e299. doi: 10.7717/peerj-cs.299 (PMC7924675; doi:10.7717/peerj-cs.299)
Supplement: Supplemental Information 2 — This is a snapshot of the github repository that includes the data and source code required to reproduce this paper (except for confidential survey data). The snapshot represents commit 6663a253f1ac4dc351a78ccc74c0de80c7cc06ad of http://github.com/eitanf/sysconf. The most pertinent article files are under pubs/diversity-survey/. [file peerj-cs-06-299-s002.bz2 › sysconf/data/authors/IPDPS.json]

{
    "Aaron Harwood": {
        "affiliation": "University of Melbourne",
        "citedby": {
            "2017-05-05": 1324,
            "2017-05-29": 1335
        },
        "email": "@unimelb.edu.au",
        "hindex": 18,
        "hindex5y": 14,
        "i10index": 30,
        "i10index5y": 20,
        "interests": [
            "Distributed and Grid Systems",
            "Mobile Technologies",
            "Web Technologies"
        ],
        "npubs": 141
    },
    "Abani Patra": {
        "affiliation": "State University of New York Buffalo",
        "citedby": {
            "2017-05-05": 2570,
            "2017-05-29": 2588
        },
        "email": "@buffalo.edu",
        "hindex": 27,
        "hindex5y": 18,
        "i10index": 53,
        "i10index5y": 42,
        "interests": [],
        "npubs": 219
    },
    "Abbas Mehrabian": {
        "citedby": {
            "2017-05-08": 180,
            "2017-05-29": 185
        },
        "email": "@cs.ubc.ca",
        "hindex": 8,
        "hindex5y": 8,
        "i10index": 8,
        "i10index5y": 8,
        "interests": [
            "Learning Theory",
            "Graph Theory",
            "Random Graphs",
            "Distributed Computing",
            "Algorithmic Game Theory"
        ],
        "npubs": 36
    },
    "Abdelhalim Amer": {
        "affiliation": "Argonne National Laboratory",
        "citedby": {
            "2017-05-05": 62,
            "2017-05-29": 64
        },
        "email": "@anl.gov",
        "hindex": 5,
        "hindex5y": 5,
        "i10index": 2,
        "i10index5y": 2,
        "interests": [
            "Parallel and Distributed Computing"
        ],
        "npubs": 16
    },
    "Abdulaziz Tabbakh": "",
    "Abhinav Bhatele": {
        "affiliation": "Lawrence Livermore National Laboratory",
        "citedby": {
            "2017-05-05": 1658,
            "2017-05-29": 1681
        },
        "email": "@llnl.gov",
        "hindex": 25,
        "hindex5y": 23,
        "i10index": 40,
        "i10index5y": 38,
        "interests": [
            "High Performance Computing",
            "Supercomputer Networks",
            "Performance Analysis",
            "Data Analytics and Visualization"
        ],
        "npubs": 115
    },
    "Abhinav Vishnu": {
        "affiliation": "Pacific Northwest National Laboratory",
        "citedby": {
            "2017-05-05": 1077,
            "2017-05-29": 1096
        },
        "email": "@pnnl.gov",
        "hindex": 19,
        "hindex5y": 15,
        "i10index": 34,
        "i10index5y": 23,
        "interests": [
            "High Performance Computing",
            "Programming Models",
            "Data Mining",
            "Machine Learning"
        ],
        "npubs": 120
    },
    "Adam Moody": "",
    "Adrian Cristal": {
        "affiliation": "Barcelona Supercomputing Center",
        "citedby": {
            "2017-05-05": 2300,
            "2017-05-29": 2339
        },
        "email": "@bsc.es",
        "hindex": 27,
        "hindex5y": 19,
        "i10index": 57,
        "i10index5y": 40,
        "interests": [
            "Computer Architecture"
        ],
        "npubs": 225
    },
    "Adrian Jackson": "",
    "Ahmad Afsahi": "",
    "Ahmad Samih": {
        "affiliation": "Intel",
        "citedby": {
            "2017-05-05": 148,
            "2017-05-29": 152
        },
        "email": "@intel.com",
        "hindex": 6,
        "hindex5y": 6,
        "i10index": 6,
        "i10index5y": 5,
        "interests": [
            "Computer Architecture",
            "Memory Hierarchy",
            "Network-on-Chip"
        ],
        "npubs": 22
    },
    "Ahmed Hemani": {
        "citedby": {
            "2017-05-08": 3645,
            "2017-05-29": 3662
        },
        "email": "@kth.se",
        "hindex": 21,
        "hindex5y": 14,
        "i10index": 46,
        "i10index5y": 24,
        "interests": [
            "VLSI Design",
            "Reconfigurable Computing",
            "Clocking",
            "Low Power Architecture",
            "System Level Design Methods"
        ],
        "npubs": 250
    },
    "Ajith Perera": "",
    "Ajoy K. Datta": {
        "citedby": {
            "2017-05-08": 2208,
            "2017-05-29": 2232
        },
        "email": "@unlv.edu",
        "hindex": 27,
        "hindex5y": 15,
        "i10index": 61,
        "i10index5y": 24,
        "interests": [
            "Distributed Systems",
            "Self-Stabilization",
            "Fault-Tolerance"
        ],
        "npubs": 234
    },
    "Akhil Krishnan": "",
    "Alan Sussman": {
        "affiliation": "University of Maryland",
        "citedby": {
            "2017-05-05": 4370,
            "2017-05-29": 4385
        },
        "email": "@cs.umd.edu",
        "hindex": 36,
        "hindex5y": 15,
        "i10index": 97,
        "i10index5y": 27,
        "interests": [
            "Parallel and Distributed Computing"
        ],
        "npubs": 218
    },
    "Alberto Marchetti-Spaccamela": {
        "citedby": {
            "2017-05-09": 5937,
            "2017-05-29": 5981
        },
        "email": "@dis.uniroma1.it",
        "hindex": 38,
        "hindex5y": 22,
        "i10index": 75,
        "i10index5y": 46,
        "interests": [
            "Algorithms",
            "Real-time systems",
            "Bioinformatics"
        ],
        "npubs": 230
    },
    "Alessia Milani": "",
    "Alex Lopez-Ortiz": "",
    "Alexander Heinecke": {
        "affiliation": "Intel",
        "citedby": {
            "2017-05-05": 730,
            "2017-05-29": 733
        },
        "email": "@intel.com",
        "hindex": 16,
        "hindex5y": 16,
        "i10index": 19,
        "i10index5y": 18,
        "interests": [
            "HPC and Parallel Computing"
        ],
        "npubs": 72
    },
    "Alexandros Stamatakis": {
        "affiliation": "Heidelberg Institute for Theoretical Studies",
        "citedby": {
            "2017-05-05": 31841,
            "2017-05-29": 32349
        },
        "email": "@h-its.org",
        "hindex": 47,
        "hindex5y": 40,
        "i10index": 100,
        "i10index5y": 84,
        "interests": [
            "Algorithms",
            "Parallel Computing",
            "Bioinformatics",
            "Phylogenetics",
            "Evolutionary Biology"
        ],
        "npubs": 188
    },
    "Alfredo Gimenez": {
        "citedby": {
            "2018-02-05": 119
        },
        "email": "",
        "hindex": 5,
        "hindex5y": 4,
        "i10index": 3,
        "i10index5y": 3,
        "interests": [
            "High-Performance Computing",
            "Data Integration",
            "Data Science"
        ],
        "npubs": 15
    },
    "Ali Pourmiri": {
        "citedby": {
            "2017-05-09": 26,
            "2017-05-29": 28
        },
        "email": "",
        "hindex": 3,
        "hindex5y": 3,
        "i10index": 1,
        "i10index5y": 0,
        "interests": [],
        "npubs": 10
    },
    "Allan Porterfield": "",
    "Amanda Randles": {
        "affiliation": "Duke University",
        "citedby": {
            "2017-05-05": 876,
            "2017-05-29": 898
        },
        "email": "@duke.edu",
        "hindex": 14,
        "hindex5y": 13,
        "i10index": 20,
        "i10index5y": 17,
        "interests": [
            "parallel computing",
            "fluid dynamics"
        ],
        "npubs": 170
    },
    "Amnon Barak": "",
    "Amnon Shiloh": "",
    "Amrita Mathuriya": {
        "citedby": {
            "2018-02-05": 34
        },
        "email": "@intel.com",
        "hindex": 2,
        "hindex5y": 2,
        "i10index": 1,
        "i10index5y": 1,
        "interests": [
            "High performance computing"
        ],
        "npubs": 8
    },
    "Ana Lucia Varbanescu": {
        "affiliation": "University of Amsterdam",
        "citedby": {
            "2017-05-05": 1032,
            "2017-05-29": 1051
        },
        "email": "@uva.nl",
        "hindex": 15,
        "hindex5y": 13,
        "i10index": 27,
        "i10index5y": 21,
        "interests": [
            "Performance Modeling and Prediction",
            "Big Graph Analytics",
            "Parallel Programming Models",
            "CUDA",
            "OpenCL"
        ],
        "npubs": 105
    },
    "Anaïs Durand": {
        "citedby": {
            "2017-05-08": 9,
            "2017-05-29": 9
        },
        "email": "@univ-grenoble-alpes.fr",
        "hindex": 1,
        "hindex5y": 1,
        "i10index": 0,
        "i10index5y": 0,
        "interests": [],
        "npubs": 8
    },
    "Andrea Clementi": {
        "affiliation": "University of Rome Tor Vergata",
        "citedby": {
            "2017-05-05": 2725,
            "2017-05-29": 2739
        },
        "email": "@mat.uniroma2.it",
        "hindex": 28,
        "hindex5y": 16,
        "i10index": 51,
        "i10index5y": 26,
        "interests": [
            "Algorithms",
            "Distributed Computing",
            "Probability"
        ],
        "npubs": 117
    },
    "Andrea Pietracaprina": {
        "affiliation": "University of Padova",
        "citedby": {
            "2017-05-05": 1069,
            "2017-05-29": 1074
        },
        "email": "@unipd.it",
        "hindex": 19,
        "hindex5y": 11,
        "i10index": 28,
        "i10index5y": 16,
        "interests": [
            "Algorithms",
            "Models of Computations",
            "Parallel Computation",
            "Data Mining"
        ],
        "npubs": 110
    },
    "Andreas Knuepfer": {
        "affiliation": "Technical University of Dresden",
        "citedby": {
            "2017-05-05": 1115,
            "2017-05-29": 1128
        },
        "email": "@tu-dresden.de",
        "hindex": 15,
        "hindex5y": 13,
        "i10index": 21,
        "i10index5y": 14,
        "interests": [
            "HPC",
            "performance analysis",
            "parallel programming"
        ],
        "npubs": 102
    },
    "Andres Marquez": "",
    "Andrew Canning": {
        "affiliation": "Lawrence Berkeley National Laboratory",
        "citedby": {
            "2017-05-05": 1951,
            "2017-05-29": 1962
        },
        "email": "@lbl.gov",
        "hindex": 25,
        "hindex5y": 15,
        "i10index": 47,
        "i10index5y": 21,
        "interests": [],
        "npubs": 146
    },
    "Andrew Lumsdaine": {
        "affiliation": "Pacific Northwest National Laboratory",
        "citedby": {
            "2017-05-05": 11977,
            "2017-05-29": 12143
        },
        "email": "@uw.edu",
        "hindex": 50,
        "hindex5y": 39,
        "i10index": 164,
        "i10index5y": 106,
        "interests": [
            "High performance computing",
            "parallel computing",
            "programming languages"
        ],
        "npubs": 444
    },
    "Anne Benoit": {
        "affiliation": "Ecole Nationale Superieure Lyon",
        "citedby": {
            "2017-05-05": 1544,
            "2017-05-29": 1569
        },
        "email": "@ens-lyon.fr",
        "hindex": 21,
        "hindex5y": 16,
        "i10index": 48,
        "i10index5y": 29,
        "interests": [
            "Algorithms",
            "scheduling"
        ],
        "npubs": 204
    },
    "Anouar Benali": {
        "citedby": {
            "2017-05-08": 58,
            "2017-05-29": 58
        },
        "email": "@anl.gov",
        "hindex": 3,
        "hindex5y": 3,
        "i10index": 2,
        "i10index5y": 2,
        "interests": [],
        "npubs": 20
    },
    "Anthony Danalis": {
        "affiliation": "University of Tennessee, Knoxville",
        "citedby": {
            "2017-05-05": 1156,
            "2017-05-29": 1170
        },
        "email": "@eecs.utk.edu",
        "hindex": 13,
        "hindex5y": 11,
        "i10index": 14,
        "i10index5y": 12,
        "interests": [
            "Compilers",
            "Runtime Systems",
            "System Benchmarking",
            "Networks"
        ],
        "npubs": 44
    },
    "Antonia Zhai": "",
    "Antonino Tumeo": {
        "citedby": {
            "2017-05-08": 836,
            "2017-05-29": 839
        },
        "email": "@pnnl.gov",
        "hindex": 17,
        "hindex5y": 12,
        "i10index": 30,
        "i10index5y": 21,
        "interests": [
            "High Performance Systems simulation and modeling",
            "irregular applications",
            "multicore architectures",
            "GPGPU",
            "FPGA"
        ],
        "npubs": 101
    },
    "Antonio J. Peña": {
        "affiliation": "Barcelona Supercomputing Center",
        "citedby": {
            "2017-05-05": 595,
            "2017-05-29": 603
        },
        "email": "@bsc.es",
        "hindex": 12,
        "hindex5y": 12,
        "i10index": 14,
        "i10index5y": 14,
        "interests": [
            "HPC runtime systems",
            "accelerators",
            "HPC networks",
            "communications",
            "heterogeneous memory systems"
        ],
        "npubs": 55
    },
    "Anys Bacha": {
        "citedby": {
            "2018-02-05": 65
        },
        "email": "@umich.edu",
        "hindex": 4,
        "hindex5y": 4,
        "i10index": 2,
        "i10index5y": 2,
        "interests": [],
        "npubs": 11
    },
    "Apala Guha": {
        "affiliation": "Simon Fraser University",
        "citedby": {
            "2017-05-05": 102,
            "2017-05-29": 103
        },
        "email": "@iiitd.ac.in",
        "hindex": 6,
        "hindex5y": 5,
        "i10index": 5,
        "i10index5y": 3,
        "interests": [
            "high performance computing",
            "energy efficiency",
            "heterogeneous architectures",
            "dynamic compilers"
        ],
        "npubs": 23
    },
    "Ariful Azad": {
        "citedby": {
            "2017-05-08": 392,
            "2017-05-29": 395
        },
        "email": "@lbl.gov",
        "hindex": 8,
        "hindex5y": 8,
        "i10index": 5,
        "i10index5y": 5,
        "interests": [
            "Graph algorithms",
            "High perfromance computing",
            "Bioinformatics"
        ],
        "npubs": 31
    },
    "Armando Castañeda": {
        "citedby": {
            "2017-05-08": 252,
            "2017-05-29": 258
        },
        "email": "@im.unam.mx",
        "hindex": 8,
        "hindex5y": 8,
        "i10index": 7,
        "i10index5y": 6,
        "interests": [
            "Computer Science",
            "Distributed Computing",
            "Combinatorial Topology"
        ],
        "npubs": 39
    },
    "Armin Alaghi": {
        "citedby": {
            "2017-05-08": 498,
            "2017-05-29": 509
        },
        "email": "@cs.washington.edu",
        "hindex": 10,
        "hindex5y": 9,
        "i10index": 13,
        "i10index5y": 8,
        "interests": [
            "Computer Architecture",
            "VLSI",
            "Stochastic Computing"
        ],
        "npubs": 32
    },
    "Arpith Jacob": {
        "affiliation": "IBM T.J. Watson Research Center",
        "citedby": {
            "2017-12-10": 789
        },
        "email": "@cse.wustl.edu",
        "hindex": 15,
        "hindex5y": 14,
        "i10index": 18,
        "i10index5y": 17,
        "interests": [],
        "npubs": 54
    },
    "Arrvindh Shriraman": {
        "affiliation": "Simon Fraser University",
        "citedby": {
            "2017-05-05": 993,
            "2017-05-29": 1013
        },
        "email": "@cs.sfu.ca",
        "hindex": 15,
        "hindex5y": 14,
        "i10index": 21,
        "i10index5y": 18,
        "interests": [
            "Computer Architecture",
            "Multiprocessors",
            "Synchronization",
            "Caches",
            "Hardware Accelerators"
        ],
        "npubs": 49
    },
    "Artur Czumaj": {
        "affiliation": "University of Warwick",
        "citedby": {
            "2017-05-05": 3129,
            "2017-05-29": 3156
        },
        "email": "@warwick.ac.uk",
        "hindex": 30,
        "hindex5y": 17,
        "i10index": 59,
        "i10index5y": 29,
        "interests": [
            "Theoretical Computer Science",
            "Algorithms",
            "Data structures",
            "Discrete Mathematics"
        ],
        "npubs": 144
    },
    "Ashok Srinivasan": {
        "affiliation": "Florida State University",
        "citedby": {
            "2017-05-05": 1159,
            "2017-05-29": 1166
        },
        "email": "@cs.fsu.edu",
        "hindex": 17,
        "hindex5y": 10,
        "i10index": 27,
        "i10index5y": 10,
        "interests": [
            "High Performance computing",
            "parallel computing",
            "random number generation",
            "fluid mechanics",
            "computational finance"
        ],
        "npubs": 108
    },
    "Ashwin Aji": {
        "affiliation": "Advanced Micro Devices",
        "citedby": {
            "2017-05-05": 425,
            "2017-05-29": 430
        },
        "email": "@amd.com",
        "hindex": 12,
        "hindex5y": 11,
        "i10index": 13,
        "i10index5y": 12,
        "interests": [
            "High Performance Computing",
            "Parallel Computation",
            "Parallel Programming Models"
        ],
        "npubs": 29
    },
    "Aydin Buluc": {
        "affiliation": "Lawrence Berkeley National Laboratory",
        "citedby": {
            "2017-05-09": 1519,
            "2017-05-29": 1547
        },
        "email": "@lbl.gov",
        "hindex": 19,
        "hindex5y": 19,
        "i10index": 24,
        "i10index5y": 24,
        "interests": [
            "Parallel computing",
            "high-performance computing",
            "graph processing",
            "sparse matrix algorithms",
            "computational genomics"
        ],
        "npubs": 57
    },
    "Barry Rountree": {
        "affiliation": "Lawrence Livermore National Laboratory",
        "citedby": {
            "2017-05-05": 1514,
            "2017-05-29": 1540
        },
        "email": "@llnl.gov",
        "hindex": 20,
        "hindex5y": 19,
        "i10index": 28,
        "i10index5y": 28,
        "interests": [
            "High Performance Computing",
            "Power-aware supercomputing",
            "Parallelized Debugging"
        ],
        "npubs": 85
    },
    "Ben Juurlink": {
        "citedby": {
            "2017-05-08": 2359,
            "2017-05-29": 2380
        },
        "email": "@tu-berlin.de",
        "hindex": 26,
        "hindex5y": 18,
        "i10index": 65,
        "i10index5y": 34,
        "interests": [
            "computer science",
            "computer engineering"
        ],
        "npubs": 210
    },
    "Benjamin Doerr": {
        "affiliation": "Ecole Polytechnique, Paris",
        "citedby": {
            "2017-05-05": 2865,
            "2017-05-29": 2905
        },
        "email": "@mpi-inf.mpg.de",
        "hindex": 28,
        "hindex5y": 23,
        "i10index": 80,
        "i10index5y": 59,
        "interests": [
            "Randomized algorithms",
            "epidemic algorithms",
            "evolutionary algorithms",
            "optimization",
            "discrete mathematics"
        ],
        "npubs": 260
    },
    "Benjamin Klenk": {
        "citedby": {
            "2017-05-09": 28,
            "2017-05-29": 32
        },
        "email": "@ziti.uni-heidelberg.de",
        "hindex": 3,
        "hindex5y": 3,
        "i10index": 1,
        "i10index5y": 1,
        "interests": [
            "HPC",
            "GPU Computing",
            "Parallel Computing"
        ],
        "npubs": 11
    },
    "Benjamin Moseley": {
        "affiliation": "Washington University in St. Louis",
        "citedby": {
            "2017-05-05": 1087,
            "2017-05-29": 1096
        },
        "email": "@wustl.edu",
        "hindex": 16,
        "hindex5y": 14,
        "i10index": 20,
        "i10index5y": 20,
        "interests": [
            "Theoretical Computer Science",
            "Algorithms for Large Data",
            "Operations Research",
            "Parallel Computing",
            "Machine Learning"
        ],
        "npubs": 61
    },
    "Bertil Schmidt": {
        "citedby": {
            "2017-05-08": 4238,
            "2017-05-29": 4297
        },
        "email": "@uni-mainz.de",
        "hindex": 34,
        "hindex5y": 28,
        "i10index": 79,
        "i10index5y": 59,
        "interests": [
            "Parallel Computing",
            "Bioinformatics",
            "GPGPU",
            "High Performance Computing",
            "Reconfigurable Computing"
        ],
        "npubs": 235
    },
    "Beverly A. Sanders": "",
    "Biagio Cosenza": {
        "citedby": {
            "2017-05-08": 377,
            "2017-05-29": 385
        },
        "email": "@tu-berlin.de",
        "hindex": 7,
        "hindex5y": 7,
        "i10index": 7,
        "i10index5y": 6,
        "interests": [
            "software optimization",
            "compilers",
            "high performance computing",
            "parallel algorithms",
            "GPUs"
        ],
        "npubs": 27
    },
    "Bill Barth": {
        "affiliation": "Texas Advanced Computing Center",
        "citedby": {
            "2017-05-05": 283,
            "2017-05-29": 284
        },
        "email": "@tacc.utexas.edu",
        "hindex": 10,
        "hindex5y": 9,
        "i10index": 12,
        "i10index5y": 7,
        "interests": [
            "Finite element methods",
            "parallel computing",
            "high performance computing",
            "network topology"
        ],
        "npubs": 38
    },
    "Bingchao Li": "",
    "Bingsheng He": {
        "affiliation": "National University of Singagore",
        "citedby": {
            "2017-05-05": 4510,
            "2017-05-29": 4572
        },
        "email": "@comp.nus.edu.sg",
        "hindex": 34,
        "hindex5y": 34,
        "i10index": 71,
        "i10index5y": 61,
        "interests": [
            "High performance computing",
            "Database systems",
            "cloud computing",
            "GPGPU"
        ],
        "npubs": 198
    },
    "Bingwei Chen": "",
    "Bo Mao": {
        "citedby": {
            "2018-02-05": 503
        },
        "email": "@xmu.edu.cn",
        "hindex": 12,
        "hindex5y": 11,
        "i10index": 14,
        "i10index5y": 13,
        "interests": [
            "Computer Architecture",
            "Storage Systems"
        ],
        "npubs": 50
    },
    "Bo Wu": {
        "affiliation": "Colorado School of Mines",
        "citedby": {
            "2017-03-24": 200,
            "2017-04-07": 204,
            "2017-06-14": 232
        },
        "email": "@mines.edu",
        "hindex": 8,
        "hindex5y": 8,
        "i10index": 8,
        "i10index5y": 8,
        "interests": [
            "Compiler Optimization",
            "Heterogeneous System",
            "Profiling"
        ],
        "npubs": 25
    },
    "Boaz Patt-Shamir": "",
    "Bohdan Trach": "",
    "Borzoo Bonakdarpour": {
        "affiliation": "McMaster University",
        "citedby": {
            "2017-05-05": 829,
            "2017-05-29": 834
        },
        "email": "@mcmaster.ca",
        "hindex": 17,
        "hindex5y": 15,
        "i10index": 23,
        "i10index5y": 20,
        "interests": [
            "Runtime Monitoring",
            "power-efficient algorithms",
            "model-based software implementation"
        ],
        "npubs": 100
    },
    "Bowen Yu": "",
    "Boyu Zhang": {
        "citedby": {
            "2017-05-09": 74,
            "2017-05-29": 74
        },
        "email": "@udel.edu",
        "hindex": 5,
        "hindex5y": 5,
        "i10index": 3,
        "i10index5y": 3,
        "interests": [
            "Big data",
            "high performance computing",
            "machine learning"
        ],
        "npubs": 18
    },
    "Bram Veenboer": "",
    "Brian C. Van Essen": {
        "citedby": {
            "2018-02-05": 436
        },
        "email": "@llnl.gov",
        "hindex": 12,
        "hindex5y": 11,
        "i10index": 16,
        "i10index5y": 11,
        "interests": [
            "Scalable Deep Learning"
        ],
        "npubs": 36
    },
    "Brian Kahne": "",
    "Bronis R. de Supinski": "",
    "Byunghyun Jang": "",
    "Calvin Newport": {
        "citedby": {
            "2017-05-08": 3198,
            "2017-05-29": 3230
        },
        "email": "@cs.georgetown.edu",
        "hindex": 25,
        "hindex5y": 19,
        "i10index": 47,
        "i10index5y": 37,
        "interests": [
            "distributed algorithms"
        ],
        "npubs": 95
    },
    "Carl Yang": {
        "citedby": {
            "2017-05-09": 39,
            "2017-05-29": 40
        },
        "email": "@ucdavis.edu",
        "hindex": 4,
        "hindex5y": 4,
        "i10index": 1,
        "i10index5y": 1,
        "interests": [
            "GPU Computing",
            "Parallel Computing",
            "Graph Processing"
        ],
        "npubs": 7
    },
    "Carlo C. del Mundo": {
        "citedby": {
            "2017-05-08": 20,
            "2017-05-29": 22
        },
        "email": "@uw.edu",
        "hindex": 3,
        "hindex5y": 3,
        "i10index": 1,
        "i10index5y": 1,
        "interests": [
            "Computer Architecture"
        ],
        "npubs": 12
    },
    "Carlos Álvarez": "",
    "Carola Doerr": {
        "affiliation": "CNRS and University Paris 6",
        "citedby": {
            "2017-05-05": 615,
            "2017-05-29": 608
        },
        "email": "@mpi-inf.mpg.de",
        "hindex": 14,
        "hindex5y": 14,
        "i10index": 20,
        "i10index5y": 19,
        "interests": [
            "Randomized Algorithms",
            "Query Complexity",
            "Theory of Randomized Search Heuristics",
            "Geometric Discrepancies"
        ],
        "npubs": 71
    },
    "Carole Delporte-Gallet": "",
    "Changsheng Xie": "",
    "Chao Li": "",
    "Chao Niu": "",
    "Chao Yang": "",
    "Charles Archer": "",
    "Chen Avin": {
        "affiliation": "Ben Gurion University",
        "citedby": {
            "2017-05-05": 1375,
            "2017-05-29": 1391
        },
        "email": "@cse.bgu.ac.il",
        "hindex": 18,
        "hindex5y": 15,
        "i10index": 24,
        "i10index5y": 21,
        "interests": [
            "Networking",
            "Distributed Systems",
            "Communication Systems",
            "Social networks"
        ],
        "npubs": 97
    },
    "Chen Ding": {
        "citedby": {
            "2017-05-08": 2874,
            "2017-05-29": 2907
        },
        "email": "@cs.rochester.edu",
        "hindex": 27,
        "hindex5y": 19,
        "i10index": 50,
        "i10index5y": 37,
        "interests": [
            "programming languages and systems"
        ],
        "npubs": 168
    },
    "Cheng Wang": "",
    "Chenhan D. Yu": {
        "citedby": {
            "2017-05-09": 68,
            "2017-05-29": 69
        },
        "email": "@cs.utexas.edu",
        "hindex": 5,
        "hindex5y": 5,
        "i10index": 3,
        "i10index5y": 3,
        "interests": [
            "Computer Science"
        ],
        "npubs": 10
    },
    "Chris Hughes": {
        "affiliation": "Intel",
        "citedby": {
            "2017-05-05": 2725,
            "2017-05-29": 2775
        },
        "email": "@intel.com",
        "hindex": 21,
        "hindex5y": 17,
        "i10index": 33,
        "i10index5y": 27,
        "interests": [
            "Computer architecture",
            "parallel applications"
        ],
        "npubs": 120
    },
    "Chris J. Newburn": "",
    "Christian Iwainsky": "",
    "Christian Scheideler": {
        "affiliation": "University of Paderborn",
        "citedby": {
            "2017-05-05": 3867,
            "2017-05-29": 3875
        },
        "email": "@upb.de",
        "hindex": 34,
        "hindex5y": 20,
        "i10index": 79,
        "i10index5y": 50,
        "interests": [
            "Theory of distributed systems"
        ],
        "npubs": 210
    },
    "Christian Schindelhauer": {
        "affiliation": "University of Freiburg",
        "citedby": {
            "2017-05-05": 2184,
            "2017-05-29": 2205
        },
        "email": "@informatik.uni-freiburg.de",
        "hindex": 23,
        "hindex5y": 17,
        "i10index": 49,
        "i10index5y": 29,
        "interests": [
            "Algorithms",
            "Wireless Networks",
            "Localization",
            "Peer-to-Peer Networks"
        ],
        "npubs": 168
    },
    "Christian Terboven": {
        "affiliation": "RWTH Aachen University",
        "citedby": {
            "2017-05-05": 635,
            "2017-05-29": 636
        },
        "email": "@itc.rwth-aachen.de",
        "hindex": 13,
        "hindex5y": 10,
        "i10index": 17,
        "i10index5y": 13,
        "interests": [
            "High Performance Computing",
            "HPC",
            "Parallel Computing",
            "Parallel Programming",
            "OpenMP"
        ],
        "npubs": 57
    },
    "Christof Fetzer": {
        "citedby": {
            "2017-05-09": 5343,
            "2017-05-29": 5421
        },
        "email": "@tu-dresden.de",
        "hindex": 35,
        "hindex5y": 24,
        "i10index": 110,
        "i10index5y": 62,
        "interests": [
            "dependability",
            "distributed systems",
            "cloud computing"
        ],
        "npubs": 369
    },
    "Christoph Junghans": {
        "citedby": {
            "2017-05-08": 1046,
            "2017-05-29": 1051
        },
        "email": "@lanl.gov",
        "hindex": 15,
        "hindex5y": 14,
        "i10index": 18,
        "i10index5y": 16,
        "interests": [
            "Molecular dynamics",
            "multi-scale simulations",
            "Thermostats",
            "coarse-graining",
            "Co-Design"
        ],
        "npubs": 40
    },
    "Christopher Gorman": {
        "citedby": {
            "2017-05-09": 2,
            "2017-05-29": 2
        },
        "email": "@cs.otago.ac.nz",
        "hindex": 1,
        "hindex5y": 1,
        "i10index": 0,
        "i10index5y": 0,
        "interests": [
            "Artificial Intelligence",
            "Neural Networks",
            "Machine Learning",
            "Computational Neuroscience",
            "Data Mining"
        ],
        "npubs": 5
    },
    "Christopher Liaw": "",
    "Clément Brasseur": "",
    "Cody M. Rude": "",
    "Colette Johnen": {
        "affiliation": "University of Bordeaux",
        "citedby": {
            "2017-05-05": 948,
            "2017-05-29": 957
        },
        "email": "@labri.fr",
        "hindex": 19,
        "hindex5y": 11,
        "i10index": 26,
        "i10index5y": 11,
        "interests": [
            "distribued system",
            "fault tolerance",
            "networking protocols"
        ],
        "npubs": 115
    },
    "Costas Bekas": {
        "affiliation": "IBM Zurich",
        "citedby": {
            "2017-05-05": 659,
            "2017-05-29": 666
        },
        "email": "@zurich.ibm.com",
        "hindex": 13,
        "hindex5y": 11,
        "i10index": 18,
        "i10index5y": 13,
        "interests": [
            "Supercomputing",
            "Scientific Computing",
            "Analytics"
        ],
        "npubs": 86
    },
    "Costas Busch": {
        "affiliation": "Louisiana State University",
        "citedby": {
            "2017-05-05": 1146,
            "2017-05-29": 1150
        },
        "email": "@csc.lsu.edu",
        "hindex": 20,
        "hindex5y": 11,
        "i10index": 32,
        "i10index5y": 12,
        "interests": [
            "Distributed Algorithms"
        ],
        "npubs": 127
    },
    "Costin Iancu": {
        "citedby": {
            "2017-05-09": 1230,
            "2017-05-29": 1247
        },
        "email": "@lbl.gov",
        "hindex": 18,
        "hindex5y": 15,
        "i10index": 23,
        "i10index5y": 19,
        "interests": [],
        "npubs": 57
    },
    "Cynthia Phillips": {
        "affiliation": "Sandia National Laboratories ",
        "citedby": {
            "2017-05-05": 5087,
            "2017-05-29": 5140
        },
        "email": "@sandia.gov",
        "hindex": 31,
        "hindex5y": 24,
        "i10index": 62,
        "i10index5y": 40,
        "interests": [
            "Combinatorial optimization",
            "parallel algorithms"
        ],
        "npubs": 224
    },
    "Cyriel Minkenberg": {
        "citedby": {
            "2017-05-09": 1667,
            "2017-05-29": 1684
        },
        "email": "@zurich.ibm.com",
        "hindex": 21,
        "hindex5y": 14,
        "i10index": 46,
        "i10index5y": 27,
        "interests": [
            "Interconnection networks",
            "data center networking",
            "computer architecture",
            "performance modeling"
        ],
        "npubs": 194
    },
    "César A. F. de Rose": {
        "affiliation": "Pontifical Catholic University of Rio Grande do Sul",
        "citedby": {
            "2017-04-04": 3988,
            "2017-05-05": 4085,
            "2017-05-12": 4115,
            "2017-05-29": 4183
        },
        "email": "@pucrs.br",
        "hindex": 18,
        "hindex5y": 14,
        "i10index": 26,
        "i10index5y": 16,
        "interests": [
            "Parallel and Distributed Processing",
            "Resource Management",
            "Virtualization",
            "Cloud Computing",
            "Scientific Computing"
        ],
        "npubs": 189
    },
    "Da Zhang": {
        "citedby": {
            "2018-02-05": 46
        },
        "email": "@vt.edu",
        "hindex": 2,
        "hindex5y": 2,
        "i10index": 1,
        "i10index5y": 1,
        "interests": [],
        "npubs": 4
    },
    "Dan Ernst": {
        "affiliation": "Cray",
        "citedby": {
            "2017-05-05": 7230,
            "2017-05-29": 7280
        },
        "email": "@cray.com",
        "hindex": 10,
        "hindex5y": 8,
        "i10index": 10,
        "i10index5y": 8,
        "interests": [
            "Computer Architecture",
            "High Performance Computing"
        ],
        "npubs": 26
    },
    "Daniel Bodony": {
        "affiliation": "University of Illinois at Urbana-Champaign",
        "citedby": {
            "2017-05-05": 1399,
            "2017-05-29": 1406
        },
        "email": "@illinois.edu",
        "hindex": 19,
        "hindex5y": 15,
        "i10index": 39,
        "i10index5y": 26,
        "interests": [
            "Fluid Mechanics / Dynamics",
            "Aeroacoustics",
            "Computational Fluid Dynamics"
        ],
        "npubs": 147
    },
    "Daniel Ellsworth": "",
    "Daniel Holladay": {
        "citedby": {
            "2018-02-05": 3
        },
        "email": "@lanl.gov",
        "hindex": 1,
        "hindex5y": 1,
        "i10index": 0,
        "i10index5y": 0,
        "interests": [
            "Radiation Transport",
            "High Performance Computing"
        ],
        "npubs": 9
    },
    "Daniel Jiménez-González": "",
    "Daniel Keren": "",
    "Daniel S. Katz": {
        "affiliation": "National Center for Supercomputing Applications, Illinois",
        "citedby": {
            "2017-04-03": 4257,
            "2017-05-05": 4330,
            "2017-05-12": 4345,
            "2017-05-29": 4374
        },
        "email": "@illinois.edu",
        "hindex": 28,
        "hindex5y": 21,
        "i10index": 53,
        "i10index5y": 37,
        "interests": [
            "Parallel and Distributed Software & Applications",
            "eScience",
            "Cyberinfrastructure",
            "Sustainability",
            "Policy"
        ],
        "npubs": 218
    },
    "Dantong Yu": {
        "citedby": {
            "2017-05-08": 1131,
            "2017-05-29": 1148
        },
        "email": "@njit.edu",
        "hindex": 16,
        "hindex5y": 13,
        "i10index": 27,
        "i10index5y": 22,
        "interests": [
            "Data Mining",
            "Machine Learning",
            "High Performance Networks"
        ],
        "npubs": 116
    },
    "Danupon Nanongkai": {
        "affiliation": "KTH Royal Institure of Technology in Stockholm",
        "citedby": {
            "2017-05-05": 864,
            "2017-05-29": 887
        },
        "email": "@kth.se",
        "hindex": 19,
        "hindex5y": 18,
        "i10index": 28,
        "i10index5y": 28,
        "interests": [
            "Dynamic algorithms",
            "distributed algorithms",
            "approximation algorithms",
            "streaming algorithms",
            "communication complexity"
        ],
        "npubs": 49
    },
    "Darren J. Kerbyson": "",
    "David Abramson": {
        "affiliation": "University of Queensland",
        "citedby": {
            "2017-05-05": 10833,
            "2017-05-29": 10906
        },
        "email": "@monash.edu",
        "hindex": 38,
        "hindex5y": 23,
        "i10index": 121,
        "i10index5y": 44,
        "interests": [
            "High Performance Distributed Computing"
        ],
        "npubs": 379
    },
    "David Beckingsale": {
        "citedby": {
            "2017-05-08": 109,
            "2017-05-29": 112
        },
        "email": "@llnl.gov",
        "hindex": 5,
        "hindex5y": 5,
        "i10index": 3,
        "i10index5y": 3,
        "interests": [
            "High Performance Computing",
            "Performance Modelling and Optimization",
            "AMR",
            "CUDA",
            "Machine Learning"
        ],
        "npubs": 25
    },
    "David Bindel": {
        "affiliation": "Cornell University",
        "citedby": {
            "2017-05-05": 4538,
            "2017-05-29": 4559
        },
        "email": "@cs.cornell.edu",
        "hindex": 21,
        "hindex5y": 14,
        "i10index": 31,
        "i10index5y": 20,
        "interests": [
            "Scientific computing",
            "Numerical linear algebra",
            "MEMS"
        ],
        "npubs": 106
    },
    "David E. Bernholdt": "",
    "David Flores-Peñaloza": {
        "citedby": {
            "2017-05-08": 114,
            "2017-05-29": 119
        },
        "email": "@ciencias.unam.mx",
        "hindex": 6,
        "hindex5y": 5,
        "i10index": 4,
        "i10index5y": 4,
        "interests": [
            "Combinatorial and Computational Geometry",
            "Graph Theory and Combinatorics",
            "GPU computing",
            "Distributed Computing"
        ],
        "npubs": 24
    },
    "David Haglin": {
        "citedby": {
            "2017-05-08": 764,
            "2017-05-29": 770
        },
        "email": "@pnnl.gov",
        "hindex": 14,
        "hindex5y": 12,
        "i10index": 21,
        "i10index5y": 12,
        "interests": [
            "Graph Algorithms",
            "High Performance Computing",
            "Machine Learning"
        ],
        "npubs": 95
    },
    "David M. Blair": "",
    "David Patterson": {
        "citedby": {
            "2017-05-09": 71652,
            "2017-05-29": 72189
        },
        "email": "@cs.berkeley.edu",
        "hindex": 90,
        "hindex5y": 50,
        "i10index": 279,
        "i10index5y": 158,
        "interests": [
            "computer systems"
        ],
        "npubs": 647
    },
    "David Richards": "",
    "David Rogers": {
        "citedby": {
            "2017-05-09": 177,
            "2017-05-29": 177
        },
        "email": "@lanl.gov",
        "hindex": 8,
        "hindex5y": 6,
        "i10index": 5,
        "i10index5y": 2,
        "interests": [
            "Visualization",
            "Large Scale Data Analysis"
        ],
        "npubs": 57
    },
    "Devesh Tiwari": "",
    "Devin Matthews": {
        "citedby": {
            "2017-05-09": 439,
            "2017-05-29": 451
        },
        "email": "@utexas.edu",
        "hindex": 9,
        "hindex5y": 8,
        "i10index": 8,
        "i10index5y": 8,
        "interests": [],
        "npubs": 39
    },
    "Dezun Dong": {
        "citedby": {
            "2017-05-08": 389,
            "2017-05-29": 396
        },
        "email": "@nudt.edu.cn",
        "hindex": 11,
        "hindex5y": 11,
        "i10index": 12,
        "i10index5y": 12,
        "interests": [
            "HPC Networking",
            "NoCs",
            "Wireless"
        ],
        "npubs": 33
    },
    "Dhabaleswar K. Panda": {
        "citedby": {
            "2017-05-08": 12285,
            "2017-05-29": 12379
        },
        "email": "@cse.ohio-state.edu",
        "hindex": 54,
        "hindex5y": 37,
        "i10index": 280,
        "i10index5y": 142,
        "interests": [],
        "npubs": 714
    },
    "Dheeraj Sreedhar": {
        "citedby": {
            "2017-05-09": 213,
            "2017-05-29": 218
        },
        "email": "@in.ibm.com",
        "hindex": 7,
        "hindex5y": 6,
        "i10index": 7,
        "i10index5y": 5,
        "interests": [
            "Wireless Comm",
            "Signal Processing",
            "Computer Architecture",
            "Video codecs"
        ],
        "npubs": 25
    },
    "Dhruva R. Chakrabarti": "",
    "Diana Goehringer": {
        "affiliation": "Ruhr-University Bochum",
        "citedby": {
            "2017-05-05": 623,
            "2017-05-29": 628
        },
        "email": "@tu-dresden.de",
        "hindex": 14,
        "hindex5y": 11,
        "i10index": 24,
        "i10index5y": 14,
        "interests": [
            "Reconfigurable Computing",
            "MPSoC",
            "Network-on-Chip",
            "Hardware-Software-Codesign",
            "Parallel Programming"
        ],
        "npubs": 105
    },
    "Dilma da Silva": {
        "citedby": {
            "2017-03-30": 6170,
            "2017-04-23": 6764,
            "2017-05-08": 7016,
            "2017-05-29": 7577
        },
        "email": "@cse.tamu.edu",
        "hindex": 38,
        "hindex5y": 28,
        "i10index": 166,
        "i10index5y": 97,
        "interests": [
            "Operating Systems",
            "Cloud Computing",
            "Virtualization",
            "Distributed Systems",
            "Parallel Computing"
        ],
        "npubs": 1101
    },
    "Dimitrios S. Nikolopoulos": {
        "affiliation": "Queen's University",
        "citedby": {
            "2017-05-05": 2874,
            "2017-05-29": 2894
        },
        "email": "@qub.ac.uk",
        "hindex": 29,
        "hindex5y": 20,
        "i10index": 81,
        "i10index5y": 47,
        "interests": [
            "High Performance Computing",
            "Parallel Programming",
            "Runtime Systems"
        ],
        "npubs": 251
    },
    "Dingwen Tao": {
        "citedby": {
            "2017-05-09": 5,
            "2017-05-29": 5
        },
        "email": "@cs.ucr.edu",
        "hindex": 1,
        "hindex5y": 1,
        "i10index": 0,
        "i10index5y": 0,
        "interests": [
            "High performance computing",
            "Parallel and distributed systems",
            "Cluster and cloud computing",
            "Large-scale data analytics"
        ],
        "npubs": 5
    },
    "Dmitry Lyakh": {
        "citedby": {
            "2017-05-08": 652,
            "2017-05-29": 662
        },
        "email": "@ornl.gov",
        "hindex": 13,
        "hindex5y": 10,
        "i10index": 16,
        "i10index5y": 10,
        "interests": [
            "High-Performance Computing",
            "Quantum Many-Body Theory",
            "Electronic Structure Theory",
            "Quantum Chemistry"
        ],
        "npubs": 30
    },
    "Donald Yeung": {
        "affiliation": "University of Maryland",
        "citedby": {
            "2017-05-05": 2406,
            "2017-05-29": 2424
        },
        "email": "@ece.umd.edu",
        "hindex": 24,
        "hindex5y": 14,
        "i10index": 35,
        "i10index5y": 22,
        "interests": [
            "Computer Architecture",
            "Interaction of Architectures Compilers and Operating Systems",
            "Performance Evaluation"
        ],
        "npubs": 89
    },
    "Dong Li": {
        "affiliation": "University of Calfornia Merced",
        "citedby": {
            "2017-05-05": 1037,
            "2017-05-29": 1064
        },
        "email": "@ucmerced.edu",
        "hindex": 16,
        "hindex5y": 16,
        "i10index": 23,
        "i10index5y": 22,
        "interests": [
            "High Performance Computing",
            "Parallel and Distributed Systems"
        ],
        "npubs": 59
    },
    "Dongxiao Yu": {
        "citedby": {
            "2017-05-09": 457,
            "2017-05-29": 471
        },
        "email": "@cs.hku.hk",
        "hindex": 13,
        "hindex5y": 12,
        "i10index": 15,
        "i10index5y": 14,
        "interests": [
            "Distributed Computing",
            "Algorithms",
            "Networking",
            "Graph Theory"
        ],
        "npubs": 57
    },
    "Dorian Arnold": {
        "affiliation": "University of New Mexico",
        "citedby": {
            "2017-03-29": 1455,
            "2017-04-23": 1473
        },
        "email": "@cs.unm.edu",
        "hindex": 19,
        "hindex5y": 14,
        "i10index": 29,
        "i10index5y": 19,
        "interests": [
            "High Performance Computing",
            "Distributed Systems",
            "Fault-Tolerance",
            "Middleware",
            "HPC Tools"
        ],
        "npubs": 86
    },
    "Douglas J. Joseph": "",
    "Edgar Solomonik": {
        "citedby": {
            "2017-05-08": 471,
            "2017-05-29": 477
        },
        "email": "@illinois.edu",
        "hindex": 12,
        "hindex5y": 12,
        "i10index": 12,
        "i10index5y": 12,
        "interests": [
            "numerical algorithms",
            "parallel computing"
        ],
        "npubs": 31
    },
    "Edoardo Apra": {
        "affiliation": "Pacific Northwest National Laboratory",
        "citedby": {
            "2017-05-05": 9674,
            "2017-05-29": 9789
        },
        "email": "@pnnl.gov",
        "hindex": 38,
        "hindex5y": 26,
        "i10index": 78,
        "i10index5y": 47,
        "interests": [
            "Chemistry"
        ],
        "npubs": 124
    },
    "Eduard Ayguade": {
        "citedby": {
            "2017-05-08": 7680,
            "2017-05-29": 7760
        },
        "email": "@ac.upc.edu",
        "hindex": 45,
        "hindex5y": 32,
        "i10index": 167,
        "i10index5y": 87,
        "interests": [
            "High-performance computing",
            "Programming models",
            "Computer architecture"
        ],
        "npubs": 573
    },
    "El Mahdi El Mhamdi": {
        "citedby": {
            "2017-05-09": 12,
            "2017-05-29": 13
        },
        "email": "@epfl.ch",
        "hindex": 2,
        "hindex5y": 2,
        "i10index": 1,
        "i10index5y": 1,
        "interests": [],
        "npubs": 6
    },
    "Emmanuel Jeannot": {
        "affiliation": "INRIA - Institute for Research in Computer Science and Automation",
        "citedby": {
            "2017-05-05": 2584,
            "2017-05-29": 2617
        },
        "email": "@inria.fr",
        "hindex": 22,
        "hindex5y": 17,
        "i10index": 44,
        "i10index5y": 22,
        "interests": [
            "Parallel computing"
        ],
        "npubs": 167
    },
    "Enrique Vallejo": {
        "citedby": {
            "2017-05-09": 326,
            "2017-05-29": 331
        },
        "email": "@unican.es",
        "hindex": 11,
        "hindex5y": 9,
        "i10index": 12,
        "i10index5y": 9,
        "interests": [
            "Computer architecture",
            "interconnection networks"
        ],
        "npubs": 37
    },
    "Eric Bylaska": {
        "citedby": {
            "2017-05-08": 5332,
            "2017-05-29": 5385
        },
        "email": "@pnnl.gov",
        "hindex": 30,
        "hindex5y": 20,
        "i10index": 59,
        "i10index5y": 40,
        "interests": [
            "Geochemistry",
            "Environmental Chemistry",
            "NWChem",
            "Computational Chemistry",
            "High Performance Computing"
        ],
        "npubs": 166
    },
    "Erik Saule": {
        "affiliation": "University of North Carolina",
        "citedby": {
            "2017-05-05": 980,
            "2017-05-29": 987
        },
        "email": "@uncc.edu",
        "hindex": 17,
        "hindex5y": 17,
        "i10index": 32,
        "i10index5y": 29,
        "interests": [
            "High Performance Computing",
            "Scheduling",
            "Approximation Algorithms",
            "Multi Objective Optimization",
            "Graph Algorithms"
        ],
        "npubs": 90
    },
    "Ervin Altıntaş": "",
    "Esmond Ng": "",
    "Eun Jung Kim": {
        "citedby": {
            "2017-05-09": 7572,
            "2017-05-29": 7663
        },
        "email": "@cse.tamu.edu",
        "hindex": 38,
        "hindex5y": 31,
        "i10index": 248,
        "i10index5y": 171,
        "interests": [
            "Computer Architecture"
        ],
        "npubs": 1018
    },
    "Evangelos Kranakis": {
        "affiliation": "Carleton University",
        "citedby": {
            "2017-05-05": 8372,
            "2017-05-29": 8420
        },
        "email": "@scs.carleton.ca",
        "hindex": 46,
        "hindex5y": 27,
        "i10index": 147,
        "i10index5y": 76,
        "interests": [
            "Algorithmics",
            "Distributed & Biological Computing",
            "Wireless",
            "Sensor Networks",
            "Network Security"
        ],
        "npubs": 443
    },
    "Fabio Checconi": {
        "affiliation": "IBM Watson",
        "citedby": {
            "2017-05-05": 813,
            "2017-05-29": 830
        },
        "email": "@us.ibm.com",
        "hindex": 16,
        "hindex5y": 15,
        "i10index": 21,
        "i10index5y": 18,
        "interests": [],
        "npubs": 49
    },
    "Fangfang Liu": "",
    "Farrukh Hijaz": {
        "citedby": {
            "2017-05-08": 100,
            "2017-05-29": 103
        },
        "email": "@uconn.edu",
        "hindex": 6,
        "hindex5y": 6,
        "i10index": 2,
        "i10index5y": 2,
        "interests": [
            "Computer Architecture",
            "Cache Coherence",
            "Digital Systems"
        ],
        "npubs": 17
    },
    "Feng Qin": {
        "affiliation": "Ohio State University",
        "citedby": {
            "2017-05-05": 2362,
            "2017-05-29": 2388
        },
        "email": "@cse.ohio-state.edu",
        "hindex": 19,
        "hindex5y": 18,
        "i10index": 24,
        "i10index5y": 22,
        "interests": [
            "Operating Systems",
            "Software Reliability",
            "High Performance Computing",
            "Security"
        ],
        "npubs": 37
    },
    "Fernando Luís Dotti": {
        "citedby": {
            "2018-02-05": 466
        },
        "email": "@pucrs.br",
        "hindex": 12,
        "hindex5y": 6,
        "i10index": 16,
        "i10index5y": 2,
        "interests": [
            "Distributed Systems",
            "Computer Networks",
            "Formal Methods",
            "Model Checking"
        ],
        "npubs": 90
    },
    "Fernando Pedone": {
        "citedby": {
            "2017-05-09": 3730,
            "2017-05-29": 3790
        },
        "email": "@usi.ch",
        "hindex": 30,
        "hindex5y": 22,
        "i10index": 59,
        "i10index5y": 40,
        "interests": [
            "Distributed systems",
            "dependability",
            "distributed data management systems"
        ],
        "npubs": 207
    },
    "Flavio Vella": {
        "citedby": {
            "2017-05-09": 67,
            "2017-05-29": 68
        },
        "email": "@dividiti.com",
        "hindex": 4,
        "hindex5y": 4,
        "i10index": 2,
        "i10index5y": 2,
        "interests": [
            "Parallel Computing",
            "Graph Algorithms",
            "Logic Programming",
            "GPU Computing"
        ],
        "npubs": 18
    },
    "Florian Marending": "",
    "Florian Weik": "",
    "Francesco Pasquale": {
        "affiliation": "University of Roma La Sapienza",
        "citedby": {
            "2017-05-05": 630,
            "2017-05-29": 647
        },
        "email": "@mat.uniroma2.it",
        "hindex": 14,
        "hindex5y": 13,
        "i10index": 18,
        "i10index5y": 15,
        "interests": [
            "Random structures",
            "Markov chains",
            "Randomized algorithms",
            "Game theory"
        ],
        "npubs": 42
    },
    "Franck Cappello": {
        "citedby": {
            "2017-05-09": 8038,
            "2017-05-29": 8122
        },
        "email": "@anl.gov",
        "hindex": 42,
        "hindex5y": 36,
        "i10index": 101,
        "i10index5y": 77,
        "interests": [
            "Fault Tolerance for High Performance Computing",
            "Scientific Data Compression",
            "Reconfigurable Computing"
        ],
        "npubs": 291
    },
    "Francois-Henry Rouet": {
        "citedby": {
            "2017-05-09": 102,
            "2017-05-29": 105
        },
        "email": "@lstc.com",
        "hindex": 6,
        "hindex5y": 5,
        "i10index": 4,
        "i10index5y": 3,
        "interests": [
            "Sparse matrices",
            "parallel computing",
            "graph algorithms"
        ],
        "npubs": 16
    },
    "Frank Mueller": {
        "affiliation": "North Carolina State University",
        "citedby": {
            "2017-05-05": 9348,
            "2017-05-29": 9464
        },
        "email": "@cs.ncsu.edu",
        "hindex": 48,
        "hindex5y": 30,
        "i10index": 138,
        "i10index5y": 90,
        "interests": [
            "Parallel and Distributed Systems",
            "High-Performance Computing",
            "Embedded Systems",
            "Real-Time Systems",
            "Compilers"
        ],
        "npubs": 354
    },
    "Frederic Desprez": {
        "affiliation": "INRIA - Institute for Research in Computer Science and Automation",
        "citedby": {
            "2017-05-05": 3565,
            "2017-05-29": 3604
        },
        "email": "@inria.fr",
        "hindex": 26,
        "hindex5y": 18,
        "i10index": 77,
        "i10index5y": 35,
        "interests": [
            "High Performance computing",
            "Distributed computing",
            "parallel computing",
            "scheduling",
            "clouds"
        ],
        "npubs": 278
    },
    "Frederic Magniez": {
        "affiliation": "CNRS & University Paris Diderot",
        "citedby": {
            "2017-05-05": 1662,
            "2017-05-29": 1675
        },
        "email": "@cnrs.fr",
        "hindex": 22,
        "hindex5y": 17,
        "i10index": 28,
        "i10index5y": 22,
        "interests": [
            "Quantum computing (algorithms, self-testing, cryptography)",
            "Sublinear algorithms (property testing streaming algorithms)"
        ],
        "npubs": 41
    },
    "Frederic Nataf": {
        "affiliation": "Universite Pierre et Marie CURIE",
        "citedby": {
            "2017-05-05": 2815,
            "2017-05-29": 2835
        },
        "email": "@ann.jussieu.fr",
        "hindex": 28,
        "hindex5y": 20,
        "i10index": 65,
        "i10index5y": 36,
        "interests": [
            "high performance computing",
            "inverse problems"
        ],
        "npubs": 210
    },
    "Fredrik Manne": {
        "citedby": {
            "2017-05-08": 1640,
            "2017-05-29": 1665
        },
        "email": "@ii.uib.no",
        "hindex": 26,
        "hindex5y": 16,
        "i10index": 46,
        "i10index5y": 33,
        "interests": [],
        "npubs": 100
    },
    "Friedhelm Meyer auf der Heide": {
        "affiliation": "Paderborn University",
        "citedby": {
            "2017-05-05": 3757,
            "2017-05-29": 3766
        },
        "email": "@upb.de",
        "hindex": 32,
        "hindex5y": 14,
        "i10index": 79,
        "i10index5y": 23,
        "interests": [
            "efficient algorithms",
            "distributed computing",
            "randomization",
            "computer graphics"
        ],
        "npubs": 251
    },
    "Frédéric Vivien": {
        "affiliation": "INRIA - Institute for Research in Computer Science and Automation",
        "citedby": {
            "2017-05-05": 2630,
            "2017-05-29": 2660
        },
        "email": "@inria.fr",
        "hindex": 27,
        "hindex5y": 17,
        "i10index": 63,
        "i10index5y": 34,
        "interests": [
            "Parallel computing",
            "Algorithm design",
            "Scheduling",
            "Reliability"
        ],
        "npubs": 172
    },
    "Gabriel Rodriguez": "",
    "Gal Yehuda": "",
    "Gang Qu": {
        "citedby": {
            "2017-05-08": 6595,
            "2017-05-29": 6633
        },
        "email": "@umd.edu",
        "hindex": 33,
        "hindex5y": 25,
        "i10index": 82,
        "i10index5y": 53,
        "interests": [
            "low power",
            "embedded system",
            "wireless sensor network",
            "security",
            "information hiding"
        ],
        "npubs": 197
    },
    "Gary Ray": "",
    "Georg Hager": {
        "affiliation": "FAU - Friedrich-Alexander-Universität Erlangen-Nürnberg",
        "citedby": {
            "2017-05-05": 2779,
            "2017-05-29": 2811
        },
        "email": "@fau.de",
        "hindex": 27,
        "hindex5y": 22,
        "i10index": 52,
        "i10index5y": 42,
        "interests": [
            "High Performance Computing"
        ],
        "npubs": 168
    },
    "Georg Stadler": {
        "affiliation": "New York University",
        "citedby": {
            "2017-05-05": 1897,
            "2017-05-29": 1931
        },
        "email": "@cims.nyu.edu",
        "hindex": 25,
        "hindex5y": 20,
        "i10index": 38,
        "i10index5y": 34,
        "interests": [
            "Applied Mathematics",
            "Parallel Scientific Computing",
            "Inverse Problems",
            "Nonlinear Optimization",
            "Variational Inequalities"
        ],
        "npubs": 102
    },
    "George Biros": {
        "affiliation": "UTA, University of Texas, Austin, USA",
        "citedby": {
            "2017-05-05": 4021,
            "2017-05-29": 4066
        },
        "email": "@acm.org",
        "hindex": 34,
        "hindex5y": 27,
        "i10index": 70,
        "i10index5y": 58,
        "interests": [
            "Fast algorithms",
            "High Performance Data Analytics",
            "Supercomputing",
            "Medical Imaging",
            "Complex Fluids"
        ],
        "npubs": 171
    },
    "George Giakkoupis": {
        "affiliation": "INRIA - Institute for Research in Computer Science and Automation",
        "citedby": {
            "2017-05-05": 496,
            "2017-05-29": 500
        },
        "email": "@inria.fr",
        "hindex": 14,
        "hindex5y": 12,
        "i10index": 15,
        "i10index5y": 14,
        "interests": [
            "Randomized Algorithms",
            "Distributed Algorithms"
        ],
        "npubs": 34
    },
    "George Karypis": {
        "citedby": {
            "2017-05-09": 54448,
            "2017-05-29": 54799
        },
        "email": "@umn.edu",
        "hindex": 83,
        "hindex5y": 58,
        "i10index": 210,
        "i10index5y": 163,
        "interests": [
            "Data mining",
            "Parallel computing",
            "Recommender systems",
            "Learning analytics",
            "Chemical informatics"
        ],
        "npubs": 429
    },
    "George M. Slota": {
        "citedby": {
            "2017-05-09": 120,
            "2017-05-29": 129
        },
        "email": "@rpi.edu",
        "hindex": 6,
        "hindex5y": 6,
        "i10index": 5,
        "i10index5y": 5,
        "interests": [
            "graph algorithms",
            "scientific computing"
        ],
        "npubs": 27
    },
    "Geppino Pucci": {
        "affiliation": "University of Padova",
        "citedby": {
            "2017-05-05": 952,
            "2017-05-29": 957
        },
        "email": "@unipd.it",
        "hindex": 20,
        "hindex5y": 10,
        "i10index": 29,
        "i10index5y": 11,
        "interests": [
            "Design and Analysis of Algorithms",
            "Data Mining",
            "High-Performance Computing"
        ],
        "npubs": 104
    },
    "Gerhard Wellein": {
        "affiliation": "Regional Computing Center Erlangen",
        "citedby": {
            "2017-05-05": 3956,
            "2017-05-29": 3990
        },
        "email": "@fau.de",
        "hindex": 33,
        "hindex5y": 21,
        "i10index": 71,
        "i10index5y": 48,
        "interests": [
            "HPC"
        ],
        "npubs": 209
    },
    "Giacomo Scornavacca": "",
    "Gianlorenzo D'Angelo": {
        "citedby": {
            "2017-05-09": 1041,
            "2017-05-29": 1064
        },
        "email": "@gssi.infn.it",
        "hindex": 17,
        "hindex5y": 14,
        "i10index": 30,
        "i10index5y": 21,
        "interests": [],
        "npubs": 104
    },
    "Gokarna Sharma": {
        "citedby": {
            "2017-05-08": 217,
            "2017-05-29": 224
        },
        "email": "@kent.edu",
        "hindex": 7,
        "hindex5y": 7,
        "i10index": 5,
        "i10index5y": 4,
        "interests": [
            "Parallel & Distributed Computing",
            "Emerging Technologies"
        ],
        "npubs": 38
    },
    "Gokcen Kestor": {
        "citedby": {
            "2017-05-08": 188,
            "2017-05-29": 188
        },
        "email": "@ornl.gov",
        "hindex": 6,
        "hindex5y": 6,
        "i10index": 6,
        "i10index5y": 6,
        "interests": [
            "Programming models for high performance computing",
            "runtime and compiler"
        ],
        "npubs": 28
    },
    "Gopal Pandurangan": {
        "affiliation": "University of Houston",
        "citedby": {
            "2017-05-05": 2931,
            "2017-05-29": 2961
        },
        "email": "@cs.uh.edu",
        "hindex": 27,
        "hindex5y": 21,
        "i10index": 46,
        "i10index5y": 38,
        "interests": [
            "Algorithms",
            "Networks",
            "Distributed Computing",
            "Large-scale Data",
            "Computational Biology"
        ],
        "npubs": 113
    },
    "Graham Lopez": {
        "affiliation": "Oak Ridge National Laboratory",
        "citedby": {
            "2017-05-05": 86,
            "2017-05-29": 89
        },
        "email": "@ornl.gov",
        "hindex": 4,
        "hindex5y": 4,
        "i10index": 3,
        "i10index5y": 3,
        "interests": [
            "High Performance Computing",
            "Computational Science",
            "Computer Science"
        ],
        "npubs": 19
    },
    "Grey Ballard": {
        "affiliation": "Wake Forest University",
        "citedby": {
            "2017-05-05": 893,
            "2017-05-29": 904
        },
        "email": "@wfu.edu",
        "hindex": 15,
        "hindex5y": 15,
        "i10index": 22,
        "i10index5y": 22,
        "interests": [
            "Numerical Linear Algebra",
            "Parallel Computing",
            "Scientific Computing"
        ],
        "npubs": 73
    },
    "Guang R. Gao": {
        "citedby": {
            "2017-05-09": 9787,
            "2017-05-29": 9831
        },
        "email": "@capsl.udel.edu",
        "hindex": 53,
        "hindex5y": 24,
        "i10index": 205,
        "i10index5y": 75,
        "interests": [
            "Computer Architecture",
            "Parallel Systems",
            "Compilers",
            "Applications",
            "HPC"
        ],
        "npubs": 639
    },
    "Guangming Tan": "",
    "Guangwen Yang": "",
    "Guido Juckeland": "",
    "Guido Proietti": {
        "citedby": {
            "2017-05-08": 1350,
            "2017-05-29": 1350
        },
        "email": "@univaq.it",
        "hindex": 17,
        "hindex5y": 12,
        "i10index": 36,
        "i10index5y": 13,
        "interests": [
            "Algorithms"
        ],
        "npubs": 131
    },
    "Guillaume Aupy": {
        "citedby": {
            "2017-05-09": 209,
            "2017-05-29": 216
        },
        "email": "@inria.fr",
        "hindex": 8,
        "hindex5y": 7,
        "i10index": 7,
        "i10index5y": 7,
        "interests": [
            "Scheduling",
            "Parallel algorithms",
            "IO",
            "fault-tolerance",
            "HPC"
        ],
        "npubs": 37
    },
    "Gurindar S. Sohi": "",
    "H. Howie Huang": {
        "citedby": {
            "2018-01-09": 889
        },
        "email": "@gwu.edu",
        "hindex": 17,
        "hindex5y": 15,
        "i10index": 27,
        "i10index5y": 24,
        "interests": [
            "Computer Systems",
            "Graph Analytics",
            "Security"
        ],
        "npubs": 56
    },
    "Hai Huang": "",
    "Hai Jin": {
        "citedby": {
            "2017-05-08": 11912,
            "2017-05-29": 12068
        },
        "email": "@hust.edu.cn",
        "hindex": 50,
        "hindex5y": 43,
        "i10index": 270,
        "i10index5y": 188,
        "interests": [
            "Parallel and Distributed Computing",
            "Computer Architecture",
            "Cloud Computing",
            "Grid Computing",
            "P2P"
        ],
        "npubs": 1406
    },
    "Haidong Lan": "",
    "Haifeng Yu": "",
    "Haiying Shen": {
        "affiliation": "University of Virginia",
        "citedby": {
            "2017-05-05": 2678,
            "2017-05-29": 2739
        },
        "email": "@virginia.edu",
        "hindex": 25,
        "hindex5y": 22,
        "i10index": 81,
        "i10index5y": 70,
        "interests": [
            "Distributed systems and networks",
            "Big data",
            "Cloud",
            "Mobile computing",
            "Wireless sensor networks",
            "Cyber-physical systems"
        ],
        "npubs": 286
    },
    "Halit Dogan": {
        "citedby": {
            "2017-05-08": 8,
            "2017-05-29": 8
        },
        "email": "@uconn.edu",
        "hindex": 2,
        "hindex5y": 2,
        "i10index": 0,
        "i10index5y": 0,
        "interests": [
            "Computer Architecture"
        ],
        "npubs": 2
    },
    "Hans Eberle": {
        "citedby": {
            "2017-05-09": 3518,
            "2017-05-29": 3544
        },
        "email": "@computer.org",
        "hindex": 19,
        "hindex5y": 11,
        "i10index": 31,
        "i10index5y": 11,
        "interests": [
            "computer architecture",
            "networking",
            "high-performance computing",
            "cryptography"
        ],
        "npubs": 117
    },
    "Hao He": "",
    "Hao Wang": {
        "affiliation": "Virginia Tech",
        "citedby": {
            "2017-07-23": 942,
            "2017-08-14": 971
        },
        "email": "@vt.edu",
        "hindex": 16,
        "hindex5y": 16,
        "i10index": 22,
        "i10index5y": 21,
        "interests": [
            "Parallel Computing",
            "Distributed System",
            "MPI",
            "GPU Computing",
            "Bioinformatics"
        ],
        "npubs": 43
    },
    "Hao Xu": "",
    "Haohuan Fu": {
        "affiliation": "Tsinghua; National Supercomputing Center, Wuxi",
        "citedby": {
            "2017-11-05": 1294
        },
        "email": "@tsinghua.edu.cn",
        "hindex": 19,
        "hindex5y": 16,
        "i10index": 24,
        "i10index5y": 21,
        "interests": [],
        "npubs": 123
    },
    "Hari Sundar": {
        "affiliation": "University of Utah",
        "citedby": {
            "2017-05-05": 1411,
            "2017-05-29": 1427
        },
        "email": "@cs.utah.edu",
        "hindex": 18,
        "hindex5y": 15,
        "i10index": 22,
        "i10index5y": 21,
        "interests": [
            "parallel and distributed computing",
            "multigrid methods",
            "medical image analysis",
            "soft tissue and cardiovascular mechanics",
            "image guided surgery"
        ],
        "npubs": 56
    },
    "Hatem Ltaief": {
        "affiliation": "KAUST - King Abdullah University of Science and Technology",
        "citedby": {
            "2017-05-05": 1965,
            "2017-05-29": 1979
        },
        "email": "@kaust.edu.sa",
        "hindex": 22,
        "hindex5y": 21,
        "i10index": 42,
        "i10index5y": 37,
        "interests": [
            "Parallel Numerical Algorithms",
            "Task-Based Programming Model",
            "Resilience"
        ],
        "npubs": 114
    },
    "Heng Lin": "",
    "Henri Calandra": "",
    "Henri Casanova": {
        "affiliation": "University of Hawaii at Manoa",
        "citedby": {
            "2017-05-05": 10437,
            "2017-05-29": 10574
        },
        "email": "@hawaii.edu",
        "hindex": 49,
        "hindex5y": 30,
        "i10index": 124,
        "i10index5y": 69,
        "interests": [],
        "npubs": 288
    },
    "Hillery Hunter": {
        "affiliation": "IBM Research, USA",
        "citedby": {
            "2017-05-05": 13656,
            "2017-05-29": 13740
        },
        "email": "@hunter.cuny.edu",
        "hindex": 45,
        "hindex5y": 23,
        "i10index": 114,
        "i10index5y": 59,
        "interests": [
            "quantum information",
            "quantum optics"
        ],
        "npubs": 194
    },
    "Hiroshi Inoue": {
        "citedby": {
            "2017-05-08": 654,
            "2017-05-29": 660
        },
        "email": "@jp.ibm.com",
        "hindex": 13,
        "hindex5y": 12,
        "i10index": 16,
        "i10index5y": 14,
        "interests": [
            "programming languages",
            "compilers",
            "runtime systems",
            "parallel algorithms"
        ],
        "npubs": 56
    },
    "Hiroshi Nakashima": {
        "citedby": {
            "2017-05-08": 802,
            "2017-05-29": 810
        },
        "email": "@kais.kyoto-u.ac.jp",
        "hindex": 15,
        "hindex5y": 13,
        "i10index": 21,
        "i10index5y": 15,
        "interests": [
            "terramechanics",
            "discrete element method",
            "finite element method",
            "traction",
            "mobility"
        ],
        "npubs": 117
    },
    "Holger Fröning": {
        "citedby": {
            "2017-05-09": 394,
            "2017-05-29": 404
        },
        "email": "@ziti.uni-heidelberg.de",
        "hindex": 11,
        "hindex5y": 9,
        "i10index": 12,
        "i10index5y": 8,
        "interests": [
            "Computer architecture",
            "future emerging technologies",
            "energy efficiency",
            "GPU Computing",
            "FPGAs"
        ],
        "npubs": 86
    },
    "Hong Jiang": {
        "affiliation": "University of Texas at Arlington",
        "citedby": {
            "2017-09-25": 4483
        },
        "email": "@uta.edu",
        "hindex": 36,
        "hindex5y": 28,
        "i10index": 117,
        "i10index5y": 75,
        "interests": [
            "computer science",
            "computer architecture",
            "file and storage systems",
            "cloud computing",
            "parallel and distributed processing"
        ],
        "npubs": 278
    },
    "Hong2 Zhang": "",
    "Hongjing Wu": "",
    "Hubertus Van Dam": "",
    "Hui Zhang": {
        "citedby": {
            "2018-02-05": 0
        },
        "email": "@cs.umd.edu",
        "hindex": 0,
        "hindex5y": 0,
        "i10index": 0,
        "i10index5y": 0,
        "interests": [
            "HPC",
            "performance analysis",
            "performance optimization"
        ],
        "npubs": 2
    },
    "Huiyang Zhou": {
        "affiliation": "North Carolina State University",
        "citedby": {
            "2017-05-05": 1818,
            "2017-05-29": 1843
        },
        "email": "@ncsu.edu",
        "hindex": 24,
        "hindex5y": 19,
        "i10index": 38,
        "i10index5y": 30,
        "interests": [
            "computer engineering",
            "computer architecture",
            "compilers"
        ],
        "npubs": 156
    },
    "Hyesoon Kim": {
        "citedby": {
            "2017-05-08": 5395,
            "2017-05-29": 5494
        },
        "email": "@cc.gatech.edu",
        "hindex": 32,
        "hindex5y": 26,
        "i10index": 78,
        "i10index5y": 47,
        "interests": [
            "Computer Architecture",
            "Compiler"
        ],
        "npubs": 228
    },
    "Hyojong Kim": {
        "citedby": {
            "2017-05-08": 24,
            "2017-05-29": 24
        },
        "email": "@gatech.edu",
        "hindex": 3,
        "hindex5y": 3,
        "i10index": 1,
        "i10index5y": 1,
        "interests": [
            "Computer Architecture"
        ],
        "npubs": 4
    },
    "Ichitaro Yamazaki": "",
    "Ignacio Laguna": {
        "citedby": {
            "2017-05-09": 302,
            "2017-05-29": 310
        },
        "email": "@llnl.gov",
        "hindex": 10,
        "hindex5y": 9,
        "i10index": 10,
        "i10index5y": 8,
        "interests": [
            "high performance computing",
            "fault tolerance",
            "fault detection",
            "failure diagnosis",
            "debugging"
        ],
        "npubs": 56
    },
    "Ioakeim Perros": {
        "citedby": {
            "2017-05-09": 28,
            "2017-05-29": 27
        },
        "email": "@gatech.edu",
        "hindex": 3,
        "hindex5y": 3,
        "i10index": 1,
        "i10index5y": 1,
        "interests": [
            "Data Mining",
            "Machine Learning",
            "Healthcare Analytics",
            "Tensor Analysis"
        ],
        "npubs": 6
    },
    "Islam Akaria": "",
    "Ittai Abraham": {
        "affiliation": "VMware Research",
        "citedby": {
            "2017-05-05": 3212,
            "2017-05-29": 3251
        },
        "email": "@cs.huji.ac.il",
        "hindex": 35,
        "hindex5y": 21,
        "i10index": 59,
        "i10index5y": 45,
        "interests": [],
        "npubs": 109
    },
    "Ittay Eyal": {
        "affiliation": "Cornell University",
        "citedby": {
            "2017-05-05": 562,
            "2017-05-29": 592
        },
        "email": "@technion.ac.il",
        "hindex": 8,
        "hindex5y": 8,
        "i10index": 8,
        "i10index5y": 7,
        "interests": [
            "Distributed systems security and scalability",
            "Cryptocurrency protocols",
            "distributed storage"
        ],
        "npubs": 26
    },
    "Iulian Brumar": "",
    "Ivan Walulya": {
        "citedby": {
            "2017-05-09": 19,
            "2017-05-29": 19
        },
        "email": "@chalmers.se",
        "hindex": 3,
        "hindex5y": 3,
        "i10index": 0,
        "i10index5y": 0,
        "interests": [
            "Multi-core embedded systems",
            "Lock-free Data structures",
            "Distributed Computing"
        ],
        "npubs": 10
    },
    "Jack Dongarra": {
        "citedby": {
            "2017-05-09": 99471,
            "2017-05-29": 100028
        },
        "email": "@icl.utk.edu",
        "hindex": 121,
        "hindex5y": 74,
        "i10index": 976,
        "i10index5y": 502,
        "interests": [
            "scientific parallel computing"
        ],
        "npubs": 3000
    },
    "Jack Wells": {
        "affiliation": "Oak Ridge National Laboratory",
        "citedby": {
            "2017-05-05": 1516,
            "2017-05-29": 1523
        },
        "email": "@ornl.gov",
        "hindex": 23,
        "hindex5y": 11,
        "i10index": 39,
        "i10index5y": 14,
        "interests": [
            "materials science",
            "computational physics",
            "atomic physics",
            "parallel computing"
        ],
        "npubs": 137
    },
    "Jackie Chen": {
        "affiliation": "Sandia National Laboratories",
        "citedby": {
            "2017-05-05": 8167,
            "2017-05-29": 8282
        },
        "email": "@sandia.gov",
        "hindex": 50,
        "hindex5y": 40,
        "i10index": 130,
        "i10index5y": 112,
        "interests": [
            "combustion",
            "turbulence",
            "simulation",
            "high performance computing"
        ],
        "npubs": 407
    },
    "Jaehyuk Huh": {
        "affiliation": "KAIST -- Public university in Daejeon",
        "citedby": {
            "2017-05-05": 2027,
            "2017-05-29": 2045
        },
        "email": "@kaist.ac.kr",
        "hindex": 16,
        "hindex5y": 15,
        "i10index": 19,
        "i10index5y": 19,
        "interests": [
            "Computer Architecture",
            "Virtualization",
            "Security",
            "Cloud Computing"
        ],
        "npubs": 53
    },
    "Jaime Arteaga": {
        "citedby": {
            "2018-02-05": 13
        },
        "email": "@udel.edu",
        "hindex": 2,
        "hindex5y": 2,
        "i10index": 0,
        "i10index5y": 0,
        "interests": [
            "Software Engineering",
            "Parallel Programming",
            "High-Performance Computing"
        ],
        "npubs": 9
    },
    "James Ahrens": {
        "citedby": {
            "2017-05-09": 2863,
            "2017-05-29": 2890
        },
        "email": "@lanl.gov",
        "hindex": 26,
        "hindex5y": 20,
        "i10index": 51,
        "i10index5y": 42,
        "interests": [
            "Scientific Visualization",
            "Large Data",
            "Data-Intensive Computing"
        ],
        "npubs": 194
    },
    "James Belak": "",
    "James Lin": {
        "affiliation": "Shanghai Jiao Tong University",
        "citedby": {
            "2017-05-05": 11,
            "2017-05-29": 13
        },
        "email": "@sjtu.edu.cn",
        "hindex": 2,
        "hindex5y": 2,
        "i10index": 0,
        "i10index5y": 0,
        "interests": [
            "High Performance Computing"
        ],
        "npubs": 12
    },
    "Jan Lucas": {
        "citedby": {
            "2017-05-09": 82,
            "2017-05-29": 82
        },
        "email": "@tu-berlin.de",
        "hindex": 3,
        "hindex5y": 3,
        "i10index": 3,
        "i10index5y": 3,
        "interests": [
            "Computer Architecture",
            "GPUs"
        ],
        "npubs": 10
    },
    "Jan Prins": {
        "citedby": {
            "2017-05-09": 10331,
            "2017-05-29": 10494
        },
        "email": "@cs.unc.edu",
        "hindex": 38,
        "hindex5y": 27,
        "i10index": 74,
        "i10index5y": 45,
        "interests": [
            "Parallel computing",
            "scientific computing",
            "bioinformatics"
        ],
        "npubs": 187
    },
    "Jan Wróblewski": "",
    "Jason Cong": {
        "citedby": {
            "2017-05-08": 20061,
            "2017-05-29": 20194
        },
        "email": "@cs.ucla.edu",
        "hindex": 74,
        "hindex5y": 41,
        "i10index": 327,
        "i10index5y": 190,
        "interests": [
            "customized computing for big data applications",
            "energy-efficient computing",
            "electronic design automation"
        ],
        "npubs": 660
    },
    "Jason Liu": {
        "affiliation": "Florida InterNational University",
        "citedby": {
            "2017-05-05": 2575,
            "2017-05-29": 2594
        },
        "email": "@cis.fiu.edu",
        "hindex": 25,
        "hindex5y": 15,
        "i10index": 42,
        "i10index5y": 26,
        "interests": [
            "Parallel discrete-event simulation",
            "network simulation",
            "network emulation",
            "high-performance modeling and simulation"
        ],
        "npubs": 92
    },
    "Jason N. Byrd": {
        "citedby": {
            "2017-05-08": 193,
            "2017-05-29": 196
        },
        "email": "@ensco.com",
        "hindex": 10,
        "hindex5y": 9,
        "i10index": 10,
        "i10index5y": 7,
        "interests": [
            "Computational Physics",
            "Atomic and Molecular physics",
            "Coupled cluster theory",
            "molecular clusters",
            "solvation"
        ],
        "npubs": 45
    },
    "Jason Riedy": {
        "affiliation": "Georgia Institute of Technolog",
        "citedby": {
            "2017-05-05": 765,
            "2017-05-29": 772
        },
        "email": "@cc.gatech.edu",
        "hindex": 15,
        "hindex5y": 12,
        "i10index": 17,
        "i10index5y": 14,
        "interests": [
            "parallel computing",
            "linear algebra",
            "social network analysis",
            "floating-point arithmetic"
        ],
        "npubs": 48
    },
    "Jaume Bosch": "",
    "Jed Brown": {
        "affiliation": "University of Colorado",
        "citedby": {
            "2017-05-05": 4185,
            "2017-05-29": 4231
        },
        "email": "@colorado.edu",
        "hindex": 13,
        "hindex5y": 13,
        "i10index": 14,
        "i10index5y": 14,
        "interests": [
            "Implicit multiphysics",
            "high order PDE discretization in complex geometry",
            "compatible discretizations for heterogeneous flows",
            "da"
        ],
        "npubs": 71
    },
    "Jee W. Choi": {
        "citedby": {
            "2017-05-09": 654,
            "2017-05-29": 656
        },
        "email": "@gatech.edu",
        "hindex": 9,
        "hindex5y": 9,
        "i10index": 8,
        "i10index5y": 8,
        "interests": [
            "High Performance Computing"
        ],
        "npubs": 21
    },
    "Jeff R. Hammond": {
        "affiliation": "Intel",
        "citedby": {
            "2017-05-05": 1808,
            "2017-05-29": 1823
        },
        "email": "@acm.org",
        "hindex": 22,
        "hindex5y": 19,
        "i10index": 33,
        "i10index5y": 29,
        "interests": [
            "computational chemistry",
            "programming models",
            "parallel computing"
        ],
        "npubs": 89
    },
    "Jeff Larkin": "",
    "Jeffrey K. Hollingsworth": {
        "citedby": {
            "2018-02-05": 6446
        },
        "email": "@cs.umd.edu",
        "hindex": 36,
        "hindex5y": 19,
        "i10index": 79,
        "i10index5y": 35,
        "interests": [
            "Parallel Computing",
            "Binary Analysis",
            "Auto-tuning"
        ],
        "npubs": 196
    },
    "Jeffrey S. Vetter": {
        "affiliation": "Oak Ridge National Laboratory",
        "citedby": {
            "2017-03-07": 6641,
            "2017-03-09": 6641,
            "2017-03-29": 6673,
            "2017-04-23": 6810,
            "2017-05-05": 6832,
            "2017-05-29": 6909
        },
        "email": "@acm.org",
        "hindex": 42,
        "hindex5y": 30,
        "i10index": 102,
        "i10index5y": 70,
        "interests": [
            "high performance computing"
        ],
        "npubs": 316
    },
    "Jen-Cheng Huang": {
        "citedby": {
            "2017-05-08": 37,
            "2017-05-29": 37
        },
        "email": "",
        "hindex": 4,
        "hindex5y": 4,
        "i10index": 1,
        "i10index5y": 1,
        "interests": [],
        "npubs": 5
    },
    "Jennifer Welch": {
        "affiliation": "Texas A&M University",
        "citedby": {
            "2017-05-05": 5428,
            "2017-05-29": 5463
        },
        "email": "@cse.tamu.edu",
        "hindex": 31,
        "hindex5y": 18,
        "i10index": 69,
        "i10index5y": 30,
        "interests": [
            "distributed computing"
        ],
        "npubs": 199
    },
    "Jeongnim Kim": {
        "citedby": {
            "2017-05-08": 2936,
            "2017-05-29": 2946
        },
        "email": "@intel.com",
        "hindex": 26,
        "hindex5y": 17,
        "i10index": 31,
        "i10index5y": 24,
        "interests": [
            "Condensed matter physics",
            "materials",
            "quantum chemistry",
            "computational physics"
        ],
        "npubs": 394
    },
    "Jerry L. Trahan": {
        "citedby": {
            "2018-02-05": 763
        },
        "email": "@lsu.edu",
        "hindex": 16,
        "hindex5y": 6,
        "i10index": 26,
        "i10index5y": 4,
        "interests": [],
        "npubs": 84
    },
    "Jesper Larsson Träff": "",
    "Jesus Labarta": {
        "citedby": {
            "2017-05-09": 8082,
            "2017-05-29": 8146
        },
        "email": "@bsc.es",
        "hindex": 41,
        "hindex5y": 31,
        "i10index": 169,
        "i10index5y": 87,
        "interests": [
            "HPC",
            "Programming models",
            "Performance Analysis",
            "Computer Architecture"
        ],
        "npubs": 513
    },
    "Jia Rao": {
        "citedby": {
            "2017-05-08": 867,
            "2017-05-29": 876
        },
        "email": "@uta.edu",
        "hindex": 16,
        "hindex5y": 15,
        "i10index": 21,
        "i10index5y": 19,
        "interests": [
            "Cloud computing",
            "distributed systems",
            "machine learning",
            "reinforcement learning"
        ],
        "npubs": 38
    },
    "Jiajia Li": {
        "citedby": {
            "2017-02-27": 49,
            "2017-06-14": 54
        },
        "email": "@gatech.edu",
        "hindex": 4,
        "hindex5y": 3,
        "i10index": 2,
        "i10index5y": 2,
        "interests": [
            "Tensor Algorithms",
            "High Performance Computing",
            "Parallel Computing"
        ],
        "npubs": 8
    },
    "Jian Yin": "",
    "Jiang Hu": {
        "citedby": {
            "2018-02-22": 3158
        },
        "email": "",
        "hindex": 34,
        "hindex5y": 18,
        "i10index": 72,
        "i10index5y": 36,
        "interests": [
            "Electronic Design Automation",
            "Physical Design",
            "Power Management",
            "Hardware Security"
        ],
        "npubs": 163
    },
    "Jianyu Huang": {
        "citedby": {
            "2017-05-09": 15,
            "2017-05-29": 15
        },
        "email": "@cs.utexas.edu",
        "hindex": 2,
        "hindex5y": 2,
        "i10index": 1,
        "i10index5y": 1,
        "interests": [
            "Computer Science"
        ],
        "npubs": 5
    },
    "Jiarui Fang": {
        "citedby": {
            "2018-02-05": 11
        },
        "email": "@mails.tsinghua.edu.cn",
        "hindex": 2,
        "hindex5y": 2,
        "i10index": 0,
        "i10index5y": 0,
        "interests": [
            "Deep Learning"
        ],
        "npubs": 7
    },
    "Jiawen Liu": "",
    "Jiayang Guo": "",
    "Jiayi Huang": "",
    "Jichuan Chang": {
        "affiliation": "Google",
        "citedby": {
            "2017-05-05": 2436,
            "2017-05-29": 2487
        },
        "email": "@google.com",
        "hindex": 21,
        "hindex5y": 17,
        "i10index": 31,
        "i10index5y": 25,
        "interests": [
            "Computer Architecture",
            "Data Centers",
            "Distributed and Parallel Systems",
            "Software Engineering"
        ],
        "npubs": 121
    },
    "Jidong Zhai": "",
    "Jie Wang": {
        "citedby": {
            "2017-11-20": 45
        },
        "email": "@g.ucla.edu",
        "hindex": 3,
        "hindex5y": 3,
        "i10index": 1,
        "i10index5y": 1,
        "interests": [],
        "npubs": 5
    },
    "Jie Zhang": {
        "citedby": {
            "2017-11-09": 74
        },
        "email": "@osu.edu",
        "hindex": 6,
        "hindex5y": 6,
        "i10index": 3,
        "i10index5y": 3,
        "interests": [
            "High Performance Computing",
            "Cloud Computing",
            "Virtualization"
        ],
        "npubs": 20
    },
    "Jiguang Wan": "",
    "Jih-Kwon Peir": "",
    "Jimeng Sun": {
        "citedby": {
            "2017-05-09": 7798,
            "2017-05-29": 7890
        },
        "email": "@cc.gatech.edu",
        "hindex": 43,
        "hindex5y": 39,
        "i10index": 98,
        "i10index5y": 87,
        "interests": [
            "Healthcare informatics",
            "Big data analytics",
            "Data mining",
            "Machine learning"
        ],
        "npubs": 201
    },
    "Jing Zhang": {
        "citedby": {
            "2018-02-05": 148
        },
        "email": "@vt.edu",
        "hindex": 7,
        "hindex5y": 7,
        "i10index": 5,
        "i10index5y": 4,
        "interests": [
            "High Performance Computing",
            "Parallel Computing",
            "Bioinformatics"
        ],
        "npubs": 15
    },
    "Jishen Zhao": {
        "affiliation": "University of California, Santa Cruz",
        "citedby": {
            "2017-05-05": 505,
            "2017-05-29": 537
        },
        "email": "@ucsc.edu",
        "hindex": 15,
        "hindex5y": 15,
        "i10index": 17,
        "i10index5y": 17,
        "interests": [
            "Computer Architecture",
            "Computer Systems",
            "Electrical Design Automation"
        ],
        "npubs": 39
    },
    "Jithin Jose": {
        "affiliation": "Intel",
        "citedby": {
            "2017-05-05": 687,
            "2017-05-29": 694
        },
        "email": "@intel.com",
        "hindex": 13,
        "hindex5y": 13,
        "i10index": 14,
        "i10index5y": 14,
        "interests": [
            "High Performance Computing (MPI PGAS)",
            "Hadoop",
            "Memcached"
        ],
        "npubs": 40
    },
    "Jiyan Sun": "",
    "Jizhou Sun": "",
    "Joel Denny": "",
    "John D. Owens": {
        "citedby": {
            "2018-02-05": 14885
        },
        "email": "@ece.ucdavis.edu",
        "hindex": 49,
        "hindex5y": 33,
        "i10index": 100,
        "i10index5y": 75,
        "interests": [
            "parallel computing",
            "GPU",
            "GPGPU",
            "architecture",
            "algorithms"
        ],
        "npubs": 183
    },
    "John Kim": {
        "affiliation": "KAIST -- Public university in Daejeon",
        "citedby": {
            "2017-05-05": 3491,
            "2017-05-29": 3548
        },
        "email": "@kaist.edu",
        "hindex": 24,
        "hindex5y": 24,
        "i10index": 36,
        "i10index5y": 34,
        "interests": [
            "computer architecture",
            "interconnection networks"
        ],
        "npubs": 83
    },
    "John Leidel": {
        "affiliation": "Texas Tech University",
        "citedby": {
            "2017-05-05": 23,
            "2017-05-29": 30
        },
        "email": "@ttu.edu",
        "hindex": 3,
        "hindex5y": 3,
        "i10index": 2,
        "i10index5y": 2,
        "interests": [
            "CMT",
            "multithreading",
            "high performance computing",
            "compiler"
        ],
        "npubs": 17
    },
    "John W. Romein": "",
    "Jon A. Dahl": "",
    "Jonathan Jenkins": {
      "citedby": {
        "2018-03-29": 553
      },
      "email": "",
      "hindex": 14,
      "hindex5y": 12,
      "i10index": 17,
      "i10index5y": 13,
      "interests": [],
      "npubs": 65
    },
    "Jongsoo Park": {
        "citedby": {
            "2017-05-09": 681,
            "2017-05-29": 697
        },
        "email": "@intel.com",
        "hindex": 13,
        "hindex5y": 11,
        "i10index": 16,
        "i10index5y": 15,
        "interests": [
            "Computer Architecture",
            "Compilers"
        ],
        "npubs": 42
    },
    "Josef Weinbub": {
        "affiliation": "TU Wien",
        "citedby": {
            "2017-05-05": 169,
            "2017-05-29": 170
        },
        "email": "@iue.tuwien.ac.at",
        "hindex": 6,
        "hindex5y": 6,
        "i10index": 3,
        "i10index5y": 2,
        "interests": [
            "Scientific Computing",
            "High Performance Computing",
            "Parallel Computing",
            "Software Engineering",
            "Visualisation"
        ],
        "npubs": 63
    },
    "Josep M. Perez": {
        "citedby": {
            "2017-05-09": 1594,
            "2017-05-29": 1622
        },
        "email": "@bsc.es",
        "hindex": 16,
        "hindex5y": 16,
        "i10index": 23,
        "i10index5y": 20,
        "interests": [
            "Programming Models"
        ],
        "npubs": 72
    },
    "Juan J. Durillo": {
        "citedby": {
            "2017-05-08": 2653,
            "2017-05-29": 2690
        },
        "email": "@dps.uibk.ac.at",
        "hindex": 23,
        "hindex5y": 21,
        "i10index": 32,
        "i10index5y": 32,
        "interests": [
            "Single and Multi-criterion Optimization",
            "Parallel and Distributed Computing",
            "Cloud Computing",
            "Software Automatic Tuning",
            "Search Based Software Engineering"
        ],
        "npubs": 71
    },
    "Judicael A. Zounmevo": {
        "citedby": {
            "2017-05-08": 60,
            "2017-05-29": 64
        },
        "email": "@linux.com",
        "hindex": 5,
        "hindex5y": 5,
        "i10index": 2,
        "i10index5y": 2,
        "interests": [
            "High performance computing",
            "Operating systems",
            "Data science",
            "Software engineering"
        ],
        "npubs": 14
    },
    "Julien Langou": {
        "citedby": {
            "2017-05-09": 3521,
            "2017-05-29": 3546
        },
        "email": "@ucdenver.edu",
        "hindex": 28,
        "hindex5y": 22,
        "i10index": 50,
        "i10index5y": 38,
        "interests": [
            "Numerical Linear Algebra",
            "High Performance Computing"
        ],
        "npubs": 132
    },
    "Jung Ho Ahn": {
        "affiliation": "Seoul National University",
        "citedby": {
            "2017-05-05": 5644,
            "2017-05-29": 5733
        },
        "email": "@snu.ac.kr",
        "hindex": 28,
        "hindex5y": 24,
        "i10index": 37,
        "i10index5y": 34,
        "interests": [
            "Computer Architecture"
        ],
        "npubs": 96
    },
    "Jungwon Kim": {
        "citedby": {
            "2017-05-09": 433,
            "2017-05-29": 433
        },
        "email": "@ornl.gov",
        "hindex": 8,
        "hindex5y": 8,
        "i10index": 8,
        "i10index5y": 7,
        "interests": [
            "High-performance computing",
            "Compilers",
            "Runtime systems",
            "Programming models"
        ],
        "npubs": 14
    },
    "Jurek Czyzowicz": {
        "affiliation": "Université du Québec en Outaouais",
        "citedby": {
            "2017-05-05": 2020,
            "2017-05-29": 2042
        },
        "email": "@uqo.ca",
        "hindex": 26,
        "hindex5y": 15,
        "i10index": 61,
        "i10index5y": 30,
        "interests": [
            "Algorithms",
            "Distributed Computing",
            "Mobile Agents",
            "Computational Geometry"
        ],
        "npubs": 163
    },
    "Justin D. Li": "",
    "Justin Kotalik": "",
    "Kai Xu": "",
    "Kamesh Madduri": {
        "affiliation": "Pennsylvania State University",
        "citedby": {
            "2017-05-05": 2327,
            "2017-05-29": 2362
        },
        "email": "@cse.psu.edu",
        "hindex": 26,
        "hindex5y": 22,
        "i10index": 36,
        "i10index5y": 34,
        "interests": [
            "High-performance Computing",
            "Scientific Computing",
            "Network Science",
            "Graph Analysis"
        ],
        "npubs": 114
    },
    "Kamil Iskra": {
        "affiliation": "Argonne National Laboratory",
        "citedby": {
            "2017-05-05": 1578,
            "2017-05-29": 1586
        },
        "email": "@mcs.anl.gov",
        "hindex": 20,
        "hindex5y": 17,
        "i10index": 26,
        "i10index5y": 21,
        "interests": [
            "high-performance computing",
            "operating systems",
            "I/O forwarding",
            "HPC system software"
        ],
        "npubs": 64
    },
    "Kanat Tangwongsan": {
        "affiliation": "Mahidol University",
        "citedby": {
            "2017-05-05": 682,
            "2017-05-29": 695
        },
        "email": "@mahidol.edu",
        "hindex": 17,
        "hindex5y": 15,
        "i10index": 21,
        "i10index5y": 19,
        "interests": [
            "Parallel algorithms",
            "algorithms engineering",
            "big data processing"
        ],
        "npubs": 40
    },
    "Karen Devine": {
        "affiliation": "Sandia",
        "citedby": {
            "2018-04-19": 3566
        },
        "email": "@sandia.gov",
        "hindex": 30,
        "hindex5y": 18,
        "i10index": 43,
        "i10index5y": 26,
        "interests": [],
        "npubs": 144
    },
    "Karine Altisen": {
        "citedby": {
            "2017-05-08": 853,
            "2017-05-29": 863
        },
        "email": "@imag.fr",
        "hindex": 13,
        "hindex5y": 9,
        "i10index": 15,
        "i10index5y": 7,
        "interests": [
            "méthodes formelles",
            "systèmes distribués"
        ],
        "npubs": 66
    },
    "Karl Schulz": "",
    "Karthik Vaidyanathan": {
        "affiliation": "Intel",
        "citedby": {
            "2017-05-05": 70,
            "2017-05-29": 75
        },
        "email": "@alumni.stanford.edu",
        "hindex": 5,
        "hindex5y": 5,
        "i10index": 5,
        "i10index5y": 5,
        "interests": [
            "Graphics",
            "Wireless Communications"
        ],
        "npubs": 21
    },
    "Kartik Gopalan": {
        "affiliation": "State University of New York Binghamton",
        "citedby": {
            "2017-05-05": 3680,
            "2017-05-29": 3707
        },
        "email": "@binghamton.edu",
        "hindex": 25,
        "hindex5y": 17,
        "i10index": 46,
        "i10index5y": 22,
        "interests": [
            "Virtualization",
            "Distributed Systems",
            "Operating Systems",
            "Networks"
        ],
        "npubs": 112
    },
    "Kathryn Mohror": {
        "affiliation": "LLNL",
        "citedby": {
            "2018-01-24": 1027
        },
        "email": "@llnl.gov",
        "hindex": 13,
        "hindex5y": 12,
        "i10index": 18,
        "i10index5y": 14,
        "interests": [],
        "npubs": 86
    },
    "Kazuaki Ishizaki": {
        "citedby": {
            "2017-05-08": 865,
            "2017-05-29": 868
        },
        "email": "@acm.org",
        "hindex": 12,
        "hindex5y": 9,
        "i10index": 12,
        "i10index5y": 8,
        "interests": [
            "Compiler",
            "Language runtime",
            "Parallel processing",
            "processor achitecture"
        ],
        "npubs": 67
    },
    "Kazutomo Yoshii": {
        "citedby": {
            "2017-05-08": 462,
            "2017-05-29": 465
        },
        "email": "@mcs.anl.gov",
        "hindex": 10,
        "hindex5y": 9,
        "i10index": 10,
        "i10index5y": 9,
        "interests": [
            "high-performance computing",
            "thermal-aware computing",
            "heterogeneous computing",
            "reconfigurable computing"
        ],
        "npubs": 26
    },
    "Kefei Wang": "",
    "Kei Davis": {
        "citedby": {
            "2017-05-09": 1652,
            "2017-05-29": 1670
        },
        "email": "@lanl.gov",
        "hindex": 22,
        "hindex5y": 15,
        "i10index": 31,
        "i10index5y": 16,
        "interests": [
            "High-performance Computing",
            "Functional Programming",
            "Programming Languages and Systems",
            "Computational Co-design"
        ],
        "npubs": 113
    },
    "Keishla D Ortiz-Lopez": {
        "citedby": {
            "2017-05-08": 6,
            "2017-05-29": 6
        },
        "email": "@tamu.edu",
        "hindex": 1,
        "hindex5y": 1,
        "i10index": 0,
        "i10index5y": 0,
        "interests": [
            "Distributed Computing"
        ],
        "npubs": 1
    },
    "Keisuke Kikura": "",
    "Kelly Shaw": {
        "affiliation": "University of Richmond",
        "citedby": {
            "2017-05-05": 488,
            "2017-05-29": 510
        },
        "email": "@richmond.edu",
        "hindex": 8,
        "hindex5y": 7,
        "i10index": 8,
        "i10index5y": 6,
        "interests": [
            "Computer Architecture"
        ],
        "npubs": 17
    },
    "Ken Jansen": {
        "affiliation": "University of Colorado",
        "citedby": {
            "2017-05-05": 5702,
            "2017-05-29": 5773
        },
        "email": "@colorado.edu",
        "hindex": 33,
        "hindex5y": 26,
        "i10index": 75,
        "i10index5y": 55,
        "interests": [
            "Computational Fluid Dynamics"
        ],
        "npubs": 230
    },
    "Ken Raffenetti": {
        "citedby": {
            "2017-05-09": 54,
            "2017-05-29": 54
        },
        "email": "@anl.gov",
        "hindex": 3,
        "hindex5y": 3,
        "i10index": 2,
        "i10index5y": 2,
        "interests": [
            "High Performance Computing"
        ],
        "npubs": 6
    },
    "Ken Roche": "",
    "Kenjiro Taura": {
        "affiliation": "University of Tokyo",
        "citedby": {
            "2017-05-05": 2356,
            "2017-05-29": 2365
        },
        "email": "@eidos.ic.i.u-tokyo.ac.jp",
        "hindex": 25,
        "hindex5y": 14,
        "i10index": 50,
        "i10index5y": 21,
        "interests": [
            "Parallel programming",
            "programming languages"
        ],
        "npubs": 260
    },
    "Kentaro Torisawa": {
        "citedby": {
            "2017-05-09": 2662,
            "2017-05-29": 2678
        },
        "email": "@nict.go.jp",
        "hindex": 29,
        "hindex5y": 20,
        "i10index": 62,
        "i10index5y": 33,
        "interests": [
            "natural language processing",
            "knowledge acquisition",
            "Web mining"
        ],
        "npubs": 260
    },
    "Kento Sato": {
        "citedby": {
            "2017-05-09": 379,
            "2017-05-29": 388
        },
        "email": "@llnl.gov",
        "hindex": 8,
        "hindex5y": 8,
        "i10index": 8,
        "i10index5y": 7,
        "interests": [
            "High performance computing",
            "Debugging",
            "Fault tolerance",
            "I/O",
            "Cloud computing"
        ],
        "npubs": 55
    },
    "Ki Hwan Yum": "",
    "Kirk W. Cameron": {
        "citedby": {
            "2018-02-05": 3000
        },
        "email": "@cs.vt.edu",
        "hindex": 27,
        "hindex5y": 23,
        "i10index": 51,
        "i10index5y": 40,
        "interests": [
            "Green Computing",
            "High Performance Computing",
            "Runtime Systems",
            "Performance Modeling",
            "Power-aware Computing"
        ],
        "npubs": 158
    },
    "Kishore Kothapalli": {
        "affiliation": "IIT-Indian Institute of Information Technology Hyderabad",
        "citedby": {
            "2017-05-05": 750,
            "2017-05-29": 757
        },
        "email": "@iiit.ac.in",
        "hindex": 14,
        "hindex5y": 13,
        "i10index": 25,
        "i10index5y": 19,
        "interests": [],
        "npubs": 99
    },
    "Kittisak Sajjapongse": "",
    "Kiyofumi Tanaka": "",
    "Koji Inoue": {
        "affiliation": "Kyushu University",
        "citedby": {
            "2017-05-05": 1359,
            "2017-05-29": 1372
        },
        "email": "@ait.kyushu-u.ac.jp",
        "hindex": 18,
        "hindex5y": 11,
        "i10index": 30,
        "i10index5y": 13,
        "interests": [
            "Computer Architecture"
        ],
        "npubs": 216
    },
    "Kolin Paul": {
        "citedby": {
            "2017-05-09": 908,
            "2017-05-29": 912
        },
        "email": "@cse.iitd.ac.in",
        "hindex": 14,
        "hindex5y": 13,
        "i10index": 29,
        "i10index5y": 19,
        "interests": [
            "Embedded Systems",
            "Reconfigurable Computing",
            "Custom (Multi-)Processor Design",
            "QCA"
        ],
        "npubs": 200
    },
    "Krste Asanoviç": {
        "citedby": {
            "2017-05-09": 12401,
            "2017-05-29": 12538
        },
        "email": "@eecs.berkeley.edu",
        "hindex": 49,
        "hindex5y": 37,
        "i10index": 117,
        "i10index5y": 86,
        "interests": [
            "Computer Architecture",
            "VLSI Design",
            "Parallel Programming"
        ],
        "npubs": 297
    },
    "Krzysztof Loryś": "",
    "Kshitij Mehta": {
        "citedby": {
            "2017-05-08": 14,
            "2017-05-29": 14
        },
        "email": "@ornl.gov",
        "hindex": 2,
        "hindex5y": 2,
        "i10index": 0,
        "i10index5y": 0,
        "interests": [],
        "npubs": 5
    },
    "Kyle Chard": {
        "affiliation": "University of Chicago",
        "citedby": {
            "2017-05-05": 940,
            "2017-05-29": 960
        },
        "email": "@uchicago.edu",
        "hindex": 17,
        "hindex5y": 15,
        "i10index": 25,
        "i10index5y": 22,
        "interests": [
            "computer science",
            "cloud computing",
            "scientific computing",
            "big data"
        ],
        "npubs": 76
    },
    "Kyle Hale": {
        "affiliation": "Illinois Institute of Technology",
        "citedby": {
            "2017-05-05": 93,
            "2017-05-29": 93
        },
        "email": "@cs.iit.edu",
        "hindex": 5,
        "hindex5y": 5,
        "i10index": 3,
        "i10index5y": 3,
        "interests": [
            "Operating Systems",
            "Parallel Computing",
            "Virtualization",
            "Computer Architecture"
        ],
        "npubs": 17
    },
    "Kyung Hoon Kim": {
        "citedby": {
            "2017-05-09": 1322,
            "2017-05-29": 1339
        },
        "email": "@khu.ac.kr",
        "hindex": 13,
        "hindex5y": 11,
        "i10index": 14,
        "i10index5y": 12,
        "interests": [],
        "npubs": 239
    },
    "Larry Dennison": "",
    "Lars Nagel": {
        "affiliation": "Mainz University",
        "citedby": {
            "2017-05-05": 96,
            "2017-05-29": 98
        },
        "email": "@uni-mainz.de",
        "hindex": 7,
        "hindex5y": 7,
        "i10index": 3,
        "i10index5y": 2,
        "interests": [
            "Distributed Computing",
            "Scheduling",
            "Randomized Algorithms"
        ],
        "npubs": 32
    },
    "Lata Narayanan": {
        "affiliation": "Concordia University",
        "citedby": {
            "2017-05-05": 1105,
            "2017-05-29": 1111
        },
        "email": "@cs.concordia.ca",
        "hindex": 16,
        "hindex5y": 9,
        "i10index": 17,
        "i10index5y": 9,
        "interests": [
            "Algorithms",
            "Distributed Computing"
        ],
        "npubs": 17
    },
    "Laura Carrington": {
        "affiliation": "San Diego Supercomputing Center - PMaC Lab",
        "citedby": {
            "2017-05-05": 1546,
            "2017-05-29": 1568
        },
        "email": "@epanalytics.com",
        "hindex": 19,
        "hindex5y": 17,
        "i10index": 32,
        "i10index5y": 26,
        "interests": [
            "Performance and power modeling",
            "Benchmarking"
        ],
        "npubs": 88
    },
    "Lawrence L. Larmore": {
        "citedby": {
            "2017-05-08": 2384,
            "2017-05-29": 2394
        },
        "email": "@unlv.edu",
        "hindex": 25,
        "hindex5y": 14,
        "i10index": 62,
        "i10index5y": 20,
        "interests": [
            "Distributed computing",
            "on-line algorithms",
            "T-theory",
            "dynamic programming"
        ],
        "npubs": 189
    },
    "Laxmikant V. Kale": {
        "affiliation": "University of Illinois at Urbana-Champaign, USA",
        "citedby": {
            "2017-04-04": 22029,
            "2017-05-12": 22472
        },
        "email": "@illinois.edu",
        "hindex": 52,
        "hindex5y": 38,
        "i10index": 214,
        "i10index5y": 138,
        "interests": [
            "parallel computing",
            "high performance computing"
        ],
        "npubs": 523
    },
    "Leslie Rice": "",
    "Leszek Gasieniec": {
        "affiliation": "University of Liverpool",
        "citedby": {
            "2017-05-05": 4032,
            "2017-05-29": 4064
        },
        "email": "@liverpool.ac.uk",
        "hindex": 34,
        "hindex5y": 21,
        "i10index": 90,
        "i10index5y": 47,
        "interests": [
            "Algorithms",
            "Networks and Search Problems"
        ],
        "npubs": 200
    },
    "Li Shen": "",
    "Liang Yuan": "",
    "Lifeng Nai": {
        "citedby": {
            "2017-05-08": 80,
            "2017-05-29": 85
        },
        "email": "@gatech.edu",
        "hindex": 6,
        "hindex5y": 6,
        "i10index": 4,
        "i10index5y": 4,
        "interests": [
            "Computer Architecture",
            "Graph Computing",
            "Computer System",
            "High Performance Computing"
        ],
        "npubs": 15
    },
    "Lin Gan": "",
    "Ling Zhan": "",
    "Lionel Eyraud-Dubois": "",
    "Liqiang Wang": {
        "citedby": {
            "2017-05-08": 1339,
            "2017-05-29": 1354
        },
        "email": "@cs.ucf.edu",
        "hindex": 20,
        "hindex5y": 18,
        "i10index": 29,
        "i10index5y": 25,
        "interests": [
            "Parallel Computing",
            "Big Data",
            "Program Analysis",
            "Cloud Computing",
            "GPU Computing"
        ],
        "npubs": 105
    },
    "Liquan Xiao": "",
    "Lizy K. John": {
        "affiliation": "UT Austin",
        "citedby": {
            "2017-05-05": 6442,
            "2017-05-29": 6523
        },
        "email": "@ece.utexas.edu",
        "hindex": 43,
        "hindex5y": 28,
        "i10index": 124,
        "i10index5y": 67,
        "interests": [
            "Computer Architecture",
            "performance Evaluation",
            "Workload Characterization"
        ],
        "npubs": 413
    },
    "Loris Marchal": {
        "citedby": {
            "2017-05-09": 1463,
            "2017-05-29": 1472
        },
        "email": "@ens-lyon.fr",
        "hindex": 18,
        "hindex5y": 11,
        "i10index": 28,
        "i10index5y": 15,
        "interests": [
            "Parallel Algorithm",
            "Scheduling"
        ],
        "npubs": 99
    },
    "Luciano Gualà": {
        "citedby": {
            "2017-05-08": 178,
            "2017-05-29": 180
        },
        "email": "@mat.uniroma2.it",
        "hindex": 8,
        "hindex5y": 6,
        "i10index": 8,
        "i10index5y": 4,
        "interests": [
            "theoretical computer science",
            "algorithms for graph problems",
            "algorithmic game theory"
        ],
        "npubs": 44
    },
    "Luis Ceze": {
        "citedby": {
            "2017-05-08": 6221,
            "2017-05-29": 6320
        },
        "email": "@cs.washington.edu",
        "hindex": 37,
        "hindex5y": 31,
        "i10index": 70,
        "i10index5y": 65,
        "interests": [
            "Computer Architecture",
            "Programming Languages",
            "Operating Systems"
        ],
        "npubs": 202
    },
    "Luke Olson": {
        "affiliation": "University of Illinois at Urbana-Champaign",
        "citedby": {
            "2017-05-05": 762,
            "2017-05-29": 772
        },
        "email": "@illinois.edu",
        "hindex": 14,
        "hindex5y": 13,
        "i10index": 20,
        "i10index5y": 16,
        "interests": [
            "Scientific Computing"
        ],
        "npubs": 83
    },
    "Luke Shulenburger": {
        "citedby": {
            "2017-05-08": 377,
            "2017-05-29": 389
        },
        "email": "@sandia.gov",
        "hindex": 11,
        "hindex5y": 10,
        "i10index": 12,
        "i10index5y": 10,
        "interests": [
            "Electronic Structure Theory",
            "High Pressure"
        ],
        "npubs": 25
    },
    "Lélia Blin": {
        "affiliation": "University of Evry, LIP6",
        "citedby": {
            "2017-05-05": 337,
            "2017-05-29": 343
        },
        "email": "@lip6.fr",
        "hindex": 13,
        "hindex5y": 9,
        "i10index": 14,
        "i10index5y": 9,
        "interests": [
            "Distributed algorithms",
            "Self-stabilization",
            "Spanning tree",
            "Robots"
        ],
        "npubs": 46
    },
    "Maciej Besta": {
        "citedby": {
            "2017-05-08": 131,
            "2017-05-29": 136
        },
        "email": "@inf.ethz.ch",
        "hindex": 5,
        "hindex5y": 5,
        "i10index": 3,
        "i10index5y": 3,
        "interests": [
            "High Performance Computing",
            "Networking",
            "Large-Scale Graph Processing",
            "Parallel Programming"
        ],
        "npubs": 11
    },
    "Maciej Malawski": {
        "affiliation": "AGH University",
        "citedby": {
            "2017-05-05": 1373,
            "2017-05-29": 1396
        },
        "email": "@agh.edu.pl",
        "hindex": 19,
        "hindex5y": 14,
        "i10index": 40,
        "i10index5y": 17,
        "interests": [
            "Computer Science",
            "Grid Computing",
            "Cloud Computing",
            "Programming Models",
            "Scientific Workflows"
        ],
        "npubs": 138
    },
    "Madhusudhan Govindaraju": {
        "affiliation": "State University of New York Binghamton",
        "citedby": {
            "2017-05-05": 2720,
            "2017-05-29": 2740
        },
        "email": "@binghamton.edu",
        "hindex": 26,
        "hindex5y": 15,
        "i10index": 48,
        "i10index5y": 21,
        "interests": [
            "Big Data Programming Paradigms and Benchmarking",
            "Open Source Cloud and Big Data technologies",
            "Cyberinfrastructure"
        ],
        "npubs": 129
    },
    "Magnus M. Halldórsson": {
        "affiliation": "Reykjavik University",
        "citedby": {
            "2017-05-05": 6065,
            "2017-05-08": 6067,
            "2017-05-29": 6105
        },
        "email": "@ru.is",
        "hindex": 40,
        "hindex5y": 26,
        "i10index": 97,
        "i10index5y": 65,
        "interests": [
            "Algorithms",
            "Wireless networks"
        ],
        "npubs": 242
    },
    "Mahantesh Halappanavar": {
        "citedby": {
            "2017-05-08": 372,
            "2017-05-29": 383
        },
        "email": "@pnnl.gov",
        "hindex": 11,
        "hindex5y": 10,
        "i10index": 13,
        "i10index5y": 11,
        "interests": [
            "graph algorithms",
            "parallel computing",
            "combinatorial scientific computing"
        ],
        "npubs": 73
    },
    "Mahdi Jafari Siavoshani": {
        "citedby": {
            "2017-05-09": 359,
            "2017-05-29": 359
        },
        "email": "@ce.sharif.edu",
        "hindex": 10,
        "hindex5y": 8,
        "i10index": 12,
        "i10index5y": 8,
        "interests": [
            "Algorithms",
            "Network Information Theory",
            "Network Coding",
            "Coding Theory"
        ],
        "npubs": 37
    },
    "Mahdi Nazm Bojnordi": {
        "affiliation": "University of Utah",
        "citedby": {
            "2017-05-05": 200,
            "2017-05-29": 203
        },
        "email": "@cs.utah.edu",
        "hindex": 7,
        "hindex5y": 6,
        "i10index": 6,
        "i10index5y": 4,
        "interests": [
            "Computer architecture",
            "new memory technologies",
            "high-performance memory systems",
            "energy-efficient computing."
        ],
        "npubs": 33
    },
    "Mahmut T. Kandemir": {
        "affiliation": "The Pennsylvania State University",
        "citedby": {
            "2017-05-10": 17089,
            "2017-06-05": 17231
        },
        "email": "@cse.psu.edu",
        "hindex": 60,
        "hindex5y": 39,
        "i10index": 346,
        "i10index5y": 176,
        "interests": [
            "Compilers",
            "High Performance Computing",
            "Storage",
            "Architecture"
        ],
        "npubs": 788
    },
    "Mainak Chaudhuri": "",
    "Manish Parashar": {
        "affiliation": "Rutgers University",
        "citedby": {
            "2017-05-05": 9561,
            "2017-05-29": 9799
        },
        "email": "@rutgers.edu",
        "hindex": 47,
        "hindex5y": 32,
        "i10index": 211,
        "i10index5y": 99,
        "interests": [
            "Parallel and Distributed Computing",
            "Computational and Data-Enabled Science and Engineering"
        ],
        "npubs": 729
    },
    "Manisha Gajbe": {
        "affiliation": "Intel",
        "citedby": {
            "2017-05-05": 19,
            "2017-05-29": 19
        },
        "email": "@ncsa.illinois.edu",
        "hindex": 2,
        "hindex5y": 2,
        "i10index": 1,
        "i10index5y": 0,
        "interests": [
            "HPC",
            "Performance Optimization",
            "Supercomputing"
        ],
        "npubs": 23
    },
    "Manuel Alcántara": "",
    "Marc Casas": {
        "citedby": {
            "2017-05-09": 335,
            "2017-05-29": 340
        },
        "email": "@bsc.es",
        "hindex": 11,
        "hindex5y": 10,
        "i10index": 13,
        "i10index5y": 10,
        "interests": [
            "High Performance Computing",
            "Computer Architecture"
        ],
        "npubs": 63
    },
    "Marc Snir": {
        "affiliation": "UIUC, Illinois",
        "citedby": {
            "2017-05-05": 17011,
            "2017-05-29": 17137
        },
        "email": "@illinois.edu",
        "hindex": 57,
        "hindex5y": 30,
        "i10index": 126,
        "i10index5y": 72,
        "interests": [
            "Everything",
            "everything else"
        ],
        "npubs": 299
    },
    "Marcus Day": "",
    "María Jesús Garzarán": {
        "affiliation": "Intel/University of Illinois at Urbana-Champaign",
        "citedby": {
            "2017-09-03": 1643
        },
        "email": "@uiuc.edu",
        "hindex": 22,
        "hindex5y": 16,
        "i10index": 32,
        "i10index5y": 21,
        "interests": [
            "Parallel Programming",
            "autotuning"
        ],
        "npubs": 86
    },
    "Maria Potop-Butucaru": {
        "affiliation": "University Pierre et Marie Curie",
        "citedby": {
            "2017-05-05": 1738,
            "2017-05-29": 1757
        },
        "email": "@lip6.fr",
        "hindex": 24,
        "hindex5y": 15,
        "i10index": 48,
        "i10index5y": 33,
        "interests": [
            "distributed algorithms",
            "fault-tolerance",
            "self-organizing systems"
        ],
        "npubs": 174
    },
    "Mariam Umar": "",
    "Mark Hoemmen": {
        "affiliation": "Sandia National Laboratories",
        "citedby": {
            "2017-05-05": 1140,
            "2017-05-29": 1154
        },
        "email": "@sandia.gov",
        "hindex": 16,
        "hindex5y": 15,
        "i10index": 19,
        "i10index5y": 17,
        "interests": [
            "Parallel Computing",
            "Numerical Linear Algebra",
            "High-Performance Computing",
            "Scientific Computing",
            "Fault-Tolerant Algorithms"
        ],
        "npubs": 70
    },
    "Mark Oskin": {
        "citedby": {
            "2017-05-08": 2834,
            "2017-05-29": 2868
        },
        "email": "@cs.washington.edu",
        "hindex": 24,
        "hindex5y": 18,
        "i10index": 43,
        "i10index5y": 27,
        "interests": [
            "Computer Architecture"
        ],
        "npubs": 122
    },
    "Marsha J. Berger": "",
    "Martin Berzins": {
        "affiliation": "University of Utah",
        "citedby": {
            "2017-05-05": 3752,
            "2017-05-29": 3784
        },
        "email": "@sci.utah.edu",
        "hindex": 33,
        "hindex5y": 22,
        "i10index": 88,
        "i10index5y": 41,
        "interests": [
            "Parallel Scientific Computing"
        ],
        "npubs": 263
    },
    "Martin Farach-Colton": {
        "affiliation": "Rutgers University",
        "citedby": {
            "2017-05-05": 7610,
            "2017-05-29": 7757
        },
        "email": "@cs.rutgers.edu",
        "hindex": 45,
        "hindex5y": 26,
        "i10index": 78,
        "i10index5y": 47,
        "interests": [
            "Algorithms",
            "Data Structures",
            "External Memory",
            "File Systems"
        ],
        "npubs": 176
    },
    "Martin Schulz": {
        "citedby": {
            "2017-05-09": 5828,
            "2017-05-29": 5884
        },
        "email": "@llnl.gov",
        "hindex": 41,
        "hindex5y": 33,
        "i10index": 132,
        "i10index5y": 98,
        "interests": [
            "High Performance Computing",
            "Languages and Tools"
        ],
        "npubs": 479
    },
    "Martti Forsell": "",
    "Masaaki Kondo": {
        "affiliation": "The University of Tokyo",
        "citedby": {
            "2018-01-13": 998
        },
        "email": "@hal.ipc.iu-tokyo.ac.jp",
        "hindex": 15,
        "hindex5y": 12,
        "i10index": 32,
        "i10index5y": 14,
        "interests": [
            "Computer Architecture",
            "Information Science"
        ],
        "npubs": 172
    },
    "Masab Ahmad": {
        "citedby": {
            "2017-05-08": 47,
            "2017-05-29": 49
        },
        "email": "@uconn.edu",
        "hindex": 4,
        "hindex5y": 4,
        "i10index": 2,
        "i10index5y": 2,
        "interests": [
            "Computer Architecture",
            "Graph Algorithms",
            "Hardware Security"
        ],
        "npubs": 17
    },
    "Masahiro Tanaka": {
        "citedby": {
            "2017-05-09": 1077,
            "2017-05-29": 1081
        },
        "email": "@hpcs.cs.tsukuba.ac.jp",
        "hindex": 15,
        "hindex5y": 10,
        "i10index": 20,
        "i10index5y": 10,
        "interests": [
            "Computational Science",
            "Astornomy"
        ],
        "npubs": 84
    },
    "Masamichi Takagi": "",
    "Masatsugu Ueda": "",
    "Mateo Valero": {
        "citedby": {
            "2017-05-08": 11148,
            "2017-05-29": 11240
        },
        "email": "@ac.upc.edu",
        "hindex": 53,
        "hindex5y": 33,
        "i10index": 241,
        "i10index5y": 130,
        "interests": [
            "Computer Architecture"
        ],
        "npubs": 800
    },
    "Mateo Valero Cortés": "",
    "Mathias Jacquelin": {
        "citedby": {
            "2017-05-08": 157,
            "2017-05-29": 158
        },
        "email": "@lbl.gov",
        "hindex": 6,
        "hindex5y": 6,
        "i10index": 5,
        "i10index5y": 5,
        "interests": [],
        "npubs": 27
    },
    "Mathieu Faverge": {
        "citedby": {
            "2017-05-09": 716,
            "2017-05-29": 726
        },
        "email": "@inria.fr",
        "hindex": 15,
        "hindex5y": 15,
        "i10index": 20,
        "i10index5y": 18,
        "interests": [
            "HPC",
            "Linear Algebra"
        ],
        "npubs": 65
    },
    "Matthew Knepley": {
        "affiliation": "Rice University",
        "citedby": {
            "2017-05-05": 5541,
            "2017-05-29": 5608
        },
        "email": "@buffalo.edu",
        "hindex": 19,
        "hindex5y": 17,
        "i10index": 32,
        "i10index5y": 27,
        "interests": [
            "Computational Science",
            "Computational Geodynamics",
            "Computational Biology"
        ],
        "npubs": 131
    },
    "Matthias Blumrich": {
        "affiliation": "NVIDIA",
        "citedby": {
            "2017-05-05": 3742,
            "2017-05-29": 3788
        },
        "email": "@alumni.princeton.edu",
        "hindex": 23,
        "hindex5y": 15,
        "i10index": 37,
        "i10index5y": 20,
        "interests": [
            "Computer Architecture",
            "Software Architecture"
        ],
        "npubs": 87
    },
    "Matthias Petschow": "",
    "Matthieu Dreher": {
        "citedby": {
            "2017-05-08": 55,
            "2017-05-29": 56
        },
        "email": "@anl.gov",
        "hindex": 5,
        "hindex5y": 5,
        "i10index": 2,
        "i10index5y": 2,
        "interests": [
            "In Situ",
            "In Transit",
            "Live analytics",
            "Scientific Visualization"
        ],
        "npubs": 10
    },
    "Matthieu Kuhn": "",
    "Maxime Hugues": {
        "citedby": {
            "2017-05-09": 64,
            "2017-05-29": 67
        },
        "email": "@total.com",
        "hindex": 5,
        "hindex5y": 4,
        "i10index": 2,
        "i10index5y": 1,
        "interests": [
            "high performance computing"
        ],
        "npubs": 15
    },
    "Maya Gokhale": "",
    "Md. Naim": "",
    "Merav Parter": {
        "affiliation": "Massachusetts Institute of Technology",
        "citedby": {
            "2018-02-05": 555
        },
        "email": "",
        "hindex": 13,
        "hindex5y": 11,
        "i10index": 15,
        "i10index5y": 15,
        "interests": [
            "computer science"
        ],
        "npubs": 47
    },
    "Michael Blocksome": "",
    "Michael Gowanlock": {
        "citedby": {
            "2017-05-09": 104,
            "2017-05-29": 106
        },
        "email": "@mit.edu",
        "hindex": 5,
        "hindex5y": 5,
        "i10index": 2,
        "i10index5y": 2,
        "interests": [
            "parallel computing",
            "astrobiology",
            "in-memory databases",
            "scientific computing",
            "scientometrics"
        ],
        "npubs": 26
    },
    "Michael Heroux": {
        "affiliation": "Sandia National Laboratories",
        "citedby": {
            "2017-05-05": 5017,
            "2017-05-29": 5107
        },
        "email": "@sandia.gov",
        "hindex": 27,
        "hindex5y": 25,
        "i10index": 68,
        "i10index5y": 47,
        "interests": [
            "Mathematics",
            "Computer Science"
        ],
        "npubs": 305
    },
    "Michael Klemm": {
        "affiliation": "Intel",
        "citedby": {
            "2017-05-05": 1178,
            "2017-05-29": 489
        },
        "email": "@dontknow.de",
        "hindex": 9,
        "hindex5y": 8,
        "i10index": 9,
        "i10index5y": 8,
        "interests": [
            "HPC",
            "Cluster Computing",
            "Parallel Programming",
            "MPI",
            "OpenMP"
        ],
        "npubs": 61
    },
    "Michael Stumm": {
        "citedby": {
            "2017-05-09": 4685,
            "2017-05-29": 4737
        },
        "email": "@eecg.toronto.edu",
        "hindex": 36,
        "hindex5y": 21,
        "i10index": 69,
        "i10index5y": 37,
        "interests": [
            "computer systems",
            "systems software",
            "operating systems"
        ],
        "npubs": 140
    },
    "Michela Taufer": {
        "citedby": {
            "2017-05-09": 1340,
            "2017-05-29": 1354
        },
        "email": "@udel.edu",
        "hindex": 19,
        "hindex5y": 15,
        "i10index": 41,
        "i10index5y": 26,
        "interests": [
            "Parallel and Distributed Computing",
            "Computational Science",
            "Data-intensive Computing"
        ],
        "npubs": 167
    },
    "Michele Flammini": {
        "affiliation": "University of L'Aquila & Gran Sasso Science Institute",
        "citedby": {
            "2017-05-05": 1393,
            "2017-05-29": 1404
        },
        "email": "@univaq.it",
        "hindex": 20,
        "hindex5y": 11,
        "i10index": 50,
        "i10index5y": 15,
        "interests": [
            "Algorithms and computational complexity",
            "algorithmic game theory",
            "communication problems in interconnection networks",
            "routing"
        ],
        "npubs": 157
    },
    "Mike Ignatowski": "",
    "Mike Sprague": "",
    "Mikhail Markov": "",
    "Miquel Moretó Planas": "",
    "Miquel Vidal": {
        "citedby": {
            "2018-02-05": 12
        },
        "email": "@bsc.es",
        "hindex": 2,
        "hindex5y": 2,
        "i10index": 0,
        "i10index5y": 0,
        "interests": [],
        "npubs": 6
    },
    "Mohammad Taghi Hajiaghayi": {
        "affiliation": "University of Maryland",
        "citedby": {
            "2017-05-05": 6648,
            "2017-05-29": 6746
        },
        "email": "@cs.umd.edu",
        "hindex": 46,
        "hindex5y": 33,
        "i10index": 116,
        "i10index5y": 91,
        "interests": [
            "Algorithms",
            "Game Theory",
            "Network Design",
            "Social Networks",
            "BIG Networks"
        ],
        "npubs": 263
    },
    "Moriyoshi Ohara": {
        "affiliation": "IBM",
        "citedby": {
            "2017-11-09": 4793
        },
        "email": "@jp.ibm.com",
        "hindex": 10,
        "hindex5y": 8,
        "i10index": 10,
        "i10index5y": 7,
        "interests": [
            "Emerging Workload Characterization & Acceleration"
        ],
        "npubs": 56
    },
    "Murali Annavaram": {
        "affiliation": "University of Southern California",
        "citedby": {
            "2017-05-05": 3675,
            "2017-05-29": 3742
        },
        "email": "@usc.edu",
        "hindex": 25,
        "hindex5y": 24,
        "i10index": 55,
        "i10index5y": 42,
        "interests": [
            "Computer Systems"
        ],
        "npubs": 147
    },
    "Naeem Abbas": {
        "citedby": {
            "2017-05-09": 43,
            "2017-05-29": 43
        },
        "email": "@pnec.nust.edu.pk",
        "hindex": 4,
        "hindex5y": 4,
        "i10index": 1,
        "i10index5y": 1,
        "interests": [
            "Parallel Processing",
            "High-level Synthesis",
            "Hardware Acceleration",
            "Reconfigurable Computing",
            "Machine Learning"
        ],
        "npubs": 15
    },
    "Nakul Jindal": {
        "citedby": {
            "2017-05-08": 13,
            "2017-05-29": 13
        },
        "email": "@ufl.edu",
        "hindex": 3,
        "hindex5y": 3,
        "i10index": 0,
        "i10index5y": 0,
        "interests": [],
        "npubs": 6
    },
    "Nam Sung Kim": {
        "citedby": {
            "2017-05-08": 7139,
            "2017-05-29": 7229
        },
        "email": "@illinois.edu",
        "hindex": 35,
        "hindex5y": 27,
        "i10index": 61,
        "i10index5y": 53,
        "interests": [
            "Computer Architecture",
            "Digital Design",
            "Electronic Design Automation",
            "Low-power design"
        ],
        "npubs": 191
    },
    "Nancy Amato": {
        "affiliation": "Texas A&M University",
        "citedby": {
            "2017-05-05": 8271,
            "2017-05-29": 8337
        },
        "email": "@tamu.edu",
        "hindex": 48,
        "hindex5y": 33,
        "i10index": 141,
        "i10index5y": 94,
        "interests": [
            "motion planning",
            "robotics",
            "computational biology",
            "computational geometry",
            "parallel and distributed computing"
        ],
        "npubs": 403
    },
    "Naoya Maruyama": {
        "affiliation": "RIKEN -- Advanced Institute for Computational Science",
        "citedby": {
            "2017-05-05": 1639,
            "2017-05-29": 1667
        },
        "email": "@acm.org",
        "hindex": 19,
        "hindex5y": 18,
        "i10index": 30,
        "i10index5y": 27,
        "interests": [
            "High Performance Computing",
            "Computer Science"
        ],
        "npubs": 135
    },
    "Nathan R. Tallent": {
        "citedby": {
            "2017-05-08": 1071,
            "2017-05-29": 1092
        },
        "email": "@pnnl.gov",
        "hindex": 13,
        "hindex5y": 12,
        "i10index": 17,
        "i10index5y": 14,
        "interests": [
            "parallel computing",
            "performance tools",
            "performance modeling"
        ],
        "npubs": 45
    },
    "Nikhil Bansal": {
        "affiliation": "Eindhoven University of Technology",
        "citedby": {
            "2017-05-05": 6507,
            "2017-05-29": 6553
        },
        "email": "@tue.nl",
        "hindex": 38,
        "hindex5y": 28,
        "i10index": 99,
        "i10index5y": 81,
        "interests": [
            "Algorithm Design",
            "Theoretical Computer Science",
            "Discrete Math"
        ],
        "npubs": 239
    },
    "Nikhil Jain": {
        "citedby": {
            "2017-05-09": 420,
            "2017-05-29": 427
        },
        "email": "@acm.org",
        "hindex": 12,
        "hindex5y": 12,
        "i10index": 14,
        "i10index5y": 14,
        "interests": [
            "Parallel Computing"
        ],
        "npubs": 58
    },
    "Niladrish Chatterjee": {
        "affiliation": "NVIDIA",
        "citedby": {
            "2017-05-05": 621,
            "2017-05-29": 699
        },
        "email": "@nvidia.com",
        "hindex": 10,
        "hindex5y": 10,
        "i10index": 10,
        "i10index5y": 10,
        "interests": [
            "Computer Architecture"
        ],
        "npubs": 40
    },
    "Nima Honarmand": {
        "affiliation": "Stony Brook University",
        "citedby": {
            "2017-05-05": 325,
            "2017-05-29": 337
        },
        "email": "@cs.stonybrook.edu",
        "hindex": 9,
        "hindex5y": 6,
        "i10index": 7,
        "i10index5y": 5,
        "interests": [
            "Computer Systems",
            "Architecture",
            "Operating Systems",
            "Parallel Computer Architecture and Programmability",
            "VLSI CAD"
        ],
        "npubs": 21
    },
    "Ningyuan Wang": "",
    "Nodari Sitchinava": {
        "affiliation": "University of Hawaii at Manoa",
        "citedby": {
            "2017-05-05": 547,
            "2017-05-29": 558
        },
        "email": "@hawaii.edu",
        "hindex": 11,
        "hindex5y": 9,
        "i10index": 12,
        "i10index5y": 9,
        "interests": [
            "Algorithms",
            "theory",
            "parallel computing"
        ],
        "npubs": 38
    },
    "Oded Schwartz": {
        "affiliation": "University of California Berkeley",
        "citedby": {
            "2017-05-05": 1119,
            "2017-05-29": 1128
        },
        "email": "@cs.huji.ac.il",
        "hindex": 16,
        "hindex5y": 16,
        "i10index": 21,
        "i10index5y": 20,
        "interests": [
            "Parallel computing",
            "scientific computing",
            "high performance computing",
            "algorithmic linear algebra",
            "reducing communication costs"
        ],
        "npubs": 41
    },
    "Odorico M. Mendizabal": {
        "citedby": {
            "2017-05-09": 47,
            "2017-05-29": 47
        },
        "email": "@furg.br",
        "hindex": 4,
        "hindex5y": 3,
        "i10index": 0,
        "i10index5y": 0,
        "interests": [
            "distributed systems",
            "fault tolerance",
            "model checking",
            "performance testing"
        ],
        "npubs": 35
    },
    "Olaf Schenk": {
        "affiliation": "USI - Università della Svizzera italiana",
        "citedby": {
            "2017-05-05": 3823,
            "2017-05-29": 3876
        },
        "email": "@usi.ch",
        "hindex": 27,
        "hindex5y": 22,
        "i10index": 38,
        "i10index5y": 32,
        "interests": [
            "Scientific Computing",
            "High-Performance Computing",
            "Computational Science",
            "Simulation"
        ],
        "npubs": 150
    },
    "Olga Pearce": {
        "affiliation": "Lawrence Livermore National Laboratory",
        "citedby": {
            "2017-05-05": 337,
            "2017-05-29": 342
        },
        "email": "@cs.tamu.edu",
        "hindex": 6,
        "hindex5y": 5,
        "i10index": 5,
        "i10index5y": 5,
        "interests": [
            "Parallel computing",
            "HPC",
            "Load Balance",
            "Tools"
        ],
        "npubs": 19
    },
    "Oliver Sinnen": {
        "affiliation": "University of Auckland",
        "citedby": {
            "2017-05-05": 1288,
            "2017-05-29": 1298
        },
        "email": "@auckland.ac.nz",
        "hindex": 16,
        "hindex5y": 12,
        "i10index": 27,
        "i10index5y": 16,
        "interests": [
            "parallel computing",
            "scheduling",
            "reconfigurable computing"
        ],
        "npubs": 105
    },
    "Olivier Beaumont": {
        "affiliation": "INRIA - Institute for Research in Computer Science and Automation",
        "citedby": {
            "2017-05-05": 2429,
            "2017-05-29": 2434
        },
        "email": "@labri.fr",
        "hindex": 24,
        "hindex5y": 15,
        "i10index": 45,
        "i10index5y": 24,
        "interests": [
            "Parallel Algorithms",
            "Distributed Algorithms",
            "Scheduling",
            "Load Balancing",
            "Cloud Computing"
        ],
        "npubs": 173
    },
    "Omer Khan": {
        "citedby": {
            "2017-05-09": 681,
            "2017-05-29": 693
        },
        "email": "@uconn.edu",
        "hindex": 15,
        "hindex5y": 14,
        "i10index": 22,
        "i10index5y": 20,
        "interests": [
            "Computer Architecture"
        ],
        "npubs": 84
    },
    "Oscar Hernandez": {
        "citedby": {
            "2017-05-09": 555,
            "2017-05-29": 567
        },
        "email": "@ornl.gov",
        "hindex": 13,
        "hindex5y": 10,
        "i10index": 16,
        "i10index5y": 11,
        "interests": [
            "High Performance Computing",
            "Compilers",
            "Code Transformation Tools",
            "Performance Optimizations"
        ],
        "npubs": 77
    },
    "Osman Unsal": {
        "affiliation": "Barcelona Supercomputing Center",
        "citedby": {
            "2017-05-05": 2477,
            "2017-05-29": 2528
        },
        "email": "@bsc.es",
        "hindex": 26,
        "hindex5y": 20,
        "i10index": 64,
        "i10index5y": 48,
        "interests": [
            "Computer architecture",
            "reliability",
            "transactional memory",
            "big data"
        ],
        "npubs": 237
    },
    "Ozcan Ozturk": {
        "affiliation": "Bilkent University",
        "citedby": {
            "2017-05-05": 1172,
            "2017-05-29": 1187
        },
        "email": "@cs.bilkent.edu.tr",
        "hindex": 19,
        "hindex5y": 12,
        "i10index": 42,
        "i10index5y": 19,
        "interests": [
            "Parallel Systems",
            "Embedded Sysytems",
            "Computer Architecture",
            "Cloud Computing"
        ],
        "npubs": 195
    },
    "Pablo Fuentes": {
        "citedby": {
            "2017-05-09": 42,
            "2017-05-29": 43
        },
        "email": "@unican.es",
        "hindex": 4,
        "hindex5y": 4,
        "i10index": 1,
        "i10index5y": 1,
        "interests": [
            "interconnection networks",
            "high performance computing",
            "computer architecture"
        ],
        "npubs": 12
    },
    "Palden Lama": {
        "affiliation": "University of Texas San Antonio",
        "citedby": {
            "2017-05-05": 442,
            "2017-05-29": 446
        },
        "email": "@utsa.edu",
        "hindex": 11,
        "hindex5y": 11,
        "i10index": 14,
        "i10index5y": 14,
        "interests": [
            "Cloud Computing",
            "Big Data",
            "Energy-Aware Computing",
            "Distributed Systems"
        ],
        "npubs": 26
    },
    "Paola Flocchini": {
        "affiliation": "Ottawa University",
        "citedby": {
            "2017-05-05": 4995,
            "2017-05-29": 5039
        },
        "email": "@eecs.uottawa.ca",
        "hindex": 40,
        "hindex5y": 28,
        "i10index": 97,
        "i10index5y": 71,
        "interests": [
            "Distributed Computing",
            "Distributed Algorithms",
            "Dynamic Networks",
            "Cellular Automata"
        ],
        "npubs": 242
    },
    "Paolo Penna": {
        "affiliation": "ETH Zurich",
        "citedby": {
            "2017-05-05": 1745,
            "2017-05-29": 1742
        },
        "email": "@inf.ethz.ch",
        "hindex": 21,
        "hindex5y": 11,
        "i10index": 36,
        "i10index5y": 15,
        "interests": [
            "Theoretical Computer Science"
        ],
        "npubs": 99
    },
    "Pascal Felber": {
        "affiliation": "University of Neuchâtel",
        "citedby": {
            "2017-05-05": 10767,
            "2017-05-29": 10868
        },
        "email": "@unine.ch",
        "hindex": 43,
        "hindex5y": 27,
        "i10index": 106,
        "i10index5y": 67,
        "interests": [
            "Distributed Systems",
            "Dependability",
            "Concurrent Programming"
        ],
        "npubs": 323
    },
    "Patrick Flick": {
        "citedby": {
            "2017-05-08": 23,
            "2017-05-29": 24
        },
        "email": "@gatech.edu",
        "hindex": 3,
        "hindex5y": 3,
        "i10index": 1,
        "i10index5y": 1,
        "interests": [
            "High Performance Computing",
            "Parallel Algorithms",
            "String Algorithms",
            "Bioinformatics",
            "Computational Biology"
        ],
        "npubs": 8
    },
    "Patrick McCormick": "",
    "Paul Spirakis": {
        "affiliation": "University of Liverpool & CTI, Greece",
        "citedby": {
            "2017-05-05": 7330,
            "2017-05-29": 7373
        },
        "email": "@liverpool.ac.uk",
        "hindex": 40,
        "hindex5y": 23,
        "i10index": 185,
        "i10index5y": 63,
        "interests": [
            "Algorithms",
            "Complexity",
            "Algorithmic Game Theory"
        ],
        "npubs": 664
    },
    "Pavan Balaji": {
        "affiliation": "Argonne National Laboratory, USA",
        "citedby": {
            "2017-05-05": 3137,
            "2017-05-29": 3188
        },
        "email": "@mcs.anl.gov",
        "hindex": 30,
        "hindex5y": 26,
        "i10index": 86,
        "i10index5y": 65,
        "interests": [
            "Parallel and Distributed Computing"
        ],
        "npubs": 327
    },
    "Paweł Garncarek": "",
    "Pengcheng Li": {
        "citedby": {
            "2017-05-08": 33,
            "2017-05-29": 33
        },
        "email": "@cs.rochester.edu",
        "hindex": 4,
        "hindex5y": 4,
        "i10index": 0,
        "i10index5y": 0,
        "interests": [
            "Programming Systems",
            "Compilers",
            "Runtimes."
        ],
        "npubs": 21
    },
    "Pete Beckman": {
        "citedby": {
            "2017-05-08": 3650,
            "2017-05-29": 3682
        },
        "email": "@mcs.anl.gov",
        "hindex": 31,
        "hindex5y": 22,
        "i10index": 59,
        "i10index5y": 38,
        "interests": [
            "High Performance Computing",
            "Sensor Networks",
            "Clouds",
            "System Software"
        ],
        "npubs": 141
    },
    "Peter Kling": {
        "citedby": {
            "2017-05-08": 160,
            "2017-05-29": 161
        },
        "email": "@sfu.ca",
        "hindex": 8,
        "hindex5y": 8,
        "i10index": 5,
        "i10index5y": 5,
        "interests": [
            "Scheduling",
            "Online Algorithms",
            "Distributed Computing"
        ],
        "npubs": 30
    },
    "Peter Steinbach": "",
    "Peter Wilson": "",
    "Petra Berenbrink": "",
    "Philip Carns": {
        "citedby": {
            "2017-05-08": 2675,
            "2017-05-29": 2703
        },
        "email": "@mcs.anl.gov",
        "hindex": 18,
        "hindex5y": 16,
        "i10index": 27,
        "i10index5y": 25,
        "interests": [
            "HPC",
            "IO",
            "parallel file systems",
            "storage",
            "storage simulation"
        ],
        "npubs": 62
    },
    "Philippas Tsigas": {
        "citedby": {
            "2017-05-09": 2897,
            "2017-05-29": 2925
        },
        "email": "@chalmers.se",
        "hindex": 29,
        "hindex5y": 20,
        "i10index": 76,
        "i10index5y": 46,
        "interests": [
            "Distributed and Parallel Computing"
        ],
        "npubs": 239
    },
    "Philippe Clauss": {
        "citedby": {
            "2017-05-09": 1054,
            "2017-05-29": 1058
        },
        "email": "@inria.fr",
        "hindex": 16,
        "hindex5y": 13,
        "i10index": 22,
        "i10index5y": 15,
        "interests": [
            "Optimizing compilers",
            "automatic parallelization",
            "polyhedral model",
            "integer arithmetics and geometry"
        ],
        "npubs": 76
    },
    "Pierluigi Crescenzi": {
        "affiliation": "University of Florence",
        "citedby": {
            "2017-05-05": 5968,
            "2017-05-29": 5984
        },
        "email": "@unifi.it",
        "hindex": 29,
        "hindex5y": 17,
        "i10index": 67,
        "i10index5y": 33,
        "interests": [
            "Algorithms and Complexity"
        ],
        "npubs": 181
    },
    "Pierre Fraigniaud": {
        "affiliation": "IRIF, France",
        "citedby": {
            "2017-05-05": 5818,
            "2017-05-29": 5882
        },
        "email": "@liafa.univ-paris-diderot.fr",
        "hindex": 45,
        "hindex5y": 27,
        "i10index": 106,
        "i10index5y": 64,
        "interests": [],
        "npubs": 288
    },
    "Pieter Ghysels": {
        "citedby": {
            "2017-05-09": 373,
            "2017-05-29": 380
        },
        "email": "@lbl.gov",
        "hindex": 10,
        "hindex5y": 9,
        "i10index": 11,
        "i10index5y": 9,
        "interests": [
            "HPC",
            "sparse linear algebra",
            "parallel computing"
        ],
        "npubs": 31
    },
    "Pietro Cicotti": {
        "citedby": {
            "2017-05-09": 305,
            "2017-05-29": 308
        },
        "email": "@sdsc.edu",
        "hindex": 10,
        "hindex5y": 9,
        "i10index": 11,
        "i10index5y": 9,
        "interests": [
            "High Performance Computing",
            "Architecture",
            "Systems"
        ],
        "npubs": 39
    },
    "Ping Xu": "",
    "Piotr R. Luszczek": {
        "affiliation": "University of Tennessee Knoxville",
        "citedby": {
            "2017-05-05": 4369,
            "2017-05-29": 4411
        },
        "email": "@eecs.utk.edu",
        "hindex": 28,
        "hindex5y": 24,
        "i10index": 69,
        "i10index5y": 59,
        "interests": [
            "High Performance Computing",
            "Performance Evaluation and Benchmarking",
            "Numerical Linear Algebra"
        ],
        "npubs": 188
    },
    "Piotr Sankowski": {
        "affiliation": "University of Warsaw",
        "citedby": {
            "2017-05-05": 1237,
            "2017-05-29": 1286
        },
        "email": "@mimuw.edu.pl",
        "hindex": 20,
        "hindex5y": 15,
        "i10index": 33,
        "i10index5y": 21,
        "interests": [
            "algorithms"
        ],
        "npubs": 107
    },
    "Prakash Murali": "",
    "Pranith Kumar": {
        "citedby": {
            "2017-05-08": 38,
            "2017-05-29": 39
        },
        "email": "@gatech.edu",
        "hindex": 3,
        "hindex5y": 3,
        "i10index": 1,
        "i10index5y": 1,
        "interests": [
            "Computer Architecture",
            "Parallel Programming"
        ],
        "npubs": 5
    },
    "Qi Zeng": "",
    "Qi Zhu": {
        "citedby": {
            "2017-05-09": 973,
            "2017-05-29": 996
        },
        "email": "@ece.ucr.edu",
        "hindex": 16,
        "hindex5y": 13,
        "i10index": 26,
        "i10index5y": 22,
        "interests": [
            "computer-aided design",
            "electronic design automation",
            "embedded systems",
            "cyber-physical systems",
            "computer engineering"
        ],
        "npubs": 85
    },
    "Qing Yang": "",
    "Qing Yi": {
        "affiliation": "University of Colorado, Colorado Springs",
        "citedby": {
            "2017-05-05": 816,
            "2017-05-29": 823
        },
        "email": "@uccs.edu",
        "hindex": 17,
        "hindex5y": 10,
        "i10index": 22,
        "i10index5y": 12,
        "interests": [
            "Compilers",
            "high performance computing",
            "programming languages"
        ],
        "npubs": 59
    },
    "Quentin F. Stout": {
        "citedby": {
            "2018-02-05": 6910
        },
        "email": "@umich.edu",
        "hindex": 43,
        "hindex5y": 17,
        "i10index": 96,
        "i10index5y": 29,
        "interests": [
            "parallel computing",
            "algorithms",
            "adaptive sampling",
            "scientific computing",
            "supercomputing"
        ],
        "npubs": 227
    },
    "R. Joe Zerr": "",
    "Rachid Guerraoui": {
        "affiliation": "EPFL - École Polytechnique Fédérale de Lausanne",
        "citedby": {
            "2017-05-05": 19421,
            "2017-05-29": 19603
        },
        "email": "@epfl.ch",
        "hindex": 64,
        "hindex5y": 37,
        "i10index": 255,
        "i10index5y": 141,
        "interests": [
            "Algorithms",
            "Distributed Computing",
            "Concurrency",
            "Programming Languages"
        ],
        "npubs": 814
    },
    "Radu Teodorescu": {
        "citedby": {
            "2017-05-09": 1224,
            "2017-05-29": 1238
        },
        "email": "@cse.ohio-state.edu",
        "hindex": 13,
        "hindex5y": 11,
        "i10index": 14,
        "i10index5y": 13,
        "interests": [
            "Computer architecture",
            "energy efficient computing",
            "low-power microprocessors",
            "reliability",
            "variability."
        ],
        "npubs": 49
    },
    "Rahul Boyapati": {
        "citedby": {
            "2018-02-05": 6
        },
        "email": "@tamu.edu",
        "hindex": 2,
        "hindex5y": 1,
        "i10index": 0,
        "i10index5y": 0,
        "interests": [
            "Computer Architecture"
        ],
        "npubs": 9
    },
    "Ramachandran Vaidyanathan": "",
    "Ramesh Balakrishnan": {
        "affiliation": "Argonne National Laboratory",
        "citedby": {
            "2017-05-05": 23,
            "2017-05-29": 23
        },
        "email": "",
        "hindex": 3,
        "hindex5y": 2,
        "i10index": 1,
        "i10index5y": 0,
        "interests": [
            "Manufacturing Process",
            "Finite Element Analysis"
        ],
        "npubs": 8
    },
    "Ramon Canal": {
        "affiliation": "UPC -- Polytechnic University of Catalonia",
        "citedby": {
            "2017-05-05": 1385,
            "2017-05-29": 1386
        },
        "email": "@ac.upc.edu",
        "hindex": 17,
        "hindex5y": 13,
        "i10index": 24,
        "i10index5y": 17,
        "interests": [
            "Application Resiliency",
            "Computer Architecture",
            "Parallel Processing",
            "Memory Hierarchy",
            "Process Variations"
        ],
        "npubs": 72
    },
    "Ramón Beivide": {
        "citedby": {
            "2017-05-09": 1714,
            "2017-05-29": 1727
        },
        "email": "@unican.es",
        "hindex": 22,
        "hindex5y": 16,
        "i10index": 41,
        "i10index5y": 26,
        "interests": [
            "Computer Architecture",
            "Interconnection Networks"
        ],
        "npubs": 152
    },
    "Randal S. Baker": "",
    "Reetuparna Das": {
        "affiliation": "University of Michigan",
        "citedby": {
            "2017-05-05": 1828,
            "2017-05-29": 1880
        },
        "email": "@umich.edu",
        "hindex": 19,
        "hindex5y": 19,
        "i10index": 25,
        "i10index5y": 23,
        "interests": [
            "Computer Architecture"
        ],
        "npubs": 95
    },
    "Reza Mokhtari": "",
    "Richard Murphy": {
        "affiliation": "Micron",
        "citedby": {
            "2017-05-05": 1068,
            "2017-05-29": 1099
        },
        "email": "@richardmurphy.net",
        "hindex": 17,
        "hindex5y": 12,
        "i10index": 27,
        "i10index5y": 16,
        "interests": [
            "Computer Architecture",
            "Large-Scale Analytics",
            "Graph500",
            "Big Data"
        ],
        "npubs": 87
    },
    "Richard Vuduc": {
        "affiliation": "Georgia Institute of Technology",
        "citedby": {
            "2017-05-05": 4916,
            "2017-05-29": 4947
        },
        "email": "@cc.gatech.edu",
        "hindex": 32,
        "hindex5y": 26,
        "i10index": 56,
        "i10index5y": 46,
        "interests": [
            "high performance computing",
            "parallel computing"
        ],
        "npubs": 138
    },
    "Rio Yokota": {
        "affiliation": "Tokyo Institute of Technology",
        "citedby": {
            "2017-05-05": 726,
            "2017-05-29": 735
        },
        "email": "@gsic.titech.ac.jp",
        "hindex": 14,
        "hindex5y": 13,
        "i10index": 20,
        "i10index5y": 18,
        "interests": [
            "Hierarchical Low-Rank Approximation",
            "Deep Learning",
            "Fast Multipole Methods",
            "GPU computing",
            "Molecular Dynamics"
        ],
        "npubs": 107
    },
    "Robert B. Ross": {
        "citedby": {
            "2017-05-09": 6030,
            "2017-05-29": 6093
        },
        "email": "@mcs.anl.gov",
        "hindex": 38,
        "hindex5y": 30,
        "i10index": 116,
        "i10index5y": 88,
        "interests": [
            "high-performance computing",
            "HPC system software",
            "parallel I/O and file systems"
        ],
        "npubs": 254
    },
    "Robert D. Moser": {
        "affiliation": "UT Austin, USA",
        "citedby": {
            "2017-05-05": 13404,
            "2017-05-29": 13498
        },
        "email": "@ices.utexas.edu",
        "hindex": 39,
        "hindex5y": 26,
        "i10index": 83,
        "i10index5y": 48,
        "interests": [
            "Fluid Mechanics",
            "Turbulence",
            "Computational Science",
            "Uncertainty Quantification"
        ],
        "npubs": 313
    },
    "Robert Elsässer": {
        "affiliation": "University of Salzburg",
        "citedby": {
            "2017-05-05": 1127,
            "2017-05-29": 1136
        },
        "email": "@cosy.sbg.ac.at",
        "hindex": 20,
        "hindex5y": 14,
        "i10index": 33,
        "i10index5y": 19,
        "interests": [
            "Algorithms"
        ],
        "npubs": 83
    },
    "Robert Harrison": {
        "affiliation": "Stony Brook University",
        "citedby": {
            "2017-05-05": 19034,
            "2017-05-29": 19145
        },
        "email": "@stonybrook.edu",
        "hindex": 52,
        "hindex5y": 26,
        "i10index": 113,
        "i10index5y": 67,
        "interests": [
            "theoretical chemistry",
            "high-performance computing",
            "numerical methods"
        ],
        "npubs": 316
    },
    "Robert Krauthgamer": {
        "affiliation": "Weizmann Institute of Science",
        "citedby": {
            "2017-05-05": 3473,
            "2017-05-29": 3498
        },
        "email": "@weizmann.ac.il",
        "hindex": 31,
        "hindex5y": 24,
        "i10index": 67,
        "i10index5y": 52,
        "interests": [
            "Algorithms",
            "Theoretical Computer Science"
        ],
        "npubs": 126
    },
    "Robert Latham": {
        "citedby": {
            "2017-05-09": 1873,
            "2017-05-29": 1901
        },
        "email": "@mcs.anl.gov",
        "hindex": 22,
        "hindex5y": 17,
        "i10index": 39,
        "i10index5y": 31,
        "interests": [
            "parallel I/O",
            "High-performance computing",
            "MPI-IO"
        ],
        "npubs": 84
    },
    "Robert Senger": {
        "affiliation": "IBM Research, USA",
        "citedby": {
            "2017-05-05": 933,
            "2017-05-29": 951
        },
        "email": "@us.ibm.com",
        "hindex": 14,
        "hindex5y": 9,
        "i10index": 17,
        "i10index5y": 9,
        "interests": [
            "Supercomputing",
            "Networks",
            "Computer Architecture"
        ],
        "npubs": 51
    },
    "Robert Van De Geijn": {
        "citedby": {
            "2017-05-09": 7866,
            "2017-05-29": 7906
        },
        "email": "@cs.utexas.edu",
        "hindex": 50,
        "hindex5y": 28,
        "i10index": 116,
        "i10index5y": 71,
        "interests": [
            "Dense Linear Algebra",
            "Libraries",
            "High-Performance Computing",
            "Parallel Computing"
        ],
        "npubs": 305
    },
    "Robert W. Robey": "",
    "Roberto Gioiosa": {
        "citedby": {
            "2017-05-08": 892,
            "2017-05-29": 902
        },
        "email": "@pnnl.gov",
        "hindex": 17,
        "hindex5y": 15,
        "i10index": 27,
        "i10index5y": 23,
        "interests": [
            "High performance computing",
            "operating systems",
            "programming models"
        ],
        "npubs": 69
    },
    "Robin Goldstone": "",
    "Rodney J. Bartlett": {
        "citedby": {
            "2018-02-05": 58874
        },
        "email": "@qtp.ufl.edu",
        "hindex": 112,
        "hindex5y": 47,
        "i10index": 499,
        "i10index5y": 232,
        "interests": [
            "coupled cluster theory"
        ],
        "npubs": 766
    },
    "Rolf Krause": "",
    "Ronald Brightwell": {
        "affiliation": "Sandia National Laboratories",
        "citedby": {
            "2017-05-05": 3215,
            "2017-05-29": 3264
        },
        "email": "@sandia.gov",
        "hindex": 31,
        "hindex5y": 19,
        "i10index": 74,
        "i10index5y": 44,
        "interests": [
            "computer science"
        ],
        "npubs": 198
    },
    "Rotem Oshman": "",
    "Rudá S. T. De Moura": "",
    "Ryan Friese": {
        "citedby": {
            "2017-05-08": 153,
            "2017-05-29": 158
        },
        "email": "@pnnl.gov",
        "hindex": 7,
        "hindex5y": 7,
        "i10index": 5,
        "i10index5y": 5,
        "interests": [
            "resource allocation",
            "bi-objective optimization",
            "heterogeneous computing"
        ],
        "npubs": 24
    },
    "Ryan Grant": {
        "affiliation": "Sandia National Laboratories",
        "citedby": {
            "2017-05-05": 217,
            "2017-05-29": 223
        },
        "email": "@sandia.gov",
        "hindex": 9,
        "hindex5y": 7,
        "i10index": 7,
        "i10index5y": 5,
        "interests": [
            "High Speed Networking",
            "High Performance Computing",
            "Parallel and Distributed Computing"
        ],
        "npubs": 65
    },
    "Ryuichi Sakamoto": "",
    "Sabela Ramos": {
        "affiliation": "ETH Zurich",
        "citedby": {
            "2017-05-05": 333,
            "2017-05-29": 342
        },
        "email": "@udc.es",
        "hindex": 9,
        "hindex5y": 9,
        "i10index": 9,
        "i10index5y": 9,
        "interests": [
            "High Performance Computing",
            "Shared Memory Programming",
            "Algorithm Optimization",
            "Efficient Java Communications",
            "Cloud Computing"
        ],
        "npubs": 29
    },
    "Saber Feki": {
        "affiliation": "KAUST - King Abdullah University of Science and Technology",
        "citedby": {
            "2017-05-05": 113,
            "2017-05-29": 114
        },
        "email": "@kaust.edu.sa",
        "hindex": 5,
        "hindex5y": 4,
        "i10index": 4,
        "i10index5y": 4,
        "interests": [
            "High Performance Computing",
            "Automatic Performance Tuning",
            "Directive-based Acceleration: OpenACC",
            "Computational Sciences and Engineering"
        ],
        "npubs": 24
    },
    "Salvatore Di Girolamo": "",
    "Sameer Shende": {
        "affiliation": "University of Oregon",
        "citedby": {
            "2017-05-05": 3623,
            "2017-05-29": 3663
        },
        "email": "@cs.uoregon.edu",
        "hindex": 26,
        "hindex5y": 14,
        "i10index": 55,
        "i10index5y": 23,
        "interests": [
            "Performance Evaluation Tools",
            "Instrumentation",
            "Measurement",
            "Runtime Systems"
        ],
        "npubs": 165
    },
    "Samuel K. Gutiérrez": {
        "citedby": {
            "2017-05-08": 26,
            "2017-05-29": 26
        },
        "email": "@lanl.gov",
        "hindex": 3,
        "hindex5y": 3,
        "i10index": 1,
        "i10index5y": 1,
        "interests": [
            "High-performance computing",
            "parallel and distributed systems",
            "tools"
        ],
        "npubs": 9
    },
    "Sanchit Misra": "",
    "Sandra Wienke": "",
    "Sangmin Seo": {
        "affiliation": "Argonne National Laboratory",
        "citedby": {
            "2017-05-05": 519,
            "2017-05-29": 527
        },
        "email": "@samsung.com",
        "hindex": 10,
        "hindex5y": 10,
        "i10index": 12,
        "i10index5y": 11,
        "interests": [
            "High Performance Computing",
            "Parallel Programming"
        ],
        "npubs": 27
    },
    "Sanjeev Baskiyar": {
        "affiliation": "Auburn University",
        "citedby": {
            "2017-05-05": 1978,
            "2017-05-29": 2023
        },
        "email": "@cmft.nhs.uk",
        "hindex": 19,
        "hindex5y": 18,
        "i10index": 25,
        "i10index5y": 24,
        "interests": [
            "Next Generation Sequencing",
            "Bioinformatics"
        ],
        "npubs": 50
    },
    "Santiago Betelu": "",
    "Sarunya Pumma": {
        "citedby": {
            "2017-05-08": 6,
            "2017-05-29": 7
        },
        "email": "@vt.edu",
        "hindex": 1,
        "hindex5y": 1,
        "i10index": 0,
        "i10index5y": 0,
        "interests": [
            "Big Data",
            "Cloud Computing",
            "High Performance Computing"
        ],
        "npubs": 5
    },
    "Scott B. Baden": {
        "citedby": {
            "2018-02-05": 2189
        },
        "email": "@eng.ucsd.edu",
        "hindex": 25,
        "hindex5y": 13,
        "i10index": 55,
        "i10index5y": 18,
        "interests": [
            "parallel computation",
            "run time support",
            "source to source transformation",
            "adaptive data structures"
        ],
        "npubs": 162
    },
    "Scott Beamer": {
        "citedby": {
            "2017-05-09": 740,
            "2017-05-29": 757
        },
        "email": "@lbl.gov",
        "hindex": 10,
        "hindex5y": 10,
        "i10index": 10,
        "i10index5y": 10,
        "interests": [
            "Computer Architecture",
            "Graph Algorithms",
            "Photonics"
        ],
        "npubs": 21
    },
    "Scott D. Pakin": {
        "citedby": {
            "2017-05-09": 2955,
            "2017-05-29": 2966
        },
        "email": "@lanl.gov",
        "hindex": 19,
        "hindex5y": 13,
        "i10index": 31,
        "i10index5y": 17,
        "interests": [
            "Computer Science",
            "High-Performance Computing",
            "Messaging Layers",
            "Performance Analysis"
        ],
        "npubs": 130
    },
    "Scott Parker": "",
    "Seffi Naor": {
        "affiliation": "Technion",
        "citedby": {
            "2017-05-05": 10220,
            "2017-05-29": 10314
        },
        "email": "@cs.technion.ac.il",
        "hindex": 50,
        "hindex5y": 37,
        "i10index": 135,
        "i10index5y": 90,
        "interests": [],
        "npubs": 215
    },
    "Sergei Arnautov": "",
    "Sergio Martin": {
        "citedby": {
            "2018-02-05": 25
        },
        "email": "@ucsd.edu",
        "hindex": 3,
        "hindex5y": 3,
        "i10index": 0,
        "i10index5y": 0,
        "interests": [
            "High Performance Computing",
            "Parallel Computing",
            "Distributed Computing"
        ],
        "npubs": 20
    },
    "Sergio Rajsbaum": {
        "affiliation": "UNAM-National Autonomous University of Mexico",
        "citedby": {
            "2017-05-05": 2994,
            "2017-05-29": 3020
        },
        "email": "@im.unam.mx",
        "hindex": 29,
        "hindex5y": 20,
        "i10index": 79,
        "i10index5y": 39,
        "interests": [
            "computer science",
            "distributed computing",
            "combinatorics"
        ],
        "npubs": 251
    },
    "Seyed Pooya Shariatpanahi": "",
    "Seyong Lee": {
        "affiliation": "Oak Ridge National Laboratory",
        "citedby": {
            "2017-05-05": 1361,
            "2017-05-29": 1386
        },
        "email": "@ornl.gov",
        "hindex": 12,
        "hindex5y": 12,
        "i10index": 14,
        "i10index5y": 14,
        "interests": [
            "high performance computing",
            "compiler",
            "parallel programming",
            "heterogeneous computing",
            "GPU"
        ],
        "npubs": 39
    },
    "Shaden Smith": {
        "citedby": {
            "2017-05-09": 82,
            "2017-05-29": 82
        },
        "email": "@cs.umn.edu",
        "hindex": 5,
        "hindex5y": 5,
        "i10index": 4,
        "i10index5y": 4,
        "interests": [
            "Tensor Decomposition",
            "High Performance Computing",
            "Parallel Computing"
        ],
        "npubs": 11
    },
    "Shane Snyder": "",
    "Shasha Wen": "",
    "Sheng Di": {
        "citedby": {
            "2017-05-09": 645,
            "2017-05-29": 659
        },
        "email": "@anl.gov",
        "hindex": 14,
        "hindex5y": 13,
        "i10index": 17,
        "i10index5y": 16,
        "interests": [
            "Data Compression",
            "HPC",
            "Cloud/Grid Computing",
            "P2P",
            "Fault Tolerance"
        ],
        "npubs": 55
    },
    "Shigang Li": {
        "affiliation": "Institute of Computing Technology, Chinese Academy of Sciences",
        "citedby": {
            "2017-05-05": 80,
            "2017-05-29": 84
        },
        "email": "@ict.ac.cn",
        "hindex": 5,
        "hindex5y": 4,
        "i10index": 2,
        "i10index5y": 2,
        "interests": [
            "parallel computing",
            "MPI",
            "GPU",
            "machine learning"
        ],
        "npubs": 20
    },
    "Shihan Xiao": {
        "citedby": {
            "2017-05-08": 41,
            "2017-05-29": 40
        },
        "email": "@mails.tsinghua.edu.cn",
        "hindex": 3,
        "hindex5y": 3,
        "i10index": 2,
        "i10index5y": 2,
        "interests": [
            "Networking"
        ],
        "npubs": 6
    },
    "Shlomi Dolev": {
        "affiliation": "Ben Gurion University",
        "citedby": {
            "2017-05-05": 7557,
            "2017-05-29": 7632
        },
        "email": "@cs.bgu.ac.il",
        "hindex": 42,
        "hindex5y": 25,
        "i10index": 109,
        "i10index5y": 63,
        "interests": [
            "Distributed-Computing",
            "Self-Stabilization",
            "Networks",
            "Cryptography-Security",
            "Optical-Computing"
        ],
        "npubs": 331
    },
    "Shuaiwen Leon Song": {
        "affiliation": "Pacific Northwest National Laboratory",
        "citedby": {
            "2017-05-05": 974,
            "2017-05-29": 1024
        },
        "email": "@pnnl.gov",
        "hindex": 17,
        "hindex5y": 15,
        "i10index": 20,
        "i10index5y": 17,
        "interests": [
            "High Performance Computing",
            "Computer Architecture",
            "Power-Aware Computing"
        ],
        "npubs": 112
    },
    "Shun Yao": {
        "citedby": {
            "2018-02-05": 22
        },
        "email": "@stonybrook.edu",
        "hindex": 3,
        "hindex5y": 3,
        "i10index": 1,
        "i10index5y": 0,
        "interests": [],
        "npubs": 9
    },
    "Silvia Bonomi": {
        "affiliation": "University of Roma La Sapienza",
        "citedby": {
            "2017-05-05": 256,
            "2017-05-29": 258
        },
        "email": "@dis.uniroma1.it",
        "hindex": 9,
        "hindex5y": 7,
        "i10index": 9,
        "i10index5y": 5,
        "interests": [
            "Dynamic Distributed Systems",
            "Distributed Algorithms"
        ],
        "npubs": 54
    },
    "Silvio Lattanzi": {
        "affiliation": "Google",
        "citedby": {
            "2017-05-05": 1194,
            "2017-05-29": 1215
        },
        "email": "@google.com",
        "hindex": 15,
        "hindex5y": 14,
        "i10index": 23,
        "i10index5y": 22,
        "interests": [
            "Algorithms",
            "Data Mining"
        ],
        "npubs": 60
    },
    "Simon D. Hammond": {
        "affiliation": "Sandia National Laboratories",
        "citedby": {
            "2017-05-05": 495,
            "2017-05-29": 506
        },
        "email": "@sandia.gov",
        "hindex": 12,
        "hindex5y": 12,
        "i10index": 14,
        "i10index5y": 13,
        "interests": [
            "High Performance and Distributed Computing"
        ],
        "npubs": 118
    },
    "Sivan Toledo": "",
    "Sivasankaran Rajamanickam": {
        "citedby": {
            "2017-05-09": 881,
            "2017-05-29": 906
        },
        "email": "@sandia.gov",
        "hindex": 12,
        "hindex5y": 11,
        "i10index": 15,
        "i10index5y": 13,
        "interests": [
            "High Performance Computing",
            "Combinatorial Scientific Computing",
            "Graph Algorithms",
            "Sparse Linear Solvers",
            "Parallel Computing"
        ],
        "npubs": 111
    },
    "Smruti R. Sarangi": {
        "affiliation": "IIT Delhi",
        "citedby": {
            "2017-05-05": 1567,
            "2017-05-29": 1581
        },
        "email": "@cse.iitd.ac.in",
        "hindex": 16,
        "hindex5y": 13,
        "i10index": 17,
        "i10index5y": 16,
        "interests": [
            "computer architecture",
            "parallel algorithms"
        ],
        "npubs": 82
    },
    "Sohan Lal": {
        "citedby": {
            "2017-05-09": 43,
            "2017-05-29": 43
        },
        "email": "@tu-berlin.de",
        "hindex": 2,
        "hindex5y": 2,
        "i10index": 1,
        "i10index5y": 1,
        "interests": [
            "Low power parallel computing on GPUs"
        ],
        "npubs": 5
    },
    "Song Wu": {
        "affiliation": "Huazhong University of Science and Technology",
        "citedby": {
            "2017-12-12": 5636
        },
        "email": "@hust.edu.cn",
        "hindex": 23,
        "hindex5y": 20,
        "i10index": 83,
        "i10index5y": 61,
        "interests": [
            "Cloud Compouting",
            "Virtualization"
        ],
        "npubs": 2113
    },
    "Sridutt Bhalachandra": {
        "citedby": {
            "2017-05-09": 62,
            "2017-05-29": 64
        },
        "email": "@cs.unc.edu",
        "hindex": 5,
        "hindex5y": 5,
        "i10index": 2,
        "i10index5y": 2,
        "interests": [
            "Energy Efficient High Performance Computing"
        ],
        "npubs": 13
    },
    "Srinivas Aluru": {
        "affiliation": "Georgia Institute of Technology",
        "citedby": {
            "2017-05-05": 7200,
            "2017-05-29": 7272
        },
        "email": "@cc.gatech.edu",
        "hindex": 36,
        "hindex5y": 24,
        "i10index": 83,
        "i10index5y": 52,
        "interests": [
            "Bioinformatics",
            "High performance Computing",
            "Parallel Algorithms and Applications",
            "Systems Biology"
        ],
        "npubs": 301
    },
    "Sriram Krishnamoorthy": {
        "affiliation": "Pacific Northwest National Laboratory",
        "citedby": {
            "2017-05-05": 2906,
            "2017-05-29": 2942
        },
        "email": "@pnnl.gov",
        "hindex": 25,
        "hindex5y": 22,
        "i10index": 59,
        "i10index5y": 46,
        "interests": [
            "High performance computing",
            "runtime systems",
            "fault tolerance",
            "parallel programming models"
        ],
        "npubs": 153
    },
    "Stefano Ermon": "",
    "Stephane Zuckerman": "",
    "Stephen L. Olivier": {
        "affiliation": "Sandia National Laboratories",
        "citedby": {
            "2017-05-05": 662,
            "2017-05-29": 669
        },
        "email": "@sandia.gov",
        "hindex": 12,
        "hindex5y": 12,
        "i10index": 14,
        "i10index5y": 13,
        "interests": [
            "Parallel Programming Models",
            "Run Time Systems",
            "OpenMP",
            "Load Balancing",
            "Power-Aware HPC"
        ],
        "npubs": 37
    },
    "Stéphane Devismes": {
        "citedby": {
            "2017-05-08": 549,
            "2017-05-29": 557
        },
        "email": "@imag.fr",
        "hindex": 14,
        "hindex5y": 9,
        "i10index": 19,
        "i10index5y": 9,
        "interests": [
            "Distributed Systems",
            "Self-Stabilization"
        ],
        "npubs": 82
    },
    "Sudeep Pasricha": {
        "affiliation": "Colorado State",
        "citedby": {
            "2017-05-05": 2388,
            "2017-05-29": 2417
        },
        "email": "@engr.colostate.edu",
        "hindex": 25,
        "hindex5y": 18,
        "i10index": 55,
        "i10index5y": 40,
        "interests": [
            "Embedded Systems and High Performance Computing",
            "VLSI/CAD",
            "Computer Architecture",
            "Design for Reliability",
            "Low Power",
            "Security"
        ],
        "npubs": 186
    },
    "Suleyman Tosun": {
        "affiliation": "Hacettepe University",
        "citedby": {
            "2017-05-05": 452,
            "2017-05-29": 453
        },
        "email": "@hacettepe.edu.tr",
        "hindex": 11,
        "hindex5y": 10,
        "i10index": 13,
        "i10index5y": 10,
        "interests": [
            "VLSI Algorithms",
            "Electronic Design Automation",
            "Network-on-Chip",
            "Scheduling on Multiprocessors"
        ],
        "npubs": 37
    },
    "Sung Woo Chung": {
        "affiliation": "Korea University",
        "citedby": {
            "2017-05-05": 809,
            "2017-05-29": 817
        },
        "email": "@korea.ac.kr",
        "hindex": 15,
        "hindex5y": 12,
        "i10index": 23,
        "i10index5y": 16,
        "interests": [
            "computer architecture",
            "power management"
        ],
        "npubs": 119
    },
    "Sunita Chandrasekaran": {
        "affiliation": "University of Delaware, USA",
        "citedby": {
            "2017-05-05": 173,
            "2017-05-29": 202
        },
        "email": "@udel.edu",
        "hindex": 8,
        "hindex5y": 8,
        "i10index": 5,
        "i10index5y": 5,
        "interests": [
            "Programming Models",
            "Compiler/Runtime Framework",
            "GPUs",
            "Embedded Systems"
        ],
        "npubs": 46
    },
    "Suraj Kumar": {
        "citedby": {
            "2017-05-09": 82,
            "2017-05-29": 82
        },
        "email": "@inria.fr",
        "hindex": 4,
        "hindex5y": 4,
        "i10index": 2,
        "i10index5y": 2,
        "interests": [
            "High Performance Computing",
            "Scheduling",
            "Parallel and Distributed Computing",
            "Compiler"
        ],
        "npubs": 7
    },
    "Suresh Rai": "",
    "Susanne Albers": {
        "affiliation": "Technical University of Munich",
        "citedby": {
            "2017-05-05": 4016,
            "2017-05-29": 4039
        },
        "email": "@in.tum.de",
        "hindex": 34,
        "hindex5y": 22,
        "i10index": 61,
        "i10index5y": 41,
        "interests": [
            "Algorithms"
        ],
        "npubs": 160
    },
    "Suzanne Shontz": "",
    "Suzhen Wu": {
        "citedby": {
            "2017-05-09": 394,
            "2017-05-29": 397
        },
        "email": "@xmu.edu.cn",
        "hindex": 10,
        "hindex5y": 10,
        "i10index": 12,
        "i10index5y": 12,
        "interests": [
            "Storage system",
            "RAID",
            "Flash Memory SSDs",
            "Data Deduplication"
        ],
        "npubs": 29
    },
    "Swann Perarnau": {
        "citedby": {
            "2017-05-08": 168,
            "2017-05-29": 172
        },
        "email": "@anl.gov",
        "hindex": 6,
        "hindex5y": 6,
        "i10index": 5,
        "i10index5y": 3,
        "interests": [
            "Operating Systems",
            "HPC",
            "Scheduling",
            "Performance Evaluation"
        ],
        "npubs": 22
    },
    "Syed M. A. H. Jafri": {
        "citedby": {
            "2018-02-05": 283
        },
        "email": "@kth.se",
        "hindex": 10,
        "hindex5y": 9,
        "i10index": 11,
        "i10index5y": 8,
        "interests": [
            "Low power design",
            "energy aware systems",
            "CGRAs",
            "network on chips"
        ],
        "npubs": 44
    },
    "Taisuke Boku": "",
    "Tamara G. Kolda": {
        "affiliation": "Sandia National Laboratories",
        "citedby": {
            "2017-05-05": 12216,
            "2017-05-29": 12392
        },
        "email": "@sandia.gov",
        "hindex": 44,
        "hindex5y": 36,
        "i10index": 80,
        "i10index5y": 64,
        "interests": [
            "multilinear algebra and tensor decompositions",
            "graph models and algorithms",
            "complex networks",
            "data mining",
            "optimization"
        ],
        "npubs": 189
    },
    "Tanzima Z. Islam": {
        "citedby": {
            "2017-05-09": 140,
            "2017-05-29": 143
        },
        "email": "@llnl.gov",
        "hindex": 4,
        "hindex5y": 4,
        "i10index": 3,
        "i10index5y": 3,
        "interests": [
            "Fault-tolerance",
            "Checkpointing",
            "High Performance Computing",
            "Grid Computing",
            "Performance Modeling"
        ],
        "npubs": 22
    },
    "Tao Gao": {
        "citedby": {
            "2017-05-09": 37,
            "2017-05-29": 37
        },
        "email": "@nudt.edu.cn",
        "hindex": 2,
        "hindex5y": 2,
        "i10index": 2,
        "i10index5y": 2,
        "interests": [
            "High Performance Computing",
            "Computer Architecture",
            "Parallel Computing",
            "Information Security"
        ],
        "npubs": 3
    },
    "Tao Li": "",
    "Tapasya Patki": {
        "affiliation": "Lawrence Livermore National Laboratory",
        "citedby": {
            "2017-05-05": 164,
            "2017-05-29": 165
        },
        "email": "@email.arizona.edu",
        "hindex": 6,
        "hindex5y": 4,
        "i10index": 4,
        "i10index5y": 3,
        "interests": [
            "High Performance Computing"
        ],
        "npubs": 16
    },
    "Teng Long": {
        "affiliation": "University of Maryland",
        "citedby": {
            "2017-05-05": 63,
            "2017-05-29": 63
        },
        "email": "@cs.umd.edu",
        "hindex": 4,
        "hindex5y": 4,
        "i10index": 1,
        "i10index5y": 1,
        "interests": [
            "Software Engineering"
        ],
        "npubs": 8
    },
    "Teng Wang": {
        "citedby": {
            "2018-02-05": 168
        },
        "email": "@lbl.gov",
        "hindex": 7,
        "hindex5y": 7,
        "i10index": 7,
        "i10index5y": 7,
        "interests": [
            "High Performance Computing",
            "Cloud Computing",
            "Storage Systems",
            "Pattern Recognition"
        ],
        "npubs": 18
    },
    "Thang Cao": "",
    "Thomas R. W. Scogland": {
        "affiliation": "LLNL",
        "citedby": {
            "2017-03-29": 436,
            "2017-04-23": 452
        },
        "email": "@llnl.gov",
        "hindex": 12,
        "hindex5y": 11,
        "i10index": 14,
        "i10index5y": 12,
        "interests": [
            "High Performance Computing",
            "Hybrid Architectures",
            "Scheduling",
            "Energy Efficiency",
            "Parallelism"
        ],
        "npubs": 34
    },
    "Thomas Sauerwald": {
        "affiliation": "University of Cambridge",
        "citedby": {
            "2017-05-05": 1166,
            "2017-05-29": 1180
        },
        "email": "@cl.cam.ac.uk",
        "hindex": 22,
        "hindex5y": 18,
        "i10index": 33,
        "i10index5y": 30,
        "interests": [
            "Theoretical Computer Science"
        ],
        "npubs": 81
    },
    "Thomas Warfel": "",
    "Tigran Tonoyan": {
        "citedby": {
            "2017-05-08": 55,
            "2017-05-29": 57
        },
        "email": "@ru.is",
        "hindex": 5,
        "hindex5y": 5,
        "i10index": 3,
        "i10index5y": 2,
        "interests": [
            "Computer Science"
        ],
        "npubs": 15
    },
    "Timothy G. Mattson": {
        "affiliation": "Intel",
        "citedby": {
            "2017-05-05": 3617,
            "2017-05-29": 3651
        },
        "email": "@intel.com",
        "hindex": 24,
        "hindex5y": 18,
        "i10index": 41,
        "i10index5y": 24,
        "interests": [
            "Parallel Computing",
            "OpenMP",
            "OpenCL",
            "Graphs as Linear Algebra",
            "Polystore DBMS"
        ],
        "npubs": 107
    },
    "Timothy Germann": {
        "affiliation": "Los Alamos National Laboratory",
        "citedby": {
            "2017-05-05": 6440,
            "2017-05-29": 6505
        },
        "email": "@lanl.gov",
        "hindex": 39,
        "hindex5y": 28,
        "i10index": 97,
        "i10index5y": 64,
        "interests": [
            "High-performance computing",
            "materials science",
            "computational epidemiology"
        ],
        "npubs": 645
    },
    "Tiziana Calamoneri": "",
    "Tobias Wicky": "",
    "Todd Gamblin": {
        "affiliation": "Lawrence Livermore National Laboratory",
        "citedby": {
            "2017-05-05": 838,
            "2017-05-29": 850
        },
        "email": "@llnl.gov",
        "hindex": 18,
        "hindex5y": 17,
        "i10index": 31,
        "i10index5y": 30,
        "interests": [
            "Parallel computing",
            "performance tools",
            "performance modeling",
            "data analysis"
        ],
        "npubs": 128
    },
    "Tomasz Jurdziński": {
        "citedby": {
            "2017-05-08": 659,
            "2017-05-29": 663
        },
        "email": "@cs.uni.wroc.pl",
        "hindex": 14,
        "hindex5y": 9,
        "i10index": 22,
        "i10index5y": 9,
        "interests": [],
        "npubs": 57
    },
    "Torsten Hoefler": {
        "affiliation": "ETH Zurich, Switzerland",
        "citedby": {
            "2017-05-05": 3373,
            "2017-05-29": 3427
        },
        "email": "@inf.ethz.ch",
        "hindex": 32,
        "hindex5y": 28,
        "i10index": 86,
        "i10index5y": 76,
        "interests": [
            "Parallel and Distributed Computing",
            "High Performance Computing",
            "Networking",
            "Message Passing Interface"
        ],
        "npubs": 271
    },
    "Toshio Endo": {
        "affiliation": "Tokyo institute of Technology",
        "citedby": {
            "2017-05-05": 1254,
            "2017-05-29": 1263
        },
        "email": "@is.titech.ac.jp",
        "hindex": 18,
        "hindex5y": 14,
        "i10index": 27,
        "i10index5y": 21,
        "interests": [
            "Computer Science",
            "High Performance Computing"
        ],
        "npubs": 100
    },
    "Trilce Estrada": {
        "affiliation": "University of New Mexico",
        "citedby": {
            "2017-05-05": 252,
            "2017-05-29": 258
        },
        "email": "@cs.unm.edu",
        "hindex": 10,
        "hindex5y": 9,
        "i10index": 10,
        "i10index5y": 8,
        "interests": [],
        "npubs": 42
    },
    "Ulrike Yang": {
        "affiliation": "Lawrence Livermore National Laboratory",
        "citedby": {
            "2017-05-05": 2900,
            "2017-05-29": 2919
        },
        "email": "@llnl.gov",
        "hindex": 25,
        "hindex5y": 18,
        "i10index": 37,
        "i10index5y": 23,
        "interests": [
            "Iterative linear solvers",
            "algebraic multigrid",
            "parallel computing",
            "performance analysis"
        ],
        "npubs": 86
    },
    "Ulya R. Karpuzcu": {
        "affiliation": "University of Minnesota",
        "citedby": {
            "2017-03-24": 396,
            "2017-04-07": 399,
            "2017-05-05": 418,
            "2017-05-25": 423,
            "2017-05-29": 424
        },
        "email": "@umn.edu",
        "hindex": 8,
        "hindex5y": 8,
        "i10index": 8,
        "i10index5y": 8,
        "interests": [
            "Computer Architecture"
        ],
        "npubs": 20
    },
    "Venkatesan T. Chakaravarthy": {
        "citedby": {
            "2018-02-05": 1016
        },
        "email": "@in.ibm.com",
        "hindex": 17,
        "hindex5y": 12,
        "i10index": 22,
        "i10index5y": 15,
        "interests": [
            "Theory of computing",
            "Database systems",
            "High Performance Computing"
        ],
        "npubs": 78
    },
    "Venkittaraman Pallipuram Krishnamani": "",
    "Vicenç Beltran": {
        "citedby": {
            "2017-05-09": 560,
            "2017-05-29": 563
        },
        "email": "@bsc.es",
        "hindex": 15,
        "hindex5y": 10,
        "i10index": 18,
        "i10index5y": 10,
        "interests": [
            "Computer Science",
            "Operating Systems",
            "Domain Specific Languages"
        ],
        "npubs": 59
    },
    "Victor F. Lotrich": "",
    "Victor Pankratius": "",
    "Vignesh Adhinarayanan": {
        "citedby": {
            "2017-05-09": 39,
            "2017-05-29": 40
        },
        "email": "@vt.edu",
        "hindex": 4,
        "hindex5y": 4,
        "i10index": 1,
        "i10index5y": 1,
        "interests": [
            "Computer Architecture",
            "Energy-Efficient Computing",
            "Power-Aware High-Performance Computing"
        ],
        "npubs": 11
    },
    "Vijay K. Garg": {
        "citedby": {
            "2017-05-09": 5194,
            "2017-05-29": 5145
        },
        "email": "@ece.utexas.edu",
        "hindex": 38,
        "hindex5y": 16,
        "i10index": 107,
        "i10index5y": 30,
        "interests": [
            "Distributed Systems",
            "Discrete Event Systems"
        ],
        "npubs": 347
    },
    "Vincent T. Lee": "",
    "Vincenzo Bonifaci": {
        "citedby": {
            "2017-05-09": 1362,
            "2017-05-29": 1375
        },
        "email": "@iasi.cnr.it",
        "hindex": 21,
        "hindex5y": 18,
        "i10index": 35,
        "i10index5y": 29,
        "interests": [
            "Algorithms",
            "Theoretical Computer Science"
        ],
        "npubs": 69
    },
    "Vivek Kumar Ilanchelian": "",
    "Wanwang Yin": "",
    "Wayne Joubert": "",
    "Wei Chen": {
        "citedby": {
            "2018-02-05": 2
        },
        "email": "@uccs.edu",
        "hindex": 1,
        "hindex5y": 1,
        "i10index": 0,
        "i10index5y": 0,
        "interests": [
            "Big Data",
            "Cloud Computing",
            "System",
            "Storage",
            "Scheduling"
        ],
        "npubs": 4
    },
    "Wei Huang": {
        "citedby": {
            "2018-02-05": 4957
        },
        "email": "@amd.com",
        "hindex": 27,
        "hindex5y": 20,
        "i10index": 38,
        "i10index5y": 32,
        "interests": [
            "performance and energy optimization",
            "computer architecture at scale",
            "data centers",
            "chip microarchitecture",
            "VLSI"
        ],
        "npubs": 95
    },
    "Wei Wu": "",
    "Wei Xie": {
        "affiliation": "Texas Tech University, USA",
        "citedby": {
            "2017-04-05": 9,
            "2017-05-12": 10
        },
        "email": "@ttu.edu",
        "hindex": 2,
        "hindex5y": 2,
        "i10index": 0,
        "i10index5y": 0,
        "interests": [
            "solid state drive",
            "parallel and distributed storage and file system",
            "cloud computing"
        ],
        "npubs": 10
    },
    "Wei Xue": {
        "affiliation": "Tsinghua",
        "citedby": {
            "2017-11-07": 968
        },
        "email": "@tsinghua.edu.cn",
        "hindex": 16,
        "hindex5y": 14,
        "i10index": 25,
        "i10index5y": 19,
        "interests": [
            "high performance computing",
            "scientific computing",
            "parallel I/O",
            "climate system modeling",
            "uncertainty quantification"
        ],
        "npubs": 117
    },
    "Wei-Lun Hung": "",
    "Weiguo Liu": "",
    "Weijie Zheng": "",
    "Weikuan Yu": {
        "citedby": {
            "2017-05-09": 1890,
            "2017-05-29": 1915
        },
        "email": "@cs.fsu.edu",
        "hindex": 25,
        "hindex5y": 18,
        "i10index": 46,
        "i10index5y": 34,
        "interests": [
            "Computer Systems",
            "Parallel I/O",
            "Cloud computing",
            "Scientific Computing"
        ],
        "npubs": 122
    },
    "Weimin Zheng": {
        "affiliation": "Tsinghua University",
        "citedby": {
            "2017-07-03": 6158
        },
        "email": "@tsinghua.edu.cn",
        "hindex": 31,
        "hindex5y": 24,
        "i10index": 108,
        "i10index5y": 65,
        "interests": [
            "Computer Science"
        ],
        "npubs": 659
    },
    "Wenguang Chen": "",
    "Wenjing Ma": "",
    "Wenlai Zhao": "",
    "Wesley Bland": {
        "citedby": {
            "2017-05-09": 317,
            "2017-05-29": 326
        },
        "email": "@anl.gov",
        "hindex": 10,
        "hindex5y": 10,
        "i10index": 10,
        "i10index5y": 10,
        "interests": [
            "Fault Tolerance",
            "Message Passing Interface",
            "Distributed Computing",
            "Parallel Computing"
        ],
        "npubs": 22
    },
    "Wibe De Jong": {
        "citedby": {
            "2017-05-08": 5010,
            "2017-05-29": 5065
        },
        "email": "@lbl.gov",
        "hindex": 31,
        "hindex5y": 22,
        "i10index": 61,
        "i10index5y": 46,
        "interests": [],
        "npubs": 127
    },
    "William March": {
        "citedby": {
            "2017-05-09": 262,
            "2017-05-29": 265
        },
        "email": "@ices.utexas.edu",
        "hindex": 8,
        "hindex5y": 8,
        "i10index": 7,
        "i10index5y": 7,
        "interests": [],
        "npubs": 20
    },
    "Wim Lavrijsen": "",
    "Wu Feng": {
        "affiliation": "Virginia Tech",
        "citedby": {
            "2017-05-09": 7948,
            "2017-05-29": 8005
        },
        "email": "@vt.edu",
        "hindex": 46,
        "hindex5y": 33,
        "i10index": 146,
        "i10index5y": 89,
        "interests": [
            "Parallel Computing",
            "Green Supercomputing",
            "Heterogeneous Computing",
            "Run-Time Systems",
            "Bioinformatics"
        ],
        "npubs": 377
    },
    "Xiang Ni": {
        "citedby": {
            "2017-05-09": 281,
            "2017-05-29": 290
        },
        "email": "@ibm.com",
        "hindex": 8,
        "hindex5y": 8,
        "i10index": 8,
        "i10index5y": 8,
        "interests": [
            "Stream Computing",
            "Distributed System",
            "Parallel Computing"
        ],
        "npubs": 19
    },
    "Xiang Pan": {
        "citedby": {
            "2017-05-09": 85,
            "2017-05-29": 87
        },
        "email": "@cse.ohio-state.edu",
        "hindex": 3,
        "hindex5y": 3,
        "i10index": 2,
        "i10index5y": 2,
        "interests": [
            "Computer Architecture",
            "Operating Systems",
            "Security"
        ],
        "npubs": 4
    },
    "Xiao-Chuan Cai": "",
    "Xiaobo Zhou": {
        "affiliation": "University of Colorado, Colorado Springs",
        "citedby": {
            "2018-01-12": 1626
        },
        "email": "@uccs.edu",
        "hindex": 23,
        "hindex5y": 19,
        "i10index": 47,
        "i10index5y": 33,
        "interests": [
            "Distributed and Cloud Computing",
            "Parallel and Distributed Data Processing",
            "Autonomic Computing Systems",
            "Sustainable Datacenters"
        ],
        "npubs": 102
    },
    "Xiaochen Guo": {
        "affiliation": "Lehigh",
        "citedby": {
            "2017-05-05": 240,
            "2017-05-29": 245
        },
        "email": "@lehigh.edu",
        "hindex": 4,
        "hindex5y": 4,
        "i10index": 3,
        "i10index5y": 3,
        "interests": [
            "Computer Architecture"
        ],
        "npubs": 14
    },
    "Xiaohai Dai": "",
    "Xiaoqing Luo": "",
    "Xiaoyang Qu": "",
    "Xiaoye Sherry Li": {
        "affiliation": "Lawrence Berkeley National Laboratory",
        "citedby": {
            "2017-05-05": 5160,
            "2017-05-29": 5223
        },
        "email": "@lbl.gov",
        "hindex": 31,
        "hindex5y": 22,
        "i10index": 60,
        "i10index5y": 41,
        "interests": [
            "parallel computing",
            "sparse matrix computations",
            "combinatorial scientific computing",
            "high precision arithmetic"
        ],
        "npubs": 315
    },
    "Xiaoyi Lu": {
        "citedby": {
            "2017-05-08": 604,
            "2017-05-29": 613
        },
        "email": "@cse.ohio-state.edu",
        "hindex": 13,
        "hindex5y": 13,
        "i10index": 19,
        "i10index5y": 19,
        "interests": [
            "Big Data",
            "Parallel Computing",
            "High Performance Computing",
            "Virtualization",
            "Cloud Computing"
        ],
        "npubs": 87
    },
    "Xin Chen": "",
    "Xin4 Wang": "",
    "Xin Yuan": {
        "affiliation": "Florida State University",
        "citedby": {
            "2017-05-05": 2450,
            "2017-05-29": 2457
        },
        "email": "@cs.fsu.edu",
        "hindex": 27,
        "hindex5y": 14,
        "i10index": 50,
        "i10index5y": 24,
        "interests": [
            "Parallel and Distributed Systems",
            "Computer networks",
            "Interconnection networks",
            "Communication optimizations",
            "Runtime systems"
        ],
        "npubs": 104
    },
    "Xinfeng Xie": {
        "citedby": {
            "2018-02-05": 0
        },
        "email": "@umail.ucsb.edu",
        "hindex": 0,
        "hindex5y": 0,
        "i10index": 0,
        "i10index5y": 0,
        "interests": [
            "Parallel Computing",
            "Computer System",
            "Computer Architecture",
            "High Performance Computing"
        ],
        "npubs": 1
    },
    "Xing Liu": {
        "citedby": {
            "2018-02-05": 382
        },
        "email": "@intel.com",
        "hindex": 9,
        "hindex5y": 9,
        "i10index": 9,
        "i10index5y": 9,
        "interests": [
            "high-performance computing"
        ],
        "npubs": 28
    },
    "Xingyun Qi": {
        "citedby": {
            "2017-05-08": 142,
            "2017-05-29": 142
        },
        "email": "",
        "hindex": 7,
        "hindex5y": 7,
        "i10index": 7,
        "i10index5y": 7,
        "interests": [],
        "npubs": 13
    },
    "Xinliang Wang": "",
    "Xiongchao Tang": "",
    "Xipeng Shen": {
        "affiliation": "North Carolina State University",
        "citedby": {
            "2017-05-05": 3734,
            "2017-05-29": 3778
        },
        "email": "@ncsu.edu",
        "hindex": 25,
        "hindex5y": 21,
        "i10index": 52,
        "i10index5y": 40,
        "interests": [
            "Compiler",
            "High performance computing",
            "GPU",
            "Artificial intelligence",
            "Machine learning"
        ],
        "npubs": 184
    },
    "Xu Liu": {
        "citedby": {
            "2017-05-09": 238,
            "2017-05-29": 243
        },
        "email": "@cs.wm.edu",
        "hindex": 10,
        "hindex5y": 10,
        "i10index": 10,
        "i10index5y": 10,
        "interests": [
            "Parallel computing",
            "Compiler",
            "Performance analysis"
        ],
        "npubs": 33
    },
    "Xubin Tan": "",
    "Xuehai Qian": {
        "citedby": {
            "2017-05-09": 85,
            "2017-05-29": 88
        },
        "email": "@usc.edu",
        "hindex": 5,
        "hindex5y": 5,
        "i10index": 4,
        "i10index5y": 4,
        "interests": [
            "Computer Architecture",
            "Computer System"
        ],
        "npubs": 23
    },
    "Xuewen Cui": {
        "citedby": {
            "2018-02-05": 18
        },
        "email": "@vt.edu",
        "hindex": 2,
        "hindex5y": 2,
        "i10index": 1,
        "i10index5y": 1,
        "interests": [
            "High Performance Computing",
            "Parallel Computing",
            "GPU",
            "Scheduling"
        ],
        "npubs": 4
    },
    "Yan Zhang": "",
    "Yanfei Guo": {
        "affiliation": "Argonne National Laboratory",
        "citedby": {
            "2017-05-05": 178,
            "2017-05-29": 181
        },
        "email": "@anl.gov",
        "hindex": 9,
        "hindex5y": 9,
        "i10index": 8,
        "i10index5y": 8,
        "interests": [
            "HPC Systems",
            "Cloud Computing",
            "MapReduce and Big Data Processing",
            "Autonomic Computing in Virtualized Environment"
        ],
        "npubs": 19
    },
    "Yangzihao Wang": {
        "citedby": {
            "2017-05-08": 91,
            "2017-05-29": 95
        },
        "email": "@google.com",
        "hindex": 5,
        "hindex5y": 5,
        "i10index": 2,
        "i10index5y": 2,
        "interests": [
            "GPU Computing",
            "Large-scale Machine Learning",
            "Graph Processing"
        ],
        "npubs": 14
    },
    "Yanjie Wei": {
        "affiliation": "Shenzhen Institute of Advanced Technologies",
        "citedby": {
            "2017-05-05": 242,
            "2017-05-29": 245
        },
        "email": "@siat.ac.cn",
        "hindex": 10,
        "hindex5y": 9,
        "i10index": 12,
        "i10index5y": 9,
        "interests": [
            "Computational Biology (protein folding)",
            "protein structure prediction",
            "gene classification and analysis"
        ],
        "npubs": 35
    },
    "Yann-Hang Lee": "",
    "Yanni Han": "",
    "Yaodong Yang": "",
    "Yash Ukidave": {
        "affiliation": "Advanced Micro Devices",
        "citedby": {
            "2017-05-05": 96,
            "2017-05-29": 102
        },
        "email": "@husky.neu.edu",
        "hindex": 6,
        "hindex5y": 6,
        "i10index": 5,
        "i10index5y": 5,
        "interests": [
            "Computer Architecture",
            "GPGPU",
            "SoC",
            "Power Analysis",
            "Parallel Computing"
        ],
        "npubs": 22
    },
    "Ye Luo": {
        "citedby": {
            "2017-05-09": 275,
            "2017-05-29": 276
        },
        "email": "@anl.gov",
        "hindex": 5,
        "hindex5y": 5,
        "i10index": 5,
        "i10index5y": 5,
        "interests": [
            "quantum Monte Carlo",
            "computational material science",
            "high performance computing"
        ],
        "npubs": 16
    },
    "Yi Dai": "",
    "Yiming Hu": "",
    "Yogish Sabharwal": {
        "citedby": {
            "2017-05-09": 1177,
            "2017-05-29": 1190
        },
        "email": "@in.ibm.com",
        "hindex": 18,
        "hindex5y": 15,
        "i10index": 24,
        "i10index5y": 19,
        "interests": [
            "Algorithms",
            "Computational Geometry",
            "High Performance Computing"
        ],
        "npubs": 102
    },
    "Yohei Miyake": "",
    "Yong Chen": {
        "citedby": {
            "2017-05-09": 1210,
            "2017-05-29": 1222
        },
        "email": "@ttu.edu",
        "hindex": 19,
        "hindex5y": 14,
        "i10index": 34,
        "i10index5y": 32,
        "interests": [
            "Data-intensive computing",
            "high-performance computing",
            "parallel and distributed computing",
            "parallel I/O",
            "Cloud computing"
        ],
        "npubs": 106
    },
    "Yongchao Liu": {
        "affiliation": "Georgia Institute of Technology",
        "citedby": {
            "2017-05-05": 1549,
            "2017-05-29": 1583
        },
        "email": "@gatech.edu",
        "hindex": 19,
        "hindex5y": 19,
        "i10index": 22,
        "i10index5y": 22,
        "interests": [
            "Accelerators",
            "Big data",
            "Bioinformatics",
            "Parallel computing",
            "Parallelized machine learning"
        ],
        "npubs": 50
    },
    "Yonghong Yan": {
        "citedby": {
            "2017-05-09": 520,
            "2017-05-29": 535
        },
        "email": "@oakland.edu",
        "hindex": 9,
        "hindex5y": 9,
        "i10index": 9,
        "i10index5y": 8,
        "interests": [
            "Parallel and High Performance Computing",
            "Parallel Programming Languages and Compilers",
            "Computer Architecture and Systems",
            "Distributed and Cloud Computing Systems"
        ],
        "npubs": 42
    },
    "Yongpeng Zhang": {
        "affiliation": "Stone Ridge Technology",
        "citedby": {
            "2018-02-05": 276
        },
        "email": "@stoneridgetechnology.com",
        "hindex": 8,
        "hindex5y": 8,
        "i10index": 8,
        "i10index5y": 8,
        "interests": [],
        "npubs": 15
    },
    "Yoshiki Summura": "",
    "Yossi Azar": {
        "affiliation": "Tel-Aviv University",
        "citedby": {
            "2017-05-05": 7769,
            "2017-05-29": 7830
        },
        "email": "@tau.ac.il",
        "hindex": 45,
        "hindex5y": 25,
        "i10index": 110,
        "i10index5y": 62,
        "interests": [
            "Algorithms"
        ],
        "npubs": 229
    },
    "Young Wn Song": {
        "citedby": {
            "2017-05-08": 16,
            "2017-05-29": 16
        },
        "email": "@asu.edu",
        "hindex": 2,
        "hindex5y": 2,
        "i10index": 0,
        "i10index5y": 0,
        "interests": [
            "Embedded Systems"
        ],
        "npubs": 6
    },
    "Youwei Zhuo": {
        "citedby": {
            "2018-02-05": 2
        },
        "email": "@usc.edu",
        "hindex": 1,
        "hindex5y": 1,
        "i10index": 0,
        "i10index5y": 0,
        "interests": [
            "Parallel Computing"
        ],
        "npubs": 3
    },
    "Yu Hua": {
        "affiliation": "Huazhong University of Science and Technology",
        "citedby": {
            "2017-05-05": 777,
            "2017-05-29": 800
        },
        "email": "@hust.edu.cn",
        "hindex": 15,
        "hindex5y": 14,
        "i10index": 20,
        "i10index5y": 18,
        "interests": [
            "Storage Systems",
            "Computer Network"
        ],
        "npubs": 92
    },
    "Yuan He": {
        "citedby": {
            "2018-02-05": 23
        },
        "email": "@sut.edu.cn",
        "hindex": 3,
        "hindex5y": 3,
        "i10index": 0,
        "i10index5y": 0,
        "interests": [
            "Computer Architecture"
        ],
        "npubs": 11
    },
    "Yuandong Chan": "",
    "Yuanyuan Yang": {
        "citedby": {
            "2017-05-09": 5815,
            "2017-05-29": 5878
        },
        "email": "@stonybrook.edu",
        "hindex": 46,
        "hindex5y": 28,
        "i10index": 114,
        "i10index5y": 83,
        "interests": [
            "Networks",
            "cloud computing"
        ],
        "npubs": 293
    },
    "Yuduo Wu": {
        "citedby": {
            "2017-05-08": 81,
            "2017-05-29": 84
        },
        "email": "@ucdavis.edu",
        "hindex": 4,
        "hindex5y": 4,
        "i10index": 3,
        "i10index5y": 3,
        "interests": [
            "High Performance Computing",
            "GPU Computing",
            "Graph Analytics"
        ],
        "npubs": 6
    },
    "Yue Zhu": "",
    "Yuechao Pan": {
        "citedby": {
            "2017-05-08": 347,
            "2017-05-29": 353
        },
        "email": "@ucdavis.edu",
        "hindex": 9,
        "hindex5y": 9,
        "i10index": 9,
        "i10index5y": 9,
        "interests": [
            "GPU computing",
            "graph processing"
        ],
        "npubs": 19
    },
    "Yuexuan Wang": "",
    "Yujie An": {
        "citedby": {
            "2017-05-09": 11,
            "2017-05-29": 11
        },
        "email": "",
        "hindex": 2,
        "hindex5y": 2,
        "i10index": 0,
        "i10index5y": 0,
        "interests": [
            "audio signal processing and coding"
        ],
        "npubs": 8
    },
    "Yukiko Yamauchi": {
        "affiliation": "Kyushu University",
        "citedby": {
            "2017-05-05": 232,
            "2017-05-29": 239
        },
        "email": "@inf.kyushu-u.ac.jp",
        "hindex": 8,
        "hindex5y": 8,
        "i10index": 6,
        "i10index5y": 6,
        "interests": [
            "Distributed system",
            "algorithms"
        ],
        "npubs": 86
    },
    "Yulong Ao": "",
    "Yunji Chen": "",
    "Yunquan Zhang": {
        "affiliation": "Institute of Computing Technology Chinese Academy of Sciences",
        "citedby": {
            "2017-05-05": 662,
            "2017-05-29": 648
        },
        "email": "@ict.ac.cn",
        "hindex": 14,
        "hindex5y": 12,
        "i10index": 17,
        "i10index5y": 15,
        "interests": [
            "parallel computing",
            "parallel programming",
            "parallel computational model"
        ],
        "npubs": 153
    },
    "Yutaka Sugawara": "",
    "Yutong Lu": "",
    "Yves Robert": {
        "citedby": {
            "2017-05-09": 8704,
            "2017-05-29": 8764
        },
        "email": "@ens-lyon.fr",
        "hindex": 45,
        "hindex5y": 24,
        "i10index": 198,
        "i10index5y": 72,
        "interests": [
            "parallel processing",
            "algorithms",
            "scheduling",
            "resilience"
        ],
        "npubs": 666
    },
    "Yvonne-Anne Pignolet": {
        "affiliation": "ABB Corporate Research",
        "citedby": {
            "2017-05-05": 1066,
            "2017-05-29": 1089
        },
        "email": "@ch.abb.com",
        "hindex": 14,
        "hindex5y": 12,
        "i10index": 17,
        "i10index5y": 14,
        "interests": [
            "distributed computing",
            "communication",
            "dependability",
            "social networks",
            "game theory"
        ],
        "npubs": 84
    },
    "Zaifa Xi": "",
    "Zhen Xu": "",
    "Zhenhua Li": "",
    "Zhiyi Huang": {
        "affiliation": "University of Otago",
        "citedby": {
            "2017-05-05": 688,
            "2017-05-29": 695
        },
        "email": "@cs.otago.ac.nz",
        "hindex": 15,
        "hindex5y": 11,
        "i10index": 25,
        "i10index5y": 13,
        "interests": [
            "Parallel Computing"
        ],
        "npubs": 108
    },
    "Zhiying Wang": {
        "citedby": {
            "2017-05-09": 533,
            "2017-05-29": 546
        },
        "email": "",
        "hindex": 10,
        "hindex5y": 10,
        "i10index": 11,
        "i10index5y": 11,
        "interests": [
            "Information theory",
            "coding theory",
            "data storage",
            "bioinformatics"
        ],
        "npubs": 27
    },
    "Zizhong Chen": {
        "affiliation": "University of California Riverside",
        "citedby": {
            "2017-05-05": 1695,
            "2017-05-29": 1720
        },
        "email": "@cs.ucr.edu",
        "hindex": 21,
        "hindex5y": 17,
        "i10index": 37,
        "i10index5y": 29,
        "interests": [
            "High Performance Computing",
            "Parallel Computing",
            "Algorithm Based Fault Tolerance",
            "Numerical Linear Algebra"
        ],
        "npubs": 143
    },
    "Zvi Drezner": {
        "citedby": {
            "2017-05-08": 13693,
            "2017-05-29": 13749
        },
        "email": "@fullerton.edu",
        "hindex": 54,
        "hindex5y": 32,
        "i10index": 195,
        "i10index5y": 127,
        "interests": [
            "Operations Research",
            "Location Theory"
        ],
        "npubs": 338
    },
    "Ümit V. Çatalyürek": {
        "affiliation": "Georgia Institute of Technology",
        "citedby": {
            "2017-05-05": 6852,
            "2017-05-29": 6917
        },
        "email": "@gatech.edu",
        "hindex": 43,
        "hindex5y": 34,
        "i10index": 148,
        "i10index5y": 104,
        "interests": [
            "Combinatorial Scientific Computing",
            "High Performance Computing",
            "Parallel Computing",
            "Biomedical Informatics"
        ],
        "npubs": 374
    }
}
