# Supplementary material for: A survey of accepted authors in computer systems conferences
Source: PeerJ Comput Sci. 2020 Sep 28;6:e299. doi: 10.7717/peerj-cs.299 (PMC7924675; doi:10.7717/peerj-cs.299)
Supplement: Supplemental Information 2 — This is a snapshot of the github repository that includes the data and source code required to reproduce this paper (except for confidential survey data). The snapshot represents commit 6663a253f1ac4dc351a78ccc74c0de80c7cc06ad of http://github.com/eitanf/sysconf. The most pertinent article files are under pubs/diversity-survey/. [file peerj-cs-06-299-s002.bz2 › sysconf/data/authors/CCS.json]

{
    "Aad van Moorsel": {
        "citedby": {
            "2017-10-26": 2997
        },
        "email": "@ncl.ac.uk",
        "hindex": 24,
        "hindex5y": 18,
        "i10index": 61,
        "i10index5y": 34,
        "interests": [
            "Security",
            "Privacy",
            "Trust",
            "Dependability",
            "Decision Making"
        ],
        "npubs": 223
    },
    "Aaron Johnson": {
        "affiliation": "U.S. Naval Research Laboratory",
        "citedby": {
            "2017-03-09": 647,
            "2017-10-29": 789
        },
        "email": "@nrl.navy.mil",
        "hindex": 14,
        "hindex5y": 14,
        "i10index": 15,
        "i10index5y": 15,
        "interests": [
            "privacy",
            "security",
            "anonymity",
            "theoretical computer science"
        ],
        "npubs": 30
    },
    "Aaron Segal": "",
    "Abhik Roychoudhury": {
        "citedby": {
            "2017-10-26": 4087
        },
        "email": "@comp.nus.edu.sg",
        "hindex": 37,
        "hindex5y": 28,
        "i10index": 83,
        "i10index5y": 60,
        "interests": [
            "Program Analysis",
            "Software Testing",
            "Software Security",
            "Real-time Systems"
        ],
        "npubs": 193
    },
    "Abhishek Jain": {
        "citedby": {
            "2017-10-27": 1623
        },
        "email": "@cs.jhu.edu",
        "hindex": 19,
        "hindex5y": 19,
        "i10index": 24,
        "i10index5y": 24,
        "interests": [
            "Cryptography",
            "Security & Privacy"
        ],
        "npubs": 50
    },
    "Abhrajit Sengupta": {
        "citedby": {
            "2017-10-26": 11
        },
        "email": "@nyu.edu",
        "hindex": 2,
        "hindex5y": 2,
        "i10index": 0,
        "i10index5y": 0,
        "interests": [
            "Cryptography",
            "Hardware Security"
        ],
        "npubs": 7
    },
    "Ada Lerner": {
        "citedby": {
            "2017-10-26": 67
        },
        "email": "@wellesley.edu",
        "hindex": 3,
        "hindex5y": 3,
        "i10index": 2,
        "i10index5y": 2,
        "interests": [
            "Computer Security and Privacy"
        ],
        "npubs": 7
    },
    "Adam Bates": {
        "affiliation": "University of Illinois at Urbana-Champaign",
        "citedby": {
            "2017-10-27": 351
        },
        "email": "@illinois.edu",
        "hindex": 11,
        "hindex5y": 11,
        "i10index": 11,
        "i10index5y": 11,
        "interests": [
            "System Security",
            "Data Provenance",
            "Secure Communications"
        ],
        "npubs": 23
    },
    "Adam Doupé": {
        "affiliation": "Arizona State University",
        "citedby": {
            "2017-10-27": 530
        },
        "email": "@asu.edu",
        "hindex": 10,
        "hindex5y": 10,
        "i10index": 11,
        "i10index5y": 11,
        "interests": [
            "Computer Security",
            "Web Applications",
            "Static Analysis"
        ],
        "npubs": 40
    },
    "Adam J. Aviv": {
        "citedby": {
            "2017-10-26": 894
        },
        "email": "@usna.edu",
        "hindex": 12,
        "hindex5y": 11,
        "i10index": 13,
        "i10index5y": 13,
        "interests": [
            "Computer Security",
            "Smartphone Security",
            "Usable Security",
            "Applied Cryptography"
        ],
        "npubs": 54
    },
    "Adam Petcher": "",
    "Adam Wierman": {
        "citedby": {
            "2017-10-26": 4797
        },
        "email": "@caltech.edu",
        "hindex": 37,
        "hindex5y": 30,
        "i10index": 64,
        "i10index5y": 61,
        "interests": [
            "Data Centers",
            "Online Algorithms",
            "Stochastic Networks",
            "Electricity Markets",
            "Network Economics"
        ],
        "npubs": 92
    },
    "Adib Nahiyan": {
        "citedby": {
            "2017-10-26": 24
        },
        "email": "@ufl.edu",
        "hindex": 3,
        "hindex5y": 3,
        "i10index": 1,
        "i10index5y": 1,
        "interests": [
            "Hardware Security"
        ],
        "npubs": 8
    },
    "Adrian Perrig": {
        "affiliation": "ETH Zurich",
        "citedby": {
            "2017-10-27": 54065
        },
        "email": "@inf.ethz.ch",
        "hindex": 89,
        "hindex5y": 66,
        "i10index": 187,
        "i10index5y": 171,
        "interests": [
            "Security",
            "Networking",
            "Operating Systems",
            "Computer Security",
            "Internet Security"
        ],
        "npubs": 419
    },
    "Adrienne Porter Felt": {
        "citedby": {
            "2017-10-26": 6137
        },
        "email": "@google.com",
        "hindex": 23,
        "hindex5y": 23,
        "i10index": 26,
        "i10index5y": 25,
        "interests": [
            "Security",
            "Software Engineering",
            "Usability"
        ],
        "npubs": 46
    },
    "Aggelos Kiayias": {
        "affiliation": "University of Edinburgh",
        "citedby": {
            "2017-10-27": 3582
        },
        "email": "@ed.ac.uk",
        "hindex": 32,
        "hindex5y": 22,
        "i10index": 65,
        "i10index5y": 51,
        "interests": [
            "Cryptography",
            "Security"
        ],
        "npubs": 196
    },
    "Ahmad-Reza Sadeghi": {
        "citedby": {
            "2017-10-26": 13590
        },
        "email": "@trust.cased.de",
        "hindex": 57,
        "hindex5y": 48,
        "i10index": 194,
        "i10index5y": 161,
        "interests": [
            "IT-Security",
            "IT-Sicherheit"
        ],
        "npubs": 419
    },
    "Ahmed Kosba": {
        "citedby": {
            "2017-10-26": 881
        },
        "email": "@cs.umd.edu",
        "hindex": 12,
        "hindex5y": 12,
        "i10index": 12,
        "i10index5y": 12,
        "interests": [
            "Security",
            "Applied Cryptography"
        ],
        "npubs": 24
    },
    "Akshaya Mani": "",
    "Alain Forget": {
        "citedby": {
            "2017-10-26": 1349
        },
        "email": "@scs.carleton.ca",
        "hindex": 15,
        "hindex5y": 15,
        "i10index": 17,
        "i10index5y": 16,
        "interests": [],
        "npubs": 38
    },
    "Alejandro Russo": {
        "citedby": {
            "2017-10-26": 1523
        },
        "email": "@chalmers.se",
        "hindex": 22,
        "hindex5y": 20,
        "i10index": 33,
        "i10index5y": 33,
        "interests": [
            "Information-flow security",
            "functional programming",
            "language-based security"
        ],
        "npubs": 52
    },
    "Alena Naiakshina": "",
    "Alessandro Orso": {
        "citedby": {
            "2017-10-26": 8033
        },
        "email": "@cc.gatech.edu",
        "hindex": 49,
        "hindex5y": 38,
        "i10index": 89,
        "i10index5y": 82,
        "interests": [
            "Software Engineering",
            "Programming Languages",
            "Security"
        ],
        "npubs": 159
    },
    "Alex Biryukov": {
        "affiliation": "University of Luxembourg",
        "citedby": {
            "2017-10-26": 6776
        },
        "email": "@uni.lu",
        "hindex": 42,
        "hindex5y": 31,
        "i10index": 81,
        "i10index5y": 65,
        "interests": [
            "Cryptography",
            "Cryptanalysis",
            "Information Security",
            "Privacy",
            "Bitcoin"
        ],
        "npubs": 212
    },
    "Alex C. Snoeren": {
        "citedby": {
            "2017-10-26": 9294
        },
        "email": "@cs.ucsd.edu",
        "hindex": 43,
        "hindex5y": 32,
        "i10index": 89,
        "i10index5y": 67,
        "interests": [
            "Networking",
            "Distributed Systems",
            "Security",
            "wireless networks"
        ],
        "npubs": 150
    },
    "Alex J. Malozemoff": {
        "citedby": {
            "2017-10-26": 186
        },
        "email": "@galois.com",
        "hindex": 8,
        "hindex5y": 8,
        "i10index": 6,
        "i10index5y": 5,
        "interests": [
            "Cryptography"
        ],
        "npubs": 18
    },
    "Alexander Gamero-Garrido": {
        "citedby": {
            "2017-10-26": 5
        },
        "email": "@eng.ucsd.edu",
        "hindex": 1,
        "hindex5y": 1,
        "i10index": 0,
        "i10index5y": 0,
        "interests": [
            "Computer Networks",
            "Internet Measurements",
            "Cyber Security",
            "Public Policy"
        ],
        "npubs": 8
    },
    "Alexander Russell": {
        "citedby": {
            "2017-10-27": 2785
        },
        "email": "@cse.uconn.edu",
        "hindex": 28,
        "hindex5y": 17,
        "i10index": 64,
        "i10index5y": 33,
        "interests": [
            "Theory of Computing"
        ],
        "npubs": 189
    },
    "Ali Zand": {
        "citedby": {
            "2017-10-27": 111
        },
        "email": "@cs.ucsb.edu",
        "hindex": 5,
        "hindex5y": 5,
        "i10index": 5,
        "i10index5y": 5,
        "interests": [
            "System Security"
        ],
        "npubs": 74
    },
    "Alina Oprea": {
        "affiliation": "Northeastern University",
        "citedby": {
            "2017-10-27": 3582
        },
        "email": "@neu.edu",
        "hindex": 22,
        "hindex5y": 20,
        "i10index": 30,
        "i10index5y": 27,
        "interests": [
            "Computer Security"
        ],
        "npubs": 74
    },
    "Alireza Sadighian": {
        "citedby": {
            "2018-04-17": 87
        },
        "email": "@polymtl.ca",
        "hindex": 5,
        "hindex5y": 5,
        "i10index": 5,
        "i10index5y": 2,
        "interests": [
            "Computer Network Security",
            "Machine Learning",
            "Data Science",
            "Ontology Engineering"
        ],
        "npubs": 12
    },
    "Alvaro A. Cardenas": {
        "affiliation": "University of Texas at Dallas",
        "citedby": {
            "2017-10-26": 3269
        },
        "email": "@utdallas.edu",
        "hindex": 25,
        "hindex5y": 24,
        "i10index": 41,
        "i10index5y": 39,
        "interests": [
            "Cyber-Physical Systems Security",
            "Intrusion Detection",
            "IoT Privacy"
        ],
        "npubs": 113
    },
    "Amir Houmansadr": {
        "affiliation": "University of Massachusetts Amherst",
        "citedby": {
            "2017-10-26": 1224
        },
        "email": "@cs.umass.edu",
        "hindex": 18,
        "hindex5y": 18,
        "i10index": 23,
        "i10index5y": 22,
        "interests": [
            "Traffic analysis",
            "censorship resistance",
            "network security",
            "anonymity",
            "privacy"
        ],
        "npubs": 57
    },
    "Amjad Aldweesh": "",
    "Anastasia Danilova": "",
    "Andrea Cerulli": {
        "citedby": {
            "2018-04-17": 53
        },
        "email": "@ucl.ac.uk",
        "hindex": 4,
        "hindex5y": 4,
        "i10index": 3,
        "i10index5y": 3,
        "interests": [
            "Cryptography"
        ],
        "npubs": 7
    },
    "Andrea Lanzi": {
        "affiliation": "University of Milan",
        "citedby": {
            "2017-10-27": 1828
        },
        "email": "@unimi.it",
        "hindex": 17,
        "hindex5y": 17,
        "i10index": 23,
        "i10index5y": 22,
        "interests": [
            "System Security",
            "Reverse Engineering",
            "Kernel Hacking",
            "Virtual Machines"
        ],
        "npubs": 46
    },
    "Andreas Haeberlen": {
        "affiliation": "University of Pennsylvania",
        "citedby": {
            "2017-10-27": 4114
        },
        "email": "@cis.upenn.edu",
        "hindex": 30,
        "hindex5y": 25,
        "i10index": 46,
        "i10index5y": 37,
        "interests": [
            "Distributed systems",
            "Security"
        ],
        "npubs": 104
    },
    "Andrew C. Myers": {
        "citedby": {
            "2017-10-27": 10888
        },
        "email": "@cs.cornell.edu",
        "hindex": 47,
        "hindex5y": 31,
        "i10index": 68,
        "i10index5y": 58,
        "interests": [
            "Programming Languages",
            "Security",
            "Systems"
        ],
        "npubs": 133
    },
    "Andrew J. Blumberg": {
        "citedby": {
            "2017-10-26": 1788
        },
        "email": "@math.utexas.edu",
        "hindex": 25,
        "hindex5y": 24,
        "i10index": 38,
        "i10index5y": 36,
        "interests": [
            "Algebraic K-theory",
            "equivariant stable homotopy theory",
            "location privacy",
            "verifiable outsourced computation"
        ],
        "npubs": 60
    },
    "Andrew Miller": {
        "affiliation": "University of Illinois at Urbana-Champaign",
        "citedby": {
            "2017-10-27": 6867
        },
        "email": "@illinois.edu",
        "hindex": 27,
        "hindex5y": 23,
        "i10index": 58,
        "i10index5y": 52,
        "interests": [
            "Mycology",
            "Phylogenetics",
            "Systematics"
        ],
        "npubs": 149
    },
    "Andrew W. Appel": {
        "citedby": {
            "2017-10-26": 13122
        },
        "email": "@princeton.edu",
        "hindex": 50,
        "hindex5y": 28,
        "i10index": 109,
        "i10index5y": 59,
        "interests": [],
        "npubs": 174
    },
    "Andy Rupp": {
        "citedby": {
            "2017-10-26": 605
        },
        "email": "@kit.edu",
        "hindex": 14,
        "hindex5y": 9,
        "i10index": 15,
        "i10index5y": 9,
        "interests": [
            "Cryptography",
            "Security and Privacy in Cyberphysical Systems"
        ],
        "npubs": 50
    },
    "Angelika Moscicki": "",
    "Angelos D. Keromytis": {
        "citedby": {
            "2017-10-26": 16290
        },
        "email": "@cs.columbia.edu",
        "hindex": 64,
        "hindex5y": 44,
        "i10index": 198,
        "i10index5y": 146,
        "interests": [
            "Computer security",
            "cybersecurity",
            "computer systems",
            "computer networks",
            "network security"
        ],
        "npubs": 394
    },
    "Aniket Kate": {
        "affiliation": "Purdue University",
        "citedby": {
            "2017-10-26": 1142
        },
        "email": "@purdue.edu",
        "hindex": 18,
        "hindex5y": 17,
        "i10index": 30,
        "i10index5y": 30,
        "interests": [
            "Privacy",
            "Applied Cryptography",
            "Blockchains",
            "Cryptocurrencies",
            "Anonymous Communication"
        ],
        "npubs": 49
    },
    "Animesh Chhotaray": "",
    "Antonio Marcedone": {
        "citedby": {
            "2017-10-26": 65
        },
        "email": "@cs.cornell.edu",
        "hindex": 4,
        "hindex5y": 4,
        "i10index": 2,
        "i10index5y": 2,
        "interests": [
            "Cryptography"
        ],
        "npubs": 8
    },
    "Anupam Das": {
        "affiliation": "Carnegie Mellon University",
        "citedby": {
            "2017-10-27": 464
        },
        "email": "@cs.cmu.edu",
        "hindex": 7,
        "hindex5y": 7,
        "i10index": 6,
        "i10index5y": 6,
        "interests": [
            "Security and Privacy",
            "Privacy-aware Systems"
        ],
        "npubs": 29
    },
    "Anupam Datta": {
        "affiliation": "Carnegie Mellon University",
        "citedby": {
            "2017-10-27": 3920
        },
        "email": "@cmu.edu",
        "hindex": 29,
        "hindex5y": 24,
        "i10index": 61,
        "i10index5y": 52,
        "interests": [
            "Security",
            "Privacy",
            "Programming Languages"
        ],
        "npubs": 410
    },
    "Anusha Chowdhury": "",
    "Aravind Machiry": {
        "citedby": {
            "2017-10-26": 296
        },
        "email": "@cs.ucsb.edu",
        "hindex": 2,
        "hindex5y": 2,
        "i10index": 2,
        "i10index5y": 2,
        "interests": [
            "Program Analysis",
            "Software Security",
            "Vulnerability Detection"
        ],
        "npubs": 9
    },
    "Ari Juels": {
        "citedby": {
            "2017-10-26": 25674
        },
        "email": "@cornell.edu",
        "hindex": 72,
        "hindex5y": 60,
        "i10index": 130,
        "i10index5y": 117,
        "interests": [
            "Computer Security",
            "Cryptography"
        ],
        "npubs": 291
    },
    "Ariel Nof": {
        "citedby": {
            "2017-10-27": 57
        },
        "email": "@biu.ac.il",
        "hindex": 3,
        "hindex5y": 3,
        "i10index": 3,
        "i10index5y": 3,
        "interests": [
            "cryptography"
        ],
        "npubs": 6
    },
    "Arka Rai Choudhuri": "",
    "Arman Noroozian": {
        "citedby": {
            "2017-10-26": 47
        },
        "email": "@tudelft.nl",
        "hindex": 4,
        "hindex5y": 4,
        "i10index": 2,
        "i10index5y": 2,
        "interests": [
            "Security Economics",
            "Data Analytics",
            "Internet Measurement",
            "Network Security",
            "Technology Policy"
        ],
        "npubs": 10
    },
    "Arthur Blot": "",
    "Arthur Gervais": {
        "citedby": {
            "2017-10-26": 228
        },
        "email": "@gervais.cc",
        "hindex": 6,
        "hindex5y": 6,
        "i10index": 6,
        "i10index5y": 6,
        "interests": [
            "Security and Privacy of Blockchain Systems",
            "Web Privacy"
        ],
        "npubs": 16
    },
    "Arya Mazumdar": {
        "citedby": {
            "2017-10-26": 732
        },
        "email": "@mit.edu",
        "hindex": 13,
        "hindex5y": 12,
        "i10index": 19,
        "i10index5y": 14,
        "interests": [
            "Coding Theory",
            "Information Theory"
        ],
        "npubs": 88
    },
    "Aseem Rastogi": {
        "affiliation": "Microsoft Research India",
        "citedby": {
            "2017-10-27": 297
        },
        "email": "@microsoft.com",
        "hindex": 7,
        "hindex5y": 7,
        "i10index": 7,
        "i10index5y": 7,
        "interests": [
            "Programming Languages",
            "Program Verification",
            "Software Security"
        ],
        "npubs": 26
    },
    "Ashish Bijlani": {
        "citedby": {
            "2017-10-26": 106
        },
        "email": "@gatech.edu",
        "hindex": 3,
        "hindex5y": 2,
        "i10index": 2,
        "i10index5y": 1,
        "interests": [
            "Systems"
        ],
        "npubs": 4
    },
    "Ashwin Machanavajjhala": {
        "citedby": {
            "2017-10-26": 6149
        },
        "email": "@cs.duke.edu",
        "hindex": 25,
        "hindex5y": 24,
        "i10index": 36,
        "i10index5y": 35,
        "interests": [
            "Privacy",
            "Databases"
        ],
        "npubs": 87
    },
    "Athanasios Kountouras": {
        "citedby": {
            "2017-10-26": 6
        },
        "email": "@gatech.edu",
        "hindex": 1,
        "hindex5y": 1,
        "i10index": 0,
        "i10index5y": 0,
        "interests": [
            "Security",
            "Network Security"
        ],
        "npubs": 5
    },
    "Athina Petropulu": {
        "citedby": {
            "2017-10-26": 8785
        },
        "email": "@rutgers.edu",
        "hindex": 42,
        "hindex5y": 29,
        "i10index": 109,
        "i10index5y": 70,
        "interests": [
            "statistical signal processing",
            "wireless communications",
            "radar signal processing"
        ],
        "npubs": 364
    },
    "Attila A. Yavuz": {
        "citedby": {
            "2017-10-26": 361
        },
        "email": "@oregonstate.edu",
        "hindex": 12,
        "hindex5y": 11,
        "i10index": 14,
        "i10index5y": 12,
        "interests": [
            "Applied cryptography",
            "network security"
        ],
        "npubs": 54
    },
    "Aurélien Francillon": {
        "affiliation": "EURECOM",
        "citedby": {
            "2017-10-27": 1791
        },
        "email": "@eurecom.fr",
        "hindex": 20,
        "hindex5y": 20,
        "i10index": 31,
        "i10index5y": 26,
        "interests": [
            "computer security",
            "embedded systems",
            "telephony fraud"
        ],
        "npubs": 53
    },
    "Aylin Caliskan": {
        "affiliation": "Princeton University",
        "citedby": {
            "2017-10-27": 236
        },
        "email": "@princeton.edu",
        "hindex": 8,
        "hindex5y": 8,
        "i10index": 8,
        "i10index5y": 8,
        "interests": [
            "Machine Learning",
            "Fairness in ML",
            "Privacy",
            "Security"
        ],
        "npubs": 14
    },
    "Baojun Liu": "",
    "Bart Preneel": {
        "affiliation": "KU Leuven",
        "citedby": {
            "2017-10-27": 19913
        },
        "email": "@esat.kuleuven.be",
        "hindex": 69,
        "hindex5y": 48,
        "i10index": 339,
        "i10index5y": 212,
        "interests": [
            "cryptology",
            "information security",
            "privacy",
            "identity management",
            "secure embedded systems"
        ],
        "npubs": 1012
    },
    "Ben Fisch": "",
    "Ben Harsha": "",
    "Ben Kreuter": "",
    "Ben Y. Zhao": {
        "citedby": {
            "2017-10-26": 23882
        },
        "email": "@uchicago.edu",
        "hindex": 58,
        "hindex5y": 45,
        "i10index": 117,
        "i10index5y": 104,
        "interests": [
            "Security",
            "Mobile Computing",
            "HCI",
            "Computer Networks",
            "Online Social Networks"
        ],
        "npubs": 212
    },
    "Benedikt Schmidt": {
        "citedby": {
            "2017-10-27": 612
        },
        "email": "@google.com",
        "hindex": 12,
        "hindex5y": 11,
        "i10index": 12,
        "i10index5y": 11,
        "interests": [
            "Formal Methods",
            "Security Protocols",
            "Cryptography",
            "Program Verification",
            "Rewriting"
        ],
        "npubs": 24
    },
    "Benjamin Beurdouche": {
        "citedby": {
            "2017-10-26": 144
        },
        "email": "@ens.fr",
        "hindex": 2,
        "hindex5y": 2,
        "i10index": 2,
        "i10index5y": 2,
        "interests": [
            "Security",
            "Cryptography",
            "Privacy",
            "Formal Methods",
            "Programming Languages"
        ],
        "npubs": 6
    },
    "Benjamin Grégoire": "",
    "Benny Pinkas": {
        "citedby": {
            "2017-10-26": 15862
        },
        "email": "@biu.ac.il",
        "hindex": 45,
        "hindex5y": 38,
        "i10index": 66,
        "i10index5y": 59,
        "interests": [
            "Cryptography",
            "Secure Computation",
            "Computer Security",
            "Privacy"
        ],
        "npubs": 91
    },
    "Benoït Gérard": {
        "citedby": {
            "2017-10-26": 836
        },
        "email": "@isir.upmc.fr",
        "hindex": 15,
        "hindex5y": 10,
        "i10index": 23,
        "i10index5y": 13,
        "interests": [
            "Computational neuroscience",
            "autonomous robotics",
            "action selection",
            "decision making",
            "reinforcement learning"
        ],
        "npubs": 83
    },
    "Bernd Finkbeiner": {
        "citedby": {
            "2017-10-26": 1817
        },
        "email": "@cs.uni-saarland.de",
        "hindex": 23,
        "hindex5y": 20,
        "i10index": 40,
        "i10index5y": 31,
        "interests": [
            "Reactive Systems",
            "Verification",
            "Synthesis",
            "Temporal Logic"
        ],
        "npubs": 141
    },
    "Bhanu Dev": "",
    "Bimal Viswanath": {
        "citedby": {
            "2017-10-26": 2652
        },
        "email": "@cs.ucsb.edu",
        "hindex": 13,
        "hindex5y": 13,
        "i10index": 14,
        "i10index5y": 14,
        "interests": [
            "social computing",
            "systems security and privacy",
            "cloud computing"
        ],
        "npubs": 18
    },
    "Bin Liang": "",
    "Blase Ur": {
        "affiliation": "University of Chicago",
        "citedby": {
            "2017-10-27": 1623
        },
        "email": "@uchicago.edu",
        "hindex": 23,
        "hindex5y": 23,
        "i10index": 30,
        "i10index5y": 30,
        "interests": [
            "Security",
            "Privacy",
            "HCI",
            "Usable Security",
            "Usability"
        ],
        "npubs": 56
    },
    "Bo Chen": {
        "citedby": {
            "2018-04-17": 383
        },
        "email": "@mtu.edu",
        "hindex": 7,
        "hindex5y": 7,
        "i10index": 6,
        "i10index5y": 6,
        "interests": [
            "Applied Cryptography",
            "Data Security",
            "Security and Privacy in Cloud Computing",
            "Mobile Devices/Flash Memory",
            "Named Data Networking"
        ],
        "npubs": 33
    },
    "Bo-Yin Yang": {
        "citedby": {
            "2017-10-26": 2403
        },
        "email": "@moscito.org",
        "hindex": 30,
        "hindex5y": 23,
        "i10index": 48,
        "i10index5y": 39,
        "interests": [
            "Cryptography",
            "Algorithms",
            "Combinatorics"
        ],
        "npubs": 91
    },
    "Bow-Yaw Wang": "",
    "Brendan Dolan-Gavitt": {
        "affiliation": "New York University",
        "citedby": {
            "2017-10-27": 708
        },
        "email": "@nyu.edu",
        "hindex": 9,
        "hindex5y": 9,
        "i10index": 9,
        "i10index5y": 9,
        "interests": [
            "Security"
        ],
        "npubs": 21
    },
    "Brent ByungHoon Kang": {
        "affiliation": "KAIST",
        "citedby": {
            "2017-10-27": 1169
        },
        "email": "@kaist.ac.kr",
        "hindex": 14,
        "hindex5y": 11,
        "i10index": 15,
        "i10index5y": 11,
        "interests": [
            "Computer Security",
            "Systems Security",
            "Kernel Integrity",
            "Malware Defense"
        ],
        "npubs": 64
    },
    "Brent Carmer": "",
    "Brian N. Levine": {
        "affiliation": "University of Massachusetts Amherst",
        "citedby": {
            "2017-10-27": 16228
        },
        "email": "@cs.umass.edu",
        "hindex": 47,
        "hindex5y": 34,
        "i10index": 72,
        "i10index5y": 59,
        "interests": [
            "networking",
            "digital forensics",
            "cryptocurrencies",
            "privacy",
            "child abuse"
        ],
        "npubs": 128
    },
    "Brice Minaud": "",
    "Briland Hitaj": {
        "citedby": {
            "2017-10-26": 11
        },
        "email": "@di.uniroma1.it",
        "hindex": 2,
        "hindex5y": 2,
        "i10index": 0,
        "i10index5y": 0,
        "interests": [
            "Security",
            "Privacy",
            "Deep Learning",
            "Intelligent Systems"
        ],
        "npubs": 6
    },
    "Bum Jun Kwon": {
        "citedby": {
            "2017-10-26": 28
        },
        "email": "@umd.edu",
        "hindex": 2,
        "hindex5y": 2,
        "i10index": 1,
        "i10index5y": 1,
        "interests": [
            "Security",
            "Big Data",
            "Machine Learning"
        ],
        "npubs": 3
    },
    "Byoungyoung Lee": {
        "affiliation": "Purdue University",
        "citedby": {
            "2017-10-26": 303
        },
        "email": "@purdue.edu",
        "hindex": 11,
        "hindex5y": 10,
        "i10index": 11,
        "i10index5y": 10,
        "interests": [
            "Information Security",
            "System Security"
        ],
        "npubs": 20
    },
    "Calton Pu": {
        "citedby": {
            "2017-10-27": 16839
        },
        "email": "@cc.gatech.edu",
        "hindex": 61,
        "hindex5y": 35,
        "i10index": 251,
        "i10index5y": 120,
        "interests": [
            "Service Computing",
            "Cloud Computing",
            "Big Data",
            "Data Management",
            "Information Security"
        ],
        "npubs": 671
    },
    "Carl A. Gunter": {
        "citedby": {
            "2017-10-26": 8594
        },
        "email": "@illinois.edu",
        "hindex": 45,
        "hindex5y": 29,
        "i10index": 120,
        "i10index5y": 71,
        "interests": [
            "Computer Security",
            "Privacy",
            "Formal Methods",
            "Programming Languages"
        ],
        "npubs": 222
    },
    "Carla Ràfols": {
        "citedby": {
            "2017-10-26": 786
        },
        "email": "@upf.edu",
        "hindex": 13,
        "hindex5y": 12,
        "i10index": 14,
        "i10index5y": 12,
        "interests": [
            "cryptography"
        ],
        "npubs": 23
    },
    "Carmela Troncoso": {
        "affiliation": "IMDEA Software Institute",
        "citedby": {
            "2017-10-26": 1467
        },
        "email": "@imdea.org",
        "hindex": 19,
        "hindex5y": 17,
        "i10index": 27,
        "i10index5y": 23,
        "interests": [
            "privacy",
            "security"
        ],
        "npubs": 55
    },
    "Carmit Hazay": {
        "citedby": {
            "2017-10-26": 1488
        },
        "email": "@biu.ac.il",
        "hindex": 19,
        "hindex5y": 19,
        "i10index": 29,
        "i10index5y": 27,
        "interests": [
            "Cryptography"
        ],
        "npubs": 64
    },
    "Cas Cremers": {
        "citedby": {
            "2017-10-26": 2293
        },
        "email": "@cs.ox.ac.uk",
        "hindex": 26,
        "hindex5y": 21,
        "i10index": 45,
        "i10index5y": 37,
        "interests": [
            "Information Security",
            "Applied Cryptography",
            "Automated Verification"
        ],
        "npubs": 96
    },
    "Ceyhun D. Ozkaptan": {
        "citedby": {
            "2017-10-26": 0
        },
        "email": "@osu.edu",
        "hindex": 0,
        "hindex5y": 0,
        "i10index": 0,
        "i10index5y": 0,
        "interests": [
            "Wireless Networks",
            "Vehicular Networks",
            "Wireless Communication"
        ],
        "npubs": 1
    },
    "Chang1 Liu": {
        "citedby": {
            "2017-11-21": 591
        },
        "email": "@eecs.berkeley.edu",
        "hindex": 12,
        "hindex5y": 11,
        "i10index": 16,
        "i10index5y": 14,
        "interests": [
            "Security",
            "Programming Language",
            "Deep Learning"
        ],
        "npubs": 36
    },
    "Changwoo Min": {
        "citedby": {
            "2017-10-26": 464
        },
        "email": "@vt.edu",
        "hindex": 9,
        "hindex5y": 9,
        "i10index": 9,
        "i10index5y": 8,
        "interests": [
            "Operating Systems",
            "Storage and File Systems",
            "Parallel and Distributed Systems",
            "Computer System Security"
        ],
        "npubs": 64
    },
    "Changyu Dong": {
        "citedby": {
            "2017-10-26": 735
        },
        "email": "@newcastle.ac.uk",
        "hindex": 11,
        "hindex5y": 10,
        "i10index": 12,
        "i10index5y": 10,
        "interests": [
            "Security",
            "privacy",
            "applied cryptography",
            "security policies",
            "access control"
        ],
        "npubs": 45
    },
    "Chaoshun Zuo": "",
    "Charles Lever": {
        "citedby": {
            "2018-04-17": 164
        },
        "email": "@gatech.edu",
        "hindex": 6,
        "hindex5y": 6,
        "i10index": 6,
        "i10index5y": 6,
        "interests": [
            "Computer Security",
            "Networking",
            "Machine Learning"
        ],
        "npubs": 10
    },
    "Charles Weir": {
        "citedby": {
            "2017-10-26": 180
        },
        "email": "@lancaster.ac.uk",
        "hindex": 6,
        "hindex5y": 3,
        "i10index": 3,
        "i10index5y": 1,
        "interests": [
            "software security",
            "software process improvement"
        ],
        "npubs": 31
    },
    "Chen Wang": {
        "citedby": {
            "2018-04-17": 84
        },
        "email": "@winlab.rutgers.edu",
        "hindex": 4,
        "hindex5y": 4,
        "i10index": 3,
        "i10index5y": 3,
        "interests": [
            "Mobile Computing",
            "Cyber Security and Privacy"
        ],
        "npubs": 13
    },
    "Chen Yan": "",
    "Chengyu Song": {
        "affiliation": "UC Riverside",
        "citedby": {
            "2017-10-27": 656
        },
        "email": "@cs.ucr.edu",
        "hindex": 14,
        "hindex5y": 14,
        "i10index": 17,
        "i10index5y": 17,
        "interests": [
            "Security",
            "Operating System",
            "Program Language"
        ],
        "npubs": 32
    },
    "Cheryl Flynn": "",
    "Chris Kanich": {
        "citedby": {
            "2017-10-26": 1606
        },
        "email": "@uic.edu",
        "hindex": 14,
        "hindex5y": 13,
        "i10index": 16,
        "i10index5y": 15,
        "interests": [
            "Internet security",
            "Socio-technical cybersecurity",
            "Attacker capabilities and motivations",
            "Internet measurement"
        ],
        "npubs": 37
    },
    "Christian Boit": {
        "citedby": {
            "2018-04-17": 1876
        },
        "email": "@tu-berlin.de",
        "hindex": 20,
        "hindex5y": 16,
        "i10index": 50,
        "i10index5y": 25,
        "interests": [
            "optical interactions of electronic devices",
            "focused ion beam"
        ],
        "npubs": 90
    },
    "Christian Müller": "",
    "Christian Rechberger": {
        "citedby": {
            "2017-10-26": 4314
        },
        "email": "@groestl.info",
        "hindex": 34,
        "hindex5y": 23,
        "i10index": 54,
        "i10index5y": 43,
        "interests": [
            "Cryptology",
            "Cryptography",
            "Cryptanalysis",
            "Information Security"
        ],
        "npubs": 115
    },
    "Christian Rossow": {
        "affiliation": "Saarland University",
        "citedby": {
            "2017-10-26": 1370
        },
        "email": "@mmci.uni-saarland.de",
        "hindex": 20,
        "hindex5y": 20,
        "i10index": 27,
        "i10index5y": 27,
        "interests": [
            "Network and System Security"
        ],
        "npubs": 57
    },
    "Christian Tiefenau": "",
    "Christopher Kruegel": {
        "citedby": {
            "2017-10-26": 25051
        },
        "email": "@cs.ucsb.edu",
        "hindex": 83,
        "hindex5y": 73,
        "i10index": 189,
        "i10index5y": 176,
        "interests": [
            "Computer Security",
            "Security"
        ],
        "npubs": 354
    },
    "Christopher Liebchen": {
        "citedby": {
            "2017-10-26": 773
        },
        "email": "@trust.tu-darmstadt.de",
        "hindex": 9,
        "hindex5y": 9,
        "i10index": 9,
        "i10index5y": 9,
        "interests": [
            "IT Security"
        ],
        "npubs": 23
    },
    "Christopher Salls": {
        "citedby": {
            "2017-10-27": 96
        },
        "email": "@cs.ucsb.edu",
        "hindex": 2,
        "hindex5y": 2,
        "i10index": 2,
        "i10index5y": 2,
        "interests": [
            "Computer Security",
            "Binary Analysis"
        ],
        "npubs": 5
    },
    "Christopher W. Fletcher": {
        "affiliation": "NVIDIA/UIUC",
        "citedby": {
            "2017-10-27": 1135
        },
        "email": "@mit.edu",
        "hindex": 16,
        "hindex5y": 16,
        "i10index": 19,
        "i10index5y": 18,
        "interests": [
            "Systems",
            "Architecture",
            "Security"
        ],
        "npubs": 31
    },
    "Claudia Diaz": {
        "citedby": {
            "2017-10-27": 3056
        },
        "email": "@esat.kuleuven.be",
        "hindex": 28,
        "hindex5y": 22,
        "i10index": 43,
        "i10index5y": 37,
        "interests": [
            "privacy technologies"
        ],
        "npubs": 79
    },
    "Claudio Orlandi": {
        "citedby": {
            "2017-10-26": 1236
        },
        "email": "@cs.au.dk",
        "hindex": 19,
        "hindex5y": 18,
        "i10index": 26,
        "i10index5y": 24,
        "interests": [
            "Computer Science",
            "Cryptography",
            "Secure Computation"
        ],
        "npubs": 45
    },
    "Congzheng Song": {
        "citedby": {
            "2017-10-26": 31
        },
        "email": "@cornell.edu",
        "hindex": 1,
        "hindex5y": 1,
        "i10index": 1,
        "i10index5y": 1,
        "interests": [
            "Machine Learning",
            "Security",
            "Privacy"
        ],
        "npubs": 4
    },
    "Corey Crosser": "",
    "Cristiano Giuffrida": {
        "citedby": {
            "2017-10-26": 912
        },
        "email": "@cs.vu.nl",
        "hindex": 16,
        "hindex5y": 15,
        "i10index": 24,
        "i10index5y": 23,
        "interests": [
            "Computer Security",
            "Software Reliability",
            "Operating Systems"
        ],
        "npubs": 67
    },
    "Cynthia Taylor": {
        "citedby": {
            "2017-10-27": 141
        },
        "email": "@uic.edu",
        "hindex": 6,
        "hindex5y": 6,
        "i10index": 6,
        "i10index5y": 5,
        "interests": [
            "computer science pedagogy"
        ],
        "npubs": 24
    },
    "Daiping Liu": {
        "citedby": {
            "2017-10-26": 44
        },
        "email": "@udel.edu",
        "hindex": 4,
        "hindex5y": 4,
        "i10index": 2,
        "i10index5y": 2,
        "interests": [
            "security",
            "networking",
            "mobile system",
            "os"
        ],
        "npubs": 11
    },
    "Damien Stehle": {
        "citedby": {
            "2017-10-26": 3396
        },
        "email": "@ens-lyon.fr",
        "hindex": 30,
        "hindex5y": 27,
        "i10index": 47,
        "i10index5y": 38,
        "interests": [
            "Euclidean lattices",
            "cryptography",
            "computer algebra"
        ],
        "npubs": 64
    },
    "Dan Boneh": {
        "citedby": {
            "2017-10-26": 59435
        },
        "email": "@cs.stanford.edu",
        "hindex": 100,
        "hindex5y": 80,
        "i10index": 210,
        "i10index5y": 187,
        "interests": [
            "Cryptography",
            "Computer Security",
            "Computer Science Theory"
        ],
        "npubs": 372
    },
    "Dan Cvrcek": "",
    "Dan Margolis": {
        "citedby": {
            "2017-10-26": 28
        },
        "email": "@binghamton.edu",
        "hindex": 3,
        "hindex5y": 3,
        "i10index": 0,
        "i10index5y": 0,
        "interests": [],
        "npubs": 13
    },
    "Daniel Genkin": {
        "affiliation": "University of Pennsylvania / University of Maryland",
        "citedby": {
            "2017-10-26": 706
        },
        "email": "@cis.upenn.edu",
        "hindex": 11,
        "hindex5y": 11,
        "i10index": 12,
        "i10index5y": 11,
        "interests": [
            "Cryptography and information security"
        ],
        "npubs": 26
    },
    "Daniel Ramage": {
        "citedby": {
            "2017-10-26": 13109
        },
        "email": "@cs.stanford.edu",
        "hindex": 18,
        "hindex5y": 17,
        "i10index": 23,
        "i10index5y": 20,
        "interests": [
            "Machine learning",
            "Data mining",
            "Computational social science"
        ],
        "npubs": 37
    },
    "Daniel S. Roche": {
        "citedby": {
            "2017-10-27": 187
        },
        "email": "@usna.edu",
        "hindex": 10,
        "hindex5y": 9,
        "i10index": 10,
        "i10index5y": 9,
        "interests": [
            "Algorithms",
            "Computer Algebra",
            "Computer Security",
            "Privacy"
        ],
        "npubs": 34
    },
    "Daniel Slamanig": {
        "citedby": {
            "2017-10-26": 593
        },
        "email": "@ait.ac.at",
        "hindex": 14,
        "hindex5y": 14,
        "i10index": 21,
        "i10index5y": 20,
        "interests": [
            "Cryptography",
            "Privacy",
            "Information Security"
        ],
        "npubs": 70
    },
    "Daren B. H. Cline": "",
    "Darion Cassel": "",
    "Dave Tian": {
        "citedby": {
            "2017-10-26": 121
        },
        "email": "@ufl.edu",
        "hindex": 6,
        "hindex5y": 6,
        "i10index": 4,
        "i10index5y": 4,
        "interests": [
            "Systems Security"
        ],
        "npubs": 14
    },
    "David Basin": {
        "affiliation": "ETH Zurich",
        "citedby": {
            "2017-10-26": 9917
        },
        "email": "@inf.ethz.ch",
        "hindex": 50,
        "hindex5y": 36,
        "i10index": 165,
        "i10index5y": 102,
        "interests": [
            "Security",
            "Computer Security",
            "Formal Methods",
            "Verification"
        ],
        "npubs": 422
    },
    "David Derler": {
        "citedby": {
            "2017-10-26": 108
        },
        "email": "@iaik.tugraz.at",
        "hindex": 5,
        "hindex5y": 5,
        "i10index": 4,
        "i10index5y": 4,
        "interests": [
            "Cryptography",
            "Privacy",
            "Information Security"
        ],
        "npubs": 24
    },
    "David Evans": {
        "affiliation": "University of Virginia",
        "citedby": {
            "2017-10-27": 9381
        },
        "email": "@cs.virginia.edu",
        "hindex": 38,
        "hindex5y": 33,
        "i10index": 68,
        "i10index5y": 55,
        "interests": [
            "Computer Security",
            "Applied Cryptography",
            "Program Analysis",
            "Privacy"
        ],
        "npubs": 117
    },
    "David Gens": "",
    "David Korczynski": {
        "citedby": {
            "2018-04-17": 3
        },
        "email": "@cs.ox.ac.uk",
        "hindex": 1,
        "hindex5y": 1,
        "i10index": 0,
        "i10index5y": 0,
        "interests": [
            "Computer Science"
        ],
        "npubs": 3
    },
    "David Kotz": {
        "affiliation": "Dartmouth",
        "citedby": {
            "2017-10-27": 18176
        },
        "email": "@cs.dartmouth.edu",
        "hindex": 67,
        "hindex5y": 38,
        "i10index": 157,
        "i10index5y": 90,
        "interests": [
            "mobile health",
            "pervasive computing",
            "computer security",
            "privacy"
        ],
        "npubs": 316
    },
    "David Lie": {
        "affiliation": "University of Toronto",
        "citedby": {
            "2017-10-27": 2817
        },
        "email": "@eecg.toronto.edu",
        "hindex": 20,
        "hindex5y": 18,
        "i10index": 28,
        "i10index5y": 24,
        "interests": [
            "Computer Science",
            "Computer Security",
            "Operating Systems",
            "Virtualization",
            "Computer Architecture"
        ],
        "npubs": 54
    },
    "Dawn Song": {
        "citedby": {
            "2017-10-26": 41364
        },
        "email": "@cs.berkeley.edu",
        "hindex": 91,
        "hindex5y": 73,
        "i10index": 193,
        "i10index5y": 181,
        "interests": [
            "Computer Security and Privacy"
        ],
        "npubs": 329
    },
    "Deian Stefan": {
        "affiliation": "UC San Diego",
        "citedby": {
            "2017-10-27": 1059
        },
        "email": "@eng.ucsd.edu",
        "hindex": 18,
        "hindex5y": 16,
        "i10index": 26,
        "i10index5y": 26,
        "interests": [
            "Computer Security",
            "Operating Systems",
            "Programming Languages"
        ],
        "npubs": 69
    },
    "Dennis Andriesse": {
        "citedby": {
            "2017-10-26": 314
        },
        "email": "@few.vu.nl",
        "hindex": 7,
        "hindex5y": 7,
        "i10index": 6,
        "i10index5y": 6,
        "interests": [
            "Systems security",
            "network security",
            "malware",
            "reverse engineering",
            "code (de)obfuscation"
        ],
        "npubs": 15
    },
    "Dhinakaran Vinayagamurthy": {
        "citedby": {
            "2017-10-26": 197
        },
        "email": "@uwaterloo.ca",
        "hindex": 5,
        "hindex5y": 5,
        "i10index": 4,
        "i10index5y": 4,
        "interests": [
            "Cryptography"
        ],
        "npubs": 10
    },
    "Dinghao Wu": {
        "affiliation": "Pennsylvania State University",
        "citedby": {
            "2017-10-27": 1216
        },
        "email": "@psu.edu",
        "hindex": 17,
        "hindex5y": 16,
        "i10index": 27,
        "i10index5y": 24,
        "interests": [
            "Software Systems Security",
            "Software Engineering",
            "Programming Languages",
            "Program Analysis"
        ],
        "npubs": 71
    },
    "Divesh Srivastava": {
        "citedby": {
            "2017-10-27": 24322
        },
        "email": "@research.att.com",
        "hindex": 78,
        "hindex5y": 50,
        "i10index": 259,
        "i10index5y": 177,
        "interests": [
            "Data management"
        ],
        "npubs": 535
    },
    "Dmitri Loguinov": {
        "citedby": {
            "2017-10-26": 3636
        },
        "email": "@loguinov.com",
        "hindex": 37,
        "hindex5y": 18,
        "i10index": 61,
        "i10index5y": 38,
        "interests": [
            "Peer-to-peer networks",
            "congestion control",
            "Internet measurements",
            "high-performance web crawling",
            "information retrieval"
        ],
        "npubs": 122
    },
    "Dmitry Kogan": {
        "citedby": {
            "2017-10-26": 20
        },
        "email": "@cs.stanford.edu",
        "hindex": 1,
        "hindex5y": 1,
        "i10index": 1,
        "i10index5y": 1,
        "interests": [],
        "npubs": 4
    },
    "Dohyun Kim": {
        "citedby": {
            "2017-10-27": 175
        },
        "email": "@kaist.ac.kr",
        "hindex": 5,
        "hindex5y": 5,
        "i10index": 4,
        "i10index5y": 4,
        "interests": [
            "Computer Network",
            "Information-Centric Networking",
            "Internet of Things",
            "Vehicular Networks"
        ],
        "npubs": 18
    },
    "Domenic J. Forte": {
        "citedby": {
            "2018-01-30": 853
        },
        "email": "@ece.ufl.edu",
        "hindex": 18,
        "hindex5y": 17,
        "i10index": 27,
        "i10index5y": 27,
        "interests": [],
        "npubs": 20
    },
    "Dominik Wermke": "",
    "Dongsoo Lee": "",
    "Dongyan Xu": {
        "affiliation": "Purdue University",
        "citedby": {
            "2017-10-27": 7805
        },
        "email": "@cs.purdue.edu",
        "hindex": 46,
        "hindex5y": 33,
        "i10index": 96,
        "i10index5y": 70,
        "interests": [
            "Computer Systems Security",
            "Cloud Computing",
            "Virtualization Technologies",
            "Streaming Media Distribution"
        ],
        "npubs": 203
    },
    "Dongyu Meng": {
        "citedby": {
            "2017-10-26": 3
        },
        "email": "@shanghaitech.edu.cn",
        "hindex": 1,
        "hindex5y": 1,
        "i10index": 0,
        "i10index5y": 0,
        "interests": [
            "computer security and privacy",
            "machine learning"
        ],
        "npubs": 2
    },
    "Doowon Kim": {
        "citedby": {
            "2017-10-26": 45
        },
        "email": "@cs.umd.edu",
        "hindex": 4,
        "hindex5y": 4,
        "i10index": 1,
        "i10index5y": 1,
        "interests": [
            "Computer Security"
        ],
        "npubs": 12
    },
    "Douglas Stebila": {
        "affiliation": "McMaster University",
        "citedby": {
            "2017-10-27": 1581
        },
        "email": "@mcmaster.ca",
        "hindex": 22,
        "hindex5y": 19,
        "i10index": 37,
        "i10index5y": 34,
        "interests": [
            "Cryptography",
            "Security"
        ],
        "npubs": 77
    },
    "Dov Gordon": {
        "affiliation": "George Mason University",
        "citedby": {
            "2018-04-17": 974
        },
        "email": "@gmu.edu",
        "hindex": 12,
        "hindex5y": 12,
        "i10index": 14,
        "i10index5y": 13,
        "interests": [
            "cryptography"
        ],
        "npubs": 24
    },
    "Duc Cuong Nguyen": {
        "citedby": {
            "2017-10-27": 1
        },
        "email": "@uni-saarland.de",
        "hindex": 1,
        "hindex5y": 1,
        "i10index": 0,
        "i10index5y": 0,
        "interests": [
            "Security",
            "Privacy"
        ],
        "npubs": 2
    },
    "Duong Hieu Phan": {
        "citedby": {
            "2017-10-26": 638
        },
        "email": "@ens.fr",
        "hindex": 14,
        "hindex5y": 12,
        "i10index": 17,
        "i10index5y": 13,
        "interests": [
            "Cryptography"
        ],
        "npubs": 44
    },
    "Dusan Klinec": {
        "citedby": {
            "2017-10-26": 7
        },
        "email": "@mail.muni.cz",
        "hindex": 1,
        "hindex5y": 1,
        "i10index": 0,
        "i10index5y": 0,
        "interests": [
            "Security",
            "VoIP",
            "whitebox cryptography",
            "homomorphic encryption"
        ],
        "npubs": 5
    },
    "Eduardo Vela": {
        "citedby": {
            "2017-10-27": 71
        },
        "email": "@google.com",
        "hindex": 4,
        "hindex5y": 4,
        "i10index": 3,
        "i10index5y": 3,
        "interests": [
            "Information Security"
        ],
        "npubs": 4
    },
    "Ee-Chien Chang": {
        "citedby": {
            "2017-10-26": 2926
        },
        "email": "@comp.nus.edu.sg",
        "hindex": 29,
        "hindex5y": 21,
        "i10index": 53,
        "i10index5y": 32,
        "interests": [
            "Information Security",
            "Multimedia",
            "Multimedia Security"
        ],
        "npubs": 108
    },
    "Ehab Al-Shaer": {
        "affiliation": "University of North Carolina Charlotte",
        "citedby": {
            "2017-10-26": 5441
        },
        "email": "",
        "hindex": 36,
        "hindex5y": 29,
        "i10index": 92,
        "i10index5y": 64,
        "interests": [
            "network security",
            "security analytics",
            "network assurability"
        ],
        "npubs": 309
    },
    "Elaine Shi": {
        "citedby": {
            "2017-10-26": 11359
        },
        "email": "",
        "hindex": 46,
        "hindex5y": 46,
        "i10index": 92,
        "i10index5y": 90,
        "interests": [
            "Security",
            "Privacy",
            "Applied Cryptography"
        ],
        "npubs": 165
    },
    "Elette Boyle": {
        "affiliation": "IDC Herzliya",
        "citedby": {
            "2017-10-26": 673
        },
        "email": "@mit.edu",
        "hindex": 11,
        "hindex5y": 11,
        "i10index": 12,
        "i10index5y": 12,
        "interests": [],
        "npubs": 23
    },
    "Elias Athanasopoulos": {
        "affiliation": "University of Cyprus",
        "citedby": {
            "2017-10-26": 1306
        },
        "email": "@cs.ucy.ac.cy",
        "hindex": 19,
        "hindex5y": 18,
        "i10index": 29,
        "i10index5y": 27,
        "interests": [
            "Computer Security"
        ],
        "npubs": 75
    },
    "Elie Bursztein": {
        "citedby": {
            "2017-10-26": 1870
        },
        "email": "@google.com",
        "hindex": 21,
        "hindex5y": 21,
        "i10index": 32,
        "i10index5y": 30,
        "interests": [
            "Security",
            "Web",
            "Machine Learning",
            "HCI",
            "Data mining"
        ],
        "npubs": 68
    },
    "Ellis Fenske": "",
    "Emiliano De Cristofaro": {
        "affiliation": "University College London",
        "citedby": {
            "2017-10-27": 2047
        },
        "email": "@ucl.ac.uk",
        "hindex": 26,
        "hindex5y": 25,
        "i10index": 40,
        "i10index5y": 40,
        "interests": [
            "Security",
            "Privacy",
            "Applied Cryptography",
            "Online Social Networks"
        ],
        "npubs": 88
    },
    "Emily Stark": "",
    "Engin Kirda": {
        "affiliation": "Northeastern University",
        "citedby": {
            "2017-10-27": 15550
        },
        "email": "@ccs.neu.edu",
        "hindex": 59,
        "hindex5y": 53,
        "i10index": 113,
        "i10index5y": 95,
        "interests": [
            "Systems Security / Web Security"
        ],
        "npubs": 252
    },
    "Eric Osterweil": {
        "citedby": {
            "2017-10-26": 1852
        },
        "email": "@verisign.com",
        "hindex": 14,
        "hindex5y": 12,
        "i10index": 23,
        "i10index5y": 17,
        "interests": [
            "Networks",
            "Internet",
            "security",
            "DNS",
            "BGP"
        ],
        "npubs": 83
    },
    "Erik Derr": {
        "citedby": {
            "2017-10-26": 47
        },
        "email": "@cs.uni-saarland.de",
        "hindex": 4,
        "hindex5y": 4,
        "i10index": 2,
        "i10index5y": 2,
        "interests": [
            "Computer Security",
            "Mobile Security",
            "Code Analysis"
        ],
        "npubs": 7
    },
    "Ethan Cecchetti": {
        "citedby": {
            "2017-10-26": 39
        },
        "email": "@cs.cornell.edu",
        "hindex": 1,
        "hindex5y": 1,
        "i10index": 1,
        "i10index5y": 1,
        "interests": [
            "Computer Security"
        ],
        "npubs": 5
    },
    "Eugen Zalinescu": {
        "citedby": {
            "2017-10-26": 656
        },
        "email": "@in.tum.de",
        "hindex": 13,
        "hindex5y": 11,
        "i10index": 13,
        "i10index5y": 11,
        "interests": [
            "security",
            "formal methods"
        ],
        "npubs": 31
    },
    "Eugene Vasserman": {
        "citedby": {
            "2017-10-26": 733
        },
        "email": "@ksu.edu",
        "hindex": 11,
        "hindex5y": 10,
        "i10index": 14,
        "i10index5y": 13,
        "interests": [
            "Security",
            "Distributed Systems",
            "Networking"
        ],
        "npubs": 38
    },
    "Evan Downing": {
        "citedby": {
            "2017-10-26": 19
        },
        "email": "@gatech.edu",
        "hindex": 2,
        "hindex5y": 2,
        "i10index": 1,
        "i10index5y": 1,
        "interests": [],
        "npubs": 3
    },
    "Ewa Syta": {
        "affiliation": "Trinity College",
        "citedby": {
            "2017-10-27": 165
        },
        "email": "@yale.edu",
        "hindex": 7,
        "hindex5y": 7,
        "i10index": 7,
        "i10index5y": 7,
        "interests": [
            "Security & Privacy",
            "Cryptography"
        ],
        "npubs": 25
    },
    "Fabian Monrose": {
        "citedby": {
            "2017-10-26": 8543
        },
        "email": "@cs.unc.edu",
        "hindex": 39,
        "hindex5y": 32,
        "i10index": 72,
        "i10index5y": 67,
        "interests": [
            "Computer and Communications Security"
        ],
        "npubs": 143
    },
    "Fahad Shaon": {
        "citedby": {
            "2017-10-26": 0
        },
        "email": "@utdallas.edu",
        "hindex": 0,
        "hindex5y": 0,
        "i10index": 0,
        "i10index5y": 0,
        "interests": [
            "Security",
            "Privacy",
            "Cryptography",
            "Data Mining"
        ],
        "npubs": 2
    },
    "Fan Zhang": {
        "citedby": {
            "2017-10-27": 112
        },
        "email": "@cs.cornell.edu",
        "hindex": 4,
        "hindex5y": 4,
        "i10index": 4,
        "i10index5y": 4,
        "interests": [
            "System Security",
            "Cryptocurrencies",
            "Applied Cryptography",
            "Trusted Hardware"
        ],
        "npubs": 6
    },
    "Farhaan Fowze": {
        "citedby": {
            "2017-10-26": 1
        },
        "email": "@ufl.edu",
        "hindex": 1,
        "hindex5y": 1,
        "i10index": 0,
        "i10index5y": 0,
        "interests": [],
        "npubs": 4
    },
    "Farinaz Koushanfar": {
        "affiliation": "UC San Diego",
        "citedby": {
            "2017-10-27": 16227
        },
        "email": "@ucsd.edu",
        "hindex": 41,
        "hindex5y": 37,
        "i10index": 100,
        "i10index5y": 89,
        "interests": [
            "Embedded and cyber-physical systems",
            "security and trust",
            "adaptive computing",
            "machine learning",
            "synthesis and customization"
        ],
        "npubs": 252
    },
    "Feifei Li": {
        "citedby": {
            "2017-10-27": 4994
        },
        "email": "@cs.utah.edu",
        "hindex": 30,
        "hindex5y": 29,
        "i10index": 42,
        "i10index5y": 39,
        "interests": [
            "Databases",
            "Database",
            "Data Analytics",
            "Systems",
            "Security"
        ],
        "npubs": 97
    },
    "Fengwei Zhang": {
        "affiliation": "Wayne State University",
        "citedby": {
            "2017-10-27": 230
        },
        "email": "@wayne.edu",
        "hindex": 9,
        "hindex5y": 8,
        "i10index": 8,
        "i10index5y": 6,
        "interests": [
            "Systems Security"
        ],
        "npubs": 24
    },
    "Fernando Perez-Cruz": {
        "citedby": {
            "2017-10-26": 2437
        },
        "email": "@sdsc.ethz.ch",
        "hindex": 27,
        "hindex5y": 18,
        "i10index": 51,
        "i10index5y": 35,
        "interests": [
            "Machine learning"
        ],
        "npubs": 161
    },
    "Fernando Pérez-González": {
        "citedby": {
            "2017-10-26": 4437
        },
        "email": "@gts.uvigo.es",
        "hindex": 30,
        "hindex5y": 21,
        "i10index": 80,
        "i10index5y": 44,
        "interests": [
            "Signal Processing",
            "Communications",
            "Information Forensics and Security"
        ],
        "npubs": 280
    },
    "Foteini Baldimtsi": {
        "affiliation": "George Mason University",
        "citedby": {
            "2017-10-26": 259
        },
        "email": "@gmu.edu",
        "hindex": 9,
        "hindex5y": 9,
        "i10index": 9,
        "i10index5y": 9,
        "interests": [
            "Cryptography",
            "Security",
            "Privacy",
            "Blockchains"
        ],
        "npubs": 24
    },
    "Frank Li": {
        "citedby": {
            "2017-10-26": 626
        },
        "email": "@berkeley.edu",
        "hindex": 9,
        "hindex5y": 9,
        "i10index": 8,
        "i10index5y": 8,
        "interests": [
            "Computer Security and Privacy"
        ],
        "npubs": 15
    },
    "Frank Piessens": {
        "citedby": {
            "2017-10-26": 5865
        },
        "email": "@cs.kuleuven.be",
        "hindex": 39,
        "hindex5y": 31,
        "i10index": 140,
        "i10index5y": 97,
        "interests": [
            "Security",
            "Software Security",
            "Programming Languages",
            "Formal Methods"
        ],
        "npubs": 433
    },
    "Franziska Roesner": {
        "citedby": {
            "2017-10-26": 2405
        },
        "email": "@cs.washington.edu",
        "hindex": 15,
        "hindex5y": 15,
        "i10index": 18,
        "i10index5y": 18,
        "interests": [
            "Computer Security & Privacy"
        ],
        "npubs": 50
    },
    "François Dupressoir": {
        "citedby": {
            "2017-10-26": 269
        },
        "email": "@surrey.ac.uk",
        "hindex": 10,
        "hindex5y": 10,
        "i10index": 10,
        "i10index5y": 10,
        "interests": [
            "Formal Methods",
            "Software Verification",
            "Computer-Aided Cryptography",
            "Language-Based Security"
        ],
        "npubs": 20
    },
    "François Labrèche": "",
    "Gabriel Kaptchuk": {
        "citedby": {
            "2017-10-26": 7
        },
        "email": "@jhu.edu",
        "hindex": 1,
        "hindex5y": 1,
        "i10index": 0,
        "i10index5y": 0,
        "interests": [
            "Computer Science",
            "Computer Security",
            "Applied Cryptography"
        ],
        "npubs": 4
    },
    "Gail-Joon Ahn": {
        "affiliation": "Arizona State University",
        "citedby": {
            "2017-10-26": 8714
        },
        "email": "@asu.edu",
        "hindex": 44,
        "hindex5y": 37,
        "i10index": 116,
        "i10index5y": 90,
        "interests": [
            "Security and Privacy"
        ],
        "npubs": 316
    },
    "Gang Tan": {
        "citedby": {
            "2017-10-27": 1213
        },
        "email": "@cse.psu.edu",
        "hindex": 21,
        "hindex5y": 16,
        "i10index": 31,
        "i10index5y": 27,
        "interests": [
            "Software security",
            "programming languages"
        ],
        "npubs": 98
    },
    "Gene Tsudik": {
        "citedby": {
            "2017-10-26": 27393
        },
        "email": "@ics.uci.edu",
        "hindex": 85,
        "hindex5y": 58,
        "i10index": 168,
        "i10index5y": 143,
        "interests": [
            "security",
            "privacy",
            "cryptography",
            "distributed systems",
            "networks"
        ],
        "npubs": 262
    },
    "Geoffroy Couteau": {
        "citedby": {
            "2017-10-26": 26
        },
        "email": "@ens.fr",
        "hindex": 3,
        "hindex5y": 3,
        "i10index": 1,
        "i10index5y": 1,
        "interests": [
            "Cryptography"
        ],
        "npubs": 7
    },
    "George Danezis": {
        "citedby": {
            "2017-10-26": 6886
        },
        "email": "@ucl.ac.uk",
        "hindex": 40,
        "hindex5y": 33,
        "i10index": 68,
        "i10index5y": 61,
        "interests": [
            "Computer security",
            "information security",
            "privacy",
            "anonymity",
            "traffic analysis"
        ],
        "npubs": 157
    },
    "Georgios Portokalidis": {
        "affiliation": "Stevens Institute of Technology",
        "citedby": {
            "2017-10-27": 1889
        },
        "email": "@stevens.edu",
        "hindex": 19,
        "hindex5y": 18,
        "i10index": 27,
        "i10index5y": 26,
        "interests": [
            "Computer systems",
            "security",
            "networking",
            "privacy"
        ],
        "npubs": 61
    },
    "Gerome Miklau": {
        "citedby": {
            "2017-10-26": 4841
        },
        "email": "@cs.umass.edu",
        "hindex": 24,
        "hindex5y": 23,
        "i10index": 38,
        "i10index5y": 33,
        "interests": [
            "database systems",
            "privacy",
            "security",
            "social networks"
        ],
        "npubs": 85
    },
    "Giancarlo Pellegrino": {
        "citedby": {
            "2017-10-27": 317
        },
        "email": "@cispa.saarland",
        "hindex": 8,
        "hindex5y": 8,
        "i10index": 8,
        "i10index5y": 8,
        "interests": [
            "Computer Security"
        ],
        "npubs": 23
    },
    "Gianluca Stringhini": {
        "affiliation": "University College London",
        "citedby": {
            "2017-10-26": 1403
        },
        "email": "@cs.ucl.ac.uk",
        "hindex": 15,
        "hindex5y": 15,
        "i10index": 19,
        "i10index5y": 19,
        "interests": [
            "Cybercrime",
            "Cybersafety",
            "System Security",
            "Web Security",
            "Malware"
        ],
        "npubs": 62
    },
    "Gihyuk Ko": {
        "citedby": {
            "2018-04-17": 7
        },
        "email": "@andrew.cmu.edu",
        "hindex": 7,
        "hindex5y": 2,
        "i10index": 0,
        "i10index5y": 0,
        "interests": [
            "Computer Security and Privacy",
            "Formal Methods",
            "Machine Learning"
        ],
        "npubs": 3
    },
    "Gilles Barthe": "",
    "Giovanni Vigna": {
        "citedby": {
            "2017-10-27": 21124
        },
        "email": "@cs.ucsb.edu",
        "hindex": 70,
        "hindex5y": 58,
        "i10index": 169,
        "i10index5y": 143,
        "interests": [
            "Computer Security"
        ],
        "npubs": 306
    },
    "Giulio Malavolta": "",
    "Giuseppe Ateniese": {
        "citedby": {
            "2017-10-26": 13216
        },
        "email": "@stevens.edu",
        "hindex": 38,
        "hindex5y": 31,
        "i10index": 63,
        "i10index5y": 56,
        "interests": [
            "Cloud Security",
            "Cybersecurity",
            "Applied Cryptography"
        ],
        "npubs": 118
    },
    "Gottfried Herold": "",
    "Grant Hernandez": {
        "citedby": {
            "2017-10-26": 55
        },
        "email": "@ufl.edu",
        "hindex": 1,
        "hindex5y": 1,
        "i10index": 1,
        "i10index5y": 1,
        "interests": [
            "Cyber Security"
        ],
        "npubs": 5
    },
    "Greg Zaverucha": "",
    "Gregor Seiler": "",
    "Gregory Neven": {
        "citedby": {
            "2017-10-26": 3866
        },
        "email": "@zurich.ibm.com",
        "hindex": 29,
        "hindex5y": 27,
        "i10index": 52,
        "i10index5y": 46,
        "interests": [
            "Cryptography",
            "Privacy",
            "Security"
        ],
        "npubs": 135
    },
    "Guanhua Yan": {
        "affiliation": "Binghamton University",
        "citedby": {
            "2017-10-27": 1882
        },
        "email": "@binghamton.edu",
        "hindex": 26,
        "hindex5y": 22,
        "i10index": 39,
        "i10index5y": 36,
        "interests": [
            "security",
            "big data",
            "networking",
            "modeling & simulation"
        ],
        "npubs": 68
    },
    "Guineng Zheng": "",
    "Gunes Acar": {
        "citedby": {
            "2017-10-26": 467
        },
        "email": "@princeton.edu",
        "hindex": 6,
        "hindex5y": 6,
        "i10index": 5,
        "i10index5y": 5,
        "interests": [
            "privacy technologies",
            "web tracking",
            "device fingerprinting"
        ],
        "npubs": 15
    },
    "Gunnar Hartung": "",
    "Guoming Zhang": {
        "citedby": {
            "2018-04-17": 18
        },
        "email": "",
        "hindex": 1,
        "hindex5y": 1,
        "i10index": 1,
        "i10index5y": 1,
        "interests": [
            "Mobile sensing",
            "IoT security"
        ],
        "npubs": 1
    },
    "Guoxing Chen": {
        "citedby": {
            "2017-10-27": 43
        },
        "email": "@cse.ohio-state.edu",
        "hindex": 3,
        "hindex5y": 3,
        "i10index": 2,
        "i10index5y": 2,
        "interests": [
            "Wireless",
            "Security",
            "Privacy"
        ],
        "npubs": 7
    },
    "H. Brendan McMahan": {
        "citedby": {
            "2017-10-26": 1696
        },
        "email": "@google.com",
        "hindex": 18,
        "hindex5y": 17,
        "i10index": 28,
        "i10index5y": 23,
        "interests": [],
        "npubs": 57
    },
    "Hadi Zolfaghari": {
        "citedby": {
            "2017-10-26": 9
        },
        "email": "@artorg.unibe.ch",
        "hindex": 1,
        "hindex5y": 1,
        "i10index": 0,
        "i10index5y": 0,
        "interests": [
            "computational fluid dynamics",
            "GPU computing",
            "multiphase flows",
            "biological flows"
        ],
        "npubs": 4
    },
    "Haibo Chen": {
        "affiliation": "Shanghai Jiao Tong University",
        "citedby": {
            "2017-10-27": 2872
        },
        "email": "@sjtu.edu.cn",
        "hindex": 28,
        "hindex5y": 26,
        "i10index": 56,
        "i10index5y": 56,
        "interests": [
            "Operating Systems",
            "Virtualization",
            "System Security"
        ],
        "npubs": 117
    },
    "Haining Wang": {
        "affiliation": "University of Delaware",
        "citedby": {
            "2017-10-27": 6244
        },
        "email": "@udel.edu",
        "hindex": 37,
        "hindex5y": 29,
        "i10index": 78,
        "i10index5y": 63,
        "interests": [
            "Security",
            "Networking Systems",
            "Cloud Computing"
        ],
        "npubs": 161
    },
    "Heather Zheng": {
        "citedby": {
            "2017-10-26": 17366
        },
        "email": "@cs.uchicago.edu",
        "hindex": 62,
        "hindex5y": 50,
        "i10index": 299,
        "i10index5y": 230,
        "interests": [
            "Mobile Computing",
            "Wireless Networks",
            "Dynamic Spectrum Networks",
            "online social networks"
        ],
        "npubs": 1513
    },
    "Haixin Duan": {
        "citedby": {
            "2017-10-26": 1473
        },
        "email": "@tsinghua.edu.cn",
        "hindex": 21,
        "hindex5y": 15,
        "i10index": 41,
        "i10index5y": 24,
        "interests": [
            "Network Security",
            "Network Measurement",
            "Network Management"
        ],
        "npubs": 265
    },
    "Haixu Tang": {
        "citedby": {
            "2017-10-26": 7345
        },
        "email": "@indiana.edu",
        "hindex": 40,
        "hindex5y": 34,
        "i10index": 92,
        "i10index5y": 83,
        "interests": [
            "computational biology"
        ],
        "npubs": 175
    },
    "Hamed Okhravi": {
        "affiliation": "MIT Lincoln Laboratory",
        "citedby": {
            "2017-10-27": 827
        },
        "email": "@mit.edu",
        "hindex": 16,
        "hindex5y": 15,
        "i10index": 20,
        "i10index5y": 18,
        "interests": [
            "Systems security"
        ],
        "npubs": 53
    },
    "Hana Habib": "",
    "Hao Chen": {
        "citedby": {
            "2018-04-17": 8933
        },
        "email": "@ucdavis.edu",
        "hindex": 37,
        "hindex5y": 30,
        "i10index": 121,
        "i10index5y": 87,
        "interests": [
            "Computer Security"
        ],
        "npubs": 621
    },
    "Heiko Lohrke": "",
    "Helmut Seidl": {
        "citedby": {
            "2017-10-26": 4270
        },
        "email": "@in.tum.de",
        "hindex": 39,
        "hindex5y": 20,
        "i10index": 95,
        "i10index5y": 47,
        "interests": [
            "static analysis of programs",
            "fixpoint algorithms",
            "strategy iteration",
            "tree automata"
        ],
        "npubs": 216
    },
    "Heng Yin": {
        "affiliation": "University of California, Riverside",
        "citedby": {
            "2017-10-27": 4635
        },
        "email": "@cs.ucr.edu",
        "hindex": 25,
        "hindex5y": 24,
        "i10index": 31,
        "i10index5y": 30,
        "interests": [
            "Computer Security"
        ],
        "npubs": 72
    },
    "Herbert Bos": {
        "citedby": {
            "2017-10-26": 8549
        },
        "email": "@cs.vu.nl",
        "hindex": 35,
        "hindex5y": 31,
        "i10index": 78,
        "i10index5y": 55,
        "interests": [
            "operating systems",
            "Security"
        ],
        "npubs": 251
    },
    "Hoeteck Wee": {
        "citedby": {
            "2017-10-26": 2936
        },
        "email": "@di.ens.fr",
        "hindex": 28,
        "hindex5y": 27,
        "i10index": 53,
        "i10index5y": 51,
        "interests": [
            "Cryptography"
        ],
        "npubs": 73
    },
    "Hong-Sheng Zhou": {
        "citedby": {
            "2017-10-26": 596
        },
        "email": "@vcu.edu",
        "hindex": 14,
        "hindex5y": 13,
        "i10index": 19,
        "i10index5y": 16,
        "interests": [
            "Cryptography",
            "Blockchain",
            "Computer Security",
            "Distributed Computing"
        ],
        "npubs": 45
    },
    "Hongyu Liu": {
        "citedby": {
            "2018-04-17": 4
        },
        "email": "@my.utsa.edu",
        "hindex": 1,
        "hindex5y": 1,
        "i10index": 0,
        "i10index5y": 0,
        "interests": [
            "Operating Systems",
            "Programming Language",
            "Software Engineer"
        ],
        "npubs": 4
    },
    "Hossein Siadati": {
        "citedby": {
            "2017-10-26": 58
        },
        "email": "@nyu.edu",
        "hindex": 4,
        "hindex5y": 4,
        "i10index": 2,
        "i10index5y": 2,
        "interests": [
            "System",
            "Usability"
        ],
        "npubs": 18
    },
    "Hua Liu": "",
    "Huasong Shan": {
        "citedby": {
            "2018-04-17": 1
        },
        "email": "@lsu.edu",
        "hindex": 1,
        "hindex5y": 1,
        "i10index": 0,
        "i10index5y": 0,
        "interests": [
            "Measurement & perf. analysis",
            "Distributed System Security",
            "Cloud Security",
            "Web Security",
            "Virtual Cluster Management"
        ],
        "npubs": 2
    },
    "Hugo Pacheco": {
        "citedby": {
            "2017-10-27": 300
        },
        "email": "@inesctec.pt",
        "hindex": 9,
        "hindex5y": 9,
        "i10index": 8,
        "i10index5y": 8,
        "interests": [
            "Formal Methods",
            "Bidirectional Transformation",
            "Functional Programming",
            "Programming Languages"
        ],
        "npubs": 24
    },
    "Hung Dang": {
        "citedby": {
            "2017-10-27": 31
        },
        "email": "@comp.nus.edu.sg",
        "hindex": 3,
        "hindex5y": 3,
        "i10index": 1,
        "i10index5y": 1,
        "interests": [
            "Applied Cryptography",
            "Trusted Computing",
            "Privacy Enhancing Technologies"
        ],
        "npubs": 11
    },
    "HyungSeok Han": {
        "citedby": {
            "2017-10-26": 20
        },
        "email": "@kaist.ac.kr",
        "hindex": 1,
        "hindex5y": 1,
        "i10index": 1,
        "i10index5y": 1,
        "interests": [
            "Security"
        ],
        "npubs": 2
    },
    "Ian Miers": {
        "citedby": {
            "2017-10-26": 776
        },
        "email": "@jhu.edu",
        "hindex": 7,
        "hindex5y": 7,
        "i10index": 5,
        "i10index5y": 5,
        "interests": [
            "Cryptography",
            "Computer Security",
            "Privacy"
        ],
        "npubs": 17
    },
    "Ilia Lebedev": {
        "citedby": {
            "2017-10-27": 252
        },
        "email": "@csail.mit.edu",
        "hindex": 7,
        "hindex5y": 7,
        "i10index": 6,
        "i10index5y": 5,
        "interests": [
            "Computer Architecture",
            "Computer Systems",
            "Computer Security",
            "Compilers",
            "Graphics"
        ],
        "npubs": 19
    },
    "Isil Dillig": {
        "citedby": {
            "2017-10-26": 1196
        },
        "email": "@cs.utexas.edu",
        "hindex": 18,
        "hindex5y": 17,
        "i10index": 23,
        "i10index5y": 21,
        "interests": [
            "Programming languages",
            "formal methods",
            "software engineering",
            "security"
        ],
        "npubs": 50
    },
    "Issa Khalil": {
        "citedby": {
            "2017-10-27": 2201
        },
        "email": "@hbku.edu.qa",
        "hindex": 23,
        "hindex5y": 21,
        "i10index": 41,
        "i10index5y": 39,
        "interests": [
            "Network Security",
            "Security Data Analytics",
            "Private Data Sharing"
        ],
        "npubs": 111
    },
    "Ittay Eyal": {
        "affiliation": "Cornell University",
        "citedby": {
            "2017-10-27": 770
        },
        "email": "@technion.ac.il",
        "hindex": 9,
        "hindex5y": 8,
        "i10index": 9,
        "i10index5y": 7,
        "interests": [
            "Distributed systems security and scalability",
            "Cryptocurrency protocols",
            "distributed storage"
        ],
        "npubs": 30
    },
    "Ivan Martinovic": {
        "affiliation": "University of Oxford",
        "citedby": {
            "2017-10-27": 1653
        },
        "email": "@cs.ox.ac.uk",
        "hindex": 22,
        "hindex5y": 18,
        "i10index": 35,
        "i10index5y": 30,
        "interests": [
            "Wireless Security",
            "Computer Security",
            "Computer Networks"
        ],
        "npubs": 171
    },
    "J. Alex Halderman": {
        "affiliation": "University of Michigan",
        "citedby": {
            "2017-10-27": 5970
        },
        "email": "@eecs.umich.edu",
        "hindex": 33,
        "hindex5y": 28,
        "i10index": 47,
        "i10index5y": 42,
        "interests": [
            "Security",
            "Computer security",
            "Privacy",
            "Voting",
            "Anticensorship"
        ],
        "npubs": 70
    },
    "Jack Doerner": {
        "citedby": {
            "2017-10-26": 17
        },
        "email": "@virginia.edu",
        "hindex": 2,
        "hindex5y": 2,
        "i10index": 0,
        "i10index5y": 0,
        "interests": [],
        "npubs": 7
    },
    "Jake Barrett": "",
    "Jake Corina": "",
    "Jan Camenisch": {
        "citedby": {
            "2017-10-26": 17533
        },
        "email": "@zurich.ibm.com",
        "hindex": 58,
        "hindex5y": 42,
        "i10index": 116,
        "i10index5y": 101,
        "interests": [
            "Privacy",
            "Cryptography",
            "Cryptographic Protocols",
            "Identity Management"
        ],
        "npubs": 350
    },
    "Jason Zhao": {
        "citedby": {
            "2017-10-26": 9
        },
        "email": "@ucsd.edu",
        "hindex": 1,
        "hindex5y": 1,
        "i10index": 0,
        "i10index5y": 0,
        "interests": [],
        "npubs": 1
    },
    "Je Hong Park": {
        "citedby": {
            "2017-10-27": 636
        },
        "email": "@nsr.re.kr",
        "hindex": 11,
        "hindex5y": 10,
        "i10index": 14,
        "i10index5y": 10,
        "interests": [
            "Cryptography"
        ],
        "npubs": 27
    },
    "Jean-Karim Zinzindohoué": {
        "citedby": {
            "2017-10-26": 239
        },
        "email": "@inria.fr",
        "hindex": 5,
        "hindex5y": 5,
        "i10index": 4,
        "i10index5y": 4,
        "interests": [],
        "npubs": 13
    },
    "Jean-Pierre Seifert": {
        "citedby": {
            "2017-10-26": 4414
        },
        "email": "@sec.t-labs.tu-berlin.de",
        "hindex": 34,
        "hindex5y": 30,
        "i10index": 72,
        "i10index5y": 62,
        "interests": [
            "Cryptographic Engineering",
            "Hardware Security",
            "System Security",
            "Telecommunication Security"
        ],
        "npubs": 227
    },
    "Jenna Cryan": "",
    "Jeremiah Blocki": {
        "affiliation": "Purdue University",
        "citedby": {
            "2017-10-26": 435
        },
        "email": "@purdue.edu",
        "hindex": 12,
        "hindex5y": 12,
        "i10index": 16,
        "i10index5y": 16,
        "interests": [
            "Cryptography",
            "Passwords",
            "Memory Hard Functions",
            "Differential Privacy"
        ],
        "npubs": 47
    },
    "Jeremy Thomas": "",
    "Jesper Buus Nielsen": {
        "citedby": {
            "2017-10-26": 4690
        },
        "email": "@cs.au.dk",
        "hindex": 31,
        "hindex5y": 26,
        "i10index": 57,
        "i10index5y": 51,
        "interests": [
            "Cryptography"
        ],
        "npubs": 89
    },
    "Jeyavijayan Rajendran": {
        "citedby": {
            "2017-10-26": 1903
        },
        "email": "@tamu.edu",
        "hindex": 25,
        "hindex5y": 25,
        "i10index": 42,
        "i10index5y": 41,
        "interests": [
            "Hardware Security"
        ],
        "npubs": 87
    },
    "Jia Chen": "",
    "Jian Huang": {
        "affiliation": "Georgia Tech",
        "citedby": {
            "2017-03-24": 287,
            "2017-04-07": 296
        },
        "email": "@gatech.edu",
        "hindex": 7,
        "hindex5y": 7,
        "i10index": 6,
        "i10index5y": 6,
        "interests": [
            "Computer Systems",
            "Memory Systems",
            "Storage Systems",
            "Distributed Systems"
        ],
        "npubs": 21
    },
    "Jian Weng": {
        "citedby": {
            "2017-10-27": 1869
        },
        "email": "@jnu.edu.cn",
        "hindex": 21,
        "hindex5y": 20,
        "i10index": 37,
        "i10index5y": 34,
        "interests": [
            "Cryptography"
        ],
        "npubs": 138
    },
    "Jian1 Liu": {
        "citedby": {
            "2017-10-27": 335
        },
        "email": "@rutgers.edu",
        "hindex": 6,
        "hindex5y": 6,
        "i10index": 5,
        "i10index5y": 5,
        "interests": [
            "Cyber Security and Privacy",
            "Mobile Computing and Sensing",
            "Vehicular Systems"
        ],
        "npubs": 26
    },
    "Jian2 Liu": {
        "citedby": {
            "2017-10-27": 64
        },
        "email": "@aalto.fi",
        "hindex": 3,
        "hindex5y": 3,
        "i10index": 1,
        "i10index5y": 1,
        "interests": [
            "Applied Cryptography",
            "Blockchains"
        ],
        "npubs": 8
    },
    "Jie Huang": {
        "citedby": {
            "2018-04-17": 1
        },
        "email": "@cs.uni-saarland.de",
        "hindex": 1,
        "hindex5y": 1,
        "i10index": 0,
        "i10index5y": 0,
        "interests": [],
        "npubs": 2
    },
    "Jie Yang": {
        "citedby": {
            "2017-10-26": 2311
        },
        "email": "@fsu.edu",
        "hindex": 27,
        "hindex5y": 25,
        "i10index": 45,
        "i10index5y": 43,
        "interests": [
            "Mobile Security",
            "Pervasive Computing"
        ],
        "npubs": 86
    },
    "Jie You": "",
    "Jinhua Cui": "",
    "Jiwu Jing": "",
    "Joanne Woodage": {
        "citedby": {
            "2018-04-17": 8
        },
        "email": "@rhul.ac.uk",
        "hindex": 1,
        "hindex5y": 1,
        "i10index": 0,
        "i10index5y": 0,
        "interests": [
            "Cryptography"
        ],
        "npubs": 4
    },
    "Joel Alwen": "",
    "Jonathan Hoyland": "",
    "Jonathan Katz": {
        "affiliation": "University of Maryland",
        "citedby": {
            "2017-10-26": 18591
        },
        "email": "@cs.umd.edu",
        "hindex": 67,
        "hindex5y": 56,
        "i10index": 150,
        "i10index5y": 137,
        "interests": [
            "Cryptography",
            "Computer Security",
            "Theoretical Computer Science"
        ],
        "npubs": 313
    },
    "Jonathan McCune": {
        "affiliation": "Google",
        "citedby": {
            "2017-10-27": 3958
        },
        "email": "@google.com",
        "hindex": 29,
        "hindex5y": 26,
        "i10index": 40,
        "i10index5y": 33,
        "interests": [
            "Systems Security"
        ],
        "npubs": 97
    },
    "Jonathan Protzenko": {
        "citedby": {
            "2017-10-26": 133
        },
        "email": "@ens-lyon.org",
        "hindex": 6,
        "hindex5y": 6,
        "i10index": 3,
        "i10index5y": 3,
        "interests": [],
        "npubs": 31
    },
    "Jorge Guajardo": "",
    "Joseph Calandrino": "",
    "Joseph Jaeger": {
        "citedby": {
            "2017-10-26": 228
        },
        "email": "@eng.ucsd.edu",
        "hindex": 3,
        "hindex5y": 3,
        "i10index": 2,
        "i10index5y": 2,
        "interests": [
            "Cryptography",
            "Security"
        ],
        "npubs": 4
    },
    "Joseph Lallemand": "",
    "José Bacelar Almeida": {
        "citedby": {
            "2017-10-26": 514
        },
        "email": "@di.uminho.pt",
        "hindex": 15,
        "hindex5y": 11,
        "i10index": 19,
        "i10index5y": 11,
        "interests": [
            "Cryptography",
            "Formal Verification",
            "Proof-Assistants"
        ],
        "npubs": 61
    },
    "José Fernandez": "",
    "Juan Caballero": {
        "affiliation": "IMDEA Software Institute",
        "citedby": {
            "2017-10-27": 2756
        },
        "email": "@imdea.org",
        "hindex": 21,
        "hindex5y": 19,
        "i10index": 31,
        "i10index5y": 29,
        "interests": [
            "Computer Security",
            "Security",
            "Program Analysis"
        ],
        "npubs": 52
    },
    "Juan Garay": {
        "citedby": {
            "2017-10-27": 8216
        },
        "email": "@TAMU.EDU",
        "hindex": 43,
        "hindex5y": 24,
        "i10index": 80,
        "i10index5y": 46,
        "interests": [
            "Cryptography",
            "Information Security",
            "Cryptographic Protocols",
            "Distributed Computing"
        ],
        "npubs": 204
    },
    "Julia Len": "",
    "Jun Pang": {
        "citedby": {
            "2017-10-27": 1946
        },
        "email": "@uni.lu",
        "hindex": 26,
        "hindex5y": 16,
        "i10index": 55,
        "i10index5y": 33,
        "interests": [
            "Formal methods",
            "security and privacy",
            "data mining",
            "computational systems biology",
            "complex networks"
        ],
        "npubs": 181
    },
    "Jun Xu": {
        "citedby": {
            "2017-10-29": 63
        },
        "email": "@psu.edu",
        "hindex": 3,
        "hindex5y": 3,
        "i10index": 2,
        "i10index5y": 2,
        "interests": [
            "System security",
            "software security"
        ],
        "npubs": 11
    },
    "Juri Ranieri": {
        "citedby": {
            "2017-10-26": 337
        },
        "email": "@epfl.ch",
        "hindex": 11,
        "hindex5y": 11,
        "i10index": 11,
        "i10index5y": 11,
        "interests": [
            "Engineering",
            "Signal Processing"
        ],
        "npubs": 28
    },
    "Justin Thaler": {
        "citedby": {
            "2017-10-26": 611
        },
        "email": "@georgetown.edu",
        "hindex": 14,
        "hindex5y": 13,
        "i10index": 19,
        "i10index5y": 18,
        "interests": [
            "Complexity Theory",
            "Algorithms and Data Structures"
        ],
        "npubs": 48
    },
    "Kai Chen": {
        "citedby": {
            "2017-10-27": 461
        },
        "email": "@iie.ac.cn",
        "hindex": 11,
        "hindex5y": 11,
        "i10index": 13,
        "i10index5y": 12,
        "interests": [
            "Software analysis and testing",
            "smartphones",
            "privacy"
        ],
        "npubs": 61
    },
    "Kang G. Shin": {
        "citedby": {
            "2017-10-26": 42808
        },
        "email": "@umich.edu",
        "hindex": 99,
        "hindex5y": 56,
        "i10index": 572,
        "i10index5y": 271,
        "interests": [
            "Real-time embedded systems",
            "cyber-physical systems",
            "computer networks",
            "security and privacy",
            "mobile and wireless computing and c"
        ],
        "npubs": 1247
    },
    "Karn Seth": {
        "citedby": {
            "2017-10-26": 205
        },
        "email": "@cornell.edu",
        "hindex": 6,
        "hindex5y": 6,
        "i10index": 5,
        "i10index5y": 5,
        "interests": [
            "Theory of Cryptography"
        ],
        "npubs": 12
    },
    "Karthikeyan Bhargavan": {
        "affiliation": "INRIA",
        "citedby": {
            "2017-10-26": 3320
        },
        "email": "@inria.fr",
        "hindex": 30,
        "hindex5y": 24,
        "i10index": 52,
        "i10index5y": 40,
        "interests": [
            "Programming Languages",
            "Security",
            "Formal Verification"
        ],
        "npubs": 128
    },
    "Kasper Rasmussen": {
        "affiliation": "University of Oxford",
        "citedby": {
            "2017-10-27": 1465
        },
        "email": "@cs.ox.ac.uk",
        "hindex": 15,
        "hindex5y": 14,
        "i10index": 18,
        "i10index5y": 16,
        "interests": [
            "System Security",
            "Cyberphysical systems",
            "Protocol design",
            "Security of embedded systems"
        ],
        "npubs": 57
    },
    "Katherine Q. Ye": {
        "citedby": {
            "2017-10-26": 33
        },
        "email": "@cs.cmu.edu",
        "hindex": 1,
        "hindex5y": 1,
        "i10index": 1,
        "i10index5y": 1,
        "interests": [
            "computer graphics",
            "programming languages",
            "human-computer interaction"
        ],
        "npubs": 5
    },
    "Kaveh Razavi": {
        "affiliation": "Vrije Universiteit",
        "citedby": {
            "2017-10-27": 220
        },
        "email": "@cs.vu.nl",
        "hindex": 10,
        "hindex5y": 10,
        "i10index": 10,
        "i10index5y": 10,
        "interests": [
            "Systems Security",
            "Computer Systems"
        ],
        "npubs": 15
    },
    "Kee Sung Kim": "",
    "Kehuan Zhang": {
        "affiliation": "Chinese University of Hong Kong",
        "citedby": {
            "2017-10-27": 1224
        },
        "email": "@ie.cuhk.edu.hk",
        "hindex": 11,
        "hindex5y": 10,
        "i10index": 11,
        "i10index5y": 10,
        "interests": [
            "Security of  Computer systems",
            "Web",
            "Mobile",
            "Cloud",
            "Embedded System"
        ],
        "npubs": 26
    },
    "Keith Bonawitz": {
        "citedby": {
            "2017-10-26": 522
        },
        "email": "@google.com",
        "hindex": 5,
        "hindex5y": 5,
        "i10index": 3,
        "i10index5y": 2,
        "interests": [
            "Probabilistic Inference"
        ],
        "npubs": 11
    },
    "Kevin Butler": {
        "citedby": {
            "2017-10-27": 1709
        },
        "email": "@ufl.edu",
        "hindex": 23,
        "hindex5y": 20,
        "i10index": 41,
        "i10index5y": 36,
        "interests": [
            "Computer Security",
            "Networks",
            "Systems"
        ],
        "npubs": 101
    },
    "Kevin Hamlen": "",
    "Kim Laine": "",
    "Kirill Levchenko": {
        "affiliation": "UC San Diego",
        "citedby": {
            "2018-02-02": 3257
        },
        "email": "@cs.ucsd.edu",
        "hindex": 24,
        "hindex5y": 23,
        "i10index": 33,
        "i10index5y": 29,
        "interests": [
            "computer security",
            "computer networks",
            "cyber-physical systems"
        ],
        "npubs": 67
    },
    "Konstantin Beznosov": {
        "affiliation": "University of British Columbia",
        "citedby": {
            "2017-10-26": 3491
        },
        "email": "@ece.ubc.ca",
        "hindex": 36,
        "hindex5y": 26,
        "i10index": 72,
        "i10index5y": 52,
        "interests": [
            "computer security"
        ],
        "npubs": 202
    },
    "Krzysztof Kotowicz": "",
    "Kui Ren": {
        "citedby": {
            "2017-10-27": 20406
        },
        "email": "@buffalo.edu",
        "hindex": 55,
        "hindex5y": 51,
        "i10index": 117,
        "i10index5y": 109,
        "interests": [
            "Cloud & Outsourcing Security",
            "Wireless & Mobile Systems Security",
            "Human Centered Computing"
        ],
        "npubs": 225
    },
    "Kun Du": "",
    "Kun Sun": {
        "affiliation": "George Mason University",
        "citedby": {
            "2017-10-27": 1667
        },
        "email": "@gmu.edu",
        "hindex": 18,
        "hindex5y": 18,
        "i10index": 25,
        "i10index5y": 25,
        "interests": [
            "Systems and network security"
        ],
        "npubs": 60
    },
    "Kurt Thomas": {
        "citedby": {
            "2017-10-27": 1924
        },
        "email": "@google.com",
        "hindex": 15,
        "hindex5y": 15,
        "i10index": 17,
        "i10index5y": 17,
        "interests": [
            "Computer Security",
            "Social Networks",
            "Large-scale Measurement",
            "Underground Economies",
            "Malware"
        ],
        "npubs": 26
    },
    "Kyong-Tak Cho": {
        "citedby": {
            "2017-10-26": 194
        },
        "email": "@umich.edu",
        "hindex": 8,
        "hindex5y": 8,
        "i10index": 8,
        "i10index5y": 7,
        "interests": [
            "Vehicle Security and Privacy",
            "In-vehicle Networks",
            "Cyber-physical Systems"
        ],
        "npubs": 30
    },
    "Kyu Hyung Lee": {
        "affiliation": "University of Georgia",
        "citedby": {
            "2017-10-27": 391
        },
        "email": "@uga.edu",
        "hindex": 8,
        "hindex5y": 7,
        "i10index": 7,
        "i10index5y": 6,
        "interests": [
            "Cyber Security",
            "Computer Systems",
            "Debugging"
        ],
        "npubs": 19
    },
    "Latifur Khan": {
        "citedby": {
            "2017-10-26": 6568
        },
        "email": "@utdallas.edu",
        "hindex": 42,
        "hindex5y": 31,
        "i10index": 127,
        "i10index5y": 98,
        "interests": [
            "Big Data Management and Analytics",
            "Data Mining",
            "Multimedia",
            "Computer Security"
        ],
        "npubs": 398
    },
    "Le Song": {
        "citedby": {
            "2017-10-27": 4958
        },
        "email": "@cc.gatech.edu",
        "hindex": 39,
        "hindex5y": 37,
        "i10index": 76,
        "i10index5y": 70,
        "interests": [
            "Machine Learning"
        ],
        "npubs": 175
    },
    "Lennart Beringer": "",
    "Leon Groot Bruinderink": {
        "citedby": {
            "2018-04-17": 67
        },
        "email": "@tue.nl",
        "hindex": 3,
        "hindex5y": 3,
        "i10index": 1,
        "i10index5y": 1,
        "interests": [],
        "npubs": 8
    },
    "Levente Buttyán": {
        "affiliation": "CrySyS Lab, BME",
        "citedby": {
            "2017-10-26": 13832
        },
        "email": "@crysys.hu",
        "hindex": 48,
        "hindex5y": 36,
        "i10index": 97,
        "i10index5y": 77,
        "interests": [
            "Network and System Security",
            "Privacy Enhancing Technologies"
        ],
        "npubs": 229
    },
    "Leyla Bilge": {
        "citedby": {
            "2017-10-26": 2028
        },
        "email": "@eurecom.fr",
        "hindex": 13,
        "hindex5y": 13,
        "i10index": 16,
        "i10index5y": 16,
        "interests": [
            "Systems Security",
            "Botnets",
            "DNS"
        ],
        "npubs": 20
    },
    "Limin Jia": {
        "affiliation": "Carnegie Mellon University",
        "citedby": {
            "2017-10-27": 1221
        },
        "email": "@cmu.edu",
        "hindex": 17,
        "hindex5y": 15,
        "i10index": 26,
        "i10index5y": 23,
        "interests": [
            "security",
            "programming languages",
            "type systems",
            "logic",
            "verification"
        ],
        "npubs": 87
    },
    "Lingguang Lei": "",
    "Linghan Zhang": "",
    "Lok Yan": {
        "affiliation": "Air Force Research Laboratory",
        "citedby": {
            "2017-10-27": 3536
        },
        "email": "@westga.edu",
        "hindex": 25,
        "hindex5y": 19,
        "i10index": 57,
        "i10index5y": 26,
        "interests": [
            "silicene tight binding"
        ],
        "npubs": 181
    },
    "Lorenzo Cavallaro": {
        "affiliation": "Royal Holloway, University of London",
        "citedby": {
            "2017-10-26": 1901
        },
        "email": "@rhul.ac.uk",
        "hindex": 19,
        "hindex5y": 19,
        "i10index": 25,
        "i10index5y": 23,
        "interests": [
            "Systems Security"
        ],
        "npubs": 79
    },
    "Lorrie Faith Cranor": {
        "citedby": {
            "2017-10-26": 20641
        },
        "email": "@cs.cmu.edu",
        "hindex": 78,
        "hindex5y": 69,
        "i10index": 177,
        "i10index5y": 153,
        "interests": [
            "usable privacy and security"
        ],
        "npubs": 305
    },
    "Luca Allodi": {
        "citedby": {
            "2017-10-26": 178
        },
        "email": "@tue.nl",
        "hindex": 6,
        "hindex5y": 6,
        "i10index": 6,
        "i10index5y": 6,
        "interests": [
            "economics of computer security",
            "cybercrime vulnerability",
            "exploits"
        ],
        "npubs": 31
    },
    "Luca Invernizzi": {
        "citedby": {
            "2017-10-26": 529
        },
        "email": "@google.com",
        "hindex": 9,
        "hindex5y": 9,
        "i10index": 9,
        "i10index5y": 8,
        "interests": [
            "Malware Analysis",
            "Computer Security",
            "Vehicle Control"
        ],
        "npubs": 18
    },
    "Luca Nizzardo": {
        "citedby": {
            "2017-10-26": 49
        },
        "email": "@imdea.org",
        "hindex": 3,
        "hindex5y": 3,
        "i10index": 3,
        "i10index5y": 3,
        "interests": [
            "Cryptography"
        ],
        "npubs": 6
    },
    "Lucas Davi": {
        "affiliation": "University of Duisburg-Essen",
        "citedby": {
            "2017-10-27": 3416
        },
        "email": "@uni-due.de",
        "hindex": 21,
        "hindex5y": 21,
        "i10index": 28,
        "i10index5y": 28,
        "interests": [
            "System Security"
        ],
        "npubs": 53
    },
    "Lucas Waye": {
        "citedby": {
            "2017-10-26": 153
        },
        "email": "@tivo.com",
        "hindex": 3,
        "hindex5y": 3,
        "i10index": 2,
        "i10index5y": 2,
        "interests": [
            "Programming Languages"
        ],
        "npubs": 8
    },
    "Lujo Bauer": {
        "affiliation": "Carnegie Mellon University",
        "citedby": {
            "2017-10-26": 4546
        },
        "email": "@cmu.edu",
        "hindex": 37,
        "hindex5y": 29,
        "i10index": 62,
        "i10index5y": 55,
        "interests": [
            "Computer Security",
            "Usable Security"
        ],
        "npubs": 133
    },
    "Lukas Dresel": "",
    "Luke Valenta": {
        "citedby": {
            "2017-10-26": 281
        },
        "email": "@seas.upenn.edu",
        "hindex": 6,
        "hindex5y": 6,
        "i10index": 5,
        "i10index5y": 5,
        "interests": [
            "Applied Cryptography",
            "Computer Security"
        ],
        "npubs": 12
    },
    "Luning Xia": "",
    "Luyi Xing": {
        "affiliation": "Indiana University",
        "citedby": {
            "2017-10-26": 244
        },
        "email": "@indiana.edu",
        "hindex": 6,
        "hindex5y": 6,
        "i10index": 5,
        "i10index5y": 5,
        "interests": [
            "Security &Privacy"
        ],
        "npubs": 13
    },
    "Maciej Korczyński": "",
    "Maciej Liskiewicz": "",
    "Maliheh Shirvanian": {
        "citedby": {
            "2017-10-26": 62
        },
        "email": "@uab.edu",
        "hindex": 5,
        "hindex5y": 5,
        "i10index": 3,
        "i10index5y": 3,
        "interests": [
            "Security"
        ],
        "npubs": 15
    },
    "Manh-Dung Nguyen": {
        "citedby": {
            "2018-04-17": 7
        },
        "email": "@cea.fr",
        "hindex": 1,
        "hindex5y": 1,
        "i10index": 0,
        "i10index5y": 0,
        "interests": [],
        "npubs": 3
    },
    "Manolis Stamatogiannakis": {
        "citedby": {
            "2017-10-26": 32
        },
        "email": "@vu.nl",
        "hindex": 3,
        "hindex5y": 3,
        "i10index": 1,
        "i10index5y": 1,
        "interests": [
            "Reverse Engineering",
            "Provenance",
            "Security"
        ],
        "npubs": 10
    },
    "Manos Antonakakis": {
        "citedby": {
            "2017-10-26": 1522
        },
        "email": "@gatech.edu",
        "hindex": 17,
        "hindex5y": 16,
        "i10index": 26,
        "i10index5y": 23,
        "interests": [
            "Computer and Network Security"
        ],
        "npubs": 75
    },
    "Manu Drijvers": {
        "citedby": {
            "2017-10-26": 23
        },
        "email": "@zurich.ibm.com",
        "hindex": 2,
        "hindex5y": 2,
        "i10index": 0,
        "i10index5y": 0,
        "interests": [
            "Cryptography",
            "Security",
            "Privacy"
        ],
        "npubs": 9
    },
    "Manuel Barbosa": {
        "citedby": {
            "2017-10-27": 1208
        },
        "email": "@dcc.fc.up.pt",
        "hindex": 17,
        "hindex5y": 15,
        "i10index": 29,
        "i10index5y": 18,
        "interests": [
            "Cryptography",
            "Information Security",
            "Formal Verification"
        ],
        "npubs": 56
    },
    "Manuel Costa": {
        "affiliation": "Microsoft Research",
        "citedby": {
            "2017-10-27": 3977
        },
        "email": "@microsoft.com",
        "hindex": 24,
        "hindex5y": 20,
        "i10index": 33,
        "i10index5y": 28,
        "interests": [
            "Operating Systems",
            "Networks",
            "Programming Languages",
            "Security"
        ],
        "npubs": 71
    },
    "Marc Juarez": {
        "citedby": {
            "2017-10-26": 445
        },
        "email": "@kuleuven.be",
        "hindex": 6,
        "hindex5y": 6,
        "i10index": 5,
        "i10index5y": 5,
        "interests": [
            "privacy",
            "anonymous communications",
            "traffic analysis",
            "web tracking",
            "machine learning"
        ],
        "npubs": 10
    },
    "Marcel Böhme": {
        "citedby": {
            "2017-10-26": 153
        },
        "email": "@nus.edu.sg",
        "hindex": 7,
        "hindex5y": 7,
        "i10index": 6,
        "i10index5y": 6,
        "interests": [
            "Software Engineering",
            "Software Testing"
        ],
        "npubs": 20
    },
    "Marcel Keller": {
        "affiliation": "University of Bristol",
        "citedby": {
            "2017-10-27": 482
        },
        "email": "@bristol.ac.uk",
        "hindex": 9,
        "hindex5y": 9,
        "i10index": 9,
        "i10index5y": 9,
        "interests": [
            "Cryptography",
            "Secure Computation"
        ],
        "npubs": 17
    },
    "Marco Guarnieri": {
        "citedby": {
            "2017-10-26": 70
        },
        "email": "@inf.ethz.ch",
        "hindex": 5,
        "hindex5y": 5,
        "i10index": 1,
        "i10index5y": 1,
        "interests": [
            "Access Control",
            "Security",
            "Information Flow",
            "Databases",
            "Testing"
        ],
        "npubs": 22
    },
    "Marco Herzog": "",
    "Marek Sys": "",
    "Maria Dubovitskaya": "",
    "Mariana Raykova": {
        "affiliation": "Yale University",
        "citedby": {
            "2017-10-26": 2846
        },
        "email": "@cs.columbia.edu",
        "hindex": 21,
        "hindex5y": 21,
        "i10index": 31,
        "i10index5y": 30,
        "interests": [
            "cryptography",
            "security"
        ],
        "npubs": 70
    },
    "Mark Tehranipoor": {
        "citedby": {
            "2017-10-26": 6767
        },
        "email": "@ece.ufl.edu",
        "hindex": 44,
        "hindex5y": 38,
        "i10index": 123,
        "i10index5y": 106,
        "interests": [
            "Hardware Security and Trust",
            "IoT Security",
            "Security for Supply Chain of Everything",
            "Reliability",
            "VLSI Design and Test"
        ],
        "npubs": 413
    },
    "Marko Horvat": "",
    "Marten van Dijk": {
        "affiliation": "University of Connecticut",
        "citedby": {
            "2017-10-27": 9172
        },
        "email": "@uconn.edu",
        "hindex": 42,
        "hindex5y": 31,
        "i10index": 98,
        "i10index5y": 70,
        "interests": [
            "Security",
            "Computer Architecture",
            "Cryptography",
            "Information Theory",
            "Coding Theory"
        ],
        "npubs": 219
    },
    "Martin Johns": {
        "citedby": {
            "2017-10-26": 1173
        },
        "email": "@sap.com",
        "hindex": 17,
        "hindex5y": 15,
        "i10index": 30,
        "i10index5y": 27,
        "interests": [
            "Computer Security",
            "Web Security"
        ],
        "npubs": 99
    },
    "Martin Kucera": {
        "citedby": {
            "2017-10-26": 215
        },
        "email": "@tuwien.ac.at",
        "hindex": 8,
        "hindex5y": 8,
        "i10index": 7,
        "i10index5y": 7,
        "interests": [],
        "npubs": 37
    },
    "Martin Vechev": {
        "citedby": {
            "2017-10-26": 2237
        },
        "email": "@inf.ethz.ch",
        "hindex": 27,
        "hindex5y": 25,
        "i10index": 47,
        "i10index5y": 42,
        "interests": [
            "Programming Languages",
            "Probabilistic Programming",
            "Program Synthesis",
            "Machine Learning",
            "Concurrency"
        ],
        "npubs": 100
    },
    "Mathias Humbert": {
        "citedby": {
            "2017-10-26": 271
        },
        "email": "@epfl.ch",
        "hindex": 11,
        "hindex5y": 10,
        "i10index": 11,
        "i10index5y": 11,
        "interests": [
            "Privacy",
            "Machine Learning",
            "Bioinformatics"
        ],
        "npubs": 39
    },
    "Mathias Payer": {
        "affiliation": "Purdue University",
        "citedby": {
            "2017-10-26": 1309
        },
        "email": "@nebelwelt.net",
        "hindex": 17,
        "hindex5y": 16,
        "i10index": 24,
        "i10index5y": 23,
        "interests": [
            "system security",
            "runtime systems",
            "binary translation",
            "virtualization"
        ],
        "npubs": 81
    },
    "Mathy Vanhoef": {
        "citedby": {
            "2017-10-26": 153
        },
        "email": "@cs.kuleuven.be",
        "hindex": 5,
        "hindex5y": 5,
        "i10index": 5,
        "i10index5y": 5,
        "interests": [],
        "npubs": 19
    },
    "Matt Braithwaite": "",
    "Matteo Campanelli": {
        "citedby": {
            "2017-10-26": 24
        },
        "email": "@gradcenter.cuny.edu",
        "hindex": 3,
        "hindex5y": 3,
        "i10index": 1,
        "i10index5y": 0,
        "interests": [
            "Cryptography",
            "CS Theory",
            "Game Theory"
        ],
        "npubs": 7
    },
    "Matteo Dell’Amico": {
        "citedby": {
            "2017-10-26": 597
        },
        "email": "@linux.it",
        "hindex": 12,
        "hindex5y": 11,
        "i10index": 17,
        "i10index5y": 14,
        "interests": [
            "Algorithms",
            "Distributed Systems",
            "Computer Security"
        ],
        "npubs": 44
    },
    "Matteo Maffei": {
        "affiliation": "TU Vienna",
        "citedby": {
            "2017-10-26": 1597
        },
        "email": "@tuwien.ac.at",
        "hindex": 23,
        "hindex5y": 19,
        "i10index": 42,
        "i10index5y": 38,
        "interests": [
            "Program Verification",
            "Mobile Security",
            "Web Security",
            "Cryptographic Protocols",
            "Cryptocurrencies"
        ],
        "npubs": 88
    },
    "Matthew Fredrikson": {
        "affiliation": "Carnegie Mellon University",
        "citedby": {
            "2017-10-27": 1116
        },
        "email": "@cs.cmu.edu",
        "hindex": 14,
        "hindex5y": 14,
        "i10index": 18,
        "i10index5y": 18,
        "interests": [
            "Security and Privacy",
            "Formal Verification"
        ],
        "npubs": 30
    },
    "Matthew Green": {
        "citedby": {
            "2017-10-27": 4834
        },
        "email": "@cs.jhu.edu",
        "hindex": 24,
        "hindex5y": 22,
        "i10index": 36,
        "i10index5y": 32,
        "interests": [
            "Cryptography",
            "computer security"
        ],
        "npubs": 96
    },
    "Matthew Hicks": {
        "affiliation": "MIT Lincoln Laboratory",
        "citedby": {
            "2017-10-27": 462
        },
        "email": "@VT.edu",
        "hindex": 8,
        "hindex5y": 8,
        "i10index": 8,
        "i10index5y": 8,
        "interests": [
            "Hardware Security",
            "Intermittent Computation",
            "Approximate Computing",
            "Embedded Systems"
        ],
        "npubs": 23
    },
    "Matthew Smith": "",
    "Matthew Thomas": {
        "citedby": {
            "2017-10-27": 110
        },
        "email": "@verisign.com",
        "hindex": 5,
        "hindex5y": 5,
        "i10index": 2,
        "i10index5y": 2,
        "interests": [
            "DNS",
            "Malware"
        ],
        "npubs": 27
    },
    "Matthew Wright": {
        "affiliation": "Rochester Institute of Technology",
        "citedby": {
            "2017-10-27": 2636
        },
        "email": "@rit.edu",
        "hindex": 21,
        "hindex5y": 18,
        "i10index": 37,
        "i10index5y": 33,
        "interests": [
            "Anonymous Communications",
            "Usable Security and Privacy",
            "P2P Security and Privacy"
        ],
        "npubs": 106
    },
    "Matthias Nagel": "",
    "Mattia Fazzini": {
        "citedby": {
            "2018-04-17": 40
        },
        "email": "@cc.gatech.edu",
        "hindex": 3,
        "hindex5y": 3,
        "i10index": 2,
        "i10index5y": 2,
        "interests": [
            "Software Engineering",
            "Software Testing and Program Analysis",
            "Software Security"
        ],
        "npubs": 5
    },
    "Matus Nemec": {
        "citedby": {
            "2018-04-17": 18
        },
        "email": "@mail.muni.cz",
        "hindex": 2,
        "hindex5y": 2,
        "i10index": 1,
        "i10index5y": 1,
        "interests": [
            "Computer Security"
        ],
        "npubs": 4
    },
    "Max Hoffmann": "",
    "Mehdi Tibouchi": {
        "citedby": {
            "2017-10-26": 2141
        },
        "email": "@normalesup.org",
        "hindex": 21,
        "hindex5y": 19,
        "i10index": 33,
        "i10index5y": 32,
        "interests": [
            "Cryptography"
        ],
        "npubs": 71
    },
    "Melissa Chase": {
        "affiliation": "Microsoft Research",
        "citedby": {
            "2017-10-26": 3379
        },
        "email": "@microsoft.com",
        "hindex": 20,
        "hindex5y": 20,
        "i10index": 27,
        "i10index5y": 27,
        "interests": [
            "Cryptography"
        ],
        "npubs": 37
    },
    "Meng Luo": "",
    "Meng Xu": "",
    "Mengyuan Li": "",
    "Micah Sherr": {
        "affiliation": "Georgetown University",
        "citedby": {
            "2017-10-26": 1314
        },
        "email": "@cs.georgetown.edu",
        "hindex": 23,
        "hindex5y": 18,
        "i10index": 33,
        "i10index5y": 26,
        "interests": [
            "Security",
            "Privacy",
            "Networks"
        ],
        "npubs": 97
    },
    "Michael Backes": {
        "citedby": {
            "2017-10-27": 8076
        },
        "email": "@cs.uni-saarland.de",
        "hindex": 51,
        "hindex5y": 34,
        "i10index": 165,
        "i10index5y": 150,
        "interests": [
            "Security",
            "privacy",
            "cryptography"
        ],
        "npubs": 355
    },
    "Michael Hay": {
        "citedby": {
            "2017-10-27": 2557
        },
        "email": "@colgate.edu",
        "hindex": 17,
        "hindex5y": 16,
        "i10index": 18,
        "i10index5y": 18,
        "interests": [],
        "npubs": 33
    },
    "Michael Hicks": {
        "affiliation": "University of Maryland",
        "citedby": {
            "2017-10-27": 7960
        },
        "email": "@cs.umd.edu",
        "hindex": 42,
        "hindex5y": 32,
        "i10index": 96,
        "i10index5y": 65,
        "interests": [
            "Programming Languages",
            "Security",
            "Networking"
        ],
        "npubs": 221
    },
    "Michael Klooß": "",
    "Michael Walfish": {
        "citedby": {
            "2017-10-26": 2540
        },
        "email": "@cs.nyu.edu",
        "hindex": 23,
        "hindex5y": 19,
        "i10index": 28,
        "i10index5y": 24,
        "interests": [
            "systems",
            "security",
            "networking"
        ],
        "npubs": 63
    },
    "Michael Weissbacher": {
        "citedby": {
            "2017-10-26": 38
        },
        "email": "@ccs.neu.edu",
        "hindex": 3,
        "hindex5y": 3,
        "i10index": 1,
        "i10index5y": 1,
        "interests": [
            "Systems Security"
        ],
        "npubs": 7
    },
    "Michalis Polychronakis": {
        "affiliation": "Stony Brook University",
        "citedby": {
            "2017-10-27": 3266
        },
        "email": "@cs.stonybrook.edu",
        "hindex": 30,
        "hindex5y": 26,
        "i10index": 57,
        "i10index5y": 48,
        "interests": [
            "Computer Security",
            "Network Security",
            "Online Privacy"
        ],
        "npubs": 115
    },
    "Michel van Eeten": {
        "citedby": {
            "2017-10-26": 2626
        },
        "email": "@tudelft.nl",
        "hindex": 25,
        "hindex5y": 20,
        "i10index": 48,
        "i10index5y": 36,
        "interests": [
            "Economics of Internet Security",
            "Critical Infrastructure Protection"
        ],
        "npubs": 130
    },
    "Michele Orru": "",
    "Michelle L. Mazurek": {
        "affiliation": "University of Maryland",
        "citedby": {
            "2017-10-27": 1630
        },
        "email": "@umd.edu",
        "hindex": 17,
        "hindex5y": 17,
        "i10index": 21,
        "i10index5y": 21,
        "interests": [
            "Security",
            "privacy",
            "human factors",
            "systems"
        ],
        "npubs": 43
    },
    "Miguel Ambrona": "",
    "Mihir Bellare": {
        "affiliation": "UCSD",
        "citedby": {
            "2017-10-26": 45847
        },
        "email": "@eng.ucsd.edu",
        "hindex": 95,
        "hindex5y": 68,
        "i10index": 197,
        "i10index5y": 171,
        "interests": [
            "Cryptography",
            "Security",
            "Complexity Theory"
        ],
        "npubs": 258
    },
    "Mika Juuti": "",
    "Mike Rosulek": {
        "affiliation": "Oregon State University",
        "citedby": {
            "2017-10-26": 937
        },
        "email": "@eecs.oregonstate.edu",
        "hindex": 13,
        "hindex5y": 12,
        "i10index": 16,
        "i10index5y": 14,
        "interests": [
            "Cryptography"
        ],
        "npubs": 38
    },
    "Milad Nasr": {
        "citedby": {
            "2017-10-26": 21
        },
        "email": "@cs.umass.edu",
        "hindex": 3,
        "hindex5y": 3,
        "i10index": 1,
        "i10index5y": 1,
        "interests": [
            "Game Theory",
            "Security and Privacy",
            "Anonymity"
        ],
        "npubs": 6
    },
    "Min Du": "",
    "Ming-Hsien Tsai": {
        "citedby": {
            "2017-10-26": 380
        },
        "email": "@iis.sinica.edu.tw",
        "hindex": 10,
        "hindex5y": 10,
        "i10index": 10,
        "i10index5y": 10,
        "interests": [
            "formal verification",
            "static analysis",
            "software security",
            "automata",
            "formal languages"
        ],
        "npubs": 27
    },
    "Mingming Zha": "",
    "Minkyu Kim": "",
    "Mohammad A. Islam": "",
    "Mohammad Mahmody": {
        "affiliation": "University of Virginia",
        "citedby": {
            "2017-10-27": 405
        },
        "email": "@cs.virginia.edu",
        "hindex": 12,
        "hindex5y": 12,
        "i10index": 14,
        "i10index5y": 13,
        "interests": [
            "Foundations of Cryptography",
            "Computational Complexity"
        ],
        "npubs": 47
    },
    "Mohammed Ashraf": "",
    "Mohammed Thari Nabeel": "",
    "Mohit Tiwari": {
        "affiliation": "UT Austin",
        "citedby": {
            "2017-10-27": 960
        },
        "email": "@austin.utexas.edu",
        "hindex": 17,
        "hindex5y": 17,
        "i10index": 22,
        "i10index5y": 21,
        "interests": [
            "Computer Architecture",
            "Computer Security"
        ],
        "npubs": 59
    },
    "Moinuddin Qureshi": {
        "citedby": {
            "2017-10-27": 6451
        },
        "email": "@gatech.edu",
        "hindex": 28,
        "hindex5y": 28,
        "i10index": 42,
        "i10index5y": 42,
        "interests": [
            "Computer Architecture",
            "Memory Systems"
        ],
        "npubs": 103
    },
    "Moti Yung": {
        "citedby": {
            "2017-10-26": 25769
        },
        "email": "@cs.columbia.edu",
        "hindex": 87,
        "hindex5y": 46,
        "i10index": 267,
        "i10index5y": 165,
        "interests": [
            "information security",
            "cryptography",
            "privacy",
            "computer security",
            "distributed algorithms"
        ],
        "npubs": 629
    },
    "Muhammad Naveed": {
        "affiliation": "University of Southern California",
        "citedby": {
            "2017-10-27": 721
        },
        "email": "@usc.edu",
        "hindex": 14,
        "hindex5y": 14,
        "i10index": 18,
        "i10index5y": 18,
        "interests": [
            "Cryptography",
            "Security",
            "Privacy"
        ],
        "npubs": 24
    },
    "Muhammad Yasin": {
        "citedby": {
            "2017-10-27": 117
        },
        "email": "@nyu.edu",
        "hindex": 7,
        "hindex5y": 7,
        "i10index": 4,
        "i10index5y": 4,
        "interests": [
            "Hardware Security",
            "Design for Trust",
            "Multicore Systems",
            "Image Processing"
        ],
        "npubs": 17
    },
    "Murat Kantarcioglu": {
        "citedby": {
            "2017-10-26": 7674
        },
        "email": "@utdallas.edu",
        "hindex": 41,
        "hindex5y": 38,
        "i10index": 98,
        "i10index5y": 91,
        "interests": [
            "Databases",
            "Data mining",
            "Security and Privacy"
        ],
        "npubs": 291
    },
    "Mustafa Emre Acer": "",
    "Muthuramakrishnan Venkitasubramaniam": {
        "citedby": {
            "2017-10-26": 4226
        },
        "email": "@cs.rochester.edu",
        "hindex": 12,
        "hindex5y": 12,
        "i10index": 17,
        "i10index5y": 13,
        "interests": [
            "Privacy",
            "Security",
            "Cryptography",
            "Complexity Theory"
        ],
        "npubs": 46
    },
    "N. Asokan": {
        "citedby": {
            "2017-10-27": 9684
        },
        "email": "@aalto.fi",
        "hindex": 43,
        "hindex5y": 33,
        "i10index": 111,
        "i10index5y": 89,
        "interests": [
            "Information Security",
            "Trusted Computing",
            "Computer Security",
            "Privacy",
            "Pervasive Computing"
        ],
        "npubs": 241
    },
    "Najmeh Miramirkhani": {
        "citedby": {
            "2017-10-26": 12
        },
        "email": "@stonybrook.edu",
        "hindex": 1,
        "hindex5y": 1,
        "i10index": 0,
        "i10index5y": 0,
        "interests": [
            "Web security",
            "Security Protocols"
        ],
        "npubs": 9
    },
    "Nan Zhang": {
        "citedby": {
            "2017-10-27": 193
        },
        "email": "@indiana.edu",
        "hindex": 5,
        "hindex5y": 5,
        "i10index": 4,
        "i10index5y": 4,
        "interests": [
            "Mobile Security",
            "IoT Security",
            "System Security",
            "Privacy"
        ],
        "npubs": 13
    },
    "Naor Matania": "",
    "Naphat Sanguansin": "",
    "Nasir Memon": {
        "citedby": {
            "2017-10-27": 19041
        },
        "email": "@nyu.edu",
        "hindex": 72,
        "hindex5y": 48,
        "i10index": 187,
        "i10index5y": 128,
        "interests": [
            "Media Forensics",
            "Biometrics",
            "Authentication",
            "Network Security",
            "Data Compression"
        ],
        "npubs": 426
    },
    "Nathan Manohar": "",
    "Neha Chachra": {
        "affiliation": "Facebook",
        "citedby": {
            "2017-10-26": 495
        },
        "email": "@fb.com",
        "hindex": 5,
        "hindex5y": 5,
        "i10index": 5,
        "i10index5y": 5,
        "interests": [
            "Systems Security"
        ],
        "npubs": 9
    },
    "Ni Trieu": {
        "citedby": {
            "2018-04-17": 46
        },
        "email": "@oregonstate.edu",
        "hindex": 4,
        "hindex5y": 4,
        "i10index": 2,
        "i10index5y": 2,
        "interests": [
            "Cryptography"
        ],
        "npubs": 5
    },
    "Nick Nikiforakis": {
        "affiliation": "Stony Brook University",
        "citedby": {
            "2017-10-26": 1466
        },
        "email": "@cs.stonybrook.edu",
        "hindex": 19,
        "hindex5y": 18,
        "i10index": 32,
        "i10index5y": 32,
        "interests": [
            "security",
            "privacy",
            "cybercrime",
            "DNS"
        ],
        "npubs": 67
    },
    "Nico Döttling": {
        "citedby": {
            "2017-10-26": 291
        },
        "email": "@cs.fau.de",
        "hindex": 10,
        "hindex5y": 10,
        "i10index": 10,
        "i10index5y": 10,
        "interests": [
            "Cryptography",
            "Theoretical Computer Science"
        ],
        "npubs": 31
    },
    "Nicolas Christin": {
        "affiliation": "Carnegie Mellon University",
        "citedby": {
            "2017-10-27": 4949
        },
        "email": "@andrew.cmu.edu",
        "hindex": 36,
        "hindex5y": 30,
        "i10index": 69,
        "i10index5y": 55,
        "interests": [
            "Computer Security",
            "Computer Networks",
            "Technology Policy"
        ],
        "npubs": 116
    },
    "Niklas Grimm": "",
    "Nikolaos Pitropakis": {
        "citedby": {
            "2017-10-26": 38
        },
        "email": "@lsbu.ac.uk",
        "hindex": 4,
        "hindex5y": 4,
        "i10index": 0,
        "i10index5y": 0,
        "interests": [
            "Cloud Computing",
            "Security",
            "Malicious Insiders",
            "Network Security"
        ],
        "npubs": 14
    },
    "Nikolaos Vasiloglou": {
        "citedby": {
            "2018-04-17": 692
        },
        "email": "@ismion.com",
        "hindex": 8,
        "hindex5y": 7,
        "i10index": 8,
        "i10index5y": 4,
        "interests": [
            "Machine Learning"
        ],
        "npubs": 28
    },
    "Nima Honarmand": {
        "citedby": {
            "2017-10-26": 359
        },
        "email": "@cs.stonybrook.edu",
        "hindex": 9,
        "hindex5y": 6,
        "i10index": 7,
        "i10index5y": 6,
        "interests": [
            "Architecture",
            "Operating Systems",
            "Parallel Computer Architecture and Programmability",
            "VLSI CAD"
        ],
        "npubs": 21
    },
    "Nishanth Chandran": {
        "citedby": {
            "2017-10-26": 902
        },
        "email": "@microsoft.com",
        "hindex": 15,
        "hindex5y": 15,
        "i10index": 19,
        "i10index5y": 17,
        "interests": [
            "Cryptography",
            "Security"
        ],
        "npubs": 41
    },
    "Nitesh Saxena": {
        "citedby": {
            "2017-10-26": 2754
        },
        "email": "@uab.edu",
        "hindex": 30,
        "hindex5y": 24,
        "i10index": 75,
        "i10index5y": 66,
        "interests": [
            "Computer Security",
            "User-Centered Security",
            "Applied Cryptography"
        ],
        "npubs": 213
    },
    "Niv Gilboa": {
        "citedby": {
            "2018-04-17": 875
        },
        "email": "@bgu.ac.il",
        "hindex": 10,
        "hindex5y": 9,
        "i10index": 11,
        "i10index5y": 8,
        "interests": [
            "Security",
            "Cryptography"
        ],
        "npubs": 42
    },
    "Noah Stephens-Davidowitz": {
        "citedby": {
            "2017-10-26": 184
        },
        "email": "@cs.nyu.edu",
        "hindex": 8,
        "hindex5y": 8,
        "i10index": 7,
        "i10index5y": 7,
        "interests": [
            "Cryptography and Lattices"
        ],
        "npubs": 19
    },
    "Oleksii Starov": {
        "citedby": {
            "2017-10-26": 97
        },
        "email": "@cs.stonybrook.edu",
        "hindex": 7,
        "hindex5y": 7,
        "i10index": 3,
        "i10index5y": 3,
        "interests": [
            "Cyber Security and Privacy",
            "Software Testing",
            "Data Science"
        ],
        "npubs": 18
    },
    "Olga Ohrimenko": {
        "citedby": {
            "2017-10-26": 804
        },
        "email": "",
        "hindex": 11,
        "hindex5y": 11,
        "i10index": 12,
        "i10index5y": 12,
        "interests": [],
        "npubs": 39
    },
    "Oliver Schranz": {
        "citedby": {
            "2017-10-26": 54
        },
        "email": "@cispa.saarland",
        "hindex": 2,
        "hindex5y": 2,
        "i10index": 1,
        "i10index5y": 1,
        "interests": [
            "(Mobile) System Security"
        ],
        "npubs": 9
    },
    "Omar Chowdhury": {
        "affiliation": "University of Iowa",
        "citedby": {
            "2017-10-27": 89
        },
        "email": "@uiowa.edu",
        "hindex": 6,
        "hindex5y": 6,
        "i10index": 3,
        "i10index5y": 2,
        "interests": [
            "Computer Security",
            "Formal Verification",
            "Access Control",
            "Privacy"
        ],
        "npubs": 24
    },
    "Owen Arden": {
        "citedby": {
            "2017-10-26": 167
        },
        "email": "@ucsc.edu",
        "hindex": 6,
        "hindex5y": 6,
        "i10index": 5,
        "i10index5y": 5,
        "interests": [
            "Security",
            "Programming Languages",
            "Distributed Systems"
        ],
        "npubs": 16
    },
    "Oxana Comanescu": "",
    "Ozgur Sinanoglu": {
        "citedby": {
            "2017-10-26": 1755
        },
        "email": "@nyu.edu",
        "hindex": 21,
        "hindex5y": 15,
        "i10index": 48,
        "i10index5y": 32,
        "interests": [
            "VLSI CAD: Reliability & Security"
        ],
        "npubs": 201
    },
    "Pablo Buiras": {
        "citedby": {
            "2017-10-26": 168
        },
        "email": "@seas.harvard.edu",
        "hindex": 7,
        "hindex5y": 7,
        "i10index": 7,
        "i10index5y": 6,
        "interests": [
            "Language-based security",
            "functional programming"
        ],
        "npubs": 19
    },
    "Pan Bian": "",
    "Panagiotis Kintis": "",
    "Pardis Emami Naeini": {
        "citedby": {
            "2017-10-26": 4
        },
        "email": "@cmu.edu",
        "hindex": 1,
        "hindex5y": 1,
        "i10index": 0,
        "i10index5y": 0,
        "interests": [
            "Privacy",
            "Security",
            "Internet of Things"
        ],
        "npubs": 3
    },
    "Parisa Tabriz": "",
    "Patrick McCorry": {
        "citedby": {
            "2017-10-26": 88
        },
        "email": "@ncl.ac.uk",
        "hindex": 5,
        "hindex5y": 5,
        "i10index": 1,
        "i10index5y": 1,
        "interests": [
            "Cryptography and Cryptocurrency"
        ],
        "npubs": 15
    },
    "Patrick Schaumont": {
        "affiliation": "Virginia Tech",
        "citedby": {
            "2017-10-27": 5771
        },
        "email": "@vt.edu",
        "hindex": 39,
        "hindex5y": 28,
        "i10index": 115,
        "i10index5y": 70,
        "interests": [
            "Embedded Systems",
            "Embedded Security",
            "Hardware Security",
            "Hardware/Software Codesign"
        ],
        "npubs": 282
    },
    "Patrick Traynor": {
        "affiliation": "University of Florida",
        "citedby": {
            "2017-10-27": 3109
        },
        "email": "@cise.ufl.edu",
        "hindex": 27,
        "hindex5y": 24,
        "i10index": 48,
        "i10index5y": 41,
        "interests": [
            "Network Security",
            "Mobile Networks"
        ],
        "npubs": 108
    },
    "Payman Mohassel": {
        "citedby": {
            "2017-10-26": 1060
        },
        "email": "@visa.com",
        "hindex": 19,
        "hindex5y": 17,
        "i10index": 26,
        "i10index5y": 21,
        "interests": [
            "Cryptography",
            "Information Security"
        ],
        "npubs": 60
    },
    "Pedro Moreno-Sanchez": {
        "citedby": {
            "2017-10-26": 226
        },
        "email": "@purdue.edu",
        "hindex": 8,
        "hindex5y": 8,
        "i10index": 7,
        "i10index5y": 7,
        "interests": [
            "Credit networks",
            "online social networks",
            "crypto currencies"
        ],
        "npubs": 18
    },
    "Peiyuan Zong": {
        "citedby": {
            "2017-10-26": 1
        },
        "email": "@iie.ac.cn",
        "hindex": 1,
        "hindex5y": 1,
        "i10index": 0,
        "i10index5y": 0,
        "interests": [
            "cyber security"
        ],
        "npubs": 3
    },
    "Peng Liu": {
        "citedby": {
            "2017-10-27": 5921
        },
        "email": "@ist.psu.edu",
        "hindex": 38,
        "hindex5y": 29,
        "i10index": 113,
        "i10index5y": 79,
        "interests": [
            "Systems Security",
            "Privacy",
            "Software Security",
            "Data Security",
            "Network Security"
        ],
        "npubs": 464
    },
    "Petar Tsankov": {
        "citedby": {
            "2017-10-26": 90
        },
        "email": "@inf.ethz.ch",
        "hindex": 5,
        "hindex5y": 5,
        "i10index": 3,
        "i10index5y": 3,
        "interests": [
            "Security",
            "Synthesis",
            "Verification"
        ],
        "npubs": 17
    },
    "Peter Pessl": {
        "citedby": {
            "2017-10-26": 98
        },
        "email": "@iaik.tugraz.at",
        "hindex": 5,
        "hindex5y": 5,
        "i10index": 4,
        "i10index5y": 4,
        "interests": [
            "Side-Channel Attacks",
            "efficient implementations of cryptography"
        ],
        "npubs": 7
    },
    "Peter Rindal": {
        "citedby": {
            "2017-10-26": 29
        },
        "email": "@oregonstate.edu",
        "hindex": 3,
        "hindex5y": 3,
        "i10index": 1,
        "i10index5y": 1,
        "interests": [
            "Cryptography",
            "Secure Multiparty Computation"
        ],
        "npubs": 8
    },
    "Peter Snyder": {
        "citedby": {
            "2017-10-27": 24
        },
        "email": "@uic.edu",
        "hindex": 3,
        "hindex5y": 3,
        "i10index": 0,
        "i10index5y": 0,
        "interests": [],
        "npubs": 12
    },
    "Petr Svenda": {
        "citedby": {
            "2017-10-26": 193
        },
        "email": "@fi.muni.cz",
        "hindex": 6,
        "hindex5y": 6,
        "i10index": 5,
        "i10index5y": 3,
        "interests": [
            "security",
            "cryptography"
        ],
        "npubs": 65
    },
    "Philipp Jovanovic": {
        "affiliation": "École Polytechnique Fédérale de Lausanne",
        "citedby": {
            "2017-10-27": 375
        },
        "email": "@jovanovic.io",
        "hindex": 11,
        "hindex5y": 11,
        "i10index": 13,
        "i10index5y": 13,
        "interests": [
            "Cryptography",
            "Security",
            "Privacy"
        ],
        "npubs": 26
    },
    "Phillipa Gill": {
        "affiliation": "University of Massachusetts Amherst",
        "citedby": {
            "2017-10-27": 3439
        },
        "email": "@cs.umass.edu",
        "hindex": 22,
        "hindex5y": 22,
        "i10index": 33,
        "i10index5y": 32,
        "interests": [
            "Computer networking"
        ],
        "npubs": 60
    },
    "Pierre-Alain Fouque": {
        "citedby": {
            "2017-10-26": 4361
        },
        "email": "@ens.fr",
        "hindex": 34,
        "hindex5y": 27,
        "i10index": 85,
        "i10index5y": 76,
        "interests": [
            "cryptography"
        ],
        "npubs": 159
    },
    "Pierre-Yves Strub": {
        "citedby": {
            "2017-10-26": 1351
        },
        "email": "@strub.nu",
        "hindex": 19,
        "hindex5y": 18,
        "i10index": 25,
        "i10index5y": 23,
        "interests": [],
        "npubs": 68
    },
    "Piotr Mardziel": {
        "citedby": {
            "2017-10-26": 141
        },
        "email": "@cmu.edu",
        "hindex": 6,
        "hindex5y": 6,
        "i10index": 5,
        "i10index5y": 5,
        "interests": [],
        "npubs": 27
    },
    "Pramod Subramanyan": {
        "citedby": {
            "2017-10-26": 303
        },
        "email": "@berkeley.edu",
        "hindex": 9,
        "hindex5y": 9,
        "i10index": 9,
        "i10index5y": 9,
        "interests": [
            "design verification",
            "design automation",
            "security",
            "computer architecture"
        ],
        "npubs": 24
    },
    "Priyam Biswas": {
        "citedby": {
            "2017-10-26": 3
        },
        "email": "@purdue.edu",
        "hindex": 1,
        "hindex5y": 1,
        "i10index": 0,
        "i10index5y": 0,
        "interests": [
            "System Secutity",
            "Information Security"
        ],
        "npubs": 9
    },
    "Qi Alfred Chen": {
        "citedby": {
            "2017-10-26": 370
        },
        "email": "@umich.edu",
        "hindex": 7,
        "hindex5y": 7,
        "i10index": 7,
        "i10index5y": 7,
        "interests": [
            "System Security",
            "Network Security",
            "Computer Networks"
        ],
        "npubs": 23
    },
    "Qi Li": "",
    "Qian Feng": {
        "citedby": {
            "2018-04-17": 139
        },
        "email": "@syr.edu",
        "hindex": 6,
        "hindex5y": 6,
        "i10index": 5,
        "i10index5y": 5,
        "interests": [
            "Data Driven Security",
            "Memory Forensics",
            "Software Security"
        ],
        "npubs": 11
    },
    "Qiang Tang": {
        "citedby": {
            "2017-10-27": 83
        },
        "email": "@njit.edu",
        "hindex": 6,
        "hindex5y": 5,
        "i10index": 4,
        "i10index5y": 4,
        "interests": [
            "Cryptography",
            "Security",
            "Privacy"
        ],
        "npubs": 17
    },
    "Qingchuan Zhao": "",
    "Qingyang Wang": {
        "citedby": {
            "2017-10-27": 493
        },
        "email": "@csc.lsu.edu",
        "hindex": 13,
        "hindex5y": 13,
        "i10index": 17,
        "i10index5y": 17,
        "interests": [
            "Distributed computing",
            "Cloud Computing"
        ],
        "npubs": 43
    },
    "Rachel Greenstadt": {
        "citedby": {
            "2017-10-26": 1459
        },
        "email": "@cs.drexel.edu",
        "hindex": 21,
        "hindex5y": 19,
        "i10index": 33,
        "i10index5y": 27,
        "interests": [
            "Computer Science",
            "Artificial Intelligence",
            "Computer Security",
            "Privacy"
        ],
        "npubs": 91
    },
    "Radhika Bhargava": "",
    "Rafael del Pino": "",
    "Rahul Chatterjee": {
        "citedby": {
            "2017-10-26": 49
        },
        "email": "@cs.cornell.edu",
        "hindex": 4,
        "hindex5y": 4,
        "i10index": 3,
        "i10index5y": 3,
        "interests": [
            "Cryptography",
            "Security"
        ],
        "npubs": 10
    },
    "Rainer Böhme": {
        "citedby": {
            "2017-10-26": 3922
        },
        "email": "@uibk.ac.at",
        "hindex": 35,
        "hindex5y": 29,
        "i10index": 70,
        "i10index5y": 63,
        "interests": [
            "Information Security",
            "Digital Forensics",
            "Cryptocurrencies",
            "Security Economics",
            "Technology Policy"
        ],
        "npubs": 162
    },
    "Ralf Küsters": "",
    "Rami Khalil": {
        "citedby": {
            "2018-04-17": 1
        },
        "email": "@ethz.ch",
        "hindex": 1,
        "hindex5y": 1,
        "i10index": 0,
        "i10index5y": 0,
        "interests": [
            "Information Security",
            "Blockchain"
        ],
        "npubs": 2
    },
    "Raphael Bost": "",
    "Rebekah Overdorf": {
        "citedby": {
            "2017-10-26": 32
        },
        "email": "@drexel.edu",
        "hindex": 4,
        "hindex5y": 4,
        "i10index": 1,
        "i10index5y": 1,
        "interests": [],
        "npubs": 9
    },
    "Reza Shokri": {
        "affiliation": "Cornell Tech",
        "citedby": {
            "2017-10-27": 1939
        },
        "email": "@comp.nus.edu.sg",
        "hindex": 20,
        "hindex5y": 20,
        "i10index": 27,
        "i10index5y": 26,
        "interests": [
            "Computer Security",
            "Privacy"
        ],
        "npubs": 33
    },
    "Riad S. Wahby": "",
    "Roberto Perdisci": {
        "citedby": {
            "2017-10-26": 4688
        },
        "email": "@cs.uga.edu",
        "hindex": 29,
        "hindex5y": 28,
        "i10index": 47,
        "i10index5y": 46,
        "interests": [
            "Computer and Network Security",
            "Machine Learning",
            "Data Mining"
        ],
        "npubs": 69
    },
    "Roberto Trifiletti": {
        "citedby": {
            "2017-10-26": 66
        },
        "email": "@cs.au.dk",
        "hindex": 4,
        "hindex5y": 4,
        "i10index": 4,
        "i10index5y": 4,
        "interests": [
            "Cryptography",
            "Secure Multiparty Computation"
        ],
        "npubs": 12
    },
    "Rohit Sinha": {
        "citedby": {
            "2017-10-27": 149
        },
        "email": "@eecs.berkeley.edu",
        "hindex": 6,
        "hindex5y": 6,
        "i10index": 3,
        "i10index5y": 3,
        "interests": [
            "Formal Verification",
            "Computer Security"
        ],
        "npubs": 13
    },
    "Romain Gay": {
        "citedby": {
            "2017-10-26": 120
        },
        "email": "@di.ens.fr",
        "hindex": 5,
        "hindex5y": 5,
        "i10index": 5,
        "i10index5y": 5,
        "interests": [
            "Cryptography"
        ],
        "npubs": 12
    },
    "Rosa Romero-Gómez": {
        "citedby": {
            "2017-10-26": 39
        },
        "email": "@gatech.edu",
        "hindex": 4,
        "hindex5y": 3,
        "i10index": 0,
        "i10index5y": 0,
        "interests": [
            "Computer Science",
            "Information Visualization",
            "Human-Computer Interaction"
        ],
        "npubs": 28
    },
    "Rosario Gennaro": {
        "affiliation": "City College of New York",
        "citedby": {
            "2017-10-27": 12341
        },
        "email": "@cs.ccny.cuny.edu",
        "hindex": 58,
        "hindex5y": 38,
        "i10index": 100,
        "i10index5y": 80,
        "interests": [
            "cryptography",
            "network security",
            "theoretical computer science"
        ],
        "npubs": 168
    },
    "Ruian Duan": "",
    "Ruiyu Zhu": "",
    "Ruoyu Wang": {
        "citedby": {
            "2017-10-27": 186
        },
        "email": "@cs.ucsb.edu",
        "hindex": 5,
        "hindex5y": 5,
        "i10index": 5,
        "i10index5y": 5,
        "interests": [
            "System Security",
            "Binary Analysis"
        ],
        "npubs": 12
    },
    "Ryan Henry": {
        "citedby": {
            "2017-10-26": 207
        },
        "email": "@indiana.edu",
        "hindex": 8,
        "hindex5y": 7,
        "i10index": 8,
        "i10index5y": 7,
        "interests": [
            "Privacy-Enhancing Technologies",
            "Applied Cryptography"
        ],
        "npubs": 19
    },
    "Ryan Sleevi": "",
    "Sadia Afroz": {
        "affiliation": "UC Berkeley / ICSI",
        "citedby": {
            "2017-10-26": 637
        },
        "email": "@icsi.berkeley.edu",
        "hindex": 15,
        "hindex5y": 15,
        "i10index": 15,
        "i10index5y": 15,
        "interests": [
            "Security",
            "Privacy",
            "Machine Learning"
        ],
        "npubs": 31
    },
    "Sam Scott": {
        "citedby": {
            "2017-10-27": 126
        },
        "email": "@live.rhul.ac.uk",
        "hindex": 3,
        "hindex5y": 3,
        "i10index": 3,
        "i10index5y": 3,
        "interests": [
            "Cryptography"
        ],
        "npubs": 5
    },
    "Sam Silvestro": "",
    "Saman A. Zonouz": {
        "affiliation": "Rutgers University",
        "citedby": {
            "2017-10-26": 975
        },
        "email": "@rutgers.edu",
        "hindex": 15,
        "hindex5y": 15,
        "i10index": 20,
        "i10index5y": 19,
        "interests": [
            "Cyber-Physical Systems Security"
        ],
        "npubs": 93
    },
    "Samaneh Tajalizadehkhoob": {
        "citedby": {
            "2017-10-26": 55
        },
        "email": "@tudelft.nl",
        "hindex": 4,
        "hindex5y": 4,
        "i10index": 2,
        "i10index5y": 2,
        "interests": [
            "Network security",
            "Security economics",
            "Data analytics",
            "Online fraud",
            "Technology policy"
        ],
        "npubs": 11
    },
    "Samee Zahur": {
        "affiliation": "Google",
        "citedby": {
            "2017-10-27": 273
        },
        "email": "@virginia.edu",
        "hindex": 6,
        "hindex5y": 6,
        "i10index": 4,
        "i10index5y": 4,
        "interests": [
            "Computer Security & Privacy"
        ],
        "npubs": 9
    },
    "Samuel Groß": "",
    "Samuel Ranellucci": {
        "citedby": {
            "2017-10-26": 50
        },
        "email": "@cs.au.dk",
        "hindex": 5,
        "hindex5y": 4,
        "i10index": 0,
        "i10index5y": 0,
        "interests": [
            "Secure Multi-party Computation",
            "Zero-Knowledge proofs",
            "Information-theoretic reductions",
            "Oblivious Transfer"
        ],
        "npubs": 20
    },
    "Sanchuan Chen": {
        "citedby": {
            "2018-04-17": 32
        },
        "email": "@osu.edu",
        "hindex": 2,
        "hindex5y": 2,
        "i10index": 1,
        "i10index5y": 1,
        "interests": [
            "Computer Security"
        ],
        "npubs": 4
    },
    "Sang Kil Cha": {
        "citedby": {
            "2017-10-26": 700
        },
        "email": "@kaist.ac.kr",
        "hindex": 9,
        "hindex5y": 9,
        "i10index": 8,
        "i10index5y": 7,
        "interests": [
            "Security",
            "Software Engineering",
            "Program Analysis"
        ],
        "npubs": 15
    },
    "Sangho Lee": {
        "citedby": {
            "2017-10-27": 671
        },
        "email": "@gatech.edu",
        "hindex": 13,
        "hindex5y": 12,
        "i10index": 17,
        "i10index5y": 16,
        "interests": [
            "Computer Security"
        ],
        "npubs": 30
    },
    "Sanidhya Kashyap": {
        "citedby": {
            "2018-01-15": 51
        },
        "email": "@gatech.edu",
        "hindex": 5,
        "hindex5y": 5,
        "i10index": 2,
        "i10index5y": 2,
        "interests": [
            "Systems"
        ],
        "npubs": 10
    },
    "Sanjay Bhattacherjee": {
        "citedby": {
            "2017-10-27": 26
        },
        "email": "@ens-lyon.fr",
        "hindex": 3,
        "hindex5y": 3,
        "i10index": 0,
        "i10index5y": 0,
        "interests": [
            "Cryptography",
            "Combinatorics",
            "Coding Theory",
            "Information Security and Privacy"
        ],
        "npubs": 11
    },
    "Sanjit Seshia": {
        "citedby": {
            "2017-10-26": 6851
        },
        "email": "@eecs.berkeley.edu",
        "hindex": 39,
        "hindex5y": 31,
        "i10index": 98,
        "i10index5y": 86,
        "interests": [],
        "npubs": 292
    },
    "Sarah Pearman": {
        "citedby": {
            "2017-10-26": 11
        },
        "email": "@cmu.edu",
        "hindex": 1,
        "hindex5y": 1,
        "i10index": 1,
        "i10index5y": 1,
        "interests": [
            "usable privacy and security"
        ],
        "npubs": 3
    },
    "Sarvar Patel": "",
    "Sascha Fahl": {
        "affiliation": "Saarland University",
        "citedby": {
            "2017-10-26": 844
        },
        "email": "@sec.uni-hannover.de",
        "hindex": 14,
        "hindex5y": 14,
        "i10index": 17,
        "i10index5y": 17,
        "interests": [
            "Usable Security",
            "Developers",
            "Cryptography",
            "Documentation",
            "Threat Modeling"
        ],
        "npubs": 48
    },
    "Satrajit Ghosh": {
        "citedby": {
            "2017-10-27": 13
        },
        "email": "@cs.au.dk",
        "hindex": 2,
        "hindex5y": 2,
        "i10index": 0,
        "i10index5y": 0,
        "interests": [
            "Cryptography",
            "Secure Computation"
        ],
        "npubs": 6
    },
    "Satyanarayana Vusirikala": {
        "citedby": {
            "2017-10-26": 3
        },
        "email": "@cs.utexas.edu",
        "hindex": 1,
        "hindex5y": 1,
        "i10index": 0,
        "i10index5y": 0,
        "interests": [
            "Cryptography"
        ],
        "npubs": 2
    },
    "Scott Ames": "",
    "Scott Carr": {
        "citedby": {
            "2017-10-27": 40
        },
        "email": "@purdue.edu",
        "hindex": 2,
        "hindex5y": 2,
        "i10index": 2,
        "i10index5y": 2,
        "interests": [
            "Computer Security"
        ],
        "npubs": 11
    },
    "Scott Coull": {
        "affiliation": "FireEye",
        "citedby": {
            "2017-10-27": 1376
        },
        "email": "@fireeye.com",
        "hindex": 15,
        "hindex5y": 14,
        "i10index": 15,
        "i10index5y": 15,
        "interests": [
            "network security",
            "traffic analysis",
            "applied cryptography",
            "machine learning",
            "data mining"
        ],
        "npubs": 34
    },
    "Sebastian Berndt": {
        "citedby": {
            "2017-10-26": 11
        },
        "email": "@tcs.uni-luebeck.de",
        "hindex": 2,
        "hindex5y": 2,
        "i10index": 0,
        "i10index5y": 0,
        "interests": [
            "Steganography",
            "Cryptography",
            "Algorithms"
        ],
        "npubs": 8
    },
    "Sebastian Lekies": "",
    "Sebastian Ramacher": {
        "citedby": {
            "2017-10-26": 18
        },
        "email": "@iaik.tugraz.at",
        "hindex": 3,
        "hindex5y": 3,
        "i10index": 1,
        "i10index5y": 1,
        "interests": [],
        "npubs": 4
    },
    "Sencun Zhu": {
        "affiliation": "Pennsylvania State University",
        "citedby": {
            "2017-10-27": 9166
        },
        "email": "@cse.psu.edu",
        "hindex": 42,
        "hindex5y": 36,
        "i10index": 86,
        "i10index5y": 73,
        "interests": [
            "security"
        ],
        "npubs": 154
    },
    "Serge Egelman": {
        "affiliation": "UC Berkeley / ICSI",
        "citedby": {
            "2017-10-26": 4506
        },
        "email": "@cs.berkeley.edu",
        "hindex": 27,
        "hindex5y": 25,
        "i10index": 42,
        "i10index5y": 39,
        "interests": [
            "Computer Security",
            "Human Computer Interaction",
            "Usable Security",
            "Online Privacy"
        ],
        "npubs": 73
    },
    "Sergej Dechand": "",
    "Sergey Gorbunov": {
        "citedby": {
            "2017-10-26": 1289
        },
        "email": "@uwaterloo.ca",
        "hindex": 10,
        "hindex5y": 10,
        "i10index": 10,
        "i10index5y": 10,
        "interests": [
            "Cryptography",
            "Secure Protocols",
            "Software and Network Security"
        ],
        "npubs": 20
    },
    "Seung Geol Choi": {
        "citedby": {
            "2017-10-27": 785
        },
        "email": "@usna.edu",
        "hindex": 15,
        "hindex5y": 14,
        "i10index": 19,
        "i10index5y": 18,
        "interests": [
            "Cryptography",
            "Security"
        ],
        "npubs": 30
    },
    "Shahin Tajik": {
        "citedby": {
            "2017-10-26": 177
        },
        "email": "@tu-berlin.de",
        "hindex": 8,
        "hindex5y": 8,
        "i10index": 5,
        "i10index5y": 5,
        "interests": [
            "Hardware Security",
            "Physically Unclonable Functions",
            "Embedded Security"
        ],
        "npubs": 23
    },
    "Shai Halevi": {
        "affiliation": "IBM Research",
        "citedby": {
            "2017-10-26": 18081
        },
        "email": "@alum.mit.edu",
        "hindex": 65,
        "hindex5y": 52,
        "i10index": 124,
        "i10index5y": 97,
        "interests": [
            "Cryptography"
        ],
        "npubs": 199
    },
    "Shaolei Ren": "",
    "Shashank Agrawal": {
        "citedby": {
            "2017-10-27": 238
        },
        "email": "@visa.com",
        "hindex": 9,
        "hindex5y": 9,
        "i10index": 7,
        "i10index5y": 7,
        "interests": [
            "Cryptography",
            "Information security",
            "Distributed computing"
        ],
        "npubs": 31
    },
    "Shay Gueron": {
        "citedby": {
            "2017-10-26": 3381
        },
        "email": "@math.haifa.ac.il",
        "hindex": 28,
        "hindex5y": 24,
        "i10index": 51,
        "i10index5y": 40,
        "interests": [
            "Applied Cryptography and Security"
        ],
        "npubs": 210
    },
    "Shayak Sen": "",
    "Shen Liu": "",
    "Sheng Tan": {
        "citedby": {
            "2017-10-26": 35
        },
        "email": "@cs.fsu.edu",
        "hindex": 3,
        "hindex5y": 3,
        "i10index": 1,
        "i10index5y": 1,
        "interests": [
            "Mobile and Pervasive Computing",
            "Cyber Security and Privacy"
        ],
        "npubs": 5
    },
    "Shijie Jia": {
        "citedby": {
            "2018-04-17": 17
        },
        "email": "@iie.ac.cn",
        "hindex": 3,
        "hindex5y": 3,
        "i10index": 0,
        "i10index5y": 0,
        "interests": [
            "Information security"
        ],
        "npubs": 10
    },
    "Shirin Nilizadeh": {
        "citedby": {
            "2017-10-26": 250
        },
        "email": "@cs.ucsb.edu",
        "hindex": 6,
        "hindex5y": 6,
        "i10index": 5,
        "i10index5y": 5,
        "interests": [
            "Security and Privacy in Online Social Networks",
            "P2P networks",
            "Machine Learning",
            "Data Mining",
            "Applied Cryptography"
        ],
        "npubs": 9
    },
    "Shota Yamada": {
        "citedby": {
            "2017-10-26": 257
        },
        "email": "@aist.go.jp",
        "hindex": 10,
        "hindex5y": 10,
        "i10index": 11,
        "i10index5y": 10,
        "interests": [
            "cryptography"
        ],
        "npubs": 29
    },
    "Shuang Hao": {
        "citedby": {
            "2017-10-27": 322
        },
        "email": "@utdallas.edu",
        "hindex": 6,
        "hindex5y": 5,
        "i10index": 5,
        "i10index5y": 5,
        "interests": [
            "Security",
            "Networking",
            "Measurement"
        ],
        "npubs": 15
    },
    "Shujiang Wu": "",
    "Shweta Agrawal": {
        "citedby": {
            "2017-10-27": 1601
        },
        "email": "@iitm.ac.in",
        "hindex": 17,
        "hindex5y": 16,
        "i10index": 18,
        "i10index5y": 17,
        "interests": [
            "Cryptography"
        ],
        "npubs": 37
    },
    "Simon Koch": "",
    "Simon Oya": {
        "citedby": {
            "2017-10-26": 30
        },
        "email": "@gts.uvigo.es",
        "hindex": 3,
        "hindex5y": 3,
        "i10index": 1,
        "i10index5y": 1,
        "interests": [
            "Anonymous Communications"
        ],
        "npubs": 10
    },
    "Song Li": {
        "citedby": {
            "2018-04-17": 1
        },
        "email": "@lehigh.edu",
        "hindex": 1,
        "hindex5y": 1,
        "i10index": 0,
        "i10index5y": 0,
        "interests": [],
        "npubs": 1
    },
    "Sriharsha Etigowni": {
        "citedby": {
            "2017-10-26": 4
        },
        "email": "@rutgers.edu",
        "hindex": 1,
        "hindex5y": 1,
        "i10index": 0,
        "i10index5y": 0,
        "interests": [
            "Cyber Physical System Security"
        ],
        "npubs": 8
    },
    "Srinivas Devadas": {
        "citedby": {
            "2017-10-26": 23621
        },
        "email": "@mit.edu",
        "hindex": 78,
        "hindex5y": 46,
        "i10index": 254,
        "i10index5y": 144,
        "interests": [
            "Computer security",
            "Computer architecture",
            "Computer-Aided Design"
        ],
        "npubs": 579
    },
    "Srivatsan Ravi": {
        "citedby": {
            "2017-10-26": 119
        },
        "email": "@isi.edu",
        "hindex": 6,
        "hindex5y": 6,
        "i10index": 4,
        "i10index5y": 4,
        "interests": [],
        "npubs": 29
    },
    "Stefan Katzenbeisser": {
        "affiliation": "TU Darmstadt",
        "citedby": {
            "2018-04-17": 7828
        },
        "email": "@seceng.informatik.tu-darmstadt.de",
        "hindex": 37,
        "hindex5y": 30,
        "i10index": 102,
        "i10index5y": 75,
        "interests": [],
        "npubs": 292
    },
    "Stefan Savage": {
        "citedby": {
            "2017-10-27": 31606
        },
        "email": "@cs.ucsd.edu",
        "hindex": 73,
        "hindex5y": 55,
        "i10index": 134,
        "i10index5y": 117,
        "interests": [
            "Security",
            "Computer Security",
            "Networking",
            "Computer Networks",
            "Operating Systems"
        ],
        "npubs": 233
    },
    "Stelios Sidiroglou-Douskos": {
        "affiliation": "MIT",
        "citedby": {
            "2017-10-27": 3221
        },
        "email": "@csail.mit.edu",
        "hindex": 27,
        "hindex5y": 22,
        "i10index": 39,
        "i10index5y": 36,
        "interests": [
            "Software Security",
            "Programming Languages",
            "Reliability"
        ],
        "npubs": 71
    },
    "Stephen Chong": {
        "citedby": {
            "2017-10-26": 2661
        },
        "email": "@seas.harvard.edu",
        "hindex": 23,
        "hindex5y": 21,
        "i10index": 36,
        "i10index5y": 31,
        "interests": [
            "Language-based Security",
            "Security",
            "Programming Languages"
        ],
        "npubs": 93
    },
    "Steven Goldfeder": {
        "citedby": {
            "2017-10-26": 199
        },
        "email": "@cs.princeton.edu",
        "hindex": 5,
        "hindex5y": 5,
        "i10index": 5,
        "i10index5y": 5,
        "interests": [],
        "npubs": 16
    },
    "Suman Jana": {
        "affiliation": "Columbia University",
        "citedby": {
            "2017-10-26": 1765
        },
        "email": "@cs.columbia.edu",
        "hindex": 15,
        "hindex5y": 15,
        "i10index": 17,
        "i10index5y": 17,
        "interests": [
            "Computer Security",
            "Privacy",
            "Software engineering",
            "Security of Machine Learning"
        ],
        "npubs": 36
    },
    "Sven Bugiel": {
        "citedby": {
            "2017-10-26": 1757
        },
        "email": "@cs.uni-saarland.de",
        "hindex": 15,
        "hindex5y": 15,
        "i10index": 21,
        "i10index5y": 21,
        "interests": [
            "Computer Security",
            "Mobile Security",
            "Trusted Computing"
        ],
        "npubs": 42
    },
    "Sven Schäge": {
        "citedby": {
            "2017-10-26": 349
        },
        "email": "@rub.de",
        "hindex": 9,
        "hindex5y": 9,
        "i10index": 9,
        "i10index5y": 9,
        "interests": [
            "Cryptology",
            "Computer Security",
            "Security",
            "IT-Security",
            "Complexity Theory"
        ],
        "npubs": 27
    },
    "Syed Mahbub Hafiz": {
        "citedby": {
            "2017-10-26": 1
        },
        "email": "@indiana.edu",
        "hindex": 1,
        "hindex5y": 1,
        "i10index": 0,
        "i10index5y": 0,
        "interests": [
            "Applied Cryptography",
            "Security and Privacy",
            "Private Information Retrieval",
            "Privacy Enchancing Technology"
        ],
        "npubs": 1
    },
    "Tadayoshi Kohno": {
        "citedby": {
            "2017-10-26": 12058
        },
        "email": "@cs.washington.edu",
        "hindex": 54,
        "hindex5y": 47,
        "i10index": 109,
        "i10index5y": 99,
        "interests": [
            "Computer security",
            "computer systems",
            "human-computer interaction"
        ],
        "npubs": 231
    },
    "Taesoo Kim": {
        "affiliation": "Georgia Tech",
        "citedby": {
            "2017-07-01": 7109,
            "2017-07-12": 7175,
            "2017-10-29": 8159
        },
        "email": "@gatech.edu",
        "hindex": 42,
        "hindex5y": 32,
        "i10index": 230,
        "i10index5y": 167,
        "interests": [
            "Security",
            "Operating System",
            "System"
        ],
        "npubs": 808
    },
    "Taimin Zhang": "",
    "Tal Malkin": {
        "affiliation": "Columbia University",
        "citedby": {
            "2017-10-26": 5125
        },
        "email": "@columbia.edu",
        "hindex": 39,
        "hindex5y": 30,
        "i10index": 57,
        "i10index5y": 51,
        "interests": [
            "Cryptography",
            "Complexity",
            "Security"
        ],
        "npubs": 96
    },
    "Tal Moran": {
        "affiliation": "IDC Herzliya",
        "citedby": {
            "2017-10-27": 973
        },
        "email": "@idc.ac.il",
        "hindex": 17,
        "hindex5y": 15,
        "i10index": 23,
        "i10index5y": 19,
        "interests": [
            "Cryptography",
            "Security"
        ],
        "npubs": 43
    },
    "Tam Nguyen": "",
    "Tamara Denning": {
        "affiliation": "University of Utah",
        "citedby": {
            "2017-10-27": 857
        },
        "email": "@cs.utah.edu",
        "hindex": 14,
        "hindex5y": 12,
        "i10index": 15,
        "i10index5y": 13,
        "interests": [
            "Computer Security & Privacy",
            "Human-Computer Interaction"
        ],
        "npubs": 27
    },
    "Thang Hoang": {
        "citedby": {
            "2017-10-27": 167
        },
        "email": "@eecs.oregonstate.edu",
        "hindex": 7,
        "hindex5y": 7,
        "i10index": 6,
        "i10index5y": 6,
        "interests": [
            "Applied Cryptography",
            "Network Security",
            "Mobile Security"
        ],
        "npubs": 19
    },
    "Theofilos Petsios": {
        "citedby": {
            "2017-10-26": 108
        },
        "email": "@cs.columbia.edu",
        "hindex": 4,
        "hindex5y": 4,
        "i10index": 2,
        "i10index5y": 2,
        "interests": [
            "Security"
        ],
        "npubs": 10
    },
    "Thomas Espitau": {
        "citedby": {
            "2017-10-26": 37
        },
        "email": "@lip6.fr",
        "hindex": 4,
        "hindex5y": 4,
        "i10index": 0,
        "i10index5y": 0,
        "interests": [
            "Cryptographie",
            "Vérification de Programmes Probabilistes"
        ],
        "npubs": 12
    },
    "Thomas Ristenpart": {
        "citedby": {
            "2017-10-26": 6048
        },
        "email": "@cornell.edu",
        "hindex": 35,
        "hindex5y": 33,
        "i10index": 52,
        "i10index5y": 51,
        "interests": [
            "Computer security",
            "Cryptography"
        ],
        "npubs": 79
    },
    "Thomas Shrimpton": {
        "citedby": {
            "2017-10-26": 2638
        },
        "email": "@ufl.edu",
        "hindex": 21,
        "hindex5y": 20,
        "i10index": 26,
        "i10index5y": 25,
        "interests": [
            "Cryptography",
            "Security"
        ],
        "npubs": 54
    },
    "Thomas Vissers": {
        "citedby": {
            "2017-10-27": 105
        },
        "email": "@cs.kuleuven.be",
        "hindex": 4,
        "hindex5y": 4,
        "i10index": 4,
        "i10index5y": 4,
        "interests": [
            "Internet security"
        ],
        "npubs": 7
    },
    "Thomas Wies": {
        "citedby": {
            "2017-10-27": 1308
        },
        "email": "@cs.nyu.edu",
        "hindex": 22,
        "hindex5y": 17,
        "i10index": 32,
        "i10index5y": 29,
        "interests": [
            "Programming Languages",
            "Verification",
            "Static Analysis",
            "Automated Deduction",
            "Software Engineering"
        ],
        "npubs": 65
    },
    "Thorsten Holz": {
        "affiliation": "Ruhr-Universität Bochum",
        "citedby": {
            "2017-10-27": 9686
        },
        "email": "@rub.de",
        "hindex": 49,
        "hindex5y": 41,
        "i10index": 95,
        "i10index5y": 83,
        "interests": [
            "Computer Security"
        ],
        "npubs": 181
    },
    "Thyla van der Merwe": "",
    "Tiago Oliveira": {
        "citedby": {
            "2018-04-18": 4
        },
        "email": "@inesctec.pt",
        "hindex": 1,
        "hindex5y": 1,
        "i10index": 0,
        "i10index5y": 0,
        "interests": [
            "Cryptography"
        ],
        "npubs": 2
    },
    "Tianchen Zhang": "",
    "Timon Gehr": {
        "citedby": {
            "2017-10-26": 28
        },
        "email": "@inf.ethz.ch",
        "hindex": 2,
        "hindex5y": 2,
        "i10index": 2,
        "i10index5y": 2,
        "interests": [],
        "npubs": 3
    },
    "Timothy Barron": {
        "citedby": {
            "2017-10-26": 0
        },
        "email": "@cs.stonybrook.edu",
        "hindex": 0,
        "hindex5y": 0,
        "i10index": 0,
        "i10index5y": 0,
        "interests": [
            "Computer Security"
        ],
        "npubs": 2
    },
    "Timothy Sherwood": {
        "affiliation": "UC Santa Barbara",
        "citedby": {
            "2017-10-27": 8440
        },
        "email": "@cs.ucsb.edu",
        "hindex": 40,
        "hindex5y": 31,
        "i10index": 92,
        "i10index5y": 68,
        "interests": [
            "Computer Architecture",
            "Hardware Security",
            "Processor Design",
            "Security",
            "Hardware"
        ],
        "npubs": 220
    },
    "Ting Yu": {
        "citedby": {
            "2017-10-27": 4866
        },
        "email": "@ncsu.edu",
        "hindex": 33,
        "hindex5y": 24,
        "i10index": 62,
        "i10index5y": 44,
        "interests": [
            "security",
            "trust",
            "privacy",
            "databases"
        ],
        "npubs": 125
    },
    "Tobias Nilges": "",
    "Tom Van Goethem": {
        "citedby": {
            "2017-10-26": 88
        },
        "email": "@cs.kuleuven.be",
        "hindex": 6,
        "hindex5y": 6,
        "i10index": 4,
        "i10index5y": 4,
        "interests": [],
        "npubs": 12
    },
    "Tommaso Frassetto": {
        "citedby": {
            "2018-04-17": 15
        },
        "email": "@trust.tu-darmstadt.de",
        "hindex": 2,
        "hindex5y": 2,
        "i10index": 0,
        "i10index5y": 0,
        "interests": [],
        "npubs": 5
    },
    "Tongping Liu": {
        "citedby": {
            "2017-10-26": 672
        },
        "email": "@utsa.edu",
        "hindex": 5,
        "hindex5y": 5,
        "i10index": 5,
        "i10index5y": 5,
        "interests": [
            "Operating Systems",
            "Security",
            "Parallization"
        ],
        "npubs": 18
    },
    "Tongxin Li": {
        "citedby": {
            "2017-10-26": 77
        },
        "email": "@pku.edu.cn",
        "hindex": 4,
        "hindex5y": 4,
        "i10index": 3,
        "i10index5y": 3,
        "interests": [
            "Mobile Security"
        ],
        "npubs": 14
    },
    "Travis Mayberry": {
        "citedby": {
            "2017-10-26": 356
        },
        "email": "@ccs.neu.edu",
        "hindex": 9,
        "hindex5y": 9,
        "i10index": 9,
        "i10index5y": 9,
        "interests": [
            "Cryptography"
        ],
        "npubs": 29
    },
    "Trent Jaeger": {
        "affiliation": "Penn State University",
        "citedby": {
            "2017-10-26": 6802
        },
        "email": "",
        "hindex": 41,
        "hindex5y": 26,
        "i10index": 101,
        "i10index5y": 63,
        "interests": [
            "Computer Security"
        ],
        "npubs": 241
    },
    "Tuba Yavuz": {
        "citedby": {
            "2017-10-27": 317
        },
        "email": "@ece.ufl.edu",
        "hindex": 10,
        "hindex5y": 5,
        "i10index": 10,
        "i10index5y": 2,
        "interests": [
            "Formal Methods",
            "Software Engineering",
            "Model Checking"
        ],
        "npubs": 26
    },
    "Tudor Dumitras": {
        "citedby": {
            "2017-10-26": 1371
        },
        "email": "@umiacs.umd.edu",
        "hindex": 19,
        "hindex5y": 16,
        "i10index": 23,
        "i10index5y": 17,
        "interests": [
            "Data Intensive Systems",
            "Distributed Systems",
            "Fault Tolerance",
            "Security"
        ],
        "npubs": 86
    },
    "Tyler Moore": {
        "citedby": {
            "2017-10-27": 4075
        },
        "email": "@utulsa.edu",
        "hindex": 32,
        "hindex5y": 29,
        "i10index": 58,
        "i10index5y": 52,
        "interests": [
            "Information Security",
            "Security Economics"
        ],
        "npubs": 108
    },
    "Tzipora Halevi": {
        "citedby": {
            "2017-10-26": 348
        },
        "email": "@nyu.edu",
        "hindex": 11,
        "hindex5y": 11,
        "i10index": 12,
        "i10index5y": 11,
        "interests": [
            "Security and Privacy"
        ],
        "npubs": 31
    },
    "Vadim Lyubashevsky": {
        "citedby": {
            "2017-10-26": 2846
        },
        "email": "@zurich.ibm.com",
        "hindex": 20,
        "hindex5y": 19,
        "i10index": 24,
        "i10index5y": 24,
        "interests": [
            "Cryptography"
        ],
        "npubs": 39
    },
    "Van-Thuan Pham": {
        "citedby": {
            "2017-10-26": 42
        },
        "email": "@comp.nus.edu.sg",
        "hindex": 4,
        "hindex5y": 4,
        "i10index": 1,
        "i10index5y": 1,
        "interests": [
            "Binary Program Analysis",
            "Symbolic Execution",
            "Software Security",
            "Fuzzing techniques",
            "Embedded Systems"
        ],
        "npubs": 7
    },
    "Vashek Matyas": {
        "citedby": {
            "2017-10-26": 1070
        },
        "email": "@fi.muni.cz",
        "hindex": 15,
        "hindex5y": 11,
        "i10index": 22,
        "i10index5y": 12,
        "interests": [
            "Computer Security",
            "Crypto",
            "Privacy"
        ],
        "npubs": 192
    },
    "Vasilios Mavroudis": {
        "citedby": {
            "2017-10-26": 4
        },
        "email": "@cs.ucl.ac.uk",
        "hindex": 2,
        "hindex5y": 2,
        "i10index": 0,
        "i10index5y": 0,
        "interests": [
            "Privacy",
            "Anonymity & Systems Security"
        ],
        "npubs": 3
    },
    "Vern Paxson": {
        "citedby": {
            "2017-10-26": 52889
        },
        "email": "@berkeley.edu",
        "hindex": 87,
        "hindex5y": 62,
        "i10index": 190,
        "i10index5y": 158,
        "interests": [
            "Networking",
            "Security",
            "Measurement"
        ],
        "npubs": 394
    },
    "Victor Shoup": {
        "citedby": {
            "2017-10-26": 16256
        },
        "email": "@cs.nyu.edu",
        "hindex": 53,
        "hindex5y": 37,
        "i10index": 88,
        "i10index5y": 64,
        "interests": [
            "Cryptography",
            "Algorithms"
        ],
        "npubs": 136
    },
    "Victor van der Veen": {
        "citedby": {
            "2017-10-26": 447
        },
        "email": "@cs.vu.nl",
        "hindex": 10,
        "hindex5y": 10,
        "i10index": 10,
        "i10index5y": 10,
        "interests": [
            "Systems Security"
        ],
        "npubs": 13
    },
    "Viet Tung Hoang": {
        "citedby": {
            "2017-10-27": 904
        },
        "email": "@cs.fsu.edu",
        "hindex": 12,
        "hindex5y": 11,
        "i10index": 13,
        "i10index5y": 12,
        "interests": [
            "Cryptography",
            "Security"
        ],
        "npubs": 19
    },
    "Vijay Eranti": "",
    "Vincent Bindschaedler": {
        "citedby": {
            "2017-10-26": 141
        },
        "email": "@illinois.edu",
        "hindex": 6,
        "hindex5y": 6,
        "i10index": 4,
        "i10index5y": 4,
        "interests": [
            "Privacy",
            "Security",
            "Applied Cryptography"
        ],
        "npubs": 13
    },
    "Vincent Laporte": "",
    "Vitaly Shmatikov": "",
    "Vitor Pereira": {
        "citedby": {
            "2018-04-18": 0
        },
        "email": "@inesctec.pt",
        "hindex": 0,
        "hindex5y": 0,
        "i10index": 0,
        "i10index5y": 0,
        "interests": [
            "Cryptography",
            "Provable Security",
            "Formal Verification",
            "Computer-Aided Cryptography"
        ],
        "npubs": 3
    },
    "Vivek Srikumar": {
        "citedby": {
            "2017-10-26": 651
        },
        "email": "@cs.utah.edu",
        "hindex": 14,
        "hindex5y": 13,
        "i10index": 18,
        "i10index5y": 17,
        "interests": [
            "Machine Learning",
            "Natural Language Processing",
            "Information Extraction",
            "Artificial Intelligence"
        ],
        "npubs": 46
    },
    "Vladimir Ivanov": "",
    "Vladimir Kolesnikov": {
        "citedby": {
            "2017-10-26": 2137
        },
        "email": "@research.bell-labs.com",
        "hindex": 23,
        "hindex5y": 20,
        "i10index": 37,
        "i10index5y": 33,
        "interests": [
            "Cryptography",
            "security",
            "distributed systems"
        ],
        "npubs": 142
    },
    "Véronique Cortier": {
        "affiliation": "Loria (CNRS, France)",
        "citedby": {
            "2017-10-26": 3078
        },
        "email": "@loria.fr",
        "hindex": 30,
        "hindex5y": 21,
        "i10index": 71,
        "i10index5y": 54,
        "interests": [
            "Security",
            "Formal Methods"
        ],
        "npubs": 163
    },
    "Wei Dai": {
        "citedby": {
            "2018-04-18": 12
        },
        "email": "@eng.ucsd.edu",
        "hindex": 1,
        "hindex5y": 1,
        "i10index": 1,
        "i10index5y": 1,
        "interests": [
            "Cryptography"
        ],
        "npubs": 4
    },
    "Wei You": {
        "citedby": {
            "2018-04-17": 69
        },
        "email": "@ruc.edu.cn",
        "hindex": 7,
        "hindex5y": 7,
        "i10index": 3,
        "i10index5y": 2,
        "interests": [
            "Software Engineering",
            "Program Analysis"
        ],
        "npubs": 11
    },
    "Wei Zou": "",
    "Weidong Cui": "",
    "Weiren Wang": "",
    "Wen Xu": {
        "citedby": {
            "2017-10-27": 25
        },
        "email": "@gatech.edu",
        "hindex": 2,
        "hindex5y": 2,
        "i10index": 1,
        "i10index5y": 1,
        "interests": [
            "Security"
        ],
        "npubs": 3
    },
    "Wenhao1 Wang": {
        "citedby": {
            "2019-01-04": 14
        },
        "email": "@utdallas.edu",
        "hindex": 3,
        "hindex5y": 3,
        "i10index": 0,
        "i10index5y": 0,
        "interests": [
            "Software Security",
            "Web Security",
            "Mobile Security"
        ],
        "npubs": 5
    },
    "Wenhao2 Wang": {
        "citedby": {
            "2018-04-17": 39
        },
        "email": "@iie.ac.cn",
        "hindex": 4,
        "hindex5y": 4,
        "i10index": 1,
        "i10index5y": 1,
        "interests": [
            "SGX",
            "Cryptography",
            "Side channel attacks",
            "Time memory tradeoff attacks"
        ],
        "npubs": 12
    },
    "Wenke Lee": {
        "affiliation": "Georgia Tech",
        "citedby": {
            "2017-10-26": 29765
        },
        "email": "@cc.gatech.edu",
        "hindex": 79,
        "hindex5y": 67,
        "i10index": 161,
        "i10index5y": 144,
        "interests": [
            "security",
            "systems",
            "networking",
            "machine learning",
            "data mining"
        ],
        "npubs": 247
    },
    "Wenyuan Xu": {
        "citedby": {
            "2017-10-26": 3774
        },
        "email": "@zju.edu.cn",
        "hindex": 24,
        "hindex5y": 22,
        "i10index": 30,
        "i10index5y": 30,
        "interests": [
            "Computer Science",
            "Embedded System Security",
            "Analog Cyber Security",
            "IoT Security"
        ],
        "npubs": 91
    },
    "William Robertson": {
        "affiliation": "Northeastern University",
        "citedby": {
            "2017-10-27": 3920
        },
        "email": "@ccs.neu.edu",
        "hindex": 29,
        "hindex5y": 26,
        "i10index": 40,
        "i10index5y": 38,
        "interests": [
            "Security"
        ],
        "npubs": 78
    },
    "Woo-Hwan Kim": "",
    "Wouter Joosen": "",
    "Xi Chen": "",
    "Xi He": {
        "citedby": {
            "2017-10-27": 75
        },
        "email": "@cs.duke.edu",
        "hindex": 2,
        "hindex5y": 2,
        "i10index": 2,
        "i10index5y": 2,
        "interests": [
            "Privacy",
            "Security",
            "Location data"
        ],
        "npubs": 6
    },
    "Xiao Wang": {
        "citedby": {
            "2017-10-27": 452
        },
        "email": "@cs.umd.edu",
        "hindex": 8,
        "hindex5y": 8,
        "i10index": 7,
        "i10index5y": 7,
        "interests": [
            "Cryptography",
            "Security",
            "Privacy"
        ],
        "npubs": 15
    },
    "XiaoFeng Wang": {
        "affiliation": "Indiana University",
        "citedby": {
            "2017-10-26": 4036
        },
        "email": "",
        "hindex": 31,
        "hindex5y": 30,
        "i10index": 49,
        "i10index5y": 46,
        "interests": [
            "computer security"
        ],
        "npubs": 50
    },
    "Xiaojing Liao": "",
    "Xiaojun Xu": {
        "citedby": {
            "2018-04-17": 13
        },
        "email": "@apex.sjtu.edu.cn",
        "hindex": 2,
        "hindex5y": 2,
        "i10index": 0,
        "i10index5y": 0,
        "interests": [],
        "npubs": 5
    },
    "Xiaokui Xiao": {
        "citedby": {
            "2017-10-27": 5850
        },
        "email": "@ntu.edu.sg",
        "hindex": 38,
        "hindex5y": 35,
        "i10index": 60,
        "i10index5y": 57,
        "interests": [
            "Databases",
            "Data Management",
            "Data Privacy"
        ],
        "npubs": 89
    },
    "Xiaolong Bai": {
        "citedby": {
            "2017-10-26": 120
        },
        "email": "@zju.edu.cn",
        "hindex": 6,
        "hindex5y": 6,
        "i10index": 1,
        "i10index5y": 1,
        "interests": [
            "Ultrasonic Imaging and Characterization",
            "Image Processing",
            "Pattern Recognition",
            "Machine Learning"
        ],
        "npubs": 28
    },
    "Xiaorui Pan": {
        "citedby": {
            "2017-10-26": 202
        },
        "email": "@indiana.edu",
        "hindex": 4,
        "hindex5y": 4,
        "i10index": 3,
        "i10index5y": 3,
        "interests": [
            "System Security",
            "Program Analysis",
            "Machine Learning"
        ],
        "npubs": 7
    },
    "Xiaoyang Xu": "",
    "Xiaoyu Ji": {
        "citedby": {
            "2017-10-27": 56
        },
        "email": "@zju.edu.cn",
        "hindex": 5,
        "hindex5y": 5,
        "i10index": 2,
        "i10index5y": 2,
        "interests": [
            "Wireless Networks Security",
            "Network Protocol"
        ],
        "npubs": 14
    },
    "Xinhui Han": "",
    "Xinyang Ge": {
        "affiliation": "Microsoft Research",
        "citedby": {
            "2017-10-27": 93
        },
        "email": "@microsoft.com",
        "hindex": 4,
        "hindex5y": 4,
        "i10index": 2,
        "i10index5y": 2,
        "interests": [
            "System",
            "Security"
        ],
        "npubs": 12
    },
    "Xinyu Xing": {
        "affiliation": "Pennsylvania State University",
        "citedby": {
            "2017-10-27": 603
        },
        "email": "@ist.psu.edu",
        "hindex": 11,
        "hindex5y": 10,
        "i10index": 13,
        "i10index5y": 11,
        "interests": [
            "Security and Data Mining and Networking"
        ],
        "npubs": 70
    },
    "Xueqiang Wang": {
        "citedby": {
            "2017-10-26": 136
        },
        "email": "",
        "hindex": 5,
        "hindex5y": 5,
        "i10index": 3,
        "i10index5y": 3,
        "interests": [],
        "npubs": 8
    },
    "Xuhua Ding": {
        "affiliation": "Singapore Management University",
        "citedby": {
            "2017-10-26": 1965
        },
        "email": "@smu.edu.sg",
        "hindex": 20,
        "hindex5y": 17,
        "i10index": 33,
        "i10index5y": 26,
        "interests": [
            "trustworthy systems",
            "privacy preserving"
        ],
        "npubs": 81
    },
    "Yacin Nadji": {
        "citedby": {
            "2017-10-26": 630
        },
        "email": "@gatech.edu",
        "hindex": 9,
        "hindex5y": 9,
        "i10index": 9,
        "i10index5y": 9,
        "interests": [
            "applied/adversarial machine learning",
            "network security",
            "cyber criminal infrastructure",
            "DNS"
        ],
        "npubs": 21
    },
    "Yan Chen": {
        "citedby": {
            "2017-10-27": 49
        },
        "email": "@cs.duke.edu",
        "hindex": 3,
        "hindex5y": 3,
        "i10index": 2,
        "i10index5y": 2,
        "interests": [
            "Data Privacy"
        ],
        "npubs": 9
    },
    "Yan Huang": {
        "affiliation": "Indiana University",
        "citedby": {
            "2017-10-27": 1427
        },
        "email": "@indiana.edu",
        "hindex": 15,
        "hindex5y": 15,
        "i10index": 17,
        "i10index5y": 17,
        "interests": [
            "security",
            "applied crypto"
        ],
        "npubs": 25
    },
    "Yan Ji": "",
    "Yan Shoshitaishvili": {
        "citedby": {
            "2017-10-26": 367
        },
        "email": "@asu.edu",
        "hindex": 10,
        "hindex5y": 10,
        "i10index": 10,
        "i10index5y": 10,
        "interests": [
            "binary analysis"
        ],
        "npubs": 23
    },
    "Yanchao Zhang": {
        "affiliation": "Arizona State University",
        "citedby": {
            "2017-10-27": 5835
        },
        "email": "@asu.edu",
        "hindex": 36,
        "hindex5y": 33,
        "i10index": 70,
        "i10index5y": 64,
        "interests": [
            "Network and distributed system security",
            "wireless networks",
            "mobile computing"
        ],
        "npubs": 109
    },
    "Yang Ji": "",
    "Yang Zhang": {
        "citedby": {
            "2018-04-17": 163
        },
        "email": "@uni-saarland.de",
        "hindex": 7,
        "hindex5y": 7,
        "i10index": 6,
        "i10index5y": 6,
        "interests": [
            "Privacy",
            "Urban Computing",
            "Social Network Analysis"
        ],
        "npubs": 23
    },
    "Yao Liu": {
        "affiliation": "University of South Florida",
        "citedby": {
            "2017-10-27": 1929
        },
        "email": "@cse.usf.edu",
        "hindex": 13,
        "hindex5y": 13,
        "i10index": 16,
        "i10index5y": 16,
        "interests": [
            "Computer and Network Security"
        ],
        "npubs": 25
    },
    "Yao Lu": {
        "citedby": {
            "2018-04-17": 62
        },
        "email": "@anu.edu.au",
        "hindex": 4,
        "hindex5y": 4,
        "i10index": 2,
        "i10index5y": 2,
        "interests": [
            "machine learning",
            "computer vision",
            "neural networks"
        ],
        "npubs": 8
    },
    "Yarik Markov": "",
    "Yasemin Acar": "",
    "Ye Ji": "",
    "Yehuda Lindell": {
        "citedby": {
            "2017-10-26": 11495
        },
        "email": "@biu.ac.il",
        "hindex": 45,
        "hindex5y": 39,
        "i10index": 83,
        "i10index5y": 80,
        "interests": [
            "Cryptography"
        ],
        "npubs": 149
    },
    "Yeonjoon Lee": {
        "citedby": {
            "2017-10-26": 188
        },
        "email": "@indiana.edu",
        "hindex": 5,
        "hindex5y": 5,
        "i10index": 5,
        "i10index5y": 5,
        "interests": [],
        "npubs": 8
    },
    "Yi Chen": {
        "citedby": {
            "2018-04-17": 26
        },
        "email": "@iie.ac.cn",
        "hindex": 1,
        "hindex5y": 1,
        "i10index": 1,
        "i10index5y": 1,
        "interests": [
            "mobile security"
        ],
        "npubs": 2
    },
    "Yi Han": {
        "citedby": {
            "2018-04-17": 0
        },
        "email": "@rutgers.edu",
        "hindex": 0,
        "hindex5y": 0,
        "i10index": 0,
        "i10index5y": 0,
        "interests": [
            "Signal Processing",
            "Side Channel Emanation Attacks",
            "Cyber Physical Systems"
        ],
        "npubs": 1
    },
    "Yi He": "",
    "Yier Jin": {
        "affiliation": "University of Central Florida",
        "citedby": {
            "2017-10-27": 1648
        },
        "email": "@ece.ufl.edu",
        "hindex": 20,
        "hindex5y": 20,
        "i10index": 34,
        "i10index5y": 32,
        "interests": [
            "hardware security",
            "cyber security",
            "Security in Internet of Things",
            "proof-carrying code"
        ],
        "npubs": 104
    },
    "Yilei Wang": {
        "citedby": {
            "2017-10-26": 78
        },
        "email": "@ldu.edu.cn",
        "hindex": 5,
        "hindex5y": 5,
        "i10index": 1,
        "i10index5y": 1,
        "interests": [
            "Theoretical cryptography",
            "Rational secure computation",
            "Secure set intersection"
        ],
        "npubs": 36
    },
    "Yin Yang": {
        "citedby": {
            "2017-10-27": 1598
        },
        "email": "@qf.org.qa",
        "hindex": 21,
        "hindex5y": 18,
        "i10index": 33,
        "i10index5y": 30,
        "interests": [
            "Data Management"
        ],
        "npubs": 58
    },
    "Yingying Chen": {
        "citedby": {
            "2017-10-26": 4164
        },
        "email": "@scarletmail.rutgers.edu",
        "hindex": 35,
        "hindex5y": 33,
        "i10index": 86,
        "i10index5y": 83,
        "interests": [
            "mobile healthcare",
            "wireless security",
            "localization",
            "mobile sensing",
            "connected vehicles"
        ],
        "npubs": 208
    },
    "Yinqian Zhang": {
        "affiliation": "The Ohio State University",
        "citedby": {
            "2017-10-26": 1257
        },
        "email": "@cse.ohio-state.edu",
        "hindex": 11,
        "hindex5y": 11,
        "i10index": 13,
        "i10index5y": 12,
        "interests": [
            "Computer Security"
        ],
        "npubs": 23
    },
    "Yinzhi Cao": {
        "affiliation": "Lehigh University",
        "citedby": {
            "2017-10-26": 312
        },
        "email": "@u.northwestern.edu",
        "hindex": 12,
        "hindex5y": 12,
        "i10index": 12,
        "i10index5y": 12,
        "interests": [
            "Computer Security"
        ],
        "npubs": 23
    },
    "Yizheng Chen": {
        "citedby": {
            "2017-10-26": 34
        },
        "email": "@gatech.edu",
        "hindex": 4,
        "hindex5y": 4,
        "i10index": 2,
        "i10index5y": 2,
        "interests": [
            "network security",
            "machine learning",
            "online advertising fraud"
        ],
        "npubs": 8
    },
    "Yong Li": "",
    "Yongdae Kim": {
        "affiliation": "KAIST",
        "citedby": {
            "2017-10-26": 5513
        },
        "email": "@kaist.ac.kr",
        "hindex": 38,
        "hindex5y": 31,
        "i10index": 71,
        "i10index5y": 57,
        "interests": [
            "Security",
            "Distributed Systems",
            "Networks",
            "Privacy"
        ],
        "npubs": 153
    },
    "Yu Feng": {
        "citedby": {
            "2017-03-07": 127,
            "2017-03-09": 129
        },
        "email": "@cs.utexas.edu",
        "hindex": 3,
        "hindex5y": 3,
        "i10index": 1,
        "i10index5y": 1,
        "interests": [
            "Programming languages",
            "Program Verification",
            "Program Synthesis",
            "Mobile Security"
        ],
        "npubs": 11
    },
    "Yuan Xiao": {
        "citedby": {
            "2017-10-27": 27
        },
        "email": "@osu.edu",
        "hindex": 2,
        "hindex5y": 2,
        "i10index": 2,
        "i10index5y": 2,
        "interests": [
            "Computer Security"
        ],
        "npubs": 2
    },
    "Yuanshun Yao": "",
    "Yue Huang": "",
    "Yuewu Wang": "",
    "Yufei Han": {
        "citedby": {
            "2018-04-17": 324
        },
        "email": "@symantec.com",
        "hindex": 12,
        "hindex5y": 10,
        "i10index": 12,
        "i10index5y": 10,
        "interests": [
            "Machine Learning theory",
            "Semi-supervised Learning",
            "Applied ML in Cyber Security"
        ],
        "npubs": 39
    },
    "Yujin Kwon": {
        "citedby": {
            "2018-04-17": 2
        },
        "email": "@kaist.ac.kr",
        "hindex": 1,
        "hindex5y": 1,
        "i10index": 0,
        "i10index5y": 0,
        "interests": [],
        "npubs": 4
    },
    "Yulong Cao": "",
    "Yunmok Son": {
        "citedby": {
            "2017-10-26": 68
        },
        "email": "",
        "hindex": 4,
        "hindex5y": 4,
        "i10index": 2,
        "i10index5y": 2,
        "interests": [],
        "npubs": 10
    },
    "Yuseok Jeon": {
        "citedby": {
            "2017-10-26": 16
        },
        "email": "@purdue.edu",
        "hindex": 2,
        "hindex5y": 2,
        "i10index": 0,
        "i10index5y": 0,
        "interests": [
            "System Security"
        ],
        "npubs": 6
    },
    "Yuval Ishai": {
        "citedby": {
            "2017-10-26": 7736
        },
        "email": "@cs.technion.ac.il",
        "hindex": 51,
        "hindex5y": 39,
        "i10index": 90,
        "i10index5y": 86,
        "interests": [],
        "npubs": 181
    },
    "Yuval Pnueli": "",
    "Yuval Yarom": {
        "citedby": {
            "2017-10-26": 1092
        },
        "email": "@cs.adelaide.edu.au",
        "hindex": 17,
        "hindex5y": 15,
        "i10index": 18,
        "i10index5y": 16,
        "interests": [
            "security",
            "cryptography"
        ],
        "npubs": 32
    },
    "Z. Morley Mao": {
        "affiliation": "University of Michigan",
        "citedby": {
            "2017-10-26": 12904
        },
        "email": "@umich.edu",
        "hindex": 59,
        "hindex5y": 44,
        "i10index": 123,
        "i10index5y": 114,
        "interests": [
            "Computer networks",
            "network security",
            "mobile computing",
            "distributed systems"
        ],
        "npubs": 272
    },
    "Zain Shamsi": {
        "citedby": {
            "2017-10-26": 10
        },
        "email": "@tamu.edu",
        "hindex": 1,
        "hindex5y": 1,
        "i10index": 0,
        "i10index5y": 0,
        "interests": [
            "Network Security",
            "Internet Measurement"
        ],
        "npubs": 5
    },
    "Zhan Qin": {
        "citedby": {
            "2018-04-17": 540
        },
        "email": "@utsa.edu",
        "hindex": 9,
        "hindex5y": 9,
        "i10index": 8,
        "i10index5y": 8,
        "interests": [
            "Privacy and Security"
        ],
        "npubs": 25
    },
    "Zhangkai Zhang": "",
    "Zhanhao Chen": "",
    "Zhenyu Wu": {
        "affiliation": "NEC Laboratories America",
        "citedby": {
            "2017-10-27": 1062
        },
        "email": "@nec-labs.com",
        "hindex": 12,
        "hindex5y": 12,
        "i10index": 13,
        "i10index5y": 13,
        "interests": [
            "Enterprise System Security",
            "Mobile Computing",
            "High Performance Networking",
            "Malware",
            "Linux Kernel"
        ],
        "npubs": 36
    },
    "Zhi Wang": {
        "affiliation": "Florida State University",
        "citedby": {
            "2017-10-27": 2803
        },
        "email": "@cs.fsu.edu",
        "hindex": 18,
        "hindex5y": 18,
        "i10index": 20,
        "i10index5y": 20,
        "interests": [
            "Security",
            "Systems",
            "Programming Language"
        ],
        "npubs": 23
    },
    "Zhichun Li": "",
    "Zhiqiang Lin": {
        "citedby": {
            "2017-10-27": 1861
        },
        "email": "@utdallas.edu",
        "hindex": 21,
        "hindex5y": 20,
        "i10index": 36,
        "i10index5y": 36,
        "interests": [
            "Security",
            "Systems",
            "Reverse Engineering",
            "Virtualization",
            "Forensics"
        ],
        "npubs": 90
    },
    "Zhiyun Qian": {
        "affiliation": "University of California, Riverside UCR",
        "citedby": {
            "2018-02-07": 1836
        },
        "email": "@cs.ucr.edu",
        "hindex": 14,
        "hindex5y": 13,
        "i10index": 16,
        "i10index5y": 15,
        "interests": [
            "Cyber-security",
            "networking",
            "mobile"
        ],
        "npubs": 37
    },
    "Zhou Li": {
        "affiliation": "RSA",
        "citedby": {
            "2017-10-27": 562
        },
        "email": "@rsa.com",
        "hindex": 13,
        "hindex5y": 11,
        "i10index": 14,
        "i10index5y": 12,
        "interests": [
            "Information Security"
        ],
        "npubs": 34
    },
    "Zhoujun Li": "",
    "abhi shelat": ""
}
