# Supplementary material for: A survey of accepted authors in computer systems conferences
Source: PeerJ Comput Sci. 2020 Sep 28;6:e299. doi: 10.7717/peerj-cs.299 (PMC7924675; doi:10.7717/peerj-cs.299)
Supplement: Supplemental Information 2 — This is a snapshot of the github repository that includes the data and source code required to reproduce this paper (except for confidential survey data). The snapshot represents commit 6663a253f1ac4dc351a78ccc74c0de80c7cc06ad of http://github.com/eitanf/sysconf. The most pertinent article files are under pubs/diversity-survey/. [file peerj-cs-06-299-s002.bz2 › sysconf/data/authors/HotOS.json]

{
    "Abhiram Balasubramanian": {
        "citedby": {
            "2018-01-16": 3
        },
        "email": "@cs.utah.edu",
        "hindex": 1,
        "hindex5y": 1,
        "i10index": 0,
        "i10index5y": 0,
        "interests": [
            "Operating systems",
            "Fault Isolation",
            "Virtualization",
            "Storage"
        ],
        "npubs": 1
    },
    "Adrian L. Shaw": {
        "affiliation": "Hewlett Packard Labs",
        "citedby": {
            "2017-04-27": 31,
            "2017-05-07": 31
        },
        "email": "@hpe.com",
        "hindex": 3,
        "hindex5y": 3,
        "i10index": 1,
        "i10index5y": 1,
        "interests": [
            "Virtualization",
            "Operating Systems",
            "Security",
            "Trusted Computing",
            "SDN"
        ],
        "npubs": 12
    },
    "Alexander Richardson": {
        "affiliation": "University of Cambridge",
        "citedby": {
            "2018-01-16": 17
        },
        "email": "@cl.cam.ac.uk",
        "hindex": 2,
        "hindex5y": 2,
        "i10index": 1,
        "i10index5y": 1,
        "interests": [],
        "npubs": 4
    },
    "Alexandra Fedorova": {
        "affiliation": "UBC",
        "citedby": {
            "2017-04-27": 4166,
            "2017-05-07": 4184
        },
        "email": "@ece.ubc.ca",
        "hindex": 32,
        "hindex5y": 27,
        "i10index": 56,
        "i10index5y": 46,
        "interests": [
            "operating systems",
            "multicore processors",
            "parallel computing"
        ],
        "npubs": 113
    },
    "Alexey Tumanov": {
        "citedby": {
            "2017-04-27": 614,
            "2017-05-07": 616
        },
        "email": "@berkeley.edu",
        "hindex": 8,
        "hindex5y": 8,
        "i10index": 8,
        "i10index5y": 8,
        "interests": [
            "distributed systems",
            "resource management for Machine Learning"
        ],
        "npubs": 21
    },
    "Amitabha Roy": {
        "affiliation": "Intel Labs",
        "citedby": {
            "2017-04-27": 499,
            "2017-05-07": 502
        },
        "email": "@intel.com",
        "hindex": 10,
        "hindex5y": 9,
        "i10index": 11,
        "i10index5y": 9,
        "interests": [
            "Systems",
            "Algorithms",
            "Computer Architecture"
        ],
        "npubs": 30
    },
    "Andrew Baumann": {
        "affiliation": "Microsoft Research",
        "citedby": {
            "2017-04-27": 1663,
            "2017-05-07": 1670
        },
        "email": "@microsoft.com",
        "hindex": 16,
        "hindex5y": 12,
        "i10index": 17,
        "i10index5y": 12,
        "interests": [
            "Operating Systems",
            "Distributed Systems",
            "Security"
        ],
        "npubs": 24
    },
    "Andrew Warfield": {
        "affiliation": "UBC",
        "citedby": {
            "2017-04-27": 14546,
            "2017-05-07": 14565
        },
        "email": "@cs.ubc.ca",
        "hindex": 25,
        "hindex5y": 21,
        "i10index": 36,
        "i10index5y": 32,
        "interests": [
            "Operating Systems",
            "Security",
            "Virtualization",
            "Storage",
            "Networking"
        ],
        "npubs": 87
    },
    "Anthony Iliopoulos": "",
    "Anton Burtsev": {
        "affiliation": "UC Irvine",
        "citedby": {
            "2017-04-27": 98,
            "2017-05-07": 98
        },
        "email": "@uci.edu",
        "hindex": 4,
        "hindex5y": 4,
        "i10index": 2,
        "i10index5y": 2,
        "interests": [
            "Computer Science"
        ],
        "npubs": 12
    },
    "Antonio Barbalace": {
        "citedby": {
            "2017-04-27": 574,
            "2017-05-07": 575
        },
        "email": "@vt.edu",
        "hindex": 11,
        "hindex5y": 10,
        "i10index": 15,
        "i10index5y": 11,
        "interests": [
            "Real-Time and General-Purpose Operating Systems",
            "Synchronization",
            "Parallel and Distributed Computer Architectures",
            "Industrial Co"
        ],
        "npubs": 50
    },
    "Aurojit Panda": {
        "affiliation": "UC Berkeley",
        "citedby": {
            "2017-04-27": 916,
            "2017-05-07": 918
        },
        "email": "@cs.nyu.edu",
        "hindex": 15,
        "hindex5y": 15,
        "i10index": 16,
        "i10index5y": 15,
        "interests": [
            "Distributed Systems",
            "Networking",
            "Cluster Computing"
        ],
        "npubs": 36
    },
    "Aviad Zuck": "",
    "Baptiste Lepers": {
        "affiliation": "EPFL",
        "citedby": {
            "2017-04-27": 291,
            "2017-05-07": 296
        },
        "email": "@epfl.ch",
        "hindex": 6,
        "hindex5y": 6,
        "i10index": 6,
        "i10index5y": 6,
        "interests": [
            "Operating Systems"
        ],
        "npubs": 14
    },
    "Beom Heyn Kim": {
        "citedby": {
            "2017-04-27": 51,
            "2017-05-07": 53
        },
        "email": "@cs.toronto.edu",
        "hindex": 4,
        "hindex5y": 4,
        "i10index": 3,
        "i10index5y": 3,
        "interests": [
            "Security",
            "Reliability",
            "Cloud Computing",
            "Operating Systems",
            "Distributed Systems"
        ],
        "npubs": 5
    },
    "Bhushan Jain": {
        "affiliation": "University of North Carolina at Chapel Hill",
        "citedby": {
            "2017-04-27": 310,
            "2017-05-07": 311
        },
        "email": "@cs.stonybrook.edu",
        "hindex": 6,
        "hindex5y": 6,
        "i10index": 4,
        "i10index5y": 4,
        "interests": [
            "Virtualization security",
            "system security",
            "storage"
        ],
        "npubs": 31
    },
    "Binoy Ravindran": {
        "affiliation": "Virginia Tech",
        "citedby": {
            "2017-04-27": 3649,
            "2017-05-07": 3657
        },
        "email": "@vt.edu",
        "hindex": 31,
        "hindex5y": 21,
        "i10index": 105,
        "i10index5y": 59,
        "interests": [
            "Operating systems",
            "distributed systems",
            "real-time systems",
            "virtualization",
            "run-times"
        ],
        "npubs": 327
    },
    "Brent Welch": {
        "affiliation": "Google",
        "citedby": {
            "2017-04-27": 7670,
            "2017-05-07": 7673
        },
        "email": "",
        "hindex": 30,
        "hindex5y": 18,
        "i10index": 43,
        "i10index5y": 25,
        "interests": [
            "Operating Systems",
            "Distributed Systems",
            "File Systems",
            "Cloud"
        ],
        "npubs": 85
    },
    "Cesar A. Stuardo": "",
    "Chia-Che Tsai": {
        "affiliation": "Stony Brook University",
        "citedby": {
            "2017-04-27": 184,
            "2017-05-07": 184
        },
        "email": "@cs.stonybrook.edu",
        "hindex": 6,
        "hindex5y": 6,
        "i10index": 4,
        "i10index5y": 4,
        "interests": [
            "Operating System",
            "Library OS",
            "Virtualization"
        ],
        "npubs": 12
    },
    "Chris Dalton": "",
    "Christel Baier": {
        "citedby": {
            "2017-04-27": 9289,
            "2017-05-07": 9312
        },
        "email": "@tu-dresden.de",
        "hindex": 39,
        "hindex5y": 26,
        "i10index": 111,
        "i10index5y": 65,
        "interests": [
            "Theoretical Computer Science",
            "Model Checking",
            "Modeling and Analysis of Probabilistic Systems",
            "Automata Theory",
            "Temporal Logic"
        ],
        "npubs": 217
    },
    "Christopher Canel": "",
    "Christopher J. Rossbach": {
        "affiliation": "UT Austin and VMware Research",
        "citedby": {
            "2017-03-22": 1232,
            "2017-04-27": 1269,
            "2017-05-07": 1278
        },
        "email": "@cs.utexas.edu",
        "hindex": 14,
        "hindex5y": 12,
        "i10index": 14,
        "i10index5y": 12,
        "interests": [
            "Operating Systems",
            "Virtualization",
            "Concurrency",
            "Heterogeneity",
            "Architecture"
        ],
        "npubs": 42
    },
    "Chuanxiong Guo": {
        "citedby": {
            "2017-04-27": 5932,
            "2017-05-07": 5954
        },
        "email": "@ieee.org",
        "hindex": 30,
        "hindex5y": 26,
        "i10index": 46,
        "i10index5y": 42,
        "interests": [
            "networking",
            "computer systems"
        ],
        "npubs": 87
    },
    "Dan Boneh": {
        "affiliation": "Stanford University",
        "citedby": {
            "2017-04-27": 55669,
            "2017-05-07": 55842
        },
        "email": "@cs.stanford.edu",
        "hindex": 97,
        "hindex5y": 74,
        "i10index": 204,
        "i10index5y": 184,
        "interests": [
            "Cryptography",
            "Computer Security",
            "Computer Science Theory"
        ],
        "npubs": 361
    },
    "Dan Tsafrir": {
        "affiliation": "Technion - Israel Institute of Technology",
        "citedby": {
            "2017-04-27": 2019,
            "2017-05-07": 2031
        },
        "email": "@cs.technion.ac.il",
        "hindex": 22,
        "hindex5y": 18,
        "i10index": 30,
        "i10index5y": 22,
        "interests": [
            "computer systems",
            "operating systems",
            "virtualization"
        ],
        "npubs": 62
    },
    "Dan Williams": "",
    "David J. Wu": {
        "citedby": {
            "2018-01-16": 1292
        },
        "email": "@cs.stanford.edu",
        "hindex": 10,
        "hindex5y": 10,
        "i10index": 10,
        "i10index5y": 10,
        "interests": [
            "Cryptography",
            "Computer Security",
            "Machine Learning"
        ],
        "npubs": 20
    },
    "David Lie": {
        "affiliation": "University of Toronto",
        "citedby": {
            "2017-04-27": 2629,
            "2017-05-07": 2641
        },
        "email": "@eecg.toronto.edu",
        "hindex": 19,
        "hindex5y": 17,
        "i10index": 27,
        "i10index5y": 23,
        "interests": [
            "Computer Science",
            "Computer Security",
            "Operating Systems",
            "Virtualization",
            "Computer Architecture"
        ],
        "npubs": 48
    },
    "Dejan Milojicic": {
        "citedby": {
            "2017-04-27": 5936,
            "2017-05-07": 5948
        },
        "email": "@hpe.com",
        "hindex": 31,
        "hindex5y": 23,
        "i10index": 75,
        "i10index5y": 45,
        "interests": [
            "Distributed Systems",
            "Cloud Computing",
            "Systems Software",
            "HPC",
            "operating systems"
        ],
        "npubs": 239
    },
    "Derek Murray": {
        "affiliation": "Google",
        "citedby": {
            "2017-04-27": 2244,
            "2017-05-07": 2320
        },
        "email": "@google.com",
        "hindex": 14,
        "hindex5y": 14,
        "i10index": 17,
        "i10index5y": 15,
        "interests": [
            "Distributed Systems",
            "Parallel Computing",
            "Operating Systems"
        ],
        "npubs": 34
    },
    "Ding Yuan": {
        "affiliation": "University of Toronto",
        "citedby": {
            "2017-04-27": 844,
            "2017-05-07": 848
        },
        "email": "@eecg.toronto.edu",
        "hindex": 12,
        "hindex5y": 12,
        "i10index": 13,
        "i10index5y": 12,
        "interests": [
            "Failure diagnosis",
            "Operating system",
            "software engineering"
        ],
        "npubs": 18
    },
    "Donald E. Porter": {
        "affiliation": "University of North Carolina at Chapel Hill",
        "citedby": {
            "2017-04-27": 995,
            "2017-05-07": 996
        },
        "email": "@cs.unc.edu",
        "hindex": 14,
        "hindex5y": 12,
        "i10index": 17,
        "i10index5y": 14,
        "interests": [
            "Operating Systems",
            "Architecture",
            "Security",
            "Programming Languages"
        ],
        "npubs": 57
    },
    "Ehsan Totoni": {
        "citedby": {
            "2017-04-27": 229,
            "2017-05-07": 231
        },
        "email": "@intel.com",
        "hindex": 8,
        "hindex5y": 8,
        "i10index": 7,
        "i10index5y": 7,
        "interests": [
            "Parallel Computing",
            "High Performance Computing"
        ],
        "npubs": 30
    },
    "Emmett Witchel": {
        "affiliation": "University of Texas at Austin",
        "citedby": {
            "2017-04-27": 5099,
            "2017-05-07": 5109
        },
        "email": "@cs.utexas.edu",
        "hindex": 31,
        "hindex5y": 25,
        "i10index": 49,
        "i10index5y": 40,
        "interests": [
            "Operating systems",
            "Architecture",
            "Security"
        ],
        "npubs": 90
    },
    "Geoffrey Ndu": {
        "affiliation": "Hewlett Packard Labs",
        "citedby": {
            "2017-04-27": 33,
            "2017-05-07": 34
        },
        "email": "@hpe.com",
        "hindex": 2,
        "hindex5y": 2,
        "i10index": 1,
        "i10index5y": 1,
        "interests": [
            "Computer Architecture",
            "Compilers",
            "Database",
            "FPGA",
            "Security"
        ],
        "npubs": 6
    },
    "Gilles Muller": {
        "citedby": {
            "2017-04-27": 4463,
            "2017-05-07": 4469
        },
        "email": "@lip6.fr",
        "hindex": 34,
        "hindex5y": 18,
        "i10index": 84,
        "i10index5y": 36,
        "interests": [
            "Operating Systems",
            "Programming Languages",
            "Fault Tolerance"
        ],
        "npubs": 207
    },
    "Goetz Brasche": {
        "affiliation": "Huawei Research",
        "citedby": {
            "2017-04-27": 602,
            "2017-05-07": 603
        },
        "email": "@microsoft.com",
        "hindex": 6,
        "hindex5y": 4,
        "i10index": 5,
        "i10index5y": 3,
        "interests": [
            "Cloud Computing",
            "Interoperability",
            "Innovation"
        ],
        "npubs": 14
    },
    "Haryadi Gunawi": {
        "affiliation": "University of Chicago, USA",
        "citedby": {
            "2017-05-31": 1001,
            "2017-06-12": 1012,
            "2017-06-25": 1029
        },
        "email": "@cs.uchicago.edu",
        "hindex": 16,
        "hindex5y": 14,
        "i10index": 18,
        "i10index5y": 17,
        "interests": [
            "Cloud Computing",
            "Operating Systems",
            "File Systems",
            "Storage Systems",
            "Distributed Systems"
        ],
        "npubs": 40
    },
    "Henry Corrigan-Gibbs": {
        "citedby": {
            "2017-04-27": 329,
            "2017-05-07": 334
        },
        "email": "@cs.stanford.edu",
        "hindex": 8,
        "hindex5y": 8,
        "i10index": 6,
        "i10index5y": 6,
        "interests": [
            "Computer security",
            "Applied cryptography",
            "Privacy"
        ],
        "npubs": 20
    },
    "Hermann Härtig": "",
    "Holm Rauchfuss": {
        "citedby": {
            "2017-04-27": 159,
            "2017-05-07": 159
        },
        "email": "@huawei.com",
        "hindex": 10,
        "hindex5y": 9,
        "i10index": 10,
        "i10index5y": 9,
        "interests": [],
        "npubs": 17
    },
    "Huan Ke": "",
    "Ion Stoica": {
        "affiliation": "UC Berkeley",
        "citedby": {
            "2017-04-27": 77787,
            "2017-05-07": 78008
        },
        "email": "@cs.berkeley.edu",
        "hindex": 110,
        "hindex5y": 79,
        "i10index": 231,
        "i10index5y": 195,
        "interests": [
            "Cloud Computing",
            "Networking",
            "Distributed Systems",
            "Big Data"
        ],
        "npubs": 476
    },
    "Jacob R. Lorch": "",
    "Jean-Pierre Lozi": {
        "affiliation": "Université Nice Sophia-Antipolis",
        "citedby": {
            "2017-03-30": 139,
            "2017-04-23": 144,
            "2017-04-27": 146,
            "2017-05-07": 148
        },
        "email": "@unice.fr",
        "hindex": 4,
        "hindex5y": 4,
        "i10index": 3,
        "i10index5y": 3,
        "interests": [
            "Distributed Systems"
        ],
        "npubs": 12
    },
    "Jeffrey F. Lukman": {
        "citedby": {
            "2017-04-27": 71,
            "2017-05-07": 72
        },
        "email": "@cs.uchicago.edu",
        "hindex": 3,
        "hindex5y": 3,
        "i10index": 2,
        "i10index5y": 2,
        "interests": [
            "Distributed Systems",
            "Cloud Computing",
            "System Reliability"
        ],
        "npubs": 6
    },
    "Jeffrey Mogul": {
        "citedby": {
            "2017-04-27": 23577,
            "2017-05-07": 23609
        },
        "email": "@acm.org",
        "hindex": 64,
        "hindex5y": 40,
        "i10index": 134,
        "i10index5y": 84,
        "interests": [
            "operating systems",
            "networks",
            "computer architecture"
        ],
        "npubs": 301
    },
    "Johann Schleier-Smith": {
        "citedby": {
            "2017-04-27": 160,
            "2017-05-07": 161
        },
        "email": "@berkeley.edu",
        "hindex": 5,
        "hindex5y": 4,
        "i10index": 4,
        "i10index5y": 4,
        "interests": [],
        "npubs": 19
    },
    "John Kubiatowicz": {
        "affiliation": "University of California, Berkeley",
        "citedby": {
            "2017-04-27": 23101,
            "2017-05-07": 23121
        },
        "email": "@cs.berkeley.edu",
        "hindex": 51,
        "hindex5y": 31,
        "i10index": 97,
        "i10index5y": 59,
        "interests": [
            "Computer Architecture",
            "Operating Systems",
            "Peer-to-Peer Networking"
        ],
        "npubs": 202
    },
    "Julia Lawall": {
        "affiliation": "LIP6",
        "citedby": {
            "2017-04-27": 4006,
            "2017-05-07": 4017
        },
        "email": "@diku.edu",
        "hindex": 34,
        "hindex5y": 22,
        "i10index": 77,
        "i10index5y": 41,
        "interests": [],
        "npubs": 210
    },
    "Julien Sopena": {
        "affiliation": "LIP6",
        "citedby": {
            "2017-04-27": 278,
            "2017-05-07": 280
        },
        "email": "@lip6.fr",
        "hindex": 9,
        "hindex5y": 8,
        "i10index": 9,
        "i10index5y": 7,
        "interests": [
            "Distributed systems",
            "Operating Systems"
        ],
        "npubs": 57
    },
    "Kay Ousterhout": {
        "affiliation": "UC Berkeley",
        "citedby": {
            "2017-04-27": 356,
            "2017-05-07": 359
        },
        "email": "@eecs.berkeley.edu",
        "hindex": 5,
        "hindex5y": 5,
        "i10index": 4,
        "i10index5y": 4,
        "interests": [],
        "npubs": 7
    },
    "Kimberly Keeton": "",
    "Kirk Rodrigues": "",
    "Krste Asanoviç": {
        "citedby": {
            "2017-04-27": 12362,
            "2017-05-07": 12391
        },
        "email": "@eecs.berkeley.edu",
        "hindex": 50,
        "hindex5y": 36,
        "i10index": 115,
        "i10index5y": 83,
        "interests": [
            "Computer Architecture",
            "VLSI Design",
            "Parallel Programming"
        ],
        "npubs": 295
    },
    "Leonid Ryzhyk": {
        "affiliation": "VMware Research",
        "citedby": {
            "2017-03-22": 401,
            "2017-04-27": 406,
            "2017-05-07": 405
        },
        "email": "@vmware.com",
        "hindex": 10,
        "hindex5y": 9,
        "i10index": 11,
        "i10index5y": 9,
        "interests": [
            "Operating Systems",
            "Networking",
            "Formal Methods"
        ],
        "npubs": 45
    },
    "Lidong Zhou": {
        "citedby": {
            "2017-04-27": 9122,
            "2017-05-07": 9137
        },
        "email": "@microsoft.com",
        "hindex": 31,
        "hindex5y": 25,
        "i10index": 78,
        "i10index5y": 58,
        "interests": [
            "Distributed systems",
            "storage",
            "reliability and fault tolerance",
            "security"
        ],
        "npubs": 256
    },
    "Linda Leuschner": "",
    "Linh Nguyen": {
        "citedby": {
            "2017-04-27": 1,
            "2017-05-07": 1
        },
        "email": "@umich.edu",
        "hindex": 1,
        "hindex5y": 1,
        "i10index": 0,
        "i10index5y": 0,
        "interests": [
            "Machine Learning",
            "Distributed Systems"
        ],
        "npubs": 2
    },
    "Marek S. Baranowski": "",
    "Margo Seltzer": {
        "affiliation": "Harvard University and Oracle Labs",
        "citedby": {
            "2017-04-27": 11684,
            "2017-05-07": 11702
        },
        "email": "@eecs.harvard.edu",
        "hindex": 55,
        "hindex5y": 33,
        "i10index": 125,
        "i10index5y": 78,
        "interests": [
            "Systems of all sorts",
            "healthcare informatics"
        ],
        "npubs": 256
    },
    "Mark Silberstein": {
        "affiliation": "Technion - Israel Institute of Technology",
        "citedby": {
            "2017-04-27": 835,
            "2017-05-07": 841
        },
        "email": "@ee.technion.ac.il",
        "hindex": 13,
        "hindex5y": 13,
        "i10index": 16,
        "i10index5y": 15,
        "interests": [
            "GPU computing",
            "Architectures",
            "Operating Systems",
            "Grid and High Performance Computing"
        ],
        "npubs": 45
    },
    "Martin Küttler": "",
    "Martin Maas": {
        "citedby": {
            "2017-04-27": 232,
            "2017-05-07": 236
        },
        "email": "@eecs.berkeley.edu",
        "hindex": 8,
        "hindex5y": 8,
        "i10index": 6,
        "i10index5y": 6,
        "interests": [
            "Language Runtimes",
            "Operating Systems",
            "Computer Architecture"
        ],
        "npubs": 14
    },
    "Max Wolffe": "",
    "Michael I. Jordan": {
        "citedby": {
            "2017-04-27": 117018,
            "2017-05-07": 117448
        },
        "email": "@cs.berkeley.edu",
        "hindex": 135,
        "hindex5y": 95,
        "i10index": 426,
        "i10index5y": 353,
        "interests": [
            "machine learning",
            "statistics",
            "computational biology",
            "artificial intelligence",
            "optimization"
        ],
        "npubs": 792
    },
    "Michael Kaminsky": {
        "affiliation": "Intel Labs",
        "citedby": {
            "2017-04-27": 6348,
            "2017-05-07": 6360
        },
        "email": "@intel.com",
        "hindex": 34,
        "hindex5y": 30,
        "i10index": 54,
        "i10index5y": 49,
        "interests": [],
        "npubs": 95
    },
    "Michael M. Swift": {
        "affiliation": "University of Wisconsin--Madison",
        "citedby": {
            "2017-03-15": 6693,
            "2017-03-24": 6700,
            "2017-04-07": 6737,
            "2017-04-27": 6832,
            "2017-05-07": 6842
        },
        "email": "@cs.wisc.edu",
        "hindex": 41,
        "hindex5y": 34,
        "i10index": 73,
        "i10index5y": 63,
        "interests": [
            "Operating Systems",
            "Computer Architecture",
            "Reliability",
            "Security"
        ],
        "npubs": 147
    },
    "Michael Stumm": {
        "affiliation": "University of Toronto",
        "citedby": {
            "2017-04-27": 4681,
            "2017-05-07": 4688
        },
        "email": "@eecg.toronto.edu",
        "hindex": 36,
        "hindex5y": 21,
        "i10index": 68,
        "i10index5y": 35,
        "interests": [
            "computer systems",
            "systems software",
            "operating systems"
        ],
        "npubs": 139
    },
    "Michael Wei": {
        "affiliation": "VMware Research, UC San Diego",
        "citedby": {
            "2017-04-27": 724,
            "2017-05-07": 727
        },
        "email": "@cs.ucsd.edu",
        "hindex": 9,
        "hindex5y": 9,
        "i10index": 9,
        "i10index5y": 9,
        "interests": [
            "Computer Architecture",
            "Security",
            "Non-volatile memories",
            "Systems",
            "Embedded Systems"
        ],
        "npubs": 24
    },
    "Mooly Sagiv": {
        "affiliation": "Tel Aviv University",
        "citedby": {
            "2017-04-27": 9305,
            "2017-05-07": 9313
        },
        "email": "@acm.org",
        "hindex": 52,
        "hindex5y": 29,
        "i10index": 118,
        "i10index5y": 71,
        "interests": [
            "Programming Languages",
            "Program Verification",
            "Program Analysis",
            "Software Defined Networks"
        ],
        "npubs": 246
    },
    "Moritz Hoffman": {
        "affiliation": "ETH Zurich",
        "citedby": {
            "2017-04-27": 2,
            "2017-05-07": 2
        },
        "email": "@inf.ethz.ch",
        "hindex": 1,
        "hindex5y": 1,
        "i10index": 0,
        "i10index5y": 0,
        "interests": [
            "Operating systems"
        ],
        "npubs": 8
    },
    "Mosharaf Chowdhury": {
        "affiliation": "University of Michigan",
        "citedby": {
            "2017-04-27": 8434,
            "2017-05-07": 8502
        },
        "email": "@umich.edu",
        "hindex": 18,
        "hindex5y": 18,
        "i10index": 20,
        "i10index5y": 20,
        "interests": [
            "Networking",
            "Systems",
            "Big Data",
            "Cloud Computing"
        ],
        "npubs": 32
    },
    "Murali Chintalapati": "",
    "Nadav Amit": {
        "affiliation": "VMware Research",
        "citedby": {
            "2017-04-27": 307,
            "2017-05-07": 308
        },
        "email": "@vmware.com",
        "hindex": 6,
        "hindex5y": 6,
        "i10index": 5,
        "i10index5y": 5,
        "interests": [
            "Operating Systems",
            "Virtualization"
        ],
        "npubs": 13
    },
    "Nicolas Palix": {
        "affiliation": "Université Grenoble Alpes",
        "citedby": {
            "2017-04-27": 455,
            "2017-05-07": 456
        },
        "email": "@imag.fr",
        "hindex": 11,
        "hindex5y": 7,
        "i10index": 11,
        "i10index5y": 7,
        "interests": [
            "Operating Systems",
            "Programming Languages",
            "Middleware"
        ],
        "npubs": 31
    },
    "Paolo Faraboschi": {
        "affiliation": "Hewlett Packard Labs",
        "citedby": {
            "2017-04-27": 2919,
            "2017-05-07": 2925
        },
        "email": "@faraboschi.com",
        "hindex": 26,
        "hindex5y": 16,
        "i10index": 49,
        "i10index5y": 26,
        "interests": [
            "exascale",
            "SoC",
            "vliw",
            "computer architecture and microarchitecture",
            "memory-driven computing"
        ],
        "npubs": 171
    },
    "Paul Grubbs": {
        "citedby": {
            "2017-04-27": 73,
            "2017-05-07": 77
        },
        "email": "@cornell.edu",
        "hindex": 4,
        "hindex5y": 4,
        "i10index": 2,
        "i10index5y": 2,
        "interests": [
            "cryptography"
        ],
        "npubs": 12
    },
    "Peifeng Yu": "",
    "Peng Huang": {
        "affiliation": "Microsoft Research and Johns Hopkins University UCSD",
        "citedby": {
            "2017-07-01": 447
        },
        "email": "@cs.ucsd.edu",
        "hindex": 6,
        "hindex5y": 6,
        "i10index": 5,
        "i10index5y": 5,
        "interests": [
            "Computer Systems",
            "Software Reliability",
            "Cloud Computing"
        ],
        "npubs": 11
    },
    "Peter Druschel": {
        "affiliation": "Max Planck Institute",
        "citedby": {
            "2017-04-27": 36743,
            "2017-05-07": 36701
        },
        "email": "@mpi-sws.org",
        "hindex": 63,
        "hindex5y": 38,
        "i10index": 111,
        "i10index5y": 75,
        "interests": [
            "Distributed systems"
        ],
        "npubs": 356
    },
    "Petros Maniatis": {
        "affiliation": "Google",
        "citedby": {
            "2017-04-27": 5979,
            "2017-05-07": 5989
        },
        "email": "@cs.stanford.edu",
        "hindex": 35,
        "hindex5y": 26,
        "i10index": 51,
        "i10index5y": 38,
        "interests": [
            "Distributed Systems",
            "Security",
            "Fault Tolerance"
        ],
        "npubs": 87
    },
    "Philipp Moritz": {
        "citedby": {
            "2017-04-27": 227,
            "2017-05-07": 234
        },
        "email": "@berkeley.edu",
        "hindex": 4,
        "hindex5y": 4,
        "i10index": 4,
        "i10index5y": 4,
        "interests": [
            "Artificial Intelligence",
            "Machine Learning",
            "Optimization",
            "Applied Math",
            "Computer Systems"
        ],
        "npubs": 5
    },
    "Pierre Olivier": {
        "citedby": {
            "2017-04-27": 84,
            "2017-05-07": 84
        },
        "email": "@vt.edu",
        "hindex": 5,
        "hindex5y": 5,
        "i10index": 2,
        "i10index5y": 2,
        "interests": [
            "Operating Systems",
            "Hypervisors",
            "Flash Storage"
        ],
        "npubs": 30
    },
    "Randolph Yao": "",
    "Rebecca Isaacs": {
        "citedby": {
            "2017-04-27": 2770,
            "2017-05-07": 2784
        },
        "email": "@acm.org",
        "hindex": 20,
        "hindex5y": 15,
        "i10index": 27,
        "i10index5y": 19,
        "interests": [
            "Distributed systems",
            "Operating systems",
            "Networking"
        ],
        "npubs": 58
    },
    "Redha Gouicem": "",
    "Reto Achermann": {
        "affiliation": "ETH Zurich",
        "citedby": {
            "2017-04-27": 25,
            "2017-05-07": 25
        },
        "email": "@inf.ethz.ch",
        "hindex": 3,
        "hindex5y": 3,
        "i10index": 0,
        "i10index5y": 0,
        "interests": [],
        "npubs": 9
    },
    "Ricardo Koller": {
        "citedby": {
            "2017-04-27": 698,
            "2017-05-07": 700
        },
        "email": "@us.ibm.com",
        "hindex": 10,
        "hindex5y": 10,
        "i10index": 11,
        "i10index5y": 11,
        "interests": [],
        "npubs": 29
    },
    "Richard Liaw": {
        "citedby": {
            "2017-04-27": 7,
            "2017-05-07": 7
        },
        "email": "@berkeley.edu",
        "hindex": 2,
        "hindex5y": 2,
        "i10index": 0,
        "i10index5y": 0,
        "interests": [],
        "npubs": 5
    },
    "Riza O. Suminto": {
        "citedby": {
            "2018-04-03": 38
        },
        "email": "@cs.uchicago.edu",
        "hindex": 2,
        "hindex5y": 2,
        "i10index": 1,
        "i10index5y": 1,
        "interests": [
            "Distributed System",
            "Cloud Computing"
        ],
        "npubs": 8
    },
    "Robert N. M. Watson": {
        "affiliation": "University of Cambridge",
        "citedby": {
            "2017-04-27": 1997,
            "2017-05-07": 2004
        },
        "email": "@cl.cam.ac.uk",
        "hindex": 20,
        "hindex5y": 17,
        "i10index": 28,
        "i10index5y": 23,
        "interests": [
            "Computer Security",
            "Operating Systems",
            "Network Stacks",
            "Programming Languages",
            "Computer Architecture"
        ],
        "npubs": 70
    },
    "Robert Nishihara": {
        "citedby": {
            "2017-04-27": 139,
            "2017-05-07": 142
        },
        "email": "@eecs.berkeley.edu",
        "hindex": 5,
        "hindex5y": 5,
        "i10index": 5,
        "i10index5y": 5,
        "interests": [
            "machine learning",
            "optimization",
            "artificial intelligence"
        ],
        "npubs": 9
    },
    "Roxana Geambasu": "",
    "Sang-Hoon Kim": {
        "citedby": {
            "2017-04-27": 80,
            "2017-05-07": 80
        },
        "email": "@vt.edu",
        "hindex": 5,
        "hindex5y": 4,
        "i10index": 3,
        "i10index5y": 3,
        "interests": [
            "Operating systems",
            "mobile systems",
            "storage",
            "memory management"
        ],
        "npubs": 15
    },
    "Sascha Klüppelholz": {
        "affiliation": "TU Dresden",
        "citedby": {
            "2017-06-14": 436
        },
        "email": "@tcs.inf.tu-dresden.de",
        "hindex": 12,
        "hindex5y": 11,
        "i10index": 16,
        "i10index5y": 12,
        "interests": [],
        "npubs": 48
    },
    "Scott Shenker": {
        "affiliation": "UC Berkeley/ICSI",
        "citedby": {
            "2017-04-27": 115122,
            "2017-05-07": 115341
        },
        "email": "@icsi.berkeley.edu",
        "hindex": 142,
        "hindex5y": 89,
        "i10index": 345,
        "i10index5y": 236,
        "interests": [],
        "npubs": 575
    },
    "Stephanie Wang": "",
    "Subramanya R. Dulloor": {
        "citedby": {
            "2018-01-16": 498
        },
        "email": "@intel.com",
        "hindex": 8,
        "hindex5y": 8,
        "i10index": 8,
        "i10index5y": 7,
        "interests": [
            "Computer Science"
        ],
        "npubs": 26
    },
    "Sukwon Oh": {
        "citedby": {
            "2018-01-16": 31
        },
        "email": "@mail.utoronto.ca",
        "hindex": 1,
        "hindex5y": 1,
        "i10index": 1,
        "i10index5y": 1,
        "interests": [
            "Computer Security",
            "Computer Systems"
        ],
        "npubs": 3
    },
    "Sylvia Ratnasamy": {
        "affiliation": "UC Berkeley",
        "citedby": {
            "2017-04-27": 25340,
            "2017-05-07": 25371
        },
        "email": "@berkeley.edu",
        "hindex": 48,
        "hindex5y": 39,
        "i10index": 72,
        "i10index5y": 67,
        "interests": [
            "Computer Networking"
        ],
        "npubs": 112
    },
    "Tanakorn Leesatapornwongsa": {
        "citedby": {
            "2017-04-27": 127,
            "2017-05-07": 128
        },
        "email": "@cs.uchicago.edu",
        "hindex": 5,
        "hindex5y": 5,
        "i10index": 4,
        "i10index5y": 4,
        "interests": [
            "Distributed Systems",
            "Cloud Computing"
        ],
        "npubs": 9
    },
    "Tao Zhang": "",
    "Thomas Ristenpart": {
        "citedby": {
            "2017-04-27": 5324,
            "2017-05-07": 5461
        },
        "email": "@cornell.edu",
        "hindex": 33,
        "hindex5y": 31,
        "i10index": 48,
        "i10index5y": 47,
        "interests": [
            "Computer security",
            "Cryptography"
        ],
        "npubs": 74
    },
    "Timothy Roscoe": {
        "affiliation": "Systems Group, Department of Computer Science, ETH Zurich",
        "citedby": {
            "2018-01-15": 11009
        },
        "email": "@inf.ethz.ch",
        "hindex": 40,
        "hindex5y": 25,
        "i10index": 78,
        "i10index5y": 51,
        "interests": [
            "operating systems",
            "networks",
            "distributed systems"
        ],
        "npubs": 210
    },
    "Tobias Stumpf": "",
    "Udi Shriki": "",
    "Vijay Chidambaram": {
        "citedby": {
            "2017-04-27": 275,
            "2017-05-07": 272
        },
        "email": "@cs.wisc.edu",
        "hindex": 8,
        "hindex5y": 8,
        "i10index": 7,
        "i10index5y": 7,
        "interests": [
            "Operating Systems",
            "File Systems",
            "Storage"
        ],
        "npubs": 17
    },
    "Vitaly Shmatikov": "",
    "William Paul": "",
    "William Tu": {
        "affiliation": "VMware",
        "citedby": {
            "2018-01-16": 732
        },
        "email": "@vmware.com",
        "hindex": 7,
        "hindex5y": 7,
        "i10index": 6,
        "i10index5y": 6,
        "interests": [
            "Computer networking"
        ],
        "npubs": 24
    },
    "Willy Zwaenepoel": {
        "affiliation": "EPFL",
        "citedby": {
            "2018-01-16": 19771
        },
        "email": "@epfl.ch",
        "hindex": 61,
        "hindex5y": 35,
        "i10index": 127,
        "i10index5y": 64,
        "interests": [
            "distributed systems",
            "operating systems"
        ],
        "npubs": 261
    },
    "Xu Zhao": {
        "citedby": {
            "2017-04-27": 79,
            "2017-05-07": 80
        },
        "email": "@mail.utoronto.ca",
        "hindex": 2,
        "hindex5y": 2,
        "i10index": 2,
        "i10index5y": 2,
        "interests": [
            "Operating System",
            "Software Engineering",
            "Programming Language"
        ],
        "npubs": 6
    },
    "Yige Hu": "",
    "Yingnong Dang": {
        "affiliation": "Microsoft",
        "citedby": {
            "2017-06-12": 1069
        },
        "email": "@microsoft.com",
        "hindex": 20,
        "hindex5y": 14,
        "i10index": 29,
        "i10index5y": 19,
        "interests": [
            "Cloud service",
            "data analytics",
            "software analytics",
            "machine learning",
            "human-computer interaction"
        ],
        "npubs": 77
    },
    "Youngjin Kwon": {
        "citedby": {
            "2017-04-27": 83,
            "2017-05-07": 83
        },
        "email": "@cs.utexas.edu",
        "hindex": 4,
        "hindex5y": 4,
        "i10index": 2,
        "i10index5y": 2,
        "interests": [
            "Operating system",
            "Security",
            "Virtualization"
        ],
        "npubs": 9
    },
    "Yu Luo": {
        "citedby": {
            "2017-04-27": 189,
            "2017-05-07": 192
        },
        "email": "@mail.utoronto.ca",
        "hindex": 7,
        "hindex5y": 7,
        "i10index": 4,
        "i10index5y": 4,
        "interests": [
            "Distributed Systems",
            "Operating Systems"
        ],
        "npubs": 32
    },
    "Yuanyuan Zhou": {
        "affiliation": "UC San Diego",
        "citedby": {
            "2017-10-27": 11861
        },
        "email": "@eng.ucsd.edu",
        "hindex": 55,
        "hindex5y": 44,
        "i10index": 97,
        "i10index5y": 80,
        "interests": [
            "Computer Systems",
            "Software Reliability",
            "Software Engineering"
        ],
        "npubs": 175
    },
    "Zvonimir Rakamarić": ""
}
