# Supplementary material for: A survey of accepted authors in computer systems conferences
Source: PeerJ Comput Sci. 2020 Sep 28;6:e299. doi: 10.7717/peerj-cs.299 (PMC7924675; doi:10.7717/peerj-cs.299)
Supplement: Supplemental Information 2 — This is a snapshot of the github repository that includes the data and source code required to reproduce this paper (except for confidential survey data). The snapshot represents commit 6663a253f1ac4dc351a78ccc74c0de80c7cc06ad of http://github.com/eitanf/sysconf. The most pertinent article files are under pubs/diversity-survey/. [file peerj-cs-06-299-s002.bz2 › sysconf/data/authors/OOPSLA.json]

{
    "Aaron Blankstein": {
        "citedby": {
            "2017-10-24": 273
        },
        "email": "@cs.princeton.edu",
        "hindex": 6,
        "hindex5y": 6,
        "i10index": 6,
        "i10index5y": 6,
        "interests": [
            "Computer System Security"
        ],
        "npubs": 15
    },
    "Aaron Shim": "",
    "Adam Chlipala": {
        "citedby": {
            "2017-10-24": 1798
        },
        "email": "@csail.mit.edu",
        "hindex": 20,
        "hindex5y": 18,
        "i10index": 31,
        "i10index5y": 27,
        "interests": [
            "Programming Languages",
            "Formal Methods",
            "Computer Systems"
        ],
        "npubs": 81
    },
    "Aditya Nori": {
        "citedby": {
            "2017-10-24": 2155
        },
        "email": "@microsoft.com",
        "hindex": 23,
        "hindex5y": 22,
        "i10index": 33,
        "i10index5y": 32,
        "interests": [
            "machine learning",
            "computer vision",
            "programming languages"
        ],
        "npubs": 102
    },
    "Adrian Francalanza": {
        "citedby": {
            "2017-10-24": 502
        },
        "email": "@um.edu.mt",
        "hindex": 14,
        "hindex5y": 13,
        "i10index": 18,
        "i10index5y": 13,
        "interests": [
            "Concurrency",
            "type systems",
            "program logic",
            "runtime verification",
            "fault tolerance"
        ],
        "npubs": 100
    },
    "Adrian Sampson": {
        "citedby": {
            "2017-10-24": 1543
        },
        "email": "@cornell.edu",
        "hindex": 11,
        "hindex5y": 11,
        "i10index": 14,
        "i10index5y": 13,
        "interests": [
            "approximate computing",
            "computer architecture",
            "programming languages",
            "energy efficiency",
            "hardware–software co-design"
        ],
        "npubs": 57
    },
    "Adriana Szekeres": "",
    "Ahmet Celik": "",
    "Alastair Beresford": {
        "citedby": {
            "2017-10-25": 3656
        },
        "email": "@cam.ac.uk",
        "hindex": 22,
        "hindex5y": 16,
        "i10index": 30,
        "i10index5y": 21,
        "interests": [
            "Computer Science",
            "Security",
            "Privacy"
        ],
        "npubs": 81
    },
    "Alastair Donaldson": {
        "citedby": {
            "2017-10-24": 1395
        },
        "email": "@imperial.ac.uk",
        "hindex": 21,
        "hindex5y": 19,
        "i10index": 44,
        "i10index5y": 33,
        "interests": [
            "Multicore Programming",
            "Formal Verification",
            "GPUs",
            "Concurrency",
            "Programming Languages"
        ],
        "npubs": 150
    },
    "Alastair Reid": {
        "citedby": {
            "2017-10-25": 1963
        },
        "email": "@arm.com",
        "hindex": 19,
        "hindex5y": 12,
        "i10index": 25,
        "i10index5y": 14,
        "interests": [
            "Formal Verification",
            "Computer architecture",
            "Programming Languages",
            "Parallel Programming",
            "Functional Programming"
        ],
        "npubs": 67
    },
    "Albert Mingkun Yang": "",
    "Aleksey Nogin": {
        "citedby": {
            "2017-10-24": 421
        },
        "email": "@hrl.com",
        "hindex": 12,
        "hindex5y": 6,
        "i10index": 16,
        "i10index5y": 4,
        "interests": [
            "Cyber Security",
            "Formal Methods",
            "Programming Languages",
            "Automated Reasoning"
        ],
        "npubs": 49
    },
    "Alex Aiken": {
        "citedby": {
            "2017-10-25": 16877
        },
        "email": "@cs.stanford.edu",
        "hindex": 65,
        "hindex5y": 44,
        "i10index": 147,
        "i10index5y": 105,
        "interests": [
            "programming languages",
            "compilers",
            "verification",
            "parallelism"
        ],
        "npubs": 258
    },
    "Alexander Bakst": "",
    "Alexei Colin": {
        "citedby": {
            "2017-10-24": 27
        },
        "email": "@andrew.cmu.edu",
        "hindex": 3,
        "hindex5y": 3,
        "i10index": 2,
        "i10index5y": 2,
        "interests": [
            "Computer Systems"
        ],
        "npubs": 7
    },
    "Alexi Turcotte": {
        "citedby": {
            "2018-03-21": 1
        },
        "email": "@uwaterloo.ca",
        "hindex": 1,
        "hindex5y": 1,
        "i10index": 0,
        "i10index5y": 0,
        "interests": [
            "programming languages",
            "computer science",
            "mathematics",
            "algorithms"
        ],
        "npubs": 1
    },
    "Alok Kumbhare": {
        "citedby": {
            "2017-10-24": 473
        },
        "email": "@usc.edu",
        "hindex": 9,
        "hindex5y": 9,
        "i10index": 9,
        "i10index5y": 9,
        "interests": [
            "Cloud Computing",
            "Adaptive Workflow and Stream Processing Engines",
            "Data Privacy in Public Clouds"
        ],
        "npubs": 22
    },
    "Ameya Ketkar": {
        "citedby": {
            "2018-03-21": 3
        },
        "email": "@oregonstate.edu",
        "hindex": 1,
        "hindex5y": 1,
        "i10index": 0,
        "i10index5y": 0,
        "interests": [
            "Software Engineering"
        ],
        "npubs": 1
    },
    "Ana Milanova": {
        "affiliation": "Rensselaer Polytechnic Institute",
        "citedby": {
            "2017-10-24": 1526
        },
        "email": "@cs.rpi.edu",
        "hindex": 17,
        "hindex5y": 14,
        "i10index": 23,
        "i10index5y": 16,
        "interests": [
            "Program Analysis",
            "Software Engineering",
            "Programming Languages"
        ],
        "npubs": 49
    },
    "Anders Møller": {
        "citedby": {
            "2017-10-25": 3846
        },
        "email": "@cs.au.dk",
        "hindex": 31,
        "hindex5y": 22,
        "i10index": 45,
        "i10index5y": 34,
        "interests": [
            "Programming Languages",
            "Software Engineering",
            "Program Analysis",
            "Static Analysis",
            "Software Testing"
        ],
        "npubs": 73
    },
    "Andrei Lascu": "",
    "Andrew C. Myers": {
        "citedby": {
            "2017-10-24": 10897
        },
        "email": "@cs.cornell.edu",
        "hindex": 47,
        "hindex5y": 31,
        "i10index": 68,
        "i10index5y": 58,
        "interests": [
            "Programming Languages",
            "Security",
            "Systems"
        ],
        "npubs": 134
    },
    "Andrew Rice": {
        "citedby": {
            "2017-10-24": 1805
        },
        "email": "@cam.ac.uk",
        "hindex": 19,
        "hindex5y": 16,
        "i10index": 24,
        "i10index5y": 21,
        "interests": [
            "Computer Science"
        ],
        "npubs": 79
    },
    "Andrew W. Appel": {
        "citedby": {
            "2017-10-24": 13122
        },
        "email": "@princeton.edu",
        "hindex": 50,
        "hindex5y": 28,
        "i10index": 109,
        "i10index5y": 59,
        "interests": [],
        "npubs": 174
    },
    "Ara Vartanian": {
        "citedby": {
            "2017-10-24": 0
        },
        "email": "@uomustansiriyah.edu.iq",
        "hindex": 0,
        "hindex5y": 0,
        "i10index": 0,
        "i10index5y": 0,
        "interests": [
            "Computers"
        ],
        "npubs": 1
    },
    "Armando Solar-Lezama": {
        "citedby": {
            "2017-10-24": 2222
        },
        "email": "@csail.mit.edu",
        "hindex": 20,
        "hindex5y": 19,
        "i10index": 32,
        "i10index5y": 32,
        "interests": [],
        "npubs": 91
    },
    "Atsushi Igarashi": {
        "affiliation": "Kyoto University",
        "citedby": {
            "2017-10-24": 2826
        },
        "email": "@kuis.kyoto-u.ac.jp",
        "hindex": 24,
        "hindex5y": 14,
        "i10index": 33,
        "i10index5y": 19,
        "interests": [
            "Theoretical Computer Science",
            "Programming Languages",
            "Type Theory"
        ],
        "npubs": 101
    },
    "Avik Chaudhuri": {
        "citedby": {
            "2017-10-24": 872
        },
        "email": "@fb.com",
        "hindex": 12,
        "hindex5y": 9,
        "i10index": 13,
        "i10index5y": 9,
        "interests": [
            "Programming Languages",
            "Virtual Machines",
            "Security"
        ],
        "npubs": 31
    },
    "Aws Albarghouthi": {
        "citedby": {
            "2017-10-24": 507
        },
        "email": "@cs.wisc.edu",
        "hindex": 12,
        "hindex5y": 12,
        "i10index": 12,
        "i10index5y": 12,
        "interests": [
            "formal methods",
            "software verification",
            "program analysis",
            "static analysis",
            "programming languages"
        ],
        "npubs": 28
    },
    "Baijun Wu": {
        "citedby": {
            "2017-10-24": 9
        },
        "email": "",
        "hindex": 2,
        "hindex5y": 2,
        "i10index": 0,
        "i10index5y": 0,
        "interests": [],
        "npubs": 8
    },
    "Benjamin P. Wood": "",
    "Binhang Yuan": {
        "citedby": {
            "2017-10-24": 7
        },
        "email": "@rice.edu",
        "hindex": 2,
        "hindex5y": 2,
        "i10index": 0,
        "i10index5y": 0,
        "interests": [
            "Large Scale Machine Learning",
            "Software Engineering",
            "Data Visualization",
            "BioMedical Image Processing."
        ],
        "npubs": 8
    },
    "Brandon Lucia": {
        "citedby": {
            "2017-10-24": 1111
        },
        "email": "@ece.cmu.edu",
        "hindex": 15,
        "hindex5y": 15,
        "i10index": 19,
        "i10index5y": 19,
        "interests": [
            "Computer Architecture",
            "Programming Languages",
            "Computer Systems",
            "Intermittent Computing",
            "Concurrency"
        ],
        "npubs": 50
    },
    "Breno Campos": "",
    "Bruno C. D. S. Oliveira": {
        "citedby": {
            "2017-10-24": 807
        },
        "email": "@cs.hku.hk",
        "hindex": 16,
        "hindex5y": 15,
        "i10index": 22,
        "i10index5y": 19,
        "interests": [
            "Software Engineering",
            "Programming Languages",
            "Functional Programming",
            "Object-Oriented Programming",
            "Generic Programming"
        ],
        "npubs": 68
    },
    "Carl Friedrich Bolz-Tereick": {
        "citedby": {
            "2017-10-24": 611
        },
        "email": "@kcl.ac.uk",
        "hindex": 12,
        "hindex5y": 11,
        "i10index": 15,
        "i10index5y": 13,
        "interests": [
            "Virtual Machines",
            "Dynamic Languages",
            "Implementation",
            "Tracing JIT",
            "Partial Evaluation"
        ],
        "npubs": 42
    },
    "Chris Jermaine": {
        "citedby": {
            "2017-10-24": 2338
        },
        "email": "@cs.rice.edu",
        "hindex": 25,
        "hindex5y": 21,
        "i10index": 44,
        "i10index5y": 35,
        "interests": [
            "Databases",
            "Data Management",
            "Data Analytics"
        ],
        "npubs": 95
    },
    "Christoffer Quist Adamsen": {
        "citedby": {
            "2017-10-24": 32
        },
        "email": "@cs.au.dk",
        "hindex": 2,
        "hindex5y": 2,
        "i10index": 1,
        "i10index5y": 1,
        "interests": [
            "Programming Languages",
            "Software Engineering",
            "Program Analysis",
            "Software Testing",
            "Static Analysis"
        ],
        "npubs": 4
    },
    "Ciera Jaspan": {
        "affiliation": "Google",
        "citedby": {
            "2017-10-24": 228
        },
        "email": "@cmu.edu",
        "hindex": 8,
        "hindex5y": 7,
        "i10index": 7,
        "i10index5y": 6,
        "interests": [
            "Software Engineering",
            "Programming Languages",
            "Computer Science Education"
        ],
        "npubs": 21
    },
    "Crista Lopes": {
        "citedby": {
            "2017-10-24": 16110
        },
        "email": "@ics.uci.edu",
        "hindex": 43,
        "hindex5y": 32,
        "i10index": 99,
        "i10index5y": 71,
        "interests": [
            "Programming Languages",
            "Software Engineering",
            "Information Retrieval",
            "Web",
            "Distributed Systems"
        ],
        "npubs": 253
    },
    "Dan Grossman": {
        "citedby": {
            "2017-10-24": 5246
        },
        "email": "@cs.washington.edu",
        "hindex": 35,
        "hindex5y": 26,
        "i10index": 67,
        "i10index5y": 52,
        "interests": [],
        "npubs": 171
    },
    "Daniel Schwartz-Narbonne": "",
    "Danny Dig": {
        "citedby": {
            "2017-10-24": 3064
        },
        "email": "@illinois.edu",
        "hindex": 27,
        "hindex5y": 26,
        "i10index": 45,
        "i10index5y": 38,
        "interests": [
            "Software Engineering",
            "refactoring",
            "program analysis",
            "parallel programming",
            "mobile computing"
        ],
        "npubs": 132
    },
    "David Lugato": "",
    "David Swasey": {
        "citedby": {
            "2017-10-24": 180
        },
        "email": "@mpi-sws.org",
        "hindex": 4,
        "hindex5y": 3,
        "i10index": 3,
        "i10index5y": 2,
        "interests": [
            "Security",
            "Concurrency",
            "Formal Logic",
            "Programming Languages"
        ],
        "npubs": 11
    },
    "Davide Ancona": {
        "citedby": {
            "2017-10-24": 1952
        },
        "email": "@unige.it",
        "hindex": 22,
        "hindex5y": 14,
        "i10index": 53,
        "i10index5y": 23,
        "interests": [],
        "npubs": 160
    },
    "Davood Mazinanian": {
        "citedby": {
            "2017-10-24": 85
        },
        "email": "@encs.concordia.ca",
        "hindex": 5,
        "hindex5y": 5,
        "i10index": 3,
        "i10index5y": 3,
        "interests": [
            "Software Refactoring",
            "Code Smell Detection",
            "Static and Dynamic Code Analysis",
            "Web Technologies",
            "Software Measurement"
        ],
        "npubs": 14
    },
    "Deepak Garg": {
        "citedby": {
            "2017-10-25": 1142
        },
        "email": "@mpi-sws.org",
        "hindex": 17,
        "hindex5y": 15,
        "i10index": 23,
        "i10index5y": 19,
        "interests": [
            "Formal Logic",
            "Security",
            "Privacy",
            "Programming Languages"
        ],
        "npubs": 53
    },
    "Dejan Milojicic": {
        "citedby": {
            "2017-10-24": 6007
        },
        "email": "@hpe.com",
        "hindex": 31,
        "hindex5y": 23,
        "i10index": 78,
        "i10index5y": 49,
        "interests": [
            "Distributed Systems",
            "Cloud Computing",
            "Systems Software",
            "HPC",
            "operating systems"
        ],
        "npubs": 248
    },
    "Derek Dreyer": {
        "citedby": {
            "2017-10-24": 1598
        },
        "email": "@mpi-sws.org",
        "hindex": 25,
        "hindex5y": 19,
        "i10index": 33,
        "i10index5y": 28,
        "interests": [
            "Programming languages",
            "type systems",
            "semantics",
            "verification"
        ],
        "npubs": 54
    },
    "Di Wang": {
        "citedby": {
            "2018-03-21": 3
        },
        "email": "@cs.cmu.edu",
        "hindex": 1,
        "hindex5y": 1,
        "i10index": 0,
        "i10index5y": 0,
        "interests": [
            "Programming Languages",
            "Program Analysis",
            "Type Systems",
            "Program Synthesis"
        ],
        "npubs": 2
    },
    "Di Yang": "",
    "Dimitrios Vytiniotis": {
        "citedby": {
            "2017-10-24": 1894
        },
        "email": "@microsoft.com",
        "hindex": 20,
        "hindex5y": 17,
        "i10index": 30,
        "i10index5y": 25,
        "interests": [],
        "npubs": 88
    },
    "Dominic Mulligan": {
        "citedby": {
            "2017-10-25": 177
        },
        "email": "@cam.ac.uk",
        "hindex": 8,
        "hindex5y": 7,
        "i10index": 8,
        "i10index5y": 4,
        "interests": [
            "Theoretical computer science"
        ],
        "npubs": 19
    },
    "Dominic Orchard": {
        "citedby": {
            "2017-10-24": 251
        },
        "email": "@kent.ac.uk",
        "hindex": 9,
        "hindex5y": 9,
        "i10index": 9,
        "i10index5y": 9,
        "interests": [
            "Programming languages"
        ],
        "npubs": 47
    },
    "Doug Lea": {
        "affiliation": "State University of New York SUNY Oswego",
        "citedby": {
            "2017-10-24": 4880
        },
        "email": "@cs.oswego.edu",
        "hindex": 23,
        "hindex5y": 13,
        "i10index": 41,
        "i10index5y": 14,
        "interests": [
            "Concurrent programming",
            "system software"
        ],
        "npubs": 160
    },
    "Dylan McDermott": "",
    "Edd Barrett": {
        "citedby": {
            "2017-10-24": 53
        },
        "email": "@kcl.ac.uk",
        "hindex": 4,
        "hindex5y": 4,
        "i10index": 3,
        "i10index5y": 3,
        "interests": [
            "Language composition",
            "static analysis",
            "abstract interpretation",
            "meta-tracing",
            "Python"
        ],
        "npubs": 7
    },
    "Edward Aftandilian": {
        "citedby": {
            "2017-10-24": 178
        },
        "email": "@google.com",
        "hindex": 6,
        "hindex5y": 6,
        "i10index": 6,
        "i10index5y": 6,
        "interests": [
            "Programming languages",
            "dynamic analysis",
            "garbage collection"
        ],
        "npubs": 10
    },
    "Elena Zucca": {
        "affiliation": "University of Genova",
        "citedby": {
            "2017-10-24": 1539
        },
        "email": "@unige.it",
        "hindex": 21,
        "hindex5y": 8,
        "i10index": 43,
        "i10index5y": 7,
        "interests": [
            "Design and foundations of programming languages"
        ],
        "npubs": 104
    },
    "Elisa Gonzalez Boix": {
        "affiliation": "Vrije Universiteit Brussel",
        "citedby": {
            "2017-10-24": 401
        },
        "email": "@vub.ac.be",
        "hindex": 10,
        "hindex5y": 9,
        "i10index": 10,
        "i10index5y": 9,
        "interests": [
            "software engineering",
            "language design",
            "software tools",
            "distributed programing",
            "mobile software"
        ],
        "npubs": 52
    },
    "Ellen Arteca": {
        "citedby": {
            "2017-10-24": 2
        },
        "email": "@uwaterloo.ca",
        "hindex": 1,
        "hindex5y": 1,
        "i10index": 0,
        "i10index5y": 0,
        "interests": [
            "Programming Languages"
        ],
        "npubs": 2
    },
    "Emily Johnston": "",
    "Ennan Zhai": {
        "citedby": {
            "2017-10-24": 247
        },
        "email": "@yale.edu",
        "hindex": 10,
        "hindex5y": 9,
        "i10index": 10,
        "i10index5y": 9,
        "interests": [
            "Systems",
            "Security",
            "Programming Language"
        ],
        "npubs": 32
    },
    "Erez Petrank": {
        "affiliation": "Technion",
        "citedby": {
            "2017-10-24": 4237
        },
        "email": "@cs.technion.ac.il",
        "hindex": 37,
        "hindex5y": 23,
        "i10index": 70,
        "i10index5y": 49,
        "interests": [
            "Concurrency",
            "Memory Management",
            "Crypto",
            "Theory of Computer Science"
        ],
        "npubs": 138
    },
    "Eric Bodden": {
        "citedby": {
            "2017-10-24": 4090
        },
        "email": "@uni-paderborn.de",
        "hindex": 31,
        "hindex5y": 27,
        "i10index": 63,
        "i10index5y": 57,
        "interests": [
            "Secure Software Engineering",
            "Software Security",
            "Program Analysis",
            "Programming Languages",
            "Compilers"
        ],
        "npubs": 173
    },
    "Eric L. Seidel": {
        "citedby": {
            "2017-10-24": 173
        },
        "email": "@cs.ucsd.edu",
        "hindex": 7,
        "hindex5y": 6,
        "i10index": 4,
        "i10index5y": 4,
        "interests": [
            "Computer Science",
            "Programming Languages"
        ],
        "npubs": 18
    },
    "Eric Van Wyk": "",
    "Erik Krogh Kristensen": {
        "citedby": {
            "2017-10-24": 2
        },
        "email": "@cs.au.dk",
        "hindex": 1,
        "hindex5y": 1,
        "i10index": 0,
        "i10index5y": 0,
        "interests": [
            "Static analysis of dynamic languages"
        ],
        "npubs": 2
    },
    "Fabian Muehlboeck": "",
    "Fabrício Ferracioli": {
        "citedby": {
            "2017-10-24": 13
        },
        "email": "",
        "hindex": 3,
        "hindex5y": 2,
        "i10index": 0,
        "i10index5y": 0,
        "interests": [],
        "npubs": 9
    },
    "Fernando Magno Quintão Pereira": {
        "citedby": {
            "2017-10-24": 813
        },
        "email": "@dcc.ufmg.br",
        "hindex": 16,
        "hindex5y": 13,
        "i10index": 24,
        "i10index5y": 17,
        "interests": [
            "Compilers",
            "Programming Languages"
        ],
        "npubs": 138
    },
    "Francesco Dagnino": "",
    "Francisco Martins": {
        "citedby": {
            "2017-10-24": 644
        },
        "email": "@di.fc.ul.pt",
        "hindex": 12,
        "hindex5y": 9,
        "i10index": 14,
        "i10index5y": 9,
        "interests": [
            "Programming languages",
            "type systems",
            "concurrency",
            "sensor networks"
        ],
        "npubs": 68
    },
    "Frank Tip": {
        "citedby": {
            "2017-10-24": 7737
        },
        "email": "@northeastern.edu",
        "hindex": 42,
        "hindex5y": 31,
        "i10index": 81,
        "i10index5y": 53,
        "interests": [
            "Programming Languages",
            "Software Engineering"
        ],
        "npubs": 162
    },
    "Fredrik Kjolstad": {
        "citedby": {
            "2017-10-24": 142
        },
        "email": "@csail.mit.edu",
        "hindex": 7,
        "hindex5y": 7,
        "i10index": 5,
        "i10index5y": 4,
        "interests": [
            "Compilers",
            "Programming Languages",
            "Parallel Computing"
        ],
        "npubs": 12
    },
    "Gabriel Dos Reis": "",
    "Gabriel Kliot": {
        "citedby": {
            "2017-10-24": 1087
        },
        "email": "@google.com",
        "hindex": 14,
        "hindex5y": 13,
        "i10index": 16,
        "i10index5y": 14,
        "interests": [
            "Distributed Systems"
        ],
        "npubs": 35
    },
    "Gabriel Levi": "",
    "Gabriel Poesia": "",
    "George Fourtounis": "",
    "Gilbert Louis Bernstein": "",
    "Giuliano Losa": {
        "citedby": {
            "2017-10-24": 91
        },
        "email": "@losa.fr",
        "hindex": 5,
        "hindex5y": 4,
        "i10index": 3,
        "i10index5y": 2,
        "interests": [
            "computer science",
            "distributed computing",
            "formal methods"
        ],
        "npubs": 17
    },
    "Gregor Richards": "",
    "Guilherme Cavalcanti": "",
    "Hakjoo Oh": {
        "citedby": {
            "2017-10-24": 219
        },
        "email": "@korea.ac.kr",
        "hindex": 8,
        "hindex5y": 8,
        "i10index": 7,
        "i10index5y": 7,
        "interests": [
            "Programming Languages",
            "Software Engineering",
            "Software Security"
        ],
        "npubs": 37
    },
    "Hans-J. Boehm": {
        "affiliation": "Google",
        "citedby": {
            "2017-10-24": 4382
        },
        "email": "@acm.org",
        "hindex": 30,
        "hindex5y": 21,
        "i10index": 54,
        "i10index5y": 32,
        "interests": [
            "Programming Languages"
        ],
        "npubs": 124
    },
    "Heather Miller": {
        "affiliation": "Ecole Polytechnique Federale de Lausanne EPFL",
        "citedby": {
            "2017-10-24": 163
        },
        "email": "@epfl.ch",
        "hindex": 7,
        "hindex5y": 7,
        "i10index": 7,
        "i10index5y": 7,
        "interests": [
            "Programming Languages",
            "Distributed Programming",
            "Parallel Programming",
            "Concurrent Programming"
        ],
        "npubs": 28
    },
    "Hitesh Sajnani": {
        "citedby": {
            "2017-10-24": 189
        },
        "email": "@uci.edu",
        "hindex": 7,
        "hindex5y": 7,
        "i10index": 6,
        "i10index5y": 6,
        "interests": [
            "Software Engineering",
            "Machine Learning",
            "Information Retrieval"
        ],
        "npubs": 27
    },
    "Hoan Anh Nguyen": {
        "citedby": {
            "2018-03-21": 1667
        },
        "email": "@iastate.edu",
        "hindex": 21,
        "hindex5y": 21,
        "i10index": 31,
        "i10index5y": 29,
        "interests": [
            "Software Engineering"
        ],
        "npubs": 64
    },
    "Hongseok Yang": {
        "citedby": {
            "2017-10-24": 4969
        },
        "email": "@kaist.ac.kr",
        "hindex": 33,
        "hindex5y": 26,
        "i10index": 51,
        "i10index5y": 45,
        "interests": [
            "Probabilistic Programming",
            "Programming Languages",
            "Machine Learning",
            "Software Verification",
            "Distributed System"
        ],
        "npubs": 97
    },
    "Hridesh Rajan": {
        "citedby": {
            "2017-10-24": 2308
        },
        "email": "@iastate.edu",
        "hindex": 23,
        "hindex5y": 18,
        "i10index": 49,
        "i10index5y": 36,
        "interests": [
            "Programming languages",
            "Software Engineering",
            "Data Science"
        ],
        "npubs": 132
    },
    "Hugues Evrard": "",
    "Huma Sibghat": "",
    "Ifaz Kabir": "",
    "Irene Finocchi": {
        "affiliation": "Sapienza University of Rome",
        "citedby": {
            "2017-10-24": 1831
        },
        "email": "@di.uniroma1.it",
        "hindex": 26,
        "hindex5y": 17,
        "i10index": 48,
        "i10index5y": 28,
        "interests": [
            "Massive data algorithmics",
            "Dynamic program analysis",
            "Programming languages"
        ],
        "npubs": 108
    },
    "Isil Dillig": {
        "citedby": {
            "2017-10-24": 1196
        },
        "email": "@cs.utexas.edu",
        "hindex": 18,
        "hindex5y": 17,
        "i10index": 23,
        "i10index5y": 21,
        "interests": [
            "Programming languages",
            "formal methods",
            "software engineering",
            "security"
        ],
        "npubs": 50
    },
    "Izzat El Hajj": {
        "citedby": {
            "2017-10-24": 57
        },
        "email": "@illinois.edu",
        "hindex": 5,
        "hindex5y": 5,
        "i10index": 2,
        "i10index5y": 2,
        "interests": [],
        "npubs": 12
    },
    "Jakub Zitny": "",
    "James Larus": {
        "citedby": {
            "2017-10-24": 16741
        },
        "email": "@larusstone.org",
        "hindex": 61,
        "hindex5y": 35,
        "i10index": 135,
        "i10index5y": 81,
        "interests": [
            "Programming Languages",
            "Compilers",
            "Software Engineering",
            "Computer Architecture"
        ],
        "npubs": 307
    },
    "Jan Vitek": {
        "citedby": {
            "2017-10-24": 6523
        },
        "email": "@neu.edu",
        "hindex": 46,
        "hindex5y": 28,
        "i10index": 105,
        "i10index5y": 58,
        "interests": [
            "Programming Languages",
            "Virtual Machines",
            "Compilers"
        ],
        "npubs": 196
    },
    "Jennifer B. Sartor": "",
    "Jens Dietrich": {
        "affiliation": "Massey University",
        "citedby": {
            "2017-10-24": 1044
        },
        "email": "@massey.ac.nz",
        "hindex": 18,
        "hindex5y": 13,
        "i10index": 26,
        "i10index5y": 16,
        "interests": [],
        "npubs": 105
    },
    "Jeremy Siek": {
        "citedby": {
            "2017-10-25": 3942
        },
        "email": "@indiana.edu",
        "hindex": 28,
        "hindex5y": 19,
        "i10index": 52,
        "i10index5y": 34,
        "interests": [
            "Programming Languages",
            "Generic Programming",
            "High Performance Computing"
        ],
        "npubs": 163
    },
    "Johannes Späth": {
        "citedby": {
            "2017-10-24": 21
        },
        "email": "@iem.fraunhofer.de",
        "hindex": 2,
        "hindex5y": 2,
        "i10index": 1,
        "i10index5y": 1,
        "interests": [
            "Static Analysis"
        ],
        "npubs": 5
    },
    "John Peter Campora III": "",
    "Jonathan Aldrich": {
        "affiliation": "CMU",
        "citedby": {
            "2017-10-24": 4393
        },
        "email": "@cs.cmu.edu",
        "hindex": 32,
        "hindex5y": 23,
        "i10index": 64,
        "i10index5y": 38,
        "interests": [
            "Programming Languages",
            "Software Engineering"
        ],
        "npubs": 233
    },
    "Jonathan Balkind": {
        "citedby": {
            "2017-10-24": 30
        },
        "email": "@princeton.edu",
        "hindex": 2,
        "hindex5y": 2,
        "i10index": 1,
        "i10index5y": 1,
        "interests": [
            "Computer Architecture",
            "Programming Languages",
            "Operating Systems"
        ],
        "npubs": 5
    },
    "Jorgen Thelin": {
        "citedby": {
            "2017-10-24": 317
        },
        "email": "@microsoft.com",
        "hindex": 8,
        "hindex5y": 6,
        "i10index": 8,
        "i10index5y": 4,
        "interests": [
            "Distributed Systems"
        ],
        "npubs": 21
    },
    "Jose M. Faleiro": {
        "citedby": {
            "2017-10-24": 95
        },
        "email": "@yale.edu",
        "hindex": 4,
        "hindex5y": 4,
        "i10index": 3,
        "i10index5y": 3,
        "interests": [
            "Database Systems",
            "Distributed Systems"
        ],
        "npubs": 11
    },
    "Joseph Devietti": "",
    "Joshua Sunshine": {
        "affiliation": "Carnegie Mellon University CMU",
        "citedby": {
            "2017-10-24": 690
        },
        "email": "@cs.cmu.edu",
        "hindex": 7,
        "hindex5y": 7,
        "i10index": 6,
        "i10index5y": 5,
        "interests": [
            "Programming Languages",
            "Software Engineering"
        ],
        "npubs": 36
    },
    "Juliana Franco": {
        "citedby": {
            "2017-10-24": 16
        },
        "email": "@imperial.ac.uk",
        "hindex": 3,
        "hindex5y": 3,
        "i10index": 0,
        "i10index5y": 0,
        "interests": [
            "Programming Languages",
            "Memory Management",
            "Type Systems"
        ],
        "npubs": 9
    },
    "Julien Verlaguet": "",
    "Kamalika Chaudhuri": {
        "citedby": {
            "2017-10-24": 3051
        },
        "email": "@eng.ucsd.edu",
        "hindex": 25,
        "hindex5y": 23,
        "i10index": 38,
        "i10index5y": 35,
        "interests": [
            "Machine Learning",
            "Privacy",
            "Interactive Learning",
            "Unsupervised Learning"
        ],
        "npubs": 62
    },
    "Kapil Vaswani": {
        "citedby": {
            "2017-10-24": 1271
        },
        "email": "",
        "hindex": 16,
        "hindex5y": 16,
        "i10index": 22,
        "i10index5y": 21,
        "interests": [],
        "npubs": 62
    },
    "Karim Ali": {
        "citedby": {
            "2017-10-24": 156
        },
        "email": "@ualberta.ca",
        "hindex": 5,
        "hindex5y": 5,
        "i10index": 4,
        "i10index5y": 4,
        "interests": [
            "Compiler",
            "Programming Languages",
            "Call Graph",
            "Static Analysis"
        ],
        "npubs": 30
    },
    "Kathryn E. Gray": {
        "affiliation": "University of Cambridge",
        "citedby": {
            "2017-10-24": 289
        },
        "email": "@cl.cam.ac.uk",
        "hindex": 8,
        "hindex5y": 7,
        "i10index": 8,
        "i10index5y": 4,
        "interests": [],
        "npubs": 24
    },
    "Kathryn S. McKinley": {
        "affiliation": "Google",
        "citedby": {
            "2017-10-24": 12100
        },
        "email": "@cs.utexas.edu",
        "hindex": 57,
        "hindex5y": 37,
        "i10index": 138,
        "i10index5y": 94,
        "interests": [
            "Programming Language Implementation"
        ],
        "npubs": 284
    },
    "Kihong Heo": {
        "citedby": {
            "2017-10-24": 117
        },
        "email": "@cis.upenn.edu",
        "hindex": 5,
        "hindex5y": 5,
        "i10index": 2,
        "i10index5y": 2,
        "interests": [
            "Programming Language",
            "Static Analysis",
            "Abstract Interpretation"
        ],
        "npubs": 14
    },
    "Kim Bruce": {
        "affiliation": "Pomona College",
        "citedby": {
            "2017-10-24": 4510
        },
        "email": "@cs.pomona.edu",
        "hindex": 34,
        "hindex5y": 15,
        "i10index": 54,
        "i10index5y": 26,
        "interests": [
            "Programming Languages",
            "Computer Science Education",
            "Linguistics"
        ],
        "npubs": 161
    },
    "Kirshanthan Sundararajah": {
        "citedby": {
            "2017-10-24": 4
        },
        "email": "@purdue.edu",
        "hindex": 2,
        "hindex5y": 2,
        "i10index": 0,
        "i10index5y": 0,
        "interests": [
            "Programming Languages",
            "Compilers",
            "High Performance Computing"
        ],
        "npubs": 4
    },
    "Kiwan Maeng": "",
    "Klaus V. Gleissenthall": {
        "citedby": {
            "2017-10-24": 13
        },
        "email": "@ucsd.edu",
        "hindex": 3,
        "hindex5y": 3,
        "i10index": 0,
        "i10index5y": 0,
        "interests": [
            "Program Verification",
            "Security",
            "Concurrency"
        ],
        "npubs": 7
    },
    "Kwonsoo Chae": "",
    "Laith Sakka": {
        "citedby": {
            "2017-10-24": 3
        },
        "email": "@purdue.edu",
        "hindex": 1,
        "hindex5y": 1,
        "i10index": 0,
        "i10index5y": 0,
        "interests": [],
        "npubs": 3
    },
    "Laurence Tratt": {
        "citedby": {
            "2017-10-24": 1327
        },
        "email": "@tratt.net",
        "hindex": 19,
        "hindex5y": 15,
        "i10index": 27,
        "i10index5y": 21,
        "interests": [
            "Programming languages",
            "domain specific languages",
            "compilers",
            "virtual machines"
        ],
        "npubs": 61
    },
    "Lingming Zhang": {
        "citedby": {
            "2017-10-25": 742
        },
        "email": "@utdallas.edu",
        "hindex": 16,
        "hindex5y": 16,
        "i10index": 19,
        "i10index5y": 19,
        "interests": [
            "Mutation Testing",
            "Regression Testing",
            "Programming Languages",
            "Software Analysis",
            "Software Evolution"
        ],
        "npubs": 41
    },
    "Loris D'Antoni": {
        "citedby": {
            "2017-10-24": 666
        },
        "email": "@cs.wisc.edu",
        "hindex": 15,
        "hindex5y": 15,
        "i10index": 17,
        "i10index5y": 17,
        "interests": [
            "Automata Theory",
            "Verification",
            "Programming Languages",
            "Personalized Education"
        ],
        "npubs": 45
    },
    "Lu Zhang": {
        "affiliation": "Peking University",
        "citedby": {
            "2017-10-24": 6542
        },
        "email": "@sei.pku.edu.cn",
        "hindex": 39,
        "hindex5y": 34,
        "i10index": 104,
        "i10index5y": 87,
        "interests": [
            "Software Engineering",
            "Software Testing",
            "Software Analysis"
        ],
        "npubs": 216
    },
    "Lucas Kramer": "",
    "Lun Liu": "",
    "Madan Musuvathi": {
        "citedby": {
            "2017-10-27": 4353,
            "2017-11-09": 4368
        },
        "email": "@microsoft.com",
        "hindex": 31,
        "hindex5y": 27,
        "i10index": 53,
        "i10index5y": 45,
        "interests": [
            "Concurrency and Parallelism",
            "Program Verification",
            "Algorithms",
            "Systems",
            "Model Checking"
        ],
        "npubs": 47
    },
    "Magnus Madsen": {
        "citedby": {
            "2017-10-24": 211
        },
        "email": "@uwaterloo.ca",
        "hindex": 6,
        "hindex5y": 6,
        "i10index": 3,
        "i10index5y": 3,
        "interests": [
            "Programming Languages",
            "Compilers",
            "Static Analysis",
            "Functional and Logic Programming"
        ],
        "npubs": 14
    },
    "Man Cao": {
        "citedby": {
            "2017-10-24": 123
        },
        "email": "@google.com",
        "hindex": 6,
        "hindex5y": 6,
        "i10index": 4,
        "i10index5y": 4,
        "interests": [
            "Programming Language",
            "Dynamic Analysis",
            "Concurrency Correctness",
            "Runtime System",
            "Software System"
        ],
        "npubs": 19
    },
    "Manolis Papadakis": "",
    "Manuel Costa": {
        "citedby": {
            "2017-05-15": 3666,
            "2017-06-18": 3735
        },
        "email": "@microsoft.com",
        "hindex": 23,
        "hindex5y": 18,
        "i10index": 32,
        "i10index5y": 26,
        "interests": [
            "Operating Systems",
            "Networks",
            "Programming Languages",
            "Security"
        ],
        "npubs": 68
    },
    "Marianna Rapoport": "",
    "Mark Santolucito": {
        "citedby": {
            "2017-10-24": 17
        },
        "email": "@yale.edu",
        "hindex": 3,
        "hindex5y": 3,
        "i10index": 0,
        "i10index5y": 0,
        "interests": [
            "Program Synthesis"
        ],
        "npubs": 10
    },
    "Marshall Roch": "",
    "Martin Kleppmann": {
        "citedby": {
            "2017-10-24": 55
        },
        "email": "@cl.cam.ac.uk",
        "hindex": 4,
        "hindex5y": 4,
        "i10index": 1,
        "i10index5y": 1,
        "interests": [
            "Distributed systems",
            "database systems",
            "security"
        ],
        "npubs": 15
    },
    "Matthew Danish": "",
    "Matthew Might": {
        "citedby": {
            "2017-10-25": 1069
        },
        "email": "@uab.edu",
        "hindex": 17,
        "hindex5y": 15,
        "i10index": 30,
        "i10index5y": 23,
        "interests": [
            "Precision Medicine",
            "Genetics",
            "Programming Languages",
            "Static Analysis",
            "Functional Programming"
        ],
        "npubs": 90
    },
    "Matthew Parkinson": {
        "citedby": {
            "2017-10-25": 3357
        },
        "email": "@microsoft.com",
        "hindex": 25,
        "hindex5y": 24,
        "i10index": 33,
        "i10index5y": 31,
        "interests": [
            "Programming Language",
            "Verification",
            "Semantics"
        ],
        "npubs": 69
    },
    "Max Grossman": {
        "citedby": {
            "2017-10-24": 503
        },
        "email": "@rice.edu",
        "hindex": 8,
        "hindex5y": 8,
        "i10index": 8,
        "i10index5y": 8,
        "interests": [
            "High Performance Computing",
            "Parallel Computing",
            "GPU Computing",
            "Scientific Computing"
        ],
        "npubs": 32
    },
    "Mayur Naik": {
        "citedby": {
            "2017-10-24": 5128
        },
        "email": "@cis.upenn.edu",
        "hindex": 25,
        "hindex5y": 21,
        "i10index": 34,
        "i10index5y": 28,
        "interests": [
            "Programming Languages",
            "Software Engineering",
            "Program Analysis",
            "Concurrency",
            "Mobile Computing"
        ],
        "npubs": 67
    },
    "Michael Bond": {
        "citedby": {
            "2017-10-24": 1296
        },
        "email": "@cse.ohio-state.edu",
        "hindex": 19,
        "hindex5y": 18,
        "i10index": 23,
        "i10index5y": 22,
        "interests": [
            "Programming languages",
            "software systems"
        ],
        "npubs": 141
    },
    "Michael D. Adams": {
        "citedby": {
            "2017-10-24": 238
        },
        "email": "@utah.edu",
        "hindex": 10,
        "hindex5y": 8,
        "i10index": 10,
        "i10index5y": 8,
        "interests": [],
        "npubs": 27
    },
    "Michael Pradel": {
        "citedby": {
            "2017-10-24": 600
        },
        "email": "@binaervarianz.de",
        "hindex": 13,
        "hindex5y": 13,
        "i10index": 20,
        "i10index5y": 17,
        "interests": [
            "Software Engineering",
            "Programming Languages"
        ],
        "npubs": 53
    },
    "Michal Friedman": "",
    "Milind Kulkarni": {
        "citedby": {
            "2017-10-25": 1922
        },
        "email": "@purdue.edu",
        "hindex": 18,
        "hindex5y": 18,
        "i10index": 29,
        "i10index5y": 26,
        "interests": [
            "Compilers",
            "Programming Languages"
        ],
        "npubs": 135
    },
    "Milos Gligoric": {
        "citedby": {
            "2017-10-24": 720
        },
        "email": "@utexas.edu",
        "hindex": 15,
        "hindex5y": 15,
        "i10index": 21,
        "i10index5y": 18,
        "interests": [
            "Software Engineering"
        ],
        "npubs": 42
    },
    "Minseok Jeon": "",
    "Mira Mezini": {
        "affiliation": "TU Darmstadt",
        "citedby": {
            "2017-10-24": 7187
        },
        "email": "@informatik.tu-darmstadt.de",
        "hindex": 44,
        "hindex5y": 27,
        "i10index": 110,
        "i10index5y": 72,
        "interests": [
            "Programming Languages",
            "Software Engineering",
            "Software Security"
        ],
        "npubs": 263
    },
    "Mistral Contrastin": {
        "citedby": {
            "2017-10-24": 6
        },
        "email": "@cl.cam.ac.uk",
        "hindex": 2,
        "hindex5y": 2,
        "i10index": 0,
        "i10index5y": 0,
        "interests": [
            "Compilers",
            "Verification",
            "Model Checking"
        ],
        "npubs": 7
    },
    "Mooly Sagiv": {
        "citedby": {
            "2017-10-24": 9662
        },
        "email": "@acm.org",
        "hindex": 52,
        "hindex5y": 30,
        "i10index": 124,
        "i10index5y": 76,
        "interests": [
            "Programming Languages",
            "Program Verification",
            "Program Analysis",
            "Software Defined Networks"
        ],
        "npubs": 262
    },
    "Muntasir Raihan Rahman": {
        "citedby": {
            "2017-10-24": 1770
        },
        "email": "@microsoft.com",
        "hindex": 12,
        "hindex5y": 11,
        "i10index": 12,
        "i10index5y": 12,
        "interests": [
            "Distributed Systems",
            "Formal Methods",
            "Machine Learning"
        ],
        "npubs": 30
    },
    "Nachshon Cohen": {
        "citedby": {
            "2017-10-24": 84
        },
        "email": "@cs.technion.ac.il",
        "hindex": 5,
        "hindex5y": 5,
        "i10index": 3,
        "i10index5y": 3,
        "interests": [
            "Parallel Data Structures",
            "Memory Mangement",
            "Systems"
        ],
        "npubs": 28
    },
    "Natacha Crooks": {
        "citedby": {
            "2017-10-24": 67
        },
        "email": "@cs.utexas.edu",
        "hindex": 3,
        "hindex5y": 3,
        "i10index": 2,
        "i10index5y": 2,
        "interests": [
            "Distributed Systems"
        ],
        "npubs": 11
    },
    "Navid Yaghmazadeh": {
        "citedby": {
            "2017-10-24": 37
        },
        "email": "@cs.utexas.edu",
        "hindex": 2,
        "hindex5y": 2,
        "i10index": 1,
        "i10index5y": 1,
        "interests": [],
        "npubs": 4
    },
    "Neville Grech": {
        "citedby": {
            "2017-10-24": 76
        },
        "email": "@um.edu.mt",
        "hindex": 3,
        "hindex5y": 3,
        "i10index": 2,
        "i10index5y": 2,
        "interests": [
            "Program Analysis"
        ],
        "npubs": 11
    },
    "Nikolaos Tsantalis": {
        "citedby": {
            "2017-10-24": 1688
        },
        "email": "@concordia.ca",
        "hindex": 20,
        "hindex5y": 19,
        "i10index": 28,
        "i10index5y": 24,
        "interests": [
            "Software Engineering",
            "Software Maintenance",
            "Software Evolution",
            "Refactoring"
        ],
        "npubs": 43
    },
    "Oded Padon": {
        "citedby": {
            "2017-10-24": 47
        },
        "email": "@mail.tau.ac.il",
        "hindex": 3,
        "hindex5y": 3,
        "i10index": 2,
        "i10index5y": 2,
        "interests": [
            "Programming Languages",
            "Program Verification",
            "Distributed Systems",
            "Formal Methods",
            "Logic"
        ],
        "npubs": 11
    },
    "Omar Navarro-Leija": "",
    "Ondřej Lhoták": "",
    "Panagiotis Vekris": "",
    "Pantazis Deligiannis": {
        "citedby": {
            "2017-10-24": 85
        },
        "email": "@imperial.ac.uk",
        "hindex": 6,
        "hindex5y": 6,
        "i10index": 3,
        "i10index5y": 3,
        "interests": [
            "programming language design",
            "software reliability",
            "concurrency",
            "static/dynamic program analysis"
        ],
        "npubs": 8
    },
    "Paola Accioly": {
        "citedby": {
            "2018-03-21": 53
        },
        "email": "@cin.ufpe.br",
        "hindex": 5,
        "hindex5y": 5,
        "i10index": 2,
        "i10index5y": 2,
        "interests": [
            "Software Engineering"
        ],
        "npubs": 19
    },
    "Pat Hanrahan": {
        "citedby": {
            "2017-10-24": 35186
        },
        "email": "@cs.stanford.edu",
        "hindex": 82,
        "hindex5y": 53,
        "i10index": 166,
        "i10index5y": 125,
        "interests": [
            "computer graphics",
            "visualization",
            "parallel computing"
        ],
        "npubs": 308
    },
    "Paul He": {
        "citedby": {
            "2018-03-21": 2
        },
        "email": "@edu.uwaterloo.ca",
        "hindex": 1,
        "hindex5y": 1,
        "i10index": 0,
        "i10index5y": 0,
        "interests": [
            "Programming Languages",
            "Logic"
        ],
        "npubs": 2
    },
    "Paul Thomson": "",
    "Paulo Borba": {
        "citedby": {
            "2017-10-24": 3830
        },
        "email": "@cin.ufpe.br",
        "hindex": 30,
        "hindex5y": 22,
        "i10index": 89,
        "i10index5y": 43,
        "interests": [
            "Software Engineering",
            "Programming Languages"
        ],
        "npubs": 256
    },
    "Pedro Martins": "",
    "Peng Wang": {
        "citedby": {
            "2019-01-04": 79
        },
        "email": "@csail.mit.edu",
        "hindex": 5,
        "hindex5y": 5,
        "i10index": 3,
        "i10index5y": 3,
        "interests": [
            "Programming Languages"
        ],
        "npubs": 10
    },
    "Peng Wu": "",
    "Petr Maj": {
        "citedby": {
            "2017-10-24": 256
        },
        "email": "@fit.cvut.cz",
        "hindex": 4,
        "hindex5y": 4,
        "i10index": 4,
        "i10index5y": 4,
        "interests": [
            "Compilers",
            "Virtual Machines",
            "Dynamic languages"
        ],
        "npubs": 7
    },
    "Philip A. Bernstein": {
        "citedby": {
            "2018-01-28": 34031
        },
        "email": "@microsoft.com",
        "hindex": 74,
        "hindex5y": 38,
        "i10index": 171,
        "i10index5y": 89,
        "interests": [
            "Database systems and transaction processin"
        ],
        "npubs": 252
    },
    "Radu Grigore": {
        "citedby": {
            "2017-10-24": 287
        },
        "email": "@kent.ac.uk",
        "hindex": 11,
        "hindex5y": 10,
        "i10index": 12,
        "i10index5y": 11,
        "interests": [
            "Program verification"
        ],
        "npubs": 26
    },
    "Rahul Dhodapkar": "",
    "Rahul Sharma": {
        "citedby": {
            "2017-10-25": 648
        },
        "email": "@microsoft.com",
        "hindex": 13,
        "hindex5y": 13,
        "i10index": 16,
        "i10index5y": 16,
        "interests": [
            "Verification",
            "Compilers",
            "Machine Learning"
        ],
        "npubs": 25
    },
    "Rami Gökhan Kıcı": "",
    "Ranjit Jhala": {
        "citedby": {
            "2017-10-24": 8353
        },
        "email": "@cs.ucsd.edu",
        "hindex": 41,
        "hindex5y": 36,
        "i10index": 59,
        "i10index5y": 55,
        "interests": [
            "Programming Languages",
            "Software Engineering",
            "Formal Methods"
        ],
        "npubs": 132
    },
    "Rastislav Bodik": {
        "citedby": {
            "2017-10-24": 9371
        },
        "email": "@cs.washington.edu",
        "hindex": 38,
        "hindex5y": 30,
        "i10index": 64,
        "i10index5y": 55,
        "interests": [
            "Programming Languages",
            "Program Synthesis"
        ],
        "npubs": 166
    },
    "Rebecca Killick": {
        "citedby": {
            "2017-10-24": 891
        },
        "email": "@lancs.ac.uk",
        "hindex": 6,
        "hindex5y": 6,
        "i10index": 6,
        "i10index5y": 6,
        "interests": [
            "Statistics",
            "Nonstationarity",
            "Wavelets",
            "Changepoints",
            "Applications"
        ],
        "npubs": 22
    },
    "Rezwana Karim": {
        "affiliation": "Samsung Research America",
        "citedby": {
            "2017-10-24": 160
        },
        "email": "@samsung.com",
        "hindex": 6,
        "hindex5y": 6,
        "i10index": 6,
        "i10index5y": 5,
        "interests": [
            "Web Security",
            "Program analysis",
            "Software Engineering",
            "UI programming",
            "Network Security"
        ],
        "npubs": 12
    },
    "Rishabh Singh": {
        "citedby": {
            "2017-10-24": 1075
        },
        "email": "@microsoft.com",
        "hindex": 15,
        "hindex5y": 14,
        "i10index": 21,
        "i10index5y": 20,
        "interests": [
            "Program Synthesis",
            "Software Verification",
            "Software Engineering",
            "Programming Languages"
        ],
        "npubs": 51
    },
    "Rishi Surendran": {
        "citedby": {
            "2017-10-24": 48
        },
        "email": "@xilinx.com",
        "hindex": 5,
        "hindex5y": 5,
        "i10index": 2,
        "i10index5y": 2,
        "interests": [
            "Compilers",
            "Parallel Computing",
            "Programming Languages"
        ],
        "npubs": 11
    },
    "Romain Robbes": {
        "affiliation": "Free University of Bozen-Bolzano",
        "citedby": {
            "2017-10-24": 2554
        },
        "email": "@unibz.it",
        "hindex": 27,
        "hindex5y": 24,
        "i10index": 48,
        "i10index5y": 43,
        "interests": [
            "Software Engineering",
            "Empirical Software Engineering",
            "Mining Software Repositories"
        ],
        "npubs": 100
    },
    "Ronghui Gu": {
        "citedby": {
            "2017-10-24": 84
        },
        "email": "@columbia.edu",
        "hindex": 4,
        "hindex5y": 4,
        "i10index": 3,
        "i10index5y": 3,
        "interests": [
            "Programming Languages",
            "Operating Systems",
            "Formal Verification"
        ],
        "npubs": 7
    },
    "Ross Tate": {
        "citedby": {
            "2017-10-24": 265
        },
        "email": "@cs.cornell.edu",
        "hindex": 8,
        "hindex5y": 8,
        "i10index": 8,
        "i10index5y": 8,
        "interests": [
            "Programming Languages"
        ],
        "npubs": 18
    },
    "Ruzica Piskac": {
        "citedby": {
            "2017-10-24": 695
        },
        "email": "@yale.edu",
        "hindex": 15,
        "hindex5y": 13,
        "i10index": 17,
        "i10index5y": 14,
        "interests": [
            "Formal verification",
            "program synthesis"
        ],
        "npubs": 59
    },
    "Ryan G. Scott": "",
    "Ryan R. Newton": {
        "citedby": {
            "2017-10-24": 2262
        },
        "email": "@indiana.edu",
        "hindex": 17,
        "hindex5y": 14,
        "i10index": 24,
        "i10index5y": 20,
        "interests": [
            "Programming Languages",
            "Parallelism",
            "Stream Processing"
        ],
        "npubs": 83
    },
    "Sam Goldman": "",
    "Sam Tobin-Hochstadt": {
        "citedby": {
            "2017-10-24": 1588
        },
        "email": "@cs.indiana.edu",
        "hindex": 17,
        "hindex5y": 16,
        "i10index": 24,
        "i10index5y": 23,
        "interests": [
            "Programming Languages",
            "Software Engineering"
        ],
        "npubs": 46
    },
    "Saman Amarasinghe": {
        "citedby": {
            "2017-10-24": 17023
        },
        "email": "@mit.edu",
        "hindex": 60,
        "hindex5y": 38,
        "i10index": 115,
        "i10index5y": 86,
        "interests": [
            "Compilers",
            "Performance Engineering",
            "Programming Languages",
            "Parallel Computing",
            "Domain-Specific Languages"
        ],
        "npubs": 264
    },
    "Samantha Syeda Khairunnesa": "",
    "Samuel Drews": "",
    "Sarah Chasins": "",
    "Sarah Mount": {
        "citedby": {
            "2017-10-25": 244
        },
        "email": "@kcl.ac.uk",
        "hindex": 10,
        "hindex5y": 7,
        "i10index": 10,
        "i10index5y": 3,
        "interests": [
            "Software Engineering",
            "Concurrency",
            "Parallel Programming"
        ],
        "npubs": 54
    },
    "Sarah Nadi": {
        "affiliation": "University of Alberta",
        "citedby": {
            "2017-10-24": 360
        },
        "email": "@ualberta.ca",
        "hindex": 10,
        "hindex5y": 10,
        "i10index": 11,
        "i10index5y": 11,
        "interests": [
            "Mining Software Repositories",
            "Variability Analysis",
            "Code Recommenders & API Usage",
            "Software Product Lines"
        ],
        "npubs": 47
    },
    "Sarfraz Khurshid": {
        "citedby": {
            "2017-10-24": 6174
        },
        "email": "@ece.utexas.edu",
        "hindex": 40,
        "hindex5y": 31,
        "i10index": 95,
        "i10index5y": 77,
        "interests": [
            "software testing and verification",
            "debugging",
            "error recovery",
            "specification languages"
        ],
        "npubs": 248
    },
    "Sasa Misailovic": {
        "affiliation": "University of Illinois at Urbana-Champaign, USA",
        "citedby": {
            "2017-10-24": 1673
        },
        "email": "@illinois.edu",
        "hindex": 17,
        "hindex5y": 17,
        "i10index": 20,
        "i10index5y": 20,
        "interests": [
            "Programming Languages",
            "Program Analysis",
            "Approximate Computing",
            "Software Engineering"
        ],
        "npubs": 30
    },
    "Sebastian Burckhardt": {
        "citedby": {
            "2018-03-21": 2185
        },
        "email": "@microsoft.com",
        "hindex": 24,
        "hindex5y": 21,
        "i10index": 35,
        "i10index5y": 32,
        "interests": [],
        "npubs": 73
    },
    "Sehun Jeong": {
        "citedby": {
            "2017-10-24": 25
        },
        "email": "@korea.ac.kr",
        "hindex": 3,
        "hindex5y": 3,
        "i10index": 1,
        "i10index5y": 1,
        "interests": [
            "Software Engineering",
            "Safety Assurance"
        ],
        "npubs": 7
    },
    "Serdar Tasiran": {
        "citedby": {
            "2017-10-24": 2497
        },
        "email": "@ku.edu.tr",
        "hindex": 21,
        "hindex5y": 13,
        "i10index": 33,
        "i10index5y": 20,
        "interests": [
            "Formal verification",
            "concurrency",
            "software engineering tools",
            "transactional memory"
        ],
        "npubs": 91
    },
    "Sergey Bykov": "",
    "Shane McIntosh": {
        "affiliation": "McGill University",
        "citedby": {
            "2017-10-24": 786
        },
        "email": "@mcgill.ca",
        "hindex": 17,
        "hindex5y": 17,
        "i10index": 21,
        "i10index5y": 21,
        "interests": [
            "Build Systems",
            "Empirical Software Engineering",
            "Mining Software Repositories",
            "Software Quality"
        ],
        "npubs": 62
    },
    "Sharon Shoham": {
        "citedby": {
            "2017-10-24": 712
        },
        "email": "@tauex.tau.ac.il",
        "hindex": 12,
        "hindex5y": 11,
        "i10index": 15,
        "i10index5y": 11,
        "interests": [
            "Program analysis",
            "Verification",
            "Model checking"
        ],
        "npubs": 53
    },
    "Sheng Chen": {
        "citedby": {
            "2018-03-21": 206
        },
        "email": "@louisiana.edu",
        "hindex": 7,
        "hindex5y": 7,
        "i10index": 7,
        "i10index5y": 5,
        "interests": [
            "Programming languages",
            "type systems",
            "software engineering"
        ],
        "npubs": 23
    },
    "Shoaib Kamil": {
        "citedby": {
            "2018-03-21": 2540
        },
        "email": "@adobe.com",
        "hindex": 22,
        "hindex5y": 18,
        "i10index": 30,
        "i10index5y": 28,
        "interests": [],
        "npubs": 65
    },
    "Sophia Drossopoulou": {
        "citedby": {
            "2017-10-24": 3574
        },
        "email": "@imperial.ac.uk",
        "hindex": 32,
        "hindex5y": 17,
        "i10index": 66,
        "i10index5y": 35,
        "interests": [
            "Programming Languages",
            "Program Verification",
            "Compilers",
            "Type Systems"
        ],
        "npubs": 213
    },
    "Spenser Bauman": {
        "citedby": {
            "2018-03-21": 44
        },
        "email": "@umail.iu.edu",
        "hindex": 2,
        "hindex5y": 2,
        "i10index": 2,
        "i10index5y": 2,
        "interests": [
            "Programming Languages"
        ],
        "npubs": 2
    },
    "Sreepathi Pai": {
        "citedby": {
            "2017-10-24": 203
        },
        "email": "@cs.rochester.edu",
        "hindex": 6,
        "hindex5y": 6,
        "i10index": 4,
        "i10index5y": 4,
        "interests": [
            "Heterogeneous Computer Systems",
            "Compilers",
            "Programming Systems",
            "Computer Architecture"
        ],
        "npubs": 16
    },
    "Stephen Chou": "",
    "Sungdeok Cha": "",
    "Suparna Bhattacharya": {
        "affiliation": "Hewlett-Packard Enterprise",
        "citedby": {
            "2017-10-24": 950
        },
        "email": "@in.ibm.com",
        "hindex": 14,
        "hindex5y": 12,
        "i10index": 17,
        "i10index5y": 15,
        "interests": [
            "Operating Systems",
            "Program Analysis",
            "Power Efficient Systems",
            "Performance",
            "Software Bloat"
        ],
        "npubs": 54
    },
    "Sylvan Clebsch": {
        "citedby": {
            "2017-10-24": 53
        },
        "email": "@doc.ic.ac.uk",
        "hindex": 4,
        "hindex5y": 3,
        "i10index": 2,
        "i10index5y": 2,
        "interests": [
            "Programming Languages",
            "Type Systems",
            "Concurrency",
            "Distributed Computing",
            "Garbage Collection"
        ],
        "npubs": 8
    },
    "Talia Ringer": {
        "citedby": {
            "2017-10-24": 10
        },
        "email": "@cs.washington.edu",
        "hindex": 1,
        "hindex5y": 1,
        "i10index": 1,
        "i10index5y": 1,
        "interests": [
            "Programming Languages",
            "Security"
        ],
        "npubs": 3
    },
    "Tatsuya Abe": "",
    "Ted Kaminski": "",
    "Thomas B. Jablin": {
        "citedby": {
            "2017-10-24": 769
        },
        "email": "@illinois.edu",
        "hindex": 11,
        "hindex5y": 11,
        "i10index": 11,
        "i10index5y": 11,
        "interests": [
            "Compilers",
            "Automatic parallelization",
            "GPUs"
        ],
        "npubs": 22
    },
    "Thomas Dillig": {
        "citedby": {
            "2017-10-24": 1196
        },
        "email": "@cs.utexas.edu",
        "hindex": 18,
        "hindex5y": 17,
        "i10index": 23,
        "i10index5y": 21,
        "interests": [
            "Programming languages",
            "formal methods",
            "software engineering",
            "security"
        ],
        "npubs": 50
    },
    "Thomas Reps": {
        "citedby": {
            "2017-10-24": 20647
        },
        "email": "@cs.wisc.edu",
        "hindex": 73,
        "hindex5y": 38,
        "i10index": 171,
        "i10index5y": 116,
        "interests": [
            "Programming Languages",
            "Compilers",
            "Computer Security",
            "Program Verification"
        ],
        "npubs": 399
    },
    "Tiago Cogumbreiro": {
        "citedby": {
            "2017-10-24": 66
        },
        "email": "@rice.edu",
        "hindex": 4,
        "hindex5y": 4,
        "i10index": 2,
        "i10index5y": 2,
        "interests": [
            "Computer Science",
            "Programming Languages",
            "Concurrency Theory",
            "Type Theory",
            "Synchronization"
        ],
        "npubs": 11
    },
    "Tien Nguyen": {
        "citedby": {
            "2017-10-24": 6876
        },
        "email": "@utdallas.edu",
        "hindex": 45,
        "hindex5y": 35,
        "i10index": 168,
        "i10index5y": 124,
        "interests": [
            "Software Engineering"
        ],
        "npubs": 922
    },
    "Tobias Wrigstad": {
        "citedby": {
            "2017-10-24": 937
        },
        "email": "@it.uu.se",
        "hindex": 16,
        "hindex5y": 12,
        "i10index": 21,
        "i10index5y": 14,
        "interests": [
            "Type systems",
            "reference capabilities",
            "programming languages",
            "scripting languages",
            "parallel programming"
        ],
        "npubs": 65
    },
    "Todd Millstein": {
        "citedby": {
            "2017-10-24": 5215
        },
        "email": "@cs.ucla.edu",
        "hindex": 36,
        "hindex5y": 28,
        "i10index": 54,
        "i10index5y": 45,
        "interests": [
            "Programming Languages"
        ],
        "npubs": 124
    },
    "Todd Mytkowicz": {
        "citedby": {
            "2017-10-24": 1651
        },
        "email": "@microsoft.com",
        "hindex": 18,
        "hindex5y": 17,
        "i10index": 24,
        "i10index5y": 23,
        "interests": [],
        "npubs": 76
    },
    "Tom Van Cutsem": {
        "affiliation": "Nokia Bell Labs",
        "citedby": {
            "2017-10-24": 1136
        },
        "email": "@nokia.com",
        "hindex": 16,
        "hindex5y": 13,
        "i10index": 25,
        "i10index5y": 19,
        "interests": [
            "Programming Languages",
            "Distributed Systems",
            "Stream Processing"
        ],
        "npubs": 88
    },
    "Tomoharu Ugawa": "",
    "Toshiyuki Maeda": "",
    "Travis Carlson": "",
    "Vaibhav Saini": {
        "citedby": {
            "2017-10-24": 76
        },
        "email": "@ics.uci.edu",
        "hindex": 5,
        "hindex5y": 5,
        "i10index": 3,
        "i10index5y": 3,
        "interests": [
            "Software engineering",
            "Empirical studies",
            "Software clones",
            "Mining software repositories"
        ],
        "npubs": 10
    },
    "Vasco T. Vasconcelos": {
        "citedby": {
            "2017-10-24": 3405
        },
        "email": "@di.fc.ul.pt",
        "hindex": 26,
        "hindex5y": 18,
        "i10index": 48,
        "i10index5y": 29,
        "interests": [],
        "npubs": 177
    },
    "Venkatesh Srinivasan": {
        "citedby": {
            "2017-10-24": 37
        },
        "email": "@cs.wisc.edu",
        "hindex": 4,
        "hindex5y": 4,
        "i10index": 1,
        "i10index5y": 1,
        "interests": [
            "Program Analysis",
            "Program Synthesis"
        ],
        "npubs": 8
    },
    "Victor Gomes": {
        "citedby": {
            "2017-10-25": 75
        },
        "email": "@cl.cam.ac.uk",
        "hindex": 6,
        "hindex5y": 6,
        "i10index": 3,
        "i10index5y": 3,
        "interests": [
            "Verification",
            "Semantics",
            "Programming Languages"
        ],
        "npubs": 13
    },
    "Vijayaraghavan Murali": {
        "citedby": {
            "2017-10-24": 149
        },
        "email": "@rice.edu",
        "hindex": 6,
        "hindex5y": 6,
        "i10index": 4,
        "i10index5y": 4,
        "interests": [
            "Programming Languages",
            "Program Analysis",
            "Software Engineering"
        ],
        "npubs": 18
    },
    "Vivek Sarkar": {
        "citedby": {
            "2017-10-24": 14342
        },
        "email": "@rice.edu",
        "hindex": 56,
        "hindex5y": 38,
        "i10index": 148,
        "i10index5y": 112,
        "interests": [
            "Parallel computing",
            "Programming languages",
            "Compilers",
            "Program Analysis",
            "Runtime Systems"
        ],
        "npubs": 375
    },
    "Vivek Shah": "",
    "Viviana Bono": {
        "affiliation": "University of Torino",
        "citedby": {
            "2017-10-24": 1230
        },
        "email": "@di.unito.it",
        "hindex": 19,
        "hindex5y": 10,
        "i10index": 28,
        "i10index5y": 10,
        "interests": [
            "Formal methods",
            "Type theories",
            "Design of programming languages"
        ],
        "npubs": 79
    },
    "Wen-Mei Hwu": {
        "citedby": {
            "2017-10-24": 18776
        },
        "email": "@illinois.edu",
        "hindex": 66,
        "hindex5y": 34,
        "i10index": 179,
        "i10index5y": 105,
        "interests": [
            "Computer Architecture",
            "Compiler",
            "Parallel Computing",
            "Wireless Networking"
        ],
        "npubs": 415
    },
    "Westley Weimer": {
        "citedby": {
            "2017-10-24": 10319
        },
        "email": "@umich.edu",
        "hindex": 42,
        "hindex5y": 38,
        "i10index": 67,
        "i10index5y": 63,
        "interests": [
            "Programming Languages",
            "Software Engineering"
        ],
        "npubs": 127
    },
    "William Mansky": {
        "citedby": {
            "2017-10-24": 100
        },
        "email": "@cs.princeton.edu",
        "hindex": 5,
        "hindex5y": 5,
        "i10index": 3,
        "i10index5y": 3,
        "interests": [
            "Formal Methods",
            "Programming Languages",
            "Concurrency"
        ],
        "npubs": 18
    },
    "Xi2 Wang": "",
    "Xia Li": "",
    "Xiaokang Qiu": {
        "citedby": {
            "2017-10-24": 587
        },
        "email": "@purdue.edu",
        "hindex": 11,
        "hindex5y": 11,
        "i10index": 11,
        "i10index5y": 11,
        "interests": [
            "Logic",
            "Automated Deduction",
            "Program Verification",
            "Program Synthesis"
        ],
        "npubs": 21
    },
    "Xin Zhang": {
        "citedby": {
            "2018-03-21": 251
        },
        "email": "@csail.mit.edu",
        "hindex": 8,
        "hindex5y": 8,
        "i10index": 7,
        "i10index5y": 7,
        "interests": [
            "Programming Languages",
            "Software Engineering",
            "Constrained Optimization",
            "Program Analysis"
        ],
        "npubs": 20
    },
    "Xinyu Wang": "",
    "Xipeng Shen": {
        "citedby": {
            "2017-10-24": 4030
        },
        "email": "@ncsu.edu",
        "hindex": 26,
        "hindex5y": 22,
        "i10index": 51,
        "i10index5y": 39,
        "interests": [
            "Compiler",
            "High performance computing",
            "GPU",
            "Artificial intelligence",
            "Machine learning"
        ],
        "npubs": 191
    },
    "Xujie Si": {
        "citedby": {
            "2017-10-24": 23
        },
        "email": "@cis.upenn.edu",
        "hindex": 3,
        "hindex5y": 3,
        "i10index": 0,
        "i10index5y": 0,
        "interests": [
            "Programming Languages",
            "Machine Learning",
            "Security"
        ],
        "npubs": 10
    },
    "Xun Lao": "",
    "Yannis Smaragdakis": {
        "citedby": {
            "2017-10-24": 5638
        },
        "email": "@di.uoa.gr",
        "hindex": 37,
        "hindex5y": 23,
        "i10index": 71,
        "i10index5y": 48,
        "interests": [
            "Programming Languages",
            "Software Engineering"
        ],
        "npubs": 188
    },
    "Yanpeng Yang": "",
    "Yizhou Zhang": {
        "citedby": {
            "2017-10-24": 15
        },
        "email": "@cs.cornell.edu",
        "hindex": 2,
        "hindex5y": 2,
        "i10index": 1,
        "i10index5y": 1,
        "interests": [],
        "npubs": 5
    },
    "Yuepeng Wang": {
        "citedby": {
            "2018-03-21": 42
        },
        "email": "@csail.mit.edu",
        "hindex": 4,
        "hindex5y": 4,
        "i10index": 1,
        "i10index5y": 1,
        "interests": [
            "Programming Languages"
        ],
        "npubs": 9
    },
    "Yufei Ding": {
        "citedby": {
            "2017-10-24": 72
        },
        "email": "@ncsu.edu",
        "hindex": 4,
        "hindex5y": 4,
        "i10index": 2,
        "i10index5y": 2,
        "interests": [],
        "npubs": 13
    },
    "Yulissa Arroyo-Paredes": ""
}
