# Supplementary material for: A survey of accepted authors in computer systems conferences
Source: PeerJ Comput Sci. 2020 Sep 28;6:e299. doi: 10.7717/peerj-cs.299 (PMC7924675; doi:10.7717/peerj-cs.299)
Supplement: Supplemental Information 2 — This is a snapshot of the github repository that includes the data and source code required to reproduce this paper (except for confidential survey data). The snapshot represents commit 6663a253f1ac4dc351a78ccc74c0de80c7cc06ad of http://github.com/eitanf/sysconf. The most pertinent article files are under pubs/diversity-survey/. [file peerj-cs-06-299-s002.bz2 › sysconf/data/authors/ATC.json]

{
    "Aaron Blankstein": {
        "affiliation": "Princeton",
        "citedby": {
            "2017-07-03": 238,
            "2017-07-12": 242
        },
        "email": "@cs.princeton.edu",
        "hindex": 6,
        "hindex5y": 6,
        "i10index": 6,
        "i10index5y": 6,
        "interests": [
            "Computer System Security"
        ],
        "npubs": 11
    },
    "Aaron Ogus": "",
    "Aashray Arora": {
        "affiliation": "Nutanix",
        "citedby": {
            "2017-07-02": 0,
            "2017-07-12": 0
        },
        "email": "@cs.stonybrook.edu",
        "hindex": 0,
        "hindex5y": 0,
        "i10index": 0,
        "i10index5y": 0,
        "interests": [
            "File Systems",
            "Distributed Computing",
            "Storage",
            "Operating Systems",
            "Cloud Computing"
        ],
        "npubs": 2
    },
    "Ada Gavrilovska": {
        "affiliation": "Georgia Institute of Technology",
        "citedby": {
            "2017-07-01": 1458,
            "2017-07-12": 1474
        },
        "email": "@cc.gatech.edu",
        "hindex": 19,
        "hindex5y": 17,
        "i10index": 37,
        "i10index5y": 26,
        "interests": [],
        "npubs": 215
    },
    "Adam Bates": {
        "affiliation": "University of Illinois at Urbana-Champaign",
        "citedby": {
            "2017-07-01": 300,
            "2017-07-12": 306
        },
        "email": "@illinois.edu",
        "hindex": 10,
        "hindex5y": 10,
        "i10index": 10,
        "i10index5y": 10,
        "interests": [
            "System Security",
            "Data Provenance",
            "Secure Communications"
        ],
        "npubs": 22
    },
    "Aditya Akella": {
        "citedby": {
            "2017-07-02": 8252,
            "2017-07-12": 8307
        },
        "email": "@cs.wisc.edu",
        "hindex": 42,
        "hindex5y": 37,
        "i10index": 79,
        "i10index5y": 67,
        "interests": [
            "Computer Networks",
            "Networking",
            "Computer Systems",
            "Systems",
            "Communications"
        ],
        "npubs": 219
    },
    "Albert Noll": "",
    "Amit Puntambekar": "",
    "Anastasios Andronidis": {
        "affiliation": "imperial",
        "citedby": {
            "2018-02-21": 7
        },
        "email": "@imperial.ac.uk",
        "hindex": 1,
        "hindex5y": 1,
        "i10index": 0,
        "i10index5y": 0,
        "interests": [],
        "npubs": 13
    },
    "Andreas Ziegler": {
        "affiliation": "Friedrich-Alexander Universität Erlangen-Nürnberg",
        "citedby": {
            "2017-07-03": 50,
            "2017-07-12": 52
        },
        "email": "@cs.fau.de",
        "hindex": 3,
        "hindex5y": 3,
        "i10index": 2,
        "i10index5y": 2,
        "interests": [
            "Operating Systems",
            "Configurability",
            "Variability",
            "Software Tailoring"
        ],
        "npubs": 8
    },
    "Andrew W. Moore": {
        "affiliation": "Cambridge",
        "citedby": {
            "2017-07-02": 5530,
            "2017-07-12": 5552
        },
        "email": "@cl.cam.ac.uk",
        "hindex": 27,
        "hindex5y": 24,
        "i10index": 48,
        "i10index5y": 41,
        "interests": [
            "Systems",
            "Networks",
            "Operating Systems"
        ],
        "npubs": 125
    },
    "Anirudh Badam": {
        "affiliation": "Microsoft",
        "citedby": {
            "2017-07-03": 429,
            "2017-07-12": 431
        },
        "email": "@microsoft.com",
        "hindex": 10,
        "hindex5y": 10,
        "i10index": 10,
        "i10index5y": 10,
        "interests": [
            "Operating Systems",
            "Distributed Systems",
            "Computer Networks"
        ],
        "npubs": 43
    },
    "Anna Brunstrom": "",
    "Aravinda Prasad": "",
    "Ari B. Hayes": {
        "citedby": {
            "2018-02-07": 21
        },
        "email": "@cs.rutgers.edu",
        "hindex": 2,
        "hindex5y": 2,
        "i10index": 1,
        "i10index5y": 1,
        "interests": [],
        "npubs": 6
    },
    "Arjun Singhvi": "",
    "Asaf Cidon": {
        "affiliation": "Stanford",
        "citedby": {
            "2017-07-02": 410,
            "2017-07-12": 415
        },
        "email": "@stanford.edu",
        "hindex": 10,
        "hindex5y": 10,
        "i10index": 10,
        "i10index5y": 10,
        "interests": [
            "Cloud Computing",
            "Cloud Storage",
            "Wireless Networking",
            "Mobile Systems",
            "Data Center Systems"
        ],
        "npubs": 21
    },
    "Aunn Raza": {
        "affiliation": "NUST Pakistan",
        "citedby": {
            "2017-07-02": 0,
            "2017-07-12": 0
        },
        "email": "@seecs.edu.pk",
        "hindex": 0,
        "hindex5y": 0,
        "i10index": 0,
        "i10index5y": 0,
        "interests": [
            "Systems",
            "Machine Learning"
        ],
        "npubs": 1
    },
    "Baptiste Lepers": {
        "affiliation": "EPFL",
        "citedby": {
            "2017-07-03": 318,
            "2017-07-12": 334
        },
        "email": "@epfl.ch",
        "hindex": 7,
        "hindex5y": 7,
        "i10index": 7,
        "i10index5y": 7,
        "interests": [
            "Operating Systems"
        ],
        "npubs": 16
    },
    "Bianca Schroeder": {
        "affiliation": "UToronto",
        "citedby": {
            "2017-07-02": 5157,
            "2017-07-12": 5198
        },
        "email": "@cs.cmu.edu",
        "hindex": 27,
        "hindex5y": 21,
        "i10index": 36,
        "i10index5y": 29,
        "interests": [
            "Computer Systems"
        ],
        "npubs": 107
    },
    "Bowen Cai": "",
    "Brendan Dolan-Gavitt": {
        "affiliation": "nyu.edu",
        "citedby": {
            "2017-07-02": 659,
            "2017-07-12": 663
        },
        "email": "@nyu.edu",
        "hindex": 8,
        "hindex5y": 8,
        "i10index": 8,
        "i10index5y": 8,
        "interests": [
            "Security"
        ],
        "npubs": 18
    },
    "Brent Stephens": {
        "citedby": {
            "2017-07-02": 264,
            "2017-07-12": 268
        },
        "email": "@rice.edu",
        "hindex": 7,
        "hindex5y": 7,
        "i10index": 5,
        "i10index5y": 5,
        "interests": [
            "Computer Networking",
            "Datacenters"
        ],
        "npubs": 17
    },
    "Bryan Ford": {
        "affiliation": "École Polytechnique Fédérale de Lausanne EPFL",
        "citedby": {
            "2017-07-01": 5398,
            "2017-07-12": 5426
        },
        "email": "@epfl.ch",
        "hindex": 36,
        "hindex5y": 27,
        "i10index": 61,
        "i10index5y": 47,
        "interests": [
            "Security",
            "Privacy",
            "Decentralized Systems",
            "Operating Systems",
            "Networking"
        ],
        "npubs": 163
    },
    "Byoungyoung Lee": {
        "affiliation": "Purdue",
        "citedby": {
            "2017-07-03": 251,
            "2017-07-12": 254
        },
        "email": "@purdue.edu",
        "hindex": 10,
        "hindex5y": 10,
        "i10index": 11,
        "i10index5y": 10,
        "interests": [
            "Information Security",
            "System Security"
        ],
        "npubs": 17
    },
    "Byungchul Tak": "",
    "Canturk Isci": {
        "affiliation": "IBM",
        "citedby": {
            "2017-07-02": 2712,
            "2017-07-12": 2719
        },
        "email": "@alumni.princeton.edu",
        "hindex": 18,
        "hindex5y": 15,
        "i10index": 27,
        "i10index5y": 26,
        "interests": [
            "Cloud",
            "Analytics",
            "DevOps",
            "Power Management",
            "Computer Architecture"
        ],
        "npubs": 90
    },
    "Carl Waldspurger": {
        "affiliation": "CachePhysics",
        "citedby": {
            "2017-07-03": 9254,
            "2017-07-12": 9278
        },
        "email": "@waldspurger.org",
        "hindex": 43,
        "hindex5y": 30,
        "i10index": 70,
        "i10index5y": 55,
        "interests": [
            "Resource Management",
            "Virtualization",
            "Operating Systems",
            "Computer Architecture",
            "Security"
        ],
        "npubs": 160
    },
    "Changwoo Min": {
        "affiliation": "gatech",
        "citedby": {
            "2017-07-03": 413,
            "2017-07-12": 414
        },
        "email": "@vt.edu",
        "hindex": 9,
        "hindex5y": 8,
        "i10index": 8,
        "i10index5y": 7,
        "interests": [
            "Operating Systems",
            "Storage and File Systems",
            "Parallel and Distributed Systems",
            "Computer System Security"
        ],
        "npubs": 62
    },
    "Charlie Curtsinger": {
        "affiliation": "Grinnell College",
        "citedby": {
            "2017-07-01": 690,
            "2017-07-12": 694
        },
        "email": "@grinnell.edu",
        "hindex": 8,
        "hindex5y": 8,
        "i10index": 8,
        "i10index5y": 8,
        "interests": [
            "Computer Science",
            "Performance",
            "Security",
            "Reliability"
        ],
        "npubs": 12
    },
    "Chathuri Gunawardhana": "",
    "Cheng Huang": {
        "affiliation": "Microsoft",
        "citedby": {
            "2017-07-03": 4057,
            "2017-07-12": 4082
        },
        "email": "@microsoft.com",
        "hindex": 30,
        "hindex5y": 28,
        "i10index": 42,
        "i10index5y": 37,
        "interests": [
            "Computer Science"
        ],
        "npubs": 84
    },
    "Cheng Ji": "",
    "Chengchen Hu": {
        "affiliation": "Xi'an Jiaotong University",
        "citedby": {
            "2017-07-02": 1302,
            "2017-07-12": 1306
        },
        "email": "@ieee.org",
        "hindex": 14,
        "hindex5y": 14,
        "i10index": 20,
        "i10index5y": 17,
        "interests": [
            "Computer networking",
            "Network measurement",
            "Data center networks",
            "Software Defined Networking"
        ],
        "npubs": 111
    },
    "Chia-Che Tsai": {
        "affiliation": "Stony Brook University",
        "citedby": {
            "2017-07-03": 197,
            "2017-07-12": 199
        },
        "email": "@cs.stonybrook.edu",
        "hindex": 6,
        "hindex5y": 6,
        "i10index": 4,
        "i10index5y": 4,
        "interests": [
            "Operating System",
            "Library OS",
            "Virtualization"
        ],
        "npubs": 14
    },
    "Chinmayee Shah": {
        "affiliation": "Stanford",
        "citedby": {
            "2018-02-21": 17
        },
        "email": "@stanford.edu",
        "hindex": 2,
        "hindex5y": 2,
        "i10index": 0,
        "i10index5y": 0,
        "interests": [
            "Distributed Systems",
            "Cloud Computing",
            "Scientific Computing"
        ],
        "npubs": 11
    },
    "Chris Jones": "",
    "Christian Dietrich": {
        "affiliation": "Leibniz",
        "citedby": {
            "2017-07-03": 291,
            "2017-07-12": 297
        },
        "email": "@sra.uni-hannover.de",
        "hindex": 11,
        "hindex5y": 11,
        "i10index": 11,
        "i10index5y": 11,
        "interests": [
            "Operating Systems",
            "Variability",
            "Dependability",
            "Static Analysis"
        ],
        "npubs": 27
    },
    "Christian Priebe": {
        "affiliation": "imperial college",
        "citedby": {
            "2017-07-02": 61,
            "2017-07-12": 66
        },
        "email": "@ic.ac.uk",
        "hindex": 3,
        "hindex5y": 3,
        "i10index": 2,
        "i10index5y": 2,
        "interests": [
            "Trusted Computing",
            "Cloud Computing",
            "Distributed Systems",
            "Systems Security"
        ],
        "npubs": 6
    },
    "Christina Delimitrou": {
        "affiliation": "Cornell University",
        "citedby": {
            "2017-07-01": 698,
            "2017-07-12": 707
        },
        "email": "@cornell.edu",
        "hindex": 11,
        "hindex5y": 11,
        "i10index": 12,
        "i10index5y": 12,
        "interests": [
            "Computer Architecture",
            "Datacenter Systems"
        ],
        "npubs": 31
    },
    "Christof Fetzer": {
        "affiliation": "TU Dresden",
        "citedby": {
            "2017-07-02": 5531,
            "2017-07-12": 5564
        },
        "email": "@tu-dresden.de",
        "hindex": 36,
        "hindex5y": 24,
        "i10index": 115,
        "i10index5y": 66,
        "interests": [
            "dependability",
            "distributed systems",
            "cloud computing"
        ],
        "npubs": 373
    },
    "Christoffer Dall": "",
    "Christopher J. Rossbach": {
        "affiliation": "The University of Texas at Austin and VMware Research Group",
        "citedby": {
            "2017-07-01": 1328,
            "2017-07-12": 1332
        },
        "email": "@cs.utexas.edu",
        "hindex": 14,
        "hindex5y": 12,
        "i10index": 14,
        "i10index5y": 12,
        "interests": [
            "Operating Systems",
            "Virtualization",
            "Concurrency",
            "Heterogeneity",
            "Architecture"
        ],
        "npubs": 43
    },
    "Christos Kozyrakis": {
        "affiliation": "Stanford",
        "citedby": {
            "2017-07-02": 14548,
            "2017-07-12": 14619
        },
        "email": "@stanford.edu",
        "hindex": 63,
        "hindex5y": 44,
        "i10index": 127,
        "i10index5y": 107,
        "interests": [
            "Computer Architecture",
            "Computer Systems",
            "Cloud Computing"
        ],
        "npubs": 237
    },
    "Chuan Wu": {
        "affiliation": "The University of Hong Kong",
        "citedby": {
            "2017-07-02": 2959,
            "2017-07-12": 2981
        },
        "email": "@cs.hku.hk",
        "hindex": 32,
        "hindex5y": 26,
        "i10index": 62,
        "i10index5y": 57,
        "interests": [
            "cloud computing",
            "social networking",
            "P2P networks"
        ],
        "npubs": 141
    },
    "Chuanxiong Guo": {
        "affiliation": "Microsoft",
        "citedby": {
            "2017-07-02": 6079,
            "2017-07-12": 6112
        },
        "email": "@ieee.org",
        "hindex": 29,
        "hindex5y": 27,
        "i10index": 46,
        "i10index5y": 43,
        "interests": [
            "networking",
            "computer systems"
        ],
        "npubs": 90
    },
    "Chun Jason Xue": "",
    "Chunqiang Tang": {
        "affiliation": "Facebook",
        "citedby": {
            "2017-07-01": 3589,
            "2017-07-12": 3600
        },
        "email": "@fb.com",
        "hindex": 29,
        "hindex5y": 21,
        "i10index": 52,
        "i10index5y": 32,
        "interests": [
            "Distributed Systems",
            "Storage",
            "OS",
            "Networks",
            "Information Retrieval"
        ],
        "npubs": 119
    },
    "Cristian Cadar": {
        "affiliation": "Imperial College London",
        "citedby": {
            "2017-07-02": 4897,
            "2017-07-12": 4917
        },
        "email": "@imperial.ac.uk",
        "hindex": 19,
        "hindex5y": 18,
        "i10index": 25,
        "i10index5y": 24,
        "interests": [
            "Software reliability"
        ],
        "npubs": 46
    },
    "Călin Iorgulescu": {
        "affiliation": "EPFL",
        "citedby": {
            "2017-07-02": 78,
            "2017-07-12": 79
        },
        "email": "@epfl.ch",
        "hindex": 4,
        "hindex5y": 4,
        "i10index": 3,
        "i10index5y": 3,
        "interests": [
            "Operating Systems",
            "Distributed Systems",
            "Systems Security"
        ],
        "npubs": 9
    },
    "Daejun Park": "",
    "Dan O'Keeffe": {
        "affiliation": "imperial college",
        "citedby": {
            "2018-02-21": 168
        },
        "email": "@imperial.ac.uk",
        "hindex": 7,
        "hindex5y": 6,
        "i10index": 5,
        "i10index5y": 3,
        "interests": [],
        "npubs": 13
    },
    "Dan Tsafrir": {
        "affiliation": "Technion—Israel Institute of Technology",
        "citedby": {
            "2017-07-01": 2097,
            "2017-07-12": 2103
        },
        "email": "@cs.technion.ac.il",
        "hindex": 22,
        "hindex5y": 17,
        "i10index": 31,
        "i10index5y": 23,
        "interests": [
            "computer systems",
            "operating systems",
            "virtualization"
        ],
        "npubs": 65
    },
    "Dan Williams": "",
    "Daniel Grumberg": {
        "affiliation": "imperial",
        "citedby": {
            "2017-07-02": 35,
            "2017-07-12": 35
        },
        "email": "@chainwave.com",
        "hindex": 5,
        "hindex5y": 1,
        "i10index": 0,
        "i10index5y": 0,
        "interests": [],
        "npubs": 12
    },
    "Daniel Lohmann": {
        "affiliation": "Leibniz Universität Hannover",
        "citedby": {
            "2017-07-03": 1998,
            "2017-07-12": 2014
        },
        "email": "@cs.fau.de",
        "hindex": 25,
        "hindex5y": 20,
        "i10index": 55,
        "i10index5y": 38,
        "interests": [
            "Computer Science"
        ],
        "npubs": 150
    },
    "Daniel Rushton": "",
    "Daoyuan Wu": {
        "affiliation": "Singapore Management University",
        "citedby": {
            "2017-07-02": 47,
            "2017-07-12": 48
        },
        "email": "@smu.edu.sg",
        "hindex": 4,
        "hindex5y": 4,
        "i10index": 2,
        "i10index5y": 2,
        "interests": [
            "Smartphone Security",
            "Mobile Security",
            "Network Measurement",
            "Crowdsourcing"
        ],
        "npubs": 12
    },
    "Dave Täht": "",
    "David Eyers": {
        "affiliation": "University of Otago",
        "citedby": {
            "2017-07-02": 1521,
            "2017-07-12": 1535
        },
        "email": "@cs.otago.ac.nz",
        "hindex": 19,
        "hindex5y": 17,
        "i10index": 37,
        "i10index5y": 30,
        "interests": [
            "Distributed systems",
            "security"
        ],
        "npubs": 167
    },
    "David Goltzsche": {
        "affiliation": "TU Braunschweig",
        "citedby": {
            "2017-07-02": 61,
            "2017-07-12": 66
        },
        "email": "@ibr.cs.tu-bs.de",
        "hindex": 2,
        "hindex5y": 2,
        "i10index": 2,
        "i10index5y": 2,
        "interests": [
            "Trusted Execution"
        ],
        "npubs": 6
    },
    "David Greaves": {
        "affiliation": "cambridge",
        "citedby": {
            "2017-07-02": 781,
            "2017-07-12": 784
        },
        "email": "@cl.cam.ac.uk",
        "hindex": 13,
        "hindex5y": 7,
        "i10index": 15,
        "i10index5y": 5,
        "interests": [
            "Compiler design",
            "logic synthesis",
            "automated proof"
        ],
        "npubs": 98
    },
    "David Wolinsky": {
        "affiliation": "Facebook",
        "citedby": {
            "2017-07-01": 685,
            "2017-07-12": 688
        },
        "email": "@fb.com",
        "hindex": 16,
        "hindex5y": 12,
        "i10index": 21,
        "i10index5y": 16,
        "interests": [],
        "npubs": 65
    },
    "Dejun Jiang": "",
    "Derek Palinski": "",
    "Diego Didona": {
        "affiliation": "EPFL",
        "citedby": {
            "2017-07-02": 278,
            "2017-07-12": 278
        },
        "email": "@epfl.ch",
        "hindex": 8,
        "hindex5y": 8,
        "i10index": 8,
        "i10index5y": 8,
        "interests": [
            "Performance evaluation",
            "autonomic computing",
            "transactional systems",
            "scheduling",
            "geo-replication"
        ],
        "npubs": 22
    },
    "Dilma da Silva": {
        "affiliation": "Texas A&M University tamu.edu",
        "citedby": {
            "2017-07-01": 9363,
            "2017-07-12": 3947
        },
        "email": "@cse.tamu.edu",
        "hindex": 24,
        "hindex5y": 18,
        "i10index": 79,
        "i10index5y": 34,
        "interests": [
            "Operating Systems",
            "Cloud Computing",
            "Virtualization",
            "Distributed Systems",
            "Parallel Computing"
        ],
        "npubs": 1179
    },
    "Divya Muthukumaran": "",
    "Do Le Quoc": {
        "affiliation": "TU Dresden",
        "citedby": {
            "2017-07-03": 52,
            "2017-07-12": 53
        },
        "email": "@se.inf.tu-dresden.de",
        "hindex": 5,
        "hindex5y": 5,
        "i10index": 2,
        "i10index5y": 2,
        "interests": [
            "distributed systems",
            "cloud computing",
            "Big Data",
            "network management"
        ],
        "npubs": 11
    },
    "Donald E. Porter": {
        "affiliation": "University of North Carolina at Chapel Hill and Fortanix",
        "citedby": {
            "2017-07-01": 1058,
            "2017-07-12": 1065
        },
        "email": "@cs.unc.edu",
        "hindex": 15,
        "hindex5y": 12,
        "i10index": 18,
        "i10index5y": 15,
        "interests": [
            "Operating Systems",
            "Architecture",
            "Security",
            "Programming Languages"
        ],
        "npubs": 63
    },
    "Dongkun Shin": {
        "affiliation": "Sungkyunkwan University, Korea",
        "citedby": {
            "2017-07-03": 2301,
            "2017-07-12": 2304
        },
        "email": "@skku.edu",
        "hindex": 21,
        "hindex5y": 15,
        "i10index": 33,
        "i10index5y": 22,
        "interests": [
            "Embedded Software",
            "File Systems",
            "Operating Systems"
        ],
        "npubs": 119
    },
    "Dongsheng Li": {
        "affiliation": "NUDT",
        "citedby": {
            "2017-07-03": 884,
            "2017-07-12": 887
        },
        "email": "@nudt.edu.cn",
        "hindex": 16,
        "hindex5y": 11,
        "i10index": 25,
        "i10index5y": 14,
        "interests": [
            "Distributed Computing",
            "Cloud Computing",
            "P2P Computing",
            "Big Data"
        ],
        "npubs": 152
    },
    "Douglas Phillips": "",
    "Eddie Kohler": {
        "affiliation": "Harvard University",
        "citedby": {
            "2017-07-01": 12502,
            "2017-07-12": 12521
        },
        "email": "@seas.harvard.edu",
        "hindex": 46,
        "hindex5y": 31,
        "i10index": 77,
        "i10index5y": 57,
        "interests": [
            "Systems",
            "Operating Systems",
            "Networking"
        ],
        "npubs": 143
    },
    "Eddy Zheng Zhang": {
        "affiliation": "Rutgers",
        "citedby": {
            "2017-07-02": 1035,
            "2017-07-12": 1044
        },
        "email": "@cs.rutgers.edu",
        "hindex": 17,
        "hindex5y": 16,
        "i10index": 19,
        "i10index5y": 18,
        "interests": [
            "High Performance and Reliable Programming Systems"
        ],
        "npubs": 40
    },
    "Edouard Bugnion": {
        "affiliation": "EPFL",
        "citedby": {
            "2017-07-02": 5434,
            "2017-07-12": 5446
        },
        "email": "@epfl.ch",
        "hindex": 23,
        "hindex5y": 20,
        "i10index": 27,
        "i10index5y": 25,
        "interests": [
            "Computer Systems",
            "Operating Systems",
            "Virtualization"
        ],
        "npubs": 50
    },
    "Eric Eide": {
        "affiliation": "University of Utah",
        "citedby": {
            "2017-07-01": 1490,
            "2017-07-12": 1500
        },
        "email": "@cs.utah.edu",
        "hindex": 17,
        "hindex5y": 13,
        "i10index": 26,
        "i10index5y": 15,
        "interests": [
            "programming languages",
            "compilers",
            "operating systems",
            "middleware"
        ],
        "npubs": 73
    },
    "Eric K. T. Cheng": "",
    "Eric Xing": {
        "affiliation": "CMU Carnegie Mellon University",
        "citedby": {
            "2017-07-29": 17499,
            "2017-08-13": 17703
        },
        "email": "@cs.cmu.edu",
        "hindex": 64,
        "hindex5y": 54,
        "i10index": 200,
        "i10index5y": 183,
        "interests": [
            "Machine Learning",
            "Optimization",
            "Statistics",
            "Social network",
            "Information Retrieval"
        ],
        "npubs": 471
    },
    "Ethan Tseng": "",
    "Fan Guo": "",
    "Fangming Liu": {
        "affiliation": "hust",
        "citedby": {
            "2017-07-02": 2082,
            "2017-07-12": 2098
        },
        "email": "@mail.hust.edu.cn",
        "hindex": 26,
        "hindex5y": 25,
        "i10index": 49,
        "i10index5y": 43,
        "interests": [
            "Cloud Computing & Datacenter",
            "Green Computing",
            "Mobile Cloud",
            "SDN/NFV & Virtualization",
            "Internet Content Distribution & P2P"
        ],
        "npubs": 146
    },
    "Farzaneh Mahdisoltani": {
        "affiliation": "UToronto",
        "citedby": {
            "2017-07-02": 96,
            "2017-07-12": 100
        },
        "email": "@cs.toronto.edu",
        "hindex": 2,
        "hindex5y": 2,
        "i10index": 1,
        "i10index5y": 1,
        "interests": [],
        "npubs": 3
    },
    "Fei Xia": {
        "affiliation": "Institute of Computing Technology, Chinese Academy of Sciences; University of Chinese Academy of Sciences",
        "citedby": {
            "2017-07-02": 19,
            "2017-07-12": 19
        },
        "email": "@ict.ac.cn",
        "hindex": 2,
        "hindex5y": 2,
        "i10index": 1,
        "i10index5y": 1,
        "interests": [
            "Computer Architecture",
            "Operating System",
            "Non-volatile Memory"
        ],
        "npubs": 8
    },
    "Felix Xiaozhu Lin": {
        "affiliation": "Purdue",
        "citedby": {
            "2017-07-03": 540,
            "2017-07-12": 545
        },
        "email": "@purdue.edu",
        "hindex": 13,
        "hindex5y": 13,
        "i10index": 15,
        "i10index5y": 14,
        "interests": [],
        "npubs": 25
    },
    "Florian Kelbert": {
        "affiliation": "Imperial College London",
        "citedby": {
            "2017-07-02": 120,
            "2017-07-12": 121
        },
        "email": "@acm.org",
        "hindex": 7,
        "hindex5y": 7,
        "i10index": 4,
        "i10index5y": 4,
        "interests": [
            "system security",
            "data security and privacy",
            "distributed data usage control",
            "distributed systems security",
            "usable security"
        ],
        "npubs": 21
    },
    "Florin Dinu": {
        "affiliation": "EPFL",
        "citedby": {
            "2017-07-02": 262,
            "2017-07-12": 265
        },
        "email": "@epfl.ch",
        "hindex": 7,
        "hindex5y": 7,
        "i10index": 5,
        "i10index5y": 5,
        "interests": [
            "Cloud computing",
            "Big Data",
            "Computer networks"
        ],
        "npubs": 15
    },
    "Fred Douglis": {
        "affiliation": "Dell EMC",
        "citedby": {
            "2017-07-01": 11368,
            "2017-07-12": 11398
        },
        "email": "@dell.com",
        "hindex": 50,
        "hindex5y": 32,
        "i10index": 96,
        "i10index5y": 62,
        "interests": [
            "storage",
            "deduplication",
            "distributed systems",
            "internet tools and performance"
        ],
        "npubs": 271
    },
    "Gennady Pekhimenko": {
        "affiliation": "Microsoft",
        "citedby": {
            "2017-07-03": 664,
            "2017-07-12": 676
        },
        "email": "@cs.toronto.edu",
        "hindex": 14,
        "hindex5y": 14,
        "i10index": 16,
        "i10index5y": 16,
        "interests": [
            "Computer Architecture",
            "Systems",
            "Machine Learning",
            "Bioinformatics"
        ],
        "npubs": 36
    },
    "Gilles Muller": {
        "affiliation": "Inria",
        "citedby": {
            "2017-07-01": 4521,
            "2017-07-12": 4537
        },
        "email": "@lip6.fr",
        "hindex": 34,
        "hindex5y": 18,
        "i10index": 86,
        "i10index5y": 37,
        "interests": [
            "Operating Systems",
            "Programming Languages",
            "Fault Tolerance"
        ],
        "npubs": 212
    },
    "H. Howie Huang": {
        "citedby": {
            "2018-01-09": 889
        },
        "email": "@gwu.edu",
        "hindex": 17,
        "hindex5y": 15,
        "i10index": 27,
        "i10index5y": 24,
        "interests": [
            "Computer Systems",
            "Graph Analytics",
            "Security"
        ],
        "npubs": 56
    },
    "Haibo Chen": {
        "affiliation": "SJTU",
        "citedby": {
            "2017-07-02": 2649,
            "2017-07-12": 2664
        },
        "email": "@sjtu.edu.cn",
        "hindex": 26,
        "hindex5y": 25,
        "i10index": 54,
        "i10index5y": 54,
        "interests": [
            "Operating Systems",
            "Virtualization",
            "System Security"
        ],
        "npubs": 112
    },
    "Han Chen": "",
    "Hang Qu": "",
    "Hao Zhang": {
        "affiliation": "CMU",
        "citedby": {
            "2017-07-02": 183,
            "2017-07-12": 188
        },
        "email": "@cs.cmu.edu",
        "hindex": 7,
        "hindex5y": 7,
        "i10index": 6,
        "i10index5y": 6,
        "interests": [
            "Machine Learning",
            "Distributed Computing",
            "Computer Vision"
        ],
        "npubs": 20
    },
    "Hardik Bagdi": "",
    "Heejin Park": {
        "affiliation": "Purdue",
        "citedby": {
            "2017-07-03": 9,
            "2017-07-12": 9
        },
        "email": "@purdue.edu",
        "hindex": 1,
        "hindex5y": 1,
        "i10index": 0,
        "i10index5y": 0,
        "interests": [
            "Operating systems"
        ],
        "npubs": 1
    },
    "Hermann Härtig": "",
    "Hongyu Miao": "",
    "Huapeng Yuan": "",
    "Huiba Li": {
        "affiliation": "mos.meituan.com",
        "citedby": {
            "2017-07-03": 77,
            "2017-07-12": 77
        },
        "email": "",
        "hindex": 4,
        "hindex5y": 4,
        "i10index": 2,
        "i10index5y": 2,
        "interests": [],
        "npubs": 27
    },
    "Inhyuk Yee": "",
    "Insu Yun": "",
    "Ioan Stefanovici": {
        "affiliation": "Microsoft",
        "citedby": {
            "2017-07-02": 306,
            "2017-07-12": 312
        },
        "email": "@microsoft.com",
        "hindex": 4,
        "hindex5y": 4,
        "i10index": 3,
        "i10index5y": 3,
        "interests": [
            "Computer Systems",
            "Storage"
        ],
        "npubs": 9
    },
    "Irfan Ahmad": "",
    "Ittay Eyal": {
        "affiliation": "Cornell University",
        "citedby": {
            "2017-07-01": 619,
            "2017-07-12": 628
        },
        "email": "@technion.ac.il",
        "hindex": 9,
        "hindex5y": 8,
        "i10index": 9,
        "i10index5y": 7,
        "interests": [
            "Distributed systems security and scalability",
            "Cryptocurrency protocols",
            "distributed storage"
        ],
        "npubs": 28
    },
    "James Doran": "",
    "James Larus": {
        "affiliation": "EPFL",
        "citedby": {
            "2017-07-02": 16414,
            "2017-07-12": 16450
        },
        "email": "@larusstone.org",
        "hindex": 60,
        "hindex5y": 35,
        "i10index": 134,
        "i10index5y": 80,
        "interests": [
            "Programming Languages",
            "Compilers",
            "Software Engineering",
            "Computer Architecture"
        ],
        "npubs": 306
    },
    "Jasmina Malicevic": {
        "affiliation": "EPFL",
        "citedby": {
            "2017-07-03": 57,
            "2017-07-12": 58
        },
        "email": "@epfl.ch",
        "hindex": 3,
        "hindex5y": 3,
        "i10index": 1,
        "i10index5y": 1,
        "interests": [
            "Graph analytics",
            "Storage",
            "Big Data"
        ],
        "npubs": 3
    },
    "Jason Kace": "",
    "Jason Nieh": {
        "affiliation": "Columbia",
        "citedby": {
            "2017-07-02": 5862,
            "2017-07-12": 5881
        },
        "email": "@cs.columbia.edu",
        "hindex": 40,
        "hindex5y": 27,
        "i10index": 86,
        "i10index5y": 65,
        "interests": [
            "Mobile Computing",
            "Operating Systems",
            "Networking",
            "Security"
        ],
        "npubs": 167
    },
    "Jean-Pierre Lozi": {
        "affiliation": "Université Nice Sophia Antipolis",
        "citedby": {
            "2017-07-01": 152,
            "2017-07-12": 156
        },
        "email": "@unice.fr",
        "hindex": 4,
        "hindex5y": 4,
        "i10index": 3,
        "i10index5y": 3,
        "interests": [
            "Distributed Systems"
        ],
        "npubs": 12
    },
    "Jeff Huang": {
        "affiliation": "tamu.edu",
        "citedby": {
            "2017-07-02": 410,
            "2017-07-12": 411
        },
        "email": "@cse.tamu.edu",
        "hindex": 11,
        "hindex5y": 11,
        "i10index": 11,
        "i10index5y": 11,
        "interests": [
            "Software Engineering",
            "Program Analysis",
            "Runtime Verification",
            "Concurrency",
            "Programming Languages"
        ],
        "npubs": 26
    },
    "Jeongseok Son": {
        "affiliation": "KAIST Microsoft",
        "citedby": {
            "2017-07-02": 79,
            "2017-07-12": 79
        },
        "email": "@kaist.ac.kr",
        "hindex": 2,
        "hindex5y": 2,
        "i10index": 1,
        "i10index5y": 1,
        "interests": [
            "Computer Networks",
            "Operating Systems"
        ],
        "npubs": 2
    },
    "Ji Yang": "",
    "Ji-Yong Shin": {
        "affiliation": "Yale University",
        "citedby": {
            "2017-07-01": 390,
            "2017-07-12": 392
        },
        "email": "@cs.yale.edu",
        "hindex": 6,
        "hindex5y": 6,
        "i10index": 5,
        "i10index5y": 5,
        "interests": [
            "Cloud Storage",
            "Distributed Systems",
            "Datacenter Networks"
        ],
        "npubs": 16
    },
    "Jia Rao": {
        "affiliation": "uta.edu",
        "citedby": {
            "2017-07-02": 903,
            "2017-07-12": 909
        },
        "email": "@uta.edu",
        "hindex": 16,
        "hindex5y": 15,
        "i10index": 22,
        "i10index5y": 21,
        "interests": [
            "Cloud computing",
            "distributed systems",
            "machine learning",
            "reinforcement learning"
        ],
        "npubs": 40
    },
    "Jiahuan He": {
        "affiliation": "Rutgers",
        "citedby": {
            "2017-07-02": 247,
            "2017-07-12": 250
        },
        "email": "",
        "hindex": 6,
        "hindex5y": 5,
        "i10index": 4,
        "i10index5y": 4,
        "interests": [],
        "npubs": 12
    },
    "Jian Guo": "",
    "Jihong Kim": {
        "affiliation": "snu",
        "citedby": {
            "2017-07-03": 3359,
            "2017-07-12": 3369
        },
        "email": "@davinci.snu.ac.kr",
        "hindex": 28,
        "hindex5y": 19,
        "i10index": 54,
        "i10index5y": 29,
        "interests": [
            "computer architecture",
            "low-power systems",
            "storage systems",
            "real-time systems",
            "systems software"
        ],
        "npubs": 133
    },
    "Jilong Xue": {
        "affiliation": "Microsoft",
        "citedby": {
            "2017-07-02": 107,
            "2017-07-12": 109
        },
        "email": "@microsoft.com",
        "hindex": 6,
        "hindex5y": 6,
        "i10index": 3,
        "i10index5y": 3,
        "interests": [
            "distributed system",
            "machine learning",
            "deep learning",
            "graph processing"
        ],
        "npubs": 17
    },
    "Jin Li": {
        "affiliation": "Microsoft",
        "citedby": {
            "2017-07-03": 9129,
            "2017-07-12": 9168
        },
        "email": "@microsoft.com",
        "hindex": 48,
        "hindex5y": 34,
        "i10index": 183,
        "i10index5y": 117,
        "interests": [
            "Cloud Computation",
            "Cloud Storage",
            "Multimedia Compression and Communication"
        ],
        "npubs": 410
    },
    "Jin Xiong": "",
    "Jingjing Wang": {
        "affiliation": "washington",
        "citedby": {
            "2017-07-03": 155,
            "2017-07-12": 158
        },
        "email": "@cs.washington.edu",
        "hindex": 3,
        "hindex5y": 3,
        "i10index": 3,
        "i10index5y": 3,
        "interests": [],
        "npubs": 6
    },
    "Jinglei Ren": "",
    "Jinliang Wei": {
        "affiliation": "CMU",
        "citedby": {
            "2017-07-02": 283,
            "2017-07-12": 287
        },
        "email": "@cs.cmu.edu",
        "hindex": 9,
        "hindex5y": 9,
        "i10index": 9,
        "i10index5y": 9,
        "interests": [],
        "npubs": 11
    },
    "Jinyang2 Li": {
        "affiliation": "NYU",
        "citedby": {
            "2017-07-03": 8565,
            "2017-07-12": 8582
        },
        "email": "@cs.nyu.edu",
        "hindex": 29,
        "hindex5y": 23,
        "i10index": 34,
        "i10index5y": 29,
        "interests": [
            "Operating systems",
            "distributed systems",
            "networking"
        ],
        "npubs": 51
    },
    "Jiwu Shu": {
        "affiliation": "Tsinghua",
        "citedby": {
            "2017-07-03": 1535,
            "2017-07-12": 1543
        },
        "email": "@tsinghua.edu.cn",
        "hindex": 18,
        "hindex5y": 16,
        "i10index": 43,
        "i10index5y": 35,
        "interests": [
            "storage and file systems"
        ],
        "npubs": 210
    },
    "John C. S. Lui": {
        "affiliation": "The Chinese University of Hong Kong",
        "citedby": {
            "2017-07-03": 10215,
            "2017-07-12": 10250
        },
        "email": "@cse.cuhk.edu.hk",
        "hindex": 51,
        "hindex5y": 35,
        "i10index": 175,
        "i10index5y": 113,
        "interests": [
            "communication networks and network science",
            "performance evaluation",
            "applied machine learning",
            "system security",
            "distributed sys."
        ],
        "npubs": 416
    },
    "Jon Crowcroft": {
        "affiliation": "Cambridge",
        "citedby": {
            "2017-07-02": 38198,
            "2017-07-12": 38293
        },
        "email": "@cl.cam.ac.uk",
        "hindex": 82,
        "hindex5y": 52,
        "i10index": 316,
        "i10index5y": 207,
        "interests": [
            "Communications",
            "Systems"
        ],
        "npubs": 898
    },
    "Jonny Shipton": "",
    "Joshua Lind": {
        "affiliation": "imperial college",
        "citedby": {
            "2017-07-02": 40,
            "2017-07-12": 48
        },
        "email": "@imperial.ac.uk",
        "hindex": 2,
        "hindex5y": 2,
        "i10index": 1,
        "i10index5y": 1,
        "interests": [
            "System Security",
            "Cryptocurrency",
            "Distributed Systems"
        ],
        "npubs": 5
    },
    "Julia Lawall": {
        "citedby": {
            "2017-07-02": 4072,
            "2017-07-12": 4092
        },
        "email": "@diku.edu",
        "hindex": 34,
        "hindex5y": 23,
        "i10index": 78,
        "i10index5y": 45,
        "interests": [],
        "npubs": 210
    },
    "Justin Cappos": {
        "affiliation": "New York University Tandon School of Engineering",
        "citedby": {
            "2017-07-01": 702,
            "2017-07-12": 716
        },
        "email": "@nyu.edu",
        "hindex": 14,
        "hindex5y": 12,
        "i10index": 22,
        "i10index5y": 15,
        "interests": [
            "Virtualization",
            "testbeds",
            "cloud computing",
            "peer-to-peer systems",
            "software verification"
        ],
        "npubs": 75
    },
    "K Gopinath": {
        "affiliation": "IIT",
        "citedby": {
            "2017-07-02": 1,
            "2017-07-12": 1
        },
        "email": "@research.iiit.ac.in",
        "hindex": 1,
        "hindex5y": 1,
        "i10index": 0,
        "i10index5y": 0,
        "interests": [
            "Medical Image Processing",
            "Bio medical imaging"
        ],
        "npubs": 2
    },
    "Kai Li": {
        "affiliation": "Princeton",
        "citedby": {
            "2017-07-02": 30606,
            "2017-07-12": 30733
        },
        "email": "@cs.princeton.edu",
        "hindex": 75,
        "hindex5y": 37,
        "i10index": 182,
        "i10index5y": 121,
        "interests": [
            "Operating systems",
            "parallel computing",
            "computer architecture",
            "content-based search",
            "computational biology"
        ],
        "npubs": 639
    },
    "Kai Shen": {
        "affiliation": "Google",
        "citedby": {
            "2017-07-02": 12102,
            "2017-07-12": 12335
        },
        "email": "@google.com",
        "hindex": 22,
        "hindex5y": 16,
        "i10index": 27,
        "i10index5y": 18,
        "interests": [
            "Machine Learning",
            "Online Advertising"
        ],
        "npubs": 68
    },
    "Kang Chen": "",
    "Kangjie Lu": {
        "affiliation": "gatech",
        "citedby": {
            "2017-07-02": 273,
            "2017-07-12": 274
        },
        "email": "@gatech.edu",
        "hindex": 9,
        "hindex5y": 9,
        "i10index": 9,
        "i10index5y": 9,
        "interests": [
            "System and Software Security"
        ],
        "npubs": 17
    },
    "Karan Gupta": "",
    "Kartik Gopalan": {
        "affiliation": "Binghampton",
        "citedby": {
            "2017-07-02": 3694,
            "2017-07-12": 3698
        },
        "email": "@binghamton.edu",
        "hindex": 25,
        "hindex5y": 16,
        "i10index": 45,
        "i10index5y": 22,
        "interests": [
            "Virtualization",
            "Distributed Systems",
            "Operating Systems",
            "Networks"
        ],
        "npubs": 114
    },
    "Kathryn S. McKinley": {
        "affiliation": "Google",
        "citedby": {
            "2017-07-03": 11772,
            "2017-07-12": 11795
        },
        "email": "@cs.utexas.edu",
        "hindex": 56,
        "hindex5y": 35,
        "i10index": 135,
        "i10index5y": 92,
        "interests": [
            "Programming Language Implementation"
        ],
        "npubs": 277
    },
    "Kun Tan": {
        "affiliation": "Huawei",
        "citedby": {
            "2017-07-03": 4585,
            "2017-07-12": 4608
        },
        "email": "@huawei.com",
        "hindex": 26,
        "hindex5y": 25,
        "i10index": 47,
        "i10index5y": 37,
        "interests": [
            "computer networking",
            "wireless networking",
            "communication"
        ],
        "npubs": 115
    },
    "Kyle Huey": "",
    "Laura Flueratoru": "",
    "Li-Pin Chang": {
        "affiliation": "National Chiao-Tung University",
        "citedby": {
            "2017-07-03": 2353,
            "2017-07-12": 2356
        },
        "email": "@cs.nctu.edu.tw",
        "hindex": 17,
        "hindex5y": 14,
        "i10index": 20,
        "i10index5y": 16,
        "interests": [
            "Storage systems",
            "file systems",
            "embedded systems"
        ],
        "npubs": 69
    },
    "Liang Shi": {
        "affiliation": "Chongqing University",
        "citedby": {
            "2017-07-03": 449,
            "2017-07-12": 451
        },
        "email": "@cqu.edu.cn",
        "hindex": 13,
        "hindex5y": 13,
        "i10index": 15,
        "i10index5y": 15,
        "interests": [
            "Embedded Systems",
            "Storage Systems",
            "Emerging Non-volatile Memories"
        ],
        "npubs": 57
    },
    "Lingda Li": {
        "affiliation": "Brookhaven National Laboratory",
        "citedby": {
            "2017-07-02": 35,
            "2017-07-12": 35
        },
        "email": "@bnl.gov",
        "hindex": 2,
        "hindex5y": 2,
        "i10index": 1,
        "i10index5y": 1,
        "interests": [
            "compiler",
            "GPU",
            "cache",
            "microarchitecture"
        ],
        "npubs": 9
    },
    "Lingxiao Ma": "",
    "Linpeng Tang": {
        "affiliation": "Princeton",
        "citedby": {
            "2017-07-02": 217,
            "2017-07-12": 219
        },
        "email": "@sjtu.edu.cn",
        "hindex": 6,
        "hindex5y": 6,
        "i10index": 5,
        "i10index5y": 5,
        "interests": [
            "Machine Learning",
            "Data Mining",
            "Game Theory",
            "Artificial Intelligence",
            "Discrete Algorithms"
        ],
        "npubs": 22
    },
    "Liuba Shrira": {
        "affiliation": "Brandeis University",
        "citedby": {
            "2017-07-01": 3562,
            "2017-07-12": 3566
        },
        "email": "@brandeis.edu",
        "hindex": 24,
        "hindex5y": 13,
        "i10index": 39,
        "i10index5y": 16,
        "interests": [
            "Distributed Systems",
            "Transactions",
            "Storage",
            "Fault-tolerance"
        ],
        "npubs": 91
    },
    "Ludwig Füracker": "",
    "Luis Rodrigues": {
        "affiliation": "University of Lisbon",
        "citedby": {
            "2017-07-03": 5996,
            "2017-07-12": 5997
        },
        "email": "@tecnico.ulisboa.pt",
        "hindex": 40,
        "hindex5y": 23,
        "i10index": 120,
        "i10index5y": 52,
        "interests": [
            "Distributed Systems"
        ],
        "npubs": 466
    },
    "Lukas Gnirke": "",
    "Luo Mai": {
        "affiliation": "Imperial College London",
        "citedby": {
            "2017-07-02": 58,
            "2017-07-12": 58
        },
        "email": "@imperial.ac.uk",
        "hindex": 5,
        "hindex5y": 5,
        "i10index": 2,
        "i10index5y": 2,
        "interests": [
            "Distributed Systems",
            "Computer Networks",
            "Cloud Computing"
        ],
        "npubs": 11
    },
    "Luís Pina": {
        "affiliation": "imperial",
        "citedby": {
            "2017-07-02": 60,
            "2017-07-12": 60
        },
        "email": "@imperial.ac.uk",
        "hindex": 4,
        "hindex5y": 4,
        "i10index": 2,
        "i10index5y": 2,
        "interests": [
            "Multi-version execution",
            "Dynamic Software Updating",
            "Programming Languages"
        ],
        "npubs": 13
    },
    "Magdalena Balazinska": {
        "affiliation": "University of Washington",
        "citedby": {
            "2017-07-03": 9986,
            "2017-07-12": 10030
        },
        "email": "@cs.washington.edu",
        "hindex": 45,
        "hindex5y": 39,
        "i10index": 89,
        "i10index5y": 79,
        "interests": [
            "Databases",
            "parallel and distributed systems",
            "streams",
            "sensors",
            "data pricing"
        ],
        "npubs": 185
    },
    "Manuel Bravo": "",
    "Marcin Wojcik": {
        "citedby": {
            "2018-02-21": 164
        },
        "email": "",
        "hindex": 7,
        "hindex5y": 7,
        "i10index": 5,
        "i10index5y": 5,
        "interests": [],
        "npubs": 27
    },
    "Marcus Hähnel": {
        "affiliation": "TU Dresden",
        "citedby": {
            "2017-07-02": 170,
            "2017-07-12": 172
        },
        "email": "@tudos.org",
        "hindex": 4,
        "hindex5y": 4,
        "i10index": 4,
        "i10index5y": 4,
        "interests": [
            "Operating Systems",
            "Microkernels",
            "Energy Efficiency",
            "Heterogeneous Systems",
            "Real-Time Systems"
        ],
        "npubs": 13
    },
    "Marcus Peinado": "",
    "Mark Silberstein": {
        "affiliation": "Technion",
        "citedby": {
            "2017-07-02": 876,
            "2017-07-12": 880
        },
        "email": "@ee.technion.ac.il",
        "hindex": 14,
        "hindex5y": 14,
        "i10index": 16,
        "i10index5y": 15,
        "interests": [
            "GPU computing",
            "Architectures",
            "Operating Systems",
            "Grid and High Performance Computing"
        ],
        "npubs": 48
    },
    "Martin Beck": {
        "affiliation": "TU Dresden",
        "citedby": {
            "2017-07-03": 4414,
            "2017-07-12": 4440
        },
        "email": "@embl.de",
        "hindex": 29,
        "hindex5y": 27,
        "i10index": 44,
        "i10index5y": 42,
        "interests": [
            "Systems Biology",
            "Structural Biology"
        ],
        "npubs": 58
    },
    "Meng Xu": "",
    "Michael J. Freedman": {
        "affiliation": "Princeton",
        "citedby": {
            "2017-07-03": 10697,
            "2017-07-12": 10755
        },
        "email": "@cs.princeton.edu",
        "hindex": 41,
        "hindex5y": 36,
        "i10index": 75,
        "i10index5y": 66,
        "interests": [
            "Distributed Systems",
            "Networking",
            "Security"
        ],
        "npubs": 135
    },
    "Michael M. Swift": {
        "citedby": {
            "2017-07-02": 7019,
            "2017-07-12": 7064
        },
        "email": "@cs.wisc.edu",
        "hindex": 41,
        "hindex5y": 35,
        "i10index": 74,
        "i10index5y": 64,
        "interests": [
            "Operating Systems",
            "Computer Architecture",
            "Reliability",
            "Security"
        ],
        "npubs": 147
    },
    "Michael Roitzsch": "",
    "Michał Kazior": "",
    "Michio Honda": {
        "affiliation": "NEC Laboratories Europe",
        "citedby": {
            "2017-07-01": 931,
            "2017-07-12": 941
        },
        "email": "@sfc.wide.ad.jp",
        "hindex": 7,
        "hindex5y": 7,
        "i10index": 6,
        "i10index5y": 6,
        "interests": [
            "Networking",
            "Operating systems"
        ],
        "npubs": 33
    },
    "Mihai Christodorescu": {
        "affiliation": "Qualcomm Research",
        "citedby": {
            "2017-07-01": 3958,
            "2017-07-12": 3985
        },
        "email": "@us.ibm.com",
        "hindex": 21,
        "hindex5y": 18,
        "i10index": 28,
        "i10index5y": 25,
        "interests": [
            "Computer Security",
            "Programming Languages",
            "Formal Methods"
        ],
        "npubs": 105
    },
    "Mingkai Dong": "",
    "Mingxing Zhang": {
        "affiliation": "tsinghua",
        "citedby": {
            "2017-07-02": 25,
            "2017-07-12": 25
        },
        "email": "@mails.tsinghua.edu.cn",
        "hindex": 4,
        "hindex5y": 4,
        "i10index": 0,
        "i10index5y": 0,
        "interests": [
            "Parallel Systems"
        ],
        "npubs": 12
    },
    "Mohammad Hedayati": "",
    "Mona Attariyan": "",
    "Mona Vij": "",
    "Myeongjae Jeon": {
        "affiliation": "Microsoft",
        "citedby": {
            "2017-07-03": 252,
            "2017-07-12": 257
        },
        "email": "@microsoft.com",
        "hindex": 8,
        "hindex5y": 7,
        "i10index": 7,
        "i10index5y": 7,
        "interests": [
            "Systems",
            "computer architecture",
            "applied machine learning"
        ],
        "npubs": 16
    },
    "Nadav Amit": {
        "affiliation": "VMware Research Group",
        "citedby": {
            "2017-07-01": 327,
            "2017-07-12": 327
        },
        "email": "@vmware.com",
        "hindex": 6,
        "hindex5y": 6,
        "i10index": 5,
        "i10index5y": 5,
        "interests": [
            "Operating Systems",
            "Virtualization"
        ],
        "npubs": 14
    },
    "Nathan Froyd": "",
    "Nik Sultana": "",
    "Nilton Bila": {
        "affiliation": "IBM",
        "citedby": {
            "2017-07-02": 259,
            "2017-07-12": 259
        },
        "email": "@us.ibm.com",
        "hindex": 8,
        "hindex5y": 8,
        "i10index": 7,
        "i10index5y": 6,
        "interests": [],
        "npubs": 21
    },
    "Nimrod Partush": "",
    "Ninghui Sun": "",
    "Nisha Talagala": "",
    "Noa Zilberman": {
        "affiliation": "University of Cambridge",
        "citedby": {
            "2017-07-02": 418,
            "2017-07-12": 424
        },
        "email": "@cl.cam.ac.uk",
        "hindex": 12,
        "hindex5y": 11,
        "i10index": 12,
        "i10index5y": 11,
        "interests": [
            "High performance systems",
            "computer and network architectures",
            "high speed interfaces",
            "performance measurements",
            "open source"
        ],
        "npubs": 33
    },
    "Nohhyun Park": {
        "affiliation": "Datos IO, Inc.",
        "citedby": {
            "2017-07-03": 136,
            "2017-07-12": 138
        },
        "email": "@umn.edu",
        "hindex": 6,
        "hindex5y": 6,
        "i10index": 5,
        "i10index5y": 5,
        "interests": [
            "Storage",
            "Virtualization",
            "Operating System",
            "Computer Architecture"
        ],
        "npubs": 19
    },
    "Oana Balmau": {
        "affiliation": "EPFL",
        "citedby": {
            "2017-07-02": 7,
            "2017-07-12": 7
        },
        "email": "@epfl.ch",
        "hindex": 2,
        "hindex5y": 2,
        "i10index": 0,
        "i10index5y": 0,
        "interests": [
            "Distributed Systems",
            "Concurrency",
            "Parallelism"
        ],
        "npubs": 5
    },
    "Omid Mashayekhi": {
        "affiliation": "Stanford",
        "citedby": {
            "2017-07-03": 66,
            "2017-07-12": 66
        },
        "email": "@stanford.edu",
        "hindex": 2,
        "hindex5y": 2,
        "i10index": 1,
        "i10index5y": 1,
        "interests": [
            "Cloud Computing",
            "Distributed Systems",
            "Networking Systems"
        ],
        "npubs": 12
    },
    "Paolo Costa": {
        "affiliation": "Microsoft",
        "citedby": {
            "2017-07-02": 3490,
            "2017-07-12": 3500
        },
        "email": "@microsoft.com",
        "hindex": 25,
        "hindex5y": 20,
        "i10index": 39,
        "i10index5y": 32,
        "interests": [
            "Networking",
            "Distributed Systems"
        ],
        "npubs": 89
    },
    "Patrick P. C. Lee": {
        "affiliation": "cuhk",
        "citedby": {
            "2017-07-03": 2852,
            "2017-07-12": 2865
        },
        "email": "@cse.cuhk.edu.hk",
        "hindex": 27,
        "hindex5y": 26,
        "i10index": 50,
        "i10index5y": 49,
        "interests": [
            "storage systems",
            "networks",
            "distributed systems",
            "dependability"
        ],
        "npubs": 118
    },
    "Paul E. McKenney": {
        "affiliation": "IBM",
        "citedby": {
            "2017-03-07": 4633,
            "2017-03-09": 4633
        },
        "email": "@linux.vnet.ibm.com",
        "hindex": 34,
        "hindex5y": 27,
        "i10index": 99,
        "i10index5y": 77,
        "interests": [
            "Concurrency"
        ],
        "npubs": 214
    },
    "Paul Wang": "",
    "Pavan Konka": "",
    "Peng Huang": {
        "affiliation": "Microsoft Research and Johns Hopkins University UCSD",
        "citedby": {
            "2017-07-01": 447,
            "2017-07-12": 449
        },
        "email": "@cs.ucsd.edu",
        "hindex": 6,
        "hindex5y": 6,
        "i10index": 5,
        "i10index5y": 5,
        "interests": [
            "Computer Systems",
            "Software Reliability",
            "Cloud Computing"
        ],
        "npubs": 10
    },
    "Pengfei Zuo": {
        "affiliation": "Huazhong University of Science and Technology",
        "citedby": {
            "2017-09-25": 7
        },
        "email": "@hust.edu.cn",
        "hindex": 2,
        "hindex5y": 2,
        "i10index": 0,
        "i10index5y": 0,
        "interests": [
            "Computer Science"
        ],
        "npubs": 10
    },
    "Pengtao Xie": {
        "affiliation": "CMU",
        "citedby": {
            "2017-07-02": 266,
            "2017-07-12": 270
        },
        "email": "@cs.cmu.edu",
        "hindex": 8,
        "hindex5y": 8,
        "i10index": 8,
        "i10index5y": 8,
        "interests": [
            "Machine Learning"
        ],
        "npubs": 26
    },
    "Per Hurtig": "",
    "Peter Pietzuch": {
        "affiliation": "Imperial College London",
        "citedby": {
            "2017-07-02": 4545,
            "2017-07-12": 4563
        },
        "email": "@doc.ic.ac.uk",
        "hindex": 29,
        "hindex5y": 22,
        "i10index": 59,
        "i10index5y": 49,
        "interests": [
            "Distributed Systems",
            "Systems",
            "Data Management"
        ],
        "npubs": 164
    },
    "Philip Levis": {
        "affiliation": "Stanford",
        "citedby": {
            "2017-07-03": 21029,
            "2017-07-12": 21102
        },
        "email": "@cs.stanford.edu",
        "hindex": 53,
        "hindex5y": 40,
        "i10index": 98,
        "i10index5y": 78,
        "interests": [
            "Operating Systems",
            "Network Systems",
            "Sensor Networks",
            "Embedded Systems"
        ],
        "npubs": 197
    },
    "Pierre-Louis Aublin": "",
    "Pietro Bressana": {
        "affiliation": "Svizzera",
        "citedby": {
            "2017-07-02": 2,
            "2017-07-12": 3
        },
        "email": "@usi.ch",
        "hindex": 1,
        "hindex5y": 1,
        "i10index": 0,
        "i10index5y": 0,
        "interests": [],
        "npubs": 5
    },
    "Pradeep Kumar": {
        "affiliation": "gwu.edu",
        "citedby": {
            "2017-07-02": 4,
            "2017-07-12": 4
        },
        "email": "@email.gwu.edu",
        "hindex": 1,
        "hindex5y": 1,
        "i10index": 0,
        "i10index5y": 0,
        "interests": [
            "Graph Processing",
            "Heterogeneous Architecture",
            "Distributed Systems",
            "Storage",
            "File System"
        ],
        "npubs": 1
    },
    "Pramod Bhatotia": {
        "affiliation": "Edinburgh",
        "citedby": {
            "2017-07-03": 614,
            "2017-07-12": 616
        },
        "email": "@ed.ac.uk",
        "hindex": 11,
        "hindex5y": 11,
        "i10index": 13,
        "i10index5y": 12,
        "interests": [
            "Operating Systems",
            "Distributed Systems",
            "Systems"
        ],
        "npubs": 27
    },
    "Pulkit A. Misra": {
        "affiliation": "Duke University",
        "citedby": {
            "2017-03-24": 0,
            "2017-04-07": 0
        },
        "email": "@cs.duke.edu",
        "hindex": 0,
        "hindex5y": 0,
        "i10index": 0,
        "i10index5y": 0,
        "interests": [],
        "npubs": 5
    },
    "Qi Huang": {
        "affiliation": "facebook",
        "citedby": {
            "2017-07-02": 264,
            "2017-07-12": 265
        },
        "email": "@fb.com",
        "hindex": 8,
        "hindex5y": 6,
        "i10index": 7,
        "i10index5y": 6,
        "interests": [
            "Distributed Systems",
            "Networking Systems"
        ],
        "npubs": 27
    },
    "Qingda Hu": {
        "affiliation": "Tsinghua",
        "citedby": {
            "2017-07-03": 5,
            "2017-07-12": 6
        },
        "email": "@mails.tsinghua.edu.cn",
        "hindex": 1,
        "hindex5y": 1,
        "i10index": 0,
        "i10index5y": 0,
        "interests": [
            "计算机系统结构"
        ],
        "npubs": 6
    },
    "Qirong Ho": {
        "affiliation": "Petuum Inc.",
        "citedby": {
            "2017-07-02": 815,
            "2017-07-12": 825
        },
        "email": "@petuum.com",
        "hindex": 16,
        "hindex5y": 16,
        "i10index": 20,
        "i10index5y": 20,
        "interests": [],
        "npubs": 51
    },
    "Qiuyu Lia": "",
    "Qun Huang": {
        "affiliation": "cuhk",
        "citedby": {
            "2017-07-03": 45,
            "2017-07-12": 45
        },
        "email": "@cse.cuhk.edu.hk",
        "hindex": 3,
        "hindex5y": 3,
        "i10index": 2,
        "i10index5y": 2,
        "interests": [
            "Computer Networks",
            "Distributed Systems"
        ],
        "npubs": 7
    },
    "Rachid Guerraoui": {
        "affiliation": "EPFL",
        "citedby": {
            "2017-07-02": 19671,
            "2017-07-12": 19721
        },
        "email": "@epfl.ch",
        "hindex": 64,
        "hindex5y": 37,
        "i10index": 255,
        "i10index5y": 141,
        "interests": [
            "Algorithms",
            "Distributed Computing",
            "Concurrency",
            "Programming Languages"
        ],
        "npubs": 818
    },
    "Rachit Agarwal": {
        "affiliation": "Cornell University",
        "citedby": {
            "2017-07-01": 670,
            "2017-07-12": 675
        },
        "email": "@cs.cornell.edu",
        "hindex": 12,
        "hindex5y": 11,
        "i10index": 14,
        "i10index5y": 11,
        "interests": [
            "Systems",
            "Big data analytics",
            "Distributed systems",
            "Algorithms",
            "Networking"
        ],
        "npubs": 35
    },
    "Ricardo Bianchini": "",
    "Richard Clegg": {
        "affiliation": "Queen Mary University of London",
        "citedby": {
            "2017-07-02": 976,
            "2017-07-12": 985
        },
        "email": "@qmul.ac.uk",
        "hindex": 13,
        "hindex5y": 10,
        "i10index": 19,
        "i10index5y": 11,
        "interests": [
            "Network science",
            "Network traffic statistics",
            "Overlay networks."
        ],
        "npubs": 102
    },
    "Richard Mortier": {
        "affiliation": "University of Cambridge",
        "citedby": {
            "2017-07-02": 4371,
            "2017-07-12": 4388
        },
        "email": "@cl.cam.ac.uk",
        "hindex": 31,
        "hindex5y": 24,
        "i10index": 67,
        "i10index5y": 55,
        "interests": [
            "networking",
            "systems",
            "hci"
        ],
        "npubs": 166
    },
    "Robert O'Callahan": "",
    "Robert Soule": {
        "affiliation": "Università della Svizzera italiana",
        "citedby": {
            "2017-07-02": 568,
            "2017-07-12": 568
        },
        "email": "@usi.ch",
        "hindex": 11,
        "hindex5y": 11,
        "i10index": 13,
        "i10index5y": 11,
        "interests": [
            "systems",
            "programming languages"
        ],
        "npubs": 49
    },
    "Rocky Chang": {
        "citedby": {
            "2018-02-21": 2709
        },
        "email": "@comp.polyu.edu.hk",
        "hindex": 22,
        "hindex5y": 16,
        "i10index": 45,
        "i10index5y": 29,
        "interests": [
            "Computer networks",
            "network measurement",
            "network security"
        ],
        "npubs": 137
    },
    "Rohit Kugve": "",
    "Rong Chen": {
        "affiliation": "Shanghai Jiao Tong University",
        "citedby": {
            "2017-07-01": 1216,
            "2017-07-12": 1225
        },
        "email": "@sjtu.edu.cn",
        "hindex": 15,
        "hindex5y": 15,
        "i10index": 17,
        "i10index5y": 17,
        "interests": [
            "Large-scale Graph Processing",
            "Distributed Systems",
            "Virtualization"
        ],
        "npubs": 31
    },
    "Ruichuan Chen": {
        "affiliation": "Nokia Bell Labs",
        "citedby": {
            "2017-07-03": 469,
            "2017-07-12": 478
        },
        "email": "@ruichuan.org",
        "hindex": 13,
        "hindex5y": 11,
        "i10index": 14,
        "i10index5y": 11,
        "interests": [
            "Cloud computing",
            "Data analytics"
        ],
        "npubs": 32
    },
    "Runhui Li": {
        "affiliation": "cuhk",
        "citedby": {
            "2017-07-03": 120,
            "2017-07-12": 122
        },
        "email": "@cse.cuhk.edu.hk",
        "hindex": 5,
        "hindex5y": 5,
        "i10index": 5,
        "i10index5y": 5,
        "interests": [
            "Distributed File System"
        ],
        "npubs": 8
    },
    "Rüdiger Kapitza": {
        "affiliation": "TU Braunschweig",
        "citedby": {
            "2017-07-02": 1295,
            "2017-07-12": 1310
        },
        "email": "@ibr.cs.tu-bs.de",
        "hindex": 20,
        "hindex5y": 17,
        "i10index": 46,
        "i10index5y": 31,
        "interests": [
            "Distributed systems",
            "Dependable systems"
        ],
        "npubs": 150
    },
    "Ryan Stutsman": {
        "affiliation": "University of Utah",
        "citedby": {
            "2017-07-02": 1384,
            "2017-07-12": 1401
        },
        "email": "@cs.utah.edu",
        "hindex": 12,
        "hindex5y": 12,
        "i10index": 15,
        "i10index5y": 14,
        "interests": [
            "Datacenter computing",
            "distributed systems",
            "operating systems"
        ],
        "npubs": 33
    },
    "Salvator Galea": {
        "affiliation": "cambridge",
        "citedby": {
            "2018-02-21": 1
        },
        "email": "@cl.cam.ac.uk",
        "hindex": 1,
        "hindex5y": 1,
        "i10index": 0,
        "i10index5y": 0,
        "interests": [],
        "npubs": 2
    },
    "Sam Weber": "",
    "Sam Whitlock": {
        "affiliation": "EPFL",
        "citedby": {
            "2017-07-02": 139,
            "2017-07-12": 140
        },
        "email": "@epfl.ch",
        "hindex": 3,
        "hindex5y": 3,
        "i10index": 3,
        "i10index5y": 3,
        "interests": [
            "Networking",
            "Distributed Systems",
            "Troubleshooting"
        ],
        "npubs": 10
    },
    "Sangho Lee": {
        "affiliation": "gatech",
        "citedby": {
            "2017-07-03": 573,
            "2017-07-12": 579
        },
        "email": "@gatech.edu",
        "hindex": 11,
        "hindex5y": 10,
        "i10index": 14,
        "i10index5y": 12,
        "interests": [
            "Computer Security"
        ],
        "npubs": 27
    },
    "Sangwook Shane Hahn": {
        "citedby": {
            "2018-02-21": 67
        },
        "email": "@snu.ac.kr",
        "hindex": 4,
        "hindex5y": 4,
        "i10index": 2,
        "i10index5y": 2,
        "interests": [
            "Storage Software",
            "NAND Flash Memory",
            "Non-Volatile Memory"
        ],
        "npubs": 11
    },
    "Sanidhya Kashyap": {
        "citedby": {
            "2018-01-15": 51
        },
        "email": "@gatech.edu",
        "hindex": 5,
        "hindex5y": 5,
        "i10index": 2,
        "i10index5y": 2,
        "interests": [
            "Systems"
        ],
        "npubs": 10
    },
    "Sastry Duri": "",
    "Shai Bergman": {
        "affiliation": "Technion",
        "citedby": {
            "2018-02-21": 13
        },
        "email": "@tx.technion.ac.il",
        "hindex": 1,
        "hindex5y": 1,
        "i10index": 1,
        "i10index5y": 1,
        "interests": [
            "GPU",
            "Computing systems"
        ],
        "npubs": 2
    },
    "Shengyun Liu": "",
    "Shih-Wei Li": "",
    "Shiyou Huang": {
        "affiliation": "tamu.edu",
        "citedby": {
            "2017-07-02": 4,
            "2017-07-12": 4
        },
        "email": "@tamu.edu",
        "hindex": 1,
        "hindex5y": 1,
        "i10index": 0,
        "i10index5y": 0,
        "interests": [
            "Program verification",
            "Dynamic analysis"
        ],
        "npubs": 3
    },
    "Shizhen Xu": "",
    "Shripad Nadgowda": "",
    "Shuai Mu": {
        "affiliation": "NYU",
        "citedby": {
            "2017-07-03": 75,
            "2017-07-12": 75
        },
        "email": "@cs.nyu.edu",
        "hindex": 3,
        "hindex5y": 3,
        "i10index": 2,
        "i10index5y": 2,
        "interests": [
            "Distributed System"
        ],
        "npubs": 7
    },
    "Shunde Cao": "",
    "Siddhartha Sen": {
        "affiliation": "Microsoft",
        "citedby": {
            "2017-07-03": 417,
            "2017-07-12": 426
        },
        "email": "@cs.princeton.edu",
        "hindex": 11,
        "hindex5y": 10,
        "i10index": 14,
        "i10index5y": 10,
        "interests": [
            "Distributed systems",
            "datacenter networking",
            "data structures",
            "algorithms"
        ],
        "npubs": 46
    },
    "Sijie Shen": "",
    "Song Jiang": {
        "affiliation": "uta.edu",
        "citedby": {
            "2017-07-03": 3289,
            "2017-07-12": 3305
        },
        "email": "@uta.edu",
        "hindex": 30,
        "hindex5y": 24,
        "i10index": 46,
        "i10index5y": 39,
        "interests": [
            "File and storage system",
            "high-performance system",
            "operating syste",
            "m"
        ],
        "npubs": 88
    },
    "Sorav Bansal": {
        "affiliation": "Indian Institute of Technology Delhi",
        "citedby": {
            "2017-07-01": 1850,
            "2017-07-12": 1857
        },
        "email": "@iitd.ernet.in",
        "hindex": 14,
        "hindex5y": 11,
        "i10index": 20,
        "i10index5y": 14,
        "interests": [],
        "npubs": 56
    },
    "Stephen M. Rumble": {
        "affiliation": "Google Inc.",
        "citedby": {
            "2017-07-02": 2322,
            "2017-07-12": 2344
        },
        "email": "@cs.stanford.edu",
        "hindex": 14,
        "hindex5y": 13,
        "i10index": 16,
        "i10index5y": 15,
        "interests": [
            "Systems"
        ],
        "npubs": 20
    },
    "Stuart Byma": {
        "affiliation": "EPFL",
        "citedby": {
            "2017-07-02": 61,
            "2017-07-12": 63
        },
        "email": "@epfl.ch",
        "hindex": 2,
        "hindex5y": 2,
        "i10index": 1,
        "i10index5y": 1,
        "interests": [
            "computer systems",
            "computer hardware",
            "FPGA"
        ],
        "npubs": 6
    },
    "Su Yong Kim": "",
    "Sue Moon": {
        "affiliation": "KAIST",
        "citedby": {
            "2017-07-02": 15023,
            "2017-07-12": 15076
        },
        "email": "@kaist.edu",
        "hindex": 36,
        "hindex5y": 28,
        "i10index": 60,
        "i10index5y": 49,
        "interests": [
            "Online social networks",
            "networking systems"
        ],
        "npubs": 138
    },
    "Sungjin Lee": {
        "affiliation": "Daegu Gyeongbuk Institute of Science and Technology",
        "citedby": {
            "2017-07-03": 703
        },
        "email": "@csail.mit.edu",
        "hindex": 11,
        "hindex5y": 11,
        "i10index": 12,
        "i10index5y": 12,
        "interests": [
            "Computer Systems",
            "Operating Systems",
            "Storage Systems",
            "System Software"
        ],
        "npubs": 32
    },
    "Taesoo Kim": {
        "affiliation": "Georgia Institute of Technology",
        "citedby": {
            "2017-07-01": 7109,
            "2017-07-12": 7175
        },
        "email": "@gatech.edu",
        "hindex": 38,
        "hindex5y": 28,
        "i10index": 204,
        "i10index5y": 151,
        "interests": [
            "Security",
            "Operating System",
            "System"
        ],
        "npubs": 752
    },
    "Tanya Brokhman": "",
    "Tao Li": "",
    "Tao Wang": "",
    "Theodore Ts'O": "",
    "Thomas Ilsche": {
        "affiliation": "Center for Information Services and High Performance Computing Technische Universität Dresden",
        "citedby": {
            "2017-07-03": 261,
            "2017-07-12": 272
        },
        "email": "@tu-dresden.de",
        "hindex": 9,
        "hindex5y": 9,
        "i10index": 8,
        "i10index5y": 8,
        "interests": [
            "High Performance Computing",
            "Energy Efficient Computing",
            "Parallel Programming",
            "Performance Analysis"
        ],
        "npubs": 34
    },
    "Thomas Moscibroda": "",
    "Thorsten Strufe": "",
    "Till Smejkal": {
        "affiliation": "TU Dresden",
        "citedby": {
            "2017-07-03": 1,
            "2017-07-12": 1
        },
        "email": "@tu-dresden.de",
        "hindex": 1,
        "hindex5y": 1,
        "i10index": 0,
        "i10index5y": 0,
        "interests": [
            "Operating Systems",
            "Scheduling",
            "Energy"
        ],
        "npubs": 4
    },
    "Timothy Wood": {
        "affiliation": "George Washington University",
        "citedby": {
            "2017-07-01": 4991,
            "2017-07-12": 5012
        },
        "email": "@gwu.edu",
        "hindex": 27,
        "hindex5y": 26,
        "i10index": 37,
        "i10index5y": 37,
        "interests": [
            "Cloud Computing",
            "Virtualization",
            "Operating Systems",
            "Distributed Systems"
        ],
        "npubs": 62
    },
    "Tobias Reiher": "",
    "Toke Høiland-Jørgensen": {
        "affiliation": "Karlstad",
        "citedby": {
            "2017-07-02": 67,
            "2017-07-12": 69
        },
        "email": "@kau.se",
        "hindex": 4,
        "hindex5y": 4,
        "i10index": 2,
        "i10index5y": 2,
        "interests": [
            "networks",
            "active queue management",
            "wifi"
        ],
        "npubs": 14
    },
    "Trausti Saemundsson": {
        "affiliation": "CachePhysics",
        "citedby": {
            "2017-07-03": 30,
            "2017-07-12": 32
        },
        "email": "@ru.is",
        "hindex": 2,
        "hindex5y": 2,
        "i10index": 2,
        "i10index5y": 2,
        "interests": [
            "Distributed systems",
            "Networking systems",
            "Storage systems"
        ],
        "npubs": 6
    },
    "Trishank Karthik Kuppusamy": {
        "affiliation": "NYU",
        "citedby": {
            "2017-07-03": 70,
            "2017-07-12": 73
        },
        "email": "@nyu.edu",
        "hindex": 4,
        "hindex5y": 4,
        "i10index": 1,
        "i10index5y": 1,
        "interests": [],
        "npubs": 16
    },
    "Tzachi Cohen": "",
    "Valentin Rothberg": {
        "affiliation": "Leibniz Universität Hannover",
        "citedby": {
            "2017-07-03": 46,
            "2017-07-12": 48
        },
        "email": "@sra.uni-hannover.de",
        "hindex": 3,
        "hindex5y": 3,
        "i10index": 2,
        "i10index5y": 2,
        "interests": [],
        "npubs": 9
    },
    "Vishakha Gupta": "",
    "Vladimir Diaz": "",
    "Wajih Ul Hassan": {
        "affiliation": "UIUC",
        "citedby": {
            "2017-07-02": 1,
            "2017-07-12": 1
        },
        "email": "@illinois.edu",
        "hindex": 1,
        "hindex5y": 1,
        "i10index": 0,
        "i10index5y": 0,
        "interests": [
            "Systems",
            "Security and Data Provenance"
        ],
        "npubs": 7
    },
    "Wei Chen": {
        "citedby": {
            "2018-02-05": 2
        },
        "email": "@uccs.edu",
        "hindex": 1,
        "hindex5y": 1,
        "i10index": 0,
        "i10index5y": 0,
        "interests": [
            "Big Data",
            "Cloud Computing",
            "System",
            "Storage",
            "Scheduling"
        ],
        "npubs": 4
    },
    "Wei Dai": {
        "affiliation": "CMU",
        "citedby": {
            "2017-07-02": 358,
            "2017-07-12": 363
        },
        "email": "@cs.cmu.edu",
        "hindex": 10,
        "hindex5y": 10,
        "i10index": 11,
        "i10index5y": 11,
        "interests": [
            "Machine Learning",
            "Statistics",
            "Artificial Intelligence"
        ],
        "npubs": 31
    },
    "Weichao Li": {
        "affiliation": "polytechnic",
        "citedby": {
            "2017-07-02": 493,
            "2017-07-12": 518
        },
        "email": "@comp.polyu.edu.hk",
        "hindex": 12,
        "hindex5y": 10,
        "i10index": 18,
        "i10index5y": 11,
        "interests": [
            "network measurement"
        ],
        "npubs": 78
    },
    "Weidong Cui": "",
    "Weimin Zheng": {
        "affiliation": "tsinghua",
        "citedby": {
            "2017-07-02": 6158,
            "2017-07-12": 6181
        },
        "email": "@tsinghua.edu.cn",
        "hindex": 31,
        "hindex5y": 25,
        "i10index": 108,
        "i10index5y": 65,
        "interests": [
            "Computer Science"
        ],
        "npubs": 661
    },
    "Wen Xu": {
        "affiliation": "gatech",
        "citedby": {
            "2017-07-03": 20,
            "2017-07-12": 21
        },
        "email": "@gatech.edu",
        "hindex": 2,
        "hindex5y": 2,
        "i10index": 1,
        "i10index5y": 1,
        "interests": [
            "Security"
        ],
        "npubs": 3
    },
    "Wenke Lee": {
        "affiliation": "gatech",
        "citedby": {
            "2017-07-02": 28553,
            "2017-07-12": 28696
        },
        "email": "@cc.gatech.edu",
        "hindex": 78,
        "hindex5y": 65,
        "i10index": 156,
        "i10index5y": 138,
        "interests": [
            "security",
            "systems",
            "networking",
            "machine learning",
            "data mining"
        ],
        "npubs": 244
    },
    "Willy Zwaenepoel": {
        "affiliation": "EPFL",
        "citedby": {
            "2018-01-16": 19771
        },
        "email": "@epfl.ch",
        "hindex": 61,
        "hindex5y": 35,
        "i10index": 127,
        "i10index5y": 64,
        "interests": [
            "distributed systems",
            "operating systems"
        ],
        "npubs": 261
    },
    "Wolfgang E. Nagel": "",
    "Wyatt Lloyd": {
        "affiliation": "USC, Facebook",
        "citedby": {
            "2017-07-02": 983,
            "2017-07-12": 985
        },
        "email": "@cs.princeton.edu",
        "hindex": 11,
        "hindex5y": 11,
        "i10index": 12,
        "i10index5y": 11,
        "interests": [
            "Distributed Systems",
            "Operating Systems",
            "Networking"
        ],
        "npubs": 25
    },
    "Xiaobo Zhou": {
        "affiliation": "University of Colorado, Colorado Springs",
        "citedby": {
            "2018-01-12": 1626
        },
        "email": "@uccs.edu",
        "hindex": 23,
        "hindex5y": 19,
        "i10index": 47,
        "i10index5y": 33,
        "interests": [
            "Distributed and Cloud Computing",
            "Parallel and Distributed Data Processing",
            "Autonomic Computing Systems",
            "Sustainable Datacenters"
        ],
        "npubs": 102
    },
    "Xiaodan Liang": {
        "affiliation": "CMU",
        "citedby": {
            "2017-07-02": 547,
            "2017-07-12": 564
        },
        "email": "@mail2.sysu.edu.cn",
        "hindex": 15,
        "hindex5y": 15,
        "i10index": 18,
        "i10index5y": 18,
        "interests": [
            "Computer vision and Machine learning"
        ],
        "npubs": 49
    },
    "Xiaohui Liu": "",
    "Xiaolu Li": "",
    "Xingda Wei": "",
    "Xuehai Qian": {
        "affiliation": "USC.edu",
        "citedby": {
            "2017-07-02": 92,
            "2017-07-12": 92
        },
        "email": "@usc.edu",
        "hindex": 5,
        "hindex5y": 5,
        "i10index": 4,
        "i10index5y": 4,
        "interests": [
            "Computer Architecture",
            "Computer System"
        ],
        "npubs": 23
    },
    "Yafei Dai": {
        "affiliation": "pku.edu.cn",
        "citedby": {
            "2017-07-02": 2014,
            "2017-07-12": 2028
        },
        "email": "@pku.edu.cn",
        "hindex": 21,
        "hindex5y": 17,
        "i10index": 41,
        "i10index5y": 27,
        "interests": [
            "Distributed systems and online social networks"
        ],
        "npubs": 124
    },
    "Yanghua Peng": "",
    "Yaohui Hu": "",
    "Yiming Zhang": "",
    "Yinlong Xu": "",
    "Yiwen Li": "",
    "Ymir Vigfusson": {
        "affiliation": "Emory University and Reykjavik University",
        "citedby": {
            "2017-07-02": 443,
            "2017-07-12": 445
        },
        "email": "@ru.is",
        "hindex": 12,
        "hindex5y": 10,
        "i10index": 15,
        "i10index5y": 10,
        "interests": [
            "Distributed systems",
            "Data replication",
            "Security"
        ],
        "npubs": 57
    },
    "Yongkun Li": "",
    "Yongqiang Xiong": {
        "affiliation": "Microsoft Research",
        "citedby": {
            "2017-10-27": 1944
        },
        "email": "@microsoft.com",
        "hindex": 21,
        "hindex5y": 18,
        "i10index": 32,
        "i10index5y": 23,
        "interests": [
            "Computer networking",
            "Operating Systems"
        ],
        "npubs": 62
    },
    "Yongwei Wu": {
        "affiliation": "tsinghua, TNLIST",
        "citedby": {
            "2017-07-02": 1306,
            "2017-07-12": 1309
        },
        "email": "@tsinghua.edu.cn",
        "hindex": 21,
        "hindex5y": 17,
        "i10index": 44,
        "i10index5y": 28,
        "interests": [
            "Computer Science",
            "Parallel Computing",
            "Distributed Systems"
        ],
        "npubs": 187
    },
    "Youmin Chen": {
        "affiliation": "Tsinghua",
        "citedby": {
            "2017-07-03": 977,
            "2017-07-12": 980
        },
        "email": "",
        "hindex": 19,
        "hindex5y": 14,
        "i10index": 28,
        "i10index5y": 22,
        "interests": [],
        "npubs": 59
    },
    "Youngtae Yun": "",
    "Youyou Lu": {
        "affiliation": "tsinghua",
        "citedby": {
            "2017-07-03": 308,
            "2017-07-12": 309
        },
        "email": "@mails.tsinghua.edu.cn",
        "hindex": 10,
        "hindex5y": 10,
        "i10index": 10,
        "i10index5y": 10,
        "interests": [
            "storage and file systems"
        ],
        "npubs": 32
    },
    "Yu Hua": {
        "affiliation": "Huazhong University of Science and Technology",
        "citedby": {
            "2017-07-01": 826,
            "2017-07-12": 833
        },
        "email": "@hust.edu.cn",
        "hindex": 15,
        "hindex5y": 15,
        "i10index": 22,
        "i10index5y": 22,
        "interests": [
            "Storage Systems",
            "Computer Network"
        ],
        "npubs": 92
    },
    "Yu Lin Chen": "",
    "Yuanyuan Sun": "",
    "Yuxing Peng": "",
    "Ze Gan": "",
    "Zeyu Zheng": "",
    "Zhi Yang": {
        "affiliation": "pku.edu.cn",
        "citedby": {
            "2018-02-21": 568
        },
        "email": "@net.pku.edu.cn",
        "hindex": 10,
        "hindex5y": 8,
        "i10index": 11,
        "i10index5y": 7,
        "interests": [
            "distributed system"
        ],
        "npubs": 37
    },
    "Zhiming Zhang": "",
    "Zhiting Hu": {
        "affiliation": "CMU",
        "citedby": {
            "2017-07-02": 510,
            "2017-07-12": 532
        },
        "email": "@cs.cmu.edu",
        "hindex": 11,
        "hindex5y": 11,
        "i10index": 12,
        "i10index5y": 12,
        "interests": [
            "Machine Learning"
        ],
        "npubs": 31
    },
    "Zhiyuan Ai": "",
    "Zongpeng Li": {
        "affiliation": "University of Calgary",
        "citedby": {
            "2017-07-02": 4104,
            "2017-07-12": 4125
        },
        "email": "@ucalgary.ca",
        "hindex": 28,
        "hindex5y": 25,
        "i10index": 63,
        "i10index5y": 57,
        "interests": [
            "computer networks",
            "network coding",
            "cloud computing"
        ],
        "npubs": 202
    },
    "Íñigo Goiri": {
        "affiliation": "Microsoft",
        "citedby": {
            "2017-07-03": 1863,
            "2017-07-12": 1875
        },
        "email": "@microsoft.com",
        "hindex": 21,
        "hindex5y": 18,
        "i10index": 27,
        "i10index5y": 24,
        "interests": [
            "Energy management",
            "Virtualization",
            "Green Computing",
            "Distributed Systems"
        ],
        "npubs": 69
    }
}
