# Supplementary material for: A survey of accepted authors in computer systems conferences
Source: PeerJ Comput Sci. 2020 Sep 28;6:e299. doi: 10.7717/peerj-cs.299 (PMC7924675; doi:10.7717/peerj-cs.299)
Supplement: Supplemental Information 2 — This is a snapshot of the github repository that includes the data and source code required to reproduce this paper (except for confidential survey data). The snapshot represents commit 6663a253f1ac4dc351a78ccc74c0de80c7cc06ad of http://github.com/eitanf/sysconf. The most pertinent article files are under pubs/diversity-survey/. [file peerj-cs-06-299-s002.bz2 › sysconf/data/authors/CIDR.json]

{
    "Aaron J. Elmore": "",
    "Adam Dziedzic": {
        "citedby": {
            "2017-02-03": 13
        },
        "email": "@uchicago.edu",
        "hindex": 2,
        "hindex5y": 2,
        "i10index": 0,
        "i10index5y": 0,
        "interests": [
            "Database Systems",
            "Operating Systems",
            "Systems"
        ],
        "npubs": 7
    },
    "Adam Storm": "",
    "Adel Ghoneimy": "",
    "Aditya Parameswaran": {
        "citedby": {
            "2017-02-02": 1494
        },
        "email": "@cs.stanford.edu",
        "hindex": 23,
        "hindex5y": 22,
        "i10index": 32,
        "i10index5y": 32,
        "interests": [
            "Data Management",
            "Data Mining",
            "Crowdsourcing",
            "Data Integration",
            "Data Extraction"
        ],
        "npubs": 88
    },
    "Ahmed Elmagarmid": {
        "citedby": {
            "2017-02-02": 15895
        },
        "email": "@qf.org.qa",
        "hindex": 61,
        "hindex5y": 33,
        "i10index": 146,
        "i10index5y": 69,
        "interests": [
            "Database Systems"
        ],
        "npubs": 375
    },
    "Akon Dey": {
        "citedby": {
            "2017-02-02": 52
        },
        "email": "@sydney.edu.au",
        "hindex": 3,
        "hindex5y": 3,
        "i10index": 2,
        "i10index5y": 2,
        "interests": [
            "Database Systems",
            "Transaction Management",
            "Big Data",
            "Benchmarking",
            "Stream Processing"
        ],
        "npubs": 15
    },
    "Alan Fekete": {
        "affiliation": "University of Sydney",
        "citedby": {
            "2017-03-07": 4219,
            "2017-03-09": 4219
        },
        "email": "@sydney.edu.au",
        "hindex": 36,
        "hindex5y": 25,
        "i10index": 76,
        "i10index5y": 43,
        "interests": [
            "Database Management",
            "Transaction management",
            "Distributed Systems",
            "Computing education"
        ],
        "npubs": 172
    },
    "Albert Kim": "",
    "Alexander Rasin": {
        "citedby": {
            "2017-02-03": 3309
        },
        "email": "@cdm.depaul.edu",
        "hindex": 11,
        "hindex5y": 10,
        "i10index": 11,
        "i10index5y": 10,
        "interests": [
            "Database Design",
            "Query Optimization",
            "Database Forensics"
        ],
        "npubs": 29
    },
    "Alexandre V. Evfimievski": "",
    "Alfons Kemper": {
        "citedby": {
            "2018-05-25": 9002
        },
        "email": "",
        "hindex": 49,
        "hindex5y": 29,
        "i10index": 140,
        "i10index5y": 65,
        "interests": [
            "Database",
            "Big data",
            "Query Optimization"
        ],
        "npubs": 363
    },
    "Alkis Simitsis": {
        "citedby": {
            "2017-02-03": 3725
        },
        "email": "@hpe.com",
        "hindex": 35,
        "hindex5y": 28,
        "i10index": 62,
        "i10index5y": 56,
        "interests": [
            "Databases",
            "Data Management",
            "Business Intelligence",
            "Big Data",
            "Data Integration"
        ],
        "npubs": 126
    },
    "Alvin Cheung": "",
    "Anastasia Ailamaki": {
        "citedby": {
            "2017-02-02": 8629
        },
        "email": "@epfl.ch",
        "hindex": 49,
        "hindex5y": 35,
        "i10index": 122,
        "i10index5y": 100,
        "interests": [
            "Data Management"
        ],
        "npubs": 292
    },
    "Andreas Haeberlen": {
        "citedby": {
            "2017-02-02": 3618
        },
        "email": "@cis.upenn.edu",
        "hindex": 28,
        "hindex5y": 23,
        "i10index": 45,
        "i10index5y": 36,
        "interests": [
            "Distributed systems",
            "Security"
        ],
        "npubs": 97
    },
    "Andrew Pavlo": {
        "affiliation": "CMU",
        "citedby": {
            "2017-02-03": 2515,
            "2017-03-07": 2558,
            "2017-03-09": 2559
        },
        "email": "@cs.cmu.edu",
        "hindex": 15,
        "hindex5y": 15,
        "i10index": 17,
        "i10index5y": 17,
        "interests": [
            "Databases",
            "Database Systems",
            "Data Management",
            "Distributed Systems"
        ],
        "npubs": 41
    },
    "Andrew Whitaker": "",
    "Andrey Gubichev": {
        "citedby": {
            "2017-02-02": 283
        },
        "email": "@in.tum.de",
        "hindex": 8,
        "hindex5y": 8,
        "i10index": 8,
        "i10index5y": 8,
        "interests": [],
        "npubs": 20
    },
    "Ang Chen": {
        "citedby": {
            "2017-02-02": 102
        },
        "email": "@cis.upenn.edu",
        "hindex": 5,
        "hindex5y": 5,
        "i10index": 3,
        "i10index5y": 3,
        "interests": [
            "Distributed Systems",
            "Security",
            "Network Measurement"
        ],
        "npubs": 15
    },
    "Anhai Doan": {
        "affiliation": "University of Wisconsin-Madison",
        "citedby": {
            "2017-03-07": 11579,
            "2017-03-09": 11580,
            "2017-04-28": 11860,
            "2017-05-14": 11905
        },
        "email": "@cs.wisc.edu",
        "hindex": 49,
        "hindex5y": 32,
        "i10index": 82,
        "i10index5y": 64,
        "interests": [
            "Data integration",
            "data science",
            "big data",
            "crowdsourcing",
            "data-centric software eco-systems"
        ],
        "npubs": 153
    },
    "Anil Shanbhag": {
        "citedby": {
            "2017-02-03": 13
        },
        "email": "@mit.edu",
        "hindex": 2,
        "hindex5y": 2,
        "i10index": 0,
        "i10index5y": 0,
        "interests": [
            "Database Systems",
            "Data Mining"
        ],
        "npubs": 7
    },
    "Anthony Tomasic": {
        "citedby": {
            "2017-02-02": 3937
        },
        "email": "@cs.cmu.edu",
        "hindex": 30,
        "hindex5y": 17,
        "i10index": 52,
        "i10index5y": 23,
        "interests": [
            "databases",
            "information retrieval",
            "crowdsourcing",
            "human computer interaction"
        ],
        "npubs": 119
    },
    "Arka Bhattacharyya": {
        "citedby": {
            "2017-02-02": 590
        },
        "email": "@eecs.berkeley.edu",
        "hindex": 7,
        "hindex5y": 7,
        "i10index": 4,
        "i10index5y": 4,
        "interests": [],
        "npubs": 24
    },
    "Badrish Chandramouli": {
        "citedby": {
            "2017-02-03": 857
        },
        "email": "@microsoft.com",
        "hindex": 18,
        "hindex5y": 15,
        "i10index": 23,
        "i10index5y": 19,
        "interests": [
            "Databases",
            "Streams",
            "Big Data",
            "Data Management"
        ],
        "npubs": 72
    },
    "Bahareh Sadat Arab": {
        "citedby": {
            "2017-02-02": 35
        },
        "email": "@hawk.iit.edu",
        "hindex": 3,
        "hindex5y": 3,
        "i10index": 1,
        "i10index5y": 1,
        "interests": [
            "Databases",
            "Data Provenance",
            "Data Integration",
            "Big Data",
            "SOA"
        ],
        "npubs": 8
    },
    "Barzan Mozafari": {
        "affiliation": "University of Michigan",
        "citedby": {
            "2017-02-02": 1034,
            "2017-03-07": 1059,
            "2017-03-09": 1060
        },
        "email": "@umich.edu",
        "hindex": 15,
        "hindex5y": 14,
        "i10index": 18,
        "i10index5y": 17,
        "interests": [
            "Approximate Query Processing",
            "Database Workload Management",
            "Distributed Systems",
            "Crowdsourcing",
            "Data Mining"
        ],
        "npubs": 41
    },
    "Beda Hammerschmidt": "",
    "Bernharde Radke": {
        "citedby": {
            "2017-02-02": 0
        },
        "email": "@in.tum.de",
        "hindex": 0,
        "hindex5y": 0,
        "i10index": 0,
        "i10index5y": 0,
        "interests": [],
        "npubs": 1
    },
    "Berthold Reinwald": "",
    "Bill Howe": {
        "citedby": {
            "2017-02-03": 2594
        },
        "email": "@uw.edu",
        "hindex": 26,
        "hindex5y": 23,
        "i10index": 41,
        "i10index5y": 36,
        "interests": [
            "Data Management",
            "Data Science for Social Good",
            "Scientific Databases",
            "Visualization"
        ],
        "npubs": 132
    },
    "Boon Thau Loo": {
        "citedby": {
            "2017-02-02": 5918,
            "2017-03-20": 5978,
            "2017-03-31": 6015,
            "2017-04-23": 6091,
            "2017-04-28": 6098,
            "2017-05-14": 6113
        },
        "email": "@cis.upenn.edu",
        "hindex": 30,
        "hindex5y": 26,
        "i10index": 77,
        "i10index5y": 68,
        "interests": [
            "Databases",
            "networking",
            "distributed systems"
        ],
        "npubs": 209
    },
    "Boris Asipov": "",
    "Boris Glavic": {
        "citedby": {
            "2017-02-02": 469
        },
        "email": "@iit.edu",
        "hindex": 12,
        "hindex5y": 10,
        "i10index": 13,
        "i10index5y": 12,
        "interests": [
            "Databases",
            "Data Provenance",
            "Data Integration"
        ],
        "npubs": 62
    },
    "Brandon Haynes": "",
    "Brandon Myers": {
        "citedby": {
            "2017-02-02": 137
        },
        "email": "@uiowa.edu",
        "hindex": 6,
        "hindex5y": 6,
        "i10index": 5,
        "i10index5y": 5,
        "interests": [
            "Computer Architecture",
            "Parallel programming",
            "High-performance computing",
            "CS Education"
        ],
        "npubs": 16
    },
    "Brian Cooper": "",
    "Cansu Aslantas": "",
    "Carl Steinbach": "",
    "Carlo Curino": {
        "citedby": {
            "2017-02-02": 3506
        },
        "email": "@microsoft.com",
        "hindex": 27,
        "hindex5y": 24,
        "i10index": 45,
        "i10index5y": 37,
        "interests": [
            "Scaling Relational Databases",
            "Scaling Machine Learning",
            "Hadoop",
            "Workload management"
        ],
        "npubs": 79
    },
    "Carsten Binnig": {
        "citedby": {
            "2017-02-03": 760
        },
        "email": "@brown.edu",
        "hindex": 13,
        "hindex5y": 13,
        "i10index": 17,
        "i10index5y": 15,
        "interests": [
            "Databases",
            "Big Data",
            "Analytics"
        ],
        "npubs": 48
    },
    "C. Mohan": {
        "citedby": {
            "2018-06-06": 13674
        },
        "email": "@us.ibm.com",
        "hindex": 66,
        "hindex5y": 24,
        "i10index": 135,
        "i10index5y": 66,
        "interests": [
            "databases",
            "big data",
            "transaction management",
            "workflow management",
            "distributed systems"
        ],
        "npubs": 214
    },
    "Chang She": "",
    "Changfeng Liu": "",
    "Chaoran Wang": {
        "citedby": {
            "2017-11-08": 2
        },
        "email": "@illinois.edu",
        "hindex": 1,
        "hindex5y": 1,
        "i10index": 0,
        "i10index5y": 0,
        "interests": [
            "Big Data Visualization",
            "Neural Networks",
            "Machine Learning",
            "Data Mining",
            "Virtual Reality"
        ],
        "npubs": 1
    },
    "Chenglong Wang": "",
    "Christian Garcia-Arellano": {
        "citedby": {
            "2017-02-02": 655
        },
        "email": "@ca.ibm.com",
        "hindex": 8,
        "hindex5y": 6,
        "i10index": 7,
        "i10index5y": 6,
        "interests": [
            "Autonomic Computing",
            "Memory Management",
            "Distributed Processing",
            "Clustering Technologies",
            "Data Management"
        ],
        "npubs": 20
    },
    "Christopher Re": {
        "affiliation": "Stanford University",
        "citedby": {
            "2017-03-07": 5660,
            "2017-03-09": 5661,
            "2017-04-28": 5975,
            "2017-05-01": 5999,
            "2017-05-13": 6034,
            "2017-05-14": 6034,
            "2017-05-25": 6124
        },
        "email": "@cs.stanford.edu",
        "hindex": 36,
        "hindex5y": 32,
        "i10index": 74,
        "i10index5y": 64,
        "interests": [
            "Databases",
            "data management",
            "machine learning"
        ],
        "npubs": 164
    },
    "Daisy Zhe Wang": {
        "affiliation": "University of Florida",
        "citedby": {
            "2017-03-07": 1202,
            "2017-03-09": 1202,
            "2017-04-27": 1255,
            "2017-05-14": 1264
        },
        "email": "@cise.ufl.edu",
        "hindex": 11,
        "hindex5y": 11,
        "i10index": 11,
        "i10index5y": 11,
        "interests": [
            "Databases",
            "In-Database Machine Learning",
            "Probabilistic Database Systems",
            "Probabilistic Knowledge Bases",
            "Probabilistic Logic"
        ],
        "npubs": 43
    },
    "Dan Suciu": {
        "citedby": {
            "2017-02-02": 25284
        },
        "email": "@cs.washington.edu",
        "hindex": 74,
        "hindex5y": 44,
        "i10index": 176,
        "i10index5y": 117,
        "interests": [
            "Databases",
            "data management"
        ],
        "npubs": 343
    },
    "Dana Van Aken": "",
    "Danica Porobic": {
        "citedby": {
            "2017-02-02": 87
        },
        "email": "@epfl.ch",
        "hindex": 4,
        "hindex5y": 4,
        "i10index": 2,
        "i10index5y": 2,
        "interests": [
            "Database Management Systems"
        ],
        "npubs": 17
    },
    "Daniel Deutch": {
        "citedby": {
            "2017-02-03": 513
        },
        "email": "@post.tau.ac.il",
        "hindex": 13,
        "hindex5y": 11,
        "i10index": 17,
        "i10index5y": 13,
        "interests": [
            "Databases",
            "Web Data Management"
        ],
        "npubs": 68
    },
    "Daniel Halperin": {
        "citedby": {
            "2017-02-03": 2129
        },
        "email": "@cs.washington.edu",
        "hindex": 13,
        "hindex5y": 12,
        "i10index": 15,
        "i10index5y": 15,
        "interests": [
            "Computer Networks",
            "Wireless Networks",
            "Computer Security and Privacy"
        ],
        "npubs": 31
    },
    "Daniel J. Abadi": {
        "affiliation": "Yale University",
        "citedby": {
            "2017-02-03": 13331,
            "2017-03-07": 13508,
            "2017-03-09": 13511
        },
        "email": "@cs.yale.edu",
        "hindex": 33,
        "hindex5y": 32,
        "i10index": 46,
        "i10index5y": 45,
        "interests": [
            "Database Systems"
        ],
        "npubs": 98
    },
    "Daniel Zilio": {
        "citedby": {
            "2017-02-02": 993
        },
        "email": "@ca.ibm.com",
        "hindex": 12,
        "hindex5y": 9,
        "i10index": 12,
        "i10index5y": 8,
        "interests": [
            "Database Design",
            "Query Tuning",
            "Performance Tuning",
            "Autonomic Computing",
            "Online Database Utilities"
        ],
        "npubs": 33
    },
    "David Lomet": "",
    "David Maier": {
        "citedby": {
            "2017-02-02": 29601
        },
        "email": "@cs.pdx.edu",
        "hindex": 59,
        "hindex5y": 31,
        "i10index": 168,
        "i10index5y": 68,
        "interests": [
            "Database Systems"
        ],
        "npubs": 359
    },
    "Deepak Narayanan": {
        "citedby": {
            "2017-11-08": 28
        },
        "email": "@cs.stanford.edu",
        "hindex": 3,
        "hindex5y": 3,
        "i10index": 2,
        "i10index5y": 2,
        "interests": [
            "Computer Systems"
        ],
        "npubs": 6
    },
    "Dhruba Borthakur": "",
    "Dieter Gawlick": "",
    "Dixin Tang": "",
    "Dominik Moritz": {
        "citedby": {
            "2017-02-02": 106
        },
        "email": "@cs.washington.edu",
        "hindex": 5,
        "hindex5y": 5,
        "i10index": 2,
        "i10index5y": 2,
        "interests": [
            "Distributed Databases",
            "Interactive Data Visualization"
        ],
        "npubs": 14
    },
    "Donald Kossmann": "",
    "Dong Deng": {
        "citedby": {
            "2017-02-02": 369
        },
        "email": "@csail.mit.edu",
        "hindex": 11,
        "hindex5y": 11,
        "i10index": 12,
        "i10index5y": 12,
        "interests": [
            "Data Management",
            "Data Curation",
            "Database Usability"
        ],
        "npubs": 23
    },
    "Dylan Hutchison": {
        "citedby": {
            "2017-02-02": 37
        },
        "email": "@cs.washington.edu",
        "hindex": 3,
        "hindex5y": 3,
        "i10index": 2,
        "i10index5y": 2,
        "interests": [
            "Databases"
        ],
        "npubs": 12
    },
    "Edward Gan": "",
    "Edward Xue": {
        "citedby": {
            "2017-02-02": 70
        },
        "email": "@ed.ac.uk",
        "hindex": 5,
        "hindex5y": 5,
        "i10index": 1,
        "i10index5y": 1,
        "interests": [],
        "npubs": 32
    },
    "Eli Upfal": {
        "citedby": {
            "2017-02-03": 11680
        },
        "email": "@brown.edu",
        "hindex": 49,
        "hindex5y": 30,
        "i10index": 113,
        "i10index5y": 63,
        "interests": [
            "Design and Analysis of Algorithms",
            "Randomized Algorithms",
            "Probabilistic Analysis",
            "Machine Learning",
            "Computational Statistics"
        ],
        "npubs": 234
    },
    "Emanuel Zgraggen": {
        "citedby": {
            "2017-02-03": 32
        },
        "email": "@brown.edu",
        "hindex": 3,
        "hindex5y": 3,
        "i10index": 0,
        "i10index5y": 0,
        "interests": [],
        "npubs": 14
    },
    "Eric S. Chan": "",
    "Eric Sedlar": {
        "affiliation": "Oracle",
        "citedby": {
            "2017-03-07": 2265,
            "2017-03-09": 2265
        },
        "email": "@oracle.com",
        "hindex": 22,
        "hindex5y": 16,
        "i10index": 35,
        "i10index5y": 26,
        "interests": [
            "Computer Science"
        ],
        "npubs": 110
    },
    "Eric Sun": "",
    "Eugene Wu": {
        "citedby": {
            "2017-02-02": 2995
        },
        "email": "@cs.columbia.edu",
        "hindex": 19,
        "hindex5y": 17,
        "i10index": 20,
        "i10index5y": 19,
        "interests": [
            "Database",
            "human computation"
        ],
        "npubs": 59
    },
    "Fatma Ozcan": {
        "affiliation": "IBM",
        "citedby": {
            "2017-02-02": 2014,
            "2017-03-07": 2032,
            "2017-03-09": 2031
        },
        "email": "@us.ibm.com",
        "hindex": 22,
        "hindex5y": 13,
        "i10index": 33,
        "i10index5y": 15,
        "interests": [
            "Data Management"
        ],
        "npubs": 89
    },
    "Fotis Psallidas": {
        "citedby": {
            "2017-11-08": 40
        },
        "email": "@columbia.edu",
        "hindex": 3,
        "hindex5y": 3,
        "i10index": 2,
        "i10index5y": 2,
        "interests": [
            "Data Provenance",
            "Data Visualization",
            "OLAP"
        ],
        "npubs": 5
    },
    "Gabriel Fierro": "",
    "Gerhard Weikum": {
        "affiliation": "MPI",
        "citedby": {
            "2017-03-07": 24847,
            "2017-03-09": 24852
        },
        "email": "@mpi-inf.mpg.de",
        "hindex": 77,
        "hindex5y": 48,
        "i10index": 313,
        "i10index5y": 179,
        "interests": [
            "Databases",
            "Data Mining",
            "Information Retrieval",
            "Web Data Management",
            "Knowledge Bases"
        ],
        "npubs": 948
    },
    "Gianmaria Silvello": {
        "citedby": {
            "2017-02-03": 325
        },
        "email": "@dei.unipd.it",
        "hindex": 10,
        "hindex5y": 9,
        "i10index": 11,
        "i10index5y": 7,
        "interests": [
            "Information Retrieval Evaluation",
            "Data Citation",
            "Digital Libraries and Archives",
            "Data Models",
            "Linked Open Data"
        ],
        "npubs": 90
    },
    "Gustavo Angulo": "",
    "Guy Lohman": {
        "citedby": {
            "2017-02-02": 8969
        },
        "email": "@us.ibm.com",
        "hindex": 46,
        "hindex5y": 26,
        "i10index": 83,
        "i10index5y": 61,
        "interests": [
            "Query processing and Optimization",
            "Business Intelligence",
            "Database Performance",
            "Autonomic Computing"
        ],
        "npubs": 189
    },
    "Haibin Lin": {
        "citedby": {
            "2017-11-08": 9
        },
        "email": "@andrew.cmu.edu",
        "hindex": 1,
        "hindex5y": 1,
        "i10index": 0,
        "i10index5y": 0,
        "interests": [
            "Database Systems",
            "Machine LEarning"
        ],
        "npubs": 1
    },
    "Hamid Pirahesh": {
        "citedby": {
            "2017-02-02": 10903
        },
        "email": "@us.ibm.com",
        "hindex": 41,
        "hindex5y": 21,
        "i10index": 66,
        "i10index5y": 38,
        "interests": [
            "Information Management",
            "cloud computing",
            "cognitive computing"
        ],
        "npubs": 115
    },
    "Hao Jiang": "",
    "Haoci Zhang": "",
    "Harumi Kuno": "",
    "Hemant Bhanawat": "",
    "Hideaki Kimura": {
        "citedby": {
            "2017-11-08": 855
        },
        "email": "@cs.brown.edu",
        "hindex": 10,
        "hindex5y": 10,
        "i10index": 10,
        "i10index5y": 10,
        "interests": [
            "Databases"
        ],
        "npubs": 28
    },
    "Holger Pirk": {
        "citedby": {
            "2017-02-03": 264
        },
        "email": "@csail.mit.edu",
        "hindex": 10,
        "hindex5y": 9,
        "i10index": 10,
        "i10index5y": 9,
        "interests": [
            "Data Management",
            "High Performance Computing"
        ],
        "npubs": 47
    },
    "Hugo Jehle": {
        "citedby": {
            "2017-11-08": 2
        },
        "email": "",
        "hindex": 1,
        "hindex5y": 1,
        "i10index": 0,
        "i10index5y": 0,
        "interests": [],
        "npubs": 1
    },
    "Ian Quah": "",
    "Ihab Ilyas": {
        "citedby": {
            "2017-02-02": 4542
        },
        "email": "@uwaterloo.ca",
        "hindex": 30,
        "hindex5y": 26,
        "i10index": 55,
        "i10index5y": 46,
        "interests": [
            "Database Systems",
            "Data Management",
            "Probabilistic Databases",
            "Data Quality",
            "Ranking"
        ],
        "npubs": 142
    },
    "Ippokratis Pandis": {
        "affiliation": "Amazon",
        "citedby": {
            "2017-03-07": 1535,
            "2017-03-09": 1535
        },
        "email": "@amazon.com",
        "hindex": 20,
        "hindex5y": 18,
        "i10index": 25,
        "i10index5y": 21,
        "interests": [
            "Database systems"
        ],
        "npubs": 72
    },
    "Jags Ramnarayan": "",
    "James J. Thomas": "",
    "James Wagner": "",
    "Jeff Parkhurst": "",
    "Jeffrey Xu Yu": "",
    "Jennie Duggan": "",
    "Jennifer Ortiz": {
        "citedby": {
            "2017-02-02": 73
        },
        "email": "@uw.edu",
        "hindex": 4,
        "hindex5y": 4,
        "i10index": 2,
        "i10index5y": 2,
        "interests": [
            "Database Management Systems",
            "Big Data",
            "Cloud Computing",
            "SLA"
        ],
        "npubs": 16
    },
    "Jiang Du": "",
    "Jiexi Lin": "",
    "Jignesh M. Patel": {
        "affiliation": "University of Wisconsin-Madison",
        "citedby": {
            "2017-02-02": 9790,
            "2017-03-07": 9932,
            "2017-03-09": 9932,
            "2017-04-27": 10330,
            "2017-05-14": 10388
        },
        "email": "@cs.wisc.edu",
        "hindex": 49,
        "hindex5y": 39,
        "i10index": 105,
        "i10index5y": 86,
        "interests": [
            "Databases",
            "Big data",
            "data management"
        ],
        "npubs": 211
    },
    "Jingjing Wang": {
        "citedby": {
            "2017-02-03": 145,
            "2017-06-08": 156
        },
        "email": "@cs.washington.edu",
        "hindex": 3,
        "hindex5y": 3,
        "i10index": 3,
        "i10index5y": 3,
        "interests": [
            "Databases"
        ],
        "npubs": 5
    },
    "Johannes Gehrke": {
        "citedby": {
            "2017-02-03": 36195
        },
        "email": "@microsoft.com",
        "hindex": 64,
        "hindex5y": 49,
        "i10index": 155,
        "i10index5y": 125,
        "interests": [
            "Database systems",
            "data science",
            "distributed systems"
        ],
        "npubs": 333
    },
    "John Lee": "",
    "John Meehan": "",
    "Jonathan Goldstein": "",
    "Jonathan Grier": "",
    "Jose Blakeley": {
        "affiliation": "Microsoft",
        "citedby": {
            "2017-03-07": 3259,
            "2017-03-09": 3259
        },
        "email": "@microsoft.com",
        "hindex": 25,
        "hindex5y": 15,
        "i10index": 39,
        "i10index5y": 23,
        "interests": [
            "Database Systems",
            "Distributed Database Systems",
            "Data Warehousing",
            "Massively Parallel Processing",
            "Database Appliance"
        ],
        "npubs": 113
    },
    "Jose M. Faleiro": {
        "citedby": {
            "2017-10-24": 95,
            "2017-11-08": 101
        },
        "email": "@yale.edu",
        "hindex": 4,
        "hindex5y": 4,
        "i10index": 3,
        "i10index5y": 3,
        "interests": [
            "Database Systems",
            "Distributed Systems"
        ],
        "npubs": 10
    },
    "Joseph E. Gonzales": "",
    "Joseph M. Hellerstein": {
        "citedby": {
            "2017-11-08": 37568
        },
        "email": "@berkeley.edu",
        "hindex": 84,
        "hindex5y": 57,
        "i10index": 187,
        "i10index5y": 142,
        "interests": [
            "Databases",
            "Distributed Systems"
        ],
        "npubs": 209
    },
    "Joy Arulraj": {
        "citedby": {
            "2017-11-08": 175
        },
        "email": "@cs.cmu.edu",
        "hindex": 8,
        "hindex5y": 8,
        "i10index": 6,
        "i10index5y": 6,
        "interests": [
            "Databases",
            "Database Systems",
            "Data Management"
        ],
        "npubs": 10
    },
    "Justin Levandoski": {
        "citedby": {
            "2017-03-09": 1248
        },
        "email": "@microsoft.com",
        "hindex": 17,
        "hindex5y": 17,
        "i10index": 23,
        "i10index5y": 22,
        "interests": [
            "Database systems",
            "New Hardware"
        ],
        "npubs": 52
    },
    "Karen Heart": "",
    "Karrie Karahalios": {
        "citedby": {
            "2017-02-02": 3357
        },
        "email": "@cs.uiuc.edu",
        "hindex": 24,
        "hindex5y": 20,
        "i10index": 44,
        "i10index5y": 33,
        "interests": [],
        "npubs": 137
    },
    "Kevin Wilkinson": {
        "citedby": {
            "2017-11-08": 3151
        },
        "email": "@hpe.com",
        "hindex": 18,
        "hindex5y": 14,
        "i10index": 24,
        "i10index5y": 17,
        "interests": [],
        "npubs": 62
    },
    "Kexin Rong": {
        "citedby": {
            "2017-02-02": 3031
        },
        "email": "@wpi.edu",
        "hindex": 31,
        "hindex5y": 19,
        "i10index": 62,
        "i10index5y": 37,
        "interests": [
            "manufacturing"
        ],
        "npubs": 280
    },
    "Kishor Bachhav": "",
    "Konstantin Weitz": {
        "citedby": {
            "2017-02-03": 15
        },
        "email": "@uw.edu",
        "hindex": 3,
        "hindex5y": 3,
        "i10index": 0,
        "i10index5y": 0,
        "interests": [
            "Programming Languages"
        ],
        "npubs": 11
    },
    "Krishna Ramachandran": "",
    "Laura Rettig": {
        "citedby": {
            "2017-02-02": 3
        },
        "email": "@unifr.ch",
        "hindex": 1,
        "hindex5y": 1,
        "i10index": 0,
        "i10index5y": 0,
        "interests": [
            "Big Data",
            "Machine Learning",
            "Stream Data Processing",
            "Anomaly Detection"
        ],
        "npubs": 1
    },
    "Lefteris Sidirourgos": {
        "citedby": {
            "2017-02-03": 462
        },
        "email": "@cwi.nl",
        "hindex": 8,
        "hindex5y": 6,
        "i10index": 8,
        "i10index5y": 5,
        "interests": [
            "Database Architecture"
        ],
        "npubs": 15
    },
    "Leonidas Galanis": "",
    "Lijin Guo": "",
    "Lin Ma": {
        "citedby": {
            "2017-11-08": 87
        },
        "email": "@cs.cmu.edu",
        "hindex": 5,
        "hindex5y": 5,
        "i10index": 4,
        "i10index5y": 4,
        "interests": [
            "Databases",
            "Database Systems",
            "Data Management"
        ],
        "npubs": 7
    },
    "Lorenzo De Stefani": "",
    "Magdalena Balazinska": {
        "affiliation": "University of Washington",
        "citedby": {
            "2017-02-02": 9312,
            "2017-03-07": 9441,
            "2017-03-09": 9443
        },
        "email": "@cs.washington.edu",
        "hindex": 43,
        "hindex5y": 36,
        "i10index": 82,
        "i10index5y": 74,
        "interests": [
            "Databases",
            "parallel and distributed systems",
            "streams",
            "sensors",
            "data pricing"
        ],
        "npubs": 190
    },
    "Malte Schwarzkopf": {
        "citedby": {
            "2017-02-03": 652
        },
        "email": "@csail.mit.edu",
        "hindex": 9,
        "hindex5y": 9,
        "i10index": 9,
        "i10index5y": 7,
        "interests": [
            "operating systems",
            "distributed systems"
        ],
        "npubs": 22
    },
    "Manos Karpathiotakis": {
        "citedby": {
            "2017-02-02": 352
        },
        "email": "@epfl.ch",
        "hindex": 11,
        "hindex5y": 10,
        "i10index": 11,
        "i10index5y": 10,
        "interests": [],
        "npubs": 30
    },
    "Mark Callaghan": "",
    "Mark Donsky": "",
    "Martin Kersten": {
        "citedby": {
            "2017-02-03": 8186
        },
        "email": "@cwi.nl",
        "hindex": 44,
        "hindex5y": 27,
        "i10index": 108,
        "i10index5y": 58,
        "interests": [
            "Database systems"
        ],
        "npubs": 392
    },
    "Matei Zaharia": {
        "citedby": {
            "2017-02-03": 24466
        },
        "email": "@cs.stanford.edu",
        "hindex": 32,
        "hindex5y": 30,
        "i10index": 50,
        "i10index5y": 48,
        "interests": [
            "Computer Systems",
            "Big Data"
        ],
        "npubs": 91
    },
    "Matt Huras": "",
    "Matt Spilchen": "",
    "Matthew Perron": {
        "citedby": {
            "2017-11-08": 21
        },
        "email": "@csail.mit.edu",
        "hindex": 2,
        "hindex5y": 2,
        "i10index": 1,
        "i10index5y": 1,
        "interests": [
            "Database Systems"
        ],
        "npubs": 2
    },
    "Mattias Boehm": {
        "citedby": {
            "2017-11-08": 410
        },
        "email": "@ibm.com",
        "hindex": 10,
        "hindex5y": 9,
        "i10index": 13,
        "i10index5y": 9,
        "interests": [
            "Data Integretion",
            "Query Processing and Optimization",
            "Advanced Analytics",
            "Declarative Machine Learning"
        ],
        "npubs": 65
    },
    "Michael Stonebraker": "",
    "Michael Strum": "",
    "Mike Caffarella": "",
    "Mohammad Dashti": {
        "citedby": {
            "2017-02-02": 24
        },
        "email": "@epfl.ch",
        "hindex": 3,
        "hindex5y": 3,
        "i10index": 0,
        "i10index5y": 0,
        "interests": [
            "Database Systems",
            "Transaction Processing",
            "Compilers"
        ],
        "npubs": 11
    },
    "Mourad Ouzzani": {
        "citedby": {
            "2017-02-02": 2151
        },
        "email": "@qf.org.qa",
        "hindex": 25,
        "hindex5y": 18,
        "i10index": 46,
        "i10index5y": 32,
        "interests": [
            "Data Quality",
            "Data Integration",
            "Databases"
        ],
        "npubs": 143
    },
    "Nan Tang": {
        "citedby": {
            "2017-02-02": 1201
        },
        "email": "@qf.org.qa",
        "hindex": 19,
        "hindex5y": 16,
        "i10index": 27,
        "i10index5y": 22,
        "interests": [
            "Data quality",
            "Network Monitoring",
            "Big Data Analytics"
        ],
        "npubs": 108
    },
    "Navneet Potti": {
        "citedby": {
            "2017-02-02": 4
        },
        "email": "@cs.wisc.edu",
        "hindex": 1,
        "hindex5y": 1,
        "i10index": 0,
        "i10index5y": 0,
        "interests": [
            "Databases",
            "Big Data",
            "Data Management"
        ],
        "npubs": 6
    },
    "Nesime Tatbul": {
        "citedby": {
            "2017-02-03": 6516,
            "2017-03-07": 6573,
            "2017-03-09": 6574
        },
        "email": "@csail.mit.edu",
        "hindex": 25,
        "hindex5y": 20,
        "i10index": 45,
        "i10index5y": 34,
        "interests": [
            "Databases",
            "Database Systems",
            "Data Management",
            "Computer Systems",
            "Computer Science"
        ],
        "npubs": 86
    },
    "Olga Papaemmanouil": {
        "affiliation": "Brandeis University",
        "citedby": {
            "2017-02-03": 572,
            "2017-03-07": 585,
            "2017-03-09": 585
        },
        "email": "@cs.brandeis.edu",
        "hindex": 12,
        "hindex5y": 10,
        "i10index": 16,
        "i10index5y": 10,
        "interests": [
            "Data Management",
            "Distributed System",
            "Cloud Computing"
        ],
        "npubs": 44
    },
    "Oliver Kennedy": {
        "citedby": {
            "2017-02-02": 193
        },
        "email": "@buffalo.edu",
        "hindex": 7,
        "hindex5y": 6,
        "i10index": 6,
        "i10index5y": 6,
        "interests": [
            "Databases",
            "Probabilistic Databases",
            "Data Structures",
            "Database Usability",
            "Incremental Computation"
        ],
        "npubs": 32
    },
    "Parmita Mehta": "",
    "Peter Bailis": {
        "citedby": {
            "2017-02-02": 829
        },
        "email": "@cs.stanford.edu",
        "hindex": 16,
        "hindex5y": 16,
        "i10index": 16,
        "i10index5y": 16,
        "interests": [
            "Data",
            "Data Management",
            "Distributed Systems"
        ],
        "npubs": 22
    },
    "Philippe Cudre-Mauroux": {
        "citedby": {
            "2017-11-08": 3928
        },
        "email": "@unifr.ch",
        "hindex": 30,
        "hindex5y": 23,
        "i10index": 66,
        "i10index5y": 51,
        "interests": [
            "Big Data",
            "Scientific Data",
            "Graph Data",
            "Emergent Semantics"
        ],
        "npubs": 191
    },
    "Philip A. Bernstein": {
        "citedby": {
            "2018-01-28": 34031
        },
        "email": "@microsoft.com",
        "hindex": 74,
        "hindex5y": 38,
        "i10index": 171,
        "i10index5y": 89,
        "interests": [
            "Database systems and transaction processin"
        ],
        "npubs": 252
    },
    "Philippe Bonnet": {
        "affiliation": "University of Copenhagen",
        "citedby": {
            "2017-03-07": 3759,
            "2017-03-09": 3760
        },
        "email": "@itu.dk",
        "hindex": 22,
        "hindex5y": 15,
        "i10index": 35,
        "i10index5y": 25,
        "interests": [
            "Database Management",
            "Sensor Networks"
        ],
        "npubs": 170
    },
    "Pinar Tozun": {
        "affiliation": "IBM",
        "citedby": {
            "2017-02-02": 251,
            "2017-03-07": 258,
            "2017-03-09": 258
        },
        "email": "@epfl.ch",
        "hindex": 8,
        "hindex5y": 8,
        "i10index": 7,
        "i10index5y": 7,
        "interests": [
            "databases"
        ],
        "npubs": 26
    },
    "Prashanth Menon": {
        "citedby": {
            "2017-11-08": 35
        },
        "email": "@cs.cmu.edu",
        "hindex": 3,
        "hindex5y": 3,
        "i10index": 2,
        "i10index5y": 2,
        "interests": [
            "Databases"
        ],
        "npubs": 7
    },
    "Prithviraj Sen": {
        "citedby": {
            "2017-02-03": 1538
        },
        "email": "@us.ibm.com",
        "hindex": 17,
        "hindex5y": 14,
        "i10index": 20,
        "i10index5y": 18,
        "interests": [
            "Machine Learning",
            "Artificial Intelligence",
            "Data Mining",
            "Database Systems"
        ],
        "npubs": 36
    },
    "Raja Appuswamy": {
        "citedby": {
            "2017-02-02": 238
        },
        "email": "@epfl.ch",
        "hindex": 8,
        "hindex5y": 6,
        "i10index": 5,
        "i10index5y": 3,
        "interests": [
            "Storage Systems",
            "Operating Systems",
            "Distributed Systems",
            "Reliable Systems",
            "Database systems"
        ],
        "npubs": 29
    },
    "Rakesh Agrawal": {
        "affiliation": "Microsoft",
        "citedby": {
            "2017-03-07": 104044,
            "2017-03-09": 104057
        },
        "email": "@microsoft.com",
        "hindex": 97,
        "hindex5y": 55,
        "i10index": 237,
        "i10index5y": 157,
        "interests": [
            "Data Mining",
            "Web Search",
            "Education",
            "Privacy"
        ],
        "npubs": 472
    },
    "Ran Xian": "",
    "Raul Castro Fernandez": "",
    "Renato Marroquin": "",
    "Rene Mueller": "",
    "Richard Sidle": "",
    "Rogers Jeffrey Leo John": {
        "citedby": {
            "2017-02-02": 11
        },
        "email": "@columbia.edu",
        "hindex": 2,
        "hindex5y": 2,
        "i10index": 0,
        "i10index5y": 0,
        "interests": [
            "Machine Learning",
            "Information Retrieval",
            "Natural Language Processing"
        ],
        "npubs": 3
    },
    "Ronald Barber": "",
    "Ronen Grosman": "",
    "Ruslan Mavlyutov": {
        "citedby": {
            "2017-11-08": 24
        },
        "email": "@exascale.info",
        "hindex": 2,
        "hindex5y": 2,
        "i10index": 1,
        "i10index5y": 1,
        "interests": [
            "Big Data",
            "NLP",
            "Machine Learning"
        ],
        "npubs": 12
    },
    "Ryan Maas": "",
    "Ryan Marcus": {
        "citedby": {
            "2017-02-03": 9
        },
        "email": "@rmarcus.info",
        "hindex": 2,
        "hindex5y": 2,
        "i10index": 0,
        "i10index5y": 0,
        "interests": [
            "Computer science"
        ],
        "npubs": 11
    },
    "Sahaana Suri": "",
    "Saman Amarasinghe": {
        "citedby": {
            "2017-02-03": 15798
        },
        "email": "@mit.edu",
        "hindex": 58,
        "hindex5y": 36,
        "i10index": 114,
        "i10index5y": 83,
        "interests": [
            "Compilers"
        ],
        "npubs": 263
    },
    "Samuel Madden": {
        "citedby": {
            "2017-02-02": 36490
        },
        "email": "@csail.mit.edu",
        "hindex": 76,
        "hindex5y": 60,
        "i10index": 174,
        "i10index5y": 155,
        "interests": [
            "Computer Systems",
            "Database Systems",
            "Data Management",
            "Mobile Computing",
            "Distributed Systems"
        ],
        "npubs": 340
    },
    "Sean Zou": "",
    "Seokki Lee": "",
    "Sergey Melnik": {
        "affiliation": "Google",
        "citedby": {
            "2017-03-07": 736,
            "2017-03-09": 742
        },
        "email": "@ul.ie",
        "hindex": 11,
        "hindex5y": 11,
        "i10index": 11,
        "i10index5y": 11,
        "interests": [
            "Network theory",
            "Complex Networks",
            "Dynamical systems",
            "Stochastic Dynamics"
        ],
        "npubs": 36
    },
    "Shangyu Luo": {
        "citedby": {
            "2017-11-08": 52
        },
        "email": "@rice.edu",
        "hindex": 3,
        "hindex5y": 3,
        "i10index": 1,
        "i10index5y": 1,
        "interests": [
            "Distributed Database Systems",
            "Machine Learning"
        ],
        "npubs": 7
    },
    "Shel Finkelstein": "",
    "Shengliang Xu": {
        "citedby": {
            "2017-11-08": 735
        },
        "email": "@cs.washington.edu",
        "hindex": 7,
        "hindex5y": 7,
        "i10index": 7,
        "i10index5y": 7,
        "interests": [
            "distributed computing",
            "distributed storage",
            "information retrieval",
            "data mining",
            "machine learning"
        ],
        "npubs": 16
    },
    "Shirish Tatikonda": {
        "citedby": {
            "2017-02-03": 832
        },
        "email": "@target.com",
        "hindex": 12,
        "hindex5y": 11,
        "i10index": 14,
        "i10index5y": 14,
        "interests": [
            "Scalable Data mining",
            "Data management"
        ],
        "npubs": 46
    },
    "Shirshanka Das": "",
    "Shivnath Babu": "",
    "Shoumik Palkar": {
        "citedby": {
            "2017-02-03": 70
        },
        "email": "@stanford.edu",
        "hindex": 2,
        "hindex5y": 2,
        "i10index": 2,
        "i10index5y": 2,
        "interests": [
            "Computer Systems"
        ],
        "npubs": 2
    },
    "Shrainik Jain": {
        "citedby": {
            "2017-02-02": 6
        },
        "email": "@cs.washington.edu",
        "hindex": 1,
        "hindex5y": 1,
        "i10index": 0,
        "i10index5y": 0,
        "interests": [
            "Databases",
            "Systems",
            "Data Science"
        ],
        "npubs": 7
    },
    "Shumo Chu": {
        "citedby": {
            "2017-02-03": 351
        },
        "email": "@acm.org",
        "hindex": 7,
        "hindex5y": 7,
        "i10index": 7,
        "i10index5y": 7,
        "interests": [
            "Data Management",
            "Programming Languages"
        ],
        "npubs": 11
    },
    "Sibo Wang": {
        "citedby": {
            "2017-02-02": 59
        },
        "email": "@uq.edu.au",
        "hindex": 4,
        "hindex5y": 4,
        "i10index": 4,
        "i10index5y": 4,
        "interests": [
            "Graph queries",
            "crowdsourcing",
            "data integration"
        ],
        "npubs": 7
    },
    "Siddharth Santurkar": "",
    "Siying Dong": "",
    "Skye Toor": "",
    "Soubhik Chakraborty": "",
    "Sreyashi Nag": "",
    "Stan Zdonik": {
        "citedby": {
            "2017-02-03": 22426,
            "2017-03-07": 22580,
            "2017-03-09": 22581
        },
        "email": "@cs.brown.edu",
        "hindex": 70,
        "hindex5y": 37,
        "i10index": 146,
        "i10index5y": 78,
        "interests": [],
        "npubs": 264
    },
    "Stratos Idreos": {
        "affiliation": "Harvard University",
        "citedby": {
            "2017-03-07": 2042,
            "2017-03-09": 2043
        },
        "email": "@seas.harvard.edu",
        "hindex": 25,
        "hindex5y": 22,
        "i10index": 43,
        "i10index5y": 30,
        "interests": [
            "Computer science",
            "Databases",
            "Query processing",
            "Column-stores"
        ],
        "npubs": 101
    },
    "Sudhansku Arora": "",
    "Sudhir Menon": "",
    "Sudipto Das": {
        "affiliation": "Microsoft",
        "citedby": {
            "2017-03-07": 2535,
            "2017-03-09": 2536
        },
        "email": "@microsoft.com",
        "hindex": 22,
        "hindex5y": 22,
        "i10index": 29,
        "i10index5y": 28,
        "interests": [
            "Database systems",
            "distributed systems",
            "Cloud computing",
            "Transaction processing"
        ],
        "npubs": 58
    },
    "Susan Davidson": {
        "citedby": {
            "2017-02-02": 8302
        },
        "email": "@cis.upenn.edu",
        "hindex": 44,
        "hindex5y": 23,
        "i10index": 94,
        "i10index5y": 50,
        "interests": [
            "Databases",
            "bioinformatics",
            "workflows",
            "provenance"
        ],
        "npubs": 213
    },
    "Tanu Malik": {
        "citedby": {
            "2017-02-02": 685
        },
        "email": "@cdm.depaul.edu",
        "hindex": 13,
        "hindex5y": 10,
        "i10index": 19,
        "i10index5y": 10,
        "interests": [
            "Data Management Systems",
            "Data Provenance",
            "HPC systems"
        ],
        "npubs": 79
    },
    "Tarek Elgamal": {
        "citedby": {
            "2017-02-03": 41
        },
        "email": "@illinois.edu",
        "hindex": 3,
        "hindex5y": 3,
        "i10index": 3,
        "i10index5y": 3,
        "interests": [
            "Distributed systems",
            "Big data",
            "Multimedia system",
            "Data Analytics"
        ],
        "npubs": 9
    },
    "Tarique Siddiqui": {
        "citedby": {
            "2017-02-03": 5
        },
        "email": "@illinois.edu",
        "hindex": 2,
        "hindex5y": 2,
        "i10index": 0,
        "i10index5y": 0,
        "interests": [
            "Database systems",
            "Data mining",
            "HCI",
            "Information Extraction"
        ],
        "npubs": 6
    },
    "Thibault Sellam": {
        "affiliation": "CWI",
        "citedby": {
            "2018-05-26": 96
        },
        "email": "@cs.columbia.edu",
        "hindex": 5,
        "hindex5y": 5,
        "i10index": 3,
        "i10index5y": 3,
        "interests": [
            "Model Explanation",
            "Data mining",
            "Data Exploration"
        ],
        "npubs": 19
    },
    "Thomas Neumann": {
        "affiliation": "Technical University of Munich",
        "citedby": {
            "2017-02-02": 3769,
            "2017-03-07": 3876,
            "2017-03-09": 3875
        },
        "email": "@in.tum.de",
        "hindex": 28,
        "hindex5y": 26,
        "i10index": 65,
        "i10index5y": 55,
        "interests": [
            "Database Systems",
            "Query Optimization",
            "Query Processing"
        ],
        "npubs": 151
    },
    "Tieying Zhang": {
        "citedby": {
            "2017-02-02": 210
        },
        "email": "@cs.cmu.edu",
        "hindex": 7,
        "hindex5y": 7,
        "i10index": 5,
        "i10index5y": 4,
        "interests": [
            "Distributed Systems",
            "Database Systems"
        ],
        "npubs": 28
    },
    "Tim Kiefer": "",
    "Tim Kraska": {
        "affiliation": "Brown University",
        "citedby": {
            "2017-02-03": 3142,
            "2017-03-07": 3208,
            "2017-03-09": 3208
        },
        "email": "@cs.berkeley.edu",
        "hindex": 26,
        "hindex5y": 25,
        "i10index": 37,
        "i10index5y": 36,
        "interests": [
            "Data Management",
            "Cloud Computing",
            "Crowd Sourcing",
            "Databases"
        ],
        "npubs": 90
    },
    "Timothy G. Mattson": {
        "citedby": {
            "2017-02-02": 3448
        },
        "email": "@intel.com",
        "hindex": 23,
        "hindex5y": 17,
        "i10index": 39,
        "i10index5y": 22,
        "interests": [
            "Parallel Computing",
            "OpenMP",
            "OpenCL",
            "Polystore DBMS"
        ],
        "npubs": 101
    },
    "Tobin Baker": "",
    "Todd C. Mowry": {
        "citedby": {
            "2017-10-02": 8180,
            "2017-11-08": 8237
        },
        "email": "@cs.cmu.edu",
        "hindex": 44,
        "hindex5y": 30,
        "i10index": 88,
        "i10index5y": 64,
        "interests": [
            "computer architecture",
            "compilers",
            "operating systems",
            "parallel processing",
            "database performance"
        ],
        "npubs": 158
    },
    "Tony Savor": "",
    "Tova Milo": {
        "citedby": {
            "2017-02-03": 9289
        },
        "email": "@cs.tau.ac.il",
        "hindex": 48,
        "hindex5y": 25,
        "i10index": 106,
        "i10index5y": 63,
        "interests": [
            "Databases",
            "Web-based data management",
            "XML",
            "Data-centric Bussiness Processes",
            "Crowd-based Data Sourcing"
        ],
        "npubs": 250
    },
    "Venkat Subramanian": "",
    "Vijay Gadepally": "",
    "Vijayshankar Raman": "",
    "Vikram Sreekanti": {
        "citedby": {
            "2017-11-08": 7
        },
        "email": "@berkeley.edu",
        "hindex": 1,
        "hindex5y": 1,
        "i10index": 0,
        "i10index5y": 0,
        "interests": [
            "databases",
            "distributed systems",
            "data context"
        ],
        "npubs": 1
    },
    "Viktor Leis": {
        "citedby": {
            "2017-02-02": 289
        },
        "email": "@in.tum.de",
        "hindex": 9,
        "hindex5y": 9,
        "i10index": 9,
        "i10index5y": 9,
        "interests": [
            "Database Systems"
        ],
        "npubs": 19
    },
    "WenLei Xie": {
        "citedby": {
            "2017-02-03": 876
        },
        "email": "@linkedin.com",
        "hindex": 10,
        "hindex5y": 10,
        "i10index": 10,
        "i10index5y": 10,
        "interests": [
            "Big Data",
            "Graph Computation"
        ],
        "npubs": 14
    },
    "Wenchao Zhou": {
        "citedby": {
            "2017-02-03": 691
        },
        "email": "@cs.georgetown.edu",
        "hindex": 16,
        "hindex5y": 15,
        "i10index": 23,
        "i10index5y": 21,
        "interests": [
            "Databases",
            "Networking",
            "Systems",
            "Security"
        ],
        "npubs": 48
    },
    "William Spoth": "",
    "Xiaofo Yu": "",
    "Xing Niu": "",
    "Yang Wu": {
        "citedby": {
            "2017-02-03": 36
        },
        "email": "@cis.upenn.edu",
        "hindex": 3,
        "hindex5y": 3,
        "i10index": 2,
        "i10index5y": 2,
        "interests": [
            "Networking",
            "Distributed Systems",
            "Security"
        ],
        "npubs": 6
    },
    "Yifan Wu": {
        "affiliation": "UC Berkeley",
        "citedby": {
            "2018-05-26": 11
        },
        "email": "@berkeley.edu",
        "hindex": 1,
        "hindex5y": 1,
        "i10index": 1,
        "i10index5y": 1,
        "interests": [
            "databases",
            "interactive visualization"
        ],
        "npubs": 3
    },
    "Ying Yang": "",
    "Yingjun Wu": "",
    "Yogesh Mahajan": "",
    "Yuanyuan Tian": {
        "citedby": {
            "2017-02-02": 2156
        },
        "email": "@umich.edu",
        "hindex": 14,
        "hindex5y": 13,
        "i10index": 16,
        "i10index5y": 15,
        "interests": [
            "Big Data",
            "SQL-on-Hadoop",
            "Database",
            "Graph Analytics",
            "Distributed Systems"
        ],
        "npubs": 43
    },
    "Zechao Shang": {
        "citedby": {
            "2017-02-03": 96
        },
        "email": "@uchicago.edu",
        "hindex": 4,
        "hindex5y": 4,
        "i10index": 3,
        "i10index5y": 3,
        "interests": [
            "Database"
        ],
        "npubs": 13
    },
    "Zheguang Zhao": {
        "citedby": {
            "2017-11-08": 53
        },
        "email": "@brown.edu",
        "hindex": 5,
        "hindex5y": 5,
        "i10index": 1,
        "i10index5y": 1,
        "interests": [],
        "npubs": 9
    },
    "Zhen Hua Liu": "",
    "Zhengjie Miao": "",
    "Ziawasch Abedjan": {
        "citedby": {
            "2017-02-02": 294
        },
        "email": "@tu-berlin.de",
        "hindex": 11,
        "hindex5y": 11,
        "i10index": 12,
        "i10index5y": 12,
        "interests": [
            "Databases",
            "Data Integration",
            "Data Profiling"
        ],
        "npubs": 30
    },
    "Ziqi Wang": {
        "citedby": {
            "2017-02-02": 17198
        },
        "email": "@pku.edu.cn",
        "hindex": 44,
        "hindex5y": 37,
        "i10index": 540,
        "i10index5y": 371,
        "interests": [
            "Information Retrieval",
            "Social Networks"
        ],
        "npubs": 2860
    },
    "Zuohao She": ""
}
