# Supplementary material for: A survey of accepted authors in computer systems conferences
Source: PeerJ Comput Sci. 2020 Sep 28;6:e299. doi: 10.7717/peerj-cs.299 (PMC7924675; doi:10.7717/peerj-cs.299)
Supplement: Supplemental Information 2 — This is a snapshot of the github repository that includes the data and source code required to reproduce this paper (except for confidential survey data). The snapshot represents commit 6663a253f1ac4dc351a78ccc74c0de80c7cc06ad of http://github.com/eitanf/sysconf. The most pertinent article files are under pubs/diversity-survey/. [file peerj-cs-06-299-s002.bz2 › sysconf/data/authors/ICDM.json]

{
    "Abon Chaudhuri": {
        "affiliation": "Walmart Labs",
        "citedby": {
            "2017-11-12": 128,
            "2017-11-20": 129
        },
        "email": "@walmartlabs.com",
        "hindex": 6,
        "hindex5y": 6,
        "i10index": 4,
        "i10index5y": 4,
        "interests": [
            "Machine Learning",
            "Visual Analytics",
            "Large-scale Data Mining",
            "Visualization",
            "High Performance Computing"
        ],
        "npubs": 13
    },
    "Adil Alim": {
        "citedby": {
            "2017-11-15": 0
        },
        "email": "@albany.edu",
        "hindex": 0,
        "hindex5y": 0,
        "i10index": 0,
        "i10index5y": 0,
        "interests": [
            "Artificial Intelligence",
            "Data mining"
        ],
        "npubs": 3
    },
    "Adriano Augusto": {
        "citedby": {
            "2017-11-14": 14
        },
        "email": "@ut.ee",
        "hindex": 1,
        "hindex5y": 1,
        "i10index": 1,
        "i10index5y": 1,
        "interests": [
            "Process Mining",
            "Business Process Management",
            "Business Process Modelling",
            "BPMN",
            "System Modelling"
        ],
        "npubs": 5
    },
    "Aidong Zhang": {
        "affiliation": "SUNY at Buffalo",
        "citedby": {
            "2017-11-13": 9504,
            "2017-11-21": 9542
        },
        "email": "@buffalo.edu",
        "hindex": 40,
        "hindex5y": 27,
        "i10index": 175,
        "i10index5y": 92,
        "interests": [
            "Data Mining",
            "Bioinformatics",
            "Health Informatics",
            "Databases",
            "Multimedia"
        ],
        "npubs": 846
    },
    "Aijun An": {
        "affiliation": "York University",
        "citedby": {
            "2017-11-12": 13086,
            "2017-11-20": 13128
        },
        "email": "@cse.yorku.ca",
        "hindex": 31,
        "hindex5y": 22,
        "i10index": 69,
        "i10index5y": 46,
        "interests": [
            "Data Mining"
        ],
        "npubs": 201
    },
    "Alan Kuhnle": {
        "citedby": {
            "2017-11-15": 30
        },
        "email": "@ufl.edu",
        "hindex": 4,
        "hindex5y": 3,
        "i10index": 0,
        "i10index5y": 0,
        "interests": [
            "Approximation Algorithms",
            "Social Networks",
            "Big Data",
            "Biological Networks"
        ],
        "npubs": 15
    },
    "Albert Bifet": {
        "affiliation": "Telecom ParisTech",
        "citedby": {
            "2017-11-12": 5563,
            "2017-11-20": 5602
        },
        "email": "@telecom-paristech.fr",
        "hindex": 31,
        "hindex5y": 30,
        "i10index": 54,
        "i10index5y": 52,
        "interests": [
            "Data Stream Mining",
            "Big Data",
            "IoT Analytics",
            "Data Science"
        ],
        "npubs": 127
    },
    "Aleksandar Lazarevic": "",
    "Alexander Marx": {
        "citedby": {
            "2017-11-15": 3
        },
        "email": "@mpi-inf.mpg.de",
        "hindex": 1,
        "hindex5y": 1,
        "i10index": 0,
        "i10index5y": 0,
        "interests": [
            "Data Mining",
            "Causal Inference",
            "Causal Discovery"
        ],
        "npubs": 3
    },
    "Alexandre Termier": {
        "affiliation": "University of Rennes",
        "citedby": {
            "2017-11-13": 735,
            "2017-11-21": 735
        },
        "email": "@irisa.fr",
        "hindex": 13,
        "hindex5y": 11,
        "i10index": 17,
        "i10index5y": 11,
        "interests": [
            "Data Mining",
            "Frequent Pattern Mining"
        ],
        "npubs": 74
    },
    "Alfredo Cuzzocrea": {
        "affiliation": "ICAR-CNR and University of Calabria",
        "citedby": {
            "2017-11-12": 2879,
            "2017-11-20": 2887
        },
        "email": "@si.deis.unical.it",
        "hindex": 35,
        "hindex5y": 26,
        "i10index": 65,
        "i10index5y": 61,
        "interests": [
            "Big Data",
            "Database Systems",
            "Data Mining",
            "Data Warehousing",
            "Knowledge Discovery"
        ],
        "npubs": 506
    },
    "Ali Ziat": "",
    "Ambedkar Dukkipati": "",
    "Ambika Kaul": "",
    "Ananth Grama": {
        "affiliation": "Purdue University",
        "citedby": {
            "2017-11-12": 10636,
            "2017-11-20": 10658
        },
        "email": "",
        "hindex": 41,
        "hindex5y": 29,
        "i10index": 87,
        "i10index5y": 57,
        "interests": [
            "Parallel Computing",
            "Distributed Computing",
            "Scientific Computing",
            "Computational Biology"
        ],
        "npubs": 316
    },
    "Andrea Tagarelli": {
        "affiliation": "University of Calabria",
        "citedby": {
            "2017-11-13": 1180,
            "2017-11-21": 1198
        },
        "email": "@deis.unical.it",
        "hindex": 19,
        "hindex5y": 16,
        "i10index": 34,
        "i10index5y": 29,
        "interests": [
            "databases",
            "data mining",
            "information retrieval",
            "artificial intelligence"
        ],
        "npubs": 119
    },
    "Andreas Hotho": {
        "affiliation": "University of Wuerzburg",
        "citedby": {
            "2017-11-12": 11278,
            "2017-11-20": 11314
        },
        "email": "@informatik.uni-wuerzburg.de",
        "hindex": 47,
        "hindex5y": 34,
        "i10index": 93,
        "i10index5y": 76,
        "interests": [
            "Data Science",
            "Data Mining",
            "Information Retrieval",
            "Semantic Web Mining",
            "Social Media Analysis"
        ],
        "npubs": 266
    },
    "Anil Kumar Vullikanti": {
        "citedby": {
            "2017-11-15": 6195
        },
        "email": "@vt.edu",
        "hindex": 31,
        "hindex5y": 26,
        "i10index": 75,
        "i10index5y": 62,
        "interests": [
            "Computer science",
            "wireless networks",
            "Social networks"
        ],
        "npubs": 184
    },
    "Ankit Agrawal": {
        "affiliation": "Northwestern University",
        "citedby": {
            "2017-11-12": 1540,
            "2017-11-20": 1552
        },
        "email": "@eecs.northwestern.edu",
        "hindex": 19,
        "hindex5y": 17,
        "i10index": 46,
        "i10index5y": 42,
        "interests": [
            "Data mining",
            "High performance computing",
            "Materials informatics",
            "Healthcare informatics",
            "Social media analytics"
        ],
        "npubs": 138
    },
    "Annalisa Appice": {
        "affiliation": "Universita' degli Studi di Bari Aldo Moro",
        "citedby": {
            "2017-11-12": 2116,
            "2017-11-20": 2121
        },
        "email": "@di.uniba.it",
        "hindex": 19,
        "hindex5y": 15,
        "i10index": 37,
        "i10index5y": 25,
        "interests": [
            "knowledge discovery and data mining"
        ],
        "npubs": 169
    },
    "Anne Denton": {
        "affiliation": "North Dakota State University",
        "citedby": {
            "2017-11-12": 799,
            "2017-11-20": 800
        },
        "email": "@ndsu.edu",
        "hindex": 14,
        "hindex5y": 11,
        "i10index": 19,
        "i10index5y": 13,
        "interests": [
            "Data mining"
        ],
        "npubs": 94
    },
    "Anne Laurent": {
        "affiliation": "University Montpellier 2, LIRMM",
        "citedby": {
            "2017-11-13": 1566,
            "2017-11-21": 1573
        },
        "email": "@univ-montp2.fr",
        "hindex": 20,
        "hindex5y": 16,
        "i10index": 46,
        "i10index5y": 26,
        "interests": [
            "Data Mining",
            "Data Warehouses",
            "Fuzzy Logic"
        ],
        "npubs": 257
    },
    "Anthony Bagnall": {
        "affiliation": "University of East Anglia",
        "citedby": {
            "2017-11-12": 2026,
            "2017-11-20": 2045
        },
        "email": "@uea.ac.uk",
        "hindex": 24,
        "hindex5y": 18,
        "i10index": 42,
        "i10index5y": 31,
        "interests": [
            "Time Series Data Mining"
        ],
        "npubs": 94
    },
    "Arbee L.P. Chen": {
        "affiliation": "Asia University",
        "citedby": {
            "2017-11-12": 5188,
            "2017-11-20": 5199
        },
        "email": "@asia.edu.tw",
        "hindex": 40,
        "hindex5y": 19,
        "i10index": 114,
        "i10index5y": 46,
        "interests": [
            "Big Data Analytics",
            "Top-K Queries",
            "Data Mining"
        ],
        "npubs": 277
    },
    "Arindam Banerjee": {
        "citedby": {
            "2017-11-15": 12774
        },
        "email": "@cs.umn.edu",
        "hindex": 41,
        "hindex5y": 35,
        "i10index": 81,
        "i10index5y": 70,
        "interests": [
            "Machine Learning",
            "Data Mining"
        ],
        "npubs": 262
    },
    "Armin Moharrer": "",
    "Arnold P. Boedihardjo": "",
    "Arvind Ramanathan": {
        "citedby": {
            "2017-11-15": 477
        },
        "email": "@ornl.gov",
        "hindex": 12,
        "hindex5y": 11,
        "i10index": 14,
        "i10index5y": 13,
        "interests": [
            "Machine Learning",
            "Computational Biology",
            "Molecular biophysics",
            "enzyme catalysis",
            "higher-order statistics"
        ],
        "npubs": 88
    },
    "Ata Turk": {
        "citedby": {
            "2017-11-15": 165
        },
        "email": "@bu.edu",
        "hindex": 7,
        "hindex5y": 6,
        "i10index": 6,
        "i10index5y": 5,
        "interests": [
            "Cloud Computing"
        ],
        "npubs": 38
    },
    "Ayan Acharya": {
        "affiliation": "CognitiveScale Inc.",
        "citedby": {
            "2017-11-12": 486,
            "2017-11-20": 488
        },
        "email": "@utexas.edu",
        "hindex": 12,
        "hindex5y": 11,
        "i10index": 12,
        "i10index5y": 12,
        "interests": [
            "Data Mining",
            "Machine Learning",
            "Pattern Recognition"
        ],
        "npubs": 50
    },
    "Ayhan Demiriz": {
        "affiliation": "Gebze Technical University",
        "citedby": {
            "2017-11-12": 2438,
            "2017-11-20": 2444
        },
        "email": "@gtu.edu.tr",
        "hindex": 14,
        "hindex5y": 11,
        "i10index": 16,
        "i10index5y": 12,
        "interests": [
            "Machine Learning",
            "Optimization",
            "Data Mining"
        ],
        "npubs": 38
    },
    "B. Aditya Prakash": {
        "citedby": {
            "2017-11-15": 1951
        },
        "email": "@cs.cmu.edu",
        "hindex": 23,
        "hindex5y": 21,
        "i10index": 36,
        "i10index5y": 36,
        "interests": [
            "Data Mining",
            "Applied Machine Learning",
            "Databases"
        ],
        "npubs": 97
    },
    "Baojian Zhou": {
        "citedby": {
            "2017-11-15": 14
        },
        "email": "@albany.edu",
        "hindex": 3,
        "hindex5y": 3,
        "i10index": 0,
        "i10index5y": 0,
        "interests": [
            "Sparse Learning",
            "Subgraph Detection",
            "Submodularity"
        ],
        "npubs": 10
    },
    "Barry Drake": {
        "citedby": {
            "2017-11-15": 694
        },
        "email": "@cc.gatech.edu",
        "hindex": 11,
        "hindex5y": 9,
        "i10index": 13,
        "i10index5y": 8,
        "interests": [
            "adaptive filtering",
            "machine learning",
            "numerical linear algebra"
        ],
        "npubs": 40
    },
    "Bettina Berendt": "",
    "Bhavani Thuraisingham": {
        "affiliation": "Department of Computer Science, University of Texas at Dallas",
        "citedby": {
            "2017-11-13": 9698,
            "2017-11-21": 9740
        },
        "email": "@utdallas.edu",
        "hindex": 50,
        "hindex5y": 36,
        "i10index": 187,
        "i10index5y": 125,
        "interests": [
            "Data Security",
            "Data Mining",
            "Social Computing"
        ],
        "npubs": 662
    },
    "Bin Li": {
        "citedby": {
            "2018-03-08": 1472
        },
        "email": "@fudan.edu.cn",
        "hindex": 17,
        "hindex5y": 15,
        "i10index": 23,
        "i10index5y": 19,
        "interests": [
            "Machine Learning",
            "AI"
        ],
        "npubs": 50
    },
    "Bin Tong": {
        "affiliation": "Central Research Laboratory, Hitachi, Ltd.",
        "citedby": {
            "2017-11-13": 66,
            "2017-11-21": 66
        },
        "email": "@hitachi.com",
        "hindex": 5,
        "hindex5y": 5,
        "i10index": 0,
        "i10index5y": 0,
        "interests": [
            "data mining",
            "machine learning",
            "natural language processing"
        ],
        "npubs": 27
    },
    "Binghui Wang": "",
    "Blaz Zupan": {
        "affiliation": "University of Ljubljana",
        "citedby": {
            "2017-11-12": 7353,
            "2017-11-20": 7388
        },
        "email": "@fri.uni-lj.si",
        "hindex": 42,
        "hindex5y": 31,
        "i10index": 98,
        "i10index5y": 66,
        "interests": [
            "Data Mining",
            "Visualization",
            "Machine Learning",
            "Artificial Intelligence",
            "Bioinformatics"
        ],
        "npubs": 254
    },
    "Bo Du": {
        "affiliation": "Wuhan University",
        "citedby": {
            "2017-11-12": 2092,
            "2017-11-20": 2113
        },
        "email": "@whu.edu.cn",
        "hindex": 23,
        "hindex5y": 23,
        "i10index": 50,
        "i10index5y": 48,
        "interests": [
            "image processing",
            "pattern recognition",
            "remote sensing."
        ],
        "npubs": 199
    },
    "Bradley Malin": {
        "affiliation": "Vanderbilt University",
        "citedby": {
            "2017-11-13": 4287,
            "2017-11-21": 4305
        },
        "email": "@vanderbilt.edu",
        "hindex": 37,
        "hindex5y": 32,
        "i10index": 91,
        "i10index5y": 77,
        "interests": [
            "Data Science",
            "Electronic Medical Records",
            "Genomics",
            "Privacy",
            "Trustworthy Computing"
        ],
        "npubs": 206
    },
    "Brandeis Marshall": "",
    "Brendan O'Connor": {
        "citedby": {
            "2017-11-15": 5686
        },
        "email": "@cs.umass.edu",
        "hindex": 17,
        "hindex5y": 16,
        "i10index": 20,
        "i10index5y": 19,
        "interests": [
            "Natural Language Processing",
            "Computational Social Science"
        ],
        "npubs": 53
    },
    "Brice Mayag": "",
    "Bruno Cremilleux": {
        "affiliation": "GREYC, Universite de Caen",
        "citedby": {
            "2017-11-12": 1703,
            "2017-11-20": 1710
        },
        "email": "@unicaen.fr",
        "hindex": 23,
        "hindex5y": 17,
        "i10index": 52,
        "i10index5y": 35,
        "interests": [
            "data mining"
        ],
        "npubs": 199
    },
    "Bruno Zanuttini": "",
    "Buyue Qian": "",
    "Carlotta Domeniconi": {
        "affiliation": "George Mason University",
        "citedby": {
            "2017-11-12": 3782,
            "2017-11-20": 3796
        },
        "email": "@cs.gmu.edu",
        "hindex": 28,
        "hindex5y": 25,
        "i10index": 58,
        "i10index5y": 43,
        "interests": [
            "machine learning",
            "data mining",
            "clustering",
            "classification",
            "ensemble methods"
        ],
        "npubs": 150
    },
    "Chandra Sripada": "",
    "Chang Xu": {
        "affiliation": "University of Technology Sydney",
        "citedby": {
            "2017-07-29": 923,
            "2017-08-13": 949
        },
        "email": "@sydney.edu.au",
        "hindex": 13,
        "hindex5y": 13,
        "i10index": 13,
        "i10index5y": 13,
        "interests": [
            "Artificial Intelligence",
            "Machine Learning",
            "Data Mining"
        ],
        "npubs": 32
    },
    "Chang-Tien Lu": {
        "affiliation": "Virginia Tech",
        "citedby": {
            "2017-11-13": 8474,
            "2017-11-21": 8600
        },
        "email": "@vt.edu",
        "hindex": 32,
        "hindex5y": 29,
        "i10index": 194,
        "i10index5y": 143,
        "interests": [
            "Spatial Data Mining",
            "Geographic Information Science",
            "Information Retrieval",
            "Energy Disaggregation",
            "Intelligent Transportation Systems"
        ],
        "npubs": 1496
    },
    "Changchang Yin": "",
    "Chao Zhang": "",
    "Charu Aggarwal": {
        "affiliation": "IBM T J Watson Research Center",
        "citedby": {
            "2017-11-12": 34630,
            "2017-11-20": 34694
        },
        "email": "@us.ibm.com",
        "hindex": 86,
        "hindex5y": 69,
        "i10index": 278,
        "i10index5y": 238,
        "interests": [
            "Data Mining",
            "Data Streams",
            "Outlier Detection",
            "Graph Mining",
            "Recommender Systems"
        ],
        "npubs": 607
    },
    "Chen Fang": {
        "citedby": {
            "2018-03-08": 391
        },
        "email": "@adobe.com",
        "hindex": 10,
        "hindex5y": 10,
        "i10index": 10,
        "i10index5y": 10,
        "interests": [
            "Computer Vision",
            "Machine Learning"
        ],
        "npubs": 30
    },
    "Chen Gong": {
        "affiliation": "Nanjing University of Science and Technology",
        "citedby": {
            "2017-11-12": 1603,
            "2017-11-20": 1605
        },
        "email": "@nju.edu.cn",
        "hindex": 16,
        "hindex5y": 15,
        "i10index": 20,
        "i10index5y": 17,
        "interests": [
            "Semantic Search",
            "Data Summarization",
            "Question Answering"
        ],
        "npubs": 57
    },
    "Cheng Deng": {
        "affiliation": "Xidian University",
        "citedby": {
            "2017-11-12": 942,
            "2017-11-20": 956
        },
        "email": "@mail.xidian.edu.cn",
        "hindex": 16,
        "hindex5y": 15,
        "i10index": 26,
        "i10index5y": 23,
        "interests": [
            "Computer Vision",
            "Pattern Recognition",
            "Multimedia Processing and Analysis"
        ],
        "npubs": 74
    },
    "Cheng2 Li": {
        "citedby": {
            "2017-11-13": 19
        },
        "email": "@deakin.edu.au",
        "hindex": 2,
        "hindex5y": 2,
        "i10index": 0,
        "i10index5y": 0,
        "interests": [
            "Machine Learning",
            "Data Mining"
        ],
        "npubs": 18
    },
    "Cheng Long": {
        "affiliation": "Queen's University at Belfast",
        "citedby": {
            "2017-04-28": 172,
            "2017-05-14": 174
        },
        "email": "@qub.ac.uk",
        "hindex": 7,
        "hindex5y": 7,
        "i10index": 5,
        "i10index5y": 5,
        "interests": [
            "Database",
            "data mining",
            "data analytics"
        ],
        "npubs": 15
    },
    "Chengfei Liu": "",
    "Chenghao Liu": {
        "citedby": {
            "2017-11-13": 11,
            "2017-11-21": 12
        },
        "email": "@smu.edu.sg",
        "hindex": 2,
        "hindex5y": 2,
        "i10index": 0,
        "i10index5y": 0,
        "interests": [
            "Machine Learning",
            "Online learning",
            "Recommender System",
            "Time Series Analysis"
        ],
        "npubs": 6
    },
    "Chengqi Zhang": {
        "affiliation": "University of Technology, Sydney",
        "citedby": {
            "2017-11-13": 10850,
            "2017-11-21": 10912
        },
        "email": "@uts.edu.au",
        "hindex": 42,
        "hindex5y": 34,
        "i10index": 266,
        "i10index5y": 189,
        "interests": [
            "Data Mining"
        ],
        "npubs": 1598
    },
    "Chenwei Zhang": {
        "citedby": {
            "2017-11-15": 21
        },
        "email": "@uic.edu",
        "hindex": 3,
        "hindex5y": 3,
        "i10index": 0,
        "i10index5y": 0,
        "interests": [
            "Data Mining",
            "Machine Learning"
        ],
        "npubs": 12
    },
    "Chin-Chia Michael Yeh": {
        "citedby": {
            "2017-11-14": 145
        },
        "email": "@ucr.edu",
        "hindex": 6,
        "hindex5y": 6,
        "i10index": 4,
        "i10index5y": 4,
        "interests": [],
        "npubs": 19
    },
    "Chiranjib Bhattacharyya": {
        "affiliation": "Indian Institute of Science, Bangalore.",
        "citedby": {
            "2017-11-12": 4771,
            "2017-11-20": 4787
        },
        "email": "@csa.iisc.ernet.in",
        "hindex": 22,
        "hindex5y": 19,
        "i10index": 44,
        "i10index5y": 33,
        "interests": [
            "Machine Learning"
        ],
        "npubs": 117
    },
    "Cho-Jui Hsieh": {
        "citedby": {
            "2017-11-15": 8610
        },
        "email": "@ucdavis.edu",
        "hindex": 25,
        "hindex5y": 25,
        "i10index": 32,
        "i10index5y": 32,
        "interests": [
            "Machine Learning",
            "Optimization"
        ],
        "npubs": 69
    },
    "Chotirat Ann Ratanamahatana": {
        "affiliation": "Chulalongkorn University",
        "citedby": {
            "2017-11-13": 5767,
            "2017-11-21": 5796
        },
        "email": "@chula.ac.th",
        "hindex": 27,
        "hindex5y": 25,
        "i10index": 45,
        "i10index5y": 39,
        "interests": [
            "Data Mining",
            "Time Series Mining",
            "Machine Learning",
            "Artificial Intelligence"
        ],
        "npubs": 85
    },
    "Christian Bauckhage": {
        "affiliation": "Fraunhofer IAIS",
        "citedby": {
            "2017-11-12": 6736,
            "2017-11-20": 6758
        },
        "email": "@bit.uni-bonn.de",
        "hindex": 34,
        "hindex5y": 29,
        "i10index": 112,
        "i10index5y": 76,
        "interests": [
            "Pattern Recognition",
            "Machine Learning",
            "Web Science",
            "Computer Games"
        ],
        "npubs": 285
    },
    "Christine O'Keefe": {
        "affiliation": "CSIRO",
        "citedby": {
            "2017-11-13": 1834,
            "2017-11-21": 1846
        },
        "email": "@csiro.au",
        "hindex": 26,
        "hindex5y": 16,
        "i10index": 53,
        "i10index5y": 22,
        "interests": [
            "Confidentiality",
            "Privacy"
        ],
        "npubs": 140
    },
    "Christoph F. Eick": {
        "affiliation": "University of Houston",
        "citedby": {
            "2017-11-12": 1373,
            "2017-11-20": 1374
        },
        "email": "@uh.edu",
        "hindex": 20,
        "hindex5y": 10,
        "i10index": 40,
        "i10index5y": 14,
        "interests": [
            "Data Mining",
            "GIS",
            "Machine Learning",
            "Evolutionary Computing"
        ],
        "npubs": 158
    },
    "Christopher Bethune": "",
    "Christopher Marcum": {
        "citedby": {
            "2017-11-14": 158
        },
        "email": "@uci.edu",
        "hindex": 8,
        "hindex5y": 8,
        "i10index": 7,
        "i10index5y": 7,
        "interests": [
            "sociology",
            "aging",
            "social networks",
            "time use"
        ],
        "npubs": 43
    },
    "Christopher Morris": {
        "citedby": {
            "2017-11-15": 9
        },
        "email": "@tu-dortmund.de",
        "hindex": 2,
        "hindex5y": 2,
        "i10index": 0,
        "i10index5y": 0,
        "interests": [
            "Machine learning with graphs",
            "algorithm engineering",
            "graph algorithms",
            "combinatorial optimzation"
        ],
        "npubs": 6
    },
    "Christos Faloutsos": {
        "citedby": {
            "2017-11-14": 70621
        },
        "email": "@cs.cmu.edu",
        "hindex": 116,
        "hindex5y": 82,
        "i10index": 435,
        "i10index5y": 329,
        "interests": [
            "Data Mining",
            "Graph Mining",
            "Databases"
        ],
        "npubs": 914
    },
    "Congying Xia": "",
    "Cyrus Shahabi": {
        "citedby": {
            "2017-11-14": 11696
        },
        "email": "@usc.edu",
        "hindex": 53,
        "hindex5y": 38,
        "i10index": 196,
        "i10index5y": 123,
        "interests": [
            "Database",
            "GIS",
            "Multimedia",
            "Data Mining"
        ],
        "npubs": 524
    },
    "Dacheng Tao": {
        "affiliation": "University of Technology, Sydney",
        "citedby": {
            "2017-11-13": 25775,
            "2017-11-21": 25968
        },
        "email": "@sydney.edu.au",
        "hindex": 85,
        "hindex5y": 81,
        "i10index": 374,
        "i10index5y": 356,
        "interests": [
            "artificial intelligence",
            "machine learning",
            "computer vision",
            "image processing",
            "data mining"
        ],
        "npubs": 773
    },
    "Damian Roqueiro": {
        "citedby": {
            "2017-11-14": 369
        },
        "email": "@bsse.ethz.ch",
        "hindex": 8,
        "hindex5y": 8,
        "i10index": 8,
        "i10index5y": 8,
        "interests": [
            "Machine Learning",
            "Computational Biology",
            "Data Mining"
        ],
        "npubs": 22
    },
    "Dan Sheldon": {
        "citedby": {
            "2017-11-15": 1047
        },
        "email": "@cs.umass.edu",
        "hindex": 16,
        "hindex5y": 16,
        "i10index": 24,
        "i10index5y": 21,
        "interests": [
            "Machine Learning",
            "Network Analysis",
            "Computational Ecology",
            "Sustainability"
        ],
        "npubs": 70
    },
    "Dan Simovici": {
        "affiliation": "University of Massachusetts at Boston",
        "citedby": {
            "2017-11-13": 1765,
            "2017-11-21": 1765
        },
        "email": "@cs.umb.edu",
        "hindex": 21,
        "hindex5y": 12,
        "i10index": 43,
        "i10index5y": 17,
        "interests": [
            "Data Mining",
            "Algebra"
        ],
        "npubs": 230
    },
    "Danai Koutra": {
        "citedby": {
            "2017-11-15": 1161
        },
        "email": "@umich.edu",
        "hindex": 18,
        "hindex5y": 18,
        "i10index": 22,
        "i10index5y": 22,
        "interests": [
            "Graph mining",
            "graph summarization",
            "graph similarity",
            "graph matching",
            "graph anomaly detection"
        ],
        "npubs": 73
    },
    "Daniel Nikovski": {
        "citedby": {
            "2017-11-14": 1051
        },
        "email": "@merl.com",
        "hindex": 17,
        "hindex5y": 12,
        "i10index": 26,
        "i10index5y": 18,
        "interests": [
            "Artificial Intelligence",
            "Machine Learning",
            "Operations Research",
            "Optimization"
        ],
        "npubs": 157
    },
    "Daren B. H. Cline": "",
    "David Taniar": {
        "affiliation": "Monash University",
        "citedby": {
            "2017-11-13": 4459,
            "2017-11-21": 4445
        },
        "email": "@monash.edu",
        "hindex": 37,
        "hindex5y": 25,
        "i10index": 117,
        "i10index5y": 65,
        "interests": [
            "Databases",
            "Big Data",
            "Data Warehousing",
            "Data Warehouse"
        ],
        "npubs": 575
    },
    "Dear Sungbok Shin": "",
    "Debrup Banerjee": {
        "citedby": {
            "2017-11-14": 24
        },
        "email": "@odu.edu",
        "hindex": 3,
        "hindex5y": 3,
        "i10index": 1,
        "i10index5y": 1,
        "interests": [
            "Machine Learning",
            "Pattern Recognition",
            "Medical Imaging"
        ],
        "npubs": 8
    },
    "Dejing Dou": {
        "affiliation": "University of Oregon",
        "citedby": {
            "2017-11-12": 1905,
            "2017-11-20": 1920
        },
        "email": "@cs.uoregon.edu",
        "hindex": 20,
        "hindex5y": 18,
        "i10index": 41,
        "i10index5y": 35,
        "interests": [
            "Artificial Intelligence",
            "Data Mining",
            "Data Integration",
            "Information Extraction",
            "Biomedical and Health Informatics"
        ],
        "npubs": 117
    },
    "Di Jin": {
        "citedby": {
            "2018-03-08": 13
        },
        "email": "@umich.edu",
        "hindex": 1,
        "hindex5y": 1,
        "i10index": 1,
        "i10index5y": 1,
        "interests": [
            "Graph Mining",
            "Graph Summarization",
            "Social Network Analysis"
        ],
        "npubs": 5
    },
    "Di Xiao": "",
    "Diane Cook": {
        "affiliation": "Washington State University",
        "citedby": {
            "2017-11-12": 17028,
            "2017-11-20": 17065
        },
        "email": "@eecs.wsu.edu",
        "hindex": 56,
        "hindex5y": 47,
        "i10index": 239,
        "i10index5y": 173,
        "interests": [
            "artificial intelligence",
            "machine learning",
            "smart environments"
        ],
        "npubs": 620
    },
    "Dik Lun Lee": {
        "citedby": {
            "2018-03-08": 9008
        },
        "email": "@cse.UST.hk",
        "hindex": 51,
        "hindex5y": 28,
        "i10index": 118,
        "i10index5y": 58,
        "interests": [],
        "npubs": 221
    },
    "Dimitrios Gunopulos": {
        "affiliation": "University of Athens",
        "citedby": {
            "2017-11-12": 19846,
            "2017-11-20": 19872
        },
        "email": "@di.uoa.gr",
        "hindex": 68,
        "hindex5y": 44,
        "i10index": 159,
        "i10index5y": 127,
        "interests": [
            "Data Mining",
            "Data Management",
            "Big Data",
            "Web Mining",
            "Sensor Networks"
        ],
        "npubs": 348
    },
    "Dingqi Yang": {
        "citedby": {
            "2017-11-14": 460
        },
        "email": "@unifr.ch",
        "hindex": 11,
        "hindex5y": 11,
        "i10index": 12,
        "i10index5y": 12,
        "interests": [
            "Social network analysis",
            "Ubiquitous computing",
            "Social computing",
            "Location-based services",
            "personalization"
        ],
        "npubs": 33
    },
    "Dingxiong Deng": {
        "citedby": {
            "2017-11-14": 244
        },
        "email": "@usc.edu",
        "hindex": 7,
        "hindex5y": 7,
        "i10index": 6,
        "i10index5y": 6,
        "interests": [
            "spatial data management",
            "spatial crowdsourcing",
            "data mining"
        ],
        "npubs": 15
    },
    "Dinh Phung": {
        "citedby": {
            "2017-11-15": 3168
        },
        "email": "@deakin.edu.au",
        "hindex": 25,
        "hindex5y": 23,
        "i10index": 70,
        "i10index5y": 65,
        "interests": [
            "graphical models",
            "machine learning",
            "artificial intelligence",
            "Bayesian statistics",
            "autism"
        ],
        "npubs": 251
    },
    "Dino Ienco": {
        "affiliation": "UMR Tetis, IRSTEA",
        "citedby": {
            "2017-11-12": 585,
            "2017-11-20": 590
        },
        "email": "@teledetection.fr",
        "hindex": 13,
        "hindex5y": 12,
        "i10index": 16,
        "i10index5y": 16,
        "interests": [
            "Data Mining",
            "Machine Learning",
            "Data Base"
        ],
        "npubs": 95
    },
    "Dmitri Loguinov": {
        "citedby": {
            "2017-11-14": 3656
        },
        "email": "@loguinov.com",
        "hindex": 37,
        "hindex5y": 18,
        "i10index": 62,
        "i10index5y": 39,
        "interests": [
            "Peer-to-peer networks",
            "congestion control",
            "Internet measurements",
            "high-performance web crawling",
            "information retrieval"
        ],
        "npubs": 122
    },
    "Dongjin Song": {
        "affiliation": "NEC Laboratories America",
        "citedby": {
            "2017-11-13": 330,
            "2017-11-21": 331
        },
        "email": "@ucsd.edu",
        "hindex": 8,
        "hindex5y": 8,
        "i10index": 8,
        "i10index5y": 8,
        "interests": [
            "artificial intelligence",
            "machine learning",
            "data mining",
            "deep learning",
            "computer vision"
        ],
        "npubs": 19
    },
    "Dongxiao Zhu": "",
    "Dorothea Wagner": {
        "citedby": {
            "2017-11-13": 10124,
            "2017-11-21": 10251
        },
        "email": "@kit.edu",
        "hindex": 50,
        "hindex5y": 38,
        "i10index": 124,
        "i10index5y": 91,
        "interests": [
            "Algorithm Engineering",
            "Graph Algorithms",
            "Combinatorial Optimization",
            "Route Planning",
            "Graph Drawing"
        ],
        "npubs": 348
    },
    "Dunja Mladenic": {
        "affiliation": "J. Stefan Institute",
        "citedby": {
            "2017-11-12": 7193,
            "2017-11-20": 7200
        },
        "email": "@ijs.si",
        "hindex": 43,
        "hindex5y": 29,
        "i10index": 106,
        "i10index5y": 73,
        "interests": [
            "Artificial Intelligence"
        ],
        "npubs": 403
    },
    "Duru Turkoglu": {
        "citedby": {
            "2017-11-15": 118
        },
        "email": "@cs.depaul.edu",
        "hindex": 6,
        "hindex5y": 5,
        "i10index": 3,
        "i10index5y": 3,
        "interests": [
            "Computational Geometry",
            "Graph Theory",
            "Kinetic Data Structures"
        ],
        "npubs": 10
    },
    "Dzung T. Phan": {
        "citedby": {
            "2018-03-08": 417
        },
        "email": "@us.ibm.com",
        "hindex": 12,
        "hindex5y": 10,
        "i10index": 12,
        "i10index5y": 11,
        "interests": [
            "Optimization"
        ],
        "npubs": 69
    },
    "Eamonn Keogh": {
        "affiliation": "University of California Riverside",
        "citedby": {
            "2017-11-12": 28166,
            "2017-11-20": 28325
        },
        "email": "@cs.ucr.edu",
        "hindex": 78,
        "hindex5y": 66,
        "i10index": 164,
        "i10index5y": 147,
        "interests": [
            "Data Mining",
            "Time Series",
            "Time Series Mining"
        ],
        "npubs": 307
    },
    "Edouard Delasalles": "",
    "Ee-Peng Lim": {
        "affiliation": "Singapore Management University",
        "citedby": {
            "2017-11-13": 13123,
            "2017-11-21": 13160
        },
        "email": "@smu.edu.sg",
        "hindex": 49,
        "hindex5y": 40,
        "i10index": 202,
        "i10index5y": 126,
        "interests": [
            "Data and Text Mining",
            "Social Network Mining",
            "Information Integration",
            "Digital Libraries"
        ],
        "npubs": 570
    },
    "Einoshin Suzuki": {
        "affiliation": "Department of Informatics, Kyushu University",
        "citedby": {
            "2017-11-13": 1721,
            "2017-11-21": 1725
        },
        "email": "@inf.kyushu-u.ac.jp",
        "hindex": 20,
        "hindex5y": 12,
        "i10index": 34,
        "i10index5y": 18,
        "interests": [
            "data mining",
            "machine learning"
        ],
        "npubs": 194
    },
    "Elena Baralis": {
        "affiliation": "Politecnico di Torino",
        "citedby": {
            "2017-11-12": 2823,
            "2017-11-20": 2834
        },
        "email": "@polito.it",
        "hindex": 26,
        "hindex5y": 19,
        "i10index": 56,
        "i10index5y": 35,
        "interests": [
            "database systems",
            "data mining",
            "data warehousing"
        ],
        "npubs": 206
    },
    "Enhong Chen": "",
    "Ernestina Menasalvas": {
        "affiliation": "Universidad Politecnica de Madrid",
        "citedby": {
            "2017-11-13": 1268,
            "2017-11-21": 1280
        },
        "email": "@fi.UPM.es",
        "hindex": 20,
        "hindex5y": 18,
        "i10index": 33,
        "i10index5y": 26,
        "interests": [
            "Big Data",
            "Predictive Analytics",
            "Data Mining",
            "Data stream Mining"
        ],
        "npubs": 188
    },
    "Ernesto Damiani": {
        "affiliation": "Khalifa University of Science and Technology",
        "citedby": {
            "2017-11-12": 11098,
            "2017-11-20": 11132
        },
        "email": "@kustar.ac.ae",
        "hindex": 44,
        "hindex5y": 32,
        "i10index": 157,
        "i10index5y": 89,
        "interests": [
            "service oriented architectures",
            "web service security",
            "web science",
            "web data semantics",
            "reputation and trust"
        ],
        "npubs": 821
    },
    "Esther Galbrun": "",
    "Evaggelia Pitoura": {
        "affiliation": "University Of Ioannina",
        "citedby": {
            "2017-11-13": 5902,
            "2017-11-21": 5911
        },
        "email": "@cs.uoi.gr",
        "hindex": 38,
        "hindex5y": 23,
        "i10index": 90,
        "i10index5y": 43,
        "interests": [
            "Data management"
        ],
        "npubs": 265
    },
    "Fabien Labernia": {
        "citedby": {
            "2017-11-15": 5
        },
        "email": "@dauphine.fr",
        "hindex": 2,
        "hindex5y": 2,
        "i10index": 0,
        "i10index5y": 0,
        "interests": [
            "Artificial Intelligence",
            "lattice theory",
            "complexity",
            "preference learning"
        ],
        "npubs": 9
    },
    "Fabio Fassetti": {
        "affiliation": "DIMES, University of Calabria",
        "citedby": {
            "2017-11-12": 477,
            "2017-11-20": 480
        },
        "email": "@dimes.unical.it",
        "hindex": 10,
        "hindex5y": 9,
        "i10index": 10,
        "i10index5y": 9,
        "interests": [
            "data mining",
            "logic programming",
            "bioinformatics",
            "artificial intelligence"
        ],
        "npubs": 43
    },
    "Fareed Zaffar": "",
    "Fei Wang": {
        "affiliation": "Cornell University",
        "citedby": {
            "2017-07-29": 5038,
            "2017-08-13": 5086
        },
        "email": "@med.cornell.edu",
        "hindex": 38,
        "hindex5y": 35,
        "i10index": 111,
        "i10index5y": 103,
        "interests": [
            "data mining",
            "health informatics"
        ],
        "npubs": 245
    },
    "Feng Chen": {
        "affiliation": "University at Albany SUNY",
        "citedby": {
            "2017-11-12": 742
        },
        "email": "@albany.edu",
        "hindex": 13,
        "hindex5y": 13,
        "i10index": 18,
        "i10index5y": 16,
        "interests": [
            "Data Mining",
            "Machine Learning"
        ],
        "npubs": 86
    },
    "Fenglong Ma": {
        "citedby": {
            "2017-11-14": 83
        },
        "email": "@buffalo.edu",
        "hindex": 4,
        "hindex5y": 4,
        "i10index": 2,
        "i10index5y": 2,
        "interests": [
            "Data Mining"
        ],
        "npubs": 15
    },
    "Florent Masseglia": {
        "affiliation": "INRIA",
        "citedby": {
            "2017-11-13": 1708,
            "2017-11-21": 1711
        },
        "email": "@inria.fr",
        "hindex": 20,
        "hindex5y": 14,
        "i10index": 31,
        "i10index5y": 18,
        "interests": [
            "data mining",
            "data analytics",
            "knowledge discovery",
            "big data",
            "pattern mining"
        ],
        "npubs": 135
    },
    "Florian Yger": {
        "citedby": {
            "2017-11-15": 185
        },
        "email": "@dauphine.fr",
        "hindex": 8,
        "hindex5y": 8,
        "i10index": 8,
        "i10index5y": 8,
        "interests": [
            "Machine learning"
        ],
        "npubs": 28
    },
    "Francesco Bonchi": {
        "affiliation": "Yahoo Labs",
        "citedby": {
            "2017-11-12": 7157,
            "2017-11-20": 7179
        },
        "email": "@isi.it",
        "hindex": 43,
        "hindex5y": 38,
        "i10index": 106,
        "i10index5y": 96,
        "interests": [
            "Data Science",
            "Network Science",
            "Data Mining",
            "Privacy"
        ],
        "npubs": 238
    },
    "Frans Coenen": {
        "affiliation": "University of Liverpool",
        "citedby": {
            "2017-11-12": 4171,
            "2017-11-20": 4193
        },
        "email": "@liverpool.ac.uk",
        "hindex": 31,
        "hindex5y": 23,
        "i10index": 83,
        "i10index5y": 59,
        "interests": [
            "Data Minimg",
            "Image Analysis",
            "Expert Systems",
            "DMML"
        ],
        "npubs": 351
    },
    "Fu-Lai Chung": {
        "affiliation": "Hong Kong Polytechnic University",
        "citedby": {
            "2017-11-12": 4874,
            "2017-11-20": 4881
        },
        "email": "@comp.polyu.edu.hk",
        "hindex": 39,
        "hindex5y": 31,
        "i10index": 100,
        "i10index5y": 70,
        "interests": [
            "Data Mining",
            "Machine Learning",
            "Computational Intelligence",
            "Fuzzy Systems",
            "Pattern Reocognition"
        ],
        "npubs": 233
    },
    "Gang Chen": "",
    "Gang Liu": "",
    "Gang Mei": "",
    "Gao Cong": {
        "affiliation": "Nanyang Technological University",
        "citedby": {
            "2017-11-12": 6582,
            "2017-11-20": 6615
        },
        "email": "@ntu.edu.sg",
        "hindex": 42,
        "hindex5y": 37,
        "i10index": 92,
        "i10index5y": 81,
        "interests": [
            "Data Management",
            "Databases",
            "Data Mining"
        ],
        "npubs": 149
    },
    "Gaurav Pandey": {
        "citedby": {
            "2017-11-15": 23
        },
        "email": "@iisc.ac.in",
        "hindex": 4,
        "hindex5y": 4,
        "i10index": 0,
        "i10index5y": 0,
        "interests": [
            "Deep Learning",
            "Probabilistic Graphical Models"
        ],
        "npubs": 9
    },
    "Gautam Das": {
        "affiliation": "University of Texas at Arlington",
        "citedby": {
            "2017-11-12": 12525,
            "2017-11-20": 12541
        },
        "email": "@uta.edu",
        "hindex": 53,
        "hindex5y": 37,
        "i10index": 180,
        "i10index5y": 134,
        "interests": [
            "databases",
            "data mining",
            "hidden web",
            "social computing",
            "algorithms"
        ],
        "npubs": 850
    },
    "George Karypis": {
        "affiliation": "University of Minnesota",
        "citedby": {
            "2017-11-12": 57048,
            "2017-11-20": 57169
        },
        "email": "@umn.edu",
        "hindex": 85,
        "hindex5y": 59,
        "i10index": 221,
        "i10index5y": 176,
        "interests": [
            "Data mining",
            "Parallel computing",
            "Recommender systems",
            "Learning analytics",
            "Chemical informatics"
        ],
        "npubs": 442
    },
    "Georgios B. Giannakis": {
        "citedby": {
            "2017-11-14": 62917
        },
        "email": "@umn.edu",
        "hindex": 128,
        "hindex5y": 76,
        "i10index": 608,
        "i10index5y": 375,
        "interests": [
            "Signal processing",
            "machine learning",
            "wireless communication",
            "power systems",
            "network science"
        ],
        "npubs": 1240
    },
    "Gianmarco De Francisci Morales": {
        "affiliation": "QCRI",
        "citedby": {
            "2017-11-12": 771,
            "2017-11-20": 774
        },
        "email": "@acm.org",
        "hindex": 15,
        "hindex5y": 15,
        "i10index": 18,
        "i10index5y": 18,
        "interests": [
            "Scalable Data Mining",
            "Data-Intensive Scalable Computing",
            "Big Data"
        ],
        "npubs": 57
    },
    "Gianvito Pio": {
        "affiliation": "University of Bari Aldo Moro",
        "citedby": {
            "2017-11-13": 115,
            "2017-11-21": 116
        },
        "email": "@uniba.it",
        "hindex": 6,
        "hindex5y": 6,
        "i10index": 4,
        "i10index5y": 4,
        "interests": [
            "Data Mining"
        ],
        "npubs": 22
    },
    "Giovanni Stilo": {
        "affiliation": "Sapienza University of Rome",
        "citedby": {
            "2017-11-13": 647,
            "2017-11-21": 652
        },
        "email": "@di.uniroma1.it",
        "hindex": 8,
        "hindex5y": 8,
        "i10index": 6,
        "i10index5y": 6,
        "interests": [
            "Temporal Mining",
            "Social Networks Analisys",
            "Information Retrieval",
            "Data Mining",
            "Recommendation System"
        ],
        "npubs": 29
    },
    "Grigorios Loukides": {
        "affiliation": "King's College London",
        "citedby": {
            "2017-11-13": 927,
            "2017-11-21": 926
        },
        "email": "@kcl.ac.uk",
        "hindex": 18,
        "hindex5y": 17,
        "i10index": 28,
        "i10index5y": 25,
        "interests": [
            "Data privacy",
            "Data mining",
            "Biomedical Informatics"
        ],
        "npubs": 72
    },
    "Guangfan Zhang": "",
    "Guangxu Xun": {
        "citedby": {
            "2017-11-14": 28
        },
        "email": "@buffalo.edu",
        "hindex": 3,
        "hindex5y": 3,
        "i10index": 0,
        "i10index5y": 0,
        "interests": [
            "Data Mining",
            "Machine Learning"
        ],
        "npubs": 13
    },
    "Haesun Park": {
        "citedby": {
            "2017-11-15": 14053
        },
        "email": "@cc.gatech.edu",
        "hindex": 57,
        "hindex5y": 42,
        "i10index": 173,
        "i10index5y": 127,
        "interests": [
            "Numerical Algorithms",
            "Data Analysis",
            "Visual Analytics",
            "Parallel Computing"
        ],
        "npubs": 2393
    },
    "Han Hu": "",
    "Hang Hang Tong": {
        "affiliation": "Arizona State University",
        "citedby": {
            "2017-11-12": 6237,
            "2017-11-20": 6268
        },
        "email": "@asu.edu",
        "hindex": 41,
        "hindex5y": 37,
        "i10index": 83,
        "i10index5y": 81,
        "interests": [
            "Large Scale Data Mining",
            "Graph Mining",
            "Social Networks",
            "Healthcare",
            "Multimedia"
        ],
        "npubs": 227
    },
    "Hao Fu": {
        "citedby": {
            "2018-03-08": 38
        },
        "email": "@mail.ustc.edu.cn",
        "hindex": 4,
        "hindex5y": 4,
        "i10index": 1,
        "i10index5y": 1,
        "interests": [
            "Data mining"
        ],
        "npubs": 7
    },
    "Hao Wang": {
        "citedby": {
            "2017-01-04": 711
        },
        "email": "@alibaba-inc.com",
        "hindex": 13,
        "hindex5y": 13,
        "i10index": 17,
        "i10index5y": 16,
        "interests": [
            "Intelligent QA and Recommendation",
            "Data Mining and Machine Learning",
            "NLP and IR"
        ],
        "npubs": 62
    },
    "Haoyi Xiong": {
        "citedby": {
            "2017-11-13": 570,
            "2017-11-21": 581
        },
        "email": "@mst.edu",
        "hindex": 15,
        "hindex5y": 15,
        "i10index": 17,
        "i10index5y": 17,
        "interests": [
            "Mobile Crowdsensing",
            "Ubiquitous Data Science",
            "Decentralized Statistical Optimization over IoT Edges",
            "Ubiquitous Computing"
        ],
        "npubs": 44
    },
    "He Huang": {
        "citedby": {
            "2019-01-11": 257
        },
        "email": "@suda.edu.cn",
        "hindex": 8,
        "hindex5y": 7,
        "i10index": 8,
        "i10index5y": 7,
        "interests": [
            "Wireless Networkings",
            "Auction Theory",
            "Privacy Preserving"
        ],
        "npubs": 28
    },
    "He Zhao": {
        "citedby": {
            "2017-11-15": 48
        },
        "email": "@siat.ac.cn",
        "hindex": 3,
        "hindex5y": 3,
        "i10index": 2,
        "i10index5y": 2,
        "interests": [
            "Data Mining"
        ],
        "npubs": 8
    },
    "Hengchang Liu": {
        "citedby": {
            "2017-11-13": 2330,
            "2017-11-21": 2356
        },
        "email": "@illinois.edu",
        "hindex": 21,
        "hindex5y": 19,
        "i10index": 38,
        "i10index5y": 30,
        "interests": [
            "Cyber Physical Systems",
            "Mobile Systems",
            "Data mining"
        ],
        "npubs": 92
    },
    "Hengshu Zhu": "",
    "Hisashi Kashima": {
        "affiliation": "Kyoto University",
        "citedby": {
            "2017-11-12": 4179,
            "2017-11-20": 4188
        },
        "email": "@mist.iu-tokyo.ac.jp",
        "hindex": 28,
        "hindex5y": 26,
        "i10index": 62,
        "i10index5y": 54,
        "interests": [
            "Machine Learning",
            "Data Mining",
            "Graphs and Networks",
            "Human Computation and Crowdsourcing"
        ],
        "npubs": 198
    },
    "Hong Cheng": "",
    "Hong Xie": "",
    "Hong Zhao": "",
    "Hongxu Chen": {
        "citedby": {
            "2017-11-13": 1,
            "2017-11-21": 1
        },
        "email": "@uq.edu.au",
        "hindex": 1,
        "hindex5y": 1,
        "i10index": 0,
        "i10index5y": 0,
        "interests": [
            "Data Mining",
            "Big Data Analysis",
            "Social Media",
            "Mechine Learning"
        ],
        "npubs": 1
    },
    "Hongzhi Yin": {
        "affiliation": "The University of Queensland",
        "citedby": {
            "2017-11-13": 847,
            "2017-11-21": 862
        },
        "email": "@uq.edu.au",
        "hindex": 14,
        "hindex5y": 14,
        "i10index": 18,
        "i10index5y": 18,
        "interests": [
            "recommender system",
            "topic model",
            "social media analysis",
            "spatiotemporal data analysis",
            "deep learning"
        ],
        "npubs": 70
    },
    "Huan Liu": {
        "affiliation": "Arizona State University",
        "citedby": {
            "2017-11-12": 37155,
            "2017-11-20": 37298
        },
        "email": "@asu.edu",
        "hindex": 85,
        "hindex5y": 70,
        "i10index": 279,
        "i10index5y": 228,
        "interests": [
            "Feature Selection",
            "Data Mining",
            "Social Computing",
            "Social Media Mining",
            "Social Network Analysis"
        ],
        "npubs": 592
    },
    "Huan Zhao": {
        "citedby": {
            "2017-11-15": 30
        },
        "email": "@cse.ust.hk",
        "hindex": 1,
        "hindex5y": 1,
        "i10index": 1,
        "i10index5y": 1,
        "interests": [
            "recommendation system",
            "information retrieval"
        ],
        "npubs": 9
    },
    "Huang Fang": "",
    "Hui Li": {
        "affiliation": "Xidian University",
        "citedby": {
            "2017-11-12": 3844
        },
        "email": "@mail.xidian.edu.cn",
        "hindex": 27,
        "hindex5y": 26,
        "i10index": 91,
        "i10index5y": 84,
        "interests": [
            "wireless network Security",
            "security in cloud computing",
            "information theory"
        ],
        "npubs": 258
    },
    "Hui Xiong": {
        "affiliation": "Rutgers University",
        "citedby": {
            "2017-11-12": 8283,
            "2017-11-20": 8332
        },
        "email": "@rutgers.edu",
        "hindex": 47,
        "hindex5y": 44,
        "i10index": 132,
        "i10index5y": 123,
        "interests": [
            "data mining",
            "GIS",
            "business intelligence",
            "mobile computing"
        ],
        "npubs": 253
    },
    "Hui Yang": "",
    "Hung T. Nguyen": {
        "citedby": {
            "2017-11-15": 60
        },
        "email": "@mymail.vcu.edu",
        "hindex": 4,
        "hindex5y": 4,
        "i10index": 2,
        "i10index5y": 2,
        "interests": [
            "Approximation Algorithms",
            "Social Networks",
            "Community Detection",
            "Cyber-security"
        ],
        "npubs": 15
    },
    "Huzefa Rangwala": {
        "affiliation": "George Mason University",
        "citedby": {
            "2017-11-13": 1533,
            "2017-11-21": 1551
        },
        "email": "@cs.gmu.edu",
        "hindex": 19,
        "hindex5y": 15,
        "i10index": 37,
        "i10index5y": 32,
        "interests": [
            "data mining",
            "learning analytics",
            "bioinformatics"
        ],
        "npubs": 140
    },
    "Hye-Chung Kum": {
        "affiliation": "Texas A&M",
        "citedby": {
            "2017-11-12": 633,
            "2017-11-20": 635
        },
        "email": "@tamu.edu",
        "hindex": 14,
        "hindex5y": 11,
        "i10index": 17,
        "i10index5y": 12,
        "interests": [
            "Population Informatics",
            "Data Science",
            "Entity Resolution",
            "Privacy",
            "Data Mining"
        ],
        "npubs": 52
    },
    "Ian Davidson": {
        "citedby": {
            "2017-11-15": 4013
        },
        "email": "@cs.ucdavis.edu",
        "hindex": 32,
        "hindex5y": 28,
        "i10index": 62,
        "i10index5y": 60,
        "interests": [
            "Data Mining",
            "Machine Learning",
            "Artificial Intelligence"
        ],
        "npubs": 152
    },
    "Indrajit Bhattacharya": {
        "affiliation": "TCS Innovation Labs",
        "citedby": {
            "2017-11-12": 1758,
            "2017-11-20": 1763
        },
        "email": "@tcs.com",
        "hindex": 15,
        "hindex5y": 11,
        "i10index": 19,
        "i10index5y": 15,
        "interests": [
            "Machine Learning",
            "Probabilistic Topic Models",
            "Bayesian Nonparametrics"
        ],
        "npubs": 51
    },
    "Ira Assent": {
        "affiliation": "Aarhus University",
        "citedby": {
            "2017-11-12": 2083,
            "2017-11-20": 2096
        },
        "email": "@cs.au.dk",
        "hindex": 25,
        "hindex5y": 23,
        "i10index": 42,
        "i10index5y": 40,
        "interests": [
            "Databases",
            "Data Mining",
            "Query Processing"
        ],
        "npubs": 108
    },
    "Jaap Kamps": {
        "affiliation": "University of Amsterdam",
        "citedby": {
            "2017-11-12": 4736,
            "2017-11-20": 4744
        },
        "email": "@uva.nl",
        "hindex": 34,
        "hindex5y": 22,
        "i10index": 114,
        "i10index5y": 64,
        "interests": [
            "Information Retrieval"
        ],
        "npubs": 379
    },
    "Jaegul Choo": {
        "citedby": {
            "2017-11-15": 670
        },
        "email": "@korea.ac.kr",
        "hindex": 14,
        "hindex5y": 14,
        "i10index": 16,
        "i10index5y": 16,
        "interests": [
            "Data Mining",
            "Visual Analytics"
        ],
        "npubs": 74
    },
    "Jaemin Yoo": {
        "citedby": {
            "2018-03-08": 1
        },
        "email": "@snu.ac.kr",
        "hindex": 1,
        "hindex5y": 1,
        "i10index": 0,
        "i10index5y": 0,
        "interests": [
            "Graph Mining",
            "Social Network Analysis",
            "Probabilistic Graphical Model"
        ],
        "npubs": 3
    },
    "Jamal Atif": "",
    "James Bailey": {
        "affiliation": "University of Melbourne",
        "citedby": {
            "2017-11-12": 4199,
            "2017-11-20": 4217
        },
        "email": "@unimelb.edu.au",
        "hindex": 29,
        "hindex5y": 25,
        "i10index": 87,
        "i10index5y": 59,
        "interests": [
            "machine learning",
            "artificial intelligence",
            "data mining"
        ],
        "npubs": 263
    },
    "James T. Kwok": {
        "citedby": {
            "2017-11-14": 10942
        },
        "email": "@cse.ust.hk",
        "hindex": 52,
        "hindex5y": 42,
        "i10index": 122,
        "i10index5y": 98,
        "interests": [
            "Machine learning"
        ],
        "npubs": 198
    },
    "Janis Kalofolias": "",
    "Jason Lines": {
        "affiliation": "University of East Anglia",
        "citedby": {
            "2017-11-13": 541,
            "2017-11-21": 562
        },
        "email": "@uea.ac.uk",
        "hindex": 11,
        "hindex5y": 11,
        "i10index": 11,
        "i10index5y": 11,
        "interests": [
            "Time Series",
            "Data Mining",
            "Classification"
        ],
        "npubs": 23
    },
    "Jason T. L. Wang": {
        "affiliation": "New Jersey Institute of Technology",
        "citedby": {
            "2017-11-13": 34704,
            "2017-11-21": 34926
        },
        "email": "@njit.edu",
        "hindex": 73,
        "hindex5y": 58,
        "i10index": 867,
        "i10index5y": 583,
        "interests": [
            "Data Mining",
            "Database",
            "Bioinformatics",
            "Computational Biology"
        ],
        "npubs": 3000
    },
    "Jay Pujara": {
        "citedby": {
            "2017-11-14": 263
        },
        "email": "@cs.umd.edu",
        "hindex": 9,
        "hindex5y": 9,
        "i10index": 9,
        "i10index5y": 9,
        "interests": [
            "Machine Learning",
            "Knowledge Graphs",
            "Efficient Prediction"
        ],
        "npubs": 38
    },
    "Jayant Kalagnanam": {
        "citedby": {
            "2017-11-15": 9157
        },
        "email": "",
        "hindex": 33,
        "hindex5y": 23,
        "i10index": 64,
        "i10index5y": 41,
        "interests": [],
        "npubs": 180
    },
    "Jessica Lin": {
        "affiliation": "George Mason University",
        "citedby": {
            "2017-11-13": 5291,
            "2017-11-21": 5330
        },
        "email": "@gmu.edu",
        "hindex": 25,
        "hindex5y": 22,
        "i10index": 33,
        "i10index5y": 32,
        "interests": [
            "Data Mining",
            "Machine Learning",
            "Information Retrieval",
            "Databases"
        ],
        "npubs": 85
    },
    "Ji Hu": "",
    "Jia1 Wang": {
        "citedby": {
            "2018-03-08": 147
        },
        "email": "@illinois.edu",
        "hindex": 3,
        "hindex5y": 3,
        "i10index": 2,
        "i10index5y": 2,
        "interests": [
            "data mining",
            "computer vision",
            "machine learning",
            "algorithms"
        ],
        "npubs": 5
    },
    "Jia Wu": {
        "affiliation": "University of Technology Sydney",
        "citedby": {
            "2017-11-13": 575,
            "2017-11-21": 589
        },
        "email": "@mq.edu.au",
        "hindex": 16,
        "hindex5y": 16,
        "i10index": 19,
        "i10index5y": 19,
        "interests": [
            "Data Mining"
        ],
        "npubs": 85
    },
    "Jian Pei": {
        "affiliation": "Simon Fraser University Burnaby",
        "citedby": {
            "2017-11-12": 75044,
            "2017-11-20": 75151
        },
        "email": "@cs.sfu.ca",
        "hindex": 75,
        "hindex5y": 57,
        "i10index": 217,
        "i10index5y": 190,
        "interests": [
            "Data mining",
            "big data analytics",
            "database systems",
            "information retrieval"
        ],
        "npubs": 412
    },
    "Jianbo Li": {
        "citedby": {
            "2018-03-08": 220
        },
        "email": "@alumni.rutgers.edu",
        "hindex": 6,
        "hindex5y": 6,
        "i10index": 6,
        "i10index5y": 6,
        "interests": [
            "Electroporation",
            "Numerical Simulation"
        ],
        "npubs": 21
    },
    "Jiang Bian": {
        "citedby": {
            "2017-11-13": 1599,
            "2017-11-21": 1607
        },
        "email": "@microsoft.com",
        "hindex": 17,
        "hindex5y": 16,
        "i10index": 19,
        "i10index5y": 19,
        "interests": [
            "AI for Finance",
            "Computational Advertising",
            "Recommendation",
            "Information Retrieval",
            "Machine Learning"
        ],
        "npubs": 48
    },
    "Jiang Li": "",
    "Jianyong Wang": {
        "affiliation": "Tsinghua University",
        "citedby": {
            "2017-11-13": 11081,
            "2017-11-21": 11139
        },
        "email": "@tsinghua.edu.cn",
        "hindex": 43,
        "hindex5y": 36,
        "i10index": 83,
        "i10index5y": 61,
        "interests": [
            "Data Mining",
            "Web Data Management"
        ],
        "npubs": 137
    },
    "Jiawei Zhang": {
        "affiliation": "University of Illinois at Chicago",
        "citedby": {
            "2017-11-13": 516,
            "2017-11-21": 520
        },
        "email": "@cs.fsu.edu",
        "hindex": 11,
        "hindex5y": 11,
        "i10index": 13,
        "i10index5y": 13,
        "interests": [
            "Information Fusion",
            "Data Mining",
            "Broad Learning",
            "Deep Learning"
        ],
        "npubs": 51
    },
    "Jiayu Zhou": {
        "affiliation": "MSU",
        "citedby": {
            "2017-11-13": 1139,
            "2017-11-21": 1152
        },
        "email": "@cse.msu.edu",
        "hindex": 16,
        "hindex5y": 16,
        "i10index": 20,
        "i10index5y": 20,
        "interests": [
            "Machine Learning",
            "Data Mining",
            "Biomedical Informatics"
        ],
        "npubs": 72
    },
    "Jie Tang": {
        "affiliation": "Tsinghua University",
        "citedby": {
            "2017-11-12": 9492,
            "2017-11-20": 9515
        },
        "email": "@tsinghua.edu.cn",
        "hindex": 49,
        "hindex5y": 45,
        "i10index": 142,
        "i10index5y": 129,
        "interests": [
            "Social networks",
            "Data mining",
            "Machine learning",
            "Data Science",
            "Big Data"
        ],
        "npubs": 253
    },
    "Jieping Ye": {
        "citedby": {
            "2017-11-13": 12547,
            "2017-11-21": 12634
        },
        "email": "@umich.edu",
        "hindex": 61,
        "hindex5y": 56,
        "i10index": 167,
        "i10index5y": 158,
        "interests": [
            "Machine learning",
            "data mining",
            "biomedical informatics"
        ],
        "npubs": 321
    },
    "Jilles Vreeken": {
        "affiliation": "Max Planck Institute for Informatics, and Saarland University",
        "citedby": {
            "2017-11-13": 2330,
            "2017-11-21": 2334
        },
        "email": "@mpi-inf.mpg.de",
        "hindex": 25,
        "hindex5y": 23,
        "i10index": 46,
        "i10index5y": 41,
        "interests": [
            "Data Mining",
            "Pattern Mining",
            "Information Theory"
        ],
        "npubs": 132
    },
    "Jiming Chen": {
        "citedby": {
            "2017-11-15": 8402
        },
        "email": "@ieee.org",
        "hindex": 49,
        "hindex5y": 47,
        "i10index": 173,
        "i10index5y": 155,
        "interests": [
            "sensor networks",
            "networked estimation and control"
        ],
        "npubs": 302
    },
    "Jin He": "",
    "Jin Soung Yoo": "",
    "Jing Gao": {
        "affiliation": "SUNY Buffalo",
        "citedby": {
            "2017-11-12": 4369,
            "2017-11-20": 4384
        },
        "email": "@buffalo.edu",
        "hindex": 36,
        "hindex5y": 34,
        "i10index": 68,
        "i10index5y": 67,
        "interests": [
            "Data Mining"
        ],
        "npubs": 143
    },
    "Jingchao Ni": {
        "citedby": {
            "2017-11-13": 35,
            "2017-11-21": 38
        },
        "email": "@psu.edu",
        "hindex": 3,
        "hindex5y": 3,
        "i10index": 2,
        "i10index5y": 2,
        "interests": [
            "Network Analysis",
            "Data Mining",
            "Machine Learning",
            "Bioinformatics"
        ],
        "npubs": 9
    },
    "Jingrui He": {
        "affiliation": "Arizona State University",
        "citedby": {
            "2017-11-12": 1774,
            "2017-11-20": 1775
        },
        "email": "@asu.edu",
        "hindex": 20,
        "hindex5y": 18,
        "i10index": 31,
        "i10index5y": 28,
        "interests": [
            "Machine Learning",
            "Data Mining",
            "Social Networks",
            "Medical Informatics",
            "Semiconductor Manufacturing"
        ],
        "npubs": 195
    },
    "Jinho Choi": "",
    "Jishang Wei": "",
    "Jiwoong Park": "",
    "Jiye Liang": "",
    "Joao Gama": {
        "affiliation": "University Porto",
        "citedby": {
            "2018-03-07": 9555
        },
        "email": "@fep.up.pt",
        "hindex": 45,
        "hindex5y": 36,
        "i10index": 148,
        "i10index5y": 110,
        "interests": [
            "Data Mining",
            "Machine Learning",
            "Data Streams"
        ],
        "npubs": 519
    },
    "Joerg Sander": {
        "affiliation": "University of Alberta",
        "citedby": {
            "2017-11-13": 23966,
            "2017-11-21": 24111
        },
        "email": "@ualberta.ca",
        "hindex": 39,
        "hindex5y": 31,
        "i10index": 67,
        "i10index5y": 52,
        "interests": [
            "Data Mining",
            "Clustering",
            "Spatial and Temporal Data",
            "Databases"
        ],
        "npubs": 123
    },
    "John C. S. Lui": {
        "affiliation": "The Chinese University of Hong Kong",
        "citedby": {
            "2017-07-03": 10215,
            "2017-07-12": 10250,
            "2017-09-20": 10433
        },
        "email": "@cse.cuhk.edu.hk",
        "hindex": 51,
        "hindex5y": 36,
        "i10index": 177,
        "i10index5y": 114,
        "interests": [
            "communication networks and network science",
            "performance evaluation",
            "applied machine learning",
            "system security",
            "distributed sys."
        ],
        "npubs": 428
    },
    "Josep Domingo-Ferrer": {
        "affiliation": "Universitat Rovira i Virgili",
        "citedby": {
            "2017-11-12": 9955,
            "2017-11-20": 9971
        },
        "email": "@urv.cat",
        "hindex": 51,
        "hindex5y": 37,
        "i10index": 189,
        "i10index5y": 132,
        "interests": [
            "Data privacy",
            "data security",
            "statistical disclosure control",
            "cryptography"
        ],
        "npubs": 521
    },
    "Joshua D. Trzasko": {
        "citedby": {
            "2018-03-08": 1310
        },
        "email": "@mayo.edu",
        "hindex": 16,
        "hindex5y": 15,
        "i10index": 27,
        "i10index5y": 25,
        "interests": [
            "Medical Imaging",
            "Inverse Problems",
            "Signal and Image Processing"
        ],
        "npubs": 102
    },
    "Julian McAuley": {
        "citedby": {
            "2017-11-15": 3545
        },
        "email": "@eng.ucsd.edu",
        "hindex": 22,
        "hindex5y": 20,
        "i10index": 34,
        "i10index5y": 30,
        "interests": [
            "Social Networks",
            "Data Mining",
            "Recommender Systems"
        ],
        "npubs": 54
    },
    "Jun": {
        "email": "@missing"
    },
    "Jun Huang": "",
    "Jun Luke Huan": {
        "affiliation": "University of Kansas",
        "citedby": {
            "2017-11-12": 2800,
            "2017-11-20": 2808
        },
        "email": "@ku.edu",
        "hindex": 22,
        "hindex5y": 19,
        "i10index": 38,
        "i10index5y": 31,
        "interests": [
            "Data Science",
            "Data Mining",
            "Machine Learning",
            "Big Data",
            "Bioinformatics"
        ],
        "npubs": 156
    },
    "Kamalakar Karlapalem": {
        "affiliation": "International Institute of Information Technology, Hyderabad",
        "citedby": {
            "2017-11-12": 4557,
            "2017-11-20": 4553
        },
        "email": "@acm.org",
        "hindex": 36,
        "hindex5y": 20,
        "i10index": 80,
        "i10index5y": 33,
        "interests": [
            "Visual Analytics",
            "Data Mining",
            "Multi-agent Systems",
            "Robotics",
            "Workflows"
        ],
        "npubs": 237
    },
    "Kamalika Das": {
        "affiliation": "UARC, NASA Ames Research Center",
        "citedby": {
            "2017-11-12": 500,
            "2017-11-20": 501
        },
        "email": "@nasa.gov",
        "hindex": 13,
        "hindex5y": 10,
        "i10index": 16,
        "i10index5y": 12,
        "interests": [
            "Data Mining",
            "Machine Learning"
        ],
        "npubs": 52
    },
    "Kanishka Bhaduri": {
        "affiliation": "Netflix Inc",
        "citedby": {
            "2017-11-12": 1049,
            "2017-11-20": 1050
        },
        "email": "",
        "hindex": 19,
        "hindex5y": 15,
        "i10index": 26,
        "i10index5y": 21,
        "interests": [
            "Data Mining",
            "Machine Learning"
        ],
        "npubs": 52
    },
    "Karsten Borgwardt": {
        "citedby": {
            "2017-11-14": 8809
        },
        "email": "@bsse.ethz.ch",
        "hindex": 40,
        "hindex5y": 37,
        "i10index": 67,
        "i10index5y": 62,
        "interests": [
            "Data Mining",
            "Machine Learning",
            "Computational Biology"
        ],
        "npubs": 114
    },
    "Katharina Morik": {
        "affiliation": "University of Dortmund",
        "citedby": {
            "2017-11-13": 3802,
            "2017-11-21": 3819
        },
        "email": "@tu-dortmund.de",
        "hindex": 29,
        "hindex5y": 16,
        "i10index": 80,
        "i10index5y": 32,
        "interests": [
            "Machine Learning",
            "Data Mining",
            "Big Data",
            "Ubiquitous Knowledge Discovery",
            "Industry 4.0"
        ],
        "npubs": 318
    },
    "Kaveh Kamgar": "",
    "Kazi Islam": {
        "citedby": {
            "2017-11-15": 0
        },
        "email": "@email.ucr.edu",
        "hindex": 0,
        "hindex5y": 0,
        "i10index": 0,
        "i10index5y": 0,
        "interests": [
            "Uncertainty in Artificial Intelligence",
            "Machine Learning for Healthcare",
            "Point Process",
            "Deep Learning",
            "Recommender Systems"
        ],
        "npubs": 1
    },
    "Ke Zhang": "",
    "Keith Chan": {
        "affiliation": "The Hong Kong Polytechnic University",
        "citedby": {
            "2017-11-12": 5209,
            "2017-11-20": 5223
        },
        "email": "@comp.polyu.edu.hk",
        "hindex": 34,
        "hindex5y": 24,
        "i10index": 119,
        "i10index5y": 66,
        "interests": [
            "Bioinformatics",
            "fuzzy systems",
            "Data Mining",
            "Software Engineering",
            "Evolutionary Computation"
        ],
        "npubs": 527
    },
    "Keli Xiao": {
        "affiliation": "Stony Brook University",
        "citedby": {
            "2017-11-13": 331,
            "2017-11-21": 333
        },
        "email": "@stonybrook.edu",
        "hindex": 5,
        "hindex5y": 5,
        "i10index": 4,
        "i10index5y": 4,
        "interests": [
            "Business Analytics",
            "Data Mining",
            "Quantitative Finance",
            "Bubbles and Crises"
        ],
        "npubs": 21
    },
    "Kevin Chen-Chuan Chang": {
        "citedby": {
            "2017-11-14": 9143
        },
        "email": "@illinois.edu",
        "hindex": 43,
        "hindex5y": 29,
        "i10index": 87,
        "i10index5y": 53,
        "interests": [
            "Data Management",
            "Data Integration",
            "Databases",
            "Data Mining"
        ],
        "npubs": 176
    },
    "Kevin Kai Zheng": {
        "citedby": {
            "2017-11-15": 1366
        },
        "email": "@uestc.edu.cn",
        "hindex": 20,
        "hindex5y": 20,
        "i10index": 34,
        "i10index5y": 34,
        "interests": [
            "database",
            "data mining"
        ],
        "npubs": 99
    },
    "Khanh Nguyen": "",
    "Kishlay Jha": {
        "citedby": {
            "2017-11-14": 1
        },
        "email": "@buffalo.edu",
        "hindex": 1,
        "hindex5y": 1,
        "i10index": 0,
        "i10index5y": 0,
        "interests": [
            "Data mining",
            "Natural language processing",
            "Health informatics"
        ],
        "npubs": 5
    },
    "Kristian Kersting": {
        "affiliation": "TU Dortmund",
        "citedby": {
            "2017-11-12": 5548,
            "2017-11-20": 5583
        },
        "email": "@cs.tu-darmstadt.de",
        "hindex": 41,
        "hindex5y": 32,
        "i10index": 114,
        "i10index5y": 95,
        "interests": [
            "Statistical Relational Learning",
            "Machine Learning",
            "Lifted Inference",
            "Plant Phenotyping",
            "Probabilistic Programming"
        ],
        "npubs": 297
    },
    "Kun2 zhang": {
        "affiliation": "Xavier Univ. of Louisiana",
        "citedby": {
            "2017-11-13": 1107,
            "2017-11-21": 1113
        },
        "email": "@xula.edu",
        "hindex": 16,
        "hindex5y": 15,
        "i10index": 31,
        "i10index5y": 28,
        "interests": [
            "data mining",
            "machine learning",
            "bioinformatics"
        ],
        "npubs": 172
    },
    "Kwan-Liu Ma": {
        "affiliation": "University of California, Davis",
        "citedby": {
            "2017-11-13": 13615,
            "2017-11-21": 13671
        },
        "email": "@cs.ucdavis.edu",
        "hindex": 65,
        "hindex5y": 43,
        "i10index": 253,
        "i10index5y": 181,
        "interests": [
            "Visualization",
            "Computer Graphics",
            "High Performance Computing",
            "Human Computer Interaction"
        ],
        "npubs": 589
    },
    "Kyuseok Shim": {
        "affiliation": "Seoul National University",
        "citedby": {
            "2017-11-13": 16828,
            "2017-11-21": 16864
        },
        "email": "@kdd.snu.ac.kr",
        "hindex": 48,
        "hindex5y": 32,
        "i10index": 82,
        "i10index5y": 60,
        "interests": [
            "Data Mining",
            "Database Management Systems",
            "MapReduce Algorithms for Big Data Analysis"
        ],
        "npubs": 207
    },
    "Lan Du": {
        "citedby": {
            "2018-03-08": 484
        },
        "email": "@monash.edu",
        "hindex": 11,
        "hindex5y": 10,
        "i10index": 12,
        "i10index5y": 11,
        "interests": [
            "Machine Learning",
            "Natural Language Processing",
            "Social Network Analysis"
        ],
        "npubs": 34
    },
    "Laura Koehly": "",
    "Laura Pullum": {
        "citedby": {
            "2017-11-15": 589
        },
        "email": "@ornl.gov",
        "hindex": 10,
        "hindex5y": 8,
        "i10index": 10,
        "i10index5y": 6,
        "interests": [
            "Software Dependability",
            "V&V of Complex Systems",
            "Artificial Intelligence",
            "Computational Data Analytics"
        ],
        "npubs": 93
    },
    "Laura Rettig": {
        "citedby": {
            "2017-11-14": 15
        },
        "email": "@unifr.ch",
        "hindex": 2,
        "hindex5y": 2,
        "i10index": 1,
        "i10index5y": 1,
        "interests": [
            "Big Data",
            "Machine Learning",
            "Stream Data Processing",
            "Anomaly Detection"
        ],
        "npubs": 4
    },
    "Lawrence Hall": {
        "affiliation": "University of South Florida",
        "citedby": {
            "2017-11-12": 17857,
            "2017-11-20": 17906
        },
        "email": "@mail.usf.edu",
        "hindex": 50,
        "hindex5y": 36,
        "i10index": 146,
        "i10index5y": 75,
        "interests": [
            "artificial intelligence",
            "pattern recognition",
            "data mining",
            "fuzzy sets"
        ],
        "npubs": 382
    },
    "Lefei Zhang": {
        "affiliation": "Wuhan University",
        "citedby": {
            "2017-11-13": 1290,
            "2017-11-21": 1313
        },
        "email": "@comp.polyu.edu.hk",
        "hindex": 17,
        "hindex5y": 17,
        "i10index": 25,
        "i10index5y": 25,
        "interests": [
            "Pattern Recognition",
            "Machine Learning",
            "Image Processing",
            "Remote Sensing"
        ],
        "npubs": 82
    },
    "Lei Chen": {
        "affiliation": "Hong Kong University of Science and Technology",
        "citedby": {
            "2017-11-12": 9317,
            "2017-11-20": 9366
        },
        "email": "@cse.ust.hk",
        "hindex": 47,
        "hindex5y": 43,
        "i10index": 162,
        "i10index5y": 147,
        "interests": [
            "Databases",
            "Data Mining"
        ],
        "npubs": 430
    },
    "Lei Li": {
        "citedby": {
            "2018-03-08": 492
        },
        "email": "@hfut.edu.cn",
        "hindex": 12,
        "hindex5y": 12,
        "i10index": 15,
        "i10index5y": 13,
        "interests": [
            "Graph Computing",
            "Social Computing",
            "Data Mining",
            "Trust Computing"
        ],
        "npubs": 57
    },
    "Leman Akoglu": {
        "affiliation": "Carnegie Mellon University",
        "citedby": {
            "2017-11-12": 2240,
            "2017-11-20": 2263
        },
        "email": "@cs.cmu.edu",
        "hindex": 25,
        "hindex5y": 24,
        "i10index": 38,
        "i10index5y": 38,
        "interests": [
            "data mining",
            "graph mining",
            "anomaly mining",
            "machine learning",
            "social and information media analysis"
        ],
        "npubs": 104
    },
    "Lemin Xiao": {
        "citedby": {
            "2017-11-14": 10
        },
        "email": "@iai.com",
        "hindex": 2,
        "hindex5y": 2,
        "i10index": 0,
        "i10index5y": 0,
        "interests": [
            "Data mining",
            "machine learning",
            "text mining"
        ],
        "npubs": 7
    },
    "Li Ye": "",
    "Liang Hu": {
        "affiliation": "Shanghai Jiaotong University",
        "citedby": {
            "2018-03-08": 222
        },
        "email": "@student.uts.edu.au",
        "hindex": 6,
        "hindex5y": 5,
        "i10index": 3,
        "i10index5y": 3,
        "interests": [
            "Artificial Intellegence",
            "Machine Learning",
            "Data Science"
        ],
        "npubs": 22
    },
    "Liang Zhao": {
        "affiliation": "George Mason University",
        "citedby": {
            "2017-11-13": 317
        },
        "email": "@gmu.edu",
        "hindex": 8,
        "hindex5y": 8,
        "i10index": 8,
        "i10index5y": 8,
        "interests": [
            "data mining",
            "machine learning"
        ],
        "npubs": 27
    },
    "Limeng Cui": "",
    "Lingfei Wu": {
        "affiliation": "IBM TJ Watson Research Center",
        "citedby": {
            "2017-11-13": 139,
            "2017-11-21": 143
        },
        "email": "@email.wm.edu",
        "hindex": 8,
        "hindex5y": 6,
        "i10index": 6,
        "i10index5y": 4,
        "interests": [
            "ML for reasoning",
            "large-scale machine learning",
            "time-series",
            "NLP",
            "numerical linear algebra"
        ],
        "npubs": 19
    },
    "Linhong Zhu": {
        "citedby": {
            "2017-11-14": 494
        },
        "email": "@isi.edu",
        "hindex": 12,
        "hindex5y": 11,
        "i10index": 14,
        "i10index5y": 12,
        "interests": [
            "heterogeneous graph analytics",
            "graph based sentiment analysis",
            "link prediction",
            "forecasting"
        ],
        "npubs": 25
    },
    "Lini Thomas": "",
    "Lisa Singh": "",
    "Lise Getoor": {
        "citedby": {
            "2017-11-14": 16157
        },
        "email": "@ucsc.edu",
        "hindex": 59,
        "hindex5y": 47,
        "i10index": 181,
        "i10index5y": 153,
        "interests": [
            "Machine Learning",
            "Reasoning Under Uncertainty",
            "Social Networks",
            "Databases and Visual Analytics"
        ],
        "npubs": 378
    },
    "Liudmila Ulanova": {
        "citedby": {
            "2017-11-14": 161
        },
        "email": "@ucr.edu",
        "hindex": 6,
        "hindex5y": 6,
        "i10index": 6,
        "i10index5y": 6,
        "interests": [
            "Data Mining",
            "Machine Learning",
            "Pattern Recognition",
            "Time Series"
        ],
        "npubs": 16
    },
    "Longbing Cao": {
        "affiliation": "University of Technology, Sydney",
        "citedby": {
            "2017-11-12": 4844,
            "2017-11-20": 4863
        },
        "email": "@uts.edu.au",
        "hindex": 35,
        "hindex5y": 29,
        "i10index": 130,
        "i10index5y": 91,
        "interests": [
            "Data science",
            "data mining",
            "machine learning",
            "behavior informatics",
            "economic computing"
        ],
        "npubs": 497
    },
    "Lorenza Saitta": "",
    "Loïc Cerf": "",
    "Lu Su": {
        "citedby": {
            "2018-03-08": 1188
        },
        "email": "@buffalo.edu",
        "hindex": 21,
        "hindex5y": 20,
        "i10index": 30,
        "i10index5y": 30,
        "interests": [
            "Cyber-Physical Systems",
            "Mobile Computing",
            "Wireless Networks"
        ],
        "npubs": 83
    },
    "Lu Wang": {
        "citedby": {
            "2017-11-13": 1050,
            "2017-11-21": 1079
        },
        "email": "@umich.edu",
        "hindex": 18,
        "hindex5y": 18,
        "i10index": 25,
        "i10index5y": 25,
        "interests": [
            "Biostatistics",
            "Missing Data",
            "Nonparametric and Semiparametric Regression",
            "Dynamic Treatment Regime",
            "Functional Data Analysis"
        ],
        "npubs": 65
    },
    "Ludovic Denoyer": {
        "citedby": {
            "2017-11-15": 1627
        },
        "email": "@lip6.fr",
        "hindex": 19,
        "hindex5y": 17,
        "i10index": 35,
        "i10index5y": 28,
        "interests": [
            "Machine Learning",
            "Reinforcement Learning",
            "Deep learning"
        ],
        "npubs": 119
    },
    "Luiza Antonie": {
        "affiliation": "University of Guelph",
        "citedby": {
            "2017-11-12": 1508,
            "2017-11-20": 1512
        },
        "email": "@uoguelph.ca",
        "hindex": 12,
        "hindex5y": 10,
        "i10index": 12,
        "i10index5y": 11,
        "interests": [
            "data mining",
            "machine learning"
        ],
        "npubs": 30
    },
    "Maguelonne Teisseire": {
        "affiliation": "TETIS - Irstea",
        "citedby": {
            "2018-03-08": 2208
        },
        "email": "@irstea.fr",
        "hindex": 24,
        "hindex5y": 16,
        "i10index": 59,
        "i10index5y": 36,
        "interests": [
            "Data Science"
        ],
        "npubs": 306
    },
    "Mahashweta Das": {
        "affiliation": "Visa",
        "citedby": {
            "2017-11-12": 149,
            "2017-11-20": 148
        },
        "email": "@visa.com",
        "hindex": 7,
        "hindex5y": 7,
        "i10index": 5,
        "i10index5y": 5,
        "interests": [
            "Data Mining",
            "Machine Learning",
            "Databases",
            "Algorithms"
        ],
        "npubs": 21
    },
    "Makoto Imamura": "",
    "Marcello La Rosa": {
        "citedby": {
            "2017-11-14": 4827
        },
        "email": "@qut.edu.au",
        "hindex": 36,
        "hindex5y": 33,
        "i10index": 63,
        "i10index5y": 60,
        "interests": [
            "Business process management",
            "information systems",
            "process mining",
            "business processes",
            "#bpm@qut"
        ],
        "npubs": 177
    },
    "Marco Botta": "",
    "Maria Halkidi": {
        "affiliation": "University of Piraeus",
        "citedby": {
            "2017-11-12": 4818
        },
        "email": "@unipi.gr",
        "hindex": 17,
        "hindex5y": 14,
        "i10index": 28,
        "i10index5y": 17,
        "interests": [
            "Data Mining",
            "machine learning",
            "recommender systems",
            "distributed systems",
            "data privacy"
        ],
        "npubs": 61
    },
    "Mario Boley": {
        "citedby": {
            "2017-11-15": 400
        },
        "email": "@mpi-inf.mpg.de",
        "hindex": 13,
        "hindex5y": 12,
        "i10index": 15,
        "i10index5y": 14,
        "interests": [
            "Data Mining",
            "Machine Learning"
        ],
        "npubs": 36
    },
    "Marlon Dumas": {
        "citedby": {
            "2017-11-14": 22430
        },
        "email": "@ut.ee",
        "hindex": 64,
        "hindex5y": 47,
        "i10index": 173,
        "i10index5y": 137,
        "interests": [
            "Business Process Management",
            "Information Systems",
            "Software Engineering",
            "#unitartucs"
        ],
        "npubs": 414
    },
    "Martin Atzmueller": {
        "affiliation": "Tilburg University",
        "citedby": {
            "2017-11-12": 1989,
            "2017-11-20": 2003
        },
        "email": "@uvt.nl",
        "hindex": 29,
        "hindex5y": 25,
        "i10index": 53,
        "i10index5y": 43,
        "interests": [
            "Data Science",
            "Data Mining",
            "Big Data",
            "Wearable Sensors",
            "Network Science"
        ],
        "npubs": 204
    },
    "Masafumi Oyamada": {
        "citedby": {
            "2017-11-15": 14
        },
        "email": "@cq.jp.nec.com",
        "hindex": 2,
        "hindex5y": 2,
        "i10index": 1,
        "i10index5y": 1,
        "interests": [
            "Database Systems",
            "Machine Learning"
        ],
        "npubs": 6
    },
    "Matjaz Gams": {
        "affiliation": "Jozef Stefan Institute",
        "citedby": {
            "2017-11-12": 2044,
            "2017-11-20": 2044
        },
        "email": "@ijs.si",
        "hindex": 21,
        "hindex5y": 17,
        "i10index": 61,
        "i10index5y": 37,
        "interests": [
            "Artificial intelligence",
            "intelligent systems"
        ],
        "npubs": 381
    },
    "Michael Hamann": {
        "citedby": {
            "2017-11-13": 46,
            "2017-11-21": 48
        },
        "email": "@kit.edu",
        "hindex": 4,
        "hindex5y": 4,
        "i10index": 2,
        "i10index5y": 2,
        "interests": [],
        "npubs": 11
    },
    "Michelangelo Ceci": {
        "affiliation": "University of Bari",
        "citedby": {
            "2017-11-12": 1442,
            "2017-11-20": 1443
        },
        "email": "@di.uniba.it",
        "hindex": 20,
        "hindex5y": 14,
        "i10index": 37,
        "i10index5y": 22,
        "interests": [
            "Artificial Intelligence",
            "Machine Learning",
            "Knowledge Discovery",
            "Data Mining"
        ],
        "npubs": 199
    },
    "Michele Coscia": {
        "affiliation": "Harvard University",
        "citedby": {
            "2017-11-12": 1602,
            "2017-11-20": 1619
        },
        "email": "@hks.harvard.edu",
        "hindex": 16,
        "hindex5y": 16,
        "i10index": 23,
        "i10index5y": 22,
        "interests": [
            "Complex Networks",
            "Digital Humanities",
            "Human Mobility",
            "Economic Development",
            "Memetics"
        ],
        "npubs": 48
    },
    "Miguel Ramos de Araujo": {
        "citedby": {
            "2018-03-08": 141
        },
        "email": "@feedzai.com",
        "hindex": 6,
        "hindex5y": 6,
        "i10index": 5,
        "i10index5y": 5,
        "interests": [
            "Graph Mining",
            "Algorithms and Data Structures",
            "Graph Algorithms"
        ],
        "npubs": 15
    },
    "Mihajlo Grbovic": {
        "affiliation": "Yahoo! Labs",
        "citedby": {
            "2017-11-12": 500,
            "2017-11-20": 508
        },
        "email": "@airbnb.com",
        "hindex": 14,
        "hindex5y": 14,
        "i10index": 16,
        "i10index5y": 16,
        "interests": [
            "Machine Learning",
            "Data Mining",
            "Artificial Intelligence",
            "Computational Advertising"
        ],
        "npubs": 57
    },
    "Min-Ling Zhang": {
        "affiliation": "Southeast University",
        "citedby": {
            "2017-11-12": 5273,
            "2017-11-20": 5304
        },
        "email": "@seu.edu.cn",
        "hindex": 24,
        "hindex5y": 23,
        "i10index": 28,
        "i10index5y": 27,
        "interests": [
            "Artificial Intelligence",
            "Machine Learning",
            "Data Mining"
        ],
        "npubs": 44
    },
    "Ming-Syan Chen": {
        "affiliation": "National Taiwan University",
        "citedby": {
            "2017-11-12": 20376,
            "2017-11-20": 20403
        },
        "email": "@ntu.edu.tw",
        "hindex": 62,
        "hindex5y": 38,
        "i10index": 266,
        "i10index5y": 147,
        "interests": [
            "data mining",
            "database",
            "multimedia"
        ],
        "npubs": 644
    },
    "Minghui Qiu": {
        "citedby": {
            "2017-11-15": 429
        },
        "email": "@smu.edu.sg",
        "hindex": 11,
        "hindex5y": 11,
        "i10index": 11,
        "i10index5y": 11,
        "interests": [
            "Text Mining",
            "Deep Learning",
            "Social Data Mining",
            "Reinforcement Learning"
        ],
        "npubs": 28
    },
    "Minhao Cheng": "",
    "Minos Garofalakis": {
        "affiliation": "Technical University of Crete",
        "citedby": {
            "2017-11-12": 12197,
            "2017-11-20": 12200
        },
        "email": "@softnet.tuc.gr",
        "hindex": 60,
        "hindex5y": 37,
        "i10index": 118,
        "i10index5y": 92,
        "interests": [
            "Big data analytics",
            "Data streams",
            "Data mining and machine learning",
            "Data Management",
            "Database Systems"
        ],
        "npubs": 223
    },
    "Minsuk Choi": "",
    "Mirco Nanni": {
        "affiliation": "KDDLab, ISTI-CNR Pisa",
        "citedby": {
            "2017-11-13": 3607,
            "2017-11-21": 3616
        },
        "email": "@isti.cnr.it",
        "hindex": 21,
        "hindex5y": 16,
        "i10index": 37,
        "i10index5y": 33,
        "interests": [
            "Data mining",
            "Mobility data analysis"
        ],
        "npubs": 106
    },
    "My T. Thai": {
        "citedby": {
            "2017-11-15": 4826
        },
        "email": "@cise.ufl.edu",
        "hindex": 32,
        "hindex5y": 29,
        "i10index": 74,
        "i10index5y": 69,
        "interests": [
            "Network Analysis",
            "Optimization",
            "Approximation Algorithms",
            "Social Networks"
        ],
        "npubs": 209
    },
    "Naren Ramakrishnan": {
        "affiliation": "Department of Computer Science Virginia Tech",
        "citedby": {
            "2017-11-12": 5474,
            "2017-11-20": 5483
        },
        "email": "@cs.vt.edu",
        "hindex": 41,
        "hindex5y": 29,
        "i10index": 134,
        "i10index5y": 93,
        "interests": [
            "Data analytics",
            "machine learning",
            "recommender systems",
            "visual analytics"
        ],
        "npubs": 467
    },
    "Nathan Kronenfeld": "",
    "Neha Sengupta": "",
    "Neil Zhenqiang Gong": {
        "citedby": {
            "2017-11-14": 718
        },
        "email": "@iastate.edu",
        "hindex": 10,
        "hindex5y": 10,
        "i10index": 12,
        "i10index5y": 11,
        "interests": [
            "computer security",
            "privacy",
            "machine learning"
        ],
        "npubs": 29
    },
    "Nemanja Djuric": {
        "affiliation": "Uber ATG",
        "citedby": {
            "2017-11-12": 880,
            "2017-11-20": 891
        },
        "email": "@temple.edu",
        "hindex": 12,
        "hindex5y": 12,
        "i10index": 13,
        "i10index5y": 13,
        "interests": [
            "Artificial Intelligence",
            "Machine Learning",
            "Data Mining"
        ],
        "npubs": 48
    },
    "NhatHai Phan": {
        "affiliation": "NJIT",
        "citedby": {
            "2017-11-13": 157,
            "2017-11-21": 158
        },
        "email": "@njit.edu",
        "hindex": 7,
        "hindex5y": 7,
        "i10index": 5,
        "i10index5y": 5,
        "interests": [
            "Privacy and Security",
            "Data Mining",
            "Machine Learning",
            "Social Network",
            "Spatio-Temporal Data Mining"
        ],
        "npubs": 40
    },
    "Nickolas Kavantzas": "",
    "Nico Piatkowski": {
        "affiliation": "TU Dortmund University",
        "citedby": {
            "2017-11-13": 278,
            "2017-11-21": 282
        },
        "email": "@tu-dortmund.de",
        "hindex": 9,
        "hindex5y": 8,
        "i10index": 9,
        "i10index5y": 7,
        "interests": [
            "machine learning",
            "big data",
            "probabilistic graphical models",
            "resource constraint data analysis"
        ],
        "npubs": 49
    },
    "Nicola Barbieri": {
        "affiliation": "Tumblr",
        "citedby": {
            "2017-11-12": 577,
            "2017-11-20": 579
        },
        "email": "@yahoo-inc.com",
        "hindex": 11,
        "hindex5y": 11,
        "i10index": 14,
        "i10index5y": 14,
        "interests": [
            "Data mining",
            "machine learning",
            "recommender systems",
            "social influence propagation models",
            "information diffusion"
        ],
        "npubs": 40
    },
    "Nicola Fanizzi": {
        "affiliation": "University of Bari",
        "citedby": {
            "2017-11-12": 2128,
            "2017-11-20": 2141
        },
        "email": "@uniba.it",
        "hindex": 25,
        "hindex5y": 16,
        "i10index": 57,
        "i10index5y": 28,
        "interests": [
            "machine learning",
            "automated reasoning",
            "knowledge management",
            "semantic web",
            "artificial intelligence"
        ],
        "npubs": 217
    },
    "Nitesh V. Chawla": {
        "affiliation": "University of Notre Dame",
        "citedby": {
            "2017-11-12": 14293,
            "2017-11-20": 14349
        },
        "email": "@nd.edu",
        "hindex": 47,
        "hindex5y": 39,
        "i10index": 109,
        "i10index5y": 97,
        "interests": [
            "Data science",
            "machine learning",
            "network science",
            "social networks",
            "healthcare analytics"
        ],
        "npubs": 319
    },
    "Osmar Zaiane": {
        "affiliation": "University of Alberta",
        "citedby": {
            "2017-11-12": 10428,
            "2017-11-20": 10461
        },
        "email": "@cs.ualberta.ca",
        "hindex": 52,
        "hindex5y": 34,
        "i10index": 124,
        "i10index5y": 89,
        "interests": [
            "Data Mining",
            "Social Network Analysis",
            "Health Informatics",
            "Data Privacy",
            "Big Data Analytics"
        ],
        "npubs": 347
    },
    "Padmini Srinivasan": {
        "citedby": {
            "2018-03-08": 5624
        },
        "email": "@uiowa.edu",
        "hindex": 34,
        "hindex5y": 24,
        "i10index": 79,
        "i10index5y": 43,
        "interests": [],
        "npubs": 176
    },
    "Pascal Poncelet": {
        "affiliation": "Univ. Montpellier II",
        "citedby": {
            "2017-11-13": 2527,
            "2017-11-21": 2536
        },
        "email": "@lirmm.fr",
        "hindex": 22,
        "hindex5y": 17,
        "i10index": 60,
        "i10index5y": 38,
        "interests": [
            "Data Mining"
        ],
        "npubs": 327
    },
    "Pasquale Minervini": {
        "affiliation": "University College London",
        "citedby": {
            "2017-11-13": 62,
            "2017-11-21": 65
        },
        "email": "@uniba.it",
        "hindex": 5,
        "hindex5y": 4,
        "i10index": 1,
        "i10index5y": 1,
        "interests": [],
        "npubs": 28
    },
    "Patrick Gallinari": {
        "citedby": {
            "2017-11-15": 6114
        },
        "email": "@lip6.fr",
        "hindex": 36,
        "hindex5y": 24,
        "i10index": 138,
        "i10index5y": 71,
        "interests": [
            "Machine Learning",
            "Information Retrieval",
            "Deep Learning",
            "Neural Networks",
            "Social Networks"
        ],
        "npubs": 509
    },
    "Paul Bradley": {
        "affiliation": "ZirMed",
        "citedby": {
            "2017-11-12": 6697,
            "2017-11-20": 6685
        },
        "email": "@methodcare.com",
        "hindex": 30,
        "hindex5y": 23,
        "i10index": 39,
        "i10index5y": 29,
        "interests": [
            "Machine Learning",
            "Health Care Applications",
            "Databases"
        ],
        "npubs": 74
    },
    "Pavel Senin": {
        "affiliation": "Los Alamos National Laboratory",
        "citedby": {
            "2017-11-13": 2119,
            "2017-11-21": 2131
        },
        "email": "@lanl.gov",
        "hindex": 10,
        "hindex5y": 10,
        "i10index": 11,
        "i10index5y": 11,
        "interests": [
            "Data Analytics",
            "Software Engineering",
            "Biosecurity & Public Health"
        ],
        "npubs": 30
    },
    "Pedro Manuel Pinto Ribeiro": {
        "citedby": {
            "2018-03-08": 394
        },
        "email": "@dcc.fc.up.pt",
        "hindex": 11,
        "hindex5y": 10,
        "i10index": 16,
        "i10index5y": 14,
        "interests": [
            "Complex Networks",
            "Algorithms and Data Structures",
            "Parallel and Distributed Computing",
            "Computer Science Education",
            "Artificial Intelligence"
        ],
        "npubs": 43
    },
    "Peilin Zhao": {
        "citedby": {
            "2017-11-13": 1927,
            "2017-11-21": 1948
        },
        "email": "@rutgers.edu",
        "hindex": 21,
        "hindex5y": 21,
        "i10index": 32,
        "i10index5y": 31,
        "interests": [
            "Machine Learning",
            "Data Mining"
        ],
        "npubs": 91
    },
    "Peipei Li": "",
    "Peng Cheng": "",
    "Peng Cui": {
        "affiliation": "Tsinghua University",
        "citedby": {
            "2017-11-12": 1531,
            "2017-11-20": 1544
        },
        "email": "@tsinghua.edu.cn",
        "hindex": 21,
        "hindex5y": 20,
        "i10index": 42,
        "i10index5y": 41,
        "interests": [
            "multimedia",
            "data mining",
            "artificial intelligence"
        ],
        "npubs": 102
    },
    "Pengpeng Zhao": {
        "citedby": {
            "2018-03-08": 344
        },
        "email": "@suda.edu.cn",
        "hindex": 9,
        "hindex5y": 6,
        "i10index": 6,
        "i10index5y": 2,
        "interests": [
            "Data Mining Mobile Intelligence Recommender System"
        ],
        "npubs": 110
    },
    "Petra Mutzel": {
        "citedby": {
            "2017-11-14": 5630
        },
        "email": "@tu-dortmund.de",
        "hindex": 39,
        "hindex5y": 23,
        "i10index": 107,
        "i10index5y": 53,
        "interests": [
            "Algorithm Engineering",
            "Graph Algorithms",
            "Combinatorial Optimisation",
            "Network Analysis"
        ],
        "npubs": 298
    },
    "Philip Chan": {
        "affiliation": "Florida Institute of Technology",
        "citedby": {
            "2017-11-12": 10721,
            "2017-11-20": 10741
        },
        "email": "@cs.fit.edu",
        "hindex": 41,
        "hindex5y": 29,
        "i10index": 61,
        "i10index5y": 44,
        "interests": [
            "Machine Learning",
            "Data Mining"
        ],
        "npubs": 111
    },
    "Philip S. Yu": {
        "affiliation": "University of Illinois at Chicago",
        "citedby": {
            "2017-11-13": 88535,
            "2017-11-21": 88665
        },
        "email": "@cs.uic.edu",
        "hindex": 140,
        "hindex5y": 92,
        "i10index": 855,
        "i10index5y": 625,
        "interests": [
            "Data mining",
            "Database",
            "Privacy"
        ],
        "npubs": 1752
    },
    "Philippe Cudre-Mauroux": {
        "citedby": {
            "2017-11-14": 3945
        },
        "email": "@unifr.ch",
        "hindex": 30,
        "hindex5y": 24,
        "i10index": 66,
        "i10index5y": 51,
        "interests": [
            "Big Data",
            "Scientific Data",
            "Graph Data",
            "Emergent Semantics"
        ],
        "npubs": 191
    },
    "Philippe Horne": "",
    "Pigi Kouki": {
        "citedby": {
            "2018-03-08": 43
        },
        "email": "@ucsc.edu",
        "hindex": 3,
        "hindex5y": 3,
        "i10index": 1,
        "i10index5y": 1,
        "interests": [
            "Recommender Systems",
            "Entity Resolution"
        ],
        "npubs": 13
    },
    "Pin-Yu Chen": {
        "citedby": {
            "2017-11-15": 593
        },
        "email": "@ibm.com",
        "hindex": 13,
        "hindex5y": 13,
        "i10index": 18,
        "i10index5y": 18,
        "interests": [
            "Cyber Security",
            "Community Detection",
            "Adversarial Learning",
            "Graph Mining",
            "Network Analytics"
        ],
        "npubs": 64
    },
    "Ping Chen": {
        "affiliation": "University of Massachusetts Boston",
        "citedby": {
            "2017-11-12": 9256,
            "2017-11-20": 9296
        },
        "email": "@umb.edu",
        "hindex": 28,
        "hindex5y": 27,
        "i10index": 242,
        "i10index5y": 210,
        "interests": [
            "Bioinformatics",
            "Data Mining",
            "Natural Language Processing"
        ],
        "npubs": 2876
    },
    "Ping Li": "",
    "Prasenjit Mitra": {
        "affiliation": "Pennsylvania State University",
        "citedby": {
            "2017-11-13": 6426,
            "2017-11-21": 6453
        },
        "email": "@psu.edu",
        "hindex": 41,
        "hindex5y": 34,
        "i10index": 133,
        "i10index5y": 107,
        "interests": [
            "Big Data Analytics",
            "Artificial Intelligence",
            "Machine Learning",
            "Health Informatics",
            "Digital Libraries"
        ],
        "npubs": 286
    },
    "Qilong Gu": "",
    "Qing He": {
        "affiliation": "Institute of Computing Technology, CAS",
        "citedby": {
            "2017-11-12": 2381,
            "2017-11-20": 2390
        },
        "email": "@ics.ict.ac.cn",
        "hindex": 25,
        "hindex5y": 21,
        "i10index": 51,
        "i10index5y": 33,
        "interests": [
            "machine learning",
            "data mining",
            "transfer learning",
            "cloud computing",
            "big data"
        ],
        "npubs": 205
    },
    "Qinghua Hu": {
        "citedby": {
            "2017-11-15": 6292
        },
        "email": "@tju.edu.cn",
        "hindex": 39,
        "hindex5y": 36,
        "i10index": 96,
        "i10index5y": 90,
        "interests": [
            "Machine learning",
            "Data Mining"
        ],
        "npubs": 383
    },
    "Qinghua Zheng": "",
    "Quanming Yao": {
        "citedby": {
            "2017-11-14": 65
        },
        "email": "@cse.ust.hk",
        "hindex": 5,
        "hindex5y": 5,
        "i10index": 3,
        "i10index5y": 3,
        "interests": [
            "Machine Leaning"
        ],
        "npubs": 18
    },
    "Quoc Viet Hung Nguyen": {
        "citedby": {
            "2017-11-13": 511,
            "2017-11-21": 511
        },
        "email": "@griffith.edu.au",
        "hindex": 13,
        "hindex5y": 13,
        "i10index": 17,
        "i10index5y": 16,
        "interests": [],
        "npubs": 99
    },
    "Raffaele Conforti": {
        "citedby": {
            "2017-11-14": 351
        },
        "email": "@qut.edu.au",
        "hindex": 11,
        "hindex5y": 11,
        "i10index": 11,
        "i10index5y": 11,
        "interests": [
            "Business Process Management",
            "Process Mining",
            "Event Log Filtering",
            "Risk-Aware BPM",
            "Computer Science"
        ],
        "npubs": 28
    },
    "Rajmonda Sulo Caceres": {
        "affiliation": "MIT Lincoln Laboratory",
        "citedby": {
            "2017-11-12": 179
        },
        "email": "@ll.mit.edu",
        "hindex": 6,
        "hindex5y": 6,
        "i10index": 4,
        "i10index5y": 4,
        "interests": [
            "Social Network Analysis",
            "Graph Theory",
            "Machine Learning"
        ],
        "npubs": 42
    },
    "Ramakrishnan Kannan": "",
    "Rasmus Ulslev Pedersen": {
        "affiliation": "Copenhagen Business School, Dept. of Informatics",
        "citedby": {
            "2017-11-13": 460,
            "2017-11-21": 461
        },
        "email": "@cbs.dk",
        "hindex": 12,
        "hindex5y": 9,
        "i10index": 13,
        "i10index5y": 9,
        "interests": [
            "New Internet: Internet of Things",
            "Cloud Computing",
            "Big Data",
            "Micro Information Systems",
            "Information Systems"
        ],
        "npubs": 100
    },
    "Raymond Chi-Wing Wong": {
        "affiliation": "The Hong Kong University of Science and Technology",
        "citedby": {
            "2017-11-13": 5103,
            "2017-11-21": 5136
        },
        "email": "@cse.ust.hk",
        "hindex": 36,
        "hindex5y": 32,
        "i10index": 96,
        "i10index5y": 82,
        "interests": [
            "databases",
            "data mining"
        ],
        "npubs": 305
    },
    "Raza Ahmad": "",
    "Roberto Bayardo": "",
    "Roberto Trasarti": {
        "affiliation": "KDD lab - ISTI CNR",
        "citedby": {
            "2017-11-13": 1290,
            "2017-11-21": 1299
        },
        "email": "@isti.cnr.it",
        "hindex": 15,
        "hindex5y": 14,
        "i10index": 25,
        "i10index5y": 22,
        "interests": [
            "Data Mining",
            "Spatio-Temporal Data Mining",
            "Automatic reasoning",
            "Data Mining Query Language"
        ],
        "npubs": 61
    },
    "Roger Xu": {
        "citedby": {
            "2017-11-14": 58
        },
        "email": "@nih.gov",
        "hindex": 5,
        "hindex5y": 5,
        "i10index": 3,
        "i10index5y": 3,
        "interests": [
            "Medical Image Analysis"
        ],
        "npubs": 8
    },
    "Rohan Baxter": {
        "affiliation": "ATO",
        "citedby": {
            "2017-11-12": 2622,
            "2017-11-20": 2624
        },
        "email": "@computer.org",
        "hindex": 23,
        "hindex5y": 15,
        "i10index": 32,
        "i10index5y": 19,
        "interests": [
            "data mining",
            "machine learning"
        ],
        "npubs": 72
    },
    "Rosa Meo": {
        "affiliation": "University of Torino",
        "citedby": {
            "2017-11-13": 2163,
            "2017-11-21": 2169
        },
        "email": "@di.unito.it",
        "hindex": 17,
        "hindex5y": 10,
        "i10index": 24,
        "i10index5y": 11,
        "interests": [
            "Data Mining",
            "Machine Learning",
            "Databases"
        ],
        "npubs": 108
    },
    "Rui1 Liu": "",
    "Ryan G. Benton": {
        "affiliation": "University of South Alabama",
        "citedby": {
            "2017-11-12": 97,
            "2017-11-20": 97
        },
        "email": "@southalabama.edu",
        "hindex": 6,
        "hindex5y": 5,
        "i10index": 3,
        "i10index5y": 0,
        "interests": [
            "Data Mining",
            "Machine Learning"
        ],
        "npubs": 44
    },
    "S. S. Ravi": {
        "affiliation": "University at Albany - SUNY, Albany, NY",
        "citedby": {
            "2017-11-13": 5522,
            "2017-11-21": 5533
        },
        "email": "@vbi.vt.edu",
        "hindex": 35,
        "hindex5y": 24,
        "i10index": 94,
        "i10index5y": 49,
        "interests": [
            "Algorithms",
            "Social Networks",
            "Data Mining",
            "Discrete Dynamical Systems"
        ],
        "npubs": 243
    },
    "Saehan Jo": "",
    "Saket Maheshwary": {
        "citedby": {
            "2018-03-08": 2
        },
        "email": "@research.iit.ac.in",
        "hindex": 1,
        "hindex5y": 1,
        "i10index": 0,
        "i10index5y": 0,
        "interests": [
            "Machine Learning"
        ],
        "npubs": 3
    },
    "Sanjay Ranka": {
        "affiliation": "University of Florida",
        "citedby": {
            "2017-11-12": 9836,
            "2017-11-20": 9849
        },
        "email": "@cise.ufl.edu",
        "hindex": 49,
        "hindex5y": 28,
        "i10index": 164,
        "i10index5y": 79,
        "interests": [
            "High Performance Computing",
            "Energy Efficient Computing",
            "Data Mining",
            "Data Science",
            "Biomedical Informatics"
        ],
        "npubs": 508
    },
    "Santu Rana": {
        "citedby": {
            "2017-11-13": 165,
            "2017-11-21": 169
        },
        "email": "@deakin.edu.au",
        "hindex": 8,
        "hindex5y": 6,
        "i10index": 7,
        "i10index5y": 6,
        "interests": [
            "Machine Learning",
            "Computer Vision"
        ],
        "npubs": 48
    },
    "Sarah M. Erfani": {
        "citedby": {
            "2017-11-14": 132
        },
        "email": "@unimelb.edu.au",
        "hindex": 4,
        "hindex5y": 4,
        "i10index": 2,
        "i10index5y": 2,
        "interests": [
            "Machine Learning",
            "Large-scale Data Mining",
            "Time Series Analysis",
            "Cyber Security",
            "Data Privacy"
        ],
        "npubs": 34
    },
    "Saurav Karmakar": {
        "affiliation": "GreyKarma Technologies",
        "citedby": {
            "2017-11-12": 60
        },
        "email": "",
        "hindex": 4,
        "hindex5y": 4,
        "i10index": 2,
        "i10index5y": 2,
        "interests": [
            "Artificial Intelligence",
            "Machine Learning",
            "Visualization",
            "Natural Language Processing",
            "Big Data"
        ],
        "npubs": 13
    },
    "Scott Langevin": "",
    "Shaghayegh Gharghabi": {
        "citedby": {
            "2018-03-08": 14
        },
        "email": "@ucr.edu",
        "hindex": 3,
        "hindex5y": 3,
        "i10index": 0,
        "i10index5y": 0,
        "interests": [
            "Data Mining",
            "Machine Learning",
            "Robotics"
        ],
        "npubs": 9
    },
    "Shehroze Farooqi": {
        "citedby": {
            "2017-11-15": 6
        },
        "email": "@uiowa.edu",
        "hindex": 1,
        "hindex5y": 1,
        "i10index": 0,
        "i10index5y": 0,
        "interests": [
            "Security",
            "Privacy"
        ],
        "npubs": 9
    },
    "Shilei Cao": "",
    "Shiming Zhang": {
        "affiliation": "Big Data Lab, Baidu Research",
        "citedby": {
            "2017-11-13": 196,
            "2017-11-21": 197
        },
        "email": "@cs.hku.hk",
        "hindex": 7,
        "hindex5y": 6,
        "i10index": 4,
        "i10index5y": 4,
        "interests": [
            "Distributed/Parallel Dababase Systems",
            "In-memory/Cloud Computing",
            "advanced analytic systems on large-scale data mining and machi"
        ],
        "npubs": 12
    },
    "Shin Ando": {
        "affiliation": "Tokyo University of Science",
        "citedby": {
            "2017-11-12": 628,
            "2017-11-20": 628
        },
        "email": "@rs.tus.ac.jp",
        "hindex": 13,
        "hindex5y": 7,
        "i10index": 19,
        "i10index5y": 5,
        "interests": [
            "Data Mining",
            "Machine Learning",
            "Artificial Intelligence"
        ],
        "npubs": 54
    },
    "Shinji Nakadai": "",
    "Shirish Shevade": {
        "affiliation": "Indian Institute of Science, Bangalore",
        "citedby": {
            "2017-11-13": 4139,
            "2017-11-21": 4155
        },
        "email": "@csa.iisc.ernet.in",
        "hindex": 16,
        "hindex5y": 14,
        "i10index": 19,
        "i10index5y": 16,
        "interests": [
            "Machine Learning"
        ],
        "npubs": 75
    },
    "Shuai Li": {
        "affiliation": "Cambridge University",
        "citedby": {
            "2017-07-28": 451,
            "2017-08-13": 457,
            "2017-11-20": 492
        },
        "email": "@ucl.ac.uk",
        "hindex": 10,
        "hindex5y": 10,
        "i10index": 12,
        "i10index5y": 10,
        "interests": [],
        "npubs": 85
    },
    "Shuiwang Ji": {
        "citedby": {
            "2017-11-14": 4844
        },
        "email": "@eecs.wsu.edu",
        "hindex": 28,
        "hindex5y": 27,
        "i10index": 50,
        "i10index5y": 47,
        "interests": [
            "Machine Learning",
            "Computational Neuroscience"
        ],
        "npubs": 85
    },
    "Shuo Zhou": {
        "citedby": {
            "2017-11-15": 31
        },
        "email": "@student.unimelb.edu.au",
        "hindex": 3,
        "hindex5y": 3,
        "i10index": 2,
        "i10index5y": 2,
        "interests": [
            "Data Mining",
            "Machine Learning"
        ],
        "npubs": 5
    },
    "Sibylle Hess": "",
    "Sihong Xie": {
        "affiliation": "Lehigh University",
        "citedby": {
            "2017-11-13": 791,
            "2017-11-21": 802
        },
        "email": "@cse.lehigh.edu",
        "hindex": 10,
        "hindex5y": 10,
        "i10index": 11,
        "i10index5y": 10,
        "interests": [
            "data mining",
            "machine learning"
        ],
        "npubs": 46
    },
    "Simone Ludwig": "",
    "Slobodan Vucetic": {
        "affiliation": "Temple University",
        "citedby": {
            "2017-11-13": 5606,
            "2017-11-21": 5636
        },
        "email": "@temple.edu",
        "hindex": 31,
        "hindex5y": 25,
        "i10index": 58,
        "i10index5y": 47,
        "interests": [
            "Data Mining",
            "Machine Learning",
            "Biomedical Informatics"
        ],
        "npubs": 130
    },
    "Soumya Ray": {
        "citedby": {
            "2017-11-15": 1665
        },
        "email": "@case.edu",
        "hindex": 16,
        "hindex5y": 13,
        "i10index": 19,
        "i10index5y": 17,
        "interests": [
            "machine learning",
            "reinforcement learning",
            "planning",
            "artificial intelligence"
        ],
        "npubs": 64
    },
    "Sourav S. Bhowmick": {
        "affiliation": "Nanyang Technological University",
        "citedby": {
            "2017-11-13": 3559,
            "2017-11-21": 3569
        },
        "email": "@ntu.edu.sg",
        "hindex": 27,
        "hindex5y": 19,
        "i10index": 85,
        "i10index5y": 46,
        "interests": [
            "Data Management",
            "Data Analytics",
            "Computational Systems Biology",
            "Computational Social Science"
        ],
        "npubs": 239
    },
    "Srinivas Aluru": {
        "affiliation": "Georgia Institute of Technology gatech",
        "citedby": {
            "2017-11-12": 7919,
            "2017-11-20": 7945
        },
        "email": "@cc.gatech.edu",
        "hindex": 37,
        "hindex5y": 26,
        "i10index": 90,
        "i10index5y": 59,
        "interests": [
            "Bioinformatics",
            "High performance Computing",
            "Parallel Algorithms and Applications",
            "Systems Biology"
        ],
        "npubs": 294
    },
    "Stefan Kramer": {
        "affiliation": "Johannes Gutenberg University Mainz",
        "citedby": {
            "2017-11-12": 4798,
            "2017-11-20": 4810
        },
        "email": "@in.tum.de",
        "hindex": 34,
        "hindex5y": 23,
        "i10index": 89,
        "i10index5y": 52,
        "interests": [
            "Data Mining",
            "Machine Learning",
            "Cheminformatics",
            "QSAR",
            "Computational Sustainability"
        ],
        "npubs": 260
    },
    "Stephan Guennemann": {
        "affiliation": "Technical University of Munich",
        "citedby": {
            "2017-11-12": 1259,
            "2017-11-20": 1272
        },
        "email": "@in.tum.de",
        "hindex": 20,
        "hindex5y": 19,
        "i10index": 32,
        "i10index5y": 31,
        "interests": [
            "Data Mining",
            "Machine Learning",
            "Subspace Clustering",
            "Anomaly Detection",
            "Bayesian Statistics"
        ],
        "npubs": 86
    },
    "Steven C. H. Hoi": {
        "citedby": {
            "2017-11-13": 6654,
            "2017-11-21": 6711
        },
        "email": "@smu.edu.sg",
        "hindex": 45,
        "hindex5y": 40,
        "i10index": 118,
        "i10index5y": 112,
        "interests": [
            "Machine Learning",
            "AI",
            "Big Data",
            "Multimedia & Vision",
            "Computational Finance"
        ],
        "npubs": 253
    },
    "Stijn Luca": {
        "affiliation": "KU Leuven - Campus Geel",
        "citedby": {
            "2017-11-13": 77,
            "2017-11-21": 79
        },
        "email": "@kuleuven.be",
        "hindex": 5,
        "hindex5y": 5,
        "i10index": 2,
        "i10index5y": 2,
        "interests": [
            "Statistics & Applied probability"
        ],
        "npubs": 21
    },
    "Stratis Ioannidis": {
        "citedby": {
            "2017-11-13": 1314,
            "2017-11-21": 1327
        },
        "email": "@neu.edu",
        "hindex": 19,
        "hindex5y": 18,
        "i10index": 23,
        "i10index5y": 22,
        "interests": [
            "distributed systems",
            "big data",
            "privacy",
            "machine learning"
        ],
        "npubs": 85
    },
    "Sunil Gupta": {
        "citedby": {
            "2017-11-13": 1146,
            "2017-11-21": 3259
        },
        "email": "@deakin.edu.au",
        "hindex": 17,
        "hindex5y": 14,
        "i10index": 35,
        "i10index5y": 31,
        "interests": [
            "Data Mining",
            "Machine Learning",
            "Healthcare Data Modelling",
            "Pervasive Computing",
            "Computer Vision"
        ],
        "npubs": 309
    },
    "Svetha Venkatesh": {
        "citedby": {
            "2017-11-13": 14506,
            "2017-11-21": 14658
        },
        "email": "@deakin.edu.au",
        "hindex": 54,
        "hindex5y": 36,
        "i10index": 312,
        "i10index5y": 209,
        "interests": [
            "Large Scale Pattern Recognition",
            "Surveillance",
            "Multimedia",
            "Machine learning"
        ],
        "npubs": 1209
    },
    "Taejeong Kim": "",
    "Takashi Washio": "",
    "Tao Sun": {
        "citedby": {
            "2017-11-15": 26
        },
        "email": "@cs.umass.edu",
        "hindex": 2,
        "hindex5y": 2,
        "i10index": 1,
        "i10index5y": 1,
        "interests": [
            "Artificial Intelligence",
            "Machine Learning"
        ],
        "npubs": 4
    },
    "Tapio Elomaa": {
        "affiliation": "Tampere University of Technology",
        "citedby": {
            "2017-11-12": 819,
            "2017-11-20": 818
        },
        "email": "@tut.fi",
        "hindex": 13,
        "hindex5y": 9,
        "i10index": 19,
        "i10index5y": 9,
        "interests": [],
        "npubs": 104
    },
    "Tara Safavi": "",
    "Thang N. Dinh": {
        "citedby": {
            "2017-11-15": 1106
        },
        "email": "@vcu.edu",
        "hindex": 16,
        "hindex5y": 16,
        "i10index": 25,
        "i10index5y": 24,
        "interests": [
            "Social networks",
            "Critical Infrastructures",
            "Approximation Algorithms",
            "Security&Privacy",
            "Biological Networks"
        ],
        "npubs": 73
    },
    "Thomas Gumbsch": "",
    "Tim Oates": "",
    "Toshihiro Kamishima": {
        "affiliation": "National Institute of Advanced Industrial Science and Technology",
        "citedby": {
            "2017-11-12": 634,
            "2017-11-20": 638
        },
        "email": "@kamishima.net",
        "hindex": 13,
        "hindex5y": 10,
        "i10index": 16,
        "i10index5y": 11,
        "interests": [
            "Data Mining",
            "Machine Learning",
            "Recommender Systems"
        ],
        "npubs": 40
    },
    "Tri P. Nguyen": {
        "citedby": {
            "2018-03-08": 8
        },
        "email": "@mymail.vcu.edu",
        "hindex": 2,
        "hindex5y": 2,
        "i10index": 0,
        "i10index5y": 0,
        "interests": [],
        "npubs": 6
    },
    "Trong Dinh Thac Do": {
        "affiliation": "University of Technology Sydney",
        "citedby": {
            "2017-11-12": 25,
            "2017-11-20": 25
        },
        "email": "@student.uts.edu.au",
        "hindex": 1,
        "hindex5y": 1,
        "i10index": 1,
        "i10index5y": 1,
        "interests": [
            "Machine Learning",
            "Bayesian Network",
            "Statistics"
        ],
        "npubs": 2
    },
    "Trung Le": {
        "citedby": {
            "2018-03-08": 246
        },
        "email": "@deakin.edu.au",
        "hindex": 9,
        "hindex5y": 9,
        "i10index": 7,
        "i10index5y": 6,
        "interests": [
            "Kernel method",
            "Bayesian Nonparametric",
            "Online Learning",
            "Deep Generative Models"
        ],
        "npubs": 69
    },
    "Tsuyoshi Ide": {
        "citedby": {
            "2017-11-15": 1324
        },
        "email": "@us.ibm.com",
        "hindex": 20,
        "hindex5y": 14,
        "i10index": 28,
        "i10index5y": 18,
        "interests": [
            "Machine learning",
            "data mining",
            "anomaly detection"
        ],
        "npubs": 119
    },
    "Tsuyoshi Murata": "",
    "Tu Dinh Nguyen": {
        "citedby": {
            "2018-03-08": 171
        },
        "email": "@deakin.edu.au",
        "hindex": 8,
        "hindex5y": 8,
        "i10index": 6,
        "i10index5y": 6,
        "interests": [
            "Machine Learning",
            "Artificial Intelligence"
        ],
        "npubs": 36
    },
    "U Kang": {
        "citedby": {
            "2017-11-15": 2870
        },
        "email": "@snu.ac.kr",
        "hindex": 27,
        "hindex5y": 27,
        "i10index": 40,
        "i10index5y": 40,
        "interests": [
            "Data Mining",
            "Big Data",
            "Machine Learning"
        ],
        "npubs": 85
    },
    "Ugur Demiryurek": {
        "citedby": {
            "2017-11-14": 727
        },
        "email": "@usc.edu",
        "hindex": 15,
        "hindex5y": 14,
        "i10index": 16,
        "i10index5y": 16,
        "interests": [],
        "npubs": 55
    },
    "Usman Shahid": {
        "citedby": {
            "2017-11-15": 190
        },
        "email": "@ndsu.edu",
        "hindex": 6,
        "hindex5y": 6,
        "i10index": 4,
        "i10index5y": 4,
        "interests": [
            "Recommender Systems",
            "Data mining",
            "Cognitive radio networks",
            "Smart grids"
        ],
        "npubs": 24
    },
    "Victor S. Sheng": {
        "citedby": {
            "2017-11-14": 3356
        },
        "email": "@uca.edu",
        "hindex": 20,
        "hindex5y": 16,
        "i10index": 32,
        "i10index5y": 30,
        "interests": [
            "data mining and machine learning"
        ],
        "npubs": 109
    },
    "Victoria G. Crawford": "",
    "Vijay Raghavan": {
        "affiliation": "University of Louisiana at Lafayette",
        "citedby": {
            "2017-11-12": 7774,
            "2017-11-20": 7774
        },
        "email": "@louisiana.edu",
        "hindex": 37,
        "hindex5y": 20,
        "i10index": 101,
        "i10index5y": 41,
        "interests": [
            "Information Retrieval & Extraction",
            "Conceptual Categorization of Text/Images",
            "Knowledge Discovery in Databases"
        ],
        "npubs": 353
    },
    "Vikram Pudi": {
        "citedby": {
            "2017-11-14": 523
        },
        "email": "@iiit.ac.in",
        "hindex": 12,
        "hindex5y": 10,
        "i10index": 17,
        "i10index5y": 12,
        "interests": [
            "Data Mining"
        ],
        "npubs": 87
    },
    "Vincent S. Tseng": {
        "affiliation": "National Chao Tung University",
        "citedby": {
            "2017-11-12": 5600,
            "2017-11-20": 5626
        },
        "email": "@cs.nctu.edu.tw",
        "hindex": 39,
        "hindex5y": 35,
        "i10index": 123,
        "i10index5y": 109,
        "interests": [
            "Data Mining",
            "Big Data Analytics",
            "Biomedical Informatics"
        ],
        "npubs": 369
    },
    "Vincent W. Zheng": {
        "citedby": {
            "2017-11-14": 1833
        },
        "email": "@adsc.com.sg",
        "hindex": 18,
        "hindex5y": 17,
        "i10index": 22,
        "i10index5y": 21,
        "interests": [
            "graph mining",
            "graph representation learning",
            "ubiquitous computing",
            "data mining",
            "information extraction"
        ],
        "npubs": 53
    },
    "Vishrawas Gopalakrishnan": {
        "citedby": {
            "2017-11-14": 44
        },
        "email": "@buffalo.edu",
        "hindex": 4,
        "hindex5y": 4,
        "i10index": 0,
        "i10index5y": 0,
        "interests": [
            "Text Mining",
            "Natural Language Processing."
        ],
        "npubs": 17
    },
    "Vladan Radosavljevic": {
        "affiliation": "Uber Advanced Technology Group",
        "citedby": {
            "2017-11-13": 620,
            "2017-11-21": 633
        },
        "email": "@temple.edu",
        "hindex": 15,
        "hindex5y": 12,
        "i10index": 21,
        "i10index5y": 17,
        "interests": [
            "Machine Learning",
            "Data Mining",
            "Artificial Intelligence"
        ],
        "npubs": 65
    },
    "Vladimir Estivill-Castro": {
        "affiliation": "Griffith University",
        "citedby": {
            "2017-11-12": 4113,
            "2017-11-20": 4120
        },
        "email": "@griffith.edu.au",
        "hindex": 28,
        "hindex5y": 18,
        "i10index": 66,
        "i10index5y": 30,
        "interests": [
            "Algorithms",
            "Robotics",
            "Data Mining",
            "Software Engineering"
        ],
        "npubs": 221
    },
    "Vu Nguyen": {
        "citedby": {
            "2017-11-13": 111
        },
        "email": "@deakin.edu.au",
        "hindex": 6,
        "hindex5y": 6,
        "i10index": 2,
        "i10index5y": 2,
        "interests": [
            "Bayesian Optimization",
            "Artificial Intelligence",
            "Machine Learning",
            "Data Mining"
        ],
        "npubs": 38
    },
    "Wang-Cheng Kang": {
        "citedby": {
            "2017-11-15": 91
        },
        "email": "@ucsd.edu",
        "hindex": 2,
        "hindex5y": 2,
        "i10index": 2,
        "i10index5y": 2,
        "interests": [
            "Machine Learning",
            "Data Mining",
            "Deep Learning"
        ],
        "npubs": 4
    },
    "Wei Cheng": {
        "citedby": {
            "2017-11-13": 2002
        },
        "email": "@nec-labs.com",
        "hindex": 10,
        "hindex5y": 10,
        "i10index": 12,
        "i10index5y": 12,
        "interests": [
            "Big Data",
            "Data Mining",
            "Data Science",
            "Machine Learning",
            "Bioinformatics"
        ],
        "npubs": 37
    },
    "Wei Chu": "",
    "Wei Ding": {
        "affiliation": "University of Massachusetts Boston",
        "citedby": {
            "2017-11-12": 2811,
            "2017-11-20": 2826
        },
        "email": "@umb.edu",
        "hindex": 23,
        "hindex5y": 19,
        "i10index": 45,
        "i10index5y": 40,
        "interests": [
            "data mining",
            "artificial intelligence",
            "machine learning",
            "computational linguistic"
        ],
        "npubs": 192
    },
    "Wei1 Wang": {
        "affiliation": "UCLA",
        "citedby": {
            "2017-11-13": 12394,
            "2017-11-21": 12452
        },
        "email": "@cs.ucla.edu",
        "hindex": 49,
        "hindex5y": 36,
        "i10index": 156,
        "i10index5y": 109,
        "interests": [
            "data mining",
            "big data",
            "databases",
            "bioinformatics"
        ],
        "npubs": 491
    },
    "Wei Zheng": {
        "citedby": {
            "2017-11-13": 242
        },
        "email": "@sanofi.com",
        "hindex": 8,
        "hindex5y": 8,
        "i10index": 8,
        "i10index5y": 8,
        "interests": [
            "statistics",
            "data mining"
        ],
        "npubs": 28
    },
    "Weijie Wu": {
        "citedby": {
            "2017-11-15": 294
        },
        "email": "@huawei.com",
        "hindex": 9,
        "hindex5y": 9,
        "i10index": 8,
        "i10index5y": 8,
        "interests": [
            "Computer Networks"
        ],
        "npubs": 36
    },
    "Weizhong Zhao": {
        "citedby": {
            "2017-11-13": 738,
            "2017-11-21": 744
        },
        "email": "",
        "hindex": 10,
        "hindex5y": 10,
        "i10index": 10,
        "i10index5y": 10,
        "interests": [
            "machine learning",
            "data mining",
            "bioinformatics"
        ],
        "npubs": 44
    },
    "Wen Zhang": "",
    "Wenqing Hu": {
        "citedby": {
            "2017-11-13": 53,
            "2017-11-21": 53
        },
        "email": "@mst.edu",
        "hindex": 4,
        "hindex5y": 4,
        "i10index": 1,
        "i10index5y": 1,
        "interests": [
            "Probability",
            "Stochastic Analysis",
            "Dynamical Systems",
            "Partial Differential Equations",
            "Statistics"
        ],
        "npubs": 23
    },
    "William Eberle": {
        "affiliation": "Tennessee Technological University",
        "citedby": {
            "2017-11-12": 539,
            "2017-11-20": 544
        },
        "email": "@tntech.edu",
        "hindex": 11,
        "hindex5y": 9,
        "i10index": 11,
        "i10index5y": 9,
        "interests": [
            "Data Mining",
            "Anomaly Detection"
        ],
        "npubs": 62
    },
    "Wouter Duivesteijn": {
        "affiliation": "Eindhoven University of Technology",
        "citedby": {
            "2017-11-12": 260,
            "2017-11-20": 261
        },
        "email": "@tue.nl",
        "hindex": 8,
        "hindex5y": 8,
        "i10index": 8,
        "i10index5y": 8,
        "interests": [],
        "npubs": 33
    },
    "Wray Buntine": {
        "citedby": {
            "2017-11-14": 9003
        },
        "email": "@monash.edu",
        "hindex": 36,
        "hindex5y": 27,
        "i10index": 75,
        "i10index5y": 47,
        "interests": [
            "Machine Learning"
        ],
        "npubs": 205
    },
    "Wuji Chen": "",
    "Xia Ning": {
        "affiliation": "Indiana University & Purdue University, Indianapolis",
        "citedby": {
            "2017-11-13": 103,
            "2017-11-21": 103
        },
        "email": "@u.northwestern.edu",
        "hindex": 2,
        "hindex5y": 2,
        "i10index": 2,
        "i10index5y": 2,
        "interests": [
            "big data analysis",
            "cloud computing",
            "network measurement"
        ],
        "npubs": 5
    },
    "Xiang Zhang": {
        "citedby": {
            "2018-03-07": 870
        },
        "email": "",
        "hindex": 17,
        "hindex5y": 14,
        "i10index": 30,
        "i10index5y": 24,
        "interests": [
            "big data analytics",
            "graph mining",
            "network analysis"
        ],
        "npubs": 41
    },
    "Xiangliang Zhang": {
        "affiliation": "King Abdullah University of Science and Technology",
        "citedby": {
            "2017-11-13": 1080,
            "2017-11-21": 1090
        },
        "email": "@kaust.edu.sa",
        "hindex": 18,
        "hindex5y": 17,
        "i10index": 26,
        "i10index5y": 22,
        "interests": [
            "Data Mining",
            "Machine Learning"
        ],
        "npubs": 90
    },
    "Xiangnan Kong": {
        "affiliation": "Worcester Polytechnic Institute (WPI)",
        "citedby": {
            "2017-11-12": 1409,
            "2017-11-20": 1420
        },
        "email": "@wpi.edu",
        "hindex": 21,
        "hindex5y": 21,
        "i10index": 31,
        "i10index5y": 31,
        "interests": [
            "Data Mining",
            "Machine Learning"
        ],
        "npubs": 72
    },
    "Xiao He": {
        "citedby": {
            "2018-03-08": 146
        },
        "email": "@neclab.eu",
        "hindex": 7,
        "hindex5y": 7,
        "i10index": 5,
        "i10index5y": 5,
        "interests": [
            "Artificial Intelligence",
            "Machine Learning",
            "Data Mining",
            "Optimization"
        ],
        "npubs": 15
    },
    "Xiaofeng He": "",
    "Xiaoguang Wang": "",
    "Xiaosheng Li": "",
    "Xiaoshuai Sun": {
        "citedby": {
            "2017-11-13": 702,
            "2017-11-21": 703
        },
        "email": "@hit.edu.cn",
        "hindex": 15,
        "hindex5y": 14,
        "i10index": 18,
        "i10index5y": 17,
        "interests": [
            "Multimedia",
            "Computer Vision",
            "Pattern Recognition"
        ],
        "npubs": 80
    },
    "Xiaowei Xu": {
        "citedby": {
            "2017-11-14": 17422
        },
        "email": "@ualr.edu",
        "hindex": 31,
        "hindex5y": 25,
        "i10index": 54,
        "i10index5y": 45,
        "interests": [
            "Data Mining",
            "Machine Learning",
            "Deep Learning",
            "Computer Vision"
        ],
        "npubs": 175
    },
    "Xiaoyu Li": "",
    "Xiefeng Xu": "",
    "Xindong Wu": {
        "affiliation": "University of Vermont",
        "citedby": {
            "2017-11-12": 17810,
            "2017-11-20": 17871
        },
        "email": "@louisiana.edu",
        "hindex": 54,
        "hindex5y": 44,
        "i10index": 211,
        "i10index5y": 165,
        "interests": [
            "Data Mining and Machine Learning",
            "Big Data Analytics",
            "Knowledge Engineering",
            "World Wide Web"
        ],
        "npubs": 557
    },
    "Xing Shi": "",
    "Xingquan Zhu": {
        "affiliation": "Florida Atlantic University",
        "citedby": {
            "2017-11-12": 8909,
            "2017-11-20": 8926
        },
        "email": "@fau.edu",
        "hindex": 40,
        "hindex5y": 34,
        "i10index": 177,
        "i10index5y": 140,
        "interests": [
            "Data Mining",
            "Data Analytics",
            "Machine Learning",
            "Multimedia Computing",
            "Bioinformatics"
        ],
        "npubs": 905
    },
    "Xintao Wu": {
        "citedby": {
            "2017-11-14": 1914
        },
        "email": "@uark.edu",
        "hindex": 26,
        "hindex5y": 20,
        "i10index": 46,
        "i10index5y": 36,
        "interests": [
            "Data Mining",
            "Data Privacy",
            "Fraud Detection"
        ],
        "npubs": 115
    },
    "Xinyue Liu": {
        "citedby": {
            "2017-11-13": 18,
            "2017-11-21": 18
        },
        "email": "@wpi.edu",
        "hindex": 1,
        "hindex5y": 1,
        "i10index": 1,
        "i10index5y": 1,
        "interests": [
            "Data Mining"
        ],
        "npubs": 7
    },
    "Xuchao Zhang": {
        "citedby": {
            "2017-11-15": 4
        },
        "email": "@vt.edu",
        "hindex": 1,
        "hindex5y": 1,
        "i10index": 0,
        "i10index5y": 0,
        "interests": [
            "Data Mining",
            "Machine Learning"
        ],
        "npubs": 6
    },
    "Xueqi Cheng": {
        "affiliation": "Chinese Academy of Sciences, Beijing",
        "citedby": {
            "2017-07-20": 8394,
            "2017-08-11": 8525,
            "2017-11-21": 9332
        },
        "email": "@ict.ac.cn",
        "hindex": 42,
        "hindex5y": 38,
        "i10index": 179,
        "i10index5y": 134,
        "interests": [
            "Data Science & Big Data",
            "Web Search",
            "Social Computing",
            "Data Mining"
        ],
        "npubs": 714
    },
    "Xun Zhou": {
        "affiliation": "The University of Iowa",
        "citedby": {
            "2017-11-13": 272,
            "2017-11-21": 287
        },
        "email": "@uiowa.edu",
        "hindex": 10,
        "hindex5y": 10,
        "i10index": 13,
        "i10index5y": 12,
        "interests": [
            "Spatial database",
            "spatial data mining",
            "GIS"
        ],
        "npubs": 38
    },
    "Yada Zhu": {
        "citedby": {
            "2017-11-13": 194,
            "2017-11-21": 192
        },
        "email": "@us.ibm.com",
        "hindex": 7,
        "hindex5y": 7,
        "i10index": 5,
        "i10index5y": 5,
        "interests": [],
        "npubs": 48
    },
    "Yaliang Li": {
        "affiliation": "Baidu Research Big Data Lab",
        "citedby": {
            "2017-11-12": 509,
            "2017-11-20": 512
        },
        "email": "@baidu.com",
        "hindex": 10,
        "hindex5y": 10,
        "i10index": 10,
        "i10index5y": 10,
        "interests": [
            "Data Mining",
            "Machine Learning"
        ],
        "npubs": 28
    },
    "Yan Li": {
        "affiliation": "University of Michigan",
        "citedby": {
            "2017-11-13": 124
        },
        "email": "@umich.edu",
        "hindex": 7,
        "hindex5y": 7,
        "i10index": 6,
        "i10index5y": 6,
        "interests": [
            "Data mining",
            "Healthcare analysis",
            "Survival analysis"
        ],
        "npubs": 13
    },
    "Yan Zhu": {
        "citedby": {
            "2017-11-15": 30
        },
        "email": "@ucr.edu",
        "hindex": 3,
        "hindex5y": 3,
        "i10index": 1,
        "i10index5y": 1,
        "interests": [
            "Data Mining",
            "Machine Learning",
            "Time Series"
        ],
        "npubs": 11
    },
    "Yanchi Liu": {
        "citedby": {
            "2017-11-14": 878
        },
        "email": "@rutgers.edu",
        "hindex": 9,
        "hindex5y": 9,
        "i10index": 9,
        "i10index5y": 9,
        "interests": [
            "Data Mining",
            "Business Intelligence",
            "Recommender Systems",
            "Urban Computing"
        ],
        "npubs": 29
    },
    "Yang Wang": {
        "citedby": {
            "2018-03-08": 436
        },
        "email": "@cse.unsw.edu.au",
        "hindex": 14,
        "hindex5y": 14,
        "i10index": 17,
        "i10index5y": 17,
        "interests": [
            "Data Mining",
            "Pattern Recognition",
            "Multimedia Analytics"
        ],
        "npubs": 43
    },
    "Yang Zhou": {
        "affiliation": "Auburn University",
        "citedby": {
            "2017-11-13": 1057,
            "2017-11-21": 1068
        },
        "email": "@gatech.edu",
        "hindex": 13,
        "hindex5y": 13,
        "i10index": 14,
        "i10index5y": 14,
        "interests": [
            "Big Data Algorithms and Systems",
            "Data Mining",
            "Parallel and Distributed Computing",
            "Machine Learning",
            "Databases"
        ],
        "npubs": 30
    },
    "Yanhua Li": {
        "affiliation": "Worcester Polytechnic Institute",
        "citedby": {
            "2017-11-13": 794,
            "2017-11-21": 817
        },
        "email": "@wpi.edu",
        "hindex": 17,
        "hindex5y": 17,
        "i10index": 24,
        "i10index5y": 22,
        "interests": [
            "Urban Data Analytics",
            "Cyber-Physical Systems",
            "Smart Cities"
        ],
        "npubs": 58
    },
    "Yanjie Fu": {
        "citedby": {
            "2017-11-15": 398
        },
        "email": "@mst.edu",
        "hindex": 8,
        "hindex5y": 8,
        "i10index": 7,
        "i10index5y": 7,
        "interests": [
            "Data Mining",
            "Big Data Analytics",
            "Urban Computing",
            "Human Mobility Modeling",
            "Recommender Systems"
        ],
        "npubs": 38
    },
    "Yao Zhang": {
        "citedby": {
            "2017-11-13": 84
        },
        "email": "@cs.vt.edu",
        "hindex": 5,
        "hindex5y": 5,
        "i10index": 3,
        "i10index5y": 3,
        "interests": [
            "Computer Science",
            "Data Mining"
        ],
        "npubs": 12
    },
    "Yao Zhou": {
        "citedby": {
            "2017-11-13": 20,
            "2017-11-21": 21
        },
        "email": "@asu.edu",
        "hindex": 2,
        "hindex5y": 2,
        "i10index": 1,
        "i10index5y": 1,
        "interests": [
            "Machine Learning",
            "Data Mining"
        ],
        "npubs": 6
    },
    "Yaqing Wang": "",
    "Yi Cui": {
        "citedby": {
            "2017-05-01": 1,
            "2017-05-13": 1,
            "2017-11-16": 8
        },
        "email": "@cse.tamu.edu",
        "hindex": 2,
        "hindex5y": 2,
        "i10index": 0,
        "i10index5y": 0,
        "interests": [
            "Web Crawling",
            "Network Measurement",
            "Graph Mining"
        ],
        "npubs": 3
    },
    "Yi Ding": {
        "citedby": {
            "2018-03-08": 17
        },
        "email": "@uchicago.edu",
        "hindex": 2,
        "hindex5y": 2,
        "i10index": 1,
        "i10index5y": 1,
        "interests": [
            "machine learning",
            "causal inference"
        ],
        "npubs": 4
    },
    "Yibo Yao": "",
    "Yifei Ding": "",
    "Yifeng Gao": {
        "citedby": {
            "2017-11-15": 6
        },
        "email": "@gmu.edu",
        "hindex": 2,
        "hindex5y": 2,
        "i10index": 0,
        "i10index5y": 0,
        "interests": [
            "Data Mining"
        ],
        "npubs": 8
    },
    "Ying Ding": {
        "affiliation": "Indiana University",
        "citedby": {
            "2017-11-12": 6676,
            "2017-11-20": 6697
        },
        "email": "@indiana.edu",
        "hindex": 43,
        "hindex5y": 32,
        "i10index": 102,
        "i10index5y": 78,
        "interests": [
            "scholarly communication",
            "Bibliometrics",
            "Semantic Web",
            "Data Science",
            "Knowledge Graph"
        ],
        "npubs": 268
    },
    "Yiu-ming Cheung": {
        "affiliation": "Hong Kong Baptist University",
        "citedby": {
            "2017-11-12": 2962,
            "2017-11-20": 2969
        },
        "email": "@comp.hkbu.edu.hk",
        "hindex": 27,
        "hindex5y": 21,
        "i10index": 81,
        "i10index5y": 51,
        "interests": [
            "Machine Learning",
            "Image/Video Computing",
            "Pattern Recognition",
            "Data Mining",
            "Optimization"
        ],
        "npubs": 322
    },
    "Yizhou Sun": {
        "affiliation": "Northeastern University",
        "citedby": {
            "2017-11-13": 4576,
            "2017-11-21": 4614
        },
        "email": "@cs.ucla.edu",
        "hindex": 31,
        "hindex5y": 30,
        "i10index": 63,
        "i10index5y": 62,
        "interests": [
            "Information Networks",
            "Social Networks",
            "Data Mining",
            "Database",
            "Machine Learning"
        ],
        "npubs": 109
    },
    "Yu Wang": "",
    "Yuanchao Shu": {
        "citedby": {
            "2017-11-15": 314
        },
        "email": "@microsoft.com",
        "hindex": 11,
        "hindex5y": 11,
        "i10index": 11,
        "i10index5y": 11,
        "interests": [
            "mobile and wireless systems",
            "networked control and optimization",
            "mobile security and privacy"
        ],
        "npubs": 28
    },
    "Yuanfang Song": "",
    "Yucan Zhou": "",
    "Yuchen Bian": {
        "citedby": {
            "2017-11-13": 23,
            "2017-11-21": 25
        },
        "email": "@ist.psu.edu",
        "hindex": 3,
        "hindex5y": 3,
        "i10index": 1,
        "i10index5y": 1,
        "interests": [
            "Data Mining",
            "Graph Mining",
            "Machine Learning",
            "Image Processing",
            "3D Reconstruction"
        ],
        "npubs": 7
    },
    "Yuhua Qian": "",
    "Zemin Liu": {
        "citedby": {
            "2017-11-14": 2
        },
        "email": "@zju.edu.cn",
        "hindex": 1,
        "hindex5y": 1,
        "i10index": 0,
        "i10index5y": 0,
        "interests": [
            "artificial intelligence",
            "data mining",
            "machine learning",
            "heterogeneous graph"
        ],
        "npubs": 2
    },
    "Zhaowen Wang": {
        "citedby": {
            "2017-11-15": 1216
        },
        "email": "@adobe.com",
        "hindex": 14,
        "hindex5y": 14,
        "i10index": 15,
        "i10index5y": 15,
        "interests": [
            "Pattern Recognition",
            "Computer Vision",
            "Machine Learning"
        ],
        "npubs": 43
    },
    "Zheng Chen": {
        "affiliation": "Microsoft Research Asia",
        "citedby": {
            "2017-11-12": 13318,
            "2017-11-20": 13310
        },
        "email": "@microsoft.com",
        "hindex": 61,
        "hindex5y": 43,
        "i10index": 179,
        "i10index5y": 139,
        "interests": [
            "Information Retrieval",
            "Machine Learning",
            "Artificial Intelligence",
            "Web Search"
        ],
        "npubs": 299
    },
    "Zhi Wei": {
        "affiliation": "NJIT",
        "citedby": {
            "2017-11-13": 4435,
            "2017-11-21": 4505
        },
        "email": "@njit.edu",
        "hindex": 26,
        "hindex5y": 26,
        "i10index": 42,
        "i10index5y": 41,
        "interests": [
            "Statistical modeling",
            "Machine Learning",
            "Bio-/medical-/heath-informatics",
            "Statistical Genetics"
        ],
        "npubs": 129
    },
    "Zhi-Hua Zhou": {
        "affiliation": "Nanjing University",
        "citedby": {
            "2017-11-12": 29886,
            "2017-11-20": 30018
        },
        "email": "@nju.edu.cn",
        "hindex": 83,
        "hindex5y": 70,
        "i10index": 252,
        "i10index5y": 225,
        "interests": [
            "Artificial Intelligence",
            "Machine Learning",
            "Data Mining"
        ],
        "npubs": 442
    },
    "Zhishan Guo": {
        "citedby": {
            "2017-11-13": 478,
            "2017-11-21": 482
        },
        "email": "@mst.edu",
        "hindex": 11,
        "hindex5y": 10,
        "i10index": 12,
        "i10index5y": 11,
        "interests": [],
        "npubs": 47
    },
    "Zhiyuan Chen": {
        "affiliation": "University of Maryland Baltimore County",
        "citedby": {
            "2017-11-12": 1492,
            "2017-11-20": 1498
        },
        "email": "@umbc.edu",
        "hindex": 21,
        "hindex5y": 16,
        "i10index": 34,
        "i10index5y": 25,
        "interests": [
            "Data privacy",
            "data mining",
            "big data",
            "data exploration",
            "cyber security"
        ],
        "npubs": 58
    },
    "Zidong Yang": {
        "citedby": {
            "2017-11-15": 6
        },
        "email": "@gwu.edu",
        "hindex": 2,
        "hindex5y": 2,
        "i10index": 0,
        "i10index5y": 0,
        "interests": [
            "Computational Science"
        ],
        "npubs": 5
    },
    "Ziting Zhou": "",
    "Zubair Shafiq": {
        "citedby": {
            "2017-11-15": 1814
        },
        "email": "@uiowa.edu",
        "hindex": 21,
        "hindex5y": 20,
        "i10index": 29,
        "i10index5y": 26,
        "interests": [
            "Internet Measurement",
            "Networking",
            "Security",
            "Privacy"
        ],
        "npubs": 91
    },
    "masoud makrehchi": {
        "affiliation": "University of Ontario Institute of Technology",
        "citedby": {
            "2017-11-13": 290,
            "2017-11-21": 287
        },
        "email": "@uoit.ca",
        "hindex": 9,
        "hindex5y": 8,
        "i10index": 9,
        "i10index5y": 4,
        "interests": [
            "Social Computing",
            "Data and Text mining",
            "Machine Learning"
        ],
        "npubs": 53
    }
}
