# Supplementary material for: A survey of accepted authors in computer systems conferences
Source: PeerJ Comput Sci. 2020 Sep 28;6:e299. doi: 10.7717/peerj-cs.299 (PMC7924675; doi:10.7717/peerj-cs.299)
Supplement: Supplemental Information 2 — This is a snapshot of the github repository that includes the data and source code required to reproduce this paper (except for confidential survey data). The snapshot represents commit 6663a253f1ac4dc351a78ccc74c0de80c7cc06ad of http://github.com/eitanf/sysconf. The most pertinent article files are under pubs/diversity-survey/. [file peerj-cs-06-299-s002.bz2 › sysconf/data/authors/HotCloud.json]

{
    "Amer Diwan": {
        "affiliation": "Google",
        "citedby": {
            "2017-06-12": 4391,
            "2017-07-10": 4451
        },
        "email": "@google.com",
        "hindex": 29,
        "hindex5y": 17,
        "i10index": 56,
        "i10index5y": 32,
        "interests": [
            "Performance analysis",
            "compilers",
            "run-time systems",
            "programmer productivity tools"
        ],
        "npubs": 125
    },
    "Amr El Abbadi": {
        "affiliation": "ucsb",
        "citedby": {
            "2017-06-12": 16137,
            "2017-07-10": 16186
        },
        "email": "@cs.ucsb.edu",
        "hindex": 68,
        "hindex5y": 39,
        "i10index": 225,
        "i10index5y": 112,
        "interests": [
            "Databases",
            "Distributed systems",
            "social NW",
            "cloud computing"
        ],
        "npubs": 484
    },
    "Andres Lagar Cavilla": {
        "affiliation": "Google",
        "citedby": {
            "2017-06-12": 1573,
            "2017-07-10": 1580
        },
        "email": "@gridcentric.ca",
        "hindex": 16,
        "hindex5y": 15,
        "i10index": 20,
        "i10index5y": 17,
        "interests": [
            "Cloud Computing",
            "Virtualization",
            "Computer Security",
            "Storage",
            "Disaster Recovery"
        ],
        "npubs": 36
    },
    "Ankit Singla": {
        "affiliation": "ETH Zurich",
        "citedby": {
            "2017-06-12": 1265,
            "2017-07-10": 1279
        },
        "email": "@inf.ethz.ch",
        "hindex": 13,
        "hindex5y": 13,
        "i10index": 13,
        "i10index5y": 13,
        "interests": [
            "Computer Networks"
        ],
        "npubs": 21
    },
    "Antonio Carzaniga": "",
    "Asha Karim": "",
    "Baochun Li": {
        "affiliation": "Toronto",
        "citedby": {
            "2017-06-12": 15643,
            "2017-07-10": 15255
        },
        "email": "@ece.toronto.edu",
        "hindex": 72,
        "hindex5y": 51,
        "i10index": 219,
        "i10index5y": 176,
        "interests": [
            "Cloud Computing",
            "Peer-to-Peer Networks",
            "Network Coding",
            "Wireless Networks",
            "Multimedia Networking"
        ],
        "npubs": 438
    },
    "Bernard Wong": "",
    "Bhuvan Urgaonkar": {
        "affiliation": "The Pennsylvania State University",
        "citedby": {
            "2017-06-12": 5606,
            "2017-07-10": 5671
        },
        "email": "@cse.psu.edu",
        "hindex": 33,
        "hindex5y": 28,
        "i10index": 49,
        "i10index5y": 44,
        "interests": [
            "Cloud Computing",
            "Computer Systems",
            "Distributed Systems",
            "Performance Evaluation",
            "Sustainability"
        ],
        "npubs": 101
    },
    "Boaz Leskes": "",
    "Canturk Isci": {
        "affiliation": "IBM TJ Watson Research Center",
        "citedby": {
            "2017-06-12": 2691,
            "2017-07-10": 2715
        },
        "email": "@alumni.princeton.edu",
        "hindex": 18,
        "hindex5y": 15,
        "i10index": 27,
        "i10index5y": 26,
        "interests": [
            "Cloud",
            "Analytics",
            "DevOps",
            "Power Management",
            "Computer Architecture"
        ],
        "npubs": 90
    },
    "Cauligi S. Raghavendra": "",
    "Daniele Rogora": "",
    "David Irwin": {
        "affiliation": "umass.edu",
        "citedby": {
            "2017-06-12": 3857,
            "2017-07-10": 3904
        },
        "email": "@umass.edu",
        "hindex": 31,
        "hindex5y": 24,
        "i10index": 48,
        "i10index5y": 46,
        "interests": [
            "Computer Systems"
        ],
        "npubs": 106
    },
    "David Wentzlaff": {
        "affiliation": "Princeton",
        "citedby": {
            "2017-06-12": 4557,
            "2017-07-10": 4603
        },
        "email": "@princeton.edu",
        "hindex": 20,
        "hindex5y": 18,
        "i10index": 35,
        "i10index5y": 27,
        "interests": [
            "Computer Architecture",
            "Operating Systems"
        ],
        "npubs": 87
    },
    "Debopam Bhattacherjee": "",
    "Divyakant Agrawal": {
        "affiliation": "ucsb",
        "citedby": {
            "2017-06-12": 20239,
            "2017-07-10": 20098
        },
        "email": "@cs.ucsb.edu",
        "hindex": 74,
        "hindex5y": 42,
        "i10index": 288,
        "i10index5y": 144,
        "interests": [
            "Big Data & Cloud Computing",
            "Databases",
            "Distributed Systems",
            "Data Security & Privacy"
        ],
        "npubs": 723
    },
    "Dániel Géhberger": {
        "affiliation": "Ericsson",
        "citedby": {
            "2018-02-20": 8
        },
        "email": "@ericsson.com",
        "hindex": 2,
        "hindex5y": 2,
        "i10index": 0,
        "i10index5y": 0,
        "interests": [],
        "npubs": 4
    },
    "Ethan L. Miller": {
        "affiliation": "University of California, Santa Cruz",
        "citedby": {
            "2017-06-12": 8614,
            "2017-07-10": 8693
        },
        "email": "@ucsc.edu",
        "hindex": 45,
        "hindex5y": 33,
        "i10index": 115,
        "i10index5y": 75,
        "interests": [
            "File & storage systems",
            "distributed systems",
            "security",
            "reliability"
        ],
        "npubs": 300
    },
    "Eyal de Lara": {
        "affiliation": "University of Toronto",
        "citedby": {
            "2017-06-12": 4834,
            "2017-07-10": 4866
        },
        "email": "@cs.toronto.edu",
        "hindex": 35,
        "hindex5y": 28,
        "i10index": 59,
        "i10index5y": 43,
        "interests": [
            "Mobile computing",
            "cloud computing"
        ],
        "npubs": 112
    },
    "Ganesh Ananthanarayanan": {
        "affiliation": "Microsoft",
        "citedby": {
            "2017-06-12": 2242,
            "2017-07-10": 2288
        },
        "email": "@microsoft.com",
        "hindex": 22,
        "hindex5y": 20,
        "i10index": 24,
        "i10index5y": 24,
        "interests": [
            "Systems & Networking"
        ],
        "npubs": 47
    },
    "Gábor Németh": "",
    "Hangyu Li": "",
    "Hao Wang": {
        "affiliation": "Toronto",
        "citedby": {
            "2017-06-12": 100,
            "2017-07-10": 112
        },
        "email": "@ece.utoronto.ca",
        "hindex": 4,
        "hindex5y": 4,
        "i10index": 3,
        "i10index5y": 3,
        "interests": [
            "Data Center Networking"
        ],
        "npubs": 6
    },
    "Haryadi Gunawi": {
        "affiliation": "University of Chicago",
        "citedby": {
            "2017-06-12": 1012,
            "2017-07-10": 1038
        },
        "email": "@cs.uchicago.edu",
        "hindex": 16,
        "hindex5y": 14,
        "i10index": 18,
        "i10index5y": 17,
        "interests": [
            "Cloud Computing",
            "Operating Systems",
            "File Systems",
            "Storage Systems",
            "Distributed Systems"
        ],
        "npubs": 40
    },
    "Henry Xu": {
        "affiliation": "City University of Hong Kong",
        "citedby": {
            "2017-06-12": 1252,
            "2017-07-10": 1275
        },
        "email": "@cityu.edu.hk",
        "hindex": 18,
        "hindex5y": 18,
        "i10index": 24,
        "i10index5y": 24,
        "interests": [
            "Networking and systems",
            "Data mining"
        ],
        "npubs": 57
    },
    "Hitesh Ballani": {
        "affiliation": "Microsoft",
        "citedby": {
            "2017-06-12": 2729,
            "2017-07-10": 2766
        },
        "email": "@microsoft.com",
        "hindex": 21,
        "hindex5y": 19,
        "i10index": 27,
        "i10index5y": 24,
        "interests": [
            "Computer Networks - Systems"
        ],
        "npubs": 69
    },
    "Hong Xu": {
        "citedby": {
            "2018-02-20": 1484
        },
        "email": "@city.edu.hk",
        "hindex": 20,
        "hindex5y": 20,
        "i10index": 28,
        "i10index5y": 28,
        "interests": [
            "Networking",
            "Data analytics systems",
            "ML systems"
        ],
        "npubs": 65
    },
    "Irene Finocchi": {
        "affiliation": "Sapienza University of Rome",
        "citedby": {
            "2017-06-12": 1578,
            "2017-07-10": 1773
        },
        "email": "@di.uniroma1.it",
        "hindex": 26,
        "hindex5y": 17,
        "i10index": 47,
        "i10index5y": 25,
        "interests": [
            "Massive data algorithmics",
            "Dynamic program analysis",
            "Programming languages"
        ],
        "npubs": 107
    },
    "James Gleeson": "",
    "Jeffrey S. Chase": "",
    "Kamala Ramasubramanian": "",
    "Kathryn Dahlgren": "",
    "Kaustubh Joshi": {
        "affiliation": "AT&T Research",
        "citedby": {
            "2017-06-12": 1480,
            "2017-07-10": 1505
        },
        "email": "@research.att.com",
        "hindex": 19,
        "hindex5y": 17,
        "i10index": 30,
        "i10index5y": 25,
        "interests": [],
        "npubs": 89
    },
    "Kornilios Kourtis": {
        "affiliation": "IBM Research Zurich",
        "citedby": {
            "2017-06-12": 1293,
            "2017-07-10": 1324
        },
        "email": "@zurich.ibm.com",
        "hindex": 11,
        "hindex5y": 11,
        "i10index": 11,
        "i10index5y": 11,
        "interests": [
            "Operating Systems",
            "Parallel Programming",
            "Performance Optimization"
        ],
        "npubs": 32
    },
    "Lalith Suresh": {
        "affiliation": "VMware Research",
        "citedby": {
            "2017-06-12": 365,
            "2017-07-10": 379
        },
        "email": "@vmware.com",
        "hindex": 7,
        "hindex5y": 7,
        "i10index": 7,
        "i10index5y": 7,
        "interests": [
            "computer networks",
            "operating systems",
            "distributed systems"
        ],
        "npubs": 22
    },
    "Lianjie Cao": {
        "affiliation": "Purdue",
        "citedby": {
            "2017-06-12": 15,
            "2017-07-10": 15
        },
        "email": "@purdue.edu",
        "hindex": 2,
        "hindex5y": 2,
        "i10index": 1,
        "i10index5y": 1,
        "interests": [
            "computer networking"
        ],
        "npubs": 7
    },
    "Margo Seltzer": {
        "affiliation": "Harvard University",
        "citedby": {
            "2017-06-12": 11907,
            "2017-07-10": 11943
        },
        "email": "@eecs.harvard.edu",
        "hindex": 55,
        "hindex5y": 34,
        "i10index": 129,
        "i10index5y": 80,
        "interests": [
            "Systems of all sorts",
            "healthcare informatics"
        ],
        "npubs": 260
    },
    "Mark Goldstein": {
        "affiliation": "harvard",
        "citedby": {
            "2018-02-20": 1
        },
        "email": "@g.harvard.edu",
        "hindex": 1,
        "hindex5y": 1,
        "i10index": 0,
        "i10index5y": 0,
        "interests": [],
        "npubs": 2
    },
    "Michael A. Kozuch": {
        "affiliation": "Intel Labs",
        "citedby": {
            "2017-06-12": 5940,
            "2017-07-10": 6045
        },
        "email": "@cmu.edu",
        "hindex": 43,
        "hindex5y": 35,
        "i10index": 81,
        "i10index5y": 72,
        "interests": [
            "computer systems",
            "microarchitecture",
            "distributed computing"
        ],
        "npubs": 139
    },
    "Michael Kaufmann": {
        "affiliation": "IBM Research Zurich, Karlsruhe Institute of Technology",
        "citedby": {
            "2018-02-20": 8
        },
        "email": "@zurich.ibm.com",
        "hindex": 2,
        "hindex5y": 2,
        "i10index": 0,
        "i10index5y": 0,
        "interests": [
            "Parallel Systems",
            "Networking",
            "Scheduling",
            "Accelerators"
        ],
        "npubs": 3
    },
    "Michael M. Swift": {
        "affiliation": "wisc",
        "citedby": {
            "2017-06-12": 6946,
            "2017-07-10": 7061
        },
        "email": "@cs.wisc.edu",
        "hindex": 41,
        "hindex5y": 35,
        "i10index": 74,
        "i10index5y": 64,
        "interests": [
            "Operating Systems",
            "Computer Architecture",
            "Reliability",
            "Security"
        ],
        "npubs": 147
    },
    "Mohammad Noormohammadpour": {
        "affiliation": "usc.edu",
        "citedby": {
            "2017-06-12": 11,
            "2017-07-10": 14
        },
        "email": "@usc.edu",
        "hindex": 1,
        "hindex5y": 1,
        "i10index": 1,
        "i10index5y": 1,
        "interests": [
            "Networked Systems",
            "Datacenters",
            "Cloud Computing"
        ],
        "npubs": 7
    },
    "Mohammad Shahrad": {
        "affiliation": "princeton",
        "citedby": {
            "2017-06-12": 20,
            "2017-07-10": 23
        },
        "email": "@princeton.edu",
        "hindex": 2,
        "hindex5y": 2,
        "i10index": 1,
        "i10index5y": 1,
        "interests": [
            "Cloud Computing",
            "Computer Architecture"
        ],
        "npubs": 7
    },
    "Muhammad Tirmazi": {
        "affiliation": "LUMS",
        "citedby": {
            "2017-06-12": 0,
            "2017-07-10": 0
        },
        "email": "@lums.edu.pk",
        "hindex": 0,
        "hindex5y": 0,
        "i10index": 0,
        "i10index5y": 0,
        "interests": [
            "Computer Networks"
        ],
        "npubs": 2
    },
    "Muli Ben-Yehuda": {
        "affiliation": "Technion—Israel Institute of Technology",
        "citedby": {
            "2017-06-12": 2721,
            "2017-07-10": 2746
        },
        "email": "@mulix.org",
        "hindex": 25,
        "hindex5y": 22,
        "i10index": 31,
        "i10index5y": 29,
        "interests": [
            "Operating Systems",
            "Architecture",
            "Machine Virtualization",
            "Cloud Computing",
            "Storage"
        ],
        "npubs": 91
    },
    "Nesime Tatbul": {
        "affiliation": "Intel Labs and Massachusetts Institute of Technology",
        "citedby": {
            "2017-06-12": 6791,
            "2017-07-10": 6857
        },
        "email": "@csail.mit.edu",
        "hindex": 27,
        "hindex5y": 21,
        "i10index": 48,
        "i10index5y": 37,
        "interests": [
            "Databases",
            "Database Systems",
            "Data Management",
            "Computer Systems",
            "Computer Science"
        ],
        "npubs": 91
    },
    "Nilton Bila": {
        "affiliation": "IBM Research",
        "citedby": {
            "2017-06-12": 258,
            "2017-07-10": 259
        },
        "email": "@us.ibm.com",
        "hindex": 8,
        "hindex5y": 8,
        "i10index": 7,
        "i10index5y": 6,
        "interests": [],
        "npubs": 21
    },
    "Peter Alvaro": {
        "affiliation": "ucsc",
        "citedby": {
            "2017-06-12": 1650,
            "2017-07-10": 1654
        },
        "email": "@ucsc.edu",
        "hindex": 13,
        "hindex5y": 12,
        "i10index": 15,
        "i10index5y": 13,
        "interests": [
            "Distributed Systems",
            "Data Management Systems"
        ],
        "npubs": 32
    },
    "Peter Fischer": {
        "affiliation": "University of Freiburg",
        "citedby": {
            "2017-06-12": 1483,
            "2017-07-10": 1519
        },
        "email": "@informatik.uni-freiburg.de",
        "hindex": 15,
        "hindex5y": 13,
        "i10index": 20,
        "i10index5y": 17,
        "interests": [
            "Web Science",
            "Data Management",
            "Big Data"
        ],
        "npubs": 82
    },
    "Puneet Sharma": {
        "affiliation": "hp.com",
        "citedby": {
            "2017-06-12": 11765,
            "2017-07-10": 11968
        },
        "email": "@hpe.com",
        "hindex": 42,
        "hindex5y": 34,
        "i10index": 242,
        "i10index5y": 158,
        "interests": [
            "Computer Newtorks",
            "SDN",
            "NFV",
            "Wireless",
            "Mobility"
        ],
        "npubs": 1404
    },
    "Purushottam Kulkarni": {
        "affiliation": "Indian Institute of Technology Bombay",
        "citedby": {
            "2017-06-12": 2742,
            "2017-07-10": 2770
        },
        "email": "@cse.iitb.ac.in",
        "hindex": 20,
        "hindex5y": 15,
        "i10index": 32,
        "i10index5y": 23,
        "interests": [],
        "npubs": 71
    },
    "Péter Mátray": {
        "affiliation": "Ericsson Research",
        "citedby": {
            "2017-06-12": 238,
            "2017-07-10": 243
        },
        "email": "@elte.hu",
        "hindex": 9,
        "hindex5y": 8,
        "i10index": 9,
        "i10index5y": 8,
        "interests": [
            "Computer Networks",
            "Databases",
            "Visualization"
        ],
        "npubs": 25
    },
    "Qiang Cao": {
        "affiliation": "duke.edu",
        "citedby": {
            "2017-06-12": 303,
            "2017-07-10": 309
        },
        "email": "@cs.duke.edu",
        "hindex": 6,
        "hindex5y": 4,
        "i10index": 4,
        "i10index5y": 4,
        "interests": [
            "Security",
            "Systems"
        ],
        "npubs": 11
    },
    "Ragunathan Rajkumar": {
        "affiliation": "cmu.edu",
        "citedby": {
            "2017-06-12": 5026,
            "2017-07-10": 5087
        },
        "email": "@ece.cmu.edu",
        "hindex": 35,
        "hindex5y": 27,
        "i10index": 59,
        "i10index5y": 49,
        "interests": [
            "Cyber-physical systems",
            "embedded real-time systems",
            "automotive systems",
            "transportation systems",
            "operating systems"
        ],
        "npubs": 144
    },
    "Ramakrishna Kotla": {
        "affiliation": "Amazon",
        "citedby": {
            "2017-10-27": 1216
        },
        "email": "",
        "hindex": 15,
        "hindex5y": 13,
        "i10index": 16,
        "i10index5y": 14,
        "interests": [
            "Distributed systems",
            "storage systems",
            "operating systems",
            "security"
        ],
        "npubs": 31
    },
    "Robert Soulé": {
        "affiliation": "Universita della Svizzera italiana and Barefoot Networks",
        "citedby": {
            "2017-06-12": 556,
            "2017-07-10": 568
        },
        "email": "@usi.ch",
        "hindex": 11,
        "hindex5y": 11,
        "i10index": 13,
        "i10index5y": 11,
        "interests": [
            "systems",
            "programming languages"
        ],
        "npubs": 49
    },
    "Ryan Stutsman": {
        "affiliation": "Utah",
        "citedby": {
            "2017-06-12": 1347,
            "2017-07-10": 1399
        },
        "email": "@cs.utah.edu",
        "hindex": 12,
        "hindex5y": 12,
        "i10index": 15,
        "i10index5y": 14,
        "interests": [
            "Datacenter computing",
            "distributed systems",
            "operating systems"
        ],
        "npubs": 33
    },
    "Sahil Suneja": {
        "affiliation": "IBM",
        "citedby": {
            "2017-06-12": 91,
            "2017-07-10": 92
        },
        "email": "@cs.toronto.edu",
        "hindex": 5,
        "hindex5y": 5,
        "i10index": 3,
        "i10index5y": 3,
        "interests": [],
        "npubs": 17
    },
    "Sandeep D'souza": {
        "affiliation": "cmu.edu",
        "citedby": {
            "2017-06-12": 2,
            "2017-07-10": 3
        },
        "email": "@andrew.cmu.edu",
        "hindex": 1,
        "hindex5y": 1,
        "i10index": 0,
        "i10index5y": 0,
        "interests": [
            "Real-Time Systems",
            "Cyber-Physical Systems"
        ],
        "npubs": 7
    },
    "Sanjana Maiya": "",
    "Sarah Borland": "",
    "Sarana Nutanong": {
        "affiliation": "City University of Hong Kong",
        "citedby": {
            "2017-06-12": 609,
            "2017-07-10": 610
        },
        "email": "@cityu.edu.hk",
        "hindex": 13,
        "hindex5y": 10,
        "i10index": 15,
        "i10index5y": 12,
        "interests": [
            "Database Systems"
        ],
        "npubs": 44
    },
    "Scott Rixner": {
        "affiliation": "Rice University",
        "citedby": {
            "2017-06-12": 5611,
            "2017-07-10": 5638
        },
        "email": "@rice.edu",
        "hindex": 29,
        "hindex5y": 23,
        "i10index": 53,
        "i10index5y": 36,
        "interests": [
            "Computer Architecture",
            "Operating Systems",
            "Memory Systems"
        ],
        "npubs": 108
    },
    "Sharon Goldberg": {
        "affiliation": "Boston University",
        "citedby": {
            "2017-06-12": 1064,
            "2017-07-10": 1084
        },
        "email": "@cs.bu.edu",
        "hindex": 19,
        "hindex5y": 17,
        "i10index": 26,
        "i10index5y": 24,
        "interests": [
            "Network security"
        ],
        "npubs": 52
    },
    "Shripad Nadgowda": "",
    "Sindhu Ghanta": {
        "affiliation": "Parallel Machines",
        "citedby": {
            "2018-02-20": 57
        },
        "email": "",
        "hindex": 4,
        "hindex5y": 4,
        "i10index": 3,
        "i10index5y": 2,
        "interests": [
            "Machine Learning"
        ],
        "npubs": 8
    },
    "Sonia Fahmy": "",
    "Srikanth Kandula": {
        "affiliation": "Microsoft",
        "citedby": {
            "2017-06-12": 10688,
            "2017-07-10": 10818
        },
        "email": "@microsoft.com",
        "hindex": 37,
        "hindex5y": 35,
        "i10index": 49,
        "i10index5y": 45,
        "interests": [
            "Networks",
            "Cloud Computing",
            "Machine Learning"
        ],
        "npubs": 106
    },
    "Sriram Rao": {
        "affiliation": "microsoft",
        "citedby": {
            "2017-06-12": 1367,
            "2017-07-10": 1382
        },
        "email": "@microsoft.com",
        "hindex": 18,
        "hindex5y": 15,
        "i10index": 23,
        "i10index5y": 17,
        "interests": [
            "Distributed Systems",
            "Cloud Computing"
        ],
        "npubs": 52
    },
    "Steffen Smolka": {
        "affiliation": "Cornell",
        "citedby": {
            "2017-06-12": 46,
            "2017-07-10": 48
        },
        "email": "@cs.cornell.edu",
        "hindex": 3,
        "hindex5y": 3,
        "i10index": 3,
        "i10index5y": 3,
        "interests": [
            "Programming Languages",
            "Software-Defined Networking",
            "Algorithms",
            "Formal Methods"
        ],
        "npubs": 6
    },
    "Stephen Fink": {
        "affiliation": "IBM Research",
        "citedby": {
            "2017-06-12": 4877,
            "2017-07-10": 4910
        },
        "email": "@us.ibm.com",
        "hindex": 32,
        "hindex5y": 20,
        "i10index": 48,
        "i10index5y": 30,
        "interests": [
            "Programming Languages",
            "Scientific Computing",
            "Parallel Computing",
            "Program Analysis"
        ],
        "npubs": 95
    },
    "Supreeth Shastri": {
        "affiliation": "umass.edu",
        "citedby": {
            "2017-06-12": 35,
            "2017-07-10": 35
        },
        "email": "@umass.edu",
        "hindex": 3,
        "hindex5y": 3,
        "i10index": 1,
        "i10index5y": 1,
        "interests": [
            "Cloud computing"
        ],
        "npubs": 7
    },
    "Swaminathan Sundararaman": {
        "affiliation": "Parallel Machines",
        "citedby": {
            "2017-06-12": 525,
            "2017-07-10": 568
        },
        "email": "@cs.wisc.edu",
        "hindex": 13,
        "hindex5y": 13,
        "i10index": 16,
        "i10index5y": 14,
        "interests": [],
        "npubs": 53
    },
    "Tanuj Mittal": {
        "affiliation": "ucsb",
        "citedby": {
            "2017-06-12": 54,
            "2017-07-10": 54
        },
        "email": "@umail.ucsb.edu",
        "hindex": 3,
        "hindex5y": 3,
        "i10index": 2,
        "i10index5y": 2,
        "interests": [
            "Systems",
            "Mobile Computing"
        ],
        "npubs": 3
    },
    "Tanvi Ranjan": {
        "affiliation": "harvard",
        "citedby": {
            "2017-06-12": 1,
            "2017-07-10": 1
        },
        "email": "@g.harvard.edu",
        "hindex": 1,
        "hindex5y": 1,
        "i10index": 0,
        "i10index5y": 0,
        "interests": [
            "Systems Biology",
            "Non linear Dynamics",
            "Biophysics"
        ],
        "npubs": 2
    },
    "Theophilus Benson": {
        "affiliation": "Duke University",
        "citedby": {
            "2017-06-12": 2721,
            "2017-07-10": 2774
        },
        "email": "@cs.duke.edu",
        "hindex": 16,
        "hindex5y": 16,
        "i10index": 16,
        "i10index5y": 16,
        "interests": [
            "Computer Networks"
        ],
        "npubs": 54
    },
    "Thomas Pasquier": {
        "affiliation": "hardvard",
        "citedby": {
            "2017-06-12": 256,
            "2017-07-10": 269
        },
        "email": "@seas.harvard.edu",
        "hindex": 10,
        "hindex5y": 10,
        "i10index": 10,
        "i10index5y": 10,
        "interests": [
            "distributed system",
            "information flow control",
            "compliance",
            "provenance",
            "privacy"
        ],
        "npubs": 25
    },
    "Tian Zhang": "",
    "Usama Naseer": "",
    "Vaibhav Arora": {
        "affiliation": "ucsb",
        "citedby": {
            "2017-06-12": 61,
            "2017-07-10": 66
        },
        "email": "@cs.ucsb.edu",
        "hindex": 4,
        "hindex5y": 4,
        "i10index": 4,
        "i10index5y": 4,
        "interests": [
            "Databases",
            "Distributed Systems"
        ],
        "npubs": 8
    },
    "Victor Bahl": {
        "affiliation": "Microsoft",
        "citedby": {
            "2017-06-12": 35465,
            "2017-07-10": 35684
        },
        "email": "@acm.org",
        "hindex": 74,
        "hindex5y": 55,
        "i10index": 185,
        "i10index5y": 147,
        "interests": [
            "Systems & infrastructure problems related to cloud services",
            "mobile computing",
            "wireless systems",
            "data center & enterprise networ"
        ],
        "npubs": 347
    },
    "Vinay Saxena": {
        "affiliation": "hp.com",
        "citedby": {
            "2017-06-12": 6,
            "2017-07-10": 5
        },
        "email": "@kisanpgcollege.ac.in",
        "hindex": 1,
        "hindex5y": 1,
        "i10index": 0,
        "i10index5y": 0,
        "interests": [
            "Patttern Recognition",
            "Numerical Analysis",
            "Fractal Geometry"
        ],
        "npubs": 10
    },
    "Xueyuan Han": {
        "affiliation": "Harvard University",
        "citedby": {
            "2017-09-25": 6
        },
        "email": "@g.harvard.edu",
        "hindex": 1,
        "hindex5y": 1,
        "i10index": 0,
        "i10index5y": 0,
        "interests": [
            "Computer Systems",
            "Computer Security",
            "Provenance",
            "Machine Learning",
            "Graph Theory"
        ],
        "npubs": 3
    },
    "Xun Xue": "",
    "Yan Zhai": "",
    "Zhiyanan": "",
    "Zhujianfeng": ""
}
