# Supplementary material for: A survey of accepted authors in computer systems conferences
Source: PeerJ Comput Sci. 2020 Sep 28;6:e299. doi: 10.7717/peerj-cs.299 (PMC7924675; doi:10.7717/peerj-cs.299)
Supplement: Supplemental Information 2 — This is a snapshot of the github repository that includes the data and source code required to reproduce this paper (except for confidential survey data). The snapshot represents commit 6663a253f1ac4dc351a78ccc74c0de80c7cc06ad of http://github.com/eitanf/sysconf. The most pertinent article files are under pubs/diversity-survey/. [file peerj-cs-06-299-s002.bz2 › sysconf/data/authors/SOCC.json]

{
    "Aaron J. Elmore": "",
    "Aditya Akella": {
        "citedby": {
            "2017-09-25": 8708
        },
        "email": "@cs.wisc.edu",
        "hindex": 43,
        "hindex5y": 38,
        "i10index": 86,
        "i10index5y": 73,
        "interests": [
            "Computer Networks",
            "Networking",
            "Computer Systems",
            "Systems",
            "Communications"
        ],
        "npubs": 219
    },
    "Alekh Jindal": {
        "affiliation": "Microsoft",
        "citedby": {
            "2017-09-25": 1016
        },
        "email": "@microsoft.com",
        "hindex": 12,
        "hindex5y": 12,
        "i10index": 17,
        "i10index5y": 16,
        "interests": [
            "Database Systems",
            "Information Systems",
            "Cloud Computing"
        ],
        "npubs": 34
    },
    "Alessandra Sala": {
        "citedby": {
            "2017-09-25": 2003
        },
        "email": "@alcatel-lucent.com",
        "hindex": 19,
        "hindex5y": 17,
        "i10index": 24,
        "i10index5y": 21,
        "interests": [
            "Privacy",
            "Graph theory",
            "social networks",
            "peer-to-peer networks",
            "complexity"
        ],
        "npubs": 68
    },
    "Alex Shraer": {
        "affiliation": "Apple",
        "citedby": {
            "2017-09-25": 1040
        },
        "email": "@cs.technion.ac.il",
        "hindex": 15,
        "hindex5y": 13,
        "i10index": 19,
        "i10index5y": 16,
        "interests": [
            "Distributed Systems",
            "Fault Tolerance",
            "Cloud Storage",
            "Infrastructure Optimization",
            "Open Source"
        ],
        "npubs": 44
    },
    "Alexandra Clark": "",
    "Alexey Tumanov": {
        "affiliation": "UC Berkeley",
        "citedby": {
            "2017-09-25": 731
        },
        "email": "@berkeley.edu",
        "hindex": 9,
        "hindex5y": 9,
        "i10index": 9,
        "i10index5y": 9,
        "interests": [
            "distributed systems",
            "resource management for Machine Learning"
        ],
        "npubs": 23
    },
    "Amar Phanishayee": {
        "affiliation": "Microsoft",
        "citedby": {
            "2017-09-25": 1596
        },
        "email": "@cs.cmu.edu",
        "hindex": 11,
        "hindex5y": 10,
        "i10index": 11,
        "i10index5y": 10,
        "interests": [
            "Distributed Systems",
            "Networking",
            "Operating Systems"
        ],
        "npubs": 33
    },
    "Amol Deshpande": {
        "affiliation": "University of Maryland",
        "citedby": {
            "2017-09-25": 8546
        },
        "email": "@cs.umd.edu",
        "hindex": 37,
        "hindex5y": 29,
        "i10index": 74,
        "i10index5y": 69,
        "interests": [
            "Databases"
        ],
        "npubs": 144
    },
    "Anand Padmanabha Iyer": {
        "citedby": {
            "2018-04-03": 1308
        },
        "email": "@cs.berkeley.edu",
        "hindex": 12,
        "hindex5y": 11,
        "i10index": 14,
        "i10index5y": 12,
        "interests": [
            "Networking",
            "Cloud",
            "Mobile",
            "Wireless"
        ],
        "npubs": 22
    },
    "Anastasia Ailamaki": {
        "affiliation": "EPFL",
        "citedby": {
            "2017-09-25": 9556
        },
        "email": "@epfl.ch",
        "hindex": 50,
        "hindex5y": 39,
        "i10index": 127,
        "i10index5y": 108,
        "interests": [
            "Data Management"
        ],
        "npubs": 304
    },
    "Andrew Or": {
        "citedby": {
            "2018-04-03": 196
        },
        "email": "@princeton.edu",
        "hindex": 4,
        "hindex5y": 4,
        "i10index": 4,
        "i10index5y": 4,
        "interests": [
            "Distributed systems"
        ],
        "npubs": 6
    },
    "Andrew Warfield": {
        "affiliation": "Coho Data",
        "citedby": {
            "2017-09-25": 15050
        },
        "email": "@cs.ubc.ca",
        "hindex": 26,
        "hindex5y": 22,
        "i10index": 37,
        "i10index5y": 34,
        "interests": [
            "Operating Systems",
            "Security",
            "Virtualization",
            "Storage",
            "Networking"
        ],
        "npubs": 83
    },
    "Anil Shanbhag": {
        "affiliation": "MIT",
        "citedby": {
            "2017-09-25": 34
        },
        "email": "@mit.edu",
        "hindex": 3,
        "hindex5y": 3,
        "i10index": 1,
        "i10index5y": 1,
        "interests": [
            "Database Systems",
            "Data Mining"
        ],
        "npubs": 10
    },
    "Anton Burtsev": {
        "affiliation": "University of California, Irvine UCI",
        "citedby": {
            "2017-09-25": 112
        },
        "email": "@uci.edu",
        "hindex": 5,
        "hindex5y": 5,
        "i10index": 2,
        "i10index5y": 2,
        "interests": [
            "Computer Science"
        ],
        "npubs": 16
    },
    "Ashraf Aboulnaga": {
        "affiliation": "Qatar Computing Research Institute",
        "citedby": {
            "2017-09-25": 3125
        },
        "email": "@qf.org.qa",
        "hindex": 30,
        "hindex5y": 24,
        "i10index": 45,
        "i10index5y": 39,
        "interests": [
            "Databases",
            "Cloud computing"
        ],
        "npubs": 91
    },
    "Asim Kadav": {
        "affiliation": "NEC",
        "citedby": {
            "2017-09-25": 573
        },
        "email": "@nec-labs.com",
        "hindex": 11,
        "hindex5y": 11,
        "i10index": 11,
        "i10index5y": 11,
        "interests": [
            "Machine Learning",
            "Systems"
        ],
        "npubs": 27
    },
    "Asterios Katsifodimos": {
        "affiliation": "SAP Germany",
        "citedby": {
            "2017-09-25": 297
        },
        "email": "@tudelft.nl",
        "hindex": 9,
        "hindex5y": 9,
        "i10index": 8,
        "i10index5y": 8,
        "interests": [
            "Data management",
            "scalable data analysis",
            "parallel processing language models",
            "materialized views",
            "query optimization."
        ],
        "npubs": 23
    },
    "Avani Wildani": {
        "citedby": {
            "2017-09-25": 243
        },
        "email": "@mathcs.emory.edu",
        "hindex": 8,
        "hindex5y": 8,
        "i10index": 7,
        "i10index5y": 6,
        "interests": [
            "Access Grouping",
            "Exascale Storage",
            "Machine Learning"
        ],
        "npubs": 28
    },
    "Avrilia Floratou": {
        "affiliation": "Microsoft",
        "citedby": {
            "2017-09-25": 444
        },
        "email": "@microsoft.com",
        "hindex": 6,
        "hindex5y": 6,
        "i10index": 5,
        "i10index5y": 5,
        "interests": [
            "Databases",
            "Big Data",
            "Cloud Computing"
        ],
        "npubs": 20
    },
    "Bang Liu": "",
    "Bernhard Egger": {
        "affiliation": "Seoul National University",
        "citedby": {
            "2017-09-25": 622
        },
        "email": "@snu.ac.kr",
        "hindex": 10,
        "hindex5y": 10,
        "i10index": 10,
        "i10index5y": 10,
        "interests": [
            "Compilers",
            "Operating Systems",
            "Programming Languages"
        ],
        "npubs": 67
    },
    "Bharath Hariharan": {
        "affiliation": "Facebook AI Research",
        "citedby": {
            "2017-09-25": 2119
        },
        "email": "@cs.cornell.edu",
        "hindex": 17,
        "hindex5y": 17,
        "i10index": 19,
        "i10index5y": 19,
        "interests": [
            "Computer Vision",
            "Machine Learning",
            "Artificial Intelligence"
        ],
        "npubs": 27
    },
    "Bo Fu": {
        "affiliation": "University of Chicago",
        "citedby": {
            "2018-04-03": 0
        },
        "email": "@purdue.edu",
        "hindex": 0,
        "hindex5y": 0,
        "i10index": 0,
        "i10index5y": 0,
        "interests": [
            "Computer Systems",
            "Cloud Computing",
            "Neural Networks",
            "Computer Vision"
        ],
        "npubs": 2
    },
    "Boon Thau Loo": {
        "affiliation": "University of Pennsylvania",
        "citedby": {
            "2017-09-25": 6400
        },
        "email": "@cis.upenn.edu",
        "hindex": 32,
        "hindex5y": 28,
        "i10index": 82,
        "i10index5y": 75,
        "interests": [
            "Databases",
            "networking",
            "distributed systems"
        ],
        "npubs": 218
    },
    "Burton Smith": "",
    "Carlo Curino": {
        "affiliation": "Microsoft",
        "citedby": {
            "2017-09-25": 4172
        },
        "email": "@microsoft.com",
        "hindex": 29,
        "hindex5y": 26,
        "i10index": 48,
        "i10index5y": 41,
        "interests": [
            "Scaling Relational Databases",
            "Scaling Machine Learning",
            "Hadoop",
            "Workload management"
        ],
        "npubs": 93
    },
    "Cesar A. Stuardo": "",
    "Changyeon Jo": {
        "citedby": {
            "2017-09-25": 93
        },
        "email": "@csap.snu.ac.kr",
        "hindex": 3,
        "hindex5y": 3,
        "i10index": 1,
        "i10index5y": 1,
        "interests": [
            "Virtualization",
            "Operating Systems"
        ],
        "npubs": 7
    },
    "Changzhen Wei": "",
    "Charles B. Morrey III": "",
    "Cheng Huang": {
        "affiliation": "Microsoft Research Redmond",
        "citedby": {
            "2017-09-25": 4254
        },
        "email": "@microsoft.com",
        "hindex": 31,
        "hindex5y": 28,
        "i10index": 43,
        "i10index5y": 37,
        "interests": [
            "Computer Science"
        ],
        "npubs": 85
    },
    "Cheng Jin": {
        "affiliation": "University of Minnesota",
        "citedby": {
            "2018-04-03": 212
        },
        "email": "@cs.umn.edu",
        "hindex": 6,
        "hindex5y": 5,
        "i10index": 3,
        "i10index5y": 3,
        "interests": [
            "Networking",
            "Systems"
        ],
        "npubs": 15
    },
    "Cheng Wang": "",
    "Chris Douglas": "",
    "Christopher J. Rossbach": {
        "affiliation": "UT Austin",
        "citedby": {
            "2017-09-25": 1388
        },
        "email": "@cs.utexas.edu",
        "hindex": 14,
        "hindex5y": 13,
        "i10index": 15,
        "i10index5y": 13,
        "interests": [
            "Operating Systems",
            "Virtualization",
            "Concurrency",
            "Heterogeneity",
            "Architecture"
        ],
        "npubs": 48
    },
    "Christopher Jermaine": "",
    "Cong Xu": {
        "affiliation": "IBM Research",
        "citedby": {
            "2017-09-25": 220
        },
        "email": "@us.ibm.com",
        "hindex": 6,
        "hindex5y": 6,
        "i10index": 5,
        "i10index5y": 5,
        "interests": [
            "Cloud Infrastructure",
            "Virtualization",
            "Performance Qos"
        ],
        "npubs": 13
    },
    "Conglong Li": {
        "citedby": {
            "2017-09-25": 39
        },
        "email": "@cs.cmu.edu",
        "hindex": 2,
        "hindex5y": 2,
        "i10index": 2,
        "i10index5y": 2,
        "interests": [
            "Distributed Systems",
            "Networks"
        ],
        "npubs": 4
    },
    "Cristian Klein": {
        "affiliation": "Umeå University",
        "citedby": {
            "2017-09-25": 366
        },
        "email": "@cs.umu.se",
        "hindex": 11,
        "hindex5y": 11,
        "i10index": 12,
        "i10index5y": 11,
        "interests": [
            "HPC",
            "Grid Computing",
            "Cloud Computing",
            "Resource Management",
            "Scheduling"
        ],
        "npubs": 47
    },
    "Cristian Lumezanu": {
        "affiliation": "NEC Labs America",
        "citedby": {
            "2017-09-25": 1048
        },
        "email": "@cs.umd.edu",
        "hindex": 17,
        "hindex5y": 15,
        "i10index": 25,
        "i10index5y": 22,
        "interests": [
            "Networking",
            "Distributed systems",
            "Network analytics"
        ],
        "npubs": 67
    },
    "Da Yan": {
        "affiliation": "University of Alabama at Birmingham",
        "citedby": {
            "2018-04-03": 547
        },
        "email": "@uab.edu",
        "hindex": 12,
        "hindex5y": 12,
        "i10index": 15,
        "i10index5y": 14,
        "interests": [
            "Distributed systems for big data analytics"
        ],
        "npubs": 42
    },
    "Dan Ports": {
        "affiliation": "University of Washington",
        "citedby": {
            "2017-10-27": 1240
        },
        "email": "@cs.washington.edu",
        "hindex": 13,
        "hindex5y": 12,
        "i10index": 15,
        "i10index5y": 13,
        "interests": [
            "Distributed systems",
            "operating systems"
        ],
        "npubs": 48
    },
    "Daniar H. Kurniawan": {
        "affiliation": "Bandung Institute of Technology",
        "citedby": {
            "2017-09-25": 1
        },
        "email": "@std.stei.itb.ac.id",
        "hindex": 1,
        "hindex5y": 1,
        "i10index": 0,
        "i10index5y": 0,
        "interests": [
            "Parallel and Distributed System",
            "Computational Science",
            "e-Learning"
        ],
        "npubs": 3
    },
    "David Eyers": {
        "affiliation": "University of Otago",
        "citedby": {
            "2017-09-25": 1613
        },
        "email": "@cs.otago.ac.nz",
        "hindex": 20,
        "hindex5y": 18,
        "i10index": 37,
        "i10index5y": 31,
        "interests": [
            "Distributed systems",
            "security"
        ],
        "npubs": 171
    },
    "David G. Andersen": {
        "affiliation": "Carnegie Mellon University",
        "citedby": {
            "2017-09-25": 12419
        },
        "email": "@cs.cmu.edu",
        "hindex": 51,
        "hindex5y": 42,
        "i10index": 92,
        "i10index5y": 85,
        "interests": [
            "Distributed systems",
            "networks",
            "operating systems",
            "energy efficiency"
        ],
        "npubs": 172
    },
    "David Irwin": {
        "affiliation": "University of Massachusetts Amherst",
        "citedby": {
            "2017-09-25": 4047
        },
        "email": "@umass.edu",
        "hindex": 31,
        "hindex5y": 25,
        "i10index": 52,
        "i10index5y": 50,
        "interests": [
            "Computer Systems"
        ],
        "npubs": 107
    },
    "David M. Johnson": {
        "citedby": {
            "2018-04-03": 269
        },
        "email": "@cs.utah.edu",
        "hindex": 5,
        "hindex5y": 4,
        "i10index": 2,
        "i10index5y": 2,
        "interests": [
            "Operating Systems",
            "Networks"
        ],
        "npubs": 9
    },
    "David Wentzlaff": {
        "affiliation": "Princeton University",
        "citedby": {
            "2017-09-25": 4685
        },
        "email": "@princeton.edu",
        "hindex": 20,
        "hindex5y": 19,
        "i10index": 35,
        "i10index5y": 28,
        "interests": [
            "Computer Architecture",
            "Operating Systems"
        ],
        "npubs": 87
    },
    "Derek Murray": {
        "affiliation": "Google",
        "citedby": {
            "2017-09-25": 3391
        },
        "email": "@google.com",
        "hindex": 14,
        "hindex5y": 14,
        "i10index": 17,
        "i10index5y": 15,
        "interests": [
            "Distributed Systems",
            "Parallel Computing",
            "Operating Systems"
        ],
        "npubs": 35
    },
    "Di Niu": {
        "affiliation": "University of Alberta",
        "citedby": {
            "2017-09-25": 970
        },
        "email": "@ualberta.ca",
        "hindex": 13,
        "hindex5y": 13,
        "i10index": 15,
        "i10index5y": 13,
        "interests": [
            "computer networks",
            "cloud computing",
            "multimedia systems",
            "network economics",
            "network coding"
        ],
        "npubs": 47
    },
    "Diego Lugones": {
        "citedby": {
            "2017-09-25": 126
        },
        "email": "@rince.ie",
        "hindex": 6,
        "hindex5y": 5,
        "i10index": 5,
        "i10index5y": 2,
        "interests": [
            "Cloud Computing",
            "NFV",
            "Interconnection Networks",
            "Datacenter Networks",
            "Modeling and Simulation"
        ],
        "npubs": 36
    },
    "Ennan Zhai": {
        "affiliation": "Yale University",
        "citedby": {
            "2017-09-25": 245
        },
        "email": "@yale.edu",
        "hindex": 10,
        "hindex5y": 9,
        "i10index": 10,
        "i10index5y": 9,
        "interests": [
            "Systems",
            "Security",
            "Programming Language"
        ],
        "npubs": 32
    },
    "Eno Thereska": {
        "affiliation": "Confluent",
        "citedby": {
            "2017-09-25": 2703
        },
        "email": "@amazon.com",
        "hindex": 20,
        "hindex5y": 17,
        "i10index": 29,
        "i10index5y": 25,
        "interests": [
            "Systems",
            "Machine Learning",
            "Storage"
        ],
        "npubs": 75
    },
    "Eric Eide": {
        "citedby": {
            "2017-09-25": 1556
        },
        "email": "@cs.utah.edu",
        "hindex": 17,
        "hindex5y": 13,
        "i10index": 26,
        "i10index5y": 15,
        "interests": [
            "programming languages",
            "compilers",
            "operating systems",
            "middleware"
        ],
        "npubs": 76
    },
    "Erik Elmroth": {
        "affiliation": "Umeå University",
        "citedby": {
            "2017-09-25": 4747
        },
        "email": "@cs.umu.se",
        "hindex": 33,
        "hindex5y": 26,
        "i10index": 75,
        "i10index5y": 57,
        "interests": [
            "Cloud control",
            "Cloud computing",
            "Distributed computing",
            "Autonomic computing",
            "High-performance computing"
        ],
        "npubs": 176
    },
    "Fabien Hermenier": {
        "affiliation": "Nutanix inc.",
        "citedby": {
            "2017-09-25": 913
        },
        "email": "@nutanix.com",
        "hindex": 10,
        "hindex5y": 9,
        "i10index": 10,
        "i10index5y": 9,
        "interests": [
            "Virtualization",
            "Resource Management",
            "Cloud Computing",
            "Autonomic Computing",
            "Green Computing"
        ],
        "npubs": 41
    },
    "Fahad Dogar": {
        "affiliation": "Tufts University",
        "citedby": {
            "2017-09-25": 773
        },
        "email": "@cs.tufts.edu",
        "hindex": 10,
        "hindex5y": 8,
        "i10index": 10,
        "i10index5y": 8,
        "interests": [
            "Networks",
            "Distributed Systems",
            "Mobile Computing"
        ],
        "npubs": 27
    },
    "Fan Ni": {
        "affiliation": "University of Texas at Arlington",
        "citedby": {
            "2018-01-31": 23
        },
        "email": "@mavs.uta.edu",
        "hindex": 3,
        "hindex5y": 3,
        "i10index": 1,
        "i10index5y": 1,
        "interests": [
            "Storage systems",
            "KV stores",
            "File systems",
            "Computer architecture"
        ],
        "npubs": 11
    },
    "Fatma Ozcan": {
        "affiliation": "IBM Research",
        "citedby": {
            "2017-09-25": 2139
        },
        "email": "@us.ibm.com",
        "hindex": 21,
        "hindex5y": 13,
        "i10index": 34,
        "i10index5y": 18,
        "interests": [
            "Big data",
            "query processing and optimization"
        ],
        "npubs": 91
    },
    "Fei Mei": "",
    "Felipe Huici": {
        "affiliation": "NEC Laboratories Europe",
        "citedby": {
            "2017-09-25": 1308
        },
        "email": "@neclab.eu",
        "hindex": 17,
        "hindex5y": 14,
        "i10index": 23,
        "i10index5y": 20,
        "interests": [
            "Virtualization",
            "operating systems",
            "networks",
            "high performance software systems"
        ],
        "npubs": 63
    },
    "Florin Ciucu": {
        "affiliation": "University of Warwick",
        "citedby": {
            "2017-09-25": 943
        },
        "email": "@dcs.warwick.ac.uk",
        "hindex": 16,
        "hindex5y": 15,
        "i10index": 28,
        "i10index5y": 25,
        "interests": [
            "stochastic models",
            "performance analysis",
            "stochastic network calculus"
        ],
        "npubs": 76
    },
    "Francis C. M. Lau": {
        "affiliation": "The University of Hong Kong",
        "citedby": {
            "2017-09-25": 5669
        },
        "email": "@cs.hku.hk",
        "hindex": 36,
        "hindex5y": 26,
        "i10index": 132,
        "i10index5y": 74,
        "interests": [
            "Computer Science"
        ],
        "npubs": 490
    },
    "Garth Gibson": {
        "affiliation": "CMU",
        "citedby": {
            "2017-09-25": 20209
        },
        "email": "@cs.cmu.edu",
        "hindex": 62,
        "hindex5y": 37,
        "i10index": 127,
        "i10index5y": 88,
        "interests": [
            "Systems"
        ],
        "npubs": 322
    },
    "Ge Yu": "",
    "Georgos Siganos": {
        "affiliation": "Qatar Computing Research Institute",
        "citedby": {
            "2017-09-25": 1945
        },
        "email": "@qf.org.qa",
        "hindex": 18,
        "hindex5y": 16,
        "i10index": 23,
        "i10index5y": 19,
        "interests": [],
        "npubs": 37
    },
    "Gianmarco De Francisci Morales": {
        "citedby": {
            "2017-09-25": 736
        },
        "email": "@acm.org",
        "hindex": 15,
        "hindex5y": 15,
        "i10index": 18,
        "i10index5y": 18,
        "interests": [
            "Scalable Data Mining",
            "Data-Intensive Scalable Computing",
            "Big Data"
        ],
        "npubs": 57
    },
    "Giuseppe Lettieri": {
        "affiliation": "University of Pisa",
        "citedby": {
            "2018-04-03": 366
        },
        "email": "@unipi.it",
        "hindex": 9,
        "hindex5y": 6,
        "i10index": 9,
        "i10index5y": 5,
        "interests": [
            "Operating systems",
            "virtualization",
            "formal methods"
        ],
        "npubs": 60
    },
    "Guofei Jiang": "",
    "Haibing Guan": "",
    "Han Wang": {
        "citedby": {
            "2018-04-03": 107
        },
        "email": "@barefootnetworks.com",
        "hindex": 7,
        "hindex5y": 6,
        "i10index": 6,
        "i10index5y": 5,
        "interests": [
            "Computer Science"
        ],
        "npubs": 15
    },
    "Hans-Arno Jacobsen": {
        "affiliation": "TU Munich",
        "citedby": {
            "2018-04-03": 8212
        },
        "email": "@eecg.toronto.edu",
        "hindex": 42,
        "hindex5y": 26,
        "i10index": 136,
        "i10index5y": 87,
        "interests": [
            "middlewre",
            "distributed systems",
            "event processing",
            "databases"
        ],
        "npubs": 404
    },
    "Haoyu Zhang": {
        "citedby": {
            "2019-01-04": 201
        },
        "email": "@google.com",
        "hindex": 5,
        "hindex5y": 5,
        "i10index": 5,
        "i10index5y": 5,
        "interests": [
            "Distributed Systems",
            "Machine Learning",
            "Big Data",
            "Cloud Computing"
        ],
        "npubs": 11
    },
    "Haryadi Gunawi": {
        "affiliation": "University of Chicago",
        "citedby": {
            "2017-09-25": 1092
        },
        "email": "@cs.uchicago.edu",
        "hindex": 16,
        "hindex5y": 15,
        "i10index": 19,
        "i10index5y": 18,
        "interests": [
            "Cloud Computing",
            "Operating Systems",
            "File Systems",
            "Storage Systems",
            "Distributed Systems"
        ],
        "npubs": 40
    },
    "Heming Cui": {
        "affiliation": "The University of Hong Kong",
        "citedby": {
            "2017-09-25": 437
        },
        "email": "@cs.hku.hk",
        "hindex": 9,
        "hindex5y": 9,
        "i10index": 9,
        "i10index5y": 9,
        "interests": [
            "Operating Systems",
            "Programming Language",
            "Distributed Systems",
            "Security"
        ],
        "npubs": 24
    },
    "Henggang Cui": {
        "affiliation": "Carnegie Mellon University",
        "citedby": {
            "2017-09-25": 360
        },
        "email": "@ece.cmu.edu",
        "hindex": 7,
        "hindex5y": 7,
        "i10index": 6,
        "i10index5y": 6,
        "interests": [],
        "npubs": 17
    },
    "Hiroshi Yamada": "",
    "Hong Jiang": {
        "affiliation": "University of Texas at Arlington",
        "citedby": {
            "2017-09-25": 4483
        },
        "email": "@uta.edu",
        "hindex": 36,
        "hindex5y": 28,
        "i10index": 117,
        "i10index5y": 75,
        "interests": [
            "computer science",
            "computer architecture",
            "file and storage systems",
            "cloud computing",
            "parallel and distributed processing"
        ],
        "npubs": 278
    },
    "Hongzhi Chen": "",
    "Hua Fan": {
        "citedby": {
            "2017-09-25": 13
        },
        "email": "@uwaterloo.ca",
        "hindex": 2,
        "hindex5y": 2,
        "i10index": 0,
        "i10index5y": 0,
        "interests": [
            "distributed computing",
            "distributed databases",
            "large-scale data management and applications"
        ],
        "npubs": 5
    },
    "Huan Ke": "",
    "Hyunseok Chang": {
        "citedby": {
            "2017-09-25": 1891
        },
        "email": "@nokia.com",
        "hindex": 16,
        "hindex5y": 13,
        "i10index": 19,
        "i10index5y": 13,
        "interests": [
            "cloud",
            "network measurement",
            "mobile applications"
        ],
        "npubs": 32
    },
    "Hyunwook Baek": {
        "affiliation": "University of Utah",
        "citedby": {
            "2017-09-25": 23
        },
        "email": "@cs.utah.edu",
        "hindex": 2,
        "hindex5y": 2,
        "i10index": 1,
        "i10index5y": 1,
        "interests": [
            "Cloud Computing",
            "Social Network",
            "Security"
        ],
        "npubs": 4
    },
    "Immanuel Trummer": {
        "affiliation": "Cornell University",
        "citedby": {
            "2017-09-25": 155
        },
        "email": "@cornell.edu",
        "hindex": 7,
        "hindex5y": 7,
        "i10index": 7,
        "i10index5y": 7,
        "interests": [
            "Databases",
            "data analysis",
            "optimization"
        ],
        "npubs": 22
    },
    "Indranil Gupta": {
        "affiliation": "UIUC",
        "citedby": {
            "2017-09-25": 4530
        },
        "email": "@illinois.edu",
        "hindex": 35,
        "hindex5y": 26,
        "i10index": 83,
        "i10index5y": 65,
        "interests": [
            "Distributed Systems",
            "Cloud Computing"
        ],
        "npubs": 242
    },
    "Ion Stoica": {
        "affiliation": "UC Berkeley",
        "citedby": {
            "2017-09-25": 82343
        },
        "email": "@cs.berkeley.edu",
        "hindex": 111,
        "hindex5y": 81,
        "i10index": 243,
        "i10index5y": 209,
        "interests": [
            "Cloud Computing",
            "Networking",
            "Distributed Systems",
            "Big Data"
        ],
        "npubs": 478
    },
    "Iqbal Mohomed": {
        "affiliation": "Samsung",
        "citedby": {
            "2017-09-25": 655
        },
        "email": "@cs.toronto.edu",
        "hindex": 13,
        "hindex5y": 12,
        "i10index": 14,
        "i10index5y": 13,
        "interests": [],
        "npubs": 43
    },
    "Irina Calciu": {
        "affiliation": "VMware",
        "citedby": {
            "2017-09-25": 186
        },
        "email": "@vmware.com",
        "hindex": 6,
        "hindex5y": 6,
        "i10index": 6,
        "i10index5y": 6,
        "interests": [
            "concurrency",
            "parallel programming",
            "operating systems",
            "transactional memory",
            "distributed algorithms"
        ],
        "npubs": 20
    },
    "Ishai Menache": {
        "affiliation": "Microsoft Research",
        "citedby": {
            "2017-09-25": 1945
        },
        "email": "@microsoft.com",
        "hindex": 25,
        "hindex5y": 23,
        "i10index": 38,
        "i10index5y": 35,
        "interests": [
            "data centers",
            "networking",
            "optimization",
            "machine learning"
        ],
        "npubs": 68
    },
    "Jacobus Van der Merwe": {
        "affiliation": "University of Utah",
        "citedby": {
            "2017-09-25": 6713
        },
        "email": "@cs.utah.edu",
        "hindex": 41,
        "hindex5y": 29,
        "i10index": 93,
        "i10index5y": 73,
        "interests": [
            "Networking systems"
        ],
        "npubs": 219
    },
    "Jaeseong Im": "",
    "Jake Wires": "",
    "James Cheng": "",
    "James Mickens": {
        "affiliation": "Harvard University",
        "citedby": {
            "2017-09-25": 1014
        },
        "email": "@g.harvard.edu",
        "hindex": 16,
        "hindex5y": 14,
        "i10index": 24,
        "i10index5y": 20,
        "interests": [
            "Systems",
            "Operating Systems",
            "Distributed Systems",
            "Web Services",
            "Datacenters"
        ],
        "npubs": 61
    },
    "Jean Bacon": "",
    "Ji-Yong Shin": {
        "affiliation": "Yale University",
        "citedby": {
            "2017-09-25": 406
        },
        "email": "@cs.yale.edu",
        "hindex": 6,
        "hindex5y": 6,
        "i10index": 5,
        "i10index5y": 5,
        "interests": [
            "Cloud Storage",
            "Distributed Systems",
            "Datacenter Networks"
        ],
        "npubs": 16
    },
    "Jia Rao": {
        "affiliation": "The University of Texas at Arlington",
        "citedby": {
            "2017-09-25": 972
        },
        "email": "@uta.edu",
        "hindex": 17,
        "hindex5y": 16,
        "i10index": 22,
        "i10index5y": 21,
        "interests": [
            "Cloud computing",
            "distributed systems",
            "machine learning",
            "reinforcement learning"
        ],
        "npubs": 42
    },
    "Jian Li": "",
    "Jianxun Liu": {
        "citedby": {
            "2017-09-25": 1795
        },
        "email": "@hnust.edu.cn",
        "hindex": 18,
        "hindex5y": 16,
        "i10index": 41,
        "i10index5y": 31,
        "interests": [
            "Service Computing",
            "Cloud Computing",
            "Workflow"
        ],
        "npubs": 237
    },
    "Jianyu Jiang": "",
    "John Wilkes": {
        "affiliation": "Google",
        "citedby": {
            "2017-09-25": 11256
        },
        "email": "@e-wilkes.com",
        "hindex": 48,
        "hindex5y": 32,
        "i10index": 105,
        "i10index5y": 63,
        "interests": [
            "distributed systems",
            "self management",
            "cluster management",
            "glassblowing"
        ],
        "npubs": 204
    },
    "Jonas Traub": {
        "affiliation": "Technische Universität Berlin",
        "citedby": {
            "2017-09-25": 7
        },
        "email": "@tu-berlin.de",
        "hindex": 1,
        "hindex5y": 1,
        "i10index": 0,
        "i10index5y": 0,
        "interests": [],
        "npubs": 6
    },
    "Jonguk Kim": "",
    "Jongyul Kim": "",
    "Jordi Arjona Aroca": {
        "citedby": {
            "2017-09-25": 201
        },
        "email": "@it.uc3m.es",
        "hindex": 7,
        "hindex5y": 6,
        "i10index": 5,
        "i10index5y": 5,
        "interests": [
            "Energy Efficiency",
            "Data Centers",
            "Networking",
            "Algorithms"
        ],
        "npubs": 19
    },
    "Jorge Quiane": {
        "affiliation": "QCRI",
        "citedby": {
            "2017-09-25": 1842
        },
        "email": "@qf.org.qa",
        "hindex": 16,
        "hindex5y": 15,
        "i10index": 26,
        "i10index5y": 22,
        "interests": [
            "databases",
            "cross-platform data management",
            "big data profiling"
        ],
        "npubs": 61
    },
    "Joseph E. Gonzalez": {
        "affiliation": "University of California, Berkeley",
        "citedby": {
            "2017-09-25": 35
        },
        "email": "@uml.edu",
        "hindex": 4,
        "hindex5y": 4,
        "i10index": 0,
        "i10index5y": 0,
        "interests": [
            "Quantitative Psychology",
            "Time Series",
            "Latent Growth Modeling",
            "Dynamic Factor Analysis",
            "Network Models"
        ],
        "npubs": 19
    },
    "Josh Kunz": {
        "citedby": {
            "2017-09-25": 5
        },
        "email": "@kunz.xyz",
        "hindex": 1,
        "hindex5y": 1,
        "i10index": 0,
        "i10index5y": 0,
        "interests": [],
        "npubs": 3
    },
    "Julian Stephen": {
        "affiliation": "IBM Research",
        "citedby": {
            "2017-09-25": 126
        },
        "email": "@purdue.edu",
        "hindex": 5,
        "hindex5y": 5,
        "i10index": 4,
        "i10index5y": 4,
        "interests": [],
        "npubs": 17
    },
    "Juncheng Yang": {
        "citedby": {
            "2017-09-25": 101
        },
        "email": "@emory.edu",
        "hindex": 7,
        "hindex5y": 7,
        "i10index": 5,
        "i10index5y": 5,
        "interests": [],
        "npubs": 10
    },
    "Ken Birman": {
        "affiliation": "Cornell University",
        "citedby": {
            "2017-09-25": 20360
        },
        "email": "@cs.cornell.edu",
        "hindex": 62,
        "hindex5y": 30,
        "i10index": 181,
        "i10index5y": 81,
        "interests": [
            "Cloud Computing",
            "Distributed Systems",
            "Fault Tolerance",
            "Reliability",
            "Security"
        ],
        "npubs": 470
    },
    "Kenichi Yasukata": {
        "citedby": {
            "2017-11-09": 24
        },
        "email": "@ht.sfc.keio.ac.jp",
        "hindex": 3,
        "hindex5y": 3,
        "i10index": 1,
        "i10index5y": 1,
        "interests": [
            "Networking",
            "Operating Systems",
            "Virtualization"
        ],
        "npubs": 5
    },
    "Kenji Kono": {
        "affiliation": "Keio University",
        "citedby": {
            "2018-04-03": 994
        },
        "email": "@ics.keio.ac.jp",
        "hindex": 15,
        "hindex5y": 8,
        "i10index": 22,
        "i10index5y": 8,
        "interests": [],
        "npubs": 151
    },
    "Kia Teymourian": {
        "citedby": {
            "2017-09-25": 331
        },
        "email": "@rice.edu",
        "hindex": 11,
        "hindex5y": 10,
        "i10index": 12,
        "i10index5y": 12,
        "interests": [
            "Extended Database Technology",
            "Complex Event Processing",
            "Distributed Event-Based Systems",
            "Data Stream Processing"
        ],
        "npubs": 40
    },
    "Krzysztof Rzadca": {
        "affiliation": "University of Warsaw, Poland",
        "citedby": {
            "2017-09-25": 603
        },
        "email": "@mimuw.edu.pl",
        "hindex": 12,
        "hindex5y": 10,
        "i10index": 15,
        "i10index5y": 10,
        "interests": [
            "scheduling",
            "distributed systems",
            "algorithmic game theory"
        ],
        "npubs": 44
    },
    "Kunpeng Song": "",
    "Lakshmi Ganesh": {
        "affiliation": "Facebook",
        "citedby": {
            "2017-09-25": 313
        },
        "email": "@fb.com",
        "hindex": 9,
        "hindex5y": 9,
        "i10index": 9,
        "i10index5y": 9,
        "interests": [
            "Data Center Energy Management"
        ],
        "npubs": 14
    },
    "Lalith Suresh": {
        "affiliation": "VMWare Research",
        "citedby": {
            "2017-09-25": 416
        },
        "email": "@vmware.com",
        "hindex": 8,
        "hindex5y": 8,
        "i10index": 7,
        "i10index5y": 7,
        "interests": [
            "computer networks",
            "operating systems",
            "distributed systems"
        ],
        "npubs": 22
    },
    "Lei Tian": {
        "affiliation": "Tintri, Inc.",
        "citedby": {
            "2017-09-25": 1493
        },
        "email": "@tintri.com",
        "hindex": 21,
        "hindex5y": 21,
        "i10index": 31,
        "i10index5y": 30,
        "interests": [
            "Storage Systems",
            "Computer Architecture",
            "Cloud Computing",
            "Big Data"
        ],
        "npubs": 62
    },
    "Liang Zheng": {
        "citedby": {
            "2017-09-25": 227
        },
        "email": "@princeton.edu",
        "hindex": 8,
        "hindex5y": 8,
        "i10index": 7,
        "i10index5y": 7,
        "interests": [
            "Network Economics",
            "big data analytics",
            "fog/edge computing",
            "cloud computing",
            "nonlinear optimization and its applications"
        ],
        "npubs": 27
    },
    "Limin Wang": "",
    "Lixin Gao": {
        "affiliation": "UMass Amherst",
        "citedby": {
            "2017-09-25": 13597
        },
        "email": "@ecs.umass.edu",
        "hindex": 49,
        "hindex5y": 35,
        "i10index": 202,
        "i10index5y": 141,
        "interests": [
            "Internet Routing",
            "Multimedia Communication",
            "Cloud Computing"
        ],
        "npubs": 696
    },
    "Logan Stafman": "",
    "Ludovic Henrio": {
        "affiliation": "Université Côte d’Azur, CNRS",
        "citedby": {
            "2017-09-25": 1278
        },
        "email": "@cnrs.fr",
        "hindex": 16,
        "hindex5y": 12,
        "i10index": 39,
        "i10index5y": 18,
        "interests": [],
        "npubs": 107
    },
    "Luwei Cheng": {
        "affiliation": "Facebook",
        "citedby": {
            "2017-09-25": 91
        },
        "email": "@fb.com",
        "hindex": 6,
        "hindex5y": 6,
        "i10index": 4,
        "i10index5y": 3,
        "interests": [
            "Virtualization",
            "Cloud Computing",
            "Stream Processing"
        ],
        "npubs": 17
    },
    "Mahesh Balakrishnan": {
        "affiliation": "Yale",
        "citedby": {
            "2017-09-25": 1623
        },
        "email": "@yale.edu",
        "hindex": 21,
        "hindex5y": 17,
        "i10index": 26,
        "i10index5y": 23,
        "interests": [
            "Distributed Systems"
        ],
        "npubs": 63
    },
    "Manos Karpathiotakis": {
        "affiliation": "EPFL",
        "citedby": {
            "2017-09-25": 408
        },
        "email": "@epfl.ch",
        "hindex": 11,
        "hindex5y": 11,
        "i10index": 12,
        "i10index5y": 11,
        "interests": [],
        "npubs": 32
    },
    "Marco Canini": {
        "affiliation": "KAUST",
        "citedby": {
            "2017-09-25": 1727
        },
        "email": "@kaust.edu.sa",
        "hindex": 21,
        "hindex5y": 20,
        "i10index": 28,
        "i10index5y": 26,
        "interests": [
            "Systems",
            "Networking",
            "Distributed Systems"
        ],
        "npubs": 90
    },
    "Marco Serafini": {
        "citedby": {
            "2017-09-25": 660
        },
        "email": "@qf.org.qa",
        "hindex": 15,
        "hindex5y": 13,
        "i10index": 19,
        "i10index5y": 16,
        "interests": [
            "Data science systems",
            "distributed systems",
            "dependability"
        ],
        "npubs": 52
    },
    "Margo Seltzer": {
        "affiliation": "Harvard University",
        "citedby": {
            "2017-09-25": 12148
        },
        "email": "@eecs.harvard.edu",
        "hindex": 56,
        "hindex5y": 35,
        "i10index": 131,
        "i10index5y": 84,
        "interests": [
            "Systems of all sorts",
            "healthcare informatics"
        ],
        "npubs": 264
    },
    "Mark Goldstein": {
        "affiliation": "harvard",
        "citedby": {
            "2018-02-20": 1
        },
        "email": "@g.harvard.edu",
        "hindex": 1,
        "hindex5y": 1,
        "i10index": 0,
        "i10index5y": 0,
        "interests": [],
        "npubs": 2
    },
    "Masoud Saeida Ardekani": {
        "affiliation": "Samsung Research, USA",
        "citedby": {
            "2017-11-19": 160
        },
        "email": "@masoud.io",
        "hindex": 7,
        "hindex5y": 7,
        "i10index": 6,
        "i10index5y": 6,
        "interests": [
            "Distributed Systems",
            "Distributed Computing"
        ],
        "npubs": 16
    },
    "Matei Zaharia": {
        "affiliation": "Stanford University",
        "citedby": {
            "2017-09-25": 28997
        },
        "email": "@cs.stanford.edu",
        "hindex": 35,
        "hindex5y": 33,
        "i10index": 60,
        "i10index5y": 57,
        "interests": [
            "Computer Systems",
            "Big Data",
            "Distributed Systems",
            "Security"
        ],
        "npubs": 102
    },
    "Matteo Interlandi": {
        "affiliation": "UCLA",
        "citedby": {
            "2017-09-25": 169
        },
        "email": "@cs.ucla.edu",
        "hindex": 7,
        "hindex5y": 7,
        "i10index": 6,
        "i10index5y": 6,
        "interests": [],
        "npubs": 38
    },
    "Meikel Poess": {
        "affiliation": "Oracle",
        "citedby": {
            "2017-09-25": 1657
        },
        "email": "@oracle.com",
        "hindex": 19,
        "hindex5y": 18,
        "i10index": 28,
        "i10index5y": 26,
        "interests": [
            "Database",
            "Decision Support",
            "Big Data"
        ],
        "npubs": 75
    },
    "Mengying Guo": "",
    "Michael A. Kozuch": {
        "affiliation": "Intel Labs",
        "citedby": {
            "2017-09-25": 6235
        },
        "email": "@cmu.edu",
        "hindex": 43,
        "hindex5y": 35,
        "i10index": 81,
        "i10index5y": 72,
        "interests": [
            "computer systems",
            "microarchitecture",
            "distributed computing"
        ],
        "npubs": 142
    },
    "Michael J. Freedman": {
        "affiliation": "Princeton University",
        "citedby": {
            "2017-09-25": 11108
        },
        "email": "@cs.princeton.edu",
        "hindex": 44,
        "hindex5y": 36,
        "i10index": 76,
        "i10index5y": 67,
        "interests": [
            "Distributed Systems",
            "Networking",
            "Security"
        ],
        "npubs": 138
    },
    "Michael M. Swift": {
        "affiliation": "University of Wisconsin-Madison",
        "citedby": {
            "2017-09-25": 7232
        },
        "email": "@cs.wisc.edu",
        "hindex": 41,
        "hindex5y": 35,
        "i10index": 74,
        "i10index5y": 64,
        "interests": [
            "Operating Systems",
            "Computer Architecture",
            "Reliability",
            "Security"
        ],
        "npubs": 148
    },
    "Michio Honda": {
        "affiliation": "NEC Laboratories Europe",
        "citedby": {
            "2017-09-25": 1026
        },
        "email": "@sfc.wide.ad.jp",
        "hindex": 7,
        "hindex5y": 7,
        "i10index": 6,
        "i10index5y": 6,
        "interests": [
            "Networking",
            "Operating systems"
        ],
        "npubs": 35
    },
    "Mingda Li": {
        "citedby": {
            "2017-09-25": 7
        },
        "email": "@g.ucla.edu",
        "hindex": 2,
        "hindex5y": 2,
        "i10index": 0,
        "i10index5y": 0,
        "interests": [
            "Big Data Analytics",
            "Distributed System for Big Data"
        ],
        "npubs": 6
    },
    "Miryung Kim": {
        "affiliation": "UCLA",
        "citedby": {
            "2017-09-25": 3084
        },
        "email": "@cs.ucla.edu",
        "hindex": 27,
        "hindex5y": 26,
        "i10index": 40,
        "i10index5y": 38,
        "interests": [
            "Software Engineering"
        ],
        "npubs": 89
    },
    "Mohammad Shahrad": {
        "affiliation": "Princeton University",
        "citedby": {
            "2017-09-25": 27
        },
        "email": "@princeton.edu",
        "hindex": 2,
        "hindex5y": 2,
        "i10index": 1,
        "i10index5y": 1,
        "interests": [
            "Cloud Computing",
            "Computer Architecture"
        ],
        "npubs": 8
    },
    "Mor Harchol-Balter": {
        "affiliation": "Carnegie Mellon University",
        "citedby": {
            "2017-09-25": 7930
        },
        "email": "@cs.cmu.edu",
        "hindex": 43,
        "hindex5y": 30,
        "i10index": 80,
        "i10index5y": 61,
        "interests": [
            "Performance Modeling and Design of Computer Systems",
            "Queueing theory",
            "Scheduling",
            "Capacity/Energy provisioning",
            "QoS guarantees"
        ],
        "npubs": 185
    },
    "Morley Z. Mao": {
        "affiliation": "University of Michigan",
        "citedby": {
            "2017-09-25": 12733
        },
        "email": "@umich.edu",
        "hindex": 59,
        "hindex5y": 44,
        "i10index": 121,
        "i10index5y": 111,
        "interests": [
            "Computer networks",
            "network security",
            "mobile computing",
            "distributed systems"
        ],
        "npubs": 270
    },
    "Muhammad Ali Gulzar": {
        "citedby": {
            "2017-09-25": 54
        },
        "email": "@cs.ucla.edu",
        "hindex": 4,
        "hindex5y": 4,
        "i10index": 2,
        "i10index5y": 2,
        "interests": [
            "Software Engineering",
            "Automated Debugging"
        ],
        "npubs": 9
    },
    "Muhammad Bilal": "",
    "Mung Chiang": {
        "affiliation": "Princeton University",
        "citedby": {
            "2017-09-25": 18184
        },
        "email": "@princeton.edu",
        "hindex": 65,
        "hindex5y": 49,
        "i10index": 193,
        "i10index5y": 149,
        "interests": [
            "Networks",
            "Wireless",
            "Internet",
            "Algorithm",
            "Optimization"
        ],
        "npubs": 490
    },
    "Nathan Bronson": {
        "affiliation": "Facebook",
        "citedby": {
            "2017-09-25": 1387
        },
        "email": "@fb.com",
        "hindex": 17,
        "hindex5y": 16,
        "i10index": 19,
        "i10index5y": 17,
        "interests": [],
        "npubs": 44
    },
    "Neeraja J. Yadwadkar": {
        "citedby": {
            "2018-04-03": 107
        },
        "email": "@eecs.berkeley.edu",
        "hindex": 5,
        "hindex5y": 5,
        "i10index": 2,
        "i10index5y": 2,
        "interests": [
            "Distributed Systems",
            "Cloud Computing",
            "Machine Learning"
        ],
        "npubs": 10
    },
    "Ning Xia": {
        "citedby": {
            "2018-04-03": 113
        },
        "email": "@u.northwestern.edu",
        "hindex": 2,
        "hindex5y": 2,
        "i10index": 2,
        "i10index5y": 2,
        "interests": [
            "big data analysis",
            "network measurement",
            "neural network",
            "artificial intelligence"
        ],
        "npubs": 6
    },
    "Ning Yi": "",
    "Noa Zilberman": {
        "affiliation": "University of Cambridge",
        "citedby": {
            "2017-09-25": 449
        },
        "email": "@cl.cam.ac.uk",
        "hindex": 12,
        "hindex5y": 11,
        "i10index": 12,
        "i10index5y": 12,
        "interests": [
            "High performance systems",
            "computer and network architectures",
            "high speed interfaces",
            "performance measurements",
            "open source"
        ],
        "npubs": 34
    },
    "Oliver Kennedy": {
        "affiliation": "SUNY Buffalo",
        "citedby": {
            "2017-09-25": 239
        },
        "email": "@buffalo.edu",
        "hindex": 9,
        "hindex5y": 8,
        "i10index": 8,
        "i10index5y": 6,
        "interests": [
            "Databases",
            "Data Quality",
            "Probabilistic Databases",
            "Data Structures",
            "Incremental Computation"
        ],
        "npubs": 36
    },
    "Patrick Eugster": {
        "affiliation": "TU Darmstadt",
        "citedby": {
            "2017-09-25": 7863
        },
        "email": "@usi.ch",
        "hindex": 31,
        "hindex5y": 23,
        "i10index": 67,
        "i10index5y": 51,
        "interests": [
            "Distributed Systems",
            "Programming Languages",
            "Software Engineering"
        ],
        "npubs": 202
    },
    "Patrick Stuedi": {
        "affiliation": "IBM",
        "citedby": {
            "2017-09-25": 721
        },
        "email": "@zurich.ibm.com",
        "hindex": 15,
        "hindex5y": 13,
        "i10index": 20,
        "i10index5y": 16,
        "interests": [
            "Systems",
            "Networking",
            "Distributed Systems",
            "Operating Systems"
        ],
        "npubs": 57
    },
    "Pawel Janus": "",
    "Pengfei Zuo": {
        "affiliation": "Huazhong University of Science and Technology",
        "citedby": {
            "2017-09-25": 7
        },
        "email": "@hust.edu.cn",
        "hindex": 2,
        "hindex5y": 2,
        "i10index": 0,
        "i10index5y": 0,
        "interests": [
            "Computer Science"
        ],
        "npubs": 10
    },
    "Peter Alvaro": {
        "affiliation": "UC Santa Cruz",
        "citedby": {
            "2017-09-25": 1701
        },
        "email": "@ucsc.edu",
        "hindex": 13,
        "hindex5y": 13,
        "i10index": 15,
        "i10index5y": 13,
        "interests": [
            "Distributed Systems",
            "Data Management Systems"
        ],
        "npubs": 34
    },
    "Peter Bodik": {
        "citedby": {
            "2017-09-25": 2157
        },
        "email": "@microsoft.com",
        "hindex": 20,
        "hindex5y": 17,
        "i10index": 24,
        "i10index5y": 20,
        "interests": [
            "Systems and Networking",
            "Machine Learning",
            "Algorithms"
        ],
        "npubs": 52
    },
    "Peter Pietzuch": {
        "affiliation": "Imperial College London",
        "citedby": {
            "2017-09-25": 4708
        },
        "email": "@doc.ic.ac.uk",
        "hindex": 29,
        "hindex5y": 23,
        "i10index": 62,
        "i10index5y": 51,
        "interests": [
            "Distributed Systems",
            "Systems",
            "Data Management"
        ],
        "npubs": 167
    },
    "Philip A. Bernstein": {
        "citedby": {
            "2018-01-28": 34031
        },
        "email": "@microsoft.com",
        "hindex": 74,
        "hindex5y": 38,
        "i10index": 171,
        "i10index5y": 89,
        "interests": [
            "Database systems and transaction processin"
        ],
        "npubs": 252
    },
    "Pinar Tozun": {
        "affiliation": "IBM",
        "citedby": {
            "2017-09-25": 302
        },
        "email": "@epfl.ch",
        "hindex": 9,
        "hindex5y": 9,
        "i10index": 8,
        "i10index5y": 8,
        "interests": [
            "databases"
        ],
        "npubs": 28
    },
    "Ping Yu": "",
    "Pradeep Ganesan": "",
    "Purushotham Bangalore": "",
    "Qiang Cao": "",
    "Qiang Fu": {
        "affiliation": "Microsoft",
        "citedby": {
            "2017-09-25": 1232
        },
        "email": "@microsoft.com",
        "hindex": 20,
        "hindex5y": 17,
        "i10index": 35,
        "i10index5y": 25,
        "interests": [
            "Machine Learning",
            "Pattern Recognition",
            "Software Engineering",
            "System Log Analysis"
        ],
        "npubs": 90
    },
    "Qiang Xu": {
        "citedby": {
            "2018-04-03": 1482
        },
        "email": "@meter10.com",
        "hindex": 13,
        "hindex5y": 13,
        "i10index": 14,
        "i10index5y": 14,
        "interests": [
            "Systems and Networking"
        ],
        "npubs": 28
    },
    "Qizhen Zhang": "",
    "Rama Ramasubramanian": "",
    "Randy Katz": {
        "affiliation": "University of California, Berkeley",
        "citedby": {
            "2017-09-25": 70328
        },
        "email": "@cs.Berkeley.edu",
        "hindex": 113,
        "hindex5y": 60,
        "i10index": 299,
        "i10index5y": 168,
        "interests": [
            "Computer Systems",
            "Communications Networks",
            "Distributed Systems",
            "Energy Efficiency in Systems"
        ],
        "npubs": 618
    },
    "Rebecca Smith": {
        "citedby": {
            "2017-09-25": 17
        },
        "email": "@rice.edu",
        "hindex": 2,
        "hindex5y": 2,
        "i10index": 1,
        "i10index5y": 1,
        "interests": [
            "Runtime systems",
            "Virtualization",
            "Operating systems",
            "Compilers"
        ],
        "npubs": 6
    },
    "Rene Mueller": "",
    "Reza Karimi": {
        "citedby": {
            "2018-04-03": 1
        },
        "email": "@emory.edu",
        "hindex": 1,
        "hindex5y": 1,
        "i10index": 0,
        "i10index5y": 0,
        "interests": [
            "Distributed Systems",
            "Replication",
            "Complex Event Processing",
            "Data Science"
        ],
        "npubs": 2
    },
    "Riza O. Suminto": {
        "citedby": {
            "2018-04-03": 38
        },
        "email": "@cs.uchicago.edu",
        "hindex": 2,
        "hindex5y": 2,
        "i10index": 1,
        "i10index5y": 1,
        "interests": [
            "Distributed System",
            "Cloud Computing"
        ],
        "npubs": 8
    },
    "Russell Sears": "",
    "Sameer Agarwal": {
        "affiliation": "Databricks",
        "citedby": {
            "2017-09-25": 960
        },
        "email": "@cs.berkeley.edu",
        "hindex": 10,
        "hindex5y": 10,
        "i10index": 10,
        "i10index5y": 10,
        "interests": [
            "Databases",
            "Approximate Query Processing",
            "Distributed Systems"
        ],
        "npubs": 18
    },
    "Sameh Elnikety": {
        "citedby": {
            "2017-09-25": 2858
        },
        "email": "@microsoft.com",
        "hindex": 25,
        "hindex5y": 22,
        "i10index": 36,
        "i10index5y": 32,
        "interests": [],
        "npubs": 88
    },
    "Samuel Madden": {
        "affiliation": "MIT",
        "citedby": {
            "2017-09-25": 39581
        },
        "email": "@csail.mit.edu",
        "hindex": 78,
        "hindex5y": 64,
        "i10index": 183,
        "i10index5y": 168,
        "interests": [
            "Computer Systems",
            "Database Systems",
            "Data Management",
            "Mobile Computing",
            "Distributed Systems"
        ],
        "npubs": 350
    },
    "Sarit Mukherjee": "",
    "Savvas Savvides": {
        "affiliation": "Purdue University",
        "citedby": {
            "2017-09-25": 22
        },
        "email": "@purdue.edu",
        "hindex": 2,
        "hindex5y": 2,
        "i10index": 1,
        "i10index5y": 1,
        "interests": [
            "Distributed Systems",
            "Information Security",
            "Cloud Computing",
            "Big Data"
        ],
        "npubs": 4
    },
    "Scott Rixner": {
        "affiliation": "Rice University",
        "citedby": {
            "2017-09-25": 5739
        },
        "email": "@rice.edu",
        "hindex": 30,
        "hindex5y": 23,
        "i10index": 53,
        "i10index5y": 36,
        "interests": [
            "Computer Architecture",
            "Operating Systems",
            "Memory Systems"
        ],
        "npubs": 110
    },
    "Sebastian Breß": {
        "affiliation": "DFKI",
        "citedby": {
            "2017-09-25": 379
        },
        "email": "@dfki.de",
        "hindex": 12,
        "hindex5y": 12,
        "i10index": 16,
        "i10index5y": 16,
        "interests": [
            "Data Management on Modern Hardware",
            "Query Compilation",
            "Optimizing Databases for Heterogeneous Processors"
        ],
        "npubs": 36
    },
    "Seongwook Jin": {
        "affiliation": "KIWIPLUS",
        "citedby": {
            "2017-09-25": 372
        },
        "email": "@calab.kaist.ac.kr",
        "hindex": 6,
        "hindex5y": 6,
        "i10index": 6,
        "i10index5y": 6,
        "interests": [
            "Computer Science"
        ],
        "npubs": 11
    },
    "Seungryoul Maeng": "",
    "Shin-Yeh Tsai": "",
    "Shinpei Kato": {
        "affiliation": "University of Tokyo",
        "citedby": {
            "2017-09-25": 2062
        },
        "email": "@ertl.jp",
        "hindex": 24,
        "hindex5y": 21,
        "i10index": 38,
        "i10index5y": 33,
        "interests": [
            "Real-Time Systems",
            "Cyber-Physical Systems",
            "Operating Systems"
        ],
        "npubs": 125
    },
    "Shunde Cao": "",
    "Siddhartha Sen": {
        "affiliation": "Microsoft",
        "citedby": {
            "2017-09-25": 452
        },
        "email": "@cs.princeton.edu",
        "hindex": 12,
        "hindex5y": 11,
        "i10index": 15,
        "i10index5y": 11,
        "interests": [
            "Distributed systems",
            "datacenter networking",
            "data structures",
            "algorithms"
        ],
        "npubs": 49
    },
    "Song Jiang": {
        "affiliation": "University of Texas, Arlington",
        "citedby": {
            "2017-09-25": 3417
        },
        "email": "@uta.edu",
        "hindex": 31,
        "hindex5y": 24,
        "i10index": 46,
        "i10index5y": 39,
        "interests": [
            "File and storage system",
            "high-performance system",
            "operating syste",
            "m"
        ],
        "npubs": 93
    },
    "Sourav Sikdar": {
        "citedby": {
            "2018-04-03": 3
        },
        "email": "@rice.edu",
        "hindex": 1,
        "hindex5y": 1,
        "i10index": 0,
        "i10index5y": 0,
        "interests": [],
        "npubs": 4
    },
    "Srikanth Kandula": {
        "affiliation": "Microsoft",
        "citedby": {
            "2017-09-25": 11314
        },
        "email": "@microsoft.com",
        "hindex": 38,
        "hindex5y": 36,
        "i10index": 50,
        "i10index5y": 46,
        "interests": [
            "Networks",
            "Cloud Computing",
            "Machine Learning"
        ],
        "npubs": 108
    },
    "Supreeth Shastri": {
        "citedby": {
            "2017-09-25": 45
        },
        "email": "@umass.edu",
        "hindex": 3,
        "hindex5y": 3,
        "i10index": 1,
        "i10index5y": 1,
        "interests": [
            "Cloud computing"
        ],
        "npubs": 7
    },
    "T. V. Lakshman": {
        "affiliation": "Nokia Bell Labs",
        "citedby": {
            "2017-09-25": 18127
        },
        "email": "@research.bell-labs.com",
        "hindex": 66,
        "hindex5y": 37,
        "i10index": 140,
        "i10index5y": 100,
        "interests": [
            "Networking",
            "Distributed Systems",
            "Cloud Computing"
        ],
        "npubs": 308
    },
    "Tanakorn Leesatapornwongsa": {
        "citedby": {
            "2017-09-25": 165
        },
        "email": "@cs.uchicago.edu",
        "hindex": 5,
        "hindex5y": 5,
        "i10index": 4,
        "i10index5y": 4,
        "interests": [
            "Distributed Systems",
            "Cloud Computing"
        ],
        "npubs": 10
    },
    "Theophilus Benson": {
        "affiliation": "Duke University",
        "citedby": {
            "2017-09-25": 2966
        },
        "email": "@cs.duke.edu",
        "hindex": 16,
        "hindex5y": 16,
        "i10index": 16,
        "i10index5y": 16,
        "interests": [
            "Computer Networks"
        ],
        "npubs": 54
    },
    "Thomas Moyer": {
        "affiliation": "MIT Lincoln Laboratory",
        "citedby": {
            "2017-09-25": 402
        },
        "email": "@ll.mit.edu",
        "hindex": 8,
        "hindex5y": 8,
        "i10index": 8,
        "i10index5y": 8,
        "interests": [
            "Computer and Network Security"
        ],
        "npubs": 33
    },
    "Thomas Pasquier": {
        "citedby": {
            "2017-09-25": 311
        },
        "email": "@seas.harvard.edu",
        "hindex": 10,
        "hindex5y": 10,
        "i10index": 12,
        "i10index5y": 12,
        "interests": [
            "distributed system",
            "information flow control",
            "compliance",
            "provenance",
            "privacy"
        ],
        "npubs": 28
    },
    "Tilmann Rabl": {
        "affiliation": "TU Berlin",
        "citedby": {
            "2017-09-25": 874
        },
        "email": "@tu-berlin.de",
        "hindex": 15,
        "hindex5y": 15,
        "i10index": 18,
        "i10index5y": 16,
        "interests": [],
        "npubs": 79
    },
    "Timothy Zhu": {
        "affiliation": "Carnegie Mellon University",
        "citedby": {
            "2017-09-25": 206
        },
        "email": "@cse.psu.edu",
        "hindex": 6,
        "hindex5y": 6,
        "i10index": 5,
        "i10index5y": 5,
        "interests": [
            "Systems",
            "Performance Modeling",
            "Resource Management",
            "Scheduling",
            "Cloud Computing"
        ],
        "npubs": 10
    },
    "Tony Suo": {
        "citedby": {
            "2018-04-03": 1
        },
        "email": "@mavs.utah.edu",
        "hindex": 1,
        "hindex5y": 1,
        "i10index": 1,
        "i10index5y": 1,
        "interests": [
            "Operating System",
            "Container",
            "Cloud Computing",
            "Virtualization",
            "Serverless architecture"
        ],
        "npubs": 3
    },
    "Trausti Sæmundsson": {
        "affiliation": "CachePhysics",
        "citedby": {
            "2017-09-25": 37
        },
        "email": "@ru.is",
        "hindex": 2,
        "hindex5y": 2,
        "i10index": 2,
        "i10index5y": 2,
        "interests": [
            "Distributed systems",
            "Networking systems",
            "Storage systems"
        ],
        "npubs": 7
    },
    "Tyson Condie": {
        "citedby": {
            "2017-09-25": 3705
        },
        "email": "@cs.ucla.edu",
        "hindex": 23,
        "hindex5y": 22,
        "i10index": 31,
        "i10index5y": 25,
        "interests": [
            "Big Data",
            "Distributed Database Systems"
        ],
        "npubs": 49
    },
    "Uma Maheswara Rao Gangumalla": {
        "affiliation": "Intel",
        "citedby": {
            "2019-02-13": 21
        },
        "email": "@apache.org",
        "hindex": 3,
        "hindex5y": 3,
        "i10index": 0,
        "i10index5y": 0,
        "interests": [
            "Apache Software Foundation",
            "Big Data",
            "Apache Hadoop",
            "Apache HDFS",
            "Hadoop eco system Projects"
        ],
        "npubs": 13
    },
    "Vidhya Venkat": "",
    "Vijay Chidambaram": {
        "affiliation": "UT Austin",
        "citedby": {
            "2017-09-25": 347
        },
        "email": "@cs.wisc.edu",
        "hindex": 8,
        "hindex5y": 8,
        "i10index": 8,
        "i10index5y": 8,
        "interests": [
            "Operating Systems",
            "File Systems",
            "Storage"
        ],
        "npubs": 23
    },
    "Vijayan Prabhakaran": "",
    "Viktor Rosenfeld": {
        "affiliation": "TU Berlin",
        "citedby": {
            "2017-09-25": 14
        },
        "email": "@tu-berlin.de",
        "hindex": 2,
        "hindex5y": 2,
        "i10index": 0,
        "i10index5y": 0,
        "interests": [
            "Data processing",
            "Modern hardware"
        ],
        "npubs": 4
    },
    "Vinaitheerthan Sundaram": {
        "affiliation": "SensorHound, Inc",
        "citedby": {
            "2017-09-25": 197
        },
        "email": "@purdue.edu",
        "hindex": 8,
        "hindex5y": 7,
        "i10index": 7,
        "i10index5y": 6,
        "interests": [
            "Reliability",
            "Program Analysis",
            "Distributed Systems",
            "Networking"
        ],
        "npubs": 41
    },
    "Vincentius Martin": {
        "affiliation": "Surya University",
        "citedby": {
            "2017-09-25": 48
        },
        "email": "@cs.duke.edu",
        "hindex": 2,
        "hindex5y": 2,
        "i10index": 1,
        "i10index5y": 1,
        "interests": [
            "Operating systems",
            "Distributed Systems",
            "Networking"
        ],
        "npubs": 4
    },
    "Vincenzo Maffione": {
        "citedby": {
            "2017-09-25": 50
        },
        "email": "@ing.unipi.it",
        "hindex": 3,
        "hindex5y": 3,
        "i10index": 1,
        "i10index5y": 1,
        "interests": [
            "High performance virtual machine networking"
        ],
        "npubs": 13
    },
    "Volker Hilt": {
        "citedby": {
            "2017-11-24": 2234
        },
        "email": "@nokia-bell-labs.com",
        "hindex": 24,
        "hindex5y": 20,
        "i10index": 41,
        "i10index5y": 31,
        "interests": [],
        "npubs": 137
    },
    "Volker Markl": {
        "affiliation": "Technische Universität Berlin",
        "citedby": {
            "2017-09-25": 4468
        },
        "email": "@tu-berlin.de",
        "hindex": 33,
        "hindex5y": 28,
        "i10index": 76,
        "i10index5y": 59,
        "interests": [
            "Database Systems",
            "Large-scale Data Management",
            "Big Data",
            "Programming Models",
            "Query Processing"
        ],
        "npubs": 231
    },
    "Walfredo Cirne": {
        "affiliation": "Google",
        "citedby": {
            "2017-09-25": 4615
        },
        "email": "@google.com",
        "hindex": 30,
        "hindex5y": 22,
        "i10index": 58,
        "i10index5y": 32,
        "interests": [
            "Cloud computing",
            "Resource Management",
            "Parallel and Distributed Systems"
        ],
        "npubs": 172
    },
    "Weigang Li": "",
    "Wojciech Golab": {
        "affiliation": "University of Waterloo",
        "citedby": {
            "2017-09-25": 753
        },
        "email": "@uwaterloo.ca",
        "hindex": 14,
        "hindex5y": 11,
        "i10index": 19,
        "i10index5y": 13,
        "interests": [
            "storage systems",
            "shared memory algorithms",
            "distributed computing"
        ],
        "npubs": 59
    },
    "Xiaobo Zhou": {
        "affiliation": "University of Colorado, Colorado Springs",
        "citedby": {
            "2018-01-12": 1626
        },
        "email": "@uccs.edu",
        "hindex": 23,
        "hindex5y": 19,
        "i10index": 47,
        "i10index5y": 33,
        "interests": [
            "Distributed and Cloud Computing",
            "Parallel and Distributed Data Processing",
            "Autonomic Computing Systems",
            "Sustainable Datacenters"
        ],
        "npubs": 102
    },
    "Xingbo Wu": {
        "citedby": {
            "2017-09-25": 49
        },
        "email": "@mavs.uta.edu",
        "hindex": 3,
        "hindex5y": 3,
        "i10index": 1,
        "i10index5y": 1,
        "interests": [
            "Computer Systems"
        ],
        "npubs": 7
    },
    "Xue Liu": {
        "affiliation": "McGill University",
        "citedby": {
            "2017-09-25": 11368
        },
        "email": "@cs.mcgill.ca",
        "hindex": 41,
        "hindex5y": 38,
        "i10index": 256,
        "i10index5y": 155,
        "interests": [],
        "npubs": 1397
    },
    "Xuehai Qian": {
        "affiliation": "USC",
        "citedby": {
            "2017-09-25": 102
        },
        "email": "@usc.edu",
        "hindex": 6,
        "hindex5y": 6,
        "i10index": 4,
        "i10index5y": 4,
        "interests": [
            "Computer Architecture",
            "Computer System"
        ],
        "npubs": 26
    },
    "Xueyuan Han": {
        "affiliation": "Harvard University",
        "citedby": {
            "2017-09-25": 6
        },
        "email": "@g.harvard.edu",
        "hindex": 1,
        "hindex5y": 1,
        "i10index": 0,
        "i10index5y": 0,
        "interests": [
            "Computer Systems",
            "Computer Security",
            "Provenance",
            "Machine Learning",
            "Graph Theory"
        ],
        "npubs": 3
    },
    "Xusheng Chen": "",
    "Yanfang Le": "",
    "Yaochen Hu": "",
    "Yiying Zhang": {
        "affiliation": "Purdue University",
        "citedby": {
            "2017-09-25": 426
        },
        "email": "@purdue.edu",
        "hindex": 7,
        "hindex5y": 7,
        "i10index": 7,
        "i10index5y": 6,
        "interests": [
            "operating systems",
            "distributed systems"
        ],
        "npubs": 15
    },
    "Yizhou Shan": {
        "citedby": {
            "2017-09-25": 0
        },
        "email": "@purdue.edu",
        "hindex": 0,
        "hindex5y": 0,
        "i10index": 0,
        "i10index5y": 0,
        "interests": [
            "Operating Systems",
            "Distributed Systems"
        ],
        "npubs": 1
    },
    "Ymir Vigfusson": {
        "affiliation": "Emory University",
        "citedby": {
            "2017-09-25": 470
        },
        "email": "@ru.is",
        "hindex": 12,
        "hindex5y": 10,
        "i10index": 16,
        "i10index5y": 12,
        "interests": [
            "Distributed systems",
            "Data replication",
            "Security"
        ],
        "npubs": 59
    },
    "Yong Zhao": {
        "citedby": {
            "2017-11-24": 31
        },
        "email": "@uta.edu",
        "hindex": 2,
        "hindex5y": 2,
        "i10index": 1,
        "i10index5y": 1,
        "interests": [
            "Data Centers",
            "Cloud Computing",
            "Resource Management on Heterogeneous Clusters"
        ],
        "npubs": 5
    },
    "Youngsu Cho": "",
    "Yu Gu": {
        "citedby": {
            "2018-04-03": 647
        },
        "email": "@mail.neu.edu.cn",
        "hindex": 14,
        "hindex5y": 11,
        "i10index": 21,
        "i10index5y": 12,
        "interests": [
            "Database",
            "Data Mining"
        ],
        "npubs": 108
    },
    "Yu Hua": {
        "affiliation": "Huazhong University of Science and Technology",
        "citedby": {
            "2017-07-23": 835,
            "2017-08-14": 851
        },
        "email": "@hust.edu.cn",
        "hindex": 16,
        "hindex5y": 15,
        "i10index": 22,
        "i10index5y": 22,
        "interests": [
            "Storage Systems",
            "Computer Network"
        ],
        "npubs": 95
    },
    "Yuanyuan Sun": "",
    "Yubin Bao": "",
    "Yue Jin": "",
    "Yungang Bao": {
        "affiliation": "Institute of Computing Technology, Chinese Academy of Sciences",
        "citedby": {
            "2017-09-25": 500
        },
        "email": "@ict.ac.cn",
        "hindex": 10,
        "hindex5y": 10,
        "i10index": 11,
        "i10index5y": 11,
        "interests": [
            "Computer Architecture",
            "Computer System"
        ],
        "npubs": 40
    },
    "Yuqing Zhu": {
        "citedby": {
            "2017-09-25": 333
        },
        "email": "@ict.ac.cn",
        "hindex": 6,
        "hindex5y": 6,
        "i10index": 4,
        "i10index5y": 4,
        "interests": [
            "Computer Science"
        ],
        "npubs": 24
    },
    "Yushi Wang": "",
    "Yusuke Suzuki": {
        "affiliation": "Keio University",
        "citedby": {
            "2017-09-25": 60
        },
        "email": "@sslab.ics.keio.ac.jp",
        "hindex": 2,
        "hindex5y": 2,
        "i10index": 1,
        "i10index5y": 1,
        "interests": [
            "OS",
            "VMM",
            "GPU",
            "Accelerators",
            "Compilers"
        ],
        "npubs": 3
    },
    "Yuxiong He": {
        "affiliation": "Microsoft Research",
        "citedby": {
            "2017-09-25": 1063
        },
        "email": "@microsoft.com",
        "hindex": 19,
        "hindex5y": 18,
        "i10index": 26,
        "i10index5y": 24,
        "interests": [
            "Algorithm",
            "parallel processing",
            "computer systems",
            "scheduling"
        ],
        "npubs": 87
    },
    "Zhigang Wang": "",
    "Zhuoyue Liu": ""
}
