# Supplementary material for: A survey of accepted authors in computer systems conferences
Source: PeerJ Comput Sci. 2020 Sep 28;6:e299. doi: 10.7717/peerj-cs.299 (PMC7924675; doi:10.7717/peerj-cs.299)
Supplement: Supplemental Information 2 — This is a snapshot of the github repository that includes the data and source code required to reproduce this paper (except for confidential survey data). The snapshot represents commit 6663a253f1ac4dc351a78ccc74c0de80c7cc06ad of http://github.com/eitanf/sysconf. The most pertinent article files are under pubs/diversity-survey/. [file peerj-cs-06-299-s002.bz2 › sysconf/data/authors/SP.json]

{
    "Abhradeep Thakurta": {
        "affiliation": "Apple",
        "citedby": {
            "2017-10-02": 781
        },
        "email": "@ucsc.edu",
        "hindex": 11,
        "hindex5y": 11,
        "i10index": 12,
        "i10index5y": 12,
        "interests": [
            "Data Privacy",
            "Machine Learning",
            "Algorithmic Robustness",
            "Theoretical Computer Science"
        ],
        "npubs": 32
    },
    "Abraham A Clements": "",
    "Achi-Or Weingarten": "",
    "Adam Smith": {
        "affiliation": "Pennsylvania State University",
        "citedby": {
            "2018-02-02": 10424
        },
        "email": "@bu.edu",
        "hindex": 44,
        "hindex5y": 33,
        "i10index": 78,
        "i10index5y": 66,
        "interests": [
            "Data privacy",
            "cryptography",
            "machine learning",
            "algorithms",
            "information theory"
        ],
        "npubs": 150
    },
    "Adi Shamir": "",
    "Adi Watzman": "",
    "Adrian Tang": {
        "affiliation": "Columbia University",
        "citedby": {
            "2017-10-02": 212
        },
        "email": "@cs.columbia.edu",
        "hindex": 5,
        "hindex5y": 4,
        "i10index": 4,
        "i10index5y": 3,
        "interests": [
            "Systems Security"
        ],
        "npubs": 12
    },
    "Ahmed M. Azab": {
        "affiliation": "Samsung Research America",
        "citedby": {
            "2017-10-02": 728
        },
        "email": "@samsung.com",
        "hindex": 8,
        "hindex5y": 8,
        "i10index": 7,
        "i10index5y": 7,
        "interests": [
            "Computer security",
            "virtualization",
            "mobile phone security"
        ],
        "npubs": 13
    },
    "Alan Mislove": {
        "affiliation": "Northeastern University",
        "citedby": {
            "2017-10-02": 9771
        },
        "email": "@ccs.neu.edu",
        "hindex": 33,
        "hindex5y": 29,
        "i10index": 53,
        "i10index5y": 48,
        "interests": [
            "Computer systems",
            "Social networks",
            "Networking",
            "Measurement"
        ],
        "npubs": 98
    },
    "Alena Naiakshina": "",
    "Alex C. Snoeren": {
        "affiliation": "UCSD",
        "citedby": {
            "2017-10-02": 9236
        },
        "email": "@cs.ucsd.edu",
        "hindex": 43,
        "hindex5y": 32,
        "i10index": 89,
        "i10index5y": 65,
        "interests": [
            "Networking",
            "Distributed Systems",
            "Security",
            "wireless networks"
        ],
        "npubs": 148
    },
    "Alin Tomescu": "",
    "Alina Oprea": {
        "affiliation": "Northeastern",
        "citedby": {
            "2017-10-02": 3530
        },
        "email": "@neu.edu",
        "hindex": 22,
        "hindex5y": 20,
        "i10index": 30,
        "i10index5y": 27,
        "interests": [
            "Computer Security"
        ],
        "npubs": 73
    },
    "Amir Houmansadr": {
        "affiliation": "UMass",
        "citedby": {
            "2017-10-02": 1193
        },
        "email": "@cs.umass.edu",
        "hindex": 18,
        "hindex5y": 18,
        "i10index": 23,
        "i10index5y": 22,
        "interests": [
            "Traffic analysis",
            "network security",
            "anonymity"
        ],
        "npubs": 56
    },
    "Anastasia Danilova": "",
    "Andre Pawlowski": {
        "affiliation": "Ruhr University Bochum",
        "citedby": {
            "2017-10-02": 50
        },
        "email": "@rub.de",
        "hindex": 2,
        "hindex5y": 2,
        "i10index": 1,
        "i10index5y": 1,
        "interests": [],
        "npubs": 6
    },
    "Andrea Maria Zanchettin": {
        "citedby": {
            "2018-02-02": 472
        },
        "email": "@polimi.it",
        "hindex": 12,
        "hindex5y": 12,
        "i10index": 20,
        "i10index5y": 17,
        "interests": [
            "Robotics",
            "Human-robot collaboration"
        ],
        "npubs": 62
    },
    "Andreas Haeberlen": {
        "affiliation": "University of Pennsylvania",
        "citedby": {
            "2017-10-02": 4067
        },
        "email": "@cis.upenn.edu",
        "hindex": 30,
        "hindex5y": 25,
        "i10index": 45,
        "i10index5y": 36,
        "interests": [
            "Distributed systems",
            "Security"
        ],
        "npubs": 104
    },
    "Andrei Popescu": {
        "affiliation": "School of Science and Technology, Middlesex University, UK/Institute of Mathematics Simion Stoilow of the Romanian Academy",
        "citedby": {
            "2017-10-02": 1003
        },
        "email": "@mdx.ac.uk",
        "hindex": 16,
        "hindex5y": 14,
        "i10index": 21,
        "i10index5y": 17,
        "interests": [
            "theorem proving",
            "logic",
            "type theory",
            "security"
        ],
        "npubs": 95
    },
    "Andrei Sabelfeld": {
        "affiliation": "Chalmers",
        "citedby": {
            "2017-10-02": 6020
        },
        "email": "@chalmers.se",
        "hindex": 34,
        "hindex5y": 25,
        "i10index": 52,
        "i10index5y": 50,
        "interests": [
            "Computer Security",
            "Programming Languages"
        ],
        "npubs": 126
    },
    "Andrew Miller": {
        "affiliation": "UIUC",
        "citedby": {
            "2017-10-02": 6685
        },
        "email": "@illinois.edu",
        "hindex": 26,
        "hindex5y": 23,
        "i10index": 54,
        "i10index5y": 47,
        "interests": [
            "Mycology",
            "Phylogenetics",
            "Systematics"
        ],
        "npubs": 151
    },
    "Angelos D. Keromytis": {
        "affiliation": "Columbia University",
        "citedby": {
            "2017-10-02": 16156
        },
        "email": "@cs.columbia.edu",
        "hindex": 64,
        "hindex5y": 44,
        "i10index": 197,
        "i10index5y": 145,
        "interests": [
            "Computer security",
            "cybersecurity",
            "computer systems",
            "computer networks",
            "network security"
        ],
        "npubs": 394
    },
    "Aniket Kate": {
        "affiliation": "Purdue University",
        "citedby": {
            "2017-10-02": 1124
        },
        "email": "@purdue.edu",
        "hindex": 18,
        "hindex5y": 17,
        "i10index": 30,
        "i10index5y": 30,
        "interests": [
            "Privacy",
            "Applied Cryptography",
            "Blockchains",
            "Cryptocurrencies",
            "Anonymous Communication"
        ],
        "npubs": 49
    },
    "Anja Lehmann": {
        "affiliation": "IBM Research - Zurich",
        "citedby": {
            "2017-10-02": 726
        },
        "email": "@zurich.ibm.com",
        "hindex": 16,
        "hindex5y": 14,
        "i10index": 22,
        "i10index5y": 19,
        "interests": [
            "Cryptography",
            "Security",
            "Privacy"
        ],
        "npubs": 87
    },
    "Anne Edmundson": {
        "affiliation": "Princeton University",
        "citedby": {
            "2017-10-02": 84
        },
        "email": "@cs.princeton.edu",
        "hindex": 3,
        "hindex5y": 3,
        "i10index": 2,
        "i10index5y": 2,
        "interests": [
            "security",
            "privacy",
            "usability",
            "trust",
            "technology policy"
        ],
        "npubs": 9
    },
    "Antoine Delignat-Lavaud": {
        "affiliation": "Microsoft Research",
        "citedby": {
            "2017-10-02": 615
        },
        "email": "@microsoft.com",
        "hindex": 12,
        "hindex5y": 12,
        "i10index": 13,
        "i10index5y": 13,
        "interests": [
            "security",
            "programming languages",
            "cryptographic protocols",
            "software verification"
        ],
        "npubs": 38
    },
    "Ariel Hamlin": {
        "affiliation": "MIT Lincoln Laboratory",
        "citedby": {
            "2017-10-02": 24
        },
        "email": "@ll.mit.edu",
        "hindex": 3,
        "hindex5y": 3,
        "i10index": 0,
        "i10index5y": 0,
        "interests": [
            "Cryptography"
        ],
        "npubs": 6
    },
    "Ariel Nof": {
        "citedby": {
            "2017-10-27": 57
        },
        "email": "@biu.ac.il",
        "hindex": 3,
        "hindex5y": 3,
        "i10index": 3,
        "i10index5y": 3,
        "interests": [
            "cryptography"
        ],
        "npubs": 6
    },
    "Arjun Baokar": {
        "affiliation": "University of California, Berkeley",
        "citedby": {
            "2017-10-02": 45
        },
        "email": "@berkeley.edu",
        "hindex": 2,
        "hindex5y": 2,
        "i10index": 1,
        "i10index5y": 1,
        "interests": [
            "Security",
            "Privacy",
            "Usability",
            "Mobile"
        ],
        "npubs": 3
    },
    "Arkady Yerukhimovich": {
        "affiliation": "MIT Lincoln Laboratory",
        "citedby": {
            "2017-10-02": 190
        },
        "email": "@cs.umd.edu",
        "hindex": 9,
        "hindex5y": 9,
        "i10index": 8,
        "i10index5y": 8,
        "interests": [
            "Cryptography",
            "Security"
        ],
        "npubs": 26
    },
    "Armando Pesenti Gritti": "",
    "Aseem Rastogi": {
        "affiliation": "Microsoft Research",
        "citedby": {
            "2017-10-02": 290
        },
        "email": "@microsoft.com",
        "hindex": 7,
        "hindex5y": 7,
        "i10index": 6,
        "i10index5y": 6,
        "interests": [
            "Programming Languages",
            "Program Verification",
            "Software Security"
        ],
        "npubs": 26
    },
    "Aslan Askarov": {
        "affiliation": "Aarhus University",
        "citedby": {
            "2017-10-02": 1162
        },
        "email": "@cs.au.dk",
        "hindex": 17,
        "hindex5y": 15,
        "i10index": 19,
        "i10index5y": 18,
        "interests": [
            "Programming Languages",
            "Computer Security"
        ],
        "npubs": 38
    },
    "Assi Barak": "",
    "Aviv Zohar": {
        "affiliation": "Hebrew University",
        "citedby": {
            "2017-10-02": 1277
        },
        "email": "@cs.huji.ac.il",
        "hindex": 21,
        "hindex5y": 17,
        "i10index": 29,
        "i10index5y": 24,
        "interests": [
            "Artificial Intelligence",
            "Algorithmic Game Theory",
            "Blockchains",
            "Cryptocurrencies",
            "Bitcoin"
        ],
        "npubs": 49
    },
    "Bar Magnezi": "",
    "Ben Hermann": {
        "affiliation": "Technische Universität Darmstadt",
        "citedby": {
            "2017-10-02": 62
        },
        "email": "@st.informatik.tu-darmstadt.de",
        "hindex": 4,
        "hindex5y": 4,
        "i10index": 2,
        "i10index5y": 2,
        "interests": [
            "Programming languages",
            "Software Security",
            "Object-Capabilities"
        ],
        "npubs": 15
    },
    "Benedikt Schmidt": {
        "affiliation": "IMDEA Software Institute",
        "citedby": {
            "2017-10-02": 596
        },
        "email": "@google.com",
        "hindex": 12,
        "hindex5y": 11,
        "i10index": 12,
        "i10index5y": 11,
        "interests": [
            "Formal Methods",
            "Security Protocols",
            "Cryptography",
            "Program Verification",
            "Rewriting"
        ],
        "npubs": 24
    },
    "Benjamin Fuller": {
        "affiliation": "University of Connecticut",
        "citedby": {
            "2017-10-02": 175
        },
        "email": "@uconn.edu",
        "hindex": 6,
        "hindex5y": 6,
        "i10index": 4,
        "i10index5y": 4,
        "interests": [
            "Authentication",
            "Cryptography",
            "Computational Entropy",
            "Key Derivation",
            "Biometrics"
        ],
        "npubs": 18
    },
    "Bihuan Chen": {
        "affiliation": "Nanyang Technological University",
        "citedby": {
            "2017-10-02": 154
        },
        "email": "@fudan.edu.cn",
        "hindex": 7,
        "hindex5y": 7,
        "i10index": 6,
        "i10index5y": 6,
        "interests": [
            "software engineering",
            "program analysis",
            "software testing",
            "software security",
            "self-adaptive systems"
        ],
        "npubs": 17
    },
    "Bogdan Warinschi": {
        "affiliation": "University of Bristol",
        "citedby": {
            "2017-10-02": 3374
        },
        "email": "@cs.bris.ac.uk",
        "hindex": 30,
        "hindex5y": 23,
        "i10index": 51,
        "i10index5y": 47,
        "interests": [
            "Cryptography",
            "Security"
        ],
        "npubs": 105
    },
    "Brad Karp": {
        "affiliation": "UCL",
        "citedby": {
            "2017-10-02": 16476
        },
        "email": "@cs.ucl.ac.uk",
        "hindex": 25,
        "hindex5y": 18,
        "i10index": 33,
        "i10index5y": 24,
        "interests": [
            "Systems security",
            "wireless networks",
            "distributed systems",
            "networking",
            "operating systems"
        ],
        "npubs": 59
    },
    "Brent ByungHoon Kang": {
        "affiliation": "KAIST",
        "citedby": {
            "2017-10-02": 1160
        },
        "email": "@kaist.ac.kr",
        "hindex": 14,
        "hindex5y": 11,
        "i10index": 15,
        "i10index5y": 11,
        "interests": [
            "Computer Security",
            "Systems Security",
            "Kernel Integrity",
            "Malware Defense"
        ],
        "npubs": 64
    },
    "Brown Farinholt": "",
    "Bruce Maggs": {
        "affiliation": "Duke University",
        "citedby": {
            "2017-10-31": 10798
        },
        "email": "@cs.duke.edu",
        "hindex": 50,
        "hindex5y": 31,
        "i10index": 97,
        "i10index5y": 58,
        "interests": [
            "Networking",
            "Distributed Systems",
            "Security"
        ],
        "npubs": 187
    },
    "Bruno Blanchet": {
        "affiliation": "INRIA",
        "citedby": {
            "2017-10-02": 5688
        },
        "email": "@inria.fr",
        "hindex": 32,
        "hindex5y": 23,
        "i10index": 42,
        "i10index5y": 40,
        "interests": [
            "formal methods",
            "security protocols",
            "program analysis"
        ],
        "npubs": 70
    },
    "Bryan Ford": {
        "affiliation": "École Polytechnique Fédérale de Lausanne",
        "citedby": {
            "2017-10-02": 5553
        },
        "email": "@epfl.ch",
        "hindex": 36,
        "hindex5y": 27,
        "i10index": 63,
        "i10index5y": 49,
        "interests": [
            "Security",
            "Privacy",
            "Decentralized Systems",
            "Operating Systems",
            "Networking"
        ],
        "npubs": 167
    },
    "Bryan Parno": {
        "affiliation": "CMU and Microsoft Research",
        "citedby": {
            "2017-10-02": 5638
        },
        "email": "@cmu.edu",
        "hindex": 29,
        "hindex5y": 28,
        "i10index": 36,
        "i10index5y": 34,
        "interests": [
            "Computer Security",
            "Privacy",
            "Systems",
            "Cryptography",
            "Verification"
        ],
        "npubs": 117
    },
    "Carl Herrmann": {
        "affiliation": "German Cancer Research Center (DKFZ) & University of Heidelberg",
        "citedby": {
            "2017-10-02": 1747
        },
        "email": "@uni-heidelberg.de",
        "hindex": 20,
        "hindex5y": 17,
        "i10index": 28,
        "i10index5y": 24,
        "interests": [
            "bioinformatics"
        ],
        "npubs": 59
    },
    "Carmela Troncoso": {
        "affiliation": "IMDEA",
        "citedby": {
            "2017-10-02": 1443
        },
        "email": "@imdea.org",
        "hindex": 19,
        "hindex5y": 17,
        "i10index": 27,
        "i10index5y": 23,
        "interests": [
            "privacy",
            "security"
        ],
        "npubs": 55
    },
    "Cas Cremers": {
        "affiliation": "Oxford",
        "citedby": {
            "2017-10-02": 2243
        },
        "email": "@cs.ox.ac.uk",
        "hindex": 26,
        "hindex5y": 20,
        "i10index": 45,
        "i10index5y": 37,
        "interests": [
            "Information Security",
            "Applied Cryptography",
            "Automated Verification"
        ],
        "npubs": 95
    },
    "Chad Parry": "",
    "Charalampos Papamanthou": {
        "affiliation": "University of Maryland",
        "citedby": {
            "2017-10-02": 3079
        },
        "email": "@umd.edu",
        "hindex": 21,
        "hindex5y": 20,
        "i10index": 36,
        "i10index5y": 31,
        "interests": [
            "Security and Cryptography"
        ],
        "npubs": 73
    },
    "Chaz Lever": {
        "affiliation": "Georgia Tech",
        "citedby": {
            "2017-10-02": 108
        },
        "email": "@gatech.edu",
        "hindex": 5,
        "hindex5y": 4,
        "i10index": 3,
        "i10index5y": 3,
        "interests": [
            "Computer Security",
            "Networking",
            "Machine Learning"
        ],
        "npubs": 10
    },
    "Chenxiong Qian": {
        "affiliation": "Georgia Tech",
        "citedby": {
            "2017-10-02": 134
        },
        "email": "",
        "hindex": 5,
        "hindex5y": 5,
        "i10index": 5,
        "i10index5y": 5,
        "interests": [],
        "npubs": 13
    },
    "Christian Stransky": "",
    "Christo Wilson": {
        "affiliation": "Northeastern University",
        "citedby": {
            "2017-10-02": 3991
        },
        "email": "@ccs.neu.edu",
        "hindex": 23,
        "hindex5y": 23,
        "i10index": 32,
        "i10index5y": 30,
        "interests": [
            "Algorithm Auditing",
            "Security",
            "Privacy",
            "Online Social Networks"
        ],
        "npubs": 56
    },
    "Colin O'Flynn": {
        "affiliation": "Dalhousie University",
        "citedby": {
            "2017-10-02": 361
        },
        "email": "@newae.com",
        "hindex": 8,
        "hindex5y": 8,
        "i10index": 6,
        "i10index5y": 6,
        "interests": [
            "cryptography",
            "low power networking",
            "microwave"
        ],
        "npubs": 23
    },
    "Congzheng Song": {
        "affiliation": "Cornell",
        "citedby": {
            "2017-10-02": 27
        },
        "email": "@cornell.edu",
        "hindex": 1,
        "hindex5y": 1,
        "i10index": 1,
        "i10index5y": 1,
        "interests": [
            "Machine Learning",
            "Security",
            "Privacy"
        ],
        "npubs": 4
    },
    "Constantin Cătalin Drăgan": {
        "affiliation": "LORIA, CNRS & Inria",
        "citedby": {
            "2017-10-02": 34
        },
        "email": "@infoiasi.ro",
        "hindex": 4,
        "hindex5y": 4,
        "i10index": 0,
        "i10index5y": 0,
        "interests": [
            "Cryptography",
            "Secret Sharing Schemes",
            "Attribute-Based Encryption"
        ],
        "npubs": 9
    },
    "Cormac Herley": {
        "affiliation": "Microsoft Research, USA",
        "citedby": {
            "2017-10-02": 10636
        },
        "email": "@microsoft.com",
        "hindex": 45,
        "hindex5y": 35,
        "i10index": 102,
        "i10index5y": 70,
        "interests": [
            "Signal Processing",
            "Security",
            "Security Economics",
            "Authentication"
        ],
        "npubs": 200
    },
    "Cristina Nita-Rotaru": {
        "affiliation": "Northeastern",
        "citedby": {
            "2017-10-02": 4473
        },
        "email": "@neu.edu",
        "hindex": 31,
        "hindex5y": 24,
        "i10index": 56,
        "i10index5y": 42,
        "interests": [],
        "npubs": 205
    },
    "Cédric Fournet": {
        "affiliation": "Microsoft Research",
        "citedby": {
            "2017-10-02": 9138
        },
        "email": "@microsoft.com",
        "hindex": 52,
        "hindex5y": 33,
        "i10index": 94,
        "i10index5y": 75,
        "interests": [
            "Security",
            "Programming Languages",
            "Software Verification",
            "Cryptography",
            "Privacy"
        ],
        "npubs": 199
    },
    "Damon McCoy": {
        "affiliation": "NYU",
        "citedby": {
            "2017-10-02": 4771
        },
        "email": "@nyu.edu",
        "hindex": 28,
        "hindex5y": 26,
        "i10index": 47,
        "i10index5y": 46,
        "interests": [
            "security",
            "privacy"
        ],
        "npubs": 83
    },
    "Daniel Genkin": {
        "affiliation": "University of Maryland & University of Pennsylvania",
        "citedby": {
            "2017-10-02": 680
        },
        "email": "@cis.upenn.edu",
        "hindex": 11,
        "hindex5y": 11,
        "i10index": 11,
        "i10index5y": 11,
        "interests": [
            "Cryptography and information security"
        ],
        "npubs": 24
    },
    "Daniel Rausch": "",
    "Dave Levin": {
        "affiliation": "University of Maryland",
        "citedby": {
            "2017-10-02": 1022
        },
        "email": "@cs.umd.edu",
        "hindex": 16,
        "hindex5y": 13,
        "i10index": 20,
        "i10index5y": 19,
        "interests": [
            "Security",
            "networking",
            "distributed systems"
        ],
        "npubs": 61
    },
    "David Brumley": {
        "affiliation": "CMU",
        "citedby": {
            "2017-10-02": 6278
        },
        "email": "@cmu.edu",
        "hindex": 35,
        "hindex5y": 34,
        "i10index": 55,
        "i10index5y": 49,
        "interests": [
            "Computer security"
        ],
        "npubs": 92
    },
    "David Cash": {
        "affiliation": "Rutgers University",
        "citedby": {
            "2017-10-02": 2545
        },
        "email": "@cs.rutgers.edu",
        "hindex": 20,
        "hindex5y": 19,
        "i10index": 22,
        "i10index5y": 22,
        "interests": [
            "Cryptography"
        ],
        "npubs": 32
    },
    "David Choffnes": {
        "affiliation": "Northeastern University",
        "citedby": {
            "2017-10-02": 2727
        },
        "email": "@ccs.neu.edu",
        "hindex": 24,
        "hindex5y": 21,
        "i10index": 32,
        "i10index5y": 31,
        "interests": [
            "Networking",
            "Distributed Systems",
            "Privacy",
            "Mobile",
            "Security"
        ],
        "npubs": 89
    },
    "David Evans": {
        "affiliation": "University of Virginia",
        "citedby": {
            "2017-10-02": 9309
        },
        "email": "@cs.virginia.edu",
        "hindex": 38,
        "hindex5y": 33,
        "i10index": 68,
        "i10index5y": 55,
        "interests": [
            "Computer Security",
            "Applied Cryptography",
            "Program Analysis",
            "Privacy"
        ],
        "npubs": 116
    },
    "David Novick": {
        "affiliation": "Intel",
        "citedby": {
            "2017-10-02": 1987
        },
        "email": "@utep.edu",
        "hindex": 22,
        "hindex5y": 12,
        "i10index": 48,
        "i10index5y": 14,
        "interests": [
            "Interactive Systems",
            "Human-Computer Interaction",
            "Dialog Modeling"
        ],
        "npubs": 170
    },
    "David Wagner": {
        "affiliation": "University of California, Berkeley",
        "citedby": {
            "2017-10-02": 39517
        },
        "email": "@taverner.cs.berkeley.edu",
        "hindex": 80,
        "hindex5y": 63,
        "i10index": 187,
        "i10index5y": 144,
        "interests": [
            "computer security"
        ],
        "npubs": 374
    },
    "Davide Balzarotti": {
        "affiliation": "EURECOM",
        "citedby": {
            "2017-10-02": 4203
        },
        "email": "@eurecom.fr",
        "hindex": 33,
        "hindex5y": 30,
        "i10index": 54,
        "i10index5y": 50,
        "interests": [
            "Computer Security"
        ],
        "npubs": 96
    },
    "Davide Quarta": {
        "affiliation": "Politecnico di Milano",
        "citedby": {
            "2018-02-02": 3
        },
        "email": "@polimi.it",
        "hindex": 1,
        "hindex5y": 1,
        "i10index": 0,
        "i10index5y": 0,
        "interests": [
            "Computer Security"
        ],
        "npubs": 4
    },
    "Dawson Engler": {
        "affiliation": "Stanford University",
        "citedby": {
            "2017-10-02": 14073
        },
        "email": "@stanford.edu",
        "hindex": 44,
        "hindex5y": 28,
        "i10index": 67,
        "i10index5y": 46,
        "interests": [
            "operating systems",
            "verification",
            "bug finding",
            "programming languages"
        ],
        "npubs": 107
    },
    "Deian Stefan": {
        "affiliation": "UCSD",
        "citedby": {
            "2017-10-02": 1044
        },
        "email": "@eng.ucsd.edu",
        "hindex": 18,
        "hindex5y": 16,
        "i10index": 26,
        "i10index5y": 26,
        "interests": [
            "Computer Security",
            "Operating Systems",
            "Programming Languages"
        ],
        "npubs": 69
    },
    "Dimitrios Papadopoulos": {
        "affiliation": "University of Maryland",
        "citedby": {
            "2018-02-02": 154
        },
        "email": "@cse.ust.hk",
        "hindex": 7,
        "hindex5y": 7,
        "i10index": 6,
        "i10index5y": 6,
        "interests": [
            "Cryptography",
            "Network Security"
        ],
        "npubs": 25
    },
    "Dinghao Wu": {
        "affiliation": "The Pennsylvania State University",
        "citedby": {
            "2017-10-02": 1195
        },
        "email": "@psu.edu",
        "hindex": 17,
        "hindex5y": 15,
        "i10index": 27,
        "i10index5y": 24,
        "interests": [
            "Software Systems Security",
            "Software Engineering",
            "Programming Languages",
            "Program Analysis"
        ],
        "npubs": 71
    },
    "Dongli Zhang": "",
    "Dongpeng Xu": {
        "affiliation": "The Pennsylvania State University",
        "citedby": {
            "2017-10-02": 32
        },
        "email": "@ist.psu.edu",
        "hindex": 3,
        "hindex5y": 3,
        "i10index": 1,
        "i10index5y": 1,
        "interests": [
            "Computer Security",
            "Program Analysis"
        ],
        "npubs": 7
    },
    "Doowon Kim": {
        "affiliation": "University of Maryland",
        "citedby": {
            "2017-10-02": 43
        },
        "email": "@cs.umd.edu",
        "hindex": 4,
        "hindex5y": 4,
        "i10index": 1,
        "i10index5y": 1,
        "interests": [
            "Computer Security"
        ],
        "npubs": 10
    },
    "Eleftherios Kokoris Kogias": "",
    "Emily Shen": "",
    "Emmett Witchel": {
        "affiliation": "UT Austin",
        "citedby": {
            "2017-10-02": 5388
        },
        "email": "@cs.utexas.edu",
        "hindex": 31,
        "hindex5y": 25,
        "i10index": 51,
        "i10index5y": 42,
        "interests": [
            "Operating systems",
            "Architecture",
            "Security"
        ],
        "npubs": 95
    },
    "Endadul Hoque": {
        "affiliation": "Purdue University",
        "citedby": {
            "2017-10-02": 345
        },
        "email": "@purdue.edu",
        "hindex": 9,
        "hindex5y": 9,
        "i10index": 9,
        "i10index5y": 8,
        "interests": [
            "Security of Networked Systems"
        ],
        "npubs": 43
    },
    "Eric Bodden": {
        "affiliation": "Paderborn University & Fraunhofer IEM",
        "citedby": {
            "2017-10-02": 4026
        },
        "email": "@uni-paderborn.de",
        "hindex": 31,
        "hindex5y": 27,
        "i10index": 63,
        "i10index5y": 57,
        "interests": [
            "Secure Software Engineering",
            "Software Security",
            "Program Analysis",
            "Programming Languages",
            "Compilers"
        ],
        "npubs": 170
    },
    "Ewa Syta": {
        "affiliation": "Trinity College",
        "citedby": {
            "2017-10-02": 156
        },
        "email": "@yale.edu",
        "hindex": 7,
        "hindex5y": 7,
        "i10index": 6,
        "i10index5y": 6,
        "interests": [
            "Security & Privacy",
            "Cryptography"
        ],
        "npubs": 25
    },
    "Eyal Ronen": {
        "affiliation": "Weizmann Institute of Science",
        "citedby": {
            "2017-10-02": 0
        },
        "email": "",
        "hindex": 0,
        "hindex5y": 0,
        "i10index": 0,
        "i10index5y": 0,
        "interests": [],
        "npubs": 7
    },
    "Federico Maggi": {
        "affiliation": "Trend Micro Inc.",
        "citedby": {
            "2017-10-02": 1003
        },
        "email": "@trendmicro.com",
        "hindex": 21,
        "hindex5y": 19,
        "i10index": 28,
        "i10index5y": 25,
        "interests": [
            "Computer Security"
        ],
        "npubs": 66
    },
    "Felix Domke": "",
    "Felix Fischer": {
        "affiliation": "AISEC, Fraunhofer",
        "citedby": {
            "2017-10-02": 14
        },
        "email": "@aisec.fraunhofer.de",
        "hindex": 2,
        "hindex5y": 2,
        "i10index": 1,
        "i10index5y": 1,
        "interests": [
            "Mobile Security",
            "Usable Security"
        ],
        "npubs": 2
    },
    "Feng Qian": {
        "affiliation": "Indiana University at Bloomington",
        "citedby": {
            "2017-10-02": 2381
        },
        "email": "@indiana.edu",
        "hindex": 17,
        "hindex5y": 17,
        "i10index": 21,
        "i10index5y": 21,
        "interests": [
            "computer networking",
            "mobile system",
            "network measurement"
        ],
        "npubs": 69
    },
    "Franco Raimondi": {
        "affiliation": "School of Science and Technology, Middlesex University, UK",
        "citedby": {
            "2017-10-02": 1782
        },
        "email": "@mdx.ac.uk",
        "hindex": 19,
        "hindex5y": 16,
        "i10index": 31,
        "i10index5y": 24,
        "interests": [
            "Model Checking",
            "Multi-Agent Systems",
            "Artificial Intelligence"
        ],
        "npubs": 118
    },
    "Frank Li": {
        "affiliation": "UC Berkeley",
        "citedby": {
            "2017-10-02": 616
        },
        "email": "@berkeley.edu",
        "hindex": 9,
        "hindex5y": 9,
        "i10index": 8,
        "i10index5y": 8,
        "interests": [
            "Computer Security and Privacy"
        ],
        "npubs": 15
    },
    "Frank Piessens": {
        "affiliation": "KU Leuven",
        "citedby": {
            "2017-10-02": 5783
        },
        "email": "@cs.kuleuven.be",
        "hindex": 39,
        "hindex5y": 31,
        "i10index": 139,
        "i10index5y": 95,
        "interests": [
            "Security",
            "Software Security",
            "Programming Languages",
            "Formal Methods"
        ],
        "npubs": 429
    },
    "Franziska Roesner": {
        "affiliation": "University of Washington",
        "citedby": {
            "2017-10-02": 2349
        },
        "email": "@cs.washington.edu",
        "hindex": 15,
        "hindex5y": 15,
        "i10index": 18,
        "i10index5y": 18,
        "interests": [
            "Computer Security & Privacy"
        ],
        "npubs": 50
    },
    "François Dupressoir": {
        "affiliation": "University of Surrey",
        "citedby": {
            "2017-10-02": 269
        },
        "email": "@surrey.ac.uk",
        "hindex": 10,
        "hindex5y": 10,
        "i10index": 10,
        "i10index5y": 10,
        "interests": [
            "Formal Methods",
            "Software Verification",
            "Computer-Aided Cryptography",
            "Language-Based Security"
        ],
        "npubs": 20
    },
    "Fraser Brown": "",
    "Gang Tan": {
        "affiliation": "Penn State",
        "citedby": {
            "2017-10-02": 1194
        },
        "email": "@cse.psu.edu",
        "hindex": 21,
        "hindex5y": 16,
        "i10index": 31,
        "i10index5y": 27,
        "interests": [
            "Software security",
            "programming languages"
        ],
        "npubs": 96
    },
    "George Argyros": "",
    "Geumhwan Cho": {
        "affiliation": "Sungkyunkwan University",
        "citedby": {
            "2017-10-02": 41
        },
        "email": "@skku.edu",
        "hindex": 4,
        "hindex5y": 4,
        "i10index": 2,
        "i10index5y": 2,
        "interests": [
            "usable security",
            "user authentication",
            "security and privacy"
        ],
        "npubs": 11
    },
    "Gilles Barthe": "",
    "Giovanni Vigna": {
        "affiliation": "UCSB",
        "citedby": {
            "2017-10-02": 20893
        },
        "email": "@cs.ucsb.edu",
        "hindex": 70,
        "hindex5y": 57,
        "i10index": 168,
        "i10index5y": 141,
        "interests": [
            "Computer Security"
        ],
        "npubs": 303
    },
    "Guang Liu": "",
    "Guo Li": "",
    "Haibo Chen": {
        "affiliation": "SJTU",
        "citedby": {
            "2017-10-02": 2837
        },
        "email": "@sjtu.edu.cn",
        "hindex": 27,
        "hindex5y": 26,
        "i10index": 55,
        "i10index5y": 55,
        "interests": [
            "Operating Systems",
            "Virtualization",
            "System Security"
        ],
        "npubs": 117
    },
    "Haikuo Yin": "",
    "Haixin Duan": {
        "affiliation": "Tsinghua University",
        "citedby": {
            "2017-10-02": 1467
        },
        "email": "@tsinghua.edu.cn",
        "hindex": 21,
        "hindex5y": 15,
        "i10index": 41,
        "i10index5y": 24,
        "interests": [
            "Network Security",
            "Network Measurement",
            "Network Management"
        ],
        "npubs": 265
    },
    "Hakjoo Oh": {
        "affiliation": "Korea University",
        "citedby": {
            "2017-10-02": 268
        },
        "email": "@korea.ac.kr",
        "hindex": 8,
        "hindex5y": 8,
        "i10index": 8,
        "i10index5y": 8,
        "interests": [
            "Programming Languages",
            "Static Analysis",
            "Abstract Interpretation"
        ],
        "npubs": 37
    },
    "Hao Yang": "",
    "Hayawardh Vijayakumar": {
        "affiliation": "Samsung Research America",
        "citedby": {
            "2017-10-02": 314
        },
        "email": "@samsung.com",
        "hindex": 9,
        "hindex5y": 9,
        "i10index": 8,
        "i10index5y": 7,
        "interests": [],
        "npubs": 23
    },
    "Heejo Lee": {
        "affiliation": "Korea University",
        "citedby": {
            "2017-10-02": 6202
        },
        "email": "@korea.ac.kr",
        "hindex": 32,
        "hindex5y": 25,
        "i10index": 112,
        "i10index5y": 84,
        "interests": [
            "network",
            "security"
        ],
        "npubs": 539
    },
    "Hen Porcilan": "",
    "Herbert Bos": {
        "affiliation": "VU University",
        "citedby": {
            "2017-10-02": 8478
        },
        "email": "@cs.vu.nl",
        "hindex": 35,
        "hindex5y": 31,
        "i10index": 77,
        "i10index5y": 54,
        "interests": [
            "operating systems",
            "Security"
        ],
        "npubs": 251
    },
    "Hitesh Dharamdasani": "",
    "Huang Xiao": {
        "affiliation": "AISEC, Fraunhofer",
        "citedby": {
            "2018-02-02": 155
        },
        "email": "@aisec.fraunhofer.de",
        "hindex": 6,
        "hindex5y": 6,
        "i10index": 5,
        "i10index5y": 5,
        "interests": [
            "Machine learning",
            "Adversarial machine learning",
            "Robust learning"
        ],
        "npubs": 11
    },
    "Huangyi Ge": {
        "affiliation": "Purdue University",
        "citedby": {
            "2017-10-02": 37
        },
        "email": "@purdue.edu",
        "hindex": 1,
        "hindex5y": 1,
        "i10index": 1,
        "i10index5y": 1,
        "interests": [],
        "npubs": 6
    },
    "Hyoungshick Kim": {
        "affiliation": "Sungkyunkwan University",
        "citedby": {
            "2017-10-02": 860
        },
        "email": "@skku.edu",
        "hindex": 14,
        "hindex5y": 14,
        "i10index": 20,
        "i10index5y": 20,
        "interests": [
            "Computer Security",
            "Complex Networks"
        ],
        "npubs": 91
    },
    "Ilya Mironov": {
        "affiliation": "Google",
        "citedby": {
            "2017-10-02": 3668
        },
        "email": "@google.com",
        "hindex": 20,
        "hindex5y": 19,
        "i10index": 29,
        "i10index5y": 26,
        "interests": [
            "cryptography",
            "cryptanalysis",
            "privacy"
        ],
        "npubs": 53
    },
    "Ioannis Papagiannis": {
        "affiliation": "Facebook",
        "citedby": {
            "2017-10-02": 296
        },
        "email": "@fb.com",
        "hindex": 8,
        "hindex5y": 8,
        "i10index": 8,
        "i10index5y": 8,
        "interests": [
            "Security",
            "Web Security"
        ],
        "npubs": 24
    },
    "Irina Lehmann": "",
    "Ismail Khoffi": {
        "affiliation": "École Polytechnique Fédérale de Lausanne",
        "citedby": {
            "2017-10-02": 89
        },
        "email": "@epfl.ch",
        "hindex": 3,
        "hindex5y": 3,
        "i10index": 2,
        "i10index5y": 2,
        "interests": [],
        "npubs": 8
    },
    "Italo Dacosta": "",
    "Jacob R. Lorch": "",
    "Jalaj Upadhyay": {
        "affiliation": "Pennsylvania State University",
        "citedby": {
            "2017-10-02": 89
        },
        "email": "@cs.uwaterloo.ca",
        "hindex": 5,
        "hindex5y": 5,
        "i10index": 2,
        "i10index5y": 2,
        "interests": [
            "Cryptography",
            "Differential Privacy"
        ],
        "npubs": 17
    },
    "James Larisch": {
        "affiliation": "Northeastern University",
        "citedby": {
            "2018-02-02": 2
        },
        "email": "@g.harvard.edu",
        "hindex": 1,
        "hindex5y": 1,
        "i10index": 0,
        "i10index5y": 0,
        "interests": [
            "distributed systems",
            "security"
        ],
        "npubs": 1
    },
    "James Mickens": {
        "affiliation": "Harvard",
        "citedby": {
            "2017-10-02": 1014
        },
        "email": "@g.harvard.edu",
        "hindex": 16,
        "hindex5y": 14,
        "i10index": 24,
        "i10index5y": 20,
        "interests": [
            "Systems",
            "Operating Systems",
            "Distributed Systems",
            "Web Services",
            "Datacenters"
        ],
        "npubs": 61
    },
    "Jan Camenisch": {
        "affiliation": "IBM Research - Zurich",
        "citedby": {
            "2017-10-02": 17422
        },
        "email": "@zurich.ibm.com",
        "hindex": 58,
        "hindex5y": 42,
        "i10index": 115,
        "i10index5y": 100,
        "interests": [
            "Privacy",
            "Cryptography",
            "Cryptographic Protocols",
            "Identity Management"
        ],
        "npubs": 349
    },
    "Jan Hoffmann": {
        "affiliation": "Carnegie Mellon University",
        "citedby": {
            "2017-10-02": 573
        },
        "email": "@cmu.edu",
        "hindex": 14,
        "hindex5y": 14,
        "i10index": 15,
        "i10index5y": 15,
        "interests": [
            "Programming Languages",
            "Formal Methods",
            "Software Security"
        ],
        "npubs": 38
    },
    "Jason Hong": {
        "affiliation": "CMU",
        "citedby": {
            "2017-10-02": 17259
        },
        "email": "@cs.cmu.edu",
        "hindex": 63,
        "hindex5y": 49,
        "i10index": 125,
        "i10index5y": 106,
        "interests": [
            "Human-Computer Interaction",
            "HCI",
            "Usable Privacy and Security",
            "Mobile computing",
            "Social Computing"
        ],
        "npubs": 279
    },
    "Jean-Karim Zinzindohoué": {
        "affiliation": "Inria Paris-Rocquencourt",
        "citedby": {
            "2017-10-02": 231
        },
        "email": "@inria.fr",
        "hindex": 5,
        "hindex5y": 5,
        "i10index": 4,
        "i10index5y": 4,
        "interests": [],
        "npubs": 13
    },
    "Jean-Pierre Hubaux": {
        "affiliation": "EPFL",
        "citedby": {
            "2017-10-02": 32246
        },
        "email": "@epfl.ch",
        "hindex": 78,
        "hindex5y": 63,
        "i10index": 220,
        "i10index5y": 176,
        "interests": [
            "Privacy",
            "Security",
            "Networking"
        ],
        "npubs": 498
    },
    "Jean-Yves Marion": "",
    "Jens Müller": "",
    "Jiahui Lu": "",
    "Jiang Ming": {
        "affiliation": "University of Texas at Arlington",
        "citedby": {
            "2017-10-02": 209
        },
        "email": "@uta.edu",
        "hindex": 7,
        "hindex5y": 7,
        "i10index": 6,
        "i10index5y": 6,
        "interests": [
            "Security",
            "Software Engineering"
        ],
        "npubs": 24
    },
    "Jianping Wu": "",
    "Jianyang Pan": "",
    "Jinkyu Koo": {
        "affiliation": "Purdue",
        "citedby": {
            "2017-10-02": 243
        },
        "email": "@purdue.edu",
        "hindex": 8,
        "hindex5y": 7,
        "i10index": 7,
        "i10index5y": 5,
        "interests": [],
        "npubs": 39
    },
    "Joana Machado": "",
    "Joel Reardon": "",
    "Johannes Lerch": {
        "affiliation": "Technische Universität Darmstadt",
        "citedby": {
            "2017-10-02": 64
        },
        "email": "@cs.tu-darmstadt.de",
        "hindex": 4,
        "hindex5y": 4,
        "i10index": 3,
        "i10index5y": 3,
        "interests": [
            "Static Program Analysis"
        ],
        "npubs": 10
    },
    "John Darby Mitchell": "",
    "Jonathan Katz": {
        "affiliation": "University of Maryland",
        "citedby": {
            "2017-10-02": 18384
        },
        "email": "@cs.umd.edu",
        "hindex": 66,
        "hindex5y": 56,
        "i10index": 148,
        "i10index5y": 135,
        "interests": [
            "Cryptography",
            "Computer Security",
            "Theoretical Computer Science"
        ],
        "npubs": 313
    },
    "Jonathan Protzenko": {
        "affiliation": "Microsoft Research",
        "citedby": {
            "2017-10-02": 131
        },
        "email": "@ens-lyon.org",
        "hindex": 5,
        "hindex5y": 5,
        "i10index": 3,
        "i10index5y": 3,
        "interests": [],
        "npubs": 31
    },
    "Joseph Bonneau": {
        "affiliation": "Stanford",
        "citedby": {
            "2017-10-02": 3592
        },
        "email": "@cs.stanford.edu",
        "hindex": 26,
        "hindex5y": 25,
        "i10index": 42,
        "i10index5y": 42,
        "interests": [
            "computer security",
            "cryptography"
        ],
        "npubs": 72
    },
    "Juan Caballero": {
        "affiliation": "IMDEA",
        "citedby": {
            "2017-10-02": 2712
        },
        "email": "@imdea.org",
        "hindex": 21,
        "hindex5y": 19,
        "i10index": 29,
        "i10index5y": 27,
        "interests": [
            "Computer Security",
            "Security",
            "Program Analysis"
        ],
        "npubs": 51
    },
    "Jun Furukawa": "",
    "Jun Ho Huh": {
        "citedby": {
            "2018-02-02": 438
        },
        "email": "@samsung.com",
        "hindex": 12,
        "hindex5y": 12,
        "i10index": 15,
        "i10index5y": 14,
        "interests": [],
        "npubs": 48
    },
    "Junjie Wang": {
        "affiliation": "Nanyang Technological University",
        "citedby": {
            "2017-10-02": 41
        },
        "email": "@e.ntu.edu.sg",
        "hindex": 3,
        "hindex5y": 3,
        "i10index": 1,
        "i10index5y": 1,
        "interests": [
            "Security",
            "Privacy"
        ],
        "npubs": 4
    },
    "Junsung Cho": {
        "affiliation": "Sungkyunkwan University",
        "citedby": {
            "2017-10-02": 10
        },
        "email": "@skku.edu",
        "hindex": 2,
        "hindex5y": 2,
        "i10index": 0,
        "i10index5y": 0,
        "interests": [
            "Security"
        ],
        "npubs": 10
    },
    "Juraj Somorovsky": {
        "affiliation": "Horst Görtz Institute for IT-Security, Ruhr University Bochum",
        "citedby": {
            "2017-10-02": 578
        },
        "email": "@rub.de",
        "hindex": 13,
        "hindex5y": 13,
        "i10index": 14,
        "i10index5y": 14,
        "interests": [
            "IT Security",
            "Web Services",
            "Crypto"
        ],
        "npubs": 31
    },
    "Jörg Schwenk": {
        "affiliation": "Horst Görtz Institute for IT-Security, Ruhr University Bochum",
        "citedby": {
            "2017-10-02": 3551
        },
        "email": "@rub.de",
        "hindex": 28,
        "hindex5y": 23,
        "i10index": 71,
        "i10index5y": 55,
        "interests": [
            "IT-Sicherheit"
        ],
        "npubs": 296
    },
    "Karthikeyan Bhargavan": {
        "affiliation": "INRIA",
        "citedby": {
            "2017-10-02": 3281
        },
        "email": "@inria.fr",
        "hindex": 30,
        "hindex5y": 24,
        "i10index": 50,
        "i10index5y": 38,
        "interests": [
            "Programming Languages",
            "Security",
            "Formal Verification"
        ],
        "npubs": 128
    },
    "Katarzyna Olejnik": "",
    "Kazuma Ohara": "",
    "Kevin Butler": {
        "affiliation": "University of Florida",
        "citedby": {
            "2017-10-02": 1680
        },
        "email": "@ufl.edu",
        "hindex": 22,
        "hindex5y": 20,
        "i10index": 39,
        "i10index5y": 34,
        "interests": [
            "Computer Security",
            "Networks",
            "Systems"
        ],
        "npubs": 100
    },
    "Kevin Huguenin": {
        "affiliation": "UNIL",
        "citedby": {
            "2017-10-02": 534
        },
        "email": "@unil.ch",
        "hindex": 13,
        "hindex5y": 13,
        "i10index": 22,
        "i10index5y": 20,
        "interests": [
            "Information Security and Privacy"
        ],
        "npubs": 43
    },
    "Kevin Sekniqi": "",
    "Kexin Pei": {
        "affiliation": "Columbia University",
        "citedby": {
            "2017-10-02": 36
        },
        "email": "@cs.columbia.edu",
        "hindex": 2,
        "hindex5y": 2,
        "i10index": 2,
        "i10index5y": 2,
        "interests": [
            "Machine Learning",
            "Security",
            "Operating Systems"
        ],
        "npubs": 8
    },
    "Khaled Saab": {
        "affiliation": "Georgia Institute of Technology",
        "citedby": {
            "2017-10-02": 7
        },
        "email": "@gatech.edu",
        "hindex": 1,
        "hindex5y": 1,
        "i10index": 0,
        "i10index5y": 0,
        "interests": [
            "Signal Processing",
            "Artificial Intelligence",
            "Communications"
        ],
        "npubs": 5
    },
    "Kimberly Ruth": "",
    "Kirill Levchenko": {
        "affiliation": "UC San Diego",
        "citedby": {
            "2018-02-02": 3257
        },
        "email": "@cs.ucsd.edu",
        "hindex": 24,
        "hindex5y": 23,
        "i10index": 33,
        "i10index5y": 29,
        "interests": [
            "computer security",
            "computer networks",
            "cyber-physical systems"
        ],
        "npubs": 67
    },
    "Kiron Lebeck": "",
    "Konstantin Beznosov": {
        "affiliation": "University of British Columbia",
        "citedby": {
            "2017-10-02": 3435
        },
        "email": "@ece.ubc.ca",
        "hindex": 35,
        "hindex5y": 26,
        "i10index": 72,
        "i10index5y": 52,
        "interests": [
            "computer security"
        ],
        "npubs": 201
    },
    "Konstantin Böttinger": "",
    "Kun Du": "",
    "Kurt Thomas": {
        "affiliation": "Google",
        "citedby": {
            "2017-10-02": 1893
        },
        "email": "@google.com",
        "hindex": 15,
        "hindex5y": 15,
        "i10index": 18,
        "i10index5y": 18,
        "interests": [
            "Computer Security",
            "Social Networks",
            "Large-scale Measurement",
            "Underground Economies",
            "Malware"
        ],
        "npubs": 26
    },
    "Laurent Vanbever": {
        "affiliation": "ETH Zürich",
        "citedby": {
            "2017-10-02": 1152
        },
        "email": "@ethz.ch",
        "hindex": 15,
        "hindex5y": 14,
        "i10index": 23,
        "i10index5y": 22,
        "interests": [
            "Computer Networks",
            "Internet Routing",
            "Network Management",
            "Software-Defined Networking"
        ],
        "npubs": 61
    },
    "Lei Wei": {
        "affiliation": "Nanyang Technological University",
        "citedby": {
            "2018-02-02": 130
        },
        "email": "@ntu.edu.sg",
        "hindex": 5,
        "hindex5y": 4,
        "i10index": 3,
        "i10index5y": 3,
        "interests": [
            "Computer Security",
            "Cryptanalysis"
        ],
        "npubs": 7
    },
    "Li Zhang": {
        "citedby": {
            "2018-02-01": 5132
        },
        "email": "@google.com",
        "hindex": 35,
        "hindex5y": 19,
        "i10index": 50,
        "i10index5y": 38,
        "interests": [
            "algorithms"
        ],
        "npubs": 82
    },
    "Liang Wang": "",
    "Linus Gasser": "",
    "Liqun Chen": {
        "affiliation": "University of Surrey",
        "citedby": {
            "2017-10-02": 6494
        },
        "email": "@surrey.ac.uk",
        "hindex": 38,
        "hindex5y": 27,
        "i10index": 89,
        "i10index5y": 63,
        "interests": [
            "Cryptography",
            "Information Security",
            "Secure Systems"
        ],
        "npubs": 214
    },
    "Long Lu": {
        "affiliation": "Stony Brook University",
        "citedby": {
            "2017-03-07": 859,
            "2017-03-09": 860
        },
        "email": "@cs.stonybrook.edu",
        "hindex": 8,
        "hindex5y": 8,
        "i10index": 8,
        "i10index5y": 8,
        "interests": [
            "Security",
            "Systems",
            "Web",
            "Smartphones"
        ],
        "npubs": 20
    },
    "Lujo Bauer": {
        "affiliation": "CMU",
        "citedby": {
            "2017-10-02": 4500
        },
        "email": "@cmu.edu",
        "hindex": 37,
        "hindex5y": 29,
        "i10index": 62,
        "i10index5y": 55,
        "interests": [
            "Computer Security",
            "Usable Security"
        ],
        "npubs": 133
    },
    "Lynn Tsai": "",
    "M. Angela Sasse": {
        "affiliation": "University College London (UCL",
        "citedby": {
            "2017-10-02": 11159
        },
        "email": "@cs.ucl.ac.uk",
        "hindex": 50,
        "hindex5y": 31,
        "i10index": 130,
        "i10index5y": 87,
        "interests": [
            "usability",
            "security",
            "privacy",
            "trust",
            "identity"
        ],
        "npubs": 336
    },
    "Mahathi Priya Appini": "",
    "Manos Antonakakis": {
        "affiliation": "Georgia Tech",
        "citedby": {
            "2017-10-02": 1477
        },
        "email": "@gatech.edu",
        "hindex": 17,
        "hindex5y": 16,
        "i10index": 25,
        "i10index5y": 23,
        "interests": [
            "Computer and Network Security"
        ],
        "npubs": 72
    },
    "Manu Drijvers": {
        "affiliation": "IBM Research - Zurich and ETH Zurich",
        "citedby": {
            "2017-10-02": 21
        },
        "email": "@zurich.ibm.com",
        "hindex": 2,
        "hindex5y": 2,
        "i10index": 0,
        "i10index5y": 0,
        "interests": [
            "Cryptography",
            "Security",
            "Privacy"
        ],
        "npubs": 9
    },
    "Manuel Costa": {
        "affiliation": "Microsoft Research",
        "citedby": {
            "2017-10-02": 3940
        },
        "email": "@microsoft.com",
        "hindex": 24,
        "hindex5y": 19,
        "i10index": 33,
        "i10index5y": 28,
        "interests": [
            "Operating Systems",
            "Networks",
            "Programming Languages",
            "Security"
        ],
        "npubs": 71
    },
    "Marcello Pogliani": {
        "affiliation": "Politecnico di Milano",
        "citedby": {
            "2017-10-02": 5
        },
        "email": "@polimi.it",
        "hindex": 1,
        "hindex5y": 1,
        "i10index": 0,
        "i10index5y": 0,
        "interests": [
            "Computer Security",
            "Computer Systems"
        ],
        "npubs": 5
    },
    "Marco Stronati": "",
    "Marcus Peinado": "",
    "Maria Apostolaki": "",
    "Mariana Raykova": {
        "affiliation": "Yale",
        "citedby": {
            "2017-10-02": 2779
        },
        "email": "@cs.columbia.edu",
        "hindex": 21,
        "hindex5y": 21,
        "i10index": 31,
        "i10index5y": 30,
        "interests": [
            "cryptography",
            "security"
        ],
        "npubs": 70
    },
    "Mario Dehesa-Azuara": "",
    "Mario Polino": {
        "affiliation": "Politecnico di Milano",
        "citedby": {
            "2017-10-02": 65
        },
        "email": "@polimi.it",
        "hindex": 3,
        "hindex5y": 3,
        "i10index": 2,
        "i10index5y": 2,
        "interests": [],
        "npubs": 9
    },
    "Marjori Pomarole": "",
    "Markulf Kohlweiss": {
        "affiliation": "Microsoft Research",
        "citedby": {
            "2017-10-02": 2990
        },
        "email": "@microsoft.com",
        "hindex": 29,
        "hindex5y": 27,
        "i10index": 50,
        "i10index5y": 48,
        "interests": [
            "Cryptography",
            "Security",
            "Privacy"
        ],
        "npubs": 105
    },
    "Mathias Humbert": {
        "affiliation": "CISPA, Saarland University",
        "citedby": {
            "2017-10-02": 254
        },
        "email": "@epfl.ch",
        "hindex": 10,
        "hindex5y": 10,
        "i10index": 11,
        "i10index5y": 10,
        "interests": [
            "Privacy",
            "Machine Learning",
            "Bioinformatics"
        ],
        "npubs": 38
    },
    "Mathias Lecuyer": {
        "affiliation": "Columbia University",
        "citedby": {
            "2017-10-02": 119
        },
        "email": "@cs.columbia.edu",
        "hindex": 3,
        "hindex5y": 3,
        "i10index": 3,
        "i10index5y": 3,
        "interests": [
            "Distributed Systems",
            "Privacy",
            "Transparency",
            "Statistics",
            "Machine Learning"
        ],
        "npubs": 9
    },
    "Mathias Payer": {
        "affiliation": "Purdue",
        "citedby": {
            "2017-10-02": 1272
        },
        "email": "@nebelwelt.net",
        "hindex": 16,
        "hindex5y": 15,
        "i10index": 24,
        "i10index5y": 23,
        "interests": [
            "system security",
            "runtime systems",
            "binary translation",
            "virtualization"
        ],
        "npubs": 79
    },
    "Mathias Vorreiter Pedersen": "",
    "Matteo Maffei": {
        "affiliation": "TU Vienna",
        "citedby": {
            "2017-03-09": 1468,
            "2017-10-02": 1585
        },
        "email": "@tuwien.ac.at",
        "hindex": 23,
        "hindex5y": 19,
        "i10index": 42,
        "i10index5y": 38,
        "interests": [
            "Program Verification",
            "Mobile Security",
            "Web Security",
            "Cryptographic Protocols",
            "Cryptocurrencies"
        ],
        "npubs": 87
    },
    "Matthew Fredrikson": {
        "affiliation": "CMU",
        "citedby": {
            "2017-10-02": 1092
        },
        "email": "@cs.cmu.edu",
        "hindex": 14,
        "hindex5y": 14,
        "i10index": 18,
        "i10index5y": 18,
        "interests": [
            "Security and Privacy",
            "Formal Verification"
        ],
        "npubs": 30
    },
    "Matthew Hicks": {
        "affiliation": "MIT Lincoln Laboratory",
        "citedby": {
            "2017-10-02": 450
        },
        "email": "@VT.edu",
        "hindex": 8,
        "hindex5y": 8,
        "i10index": 8,
        "i10index5y": 8,
        "interests": [
            "Hardware Security",
            "Intermittent Computation",
            "Approximate Computing",
            "Embedded Systems"
        ],
        "npubs": 23
    },
    "Matthew Smith": "",
    "Matthias Bieg": "",
    "Mayank Varia": "",
    "Michael Backes": {
        "citedby": {
            "2017-03-08": 7296,
            "2017-03-09": 7305
        },
        "email": "@cs.uni-saarland.de",
        "hindex": 51,
        "hindex5y": 31,
        "i10index": 154,
        "i10index5y": 125,
        "interests": [
            "Security",
            "privacy",
            "cryptography"
        ],
        "npubs": 330
    },
    "Michael Hicks": {
        "affiliation": "University of Maryland",
        "citedby": {
            "2017-10-02": 7918
        },
        "email": "@cs.umd.edu",
        "hindex": 42,
        "hindex5y": 32,
        "i10index": 96,
        "i10index5y": 65,
        "interests": [
            "Programming Languages",
            "Security",
            "Networking"
        ],
        "npubs": 220
    },
    "Michael J. Fischer": {
        "citedby": {
            "2018-02-02": 20578
        },
        "email": "@cs.yale.edu",
        "hindex": 49,
        "hindex5y": 24,
        "i10index": 96,
        "i10index5y": 42,
        "interests": [
            "Distributed computing",
            "cryptography"
        ],
        "npubs": 216
    },
    "Michalis Polychronakis": {
        "affiliation": "Stony Brook University",
        "citedby": {
            "2017-10-02": 3224
        },
        "email": "@cs.stonybrook.edu",
        "hindex": 30,
        "hindex5y": 25,
        "i10index": 57,
        "i10index5y": 48,
        "interests": [
            "Computer Security",
            "Network Security",
            "Online Privacy"
        ],
        "npubs": 112
    },
    "Michelle L. Mazurek": {
        "affiliation": "University of Maryland",
        "citedby": {
            "2017-10-02": 1606
        },
        "email": "@umd.edu",
        "hindex": 17,
        "hindex5y": 17,
        "i10index": 21,
        "i10index5y": 21,
        "interests": [
            "Security",
            "privacy",
            "human factors",
            "systems"
        ],
        "npubs": 43
    },
    "Mira Mezini": {
        "affiliation": "Technische Universität Darmstadt",
        "citedby": {
            "2017-10-02": 7166
        },
        "email": "@informatik.tu-darmstadt.de",
        "hindex": 44,
        "hindex5y": 27,
        "i10index": 110,
        "i10index5y": 71,
        "interests": [
            "Programming Languages",
            "Software Engineering",
            "Software Security"
        ],
        "npubs": 262
    },
    "Mohammad Emtiyaz Khan": {
        "affiliation": "Center for Advanced Intelligence Project (AIP",
        "citedby": {
            "2017-10-02": 250
        },
        "email": "",
        "hindex": 9,
        "hindex5y": 9,
        "i10index": 8,
        "i10index5y": 8,
        "interests": [
            "Machine Learning",
            "Statistics",
            "Bayesian models and inference",
            "Recommendation system",
            "Artificial Intelligence"
        ],
        "npubs": 29
    },
    "Mohammad Rezaeirad": {
        "affiliation": "GMU",
        "citedby": {
            "2017-10-02": 9
        },
        "email": "@gmu.edu",
        "hindex": 2,
        "hindex5y": 2,
        "i10index": 0,
        "i10index5y": 0,
        "interests": [
            "Cyber Security",
            "Measurement",
            "Threat Intelligence",
            "Reverse Engineering",
            "Embedded Security"
        ],
        "npubs": 6
    },
    "Moritz Contag": {
        "affiliation": "Ruhr University Bochum",
        "citedby": {
            "2017-10-02": 102
        },
        "email": "@rub.de",
        "hindex": 2,
        "hindex5y": 2,
        "i10index": 2,
        "i10index5y": 2,
        "interests": [],
        "npubs": 7
    },
    "Muhammad Naveed": {
        "affiliation": "USC",
        "citedby": {
            "2017-10-02": 696
        },
        "email": "@usc.edu",
        "hindex": 14,
        "hindex5y": 13,
        "i10index": 18,
        "i10index5y": 18,
        "interests": [
            "Cryptography",
            "Security",
            "Privacy"
        ],
        "npubs": 24
    },
    "Mung Chiang": {
        "affiliation": "Princeton University",
        "citedby": {
            "2017-10-02": 18309
        },
        "email": "@princeton.edu",
        "hindex": 65,
        "hindex5y": 50,
        "i10index": 194,
        "i10index5y": 150,
        "interests": [
            "Networks",
            "Wireless",
            "Internet",
            "Algorithm",
            "Optimization"
        ],
        "npubs": 490
    },
    "Nadim Kobeissi": {
        "affiliation": "INRIA",
        "citedby": {
            "2017-10-02": 51
        },
        "email": "@nadim.computer",
        "hindex": 4,
        "hindex5y": 4,
        "i10index": 3,
        "i10index5y": 3,
        "interests": [
            "Cryptography",
            "Formal Verification",
            "Secure Messaging"
        ],
        "npubs": 8
    },
    "Naif Saleh Almakhdhub": "",
    "Najmeh Miramirkhani": {
        "affiliation": "Stony Brook University",
        "citedby": {
            "2017-10-02": 12
        },
        "email": "@stonybrook.edu",
        "hindex": 1,
        "hindex5y": 1,
        "i10index": 0,
        "i10index5y": 0,
        "interests": [
            "Web security",
            "Security Protocols"
        ],
        "npubs": 9
    },
    "Nethanel Gelernter": "",
    "Nicholas Carlini": {
        "affiliation": "University of California, Berkeley",
        "citedby": {
            "2017-10-02": 475
        },
        "email": "@berkeley.edu",
        "hindex": 7,
        "hindex5y": 7,
        "i10index": 6,
        "i10index5y": 6,
        "interests": [
            "Computer Security"
        ],
        "npubs": 10
    },
    "Nick Feamster": {
        "affiliation": "Princeton",
        "citedby": {
            "2017-10-02": 13804
        },
        "email": "@cs.princeton.edu",
        "hindex": 55,
        "hindex5y": 47,
        "i10index": 140,
        "i10index5y": 121,
        "interests": [
            "Security",
            "Networking",
            "Computer Networks",
            "Systems",
            "Tech Policy"
        ],
        "npubs": 311
    },
    "Nick Nikiforakis": {
        "affiliation": "Stony Brook University",
        "citedby": {
            "2017-10-02": 1440
        },
        "email": "@cs.stonybrook.edu",
        "hindex": 19,
        "hindex5y": 18,
        "i10index": 32,
        "i10index5y": 32,
        "interests": [
            "security",
            "privacy",
            "cybercrime",
            "DNS"
        ],
        "npubs": 65
    },
    "Nicolas Gailly": {
        "affiliation": "École Polytechnique Fédérale de Lausanne",
        "citedby": {
            "2017-10-02": 92
        },
        "email": "@epfl.ch",
        "hindex": 3,
        "hindex5y": 3,
        "i10index": 2,
        "i10index5y": 2,
        "interests": [
            "cryptography",
            "security",
            "distributed systems..."
        ],
        "npubs": 9
    },
    "Niels Provos": {
        "affiliation": "Google",
        "citedby": {
            "2017-10-02": 7991
        },
        "email": "@google.com",
        "hindex": 33,
        "hindex5y": 27,
        "i10index": 45,
        "i10index5y": 40,
        "interests": [
            "Security"
        ],
        "npubs": 90
    },
    "Nigel Smart": {
        "affiliation": "University of Bristol",
        "citedby": {
            "2017-10-02": 14069
        },
        "email": "@cs.bris.ac.uk",
        "hindex": 54,
        "hindex5y": 36,
        "i10index": 123,
        "i10index5y": 100,
        "interests": [
            "Cryptography",
            "Security"
        ],
        "npubs": 170
    },
    "Nikhil Swamy": {
        "affiliation": "Microsoft Research",
        "citedby": {
            "2017-10-02": 2496
        },
        "email": "@microsoft.com",
        "hindex": 27,
        "hindex5y": 21,
        "i10index": 45,
        "i10index5y": 33,
        "interests": [
            "Programming languages",
            "Computer Security"
        ],
        "npubs": 138
    },
    "Nikita Borisov": {
        "affiliation": "UIUC",
        "citedby": {
            "2017-10-02": 6104
        },
        "email": "@illinois.edu",
        "hindex": 36,
        "hindex5y": 30,
        "i10index": 73,
        "i10index5y": 61,
        "interests": [
            "Computer Security",
            "Privacy"
        ],
        "npubs": 147
    },
    "Ninghui Li": {
        "affiliation": "Purdue University",
        "citedby": {
            "2017-10-02": 12705
        },
        "email": "@cs.purdue.edu",
        "hindex": 58,
        "hindex5y": 42,
        "i10index": 100,
        "i10index5y": 91,
        "interests": [
            "Computer Security and Privacy"
        ],
        "npubs": 177
    },
    "Oleksii Starov": {
        "affiliation": "Stony Brook University",
        "citedby": {
            "2017-10-02": 95
        },
        "email": "@cs.stonybrook.edu",
        "hindex": 7,
        "hindex5y": 7,
        "i10index": 3,
        "i10index5y": 3,
        "interests": [
            "Cyber Security and Privacy",
            "Software Testing",
            "Data Science"
        ],
        "npubs": 18
    },
    "Omar Chowdhury": {
        "affiliation": "The University of Iowa",
        "citedby": {
            "2017-10-02": 88
        },
        "email": "@uiowa.edu",
        "hindex": 6,
        "hindex5y": 6,
        "i10index": 3,
        "i10index5y": 2,
        "interests": [
            "Computer Security",
            "Formal Verification",
            "Access Control",
            "Privacy"
        ],
        "npubs": 23
    },
    "Or Weinstein": "",
    "Pascal Berrang": {
        "affiliation": "CISPA, Saarland University",
        "citedby": {
            "2017-10-02": 56
        },
        "email": "@cs.uni-saarland.de",
        "hindex": 5,
        "hindex5y": 5,
        "i10index": 1,
        "i10index5y": 1,
        "interests": [
            "Computer Science",
            "Security",
            "Privacy"
        ],
        "npubs": 17
    },
    "Patrick Tague": {
        "affiliation": "CMU",
        "citedby": {
            "2017-10-02": 978
        },
        "email": "@cmu.edu",
        "hindex": 17,
        "hindex5y": 16,
        "i10index": 30,
        "i10index5y": 29,
        "interests": [
            "Wireless network security",
            "Mobile security",
            "Mobile and wireless networks"
        ],
        "npubs": 79
    },
    "Paul C. van Oorschot": {
        "affiliation": "Carleton University, Canada",
        "citedby": {
            "2017-10-02": 32609
        },
        "email": "@scs.carleton.ca",
        "hindex": 68,
        "hindex5y": 51,
        "i10index": 133,
        "i10index5y": 111,
        "interests": [
            "authentication",
            "information security",
            "cryptology",
            "computer security",
            "cryptography"
        ],
        "npubs": 182
    },
    "Paul Dan Marinescu": "",
    "Paul Grubbs": {
        "affiliation": "Cornell Tech",
        "citedby": {
            "2017-10-02": 116
        },
        "email": "@cornell.edu",
        "hindex": 4,
        "hindex5y": 4,
        "i10index": 4,
        "i10index5y": 4,
        "interests": [
            "cryptography"
        ],
        "npubs": 16
    },
    "Paul Pearce": {
        "affiliation": "UC Berkeley",
        "citedby": {
            "2017-10-02": 413
        },
        "email": "@cs.berkeley.edu",
        "hindex": 5,
        "hindex5y": 5,
        "i10index": 5,
        "i10index5y": 5,
        "interests": [
            "Computer Security",
            "Malware",
            "Advertising Abuse",
            "Measurement",
            "Computer Science"
        ],
        "npubs": 10
    },
    "Payman Mohassel": {
        "affiliation": "Visa Research",
        "citedby": {
            "2017-10-02": 1039
        },
        "email": "@visa.com",
        "hindex": 19,
        "hindex5y": 16,
        "i10index": 26,
        "i10index5y": 21,
        "interests": [
            "Cryptography",
            "Information Security"
        ],
        "npubs": 60
    },
    "Peng Wang": {
        "citedby": {
            "2018-02-02": 251
        },
        "email": "@indiana.edu",
        "hindex": 5,
        "hindex5y": 5,
        "i10index": 4,
        "i10index5y": 4,
        "interests": [
            "System Security and Privacy",
            "Malware Detection"
        ],
        "npubs": 9
    },
    "Philipp Holzinger": "",
    "Philipp Jovanovic": {
        "affiliation": "École Polytechnique Fédérale de Lausanne",
        "citedby": {
            "2017-10-02": 360
        },
        "email": "@jovanovic.io",
        "hindex": 11,
        "hindex5y": 11,
        "i10index": 11,
        "i10index5y": 11,
        "interests": [
            "Cryptography",
            "Security",
            "Privacy"
        ],
        "npubs": 26
    },
    "Pierre-Yves Strub": {
        "affiliation": "École Polytechnique",
        "citedby": {
            "2017-10-02": 1334
        },
        "email": "@strub.nu",
        "hindex": 19,
        "hindex5y": 18,
        "i10index": 25,
        "i10index5y": 23,
        "interests": [],
        "npubs": 68
    },
    "Platon Kotzias": {
        "affiliation": "IMDEA",
        "citedby": {
            "2017-10-02": 72
        },
        "email": "@imdea.org",
        "hindex": 6,
        "hindex5y": 6,
        "i10index": 3,
        "i10index5y": 3,
        "interests": [
            "malware analysis",
            "network security",
            "software security"
        ],
        "npubs": 9
    },
    "Prashast Srivastava": "",
    "Prateek Mittal": {
        "affiliation": "Princeton University",
        "citedby": {
            "2017-10-02": 2236
        },
        "email": "@princeton.edu",
        "hindex": 22,
        "hindex5y": 21,
        "i10index": 32,
        "i10index5y": 29,
        "interests": [
            "Security and Privacy",
            "Systems and Networking",
            "Machine Learning"
        ],
        "npubs": 79
    },
    "Primal Wijesekera": {
        "affiliation": "University of British Columbia",
        "citedby": {
            "2017-10-02": 51
        },
        "email": "@berkeley.edu",
        "hindex": 2,
        "hindex5y": 2,
        "i10index": 1,
        "i10index5y": 1,
        "interests": [
            "Mobile Privacy"
        ],
        "npubs": 10
    },
    "Raheem Beyah": {
        "affiliation": "Georgia Institute of Technology",
        "citedby": {
            "2017-10-02": 1770
        },
        "email": "@ece.gatech.edu",
        "hindex": 25,
        "hindex5y": 22,
        "i10index": 56,
        "i10index5y": 48,
        "interests": [
            "Cyber-Physical Systems Security",
            "Networking",
            "Network Security"
        ],
        "npubs": 188
    },
    "Rainer Urian": "",
    "Ralf Küsters": "",
    "Ranjit Jhala": {
        "affiliation": "UCSD",
        "citedby": {
            "2017-10-02": 8279
        },
        "email": "@cs.ucsd.edu",
        "hindex": 41,
        "hindex5y": 36,
        "i10index": 59,
        "i10index5y": 55,
        "interests": [
            "Programming Languages",
            "Software Engineering",
            "Formal Methods"
        ],
        "npubs": 130
    },
    "Raphael M. Reischuk": "",
    "Reza Shokri": {
        "affiliation": "Cornell Tech",
        "citedby": {
            "2017-03-07": 1556,
            "2017-03-09": 1556
        },
        "email": "@comp.nus.edu.sg",
        "hindex": 19,
        "hindex5y": 17,
        "i10index": 23,
        "i10index5y": 22,
        "interests": [
            "Computer Security",
            "Privacy"
        ],
        "npubs": 33
    },
    "Riad S. Wahby": "",
    "Richard Shay": {
        "affiliation": "MIT Lincoln Laboratory",
        "citedby": {
            "2017-10-02": 1937
        },
        "email": "@richshay.com",
        "hindex": 20,
        "hindex5y": 19,
        "i10index": 23,
        "i10index5y": 23,
        "interests": [
            "Usable Privacy and Security",
            "Password Policy",
            "Online Behavioral Advertising"
        ],
        "npubs": 52
    },
    "Riley Spahn": {
        "affiliation": "Columbia University",
        "citedby": {
            "2017-10-02": 134
        },
        "email": "@cs.columbia.edu",
        "hindex": 5,
        "hindex5y": 5,
        "i10index": 4,
        "i10index5y": 4,
        "interests": [
            "Operating Systems",
            "Distributed Systems",
            "Security",
            "Privacy"
        ],
        "npubs": 6
    },
    "Rob Johnson": {
        "citedby": {
            "2017-05-14": 1520
        },
        "email": "@cs.stonybrook.edu",
        "hindex": 19,
        "hindex5y": 16,
        "i10index": 23,
        "i10index5y": 20,
        "interests": [],
        "npubs": 57
    },
    "Robert K. Cunningham": {
        "citedby": {
            "2018-02-02": 4501
        },
        "email": "@cunninghamfamily.name",
        "hindex": 25,
        "hindex5y": 17,
        "i10index": 39,
        "i10index5y": 24,
        "interests": [
            "Computer Security",
            "Intrusion Detection",
            "Machine Learning",
            "Image Processing"
        ],
        "npubs": 102
    },
    "Robert N. M. Watson": {
        "affiliation": "Cambridge",
        "citedby": {
            "2017-10-02": 2163
        },
        "email": "@cl.cam.ac.uk",
        "hindex": 21,
        "hindex5y": 18,
        "i10index": 31,
        "i10index5y": 26,
        "interests": [
            "Computer Security",
            "Operating Systems",
            "Network Stacks",
            "Programming Languages",
            "Computer Architecture"
        ],
        "npubs": 74
    },
    "Robin David": {
        "affiliation": "CEA LIST",
        "citedby": {
            "2017-10-02": 1621
        },
        "email": "@lbl.gov",
        "hindex": 21,
        "hindex5y": 14,
        "i10index": 40,
        "i10index5y": 20,
        "interests": [],
        "npubs": 250
    },
    "Roland Eils": {
        "affiliation": "German Cancer Research Center (DKFZ) & University of Heidelberg",
        "citedby": {
            "2017-10-02": 22187
        },
        "email": "@dkfz.de",
        "hindex": 73,
        "hindex5y": 52,
        "i10index": 221,
        "i10index5y": 178,
        "interests": [],
        "npubs": 578
    },
    "Roxana Geambasu": "",
    "Roya Ensafi": {
        "affiliation": "Princeton",
        "citedby": {
            "2017-10-02": 234
        },
        "email": "@umich.edu",
        "hindex": 9,
        "hindex5y": 8,
        "i10index": 8,
        "i10index5y": 7,
        "interests": [
            "Security",
            "Networking",
            "Computer Networks",
            "Internet Measurement"
        ],
        "npubs": 28
    },
    "Ruba Abu-Salma": "",
    "Rui Qiao": {
        "affiliation": "Stony Brook University",
        "citedby": {
            "2017-10-02": 71
        },
        "email": "@stonybrook.edu",
        "hindex": 4,
        "hindex5y": 4,
        "i10index": 3,
        "i10index5y": 3,
        "interests": [
            "Binary Analysis",
            "Binary Instrumentation",
            "Software Security"
        ],
        "npubs": 9
    },
    "Ruowen Wang": {
        "affiliation": "Samsung Research America",
        "citedby": {
            "2017-10-02": 92
        },
        "email": "@ncsu.edu",
        "hindex": 4,
        "hindex5y": 4,
        "i10index": 4,
        "i10index5y": 4,
        "interests": [
            "System Security",
            "Mobile Security"
        ],
        "npubs": 7
    },
    "Ruoyu Wang": {
        "affiliation": "UCSB",
        "citedby": {
            "2017-10-02": 171
        },
        "email": "@cs.ucsb.edu",
        "hindex": 5,
        "hindex5y": 5,
        "i10index": 5,
        "i10index5y": 5,
        "interests": [
            "System Security",
            "Binary Analysis"
        ],
        "npubs": 11
    },
    "Saikat Guha": "",
    "Salvatore Stolfo": {
        "affiliation": "Columbia University",
        "citedby": {
            "2017-10-02": 28899
        },
        "email": "@cs.columbia.edu",
        "hindex": 80,
        "hindex5y": 57,
        "i10index": 210,
        "i10index5y": 155,
        "interests": [
            "Security",
            "Embedded Systems Security",
            "Artificial Intelligence",
            "Data Mining",
            "Machine Learning"
        ],
        "npubs": 404
    },
    "Santiago Zanella-Béguelin": {
        "affiliation": "Microsoft Research",
        "citedby": {
            "2017-10-02": 1277
        },
        "email": "@microsoft.com",
        "hindex": 18,
        "hindex5y": 16,
        "i10index": 26,
        "i10index5y": 23,
        "interests": [
            "Security and Privacy",
            "Programming Languages",
            "Verification"
        ],
        "npubs": 51
    },
    "Sarah Meiklejohn": {
        "affiliation": "UCL",
        "citedby": {
            "2017-10-02": 750
        },
        "email": "@ucl.ac.uk",
        "hindex": 13,
        "hindex5y": 13,
        "i10index": 17,
        "i10index5y": 17,
        "interests": [
            "Cryptography",
            "security"
        ],
        "npubs": 31
    },
    "Sascha Fahl": {
        "affiliation": "CISPA, Saarland University",
        "citedby": {
            "2017-10-02": 826
        },
        "email": "@sec.uni-hannover.de",
        "hindex": 13,
        "hindex5y": 13,
        "i10index": 17,
        "i10index5y": 17,
        "interests": [
            "Usable Security",
            "Developers",
            "Cryptography",
            "Documentation",
            "Threat Modeling"
        ],
        "npubs": 45
    },
    "Saurabh Bagchi": {
        "affiliation": "Purdue",
        "citedby": {
            "2017-10-02": 5168
        },
        "email": "@purdue.edu",
        "hindex": 37,
        "hindex5y": 30,
        "i10index": 92,
        "i10index5y": 72,
        "interests": [
            "Distributed Systems",
            "Dependable Computing",
            "Internet of Things"
        ],
        "npubs": 333
    },
    "Senia Kalma": "",
    "Seongyeol Oh": {
        "affiliation": "Sungkyunkwan University",
        "citedby": {
            "2017-10-02": 34
        },
        "email": "@kaeri.re.kr",
        "hindex": 2,
        "hindex5y": 2,
        "i10index": 2,
        "i10index5y": 2,
        "interests": [
            "Usable Security",
            "Infrastructure",
            "Privacy"
        ],
        "npubs": 5
    },
    "Serge Egelman": {
        "affiliation": "University of California, Berkeley",
        "citedby": {
            "2017-10-02": 4464
        },
        "email": "@cs.berkeley.edu",
        "hindex": 27,
        "hindex5y": 25,
        "i10index": 42,
        "i10index5y": 39,
        "interests": [
            "Computer Security",
            "Human Computer Interaction",
            "Usable Security",
            "Online Privacy"
        ],
        "npubs": 73
    },
    "Sergio Maffeis": {
        "affiliation": "Imperial",
        "citedby": {
            "2017-10-02": 1580
        },
        "email": "@doc.ic.ac.uk",
        "hindex": 20,
        "hindex5y": 15,
        "i10index": 23,
        "i10index5y": 16,
        "interests": [
            "Computer Security",
            "Web Programming",
            "Process Calculi"
        ],
        "npubs": 44
    },
    "Seulbae Kim": {
        "affiliation": "Korea University",
        "citedby": {
            "2017-10-02": 1
        },
        "email": "@korea.ac.kr",
        "hindex": 1,
        "hindex5y": 1,
        "i10index": 0,
        "i10index5y": 0,
        "interests": [
            "Information Security",
            "Software Vulnerability"
        ],
        "npubs": 3
    },
    "Seunghoon Woo": {
        "affiliation": "Korea University",
        "citedby": {
            "2018-02-02": 4
        },
        "email": "@korea.ac.kr",
        "hindex": 1,
        "hindex5y": 1,
        "i10index": 0,
        "i10index5y": 0,
        "interests": [
            "Software Security"
        ],
        "npubs": 2
    },
    "Shravan Narayan": "",
    "Siddhartha Sen": {
        "affiliation": "Microsoft Research",
        "citedby": {
            "2017-10-02": 451
        },
        "email": "@cs.princeton.edu",
        "hindex": 12,
        "hindex5y": 11,
        "i10index": 15,
        "i10index5y": 11,
        "interests": [
            "Distributed systems",
            "datacenter networking",
            "data structures",
            "algorithms"
        ],
        "npubs": 49
    },
    "Simha Sethumadhavan": "",
    "Simon Chung": {
        "affiliation": "Georgia Tech",
        "citedby": {
            "2017-10-02": 394
        },
        "email": "@mail.gatech.edu",
        "hindex": 11,
        "hindex5y": 10,
        "i10index": 11,
        "i10index5y": 10,
        "interests": [
            "Computer security"
        ],
        "npubs": 18
    },
    "Simson Garfinkel": {
        "affiliation": "National Institute of Standards and Technology",
        "citedby": {
            "2017-10-02": 10606
        },
        "email": "@acm.org",
        "hindex": 41,
        "hindex5y": 34,
        "i10index": 99,
        "i10index5y": 67,
        "interests": [
            "Privacy",
            "Computer Security",
            "Usable Security",
            "Digital Forensics"
        ],
        "npubs": 370
    },
    "Srdjan Capkun": {
        "affiliation": "ETH Zurich",
        "citedby": {
            "2017-10-02": 14319
        },
        "email": "@inf.ethz.ch",
        "hindex": 53,
        "hindex5y": 45,
        "i10index": 102,
        "i10index5y": 91,
        "interests": [
            "Security",
            "Computer Security",
            "Wireless Security",
            "Privacy",
            "Networking"
        ],
        "npubs": 244
    },
    "Srinivas Devadas": {
        "affiliation": "MIT",
        "citedby": {
            "2017-10-02": 23346
        },
        "email": "@mit.edu",
        "hindex": 78,
        "hindex5y": 46,
        "i10index": 250,
        "i10index5y": 139,
        "interests": [
            "Computer security",
            "Computer architecture",
            "Computer-Aided Design"
        ],
        "npubs": 578
    },
    "Stefan Savage": {
        "affiliation": "University of California, San Diego",
        "citedby": {
            "2017-10-02": 31340
        },
        "email": "@cs.ucsd.edu",
        "hindex": 73,
        "hindex5y": 55,
        "i10index": 134,
        "i10index5y": 117,
        "interests": [
            "Security",
            "Computer Security",
            "Networking",
            "Computer Networks",
            "Operating Systems"
        ],
        "npubs": 232
    },
    "Stefano Zanero": {
        "affiliation": "Politecnico di Milano",
        "citedby": {
            "2017-10-02": 1797
        },
        "email": "@polimi.it",
        "hindex": 23,
        "hindex5y": 20,
        "i10index": 40,
        "i10index5y": 32,
        "interests": [
            "Cybersecurity"
        ],
        "npubs": 95
    },
    "Stephanos Matsumoto": {
        "affiliation": "Carnegie Mellon University/ETH Zurich",
        "citedby": {
            "2017-10-02": 136
        },
        "email": "@cmu.edu",
        "hindex": 5,
        "hindex5y": 5,
        "i10index": 3,
        "i10index5y": 3,
        "interests": [
            "Security",
            "PKI",
            "Networking",
            "Cryptography"
        ],
        "npubs": 19
    },
    "Stephen Checkoway": {
        "affiliation": "UIC",
        "citedby": {
            "2017-10-02": 2378
        },
        "email": "@uic.edu",
        "hindex": 11,
        "hindex5y": 10,
        "i10index": 13,
        "i10index5y": 11,
        "interests": [
            "Computer Security"
        ],
        "npubs": 29
    },
    "Stevens Leblond": {
        "citedby": {
            "2017-03-05": 506,
            "2017-03-09": 507
        },
        "email": "@mpi-sws.org",
        "hindex": 10,
        "hindex5y": 10,
        "i10index": 10,
        "i10index5y": 10,
        "interests": [],
        "npubs": 15
    },
    "Suman Jana": {
        "affiliation": "Columbia University",
        "citedby": {
            "2017-10-02": 1736
        },
        "email": "@cs.columbia.edu",
        "hindex": 15,
        "hindex5y": 15,
        "i10index": 17,
        "i10index5y": 17,
        "interests": [
            "Computer Security",
            "Privacy",
            "Software engineering",
            "Security of Machine Learning"
        ],
        "npubs": 36
    },
    "Sumayah Alrwais": {
        "affiliation": "Indiana University at Bloomington",
        "citedby": {
            "2017-10-02": 182
        },
        "email": "",
        "hindex": 7,
        "hindex5y": 7,
        "i10index": 6,
        "i10index5y": 5,
        "interests": [],
        "npubs": 13
    },
    "Suphannee Sivakorn": {
        "affiliation": "Columbia University",
        "citedby": {
            "2018-02-02": 91
        },
        "email": "@columbia.edu",
        "hindex": 5,
        "hindex5y": 5,
        "i10index": 4,
        "i10index5y": 4,
        "interests": [],
        "npubs": 9
    },
    "Sze Yiu Chau": "",
    "Sébastien Bardin": {
        "affiliation": "CEA LIST",
        "citedby": {
            "2017-10-02": 844
        },
        "email": "@cea.fr",
        "hindex": 15,
        "hindex5y": 13,
        "i10index": 19,
        "i10index5y": 15,
        "interests": [],
        "npubs": 55
    },
    "Tadayoshi Kohno": {
        "affiliation": "University of Washington",
        "citedby": {
            "2017-10-02": 11891
        },
        "email": "@cs.washington.edu",
        "hindex": 54,
        "hindex5y": 47,
        "i10index": 108,
        "i10index5y": 98,
        "interests": [
            "Computer security",
            "computer systems",
            "human-computer interaction"
        ],
        "npubs": 229
    },
    "Tamar Lichter": "",
    "Tao Xie": {
        "affiliation": "UIUC",
        "citedby": {
            "2017-10-02": 9221
        },
        "email": "@illinois.edu",
        "hindex": 56,
        "hindex5y": 43,
        "i10index": 155,
        "i10index5y": 134,
        "interests": [
            "Software Engineering",
            "Software Testing",
            "Program Analysis",
            "Software Analytics",
            "Mining Software Repositories"
        ],
        "npubs": 320
    },
    "Theofilos Petsios": {
        "affiliation": "Columbia University",
        "citedby": {
            "2017-10-02": 102
        },
        "email": "@cs.columbia.edu",
        "hindex": 4,
        "hindex5y": 4,
        "i10index": 2,
        "i10index5y": 2,
        "interests": [
            "Security"
        ],
        "npubs": 10
    },
    "Thomas Bauereiß": "",
    "Thomas Ristenpart": {
        "affiliation": "Cornell Tech",
        "citedby": {
            "2017-10-02": 5951
        },
        "email": "@cornell.edu",
        "hindex": 34,
        "hindex5y": 33,
        "i10index": 51,
        "i10index5y": 50,
        "interests": [
            "Computer security",
            "Cryptography"
        ],
        "npubs": 79
    },
    "Thorsten Holz": {
        "affiliation": "Ruhr University Bochum",
        "citedby": {
            "2017-10-02": 9516
        },
        "email": "@rub.de",
        "hindex": 49,
        "hindex5y": 41,
        "i10index": 94,
        "i10index5y": 83,
        "interests": [
            "Computer Security"
        ],
        "npubs": 178
    },
    "Tiffany Bao": {
        "affiliation": "CMU",
        "citedby": {
            "2017-10-02": 46
        },
        "email": "@cmu.edu",
        "hindex": 1,
        "hindex5y": 1,
        "i10index": 1,
        "i10index5y": 1,
        "interests": [],
        "npubs": 5
    },
    "Toshinori Araki": "",
    "Tudor Dumitras": {
        "affiliation": "University of Maryland",
        "citedby": {
            "2017-10-02": 1354
        },
        "email": "@umiacs.umd.edu",
        "hindex": 18,
        "hindex5y": 16,
        "i10index": 23,
        "i10index5y": 18,
        "interests": [
            "Data Intensive Systems",
            "Distributed Systems",
            "Fault Tolerance",
            "Security"
        ],
        "npubs": 85
    },
    "Tzu-Kuo Huang": {
        "affiliation": "Uber Advanced Technologies Group",
        "citedby": {
            "2017-10-02": 667
        },
        "email": "@uberatc.com",
        "hindex": 8,
        "hindex5y": 8,
        "i10index": 5,
        "i10index5y": 4,
        "interests": [
            "Machine Learning"
        ],
        "npubs": 19
    },
    "Ulrich Rührmair": {
        "affiliation": "University of Bochum",
        "citedby": {
            "2017-10-02": 1647
        },
        "email": "@in.tum.de",
        "hindex": 22,
        "hindex5y": 20,
        "i10index": 29,
        "i10index5y": 27,
        "interests": [
            "PUFs and related primitives",
            "security",
            "computational complexity"
        ],
        "npubs": 59
    },
    "Van Chan Ngo": {
        "affiliation": "Carnegie Mellon University",
        "citedby": {
            "2017-10-02": 59
        },
        "email": "@cmu.edu",
        "hindex": 4,
        "hindex5y": 4,
        "i10index": 1,
        "i10index5y": 1,
        "interests": [
            "Formal Verification",
            "Programming Languages and Compilers",
            "Critical Embedded Systems",
            "Language-Based Security"
        ],
        "npubs": 15
    },
    "Vern Paxson": {
        "affiliation": "UC Berkeley",
        "citedby": {
            "2017-10-02": 52575
        },
        "email": "@berkeley.edu",
        "hindex": 87,
        "hindex5y": 61,
        "i10index": 190,
        "i10index5y": 158,
        "interests": [
            "Networking",
            "Security",
            "Measurement"
        ],
        "npubs": 392
    },
    "Vijay Gadepally": "",
    "Vincent Bindschaedler": {
        "affiliation": "UIUC",
        "citedby": {
            "2017-10-02": 136
        },
        "email": "@illinois.edu",
        "hindex": 6,
        "hindex5y": 6,
        "i10index": 4,
        "i10index5y": 4,
        "interests": [
            "Privacy",
            "Security",
            "Applied Cryptography"
        ],
        "npubs": 13
    },
    "Vitaly Shmatikov": "",
    "Vladislav Mladenov": "",
    "Vyas Sekar": {
        "affiliation": "CMU",
        "citedby": {
            "2017-10-02": 6800
        },
        "email": "@andrew.cmu.edu",
        "hindex": 38,
        "hindex5y": 35,
        "i10index": 68,
        "i10index5y": 63,
        "interests": [
            "Networking",
            "Security",
            "Systems"
        ],
        "npubs": 136
    },
    "Véronique Cortier": {
        "affiliation": "LORIA, CNRS & Inria & Université de Lorraine",
        "citedby": {
            "2017-10-02": 3051
        },
        "email": "@loria.fr",
        "hindex": 30,
        "hindex5y": 21,
        "i10index": 71,
        "i10index5y": 53,
        "interests": [
            "Security",
            "Formal Methods"
        ],
        "npubs": 161
    },
    "Wenbo Shen": {
        "affiliation": "Samsung Research America",
        "citedby": {
            "2017-10-02": 213
        },
        "email": "@ncsu.edu",
        "hindex": 6,
        "hindex5y": 6,
        "i10index": 5,
        "i10index5y": 5,
        "interests": [
            "Wireless Network Security",
            "System Security"
        ],
        "npubs": 18
    },
    "Wenke Lee": {
        "affiliation": "Georgia Tech",
        "citedby": {
            "2017-10-02": 29477
        },
        "email": "@cc.gatech.edu",
        "hindex": 79,
        "hindex5y": 66,
        "i10index": 160,
        "i10index5y": 142,
        "interests": [
            "security",
            "systems",
            "networking",
            "machine learning",
            "data mining"
        ],
        "npubs": 247
    },
    "Xianghang Mi": {
        "affiliation": "Indiana University at Bloomington",
        "citedby": {
            "2017-10-02": 4
        },
        "email": "@iu.edu",
        "hindex": 1,
        "hindex5y": 1,
        "i10index": 0,
        "i10index5y": 0,
        "interests": [
            "Network",
            "Security"
        ],
        "npubs": 5
    },
    "XiaoFeng Wang": {
        "affiliation": "Indiana University",
        "citedby": {
            "2017-10-26": 4036
        },
        "email": "",
        "hindex": 31,
        "hindex5y": 30,
        "i10index": 49,
        "i10index5y": 46,
        "interests": [
            "computer security"
        ],
        "npubs": 50
    },
    "Xiaodong Su": "",
    "Xiaojing Liao": "",
    "Xiulin Ma": "",
    "Yan Shoshitaishvili": {
        "affiliation": "UCSB",
        "citedby": {
            "2017-10-02": 346
        },
        "email": "@asu.edu",
        "hindex": 10,
        "hindex5y": 10,
        "i10index": 10,
        "i10index5y": 10,
        "interests": [
            "binary analysis"
        ],
        "npubs": 22
    },
    "Yang Liu": {
        "citedby": {
            "2018-02-02": 2525
        },
        "email": "@ntu.edu.sg",
        "hindex": 24,
        "hindex5y": 22,
        "i10index": 65,
        "i10index5y": 60,
        "interests": [
            "Formal Methods",
            "Model Checking",
            "Security",
            "Software Engineering"
        ],
        "npubs": 246
    },
    "Yanick Fratantonio": {
        "affiliation": "UC Santa Barbara",
        "citedby": {
            "2017-03-05": 585,
            "2017-10-02": 812
        },
        "email": "@eurecom.fr",
        "hindex": 13,
        "hindex5y": 13,
        "i10index": 14,
        "i10index5y": 14,
        "interests": [
            "Computer Security"
        ],
        "npubs": 23
    },
    "Yaohui Chen": "",
    "Yasemin Acar": "",
    "Yehuda Lindell": {
        "affiliation": "Bar-Ilan University",
        "citedby": {
            "2017-10-02": 11334
        },
        "email": "@biu.ac.il",
        "hindex": 45,
        "hindex5y": 39,
        "i10index": 83,
        "i10index5y": 79,
        "interests": [
            "Cryptography"
        ],
        "npubs": 148
    },
    "Yinqian Zhang": {
        "affiliation": "Ohio State",
        "citedby": {
            "2017-10-02": 1236
        },
        "email": "@cse.ohio-state.edu",
        "hindex": 11,
        "hindex5y": 10,
        "i10index": 12,
        "i10index5y": 11,
        "interests": [
            "Computer Security"
        ],
        "npubs": 22
    },
    "Yixin Sun": {
        "affiliation": "Princeton University",
        "citedby": {
            "2017-10-02": 55
        },
        "email": "@cs.princeton.edu",
        "hindex": 2,
        "hindex5y": 2,
        "i10index": 1,
        "i10index5y": 1,
        "interests": [
            "Security and Privacy",
            "Networking"
        ],
        "npubs": 6
    },
    "Youngbae Song": "",
    "Yuan Tian": {
        "citedby": {
            "2018-02-01": 161
        },
        "email": "@virginia.edu",
        "hindex": 6,
        "hindex5y": 6,
        "i10index": 4,
        "i10index5y": 4,
        "interests": [
            "security and privacy"
        ],
        "npubs": 18
    },
    "Yunpeng Song": "",
    "Yupeng Zhang": {
        "affiliation": "University of Maryland",
        "citedby": {
            "2017-10-02": 80
        },
        "email": "@umd.edu",
        "hindex": 4,
        "hindex5y": 4,
        "i10index": 3,
        "i10index5y": 3,
        "interests": [
            "Cryptography and Cybersecurity"
        ],
        "npubs": 10
    },
    "Zhi-Li Zhang": {
        "affiliation": "University of Minnesota",
        "citedby": {
            "2017-06-05": 11452,
            "2017-10-02": 11653
        },
        "email": "@cs.umn.edu",
        "hindex": 60,
        "hindex5y": 38,
        "i10index": 166,
        "i10index5y": 112,
        "interests": [
            "Networking",
            "Internet Techology",
            "Systems",
            "Data Mining & Machine Learning",
            "Theory"
        ],
        "npubs": 369
    },
    "Zhifeng Geng": "",
    "Zhongmin Cai": {
        "affiliation": "Xi'an Jiaotong University",
        "citedby": {
            "2017-10-02": 382
        },
        "email": "@sei.xjtu.edu.cn",
        "hindex": 10,
        "hindex5y": 9,
        "i10index": 10,
        "i10index5y": 9,
        "interests": [
            "Behavioral Authentication",
            "Computer security"
        ],
        "npubs": 55
    },
    "Zhou Li": {
        "affiliation": "RSA",
        "citedby": {
            "2017-10-27": 562
        },
        "email": "@rsa.com",
        "hindex": 13,
        "hindex5y": 11,
        "i10index": 14,
        "i10index5y": 12,
        "interests": [
            "Information Security"
        ],
        "npubs": 34
    },
    "Úlfar Erlingsson": {
        "affiliation": "Google",
        "citedby": {
            "2017-10-02": 4982
        },
        "email": "@google.com",
        "hindex": 27,
        "hindex5y": 24,
        "i10index": 39,
        "i10index5y": 33,
        "interests": [
            "Computer Systems",
            "Programming Languages",
            "Computer Security"
        ],
        "npubs": 87
    }
}
