# Supplementary material for: A survey of accepted authors in computer systems conferences
Source: PeerJ Comput Sci. 2020 Sep 28;6:e299. doi: 10.7717/peerj-cs.299 (PMC7924675; doi:10.7717/peerj-cs.299)
Supplement: Supplemental Information 2 — This is a snapshot of the github repository that includes the data and source code required to reproduce this paper (except for confidential survey data). The snapshot represents commit 6663a253f1ac4dc351a78ccc74c0de80c7cc06ad of http://github.com/eitanf/sysconf. The most pertinent article files are under pubs/diversity-survey/. [file peerj-cs-06-299-s002.bz2 › sysconf/data/authors/ICPE.json]

{
    "Abdelhafid Mazouz": {
        "citedby": {
            "2017-03-27": 90,
            "2017-04-22": 92
        },
        "email": "",
        "hindex": 5,
        "hindex5y": 5,
        "i10index": 4,
        "i10index5y": 3,
        "interests": [
            "Energy consumption modeling",
            "Energy/Thermal/Performance measurement techniques",
            "Parallel performance evaluation and optimization"
        ],
        "npubs": 9
    },
    "Ahmed Ali-Eldin": {
        "citedby": {
            "2017-06-12": 673
        },
        "email": "@cs.umu.se",
        "hindex": 9,
        "hindex5y": 9,
        "i10index": 7,
        "i10index5y": 7,
        "interests": [
            "Cloud computing",
            "P2P Computing",
            "Systems",
            "Distributed systems and algorithms"
        ],
        "npubs": 24
    },
    "Ajay Kattepur": {
        "citedby": {
            "2017-03-27": 167,
            "2017-04-22": 171
        },
        "email": "@tcs.com",
        "hindex": 7,
        "hindex5y": 7,
        "i10index": 5,
        "i10index5y": 5,
        "interests": [
            "Distributed Systems",
            "Performance Evaluation",
            "Networking",
            "Cyber-Physical Systems"
        ],
        "npubs": 29
    },
    "Akhilesh Kommireddy": {
        "citedby": {
            "2018-01-10": 0
        },
        "email": "@cse.iitb.ac.in",
        "hindex": 0,
        "hindex5y": 0,
        "i10index": 0,
        "i10index5y": 0,
        "interests": [],
        "npubs": 1
    },
    "Alberto Avritzer": {
        "affiliation": "Sonatype Performance Engineering",
        "citedby": {
            "2017-03-15": 1229,
            "2017-03-27": 1230,
            "2017-04-22": 1255
        },
        "email": "@sonatype.com",
        "hindex": 21,
        "hindex5y": 14,
        "i10index": 27,
        "i10index5y": 19,
        "interests": [
            "Software Rejuvenation",
            "Capacity Planning",
            "Automated Performance Testing",
            "Software Engineering",
            "Survivability"
        ],
        "npubs": 97
    },
    "Alessandro Vittorio Papadopoulos": {
        "citedby": {
            "2017-06-12": 458
        },
        "email": "@mdh.se",
        "hindex": 12,
        "hindex5y": 12,
        "i10index": 13,
        "i10index5y": 13,
        "interests": [
            "Feedback Computing",
            "Real-time Systems",
            "Self-Adaptive Systems",
            "Modelling and Simulation",
            "Model Reduction"
        ],
        "npubs": 59
    },
    "Alexandru Iosup": {
        "affiliation": "Delft University of Technology",
        "citedby": {
            "2017-03-15": 5189,
            "2017-03-27": 5202,
            "2017-04-22": 5301
        },
        "email": "@tudelft.nl",
        "hindex": 33,
        "hindex5y": 29,
        "i10index": 63,
        "i10index5y": 59,
        "interests": [
            "Distributed Systems",
            "Performance Evaluation",
            "Cloud Computing",
            "Big Data",
            "Multimedia Systems"
        ],
        "npubs": 158
    },
    "Alexey Ilyushkin": {
        "citedby": {
            "2017-06-12": 9
        },
        "email": "@tudelft.nl",
        "hindex": 2,
        "hindex5y": 1,
        "i10index": 0,
        "i10index5y": 0,
        "interests": [
            "Distributed Systems",
            "Distributed Algorithms",
            "Job Scheduling"
        ],
        "npubs": 13
    },
    "Ali Abedi": {
        "citedby": {
            "2018-01-10": 615
        },
        "email": "@maine.edu",
        "hindex": 13,
        "hindex5y": 11,
        "i10index": 18,
        "i10index5y": 11,
        "interests": [
            "Wireless Communications",
            "Coding Theory",
            "Information Theory",
            "Wireless Sensor Networks",
            "Network Coding"
        ],
        "npubs": 149
    },
    "Alma Riska": "",
    "Amy Apon": {
        "affiliation": "Clemson University",
        "citedby": {
            "2017-03-15": 784,
            "2017-03-27": 786,
            "2017-04-22": 819
        },
        "email": "@clemson.edu",
        "hindex": 13,
        "hindex5y": 10,
        "i10index": 25,
        "i10index5y": 10,
        "interests": [
            "data intensive computing",
            "distributed systems",
            "performance evaluation",
            "computer systems",
            "higher education"
        ],
        "npubs": 143
    },
    "Ana Lucia Varbanescu": {
        "affiliation": "University of Amsterdam",
        "citedby": {
            "2017-03-15": 995,
            "2017-03-27": 1005,
            "2017-04-22": 1027
        },
        "email": "@uva.nl",
        "hindex": 15,
        "hindex5y": 13,
        "i10index": 27,
        "i10index5y": 21,
        "interests": [
            "Performance Modeling and Prediction",
            "Big Graph Analytics",
            "Parallel Programming Models",
            "CUDA",
            "OpenCL"
        ],
        "npubs": 104
    },
    "Andre B. Bondi": "",
    "Andrea Marin": {
        "affiliation": "University of Venice",
        "citedby": {
            "2017-03-15": 423,
            "2017-03-27": 426,
            "2017-04-22": 433
        },
        "email": "@dais.unive.it",
        "hindex": 12,
        "hindex5y": 11,
        "i10index": 15,
        "i10index5y": 14,
        "interests": [
            "Performance Evaluation",
            "stochastic modelling",
            "product-forms",
            "bioinformatics"
        ],
        "npubs": 57
    },
    "Anne Koziolek": {
        "affiliation": "Karlsruhe Institute of Technology",
        "citedby": {
            "2017-03-15": 1080,
            "2017-03-27": 1083,
            "2017-04-22": 1099
        },
        "email": "@kit.edu",
        "hindex": 17,
        "hindex5y": 17,
        "i10index": 31,
        "i10index5y": 25,
        "interests": [
            "Requirements Engineering",
            "Software Architecture",
            "Quality requirements",
            "SBSE",
            "Quality of Software Architectures"
        ],
        "npubs": 72
    },
    "Anshul Gupta": {
        "citedby": {
            "2018-01-10": 0
        },
        "email": "@cse.iitb.ac.in",
        "hindex": 0,
        "hindex5y": 0,
        "i10index": 0,
        "i10index5y": 0,
        "interests": [],
        "npubs": 1
    },
    "Antinisca Di Marco": {
        "affiliation": "Università dell'Aquila",
        "citedby": {
            "2017-03-15": 1692,
            "2017-03-27": 1697,
            "2017-04-22": 1714
        },
        "email": "@univaq.it",
        "hindex": 19,
        "hindex5y": 13,
        "i10index": 31,
        "i10index5y": 17,
        "interests": [
            "ingegneria del software"
        ],
        "npubs": 105
    },
    "Artur Andrzejak": {
        "citedby": {
            "2017-03-27": 2280,
            "2017-04-22": 2308
        },
        "email": "@informatik.uni-heidelberg.de",
        "hindex": 23,
        "hindex5y": 16,
        "i10index": 46,
        "i10index5y": 22,
        "interests": [
            "Distributed Systems",
            "Dependability",
            "Software Engineering"
        ],
        "npubs": 129
    },
    "Arvinder Kaur": {
        "citedby": {
            "2017-03-27": 1856,
            "2017-04-22": 1946
        },
        "email": "@ipu.ac.in",
        "hindex": 24,
        "hindex5y": 20,
        "i10index": 51,
        "i10index5y": 42,
        "interests": [
            "Software engineering"
        ],
        "npubs": 268
    },
    "Ate Penders": "",
    "Benjamin Cassell": {
        "citedby": {
            "2017-06-13": 10
        },
        "email": "@uwaterloo.ca",
        "hindex": 2,
        "hindex5y": 2,
        "i10index": 0,
        "i10index5y": 0,
        "interests": [
            "Systems",
            "Networks",
            "Privacy",
            "Distributed Systems",
            "Internet of Things"
        ],
        "npubs": 4
    },
    "Bernard Wong": "",
    "Bhuvan Urgaonkar": {
        "citedby": {
            "2017-03-27": 5395,
            "2017-04-22": 5527
        },
        "email": "@cse.psu.edu",
        "hindex": 33,
        "hindex5y": 28,
        "i10index": 49,
        "i10index5y": 43,
        "interests": [
            "Cloud Computing",
            "Computer Systems",
            "Distributed Systems",
            "Performance Evaluation",
            "Sustainability"
        ],
        "npubs": 103
    },
    "Bogdan Ghit": {
        "citedby": {
            "2017-06-12": 114
        },
        "email": "@tudelft.nl",
        "hindex": 7,
        "hindex5y": 7,
        "i10index": 4,
        "i10index5y": 4,
        "interests": [
            "Distributed Systems",
            "Performance Analysis",
            "Big Data",
            "Cloud Computing"
        ],
        "npubs": 19
    },
    "Catalina M. Lladó": "",
    "Catia Trubiani": {
        "affiliation": "Gran Sasso Science Institute",
        "citedby": {
            "2017-03-15": 403,
            "2017-03-27": 406,
            "2017-04-22": 416
        },
        "email": "@gssi.infn.it",
        "hindex": 12,
        "hindex5y": 10,
        "i10index": 16,
        "i10index5y": 13,
        "interests": [
            "Software Engineering",
            "Software Architectures",
            "Performance Engineering",
            "Refactoring"
        ],
        "npubs": 51
    },
    "Changhyun Park": {
        "citedby": {
            "2017-03-27": 12,
            "2017-04-22": 15
        },
        "email": "@calab.kaist.ac.kr",
        "hindex": 2,
        "hindex5y": 2,
        "i10index": 1,
        "i10index5y": 1,
        "interests": [
            "Computer Architecture",
            "Virtual memory"
        ],
        "npubs": 3
    },
    "Cheng Wang": "",
    "Chris Lupo": {
        "citedby": {
            "2017-03-27": 25,
            "2017-04-22": 27
        },
        "email": "@calpoly.edu",
        "hindex": 3,
        "hindex5y": 3,
        "i10index": 1,
        "i10index5y": 1,
        "interests": [
            "Parallel Computing",
            "HPC",
            "Computer Architecture",
            "Code Generation"
        ],
        "npubs": 8
    },
    "Cor-Paul Bezemer": {
        "citedby": {
            "2017-03-27": 408,
            "2017-04-22": 421
        },
        "email": "@cs.queensu.ca",
        "hindex": 6,
        "hindex5y": 6,
        "i10index": 5,
        "i10index5y": 5,
        "interests": [
            "performance analysis",
            "software engineering",
            "mining software repositories"
        ],
        "npubs": 23
    },
    "Daeyoung Kim": {
        "citedby": {
            "2017-03-27": 2563,
            "2017-04-22": 2620
        },
        "email": "@kaist.ac.kr",
        "hindex": 27,
        "hindex5y": 20,
        "i10index": 61,
        "i10index5y": 43,
        "interests": [
            "Wireless Sensor Networks",
            "Real-time and Embedded Systems",
            "Operating Systems",
            "Internet of Things"
        ],
        "npubs": 164
    },
    "Daniel Hackenberg": {
        "citedby": {
            "2017-03-27": 826,
            "2017-04-22": 854
        },
        "email": "@tu-dresden.de",
        "hindex": 15,
        "hindex5y": 14,
        "i10index": 19,
        "i10index5y": 17,
        "interests": [
            "High Performance Computing",
            "Energy Efficient Computing",
            "Data Center Cooling"
        ],
        "npubs": 36
    },
    "Daniel Menasce": {
        "affiliation": "George Mason University",
        "citedby": {
            "2017-03-15": 16549,
            "2017-03-27": 16575,
            "2017-04-22": 16744
        },
        "email": "@gmu.edu",
        "hindex": 49,
        "hindex5y": 29,
        "i10index": 115,
        "i10index5y": 70,
        "interests": [
            "autonomic computing",
            "software performance engineering",
            "computer system performance evaluation",
            "service oriented architectures",
            "security"
        ],
        "npubs": 258
    },
    "Daniel Molka": {
        "citedby": {
            "2017-03-27": 672,
            "2017-04-22": 699
        },
        "email": "",
        "hindex": 13,
        "hindex5y": 13,
        "i10index": 14,
        "i10index5y": 14,
        "interests": [
            "processor architecture",
            "multi-core processors",
            "multi-processor systems",
            "cache coherence protocols",
            "high performance computing"
        ],
        "npubs": 25
    },
    "Daniel Sadoc Menasché": {
        "affiliation": "Federal University of Rio de Janeiro",
        "citedby": {
            "2017-03-15": 658,
            "2017-03-27": 662,
            "2017-04-22": 674
        },
        "email": "@dcc.ufrj.br",
        "hindex": 13,
        "hindex5y": 13,
        "i10index": 19,
        "i10index5y": 17,
        "interests": [
            "Performance Evaluation",
            "Computer Networks"
        ],
        "npubs": 81
    },
    "David Kuck": {
        "citedby": {
            "2018-01-10": 8846
        },
        "email": "",
        "hindex": 36,
        "hindex5y": 13,
        "i10index": 65,
        "i10index5y": 15,
        "interests": [],
        "npubs": 149
    },
    "David Lo": {
        "affiliation": "Singapore Management University",
        "citedby": {
            "2017-07-28": 5049,
            "2017-08-13": 5115
        },
        "email": "@smu.edu.sg",
        "hindex": 39,
        "hindex5y": 35,
        "i10index": 126,
        "i10index5y": 125,
        "interests": [
            "Software Engineering",
            "Software Maintenance",
            "Software Testing",
            "Software Analytics",
            "Data Mining"
        ],
        "npubs": 343
    },
    "David C. Wong": {
        "affiliation": "Intel",
        "citedby": {
            "2017-09-30": 860
        },
        "email": "@i2r.a-star.edu.sg",
        "hindex": 15,
        "hindex5y": 7,
        "i10index": 23,
        "i10index5y": 6,
        "interests": [
            "Wireless Networks",
            "Medium Access Control"
        ],
        "npubs": 116
    },
    "Denys Poshyvanyk": {
        "affiliation": "College of William and Mary",
        "citedby": {
            "2017-03-15": 5543,
            "2017-03-27": 5565,
            "2017-04-22": 5770
        },
        "email": "@cs.wm.edu",
        "hindex": 43,
        "hindex5y": 41,
        "i10index": 98,
        "i10index5y": 93,
        "interests": [
            "software engineering",
            "software evolution and maintenance",
            "program comprehension"
        ],
        "npubs": 188
    },
    "Derek Eager": {
        "citedby": {
            "2017-06-13": 7867
        },
        "email": "@cs.usask.ca",
        "hindex": 42,
        "hindex5y": 22,
        "i10index": 79,
        "i10index5y": 41,
        "interests": [
            "performance evaluation",
            "networks",
            "distributed systems"
        ],
        "npubs": 128
    },
    "Devidas Gawali": {
        "citedby": {
            "2017-03-27": 0,
            "2017-04-22": 0
        },
        "email": "@cse.iitb.ac.in",
        "hindex": 0,
        "hindex5y": 0,
        "i10index": 0,
        "i10index5y": 0,
        "interests": [
            "Performance",
            "Virtualization"
        ],
        "npubs": 1
    },
    "Dick Epema": {
        "citedby": {
            "2017-06-12": 8855
        },
        "email": "@tudelft.nl",
        "hindex": 46,
        "hindex5y": 31,
        "i10index": 102,
        "i10index5y": 77,
        "interests": [
            "Distributed Systems",
            "Distributed Algorithms",
            "Performance"
        ],
        "npubs": 283
    },
    "Diego Costa": "",
    "Diwakar Krishnamurthy": {
        "affiliation": "University of Calgary",
        "citedby": {
            "2017-03-15": 804,
            "2017-03-27": 805,
            "2017-04-22": 813
        },
        "email": "@ucalgary.ca",
        "hindex": 16,
        "hindex5y": 14,
        "i10index": 20,
        "i10index5y": 16,
        "interests": [
            "Computer systems performance evaluation",
            "multi-core processors",
            "virtualization",
            "performance modeling",
            "performance testing"
        ],
        "npubs": 57
    },
    "Dorina Petriu": {
        "affiliation": "Carleton University",
        "citedby": {
            "2017-03-15": 3909,
            "2017-03-27": 3917,
            "2017-04-22": 3955
        },
        "email": "@sce.carleton.ca",
        "hindex": 29,
        "hindex5y": 18,
        "i10index": 70,
        "i10index5y": 36,
        "interests": [
            "software performance engineering",
            "model-driven development",
            "performance analysis"
        ],
        "npubs": 181
    },
    "Drew Zagieboylo": {
        "citedby": {
            "2018-01-10": 0
        },
        "email": "@cornell.edu",
        "hindex": 0,
        "hindex5y": 0,
        "i10index": 0,
        "i10index5y": 0,
        "interests": [
            "Software Systems",
            "FPGA",
            "Computer Architecture"
        ],
        "npubs": 1
    },
    "Enrico Vicario": {
        "affiliation": "University of Florence",
        "citedby": {
            "2017-03-15": 2080,
            "2017-03-27": 2086,
            "2017-04-22": 2106
        },
        "email": "@unifi.it",
        "hindex": 22,
        "hindex5y": 15,
        "i10index": 43,
        "i10index5y": 21,
        "interests": [
            "Software Engineering",
            "formal methods",
            "correctness verification",
            "quantitative evaluation",
            "concurrent systems with non-deterministic and stochastic parameters"
        ],
        "npubs": 171
    },
    "Evangelia Kalyvianaki": {
        "affiliation": "City University London",
        "citedby": {
            "2017-03-15": 555,
            "2017-03-27": 555,
            "2017-04-22": 571
        },
        "email": "@city.ac.uk",
        "hindex": 10,
        "hindex5y": 8,
        "i10index": 10,
        "i10index5y": 8,
        "interests": [],
        "npubs": 24
    },
    "Evgenia Smirni": {
        "affiliation": "College of William and Mary",
        "citedby": {
            "2017-03-15": 3625,
            "2017-03-27": 3634,
            "2017-04-22": 3686
        },
        "email": "@cs.wm.edu",
        "hindex": 34,
        "hindex5y": 21,
        "i10index": 86,
        "i10index5y": 48,
        "interests": [
            "Performance Evaluation of Computer Systems"
        ],
        "npubs": 188
    },
    "Falko Bause": "",
    "Feng Yan": {
        "citedby": {
            "2018-02-22": 131
        },
        "email": "",
        "hindex": 7,
        "hindex5y": 7,
        "i10index": 5,
        "i10index5y": 5,
        "interests": [
            "Big Data Systems",
            "Deep Learning",
            "Cloud Computing",
            "Performance Engineering",
            "Resource Management"
        ],
        "npubs": 31
    },
    "Frederik Hauser": "",
    "Fábio André Coelho": {
        "citedby": {
            "2018-01-10": 9
        },
        "email": "@inesctec.pt",
        "hindex": 1,
        "hindex5y": 1,
        "i10index": 0,
        "i10index5y": 0,
        "interests": [
            "Sistemas Distribuídos",
            "Middleware"
        ],
        "npubs": 11
    },
    "Gavin Baker": "",
    "Georgios Bouloukakis": {
        "citedby": {
            "2017-03-27": 33,
            "2017-04-22": 37
        },
        "email": "@inria.fr",
        "hindex": 3,
        "hindex5y": 3,
        "i10index": 1,
        "i10index5y": 1,
        "interests": [
            "Middleware",
            "Distributed Systems",
            "Software Engineering",
            "Internet of Things"
        ],
        "npubs": 15
    },
    "Gregor Pavlin": "",
    "Hanspeter Mössenböck": {
        "citedby": {
            "2018-01-10": 2225
        },
        "email": "@jku.at",
        "hindex": 23,
        "hindex5y": 15,
        "i10index": 58,
        "i10index5y": 28,
        "interests": [
            "Programming Languages",
            "Compilers",
            "Virtual Machines",
            "System Software"
        ],
        "npubs": 221
    },
    "Heiko Koziolek": {
        "affiliation": "ABB Corporate Research",
        "citedby": {
            "2017-03-15": 2726,
            "2017-03-27": 2732,
            "2017-04-22": 2772
        },
        "email": "@de.abb.com",
        "hindex": 25,
        "hindex5y": 21,
        "i10index": 52,
        "i10index5y": 39,
        "interests": [
            "Software Architecture",
            "Performance Engineering",
            "Reliability Engineering",
            "Empirical Software Engineering"
        ],
        "npubs": 127
    },
    "Henk Sips": {
        "citedby": {
            "2017-03-27": 5527,
            "2017-04-22": 5615
        },
        "email": "@tudelft.nl",
        "hindex": 32,
        "hindex5y": 24,
        "i10index": 86,
        "i10index5y": 46,
        "interests": [
            "Parallel and Distributed Systems"
        ],
        "npubs": 225
    },
    "Jalil Boudjadar": {
        "citedby": {
            "2017-03-27": 95,
            "2017-04-22": 109
        },
        "email": "@eng.au.dk",
        "hindex": 6,
        "hindex5y": 6,
        "i10index": 3,
        "i10index5y": 3,
        "interests": [
            "Formal methods",
            "Real-time systems",
            "Software architecture"
        ],
        "npubs": 25
    },
    "Jan-Lung Sung": "",
    "Janos Seboek": "",
    "Jean-Christophe Petkovich": "",
    "Jerry Rolia": "",
    "Jianmei Guo": {
        "citedby": {
            "2017-03-27": 447,
            "2017-04-22": 460
        },
        "email": "@ecust.edu.cn",
        "hindex": 11,
        "hindex5y": 11,
        "i10index": 13,
        "i10index5y": 11,
        "interests": [
            "Software Engineering",
            "Knowledge Engineering",
            "SBSE",
            "Software Product Lines",
            "Statistical Machine Learning"
        ],
        "npubs": 35
    },
    "Jim Summers": "",
    "Joao Paulo": {
        "affiliation": "INESC TEC & University of Minho",
        "citedby": {
            "2017-05-05": 104,
            "2017-05-21": 105
        },
        "email": "@di.uminho.pt",
        "hindex": 3,
        "hindex5y": 3,
        "i10index": 2,
        "i10index5y": 2,
        "interests": [
            "Distributed Systems",
            "Storage Systems",
            "Deduplication",
            "Virtualization",
            "Dependability"
        ],
        "npubs": 13
    },
    "Johannes May": "",
    "Jose Pereira": {
        "citedby": {
            "2018-01-10": 1307
        },
        "email": "@du.uminho.pt",
        "hindex": 19,
        "hindex5y": 12,
        "i10index": 36,
        "i10index5y": 17,
        "interests": [
            "Distributed systems",
            "data management"
        ],
        "npubs": 145
    },
    "José Merseguer": {
        "affiliation": "Universidad de Zaragoza",
        "citedby": {
            "2017-03-15": 2213,
            "2017-03-27": 2222,
            "2017-04-22": 2240
        },
        "email": "@unizar.es",
        "hindex": 22,
        "hindex5y": 18,
        "i10index": 44,
        "i10index5y": 32,
        "interests": [
            "UML",
            "Software Performance Engineering",
            "Performance",
            "Petri nets",
            "Concurrent Systems"
        ],
        "npubs": 91
    },
    "Katinka Wolter": {
        "affiliation": "Freie Universitaet zu Berlin",
        "citedby": {
            "2017-03-15": 917,
            "2017-03-27": 922,
            "2017-04-22": 933
        },
        "email": "@fu-berlin.de",
        "hindex": 17,
        "hindex5y": 13,
        "i10index": 37,
        "i10index5y": 18,
        "interests": [
            "Dependable Systems",
            "Stochastic Models"
        ],
        "npubs": 147
    },
    "Kazuo Minami": {
        "citedby": {
            "2018-01-10": 388
        },
        "email": "@mbf.nifty.com",
        "hindex": 6,
        "hindex5y": 5,
        "i10index": 5,
        "i10index5y": 5,
        "interests": [
            "HPC",
            "application performance"
        ],
        "npubs": 42
    },
    "Krzysztof Czarnecki": {
        "citedby": {
            "2017-03-27": 17178,
            "2017-04-22": 17361
        },
        "email": "@gsd.uwaterloo.ca",
        "hindex": 49,
        "hindex5y": 42,
        "i10index": 114,
        "i10index5y": 101,
        "interests": [
            "Software Engineering",
            "Model-Driven Engineering",
            "Software Product Lines",
            "Variability Engineering"
        ],
        "npubs": 273
    },
    "Kyu Tae Cho": "",
    "Kyuoke Yeun": "",
    "Lei Lu": {
        "affiliation": "VMware",
        "citedby": {
            "2017-03-15": 154,
            "2017-03-27": 154,
            "2017-04-22": 160
        },
        "email": "@vmware.com",
        "hindex": 7,
        "hindex5y": 7,
        "i10index": 7,
        "i10index5y": 7,
        "interests": [
            "Virtualization",
            "Resource Management",
            "Operating Systems",
            "Distributed Systems"
        ],
        "npubs": 16
    },
    "Lubomír Bulej": {
        "citedby": {
            "2017-03-27": 459,
            "2017-04-22": 472
        },
        "email": "@d3s.mff.cuni.cz",
        "hindex": 12,
        "hindex5y": 10,
        "i10index": 17,
        "i10index5y": 10,
        "interests": [
            "performance evaluation",
            "dynamic program analysis",
            "operating systems"
        ],
        "npubs": 63
    },
    "Ludmila Cherkasova": {
        "affiliation": "HP Labs",
        "citedby": {
            "2017-03-15": 8189,
            "2017-03-27": 8211,
            "2017-04-22": 8353
        },
        "email": "@hpe.com",
        "hindex": 47,
        "hindex5y": 35,
        "i10index": 126,
        "i10index5y": 86,
        "interests": [
            "Distributed systems",
            "Big Data",
            "internet technologies",
            "virtualization",
            "enterprise applications"
        ],
        "npubs": 296
    },
    "Lydia Y. Chen": {
        "affiliation": "IBM Zurich Research Lab",
        "citedby": {
            "2017-09-09": 1215
        },
        "email": "@zurich.ibm.com",
        "hindex": 15,
        "hindex5y": 15,
        "i10index": 22,
        "i10index5y": 20,
        "interests": [],
        "npubs": 88
    },
    "Mahmoud Awad": "",
    "Manoj Nambiar": "",
    "Martin Arlitt": {
        "affiliation": "HP Labs and University of Calgary",
        "citedby": {
            "2017-03-15": 9619,
            "2017-03-27": 9640,
            "2017-04-22": 9766
        },
        "email": "@microfocus.com",
        "hindex": 40,
        "hindex5y": 28,
        "i10index": 77,
        "i10index5y": 59,
        "interests": [
            "workload characterization",
            "performance evaluation",
            "network characterization"
        ],
        "npubs": 133
    },
    "Masaaki Terai": "",
    "Masatomo Hashimoto": {
        "citedby": {
            "2018-01-10": 193
        },
        "email": "@p.chibakoudai.jp",
        "hindex": 6,
        "hindex5y": 4,
        "i10index": 4,
        "i10index5y": 1,
        "interests": [
            "software analytics",
            "progamming language",
            "machine learning"
        ],
        "npubs": 30
    },
    "Michael Menth": {
        "citedby": {
            "2017-03-27": 1893,
            "2017-04-22": 1915
        },
        "email": "@uni-tuebingen.de",
        "hindex": 22,
        "hindex5y": 15,
        "i10index": 60,
        "i10index5y": 25,
        "interests": [
            "Computer Networks",
            "Resource Management",
            "Routing",
            "Resilience",
            "Performance Evaluation and Optimization"
        ],
        "npubs": 276
    },
    "Mirco Tribastone": {
        "affiliation": "IMT Institute for Advanced Studies Lucca",
        "citedby": {
            "2017-03-15": 1065,
            "2017-03-27": 1066,
            "2017-04-22": 1087
        },
        "email": "@imtlucca.it",
        "hindex": 17,
        "hindex5y": 13,
        "i10index": 35,
        "i10index5y": 27,
        "interests": [
            "Software Performance Engineering",
            "Concurrency Theory",
            "Computational Biology"
        ],
        "npubs": 112
    },
    "Miyuru Dayarathna": {
        "citedby": {
            "2017-03-27": 161,
            "2017-04-22": 169
        },
        "email": "@wso2.com",
        "hindex": 8,
        "hindex5y": 8,
        "i10index": 8,
        "i10index5y": 8,
        "interests": [
            "Stream Computing",
            "Graph Data Management and Mining",
            "Graph Algorithms",
            "Cloud Computing",
            "High Performance Computing"
        ],
        "npubs": 34
    },
    "Murray Woodside": {
        "affiliation": "Carleton University",
        "citedby": {
            "2017-03-15": 4161,
            "2017-03-27": 4165,
            "2017-04-22": 4206
        },
        "email": "@sce.carleton.ca",
        "hindex": 35,
        "hindex5y": 22,
        "i10index": 65,
        "i10index5y": 39,
        "interests": [
            "Software performance"
        ],
        "npubs": 119
    },
    "Myong Hwan Yoo": "",
    "Nicolas Michael": "",
    "Niklas Carlsson": {
        "affiliation": "Linkoping University",
        "citedby": {
            "2017-03-15": 1179,
            "2017-03-27": 1188,
            "2017-04-22": 1228
        },
        "email": "@ida.liu.se",
        "hindex": 18,
        "hindex5y": 17,
        "i10index": 31,
        "i10index5y": 28,
        "interests": [
            "Performance evaluation",
            "computer networks"
        ],
        "npubs": 72
    },
    "Nikolaos Georgantas": {
        "citedby": {
            "2018-01-10": 1978
        },
        "email": "@inria.fr",
        "hindex": 21,
        "hindex5y": 16,
        "i10index": 35,
        "i10index5y": 24,
        "interests": [
            "Mobile Distributed Systems",
            "Services Computing",
            "Adaptive Systems"
        ],
        "npubs": 103
    },
    "Nikolas Herbst": {
        "citedby": {
            "2017-06-12": 482
        },
        "email": "@uni-wuerzburg.de",
        "hindex": 9,
        "hindex5y": 9,
        "i10index": 9,
        "i10index5y": 9,
        "interests": [
            "Cloud Computing",
            "Elasticity",
            "Workload Forecasting",
            "Benchmarking"
        ],
        "npubs": 27
    },
    "Ningfang Mi": {
        "affiliation": "Northeastern University",
        "citedby": {
            "2017-03-15": 1064,
            "2017-03-27": 1073,
            "2017-04-22": 1108
        },
        "email": "",
        "hindex": 18,
        "hindex5y": 15,
        "i10index": 31,
        "i10index5y": 24,
        "interests": [],
        "npubs": 81
    },
    "Nitin Ramannavar": "",
    "Noor Bajunaid": "",
    "Patrick P. C. Lee": {
        "affiliation": "The Chinese University of Hong Kong",
        "citedby": {
            "2017-03-15": 2620,
            "2017-03-27": 2643,
            "2017-04-22": 2727
        },
        "email": "@cse.cuhk.edu.hk",
        "hindex": 26,
        "hindex5y": 26,
        "i10index": 49,
        "i10index5y": 48,
        "interests": [
            "storage systems",
            "networks",
            "distributed systems",
            "dependability"
        ],
        "npubs": 113
    },
    "Pavel Valov": {
        "citedby": {
            "2017-03-27": 9,
            "2017-04-22": 10
        },
        "email": "@gsd.uwaterloo.ca",
        "hindex": 1,
        "hindex5y": 1,
        "i10index": 0,
        "i10index5y": 0,
        "interests": [
            "Machine Learning",
            "Performance Engineering",
            "Software Engineering"
        ],
        "npubs": 5
    },
    "Peter Buchholz": "",
    "Petr Stefan": "",
    "Petr Tuma": {
        "affiliation": "Charles University",
        "citedby": {
            "2017-03-15": 1048,
            "2017-03-27": 1049,
            "2017-04-22": 1065
        },
        "email": "@d3s.mff.cuni.cz",
        "hindex": 17,
        "hindex5y": 11,
        "i10index": 33,
        "i10index5y": 17,
        "interests": [
            "Performance Evaluation",
            "Operating Systems",
            "Distributed Systems"
        ],
        "npubs": 102
    },
    "Philipp Leitner": {
        "citedby": {
            "2017-03-27": 1877,
            "2017-04-22": 1910
        },
        "email": "@ifi.uzh.ch",
        "hindex": 23,
        "hindex5y": 22,
        "i10index": 43,
        "i10index5y": 39,
        "interests": [
            "Distributed Systems",
            "Cloud Computing",
            "Software Engineering"
        ],
        "npubs": 107
    },
    "Philipp Lengauer": "",
    "Qianlin Liang": "",
    "Raffaela Mirandola": {
        "affiliation": "Politecnico di Milano",
        "citedby": {
            "2017-03-15": 4774,
            "2017-03-27": 4785,
            "2017-04-22": 4881
        },
        "email": "@elet.polimi.it",
        "hindex": 30,
        "hindex5y": 23,
        "i10index": 77,
        "i10index5y": 55,
        "interests": [
            "Software engineering",
            "performance",
            "reliability"
        ],
        "npubs": 199
    },
    "Raghu Ramakrishnan": {
        "citedby": {
            "2017-03-27": 35240,
            "2017-04-22": 35829
        },
        "email": "@microsoft.com",
        "hindex": 81,
        "hindex5y": 44,
        "i10index": 210,
        "i10index5y": 132,
        "interests": [
            "Database systems",
            "data mining",
            "information extraction",
            "ranking/recommendation",
            "social networks"
        ],
        "npubs": 458
    },
    "Ralf Reussner": {
        "affiliation": "Karlsruhe Institute of Technology (KIT)",
        "citedby": {
            "2017-03-15": 4639,
            "2017-03-27": 4647,
            "2017-04-22": 4710
        },
        "email": "@kit.edu",
        "hindex": 34,
        "hindex5y": 22,
        "i10index": 90,
        "i10index5y": 49,
        "interests": [
            "Software Architecture",
            "Performance Engineering",
            "Component Based Software Engineering",
            "Non-functional Properties",
            "Model-Driven Software Engineering"
        ],
        "npubs": 318
    },
    "Raoufeh Hashemian": {
        "citedby": {
            "2018-10-01": 55
        },
        "email": "@ucalgary.ca",
        "hindex": 4,
        "hindex5y": 4,
        "i10index": 2,
        "i10index5y": 2,
        "interests": [
            "Software and Systems Performance Evaluation"
        ],
        "npubs": 6
    },
    "Rekha Singhal": "",
    "Ricardo Vilaça": {
        "citedby": {
            "2017-03-27": 176,
            "2017-04-22": 182
        },
        "email": "@di.uminho.pt",
        "hindex": 7,
        "hindex5y": 6,
        "i10index": 7,
        "i10index5y": 4,
        "interests": [
            "Distributed Systems",
            "Distributed Data Management",
            "Dependability",
            "Cloud Computing"
        ],
        "npubs": 38
    },
    "Robert Birke": "",
    "Robert Schoene": {
        "citedby": {
            "2017-03-27": 616,
            "2017-04-22": 637
        },
        "email": "@tu-dresden.de",
        "hindex": 13,
        "hindex5y": 13,
        "i10index": 15,
        "i10index5y": 15,
        "interests": [
            "High Performance Computing",
            "Energy Efficient Computing",
            "Computer Architecture",
            "Parallel Programming",
            "Performance Analysis"
        ],
        "npubs": 30
    },
    "Rui Oliveira": {
        "citedby": {
            "2017-03-27": 1241,
            "2017-04-22": 1250,
            "2017-06-01": 1267
        },
        "email": "@di.uminho.pt",
        "hindex": 19,
        "hindex5y": 11,
        "i10index": 36,
        "i10index5y": 14,
        "interests": [
            "Distributed Systems",
            "Dependability",
            "Cloud Computing",
            "Large Scale Data Management"
        ],
        "npubs": 116
    },
    "Sajith Ravindra": "",
    "Samuel Kounev": {
        "affiliation": "University of Wuerzburg",
        "citedby": {
            "2017-03-15": 2944,
            "2017-03-27": 2958,
            "2017-04-22": 3048
        },
        "email": "@kit.edu",
        "hindex": 27,
        "hindex5y": 23,
        "i10index": 77,
        "i10index5y": 64,
        "interests": [
            "Software Engineering",
            "Computer Systems Benchmarking",
            "Modeling and Simulation",
            "Autonomic Computing",
            "Self-Aware Computing"
        ],
        "npubs": 225
    },
    "Sanath Jayasena": {
        "citedby": {
            "2017-03-27": 48,
            "2017-04-22": 48
        },
        "email": "@cse.mrt.ac.lk",
        "hindex": 4,
        "hindex5y": 4,
        "i10index": 1,
        "i10index5y": 1,
        "interests": [
            "High-performance computing",
            "parallel computing",
            "algorithms",
            "programming",
            "machine learning"
        ],
        "npubs": 38
    },
    "Sebastian Fischmeister": "",
    "Seongjin Lee": {
        "citedby": {
            "2017-03-27": 176,
            "2017-04-22": 181
        },
        "email": "@hanyang.ac.kr",
        "hindex": 6,
        "hindex5y": 6,
        "i10index": 5,
        "i10index5y": 5,
        "interests": [
            "Operating system",
            "file system",
            "storage system"
        ],
        "npubs": 32
    },
    "Seungyoung Lee": "",
    "Sheetal Patil": "",
    "Simin Nadjm-Tehrani": {
        "citedby": {
            "2017-03-27": 2541,
            "2017-04-22": 2591
        },
        "email": "",
        "hindex": 24,
        "hindex5y": 17,
        "i10index": 58,
        "i10index5y": 30,
        "interests": [
            "Distributed Dependable Systems",
            "Delay-tolerant Networks",
            "Energy-efficient Networking",
            "Green Communication",
            "Fault-tolerant system"
        ],
        "npubs": 186
    },
    "Soohan Ahn": "",
    "Steffen Becker": {
        "affiliation": "University of Technology Chemnitz",
        "citedby": {
            "2017-03-15": 2546,
            "2017-03-27": 2551,
            "2017-04-22": 2651
        },
        "email": "@informatik.uni-stuttgart.de",
        "hindex": 25,
        "hindex5y": 20,
        "i10index": 55,
        "i10index5y": 40,
        "interests": [
            "Software Engineering",
            "Performance Engineering",
            "Scalability and Cloud",
            "Multi-/Many-Cores"
        ],
        "npubs": 162
    },
    "T. V. S. Viswanath": "",
    "Tae Joon Jun": {
        "citedby": {
            "2017-03-27": 3,
            "2017-04-22": 4
        },
        "email": "@kaist.ac.kr",
        "hindex": 1,
        "hindex5y": 1,
        "i10index": 0,
        "i10index5y": 0,
        "interests": [
            "Cloud computing",
            "GPGPU",
            "Biomedical engineering",
            "Data analytics"
        ],
        "npubs": 9
    },
    "Tim Brecht": {
        "citedby": {
            "2017-03-27": 1782,
            "2017-04-22": 1815
        },
        "email": "@cs.uwaterloo.ca",
        "hindex": 22,
        "hindex5y": 15,
        "i10index": 36,
        "i10index5y": 17,
        "interests": [
            "Performance evaluation",
            "Internet Systems Services and Applications",
            "Wireless Networking",
            "Systems Support for the IoT"
        ],
        "npubs": 75
    },
    "Toshiyuki Maeda": "",
    "Tyler Szepesi": "",
    "Valérie Issarny": {
        "citedby": {
            "2017-03-27": 6624,
            "2017-04-22": 6697
        },
        "email": "",
        "hindex": 43,
        "hindex5y": 26,
        "i10index": 135,
        "i10index5y": 69,
        "interests": [
            "distributed systems",
            "middleware",
            "pervasive computing",
            "software engineering",
            "future Internet"
        ],
        "npubs": 373
    },
    "Varsha Apte": {
        "citedby": {
            "2017-03-27": 726,
            "2017-04-22": 733
        },
        "email": "@cse.iitb.ac.in",
        "hindex": 15,
        "hindex5y": 9,
        "i10index": 22,
        "i10index5y": 8,
        "interests": [
            "performance evaluation",
            "cloud computing"
        ],
        "npubs": 54
    },
    "Verena Bitto": "",
    "Vittoria de Nitto Personè": "",
    "Vojtěch Horký": {
        "citedby": {
            "2018-01-10": 106
        },
        "email": "@d3s.mff.cuni.cz",
        "hindex": 7,
        "hindex5y": 6,
        "i10index": 6,
        "i10index5y": 5,
        "interests": [],
        "npubs": 23
    },
    "Wilhelm Hasselbring": {
        "affiliation": "Kiel University",
        "citedby": {
            "2017-03-15": 4663,
            "2017-03-27": 4670,
            "2017-04-22": 4716
        },
        "email": "@email.uni-kiel.de",
        "hindex": 34,
        "hindex5y": 24,
        "i10index": 107,
        "i10index5y": 58,
        "interests": [
            "Software Engineering"
        ],
        "npubs": 446
    },
    "William Jalby": {
        "citedby": {
            "2017-03-27": 2924,
            "2017-04-22": 2945
        },
        "email": "@uvsq.fr",
        "hindex": 25,
        "hindex5y": 13,
        "i10index": 51,
        "i10index5y": 22,
        "interests": [
            "High Performance Computing"
        ],
        "npubs": 146
    },
    "Wolfgang E. Nagel": "",
    "Xiaoyun Zhu": {
        "affiliation": "Futurewei Technologies, Inc.",
        "citedby": {
            "2017-03-15": 5206,
            "2017-03-27": 5209,
            "2017-04-22": 5295
        },
        "email": "",
        "hindex": 35,
        "hindex5y": 27,
        "i10index": 64,
        "i10index5y": 52,
        "interests": [
            "cloud",
            "resource management",
            "application performance management",
            "feedback control",
            "machine learning"
        ],
        "npubs": 118
    },
    "Yixiao Shen": "",
    "Youjip Won": {
        "citedby": {
            "2017-03-27": 1171,
            "2017-04-22": 1198
        },
        "email": "@hanyang.ac.kr",
        "hindex": 17,
        "hindex5y": 13,
        "i10index": 32,
        "i10index5y": 19,
        "interests": [
            "Operating System",
            "Distributed System",
            "Storage and Filesystem"
        ],
        "npubs": 208
    }
}
