# Supplementary material for: A survey of accepted authors in computer systems conferences
Source: PeerJ Comput Sci. 2020 Sep 28;6:e299. doi: 10.7717/peerj-cs.299 (PMC7924675; doi:10.7717/peerj-cs.299)
Supplement: Supplemental Information 2 — This is a snapshot of the github repository that includes the data and source code required to reproduce this paper (except for confidential survey data). The snapshot represents commit 6663a253f1ac4dc351a78ccc74c0de80c7cc06ad of http://github.com/eitanf/sysconf. The most pertinent article files are under pubs/diversity-survey/. [file peerj-cs-06-299-s002.bz2 › sysconf/data/authors/SIGCOMM.json]

{
    "Aarti Gupta": {
        "affiliation": "Princeton University",
        "citedby": {
            "2017-07-27": 4943,
            "2017-08-21": 4981
        },
        "email": "@cs.princeton.edu",
        "hindex": 40,
        "hindex5y": 24,
        "i10index": 99,
        "i10index5y": 71,
        "interests": [
            "Formal methods",
            "system/software verification",
            "program analysis",
            "SAT/SMT solvers",
            "design automation"
        ],
        "npubs": 284
    },
    "Adam Langley": "",
    "Aditya Akella": {
        "affiliation": "University of Wisconsin-Madison",
        "citedby": {
            "2017-07-27": 8419,
            "2017-08-21": 8533
        },
        "email": "@cs.wisc.edu",
        "hindex": 42,
        "hindex5y": 38,
        "i10index": 83,
        "i10index5y": 71,
        "interests": [
            "Computer Networks",
            "Networking",
            "Computer Systems",
            "Systems",
            "Communications"
        ],
        "npubs": 220
    },
    "Ahmed Saeed": {
        "affiliation": "Georgia Institute of Technology",
        "citedby": {
            "2018-03-22": 510
        },
        "email": "@gatech.edu",
        "hindex": 8,
        "hindex5y": 8,
        "i10index": 7,
        "i10index5y": 7,
        "interests": [
            "Computer Networks",
            "Mobile Computing"
        ],
        "npubs": 27
    },
    "Alberto Dainotti": {
        "affiliation": "CAIDA, UC San Diego",
        "citedby": {
            "2017-07-27": 1984,
            "2017-08-21": 2018
        },
        "email": "@caida.org",
        "hindex": 22,
        "hindex5y": 20,
        "i10index": 33,
        "i10index5y": 29,
        "interests": [
            "Networking",
            "Network Measurements",
            "Traffic Analysis",
            "Network Security"
        ],
        "npubs": 55
    },
    "Alex C. Snoeren": {
        "affiliation": "UCSD UC San Diego",
        "citedby": {
            "2017-07-27": 9115,
            "2017-08-21": 9159
        },
        "email": "@cs.ucsd.edu",
        "hindex": 43,
        "hindex5y": 31,
        "i10index": 88,
        "i10index5y": 65,
        "interests": [
            "Networking",
            "Distributed Systems",
            "Security",
            "wireless networks"
        ],
        "npubs": 146
    },
    "Alex Forencich": "",
    "Alexandru Agache": "",
    "Alistair Riddoch": {
        "citedby": {
            "2018-03-22": 208
        },
        "email": "@google.com",
        "hindex": 4,
        "hindex5y": 3,
        "i10index": 3,
        "i10index5y": 3,
        "interests": [
            "Glaciology",
            "QUIC"
        ],
        "npubs": 4
    },
    "Alon Berger": {
        "citedby": {
            "2017-07-27": 0,
            "2017-08-21": 0
        },
        "email": "@campus.technion.ac.il",
        "hindex": 0,
        "hindex5y": 0,
        "i10index": 0,
        "i10index5y": 0,
        "interests": [
            "Distributed Computing",
            "Distributed Storage",
            "Networking"
        ],
        "npubs": 1
    },
    "Alyssa Wilk": "",
    "Amin Firoozshahian": {
        "affiliation": "Intel",
        "citedby": {
            "2017-07-27": 370,
            "2017-08-21": 375
        },
        "email": "@hicampsystems.com",
        "hindex": 10,
        "hindex5y": 9,
        "i10index": 10,
        "i10index5y": 7,
        "interests": [
            "Computer Architecture",
            "Memory Systems",
            "VLSI Design"
        ],
        "npubs": 23
    },
    "Amin Vahdat": {
        "affiliation": "Google",
        "citedby": {
            "2017-07-27": 31856,
            "2017-08-21": 32089
        },
        "email": "@cs.ucsd.edu",
        "hindex": 81,
        "hindex5y": 53,
        "i10index": 167,
        "i10index5y": 127,
        "interests": [
            "Systems",
            "Networking",
            "Computer Networks",
            "Distributed Systems",
            "Operating Systems"
        ],
        "npubs": 301
    },
    "Andreas Haeberlen": {
        "affiliation": "University of Pennsylvania",
        "citedby": {
            "2017-07-27": 3966,
            "2017-08-21": 3999
        },
        "email": "@cis.upenn.edu",
        "hindex": 30,
        "hindex5y": 25,
        "i10index": 45,
        "i10index5y": 36,
        "interests": [
            "Distributed systems",
            "Security"
        ],
        "npubs": 103
    },
    "Andrei Voinescu": {
        "affiliation": "University Politehnica of Bucharest",
        "citedby": {
            "2017-07-27": 74,
            "2017-08-21": 75
        },
        "email": "@cs.pub.ro",
        "hindex": 6,
        "hindex5y": 6,
        "i10index": 2,
        "i10index5y": 2,
        "interests": [
            "Wireless Sensor Networks",
            "Embedded Systems",
            "Distributed Systems",
            "Operating Systems"
        ],
        "npubs": 12
    },
    "Andrew W. Moore": {
        "citedby": {
            "2017-07-27": 5584,
            "2017-08-21": 5625
        },
        "email": "@cl.cam.ac.uk",
        "hindex": 27,
        "hindex5y": 24,
        "i10index": 49,
        "i10index5y": 42,
        "interests": [
            "Systems",
            "Networks",
            "Operating Systems"
        ],
        "npubs": 125
    },
    "Andy Fingerhut": "",
    "Anirudh Sivaraman": {
        "affiliation": "Massachusetts Institute of Technology",
        "citedby": {
            "2017-07-27": 434,
            "2017-08-21": 453
        },
        "email": "@mit.edu",
        "hindex": 11,
        "hindex5y": 11,
        "i10index": 13,
        "i10index5y": 13,
        "interests": [
            "Routers",
            "Computer Networks"
        ],
        "npubs": 24
    },
    "Anja Feldmann": {
        "affiliation": "TU Berlin",
        "citedby": {
            "2017-07-27": 14700,
            "2017-08-21": 14778
        },
        "email": "@net.t-labs.tu-berlin.de",
        "hindex": 60,
        "hindex5y": 40,
        "i10index": 131,
        "i10index5y": 100,
        "interests": [
            "Networking",
            "Network Measurement",
            "Network Management",
            "Computer Networks"
        ],
        "npubs": 283
    },
    "Ankit Mishra": {
        "citedby": {
            "2018-03-22": 6
        },
        "email": "",
        "hindex": 1,
        "hindex5y": 1,
        "i10index": 0,
        "i10index5y": 0,
        "interests": [],
        "npubs": 1
    },
    "Ankit Singla": {
        "affiliation": "ETH Zürich",
        "citedby": {
            "2017-07-27": 1299,
            "2017-08-21": 1331
        },
        "email": "@inf.ethz.ch",
        "hindex": 13,
        "hindex5y": 13,
        "i10index": 13,
        "i10index5y": 13,
        "interests": [
            "Computer Networks"
        ],
        "npubs": 22
    },
    "Ankur Jain": "",
    "Antonio Vicente": "",
    "Ariel Orda": {
        "affiliation": "Technion",
        "citedby": {
            "2017-07-27": 8767,
            "2017-08-21": 8792
        },
        "email": "@ee.technion.ac.il",
        "hindex": 39,
        "hindex5y": 25,
        "i10index": 82,
        "i10index5y": 47,
        "interests": [
            "Networking",
            "Network Economics",
            "Quality of Service",
            "Network Resilience",
            "Routing"
        ],
        "npubs": 175
    },
    "Arjun Guha": {
        "affiliation": "University of Massachusetts - Amherst",
        "citedby": {
            "2017-07-27": 1845,
            "2017-08-21": 1867
        },
        "email": "@cs.umass.edu",
        "hindex": 18,
        "hindex5y": 18,
        "i10index": 19,
        "i10index5y": 19,
        "interests": [
            "Programming Languages",
            "Systems"
        ],
        "npubs": 31
    },
    "Arjun Roy": {
        "citedby": {
            "2017-07-27": 240,
            "2017-08-21": 252
        },
        "email": "@eng.ucsd.edu",
        "hindex": 3,
        "hindex5y": 3,
        "i10index": 3,
        "i10index5y": 3,
        "interests": [
            "Datacenter networking"
        ],
        "npubs": 6
    },
    "Arjun Singh": "",
    "Arseniy Zaostrovnykh": "",
    "Arthur Berger": "",
    "Arvind Krishnamurthy": {
        "affiliation": "University of Washington",
        "citedby": {
            "2017-07-27": 11764,
            "2017-08-21": 11816
        },
        "email": "@cs.washington.edu",
        "hindex": 55,
        "hindex5y": 40,
        "i10index": 120,
        "i10index5y": 91,
        "interests": [
            "Distributed Systems",
            "Networking",
            "Security",
            "Systems"
        ],
        "npubs": 213
    },
    "Asaf Valadarsky": {
        "citedby": {
            "2017-07-27": 96,
            "2017-08-21": 101
        },
        "email": "@mail.huji.ac.il",
        "hindex": 2,
        "hindex5y": 2,
        "i10index": 1,
        "i10index5y": 1,
        "interests": [],
        "npubs": 7
    },
    "Ashok Narayanan": "",
    "Aurojit Panda": {
        "affiliation": "University of California Berkeley",
        "citedby": {
            "2017-07-27": 1022,
            "2017-08-21": 1064
        },
        "email": "@cs.nyu.edu",
        "hindex": 16,
        "hindex5y": 16,
        "i10index": 20,
        "i10index5y": 19,
        "interests": [
            "Distributed Systems",
            "Networking",
            "Cluster Computing"
        ],
        "npubs": 39
    },
    "Barath Raghavan": {
        "affiliation": "ICSI",
        "citedby": {
            "2017-07-27": 2950,
            "2017-08-21": 2983
        },
        "email": "@icsi.berkeley.edu",
        "hindex": 23,
        "hindex5y": 18,
        "i10index": 28,
        "i10index5y": 24,
        "interests": [],
        "npubs": 62
    },
    "Bert Tanaka": "",
    "Bhaskaran Raman": {
        "affiliation": "IIT Bombay",
        "citedby": {
            "2017-07-27": 3715,
            "2017-08-21": 3736
        },
        "email": "@cse.iitb.ac.in",
        "hindex": 31,
        "hindex5y": 24,
        "i10index": 55,
        "i10index5y": 44,
        "interests": [
            "Computer Networking",
            "Wireless Networks",
            "Computing and Communication for Development"
        ],
        "npubs": 132
    },
    "Bikash Koley": "",
    "Boon Thau Loo": {
        "affiliation": "University of Pennsylvania",
        "citedby": {
            "2017-07-27": 6270,
            "2017-08-21": 6317
        },
        "email": "@cis.upenn.edu",
        "hindex": 31,
        "hindex5y": 27,
        "i10index": 82,
        "i10index5y": 74,
        "interests": [
            "Databases",
            "networking",
            "distributed systems"
        ],
        "npubs": 216
    },
    "Brandon Schlinker": {
        "affiliation": "Facebook / University of Southern California",
        "citedby": {
            "2017-07-27": 271,
            "2017-08-21": 285
        },
        "email": "@inbound5.com",
        "hindex": 6,
        "hindex5y": 6,
        "i10index": 5,
        "i10index5y": 5,
        "interests": [
            "Internet routing",
            "data center networking",
            "distributed / cloud systems"
        ],
        "npubs": 11
    },
    "Brian Rogan": "",
    "Brighten Godfrey": {
        "affiliation": "University of Illinois at Urbana-Champaign",
        "citedby": {
            "2017-07-27": 5948,
            "2017-08-21": 6028
        },
        "email": "@illinois.edu",
        "hindex": 30,
        "hindex5y": 27,
        "i10index": 45,
        "i10index5y": 42,
        "interests": [
            "Networking",
            "Algorithms",
            "Computer Networks",
            "Computer Systems"
        ],
        "npubs": 90
    },
    "Calvin Ying": "",
    "Carlo Contavalli": "",
    "Changhoon Kim": {
        "affiliation": "Barefoot Networks",
        "citedby": {
            "2017-07-27": 4688,
            "2017-08-21": 4730
        },
        "email": "@barefootnetworks.com",
        "hindex": 23,
        "hindex5y": 20,
        "i10index": 38,
        "i10index5y": 33,
        "interests": [
            "Computer Network",
            "Distributed Systems",
            "Cloud Computing"
        ],
        "npubs": 223
    },
    "Charles Krasic": "",
    "Chen Sun": {
        "citedby": {
            "2017-07-27": 2,
            "2017-08-21": 2
        },
        "email": "@mails.tsinghua.edu.cn",
        "hindex": 1,
        "hindex5y": 1,
        "i10index": 0,
        "i10index5y": 0,
        "interests": [
            "Information Systems",
            "Data Science"
        ],
        "npubs": 3
    },
    "Christoph Dietzel": {
        "affiliation": "TU Berlin / DE-CIX",
        "citedby": {
            "2017-10-30": 26
        },
        "email": "@inet.tu-berlin.de",
        "hindex": 3,
        "hindex5y": 3,
        "i10index": 1,
        "i10index5y": 1,
        "interests": [
            "Internet Routing",
            "Internet Measurements",
            "DDoS",
            "SDN"
        ],
        "npubs": 11
    },
    "Claudio Soriente": {
        "affiliation": "Telefonica Research",
        "citedby": {
            "2017-07-27": 1843,
            "2017-08-21": 1863
        },
        "email": "",
        "hindex": 24,
        "hindex5y": 22,
        "i10index": 28,
        "i10index5y": 28,
        "interests": [
            "security",
            "privacy"
        ],
        "npubs": 89
    },
    "Colin Rice": "",
    "Costas Iordanou": {
        "affiliation": "Universidad Carlos III de Madrid, Telefonica Research",
        "citedby": {
            "2017-07-27": 18,
            "2017-08-21": 23
        },
        "email": "@telefonica.com",
        "hindex": 2,
        "hindex5y": 2,
        "i10index": 2,
        "i10index5y": 2,
        "interests": [],
        "npubs": 7
    },
    "Costin Raiciu": {
        "citedby": {
            "2017-07-27": 4429,
            "2017-08-21": 4516
        },
        "email": "@cs.pub.ro",
        "hindex": 23,
        "hindex5y": 22,
        "i10index": 36,
        "i10index5y": 34,
        "interests": [
            "Networking",
            "Systems"
        ],
        "npubs": 76
    },
    "Dan Zhang": "",
    "Danyang Zhuo": "",
    "David Choffnes": {
        "affiliation": "Northeastern University",
        "citedby": {
            "2017-07-27": 2664,
            "2017-08-21": 2672
        },
        "email": "@ccs.neu.edu",
        "hindex": 24,
        "hindex5y": 21,
        "i10index": 32,
        "i10index5y": 31,
        "interests": [
            "Networking",
            "Distributed Systems",
            "Privacy",
            "Mobile",
            "Security"
        ],
        "npubs": 85
    },
    "David Tran-Lam": "",
    "David Walker": {
        "affiliation": "Princeton University",
        "citedby": {
            "2017-07-27": 8919,
            "2017-08-21": 8997
        },
        "email": "@cs.princeton.edu",
        "hindex": 45,
        "hindex5y": 31,
        "i10index": 87,
        "i10index5y": 68,
        "interests": [
            "Programming Languages"
        ],
        "npubs": 165
    },
    "Diana Zhang": "",
    "Dina Papagiannaki": "",
    "Dingming Wu": {
        "citedby": {
            "2018-03-22": 18
        },
        "email": "@rice.edu",
        "hindex": 2,
        "hindex5y": 2,
        "i10index": 1,
        "i10index5y": 1,
        "interests": [
            "Networking",
            "Distributed Systems",
            "Cloud Computing"
        ],
        "npubs": 5
    },
    "Dong Lin": "",
    "Dongsu Han": {
        "affiliation": "KAIST",
        "citedby": {
            "2017-07-27": 1445,
            "2017-08-21": 1487
        },
        "email": "@kaist.ac.kr",
        "hindex": 18,
        "hindex5y": 18,
        "i10index": 24,
        "i10index5y": 24,
        "interests": [
            "Computer Systems",
            "Cloud Computing",
            "Networking",
            "Distributed Systems",
            "Network Security"
        ],
        "npubs": 60
    },
    "Dzevad Trumic": "",
    "Emile Aben": "",
    "Erez Waisbard": "",
    "Ethan Katz-Bassett": {
        "affiliation": "University of Southern California / Columbia University",
        "citedby": {
            "2017-07-27": 1873,
            "2017-08-21": 1911
        },
        "email": "@columbia.edu",
        "hindex": 20,
        "hindex5y": 20,
        "i10index": 30,
        "i10index5y": 30,
        "interests": [
            "Networking",
            "Internet Measurement",
            "Systems",
            "Distributed Systems"
        ],
        "npubs": 49
    },
    "Fadel Adib": {
        "affiliation": "MIT",
        "citedby": {
            "2017-07-27": 945,
            "2017-08-21": 972
        },
        "email": "@mit.edu",
        "hindex": 10,
        "hindex5y": 10,
        "i10index": 10,
        "i10index5y": 10,
        "interests": [
            "Seeing Through Walls",
            "Wireless Systems",
            "Computer Networks",
            "Human-Computer Interaction"
        ],
        "npubs": 25
    },
    "Fan Yang": {
      "citedby": {
        "2018-03-22": 80
      },
      "email": "@udel.edu",
      "hindex": 5,
      "hindex5y": 5,
      "i10index": 4,
      "i10index5y": 4,
      "interests": [
          "Computer Science"
      ],
      "npubs": 9
    },
    "Fedor Kouranov": "",
    "Gal Mendelson": "",
    "Gal Shahaf": "",
    "Gary Baldus": "",
    "George Candea": {
        "affiliation": "EPFL",
        "citedby": {
            "2017-07-27": 5195,
            "2017-08-21": 5234
        },
        "email": "@epfl.ch",
        "hindex": 35,
        "hindex5y": 27,
        "i10index": 56,
        "i10index5y": 49,
        "interests": [
            "Computer Systems",
            "Reliability",
            "Security",
            "High Availability"
        ],
        "npubs": 123
    },
    "George Papen": "",
    "George Porter": {
        "affiliation": "UC San Diego",
        "citedby": {
            "2017-07-27": 2770,
            "2017-08-21": 2821
        },
        "email": "@cs.ucsd.edu",
        "hindex": 24,
        "hindex5y": 22,
        "i10index": 36,
        "i10index5y": 32,
        "interests": [
            "networking",
            "distributed systems",
            "data-intensive computing"
        ],
        "npubs": 90
    },
    "George Varghese": {
        "affiliation": "UCLA",
        "citedby": {
            "2017-07-27": 24935,
            "2017-08-21": 25013
        },
        "email": "@cs.ucla.edu",
        "hindex": 73,
        "hindex5y": 49,
        "i10index": 159,
        "i10index5y": 112,
        "interests": [
            "Networking"
        ],
        "npubs": 306
    },
    "Georgios Smaragdakis": {
        "affiliation": "MIT/TU Berlin",
        "citedby": {
            "2017-07-27": 2518,
            "2017-08-21": 2570
        },
        "email": "@csail.mit.edu",
        "hindex": 21,
        "hindex5y": 18,
        "i10index": 32,
        "i10index5y": 31,
        "interests": [
            "Content Distribution",
            "Internet Measurement",
            "Analytics"
        ],
        "npubs": 65
    },
    "Gianni Antichi": {
        "citedby": {
            "2017-07-27": 453,
            "2017-08-21": 457
        },
        "email": "@cl.cam.ac.uk",
        "hindex": 11,
        "hindex5y": 10,
        "i10index": 14,
        "i10index5y": 12,
        "interests": [
            "networking"
        ],
        "npubs": 59
    },
    "Gil Einziger": {
        "affiliation": "Nokia Bell Labs",
        "citedby": {
            "2017-07-27": 95,
            "2017-08-21": 96
        },
        "email": "@cs.technion.ac.il",
        "hindex": 6,
        "hindex5y": 6,
        "i10index": 3,
        "i10index5y": 3,
        "interests": [
            "Cache Design",
            "Networking Monitoring",
            "Streaming Algorithms",
            "Data Structures"
        ],
        "npubs": 18
    },
    "Gong Zhang": {
        "affiliation": "Huawei Future Network Theory Lab",
        "citedby": {
            "2017-07-27": 313,
            "2017-08-21": 317
        },
        "email": "@huawei.com",
        "hindex": 5,
        "hindex5y": 5,
        "i10index": 5,
        "i10index5y": 4,
        "interests": [
            "distributed system",
            "machine learning",
            "network architecture"
        ],
        "npubs": 8
    },
    "Haifeng Yu": "",
    "Haitham Hassanieh": {
        "affiliation": "UIUC",
        "citedby": {
            "2017-07-27": 1220,
            "2017-08-21": 1241
        },
        "email": "@illinois.edu",
        "hindex": 13,
        "hindex5y": 13,
        "i10index": 13,
        "i10index5y": 13,
        "interests": [
            "Computer Systems",
            "Algorithms",
            "Computer Networks",
            "Wireless Communication",
            "Sparse Recovery"
        ],
        "npubs": 34
    },
    "Harsha V. Madhyastha": {
        "citedby": {
            "2018-03-22": 3468
        },
        "email": "@umich.edu",
        "hindex": 27,
        "hindex5y": 24,
        "i10index": 46,
        "i10index5y": 37,
        "interests": [
            "Distributed Systems",
            "Networking",
            "Security"
        ],
        "npubs": 80
    },
    "Heng Yu": "",
    "Henrique Fingler": "",
    "Hong1 Zhang": {
        "citedby": {
            "2018-03-22": 197
        },
        "email": "@cse.ust.hk",
        "hindex": 3,
        "hindex5y": 3,
        "i10index": 3,
        "i10index5y": 3,
        "interests": [
            "Pricing Theory",
            "computer networks"
        ],
        "npubs": 4
    },
    "Hongxin Hu": {
        "affiliation": "Clemson University",
        "citedby": {
            "2017-07-27": 2894,
            "2017-08-21": 2954
        },
        "email": "@clemson.edu",
        "hindex": 27,
        "hindex5y": 26,
        "i10index": 48,
        "i10index5y": 48,
        "interests": [
            "Security",
            "Privacy",
            "Access Control",
            "NFV/SDN",
            "Social Networks"
        ],
        "npubs": 104
    },
    "Hongyi Zeng": {
        "affiliation": "Facebook",
        "citedby": {
            "2017-07-27": 1076,
            "2017-08-21": 1100
        },
        "email": "@cs.stanford.edu",
        "hindex": 10,
        "hindex5y": 10,
        "i10index": 11,
        "i10index5y": 10,
        "interests": [
            "Computer Networking"
        ],
        "npubs": 24
    },
    "Hongzi Mao": {
        "citedby": {
            "2017-07-27": 132,
            "2017-08-21": 139
        },
        "email": "@mit.edu",
        "hindex": 4,
        "hindex5y": 4,
        "i10index": 2,
        "i10index5y": 2,
        "interests": [
            "Computer Systems",
            "Computer Networks",
            "Machine Learning",
            "Cloud Computing"
        ],
        "npubs": 7
    },
    "Hyojeong Kim": "",
    "Ian Swett": "",
    "Ilias Marinos": {
        "citedby": {
            "2018-03-22": 104
        },
        "email": "@cl.cam.ac.uk",
        "hindex": 4,
        "hindex5y": 3,
        "i10index": 2,
        "i10index5y": 2,
        "interests": [
            "Network Stacks",
            "Network Performance",
            "Systems",
            "Security"
        ],
        "npubs": 6
    },
    "Inho Cho": {
        "affiliation": "KAIST",
        "citedby": {
            "2018-03-22": 3
        },
        "email": "@kaist.ac.kr",
        "hindex": 1,
        "hindex5y": 1,
        "i10index": 0,
        "i10index5y": 0,
        "interests": [
            "Datacenter Networks",
            "Congestion Control",
            "Distributed Computing"
        ],
        "npubs": 2
    },
    "Isaac Keslassy": {
        "affiliation": "Technion, VMware",
        "citedby": {
            "2017-07-27": 2608,
            "2017-08-21": 2625
        },
        "email": "@ee.technion.ac.il",
        "hindex": 22,
        "hindex5y": 18,
        "i10index": 38,
        "i10index5y": 31,
        "interests": [
            "Computer Networks",
            "Computer Architecture"
        ],
        "npubs": 105
    },
    "Italo Cunha": {
        "affiliation": "UFMG",
        "citedby": {
            "2017-07-27": 811,
            "2017-08-21": 818
        },
        "email": "@dcc.ufmg.br",
        "hindex": 13,
        "hindex5y": 13,
        "i10index": 17,
        "i10index5y": 16,
        "interests": [
            "Computer Networks",
            "Distributed Systems"
        ],
        "npubs": 36
    },
    "James Hongyi Zeng": {
        "affiliation": "Facebook",
        "citedby": {
            "2017-07-27": 1076,
            "2017-08-21": 1100
        },
        "email": "@cs.stanford.edu",
        "hindex": 10,
        "hindex5y": 10,
        "i10index": 11,
        "i10index5y": 10,
        "interests": [
            "Computer Networking"
        ],
        "npubs": 24
    },
    "James Quinn": "",
    "Janardhan Iyengar": {
        "citedby": {
            "2017-07-27": 2765,
            "2017-08-21": 2782
        },
        "email": "@fandm.edu",
        "hindex": 22,
        "hindex5y": 18,
        "i10index": 31,
        "i10index5y": 21,
        "interests": [
            "Networked Systems",
            "Internet Architecture",
            "Transport Protocols"
        ],
        "npubs": 66
    },
    "Jeff Bailey": "",
    "Jennifer Rexford": {
        "affiliation": "Princeton University",
        "citedby": {
            "2017-07-27": 37053,
            "2017-08-21": 37339
        },
        "email": "@cs.princeton.edu",
        "hindex": 94,
        "hindex5y": 65,
        "i10index": 254,
        "i10index5y": 203,
        "interests": [
            "Networking",
            "Computer Networks",
            "Internet Routing",
            "Network Management"
        ],
        "npubs": 478
    },
    "Jeongkeun Lee": {
        "affiliation": "Barefoot Networks",
        "citedby": {
            "2017-07-27": 1762,
            "2017-08-21": 1799
        },
        "email": "@barefootnetworks.com",
        "hindex": 21,
        "hindex5y": 19,
        "i10index": 32,
        "i10index5y": 30,
        "interests": [
            "P4",
            "SDN",
            "policy-driven networking"
        ],
        "npubs": 90
    },
    "Jeremy Dorfman": "",
    "Jeremy Rahe": "",
    "Jim Roskind": "",
    "Jinho Hwang": {
        "citedby": {
            "2017-07-27": 595,
            "2017-08-21": 618
        },
        "email": "@gwu.edu",
        "hindex": 12,
        "hindex5y": 12,
        "i10index": 13,
        "i10index5y": 13,
        "interests": [
            "Cloud Computing"
        ],
        "npubs": 67
    },
    "Joanna Kulik": "",
    "John W. Byers": {
        "affiliation": "Boston University",
        "citedby": {
            "2017-07-27": 10869,
            "2017-08-21": 10915
        },
        "email": "@cs.bu.edu",
        "hindex": 41,
        "hindex5y": 28,
        "i10index": 66,
        "i10index5y": 45,
        "interests": [
            "Networking",
            "Data Science",
            "Algorithms",
            "Electronic Commerce"
        ],
        "npubs": 162
    },
    "Jun Bi": {
        "citedby": {
            "2017-07-27": 2458,
            "2017-08-21": 2492
        },
        "email": "@tsinghua.edu.cn",
        "hindex": 21,
        "hindex5y": 20,
        "i10index": 80,
        "i10index5y": 67,
        "interests": [
            "Network Architecure",
            "Anti-spoofing",
            "SDN",
            "ICN",
            "Internet Routing"
        ],
        "npubs": 545
    },
    "Junxue Zhang": "",
    "Justine Sherry": {
        "affiliation": "Carnegie Mellon University",
        "citedby": {
            "2017-07-27": 965,
            "2017-08-21": 989
        },
        "email": "@andrew.cmu.edu",
        "hindex": 12,
        "hindex5y": 12,
        "i10index": 12,
        "i10index5y": 12,
        "interests": [
            "Computer Networks"
        ],
        "npubs": 27
    },
    "K. K. Ramakrishnan": {
        "affiliation": "University of California, Riverside",
        "citedby": {
            "2017-07-27": 20494,
            "2017-08-21": 20558
        },
        "email": "@cs.ucr.edu",
        "hindex": 71,
        "hindex5y": 38,
        "i10index": 230,
        "i10index5y": 140,
        "interests": [
            "Computer Networking and Communications"
        ],
        "npubs": 634
    },
    "Kai Chen": {
        "affiliation": "Hong Kong University of Science and Technology",
        "citedby": {
            "2017-07-27": 1380,
            "2017-08-21": 1421
        },
        "email": "@cse.ust.hk",
        "hindex": 15,
        "hindex5y": 15,
        "i10index": 21,
        "i10index5y": 19,
        "interests": [
            "Computer Networking",
            "Data Center Networks",
            "Cloud Computing"
        ],
        "npubs": 54
    },
    "Katerina Argyraki": {
        "citedby": {
            "2017-07-27": 1839,
            "2017-08-21": 1858
        },
        "email": "@epfl.ch",
        "hindex": 21,
        "hindex5y": 18,
        "i10index": 31,
        "i10index5y": 28,
        "interests": [
            "Network Systems"
        ],
        "npubs": 55
    },
    "Keith Winstein": {
        "affiliation": "Stanford University",
        "citedby": {
            "2017-07-27": 475,
            "2017-08-21": 486
        },
        "email": "@cs.stanford.edu",
        "hindex": 12,
        "hindex5y": 9,
        "i10index": 12,
        "i10index5y": 8,
        "interests": [
            "Computer Networking"
        ],
        "npubs": 28
    },
    "Keon Jang": {
        "affiliation": "Google",
        "citedby": {
            "2017-07-27": 1226,
            "2017-08-21": 1248
        },
        "email": "@google.com",
        "hindex": 14,
        "hindex5y": 12,
        "i10index": 16,
        "i10index5y": 14,
        "interests": [
            "Network Systems"
        ],
        "npubs": 36
    },
    "Klaus-Tycho Förster": {
        "affiliation": "Aalborg University",
        "citedby": {
            "2017-07-27": 131,
            "2017-08-21": 135
        },
        "email": "@cs.aau.dk",
        "hindex": 7,
        "hindex5y": 7,
        "i10index": 4,
        "i10index5y": 4,
        "interests": [
            "distributed computing",
            "networking",
            "theory",
            "algorithms"
        ],
        "npubs": 36
    },
    "Kok-Kiong Yap": {
        "citedby": {
            "2017-07-27": 2796,
            "2017-08-21": 2817
        },
        "email": "@google.com",
        "hindex": 20,
        "hindex5y": 19,
        "i10index": 22,
        "i10index5y": 22,
        "interests": [
            "Networking"
        ],
        "npubs": 39
    },
    "Kun Tan": {
        "affiliation": "Huawei",
        "citedby": {
            "2017-07-27": 4631,
            "2017-08-21": 4659
        },
        "email": "@huawei.com",
        "hindex": 26,
        "hindex5y": 25,
        "i10index": 47,
        "i10index5y": 37,
        "interests": [
            "computer networking",
            "wireless networking",
            "communication"
        ],
        "npubs": 117
    },
    "Kyle Jamieson": {
        "affiliation": "Princeton University",
        "citedby": {
            "2017-07-27": 8588,
            "2017-08-21": 8644
        },
        "email": "@cs.princeton.edu",
        "hindex": 26,
        "hindex5y": 23,
        "i10index": 35,
        "i10index5y": 31,
        "interests": [
            "Wireless Networks",
            "Systems",
            "Communications"
        ],
        "npubs": 64
    },
    "Laurent Vanbever": {
        "affiliation": "ETH Zürich",
        "citedby": {
            "2017-07-27": 1063,
            "2017-08-21": 1096
        },
        "email": "@ethz.ch",
        "hindex": 15,
        "hindex5y": 14,
        "i10index": 22,
        "i10index5y": 21,
        "interests": [
            "Networking",
            "Computer Networks",
            "Internet Routing",
            "Network Management",
            "Software-Defined Networking"
        ],
        "npubs": 60
    },
    "Longfei Shangguan": {
        "citedby": {
            "2017-07-27": 374,
            "2017-08-21": 388
        },
        "email": "@cs.princeton.edu",
        "hindex": 11,
        "hindex5y": 11,
        "i10index": 13,
        "i10index5y": 13,
        "interests": [
            "CPS",
            "IoT",
            "Mobile health"
        ],
        "npubs": 41
    },
    "Lorenzo Alvisi": {
        "affiliation": "The University of Texas at Austin and Cornell University",
        "citedby": {
            "2017-07-27": 9763,
            "2017-08-21": 9808
        },
        "email": "@cs.cornell.edu",
        "hindex": 43,
        "hindex5y": 25,
        "i10index": 78,
        "i10index5y": 54,
        "interests": [
            "Distributed Computing"
        ],
        "npubs": 174
    },
    "Lu Tang": "",
    "Luis Pedrosa": {
        "citedby": {
            "2018-03-22": 514
        },
        "email": "@epfl.ch",
        "hindex": 8,
        "hindex5y": 6,
        "i10index": 5,
        "i10index5y": 4,
        "interests": [
            "System and Networking",
            "Program analysis and verification",
            "Network verification",
            "Distributed systems",
            "Software Networking"
        ],
        "npubs": 20
    },
    "Mahesh Kallahalla": "",
    "Manish Verma": "",
    "Marcelo Caggiani Luizelli": {
        "affiliation": "Federal University of Rio Grande do Sul",
        "citedby": {
            "2017-07-27": 139,
            "2017-08-21": 145
        },
        "email": "@inf.ufrgs.br",
        "hindex": 3,
        "hindex5y": 3,
        "i10index": 3,
        "i10index5y": 3,
        "interests": [
            "Virtual Network Embedding",
            "Combinatorial Optimization and Algorithms"
        ],
        "npubs": 20
    },
    "Marcin Wójcik": {
        "affiliation": "University of Cambridge",
        "citedby": {
            "2018-03-22": 165
        },
        "email": "@cs.bris.ac.uk",
        "hindex": 7,
        "hindex5y": 7,
        "i10index": 5,
        "i10index5y": 5,
        "interests": [],
        "npubs": 27
    },
    "Marco Canini": {
        "affiliation": "KAUST",
        "citedby": {
            "2017-07-27": 1629,
            "2017-08-21": 1668
        },
        "email": "@kaust.edu.sa",
        "hindex": 21,
        "hindex5y": 19,
        "i10index": 28,
        "i10index5y": 26,
        "interests": [
            "Systems",
            "Networking",
            "Distributed Systems"
        ],
        "npubs": 88
    },
    "Marcus Hines": "",
    "Mark Crovella": {
        "affiliation": "Boston University",
        "citedby": {
            "2017-07-27": 25021,
            "2017-08-21": 25080
        },
        "email": "@cs.bu.edu",
        "hindex": 63,
        "hindex5y": 39,
        "i10index": 110,
        "i10index5y": 81,
        "interests": [
            "Networking",
            "Systems",
            "Data Mining",
            "Statistics"
        ],
        "npubs": 223
    },
    "Mark Handley": {
        "affiliation": "University College London",
        "citedby": {
            "2017-07-27": 50847,
            "2017-08-21": 50992
        },
        "email": "@cs.ucl.ac.uk",
        "hindex": 73,
        "hindex5y": 44,
        "i10index": 124,
        "i10index5y": 86,
        "interests": [
            "Networking",
            "Computer Networks",
            "Communications",
            "Systems"
        ],
        "npubs": 223
    },
    "Masaharu Morimoto": {
        "affiliation": "NEC Corporation of America",
        "citedby": {
            "2018-03-22": 40
        },
        "email": "@bc.jp.nec.com",
        "hindex": 4,
        "hindex5y": 4,
        "i10index": 1,
        "i10index5y": 1,
        "interests": [
            "Distributed Computing",
            "Parallel Computing",
            "Networking",
            "IoT",
            "Video Analytics"
        ],
        "npubs": 16
    },
    "Matt Tierney": {
        "citedby": {
            "2017-07-27": 3,
            "2017-08-21": 2
        },
        "email": "",
        "hindex": 1,
        "hindex5y": 1,
        "i10index": 0,
        "i10index5y": 0,
        "interests": [],
        "npubs": 8
    },
    "Matthew Holliman": "",
    "Matthew Luckie": {
        "affiliation": "University of Waikato",
        "citedby": {
            "2017-07-27": 1002,
            "2017-08-21": 1013
        },
        "email": "@luckie.org.nz",
        "hindex": 18,
        "hindex5y": 14,
        "i10index": 26,
        "i10index5y": 24,
        "interests": [
            "Computer Networks"
        ],
        "npubs": 49
    },
    "Mayutan Arumaithurai": {
        "citedby": {
            "2017-07-27": 381,
            "2017-08-21": 387
        },
        "email": "@cs.uni-goettingen.de",
        "hindex": 11,
        "hindex5y": 9,
        "i10index": 11,
        "i10index5y": 8,
        "interests": [],
        "npubs": 64
    },
    "Melvin Walls": {
        "affiliation": "Nefeli Networks, Inc.",
        "citedby": {
            "2017-07-27": 19,
            "2017-08-21": 24
        },
        "email": "@eecs.berkeley.edu",
        "hindex": 2,
        "hindex5y": 2,
        "i10index": 1,
        "i10index5y": 1,
        "interests": [
            "Networking",
            "Distributed Sytems",
            "Computer Systems"
        ],
        "npubs": 3
    },
    "Michael Mitzenmacher": {
        "affiliation": "Harvard University",
        "citedby": {
            "2017-07-27": 28660,
            "2017-08-21": 28829
        },
        "email": "@eecs.harvard.edu",
        "hindex": 71,
        "hindex5y": 52,
        "i10index": 190,
        "i10index5y": 149,
        "interests": [
            "Randomized Algorithms",
            "Internet Algorithms",
            "Networking",
            "Information Theory"
        ],
        "npubs": 368
    },
    "Michael Schapira": {
        "affiliation": "Hebrew University of Jerusalem",
        "citedby": {
            "2017-07-27": 2292,
            "2017-08-21": 2310
        },
        "email": "@huji.ac.il",
        "hindex": 26,
        "hindex5y": 23,
        "i10index": 39,
        "i10index5y": 33,
        "interests": [
            "Networking",
            "Computer Networks",
            "Algorithmic Game Theory"
        ],
        "npubs": 75
    },
    "Michael Sirivianos": {
        "affiliation": "Cyprus University of Technology",
        "citedby": {
            "2017-07-27": 1445,
            "2017-08-21": 1462
        },
        "email": "@cut.ac.cy",
        "hindex": 13,
        "hindex5y": 13,
        "i10index": 13,
        "i10index5y": 13,
        "interests": [
            "Networking",
            "Computer Communications",
            "Distributed Systems",
            "Security",
            "World Wide Web"
        ],
        "npubs": 35
    },
    "Michael Walfish": {
        "affiliation": "New York University",
        "citedby": {
            "2017-07-27": 2468,
            "2017-08-21": 2472
        },
        "email": "@cs.nyu.edu",
        "hindex": 22,
        "hindex5y": 19,
        "i10index": 28,
        "i10index5y": 24,
        "interests": [
            "systems",
            "security",
            "networking"
        ],
        "npubs": 61
    },
    "Ming Zhang": {
        "citedby": {
            "2018-01-11": 6943
        },
        "email": "@microsoft.com",
        "hindex": 35,
        "hindex5y": 32,
        "i10index": 48,
        "i10index5y": 45,
        "interests": [
            "Networking"
        ],
        "npubs": 21
    },
    "Minlan Yu": {
        "affiliation": "Yale University",
        "citedby": {
            "2017-07-27": 3650,
            "2017-08-21": 3750
        },
        "email": "@yale.edu",
        "hindex": 24,
        "hindex5y": 23,
        "i10index": 34,
        "i10index5y": 33,
        "interests": [
            "Networking",
            "Systems"
        ],
        "npubs": 65
    },
    "Mohammad Alizadeh": {
        "affiliation": "MIT",
        "citedby": {
            "2017-07-27": 2331,
            "2017-08-21": 2407
        },
        "email": "@csail.mit.edu",
        "hindex": 17,
        "hindex5y": 17,
        "i10index": 20,
        "i10index5y": 20,
        "interests": [
            "Computer networks",
            "Systems",
            "Cloud computing",
            "Network algorithms"
        ],
        "npubs": 63
    },
    "Monia Ghobadi": {
        "citedby": {
            "2017-03-22": 537
        },
        "email": "@microsoft.com",
        "hindex": 10,
        "hindex5y": 9,
        "i10index": 11,
        "i10index5y": 8,
        "interests": [
            "Computer Networks"
        ],
        "npubs": 46
    },
    "Mosharaf Chowdhury": {
        "affiliation": "University of Michigan",
        "citedby": {
            "2017-07-27": 9256,
            "2017-08-21": 9440
        },
        "email": "@umich.edu",
        "hindex": 19,
        "hindex5y": 19,
        "i10index": 20,
        "i10index5y": 20,
        "interests": [
            "Networking",
            "Systems",
            "Big Data",
            "Cloud Computing"
        ],
        "npubs": 35
    },
    "Muhammed Uluyol": {
        "citedby": {
            "2018-03-22": 24
        },
        "email": "@umich.edu",
        "hindex": 2,
        "hindex5y": 2,
        "i10index": 2,
        "i10index5y": 2,
        "interests": [
            "Distributed Systems",
            "Cloud Computing"
        ],
        "npubs": 4
    },
    "Mukarram Tariq": {
        "citedby": {
            "2017-07-27": 843,
            "2017-08-21": 858
        },
        "email": "@google.com",
        "hindex": 9,
        "hindex5y": 8,
        "i10index": 9,
        "i10index5y": 7,
        "interests": [
            "Internet Measurements",
            "Networked Systems",
            "Distributed Systems"
        ],
        "npubs": 22
    },
    "Murtaza Motiwala": {
        "citedby": {
            "2017-07-27": 798,
            "2017-08-21": 803
        },
        "email": "@cc.gatech.edu",
        "hindex": 8,
        "hindex5y": 7,
        "i10index": 8,
        "i10index5y": 7,
        "interests": [
            "Networking",
            "Distributed Systems",
            "Operating Systems"
        ],
        "npubs": 19
    },
    "Nandita Dukkipati": "",
    "Nate Foster": {
        "affiliation": "Cornell University",
        "citedby": {
            "2017-07-27": 4547,
            "2017-08-21": 4595
        },
        "email": "@cs.cornell.edu",
        "hindex": 30,
        "hindex5y": 27,
        "i10index": 43,
        "i10index5y": 36,
        "interests": [
            "Programming Languages",
            "Systems"
        ],
        "npubs": 94
    },
    "Nicholas Selby": "",
    "Nikolaos Laoutaris": {
        "affiliation": "Telefonica",
        "citedby": {
            "2017-07-27": 3287,
            "2017-08-21": 3325
        },
        "email": "@datatransparencylab.org",
        "hindex": 28,
        "hindex5y": 24,
        "i10index": 50,
        "i10index5y": 42,
        "interests": [
            "Computer networks",
            "Internet"
        ],
        "npubs": 115
    },
    "Olaf Maennel": {
        "affiliation": "Tallinn University of Technology",
        "citedby": {
            "2017-07-27": 1913,
            "2017-08-21": 1929
        },
        "email": "@maennel.net",
        "hindex": 20,
        "hindex5y": 16,
        "i10index": 29,
        "i10index5y": 25,
        "interests": [
            "Cyber Security",
            "Network Security",
            "Measurements",
            "IPv6"
        ],
        "npubs": 83
    },
    "Osman Yagan": {
        "affiliation": "Carnegie Mellon University",
        "citedby": {
            "2017-07-27": 1044,
            "2017-08-21": 1053
        },
        "email": "@andrew.cmu.edu",
        "hindex": 18,
        "hindex5y": 17,
        "i10index": 28,
        "i10index5y": 27,
        "interests": [
            "Network Science",
            "Wireless Communications",
            "Security",
            "Random Graphs"
        ],
        "npubs": 86
    },
    "Pablo Rodriguez Rodriguez": {
        "affiliation": "Telefonica",
        "citedby": {
            "2017-07-27": 12179,
            "2017-08-21": 12251
        },
        "email": "@tid.es",
        "hindex": 55,
        "hindex5y": 42,
        "i10index": 89,
        "i10index5y": 76,
        "interests": [
            "Distributed Systems",
            "Computer Networking",
            "Content Distribution",
            "Wireless",
            "Peer-to-Peer"
        ],
        "npubs": 214
    },
    "Pamela Zave": {
        "affiliation": "AT&T Labs--Research",
        "citedby": {
            "2017-07-27": 6239,
            "2017-08-21": 6258
        },
        "email": "@research.att.com",
        "hindex": 31,
        "hindex5y": 18,
        "i10index": 72,
        "i10index5y": 28,
        "interests": [
            "formal methods",
            "network architecture",
            "Internet of Things",
            "network services",
            "software engineering"
        ],
        "npubs": 201
    },
    "Patrick P. C. Lee": {
        "affiliation": "The Chinese University of Hong Kong",
        "citedby": {
            "2017-07-27": 2903,
            "2017-08-21": 2951
        },
        "email": "@cse.cuhk.edu.hk",
        "hindex": 28,
        "hindex5y": 26,
        "i10index": 50,
        "i10index5y": 49,
        "interests": [
            "storage systems",
            "networks",
            "distributed systems",
            "dependability"
        ],
        "npubs": 122
    },
    "Patrik Westin": "",
    "Peter Steenkiste": {
        "affiliation": "Carnegie Mellon University",
        "citedby": {
            "2017-07-27": 13975,
            "2017-08-21": 14020
        },
        "email": "@cs.cmu.edu",
        "hindex": 59,
        "hindex5y": 32,
        "i10index": 154,
        "i10index5y": 80,
        "interests": [
            "networking"
        ],
        "npubs": 290
    },
    "Petr Lapukhov": "",
    "Phillipa Gill": {
        "affiliation": "University of Massachusetts - Amherst",
        "citedby": {
            "2017-07-27": 3299,
            "2017-08-21": 3329
        },
        "email": "@cs.umass.edu",
        "hindex": 21,
        "hindex5y": 21,
        "i10index": 32,
        "i10index5y": 31,
        "interests": [
            "Computer networking"
        ],
        "npubs": 56
    },
    "Prateesh Goyal": {
        "affiliation": "MIT CSAIL",
        "citedby": {
            "2017-07-27": 8,
            "2017-08-21": 9
        },
        "email": "@mit.edu",
        "hindex": 1,
        "hindex5y": 1,
        "i10index": 0,
        "i10index5y": 0,
        "interests": [
            "Networks"
        ],
        "npubs": 1
    },
    "Puneet Sood": "",
    "Qun Huang": {
        "affiliation": "Huawei Future Network Theory Lab",
        "citedby": {
            "2017-07-27": 45,
            "2017-08-21": 46
        },
        "email": "@cse.cuhk.edu.hk",
        "hindex": 3,
        "hindex5y": 3,
        "i10index": 2,
        "i10index5y": 2,
        "interests": [
            "Computer Networks",
            "Distributed Systems"
        ],
        "npubs": 9
    },
    "Raja R. Sambasivan": {
        "affiliation": "Boston University",
        "citedby": {
            "2017-07-27": 682,
            "2017-08-21": 682
        },
        "email": "@bu.edu",
        "hindex": 10,
        "hindex5y": 8,
        "i10index": 10,
        "i10index5y": 7,
        "interests": [
            "Cloud Computing",
            "Distributed Systems",
            "File Systems",
            "Networks",
            "Operating Systems"
        ],
        "npubs": 37
    },
    "Rajeev Alur": {
        "citedby": {
            "2017-07-27": 36918,
            "2017-08-21": 37052
        },
        "email": "@cis.upenn.edu",
        "hindex": 77,
        "hindex5y": 49,
        "i10index": 198,
        "i10index5y": 147,
        "interests": [
            "Formal methods",
            "Cyber-physical systems",
            "Programming languages",
            "Automata theory",
            "Logic in computer science"
        ],
        "npubs": 362
    },
    "Raman Tenneti": "",
    "Ran Ben Basat": "",
    "Randall Ray Stewart": "",
    "Ranveer Chandra": {
        "affiliation": "Microsoft Research",
        "citedby": {
            "2017-07-27": 13225,
            "2017-08-21": 13330
        },
        "email": "@microsoft.com",
        "hindex": 49,
        "hindex5y": 41,
        "i10index": 125,
        "i10index5y": 106,
        "interests": [
            "Networking",
            "Wireless",
            "Mobility"
        ],
        "npubs": 470
    },
    "Rashad Eletreby": {
        "citedby": {
            "2017-07-27": 41,
            "2017-08-21": 41
        },
        "email": "@cmu.edu",
        "hindex": 3,
        "hindex5y": 3,
        "i10index": 1,
        "i10index5y": 1,
        "interests": [
            "Wireless Communications",
            "Security",
            "Social networks",
            "Cognitive radios",
            "wireless sensor networks"
        ],
        "npubs": 14
    },
    "Ratul Mahajan": {
        "affiliation": "Microsoft Research",
        "citedby": {
            "2017-07-27": 12350,
            "2017-08-21": 12443
        },
        "email": "@ratul.org",
        "hindex": 45,
        "hindex5y": 39,
        "i10index": 71,
        "i10index5y": 65,
        "interests": [
            "Computer systems",
            "networks"
        ],
        "npubs": 151
    },
    "Ravi Netravali": {
        "affiliation": "MIT",
        "citedby": {
            "2017-07-27": 165,
            "2017-08-21": 179
        },
        "email": "@mit.edu",
        "hindex": 7,
        "hindex5y": 7,
        "i10index": 4,
        "i10index5y": 4,
        "interests": [
            "Web Performance",
            "Content Delivery",
            "Computer Networks"
        ],
        "npubs": 21
    },
    "Renata Teixeira": {
        "affiliation": "Inria",
        "citedby": {
            "2017-07-27": 4391,
            "2017-08-21": 4428
        },
        "email": "@inria.fr",
        "hindex": 30,
        "hindex5y": 25,
        "i10index": 52,
        "i10index5y": 49,
        "interests": [
            "Networking"
        ],
        "npubs": 106
    },
    "Rob McGuinness": "",
    "Robbie Shade": {
        "citedby": {
            "2017-07-27": 199,
            "2017-08-21": 200
        },
        "email": "@robots.ox.ac.uk",
        "hindex": 3,
        "hindex5y": 3,
        "i10index": 2,
        "i10index5y": 2,
        "interests": [
            "Robotics"
        ],
        "npubs": 3
    },
    "Robert Beverly": {
        "affiliation": "Naval Postgraduate School",
        "citedby": {
            "2017-07-27": 1056,
            "2017-08-21": 1063
        },
        "email": "@nps.edu",
        "hindex": 18,
        "hindex5y": 14,
        "i10index": 28,
        "i10index5y": 21,
        "interests": [
            "Networks",
            "Internet Measurement",
            "Security"
        ],
        "npubs": 64
    },
    "Robert N. M. Watson": {
        "affiliation": "University of Cambridge",
        "citedby": {
            "2017-07-27": 2094,
            "2017-08-21": 2103
        },
        "email": "@cl.cam.ac.uk",
        "hindex": 20,
        "hindex5y": 17,
        "i10index": 28,
        "i10index5y": 23,
        "interests": [
            "Computer Security",
            "Operating Systems",
            "Network Stacks",
            "Programming Languages",
            "Computer Architecture"
        ],
        "npubs": 74
    },
    "Ronaldo A. Ferreira": {
        "affiliation": "Federal University of Mato Grosso do Sul",
        "citedby": {
            "2017-07-27": 362,
            "2017-08-21": 363
        },
        "email": "@facom.ufms.br",
        "hindex": 9,
        "hindex5y": 6,
        "i10index": 9,
        "i10index5y": 3,
        "interests": [
            "Networking",
            "Computer Networks",
            "Network Management"
        ],
        "npubs": 18
    },
    "Roy Friedman": {
        "affiliation": "Technion",
        "citedby": {
            "2018-03-22": 3624
        },
        "email": "",
        "hindex": 32,
        "hindex5y": 15,
        "i10index": 75,
        "i10index5y": 21,
        "interests": [
            "Distributed Systems",
            "Ad-Hoc Networks",
            "Middleware",
            "Reliability and Dependability",
            "P2P"
        ],
        "npubs": 204
    },
    "Rubén Cuevas": {
        "affiliation": "Universidad Carlos III de Madrid",
        "citedby": {
            "2017-07-27": 1048,
            "2017-08-21": 1060
        },
        "email": "@it.uc3m.es",
        "hindex": 16,
        "hindex5y": 13,
        "i10index": 26,
        "i10index5y": 21,
        "interests": [
            "Privacy",
            "Online Advertising",
            "Internet Measurements",
            "Online Social Networks",
            "Content Distribution"
        ],
        "npubs": 104
    },
    "Rui Miao": {
        "affiliation": "University of Southern California",
        "citedby": {
            "2017-07-27": 791,
            "2017-08-21": 820
        },
        "email": "@usc.edu",
        "hindex": 9,
        "hindex5y": 9,
        "i10index": 8,
        "i10index5y": 8,
        "interests": [
            "Networking",
            "Networked Systems",
            "Distributed Systems"
        ],
        "npubs": 14
    },
    "Runhui Li": {
        "affiliation": "Huawei Future Network Theory Lab",
        "citedby": {
            "2017-07-27": 124,
            "2017-08-21": 124
        },
        "email": "@cse.cuhk.edu.hk",
        "hindex": 5,
        "hindex5y": 5,
        "i10index": 5,
        "i10index5y": 5,
        "interests": [
            "Distributed File System"
        ],
        "npubs": 10
    },
    "Ryan Beckett": "",
    "Ryan Hamilton": "",
    "Saif Hasan": "",
    "Sajal Marwaha": "",
    "Sameer G. Kulkarni": "",
    "Scott Shenker": {
        "affiliation": "University of California Berkeley",
        "citedby": {
            "2017-07-27": 117966,
            "2017-08-21": 118472
        },
        "email": "@icsi.berkeley.edu",
        "hindex": 143,
        "hindex5y": 90,
        "i10index": 348,
        "i10index5y": 236,
        "interests": [],
        "npubs": 570
    },
    "Sha Ma": "",
    "Shang-Tse Chuang": "",
    "Sharad Chole": "",
    "Sharon Goldberg": {
        "affiliation": "Boston University",
        "citedby": {
            "2017-07-27": 1096,
            "2017-08-21": 1109
        },
        "email": "@cs.bu.edu",
        "hindex": 19,
        "hindex5y": 18,
        "i10index": 26,
        "i10index5y": 24,
        "interests": [
            "Network security"
        ],
        "npubs": 53
    },
    "Shay Vargaftik": "",
    "Shriram Rajagopalan": {
        "affiliation": "IBM T J Watson Reseach center",
        "citedby": {
            "2017-07-27": 319,
            "2017-08-21": 357
        },
        "email": "@us.ibm.com",
        "hindex": 7,
        "hindex5y": 7,
        "i10index": 5,
        "i10index5y": 5,
        "interests": [
            "Systems & Networking"
        ],
        "npubs": 32
    },
    "Shyamnath Gollakota": {
        "affiliation": "University of Washington",
        "citedby": {
            "2017-07-27": 4394,
            "2017-08-21": 4473
        },
        "email": "@cs.washington.edu",
        "hindex": 25,
        "hindex5y": 24,
        "i10index": 28,
        "i10index5y": 28,
        "interests": [
            "Networks",
            "Mobile Computing",
            "Systems",
            "Wireless",
            "Human-Computer Interaction"
        ],
        "npubs": 64
    },
    "Simbarashe Dzinamarira": {
        "citedby": {
            "2017-07-27": 2,
            "2017-08-21": 2
        },
        "email": "@rice.edu",
        "hindex": 1,
        "hindex5y": 1,
        "i10index": 0,
        "i10index5y": 0,
        "interests": [
            "Distributed Systems",
            "Networking"
        ],
        "npubs": 4
    },
    "Simon Kassing": {
        "affiliation": "ETH Zürich",
        "citedby": {
            "2018-03-22": 5
        },
        "email": "@inf.ethz.ch",
        "hindex": 1,
        "hindex5y": 1,
        "i10index": 0,
        "i10index5y": 0,
        "interests": [
            "Computer Networks"
        ],
        "npubs": 3
    },
    "Solal Pirelli": "",
    "Soudeh Ghorbani": {
        "affiliation": "University of Wisconsin - Madison",
        "citedby": {
            "2017-07-27": 247,
            "2017-08-21": 250
        },
        "email": "@illinois.edu",
        "hindex": 6,
        "hindex5y": 6,
        "i10index": 5,
        "i10index5y": 5,
        "interests": [],
        "npubs": 12
    },
    "Srinivas Narayana": {
        "citedby": {
            "2017-07-27": 116,
            "2017-08-21": 121
        },
        "email": "@cs.princeton.edu",
        "hindex": 5,
        "hindex5y": 5,
        "i10index": 4,
        "i10index5y": 4,
        "interests": [
            "Computer networks"
        ],
        "npubs": 14
    },
    "Stefano Vissicchio": {
        "affiliation": "University College London",
        "citedby": {
            "2017-07-27": 637,
            "2017-08-21": 650
        },
        "email": "@ucl.ac.uk",
        "hindex": 15,
        "hindex5y": 15,
        "i10index": 19,
        "i10index5y": 18,
        "interests": [
            "Computer Networks",
            "Routing",
            "Management",
            "SDN"
        ],
        "npubs": 50
    },
    "Steve Padgett": "",
    "Sujata Banerjee": {
        "affiliation": "VMware",
        "citedby": {
            "2017-07-27": 5743,
            "2017-08-21": 5782
        },
        "email": "@banerjee.net",
        "hindex": 36,
        "hindex5y": 27,
        "i10index": 86,
        "i10index5y": 47,
        "interests": [],
        "npubs": 195
    },
    "Suman Banerjee": {
        "affiliation": "University of Wisconsin - Madison",
        "citedby": {
            "2017-07-27": 12469,
            "2017-08-21": 12529
        },
        "email": "@cs.wisc.edu",
        "hindex": 50,
        "hindex5y": 37,
        "i10index": 105,
        "i10index5y": 83,
        "interests": [
            "Mobile and wireless networking"
        ],
        "npubs": 207
    },
    "Swarun Kumar": {
        "citedby": {
            "2017-07-27": 625,
            "2017-08-21": 648
        },
        "email": "@cmu.edu",
        "hindex": 11,
        "hindex5y": 11,
        "i10index": 11,
        "i10index5y": 11,
        "interests": [
            "communication",
            "networks",
            "wireless",
            "systems",
            "security"
        ],
        "npubs": 31
    },
    "Sylvia Ratnasamy": {
        "citedby": {
            "2017-07-27": 25687,
            "2017-08-21": 25800
        },
        "email": "@berkeley.edu",
        "hindex": 50,
        "hindex5y": 40,
        "i10index": 73,
        "i10index5y": 68,
        "interests": [
            "Computer Networking"
        ],
        "npubs": 110
    },
    "T. S. Eugene Ng": {
        "affiliation": "Rice University",
        "citedby": {
            "2017-07-27": 6798,
            "2017-08-21": 6953
        },
        "email": "@rice.edu",
        "hindex": 31,
        "hindex5y": 24,
        "i10index": 43,
        "i10index5y": 36,
        "interests": [
            "Computer networking",
            "distributed systems",
            "cloud computing",
            "big data processing systems"
        ],
        "npubs": 127
    },
    "Taeeun Kim": "",
    "Teemu Koponen": "",
    "Theophilus Benson": {
        "affiliation": "Duke University",
        "citedby": {
            "2017-07-27": 2835,
            "2017-08-21": 2896
        },
        "email": "@cs.duke.edu",
        "hindex": 16,
        "hindex5y": 16,
        "i10index": 16,
        "i10index5y": 16,
        "interests": [
            "Computer Networks"
        ],
        "npubs": 54
    },
    "Thomas Anderson": {
        "affiliation": "University of Washington",
        "citedby": {
            "2017-03-22": 40307,
            "2017-07-28": 42852,
            "2017-08-21": 43002
        },
        "email": "@cs.washington.edu",
        "hindex": 89,
        "hindex5y": 52,
        "i10index": 155,
        "i10index5y": 117,
        "interests": [
            "Distributed Systems",
            "Networking",
            "Operating Systems"
        ],
        "npubs": 347
    },
    "Thomas Holterbach": "",
    "Timothy Cui": "",
    "Timothy Wood": {
        "affiliation": "George Washington University",
        "citedby": {
            "2017-07-01": 4991,
            "2017-07-12": 5012,
            "2017-07-28": 5053,
            "2017-08-21": 5123
        },
        "email": "@gwu.edu",
        "hindex": 27,
        "hindex5y": 27,
        "i10index": 38,
        "i10index5y": 38,
        "interests": [
            "Cloud Computing",
            "Virtualization",
            "Operating Systems",
            "Distributed Systems"
        ],
        "npubs": 63
    },
    "Tom Edsall": "",
    "Trinabh Gupta": {
        "affiliation": "The University of Texas at Austin and New York University",
        "citedby": {
            "2017-07-27": 168,
            "2017-08-21": 169
        },
        "email": "@cs.utexas.edu",
        "hindex": 6,
        "hindex5y": 6,
        "i10index": 5,
        "i10index5y": 5,
        "interests": [
            "Computer systems",
            "security",
            "privacy"
        ],
        "npubs": 13
    },
    "Vasileios Giotsas": {
        "affiliation": "CAIDA / UCSD",
        "citedby": {
            "2017-07-27": 274,
            "2017-08-21": 279
        },
        "email": "@cs.ucl.ac.uk",
        "hindex": 8,
        "hindex5y": 8,
        "i10index": 8,
        "i10index5y": 7,
        "interests": [
            "Internet Routing",
            "Complex Networks",
            "Distributed Systems",
            "Sensor Networks"
        ],
        "npubs": 29
    },
    "Vaspol Ruamviboonsuk": {
        "affiliation": "University of Michigan",
        "citedby": {
            "2017-07-27": 58,
            "2017-08-21": 60
        },
        "email": "@umich.edu",
        "hindex": 2,
        "hindex5y": 2,
        "i10index": 2,
        "i10index5y": 2,
        "interests": [
            "Web Performance",
            "Distributed Systems"
        ],
        "npubs": 3
    },
    "Venkat Arun": {
        "affiliation": "IIT Guwahati",
        "citedby": {
            "2017-07-27": 24,
            "2017-08-21": 25
        },
        "email": "@unh.newhaven.edu",
        "hindex": 3,
        "hindex5y": 3,
        "i10index": 1,
        "i10index5y": 1,
        "interests": [],
        "npubs": 8
    },
    "Venkat Padmanabhan": {
        "affiliation": "Microsoft Research India",
        "citedby": {
            "2017-07-27": 30509,
            "2017-08-21": 30654
        },
        "email": "@microsoft.com",
        "hindex": 56,
        "hindex5y": 40,
        "i10index": 98,
        "i10index5y": 77,
        "interests": [
            "Networking",
            "Mobile Computing"
        ],
        "npubs": 197
    },
    "Victor Lin": "",
    "Victor Vasiliev": "",
    "Vikram Nathan": "",
    "Vimalkumar Jeyakumar": {
        "affiliation": "Cisco Tetration Analytics",
        "citedby": {
            "2017-07-27": 1014,
            "2017-08-21": 1047
        },
        "email": "@cs.stanford.edu",
        "hindex": 10,
        "hindex5y": 10,
        "i10index": 11,
        "i10index5y": 11,
        "interests": [
            "All things networks"
        ],
        "npubs": 26
    },
    "Vinh The Lam": "",
    "Vyas Sekar": {
        "affiliation": "Carnegie Mellon University",
        "citedby": {
            "2017-07-27": 6374,
            "2017-08-21": 6535
        },
        "email": "@andrew.cmu.edu",
        "hindex": 37,
        "hindex5y": 35,
        "i10index": 67,
        "i10index5y": 62,
        "interests": [
            "Networking",
            "Security",
            "Systems"
        ],
        "npubs": 135
    },
    "Vytautas Valancius": {
        "citedby": {
            "2017-07-27": 1053,
            "2017-08-21": 1060
        },
        "email": "@gatech.edu",
        "hindex": 10,
        "hindex5y": 10,
        "i10index": 11,
        "i10index5y": 10,
        "interests": [
            "Computer Networks"
        ],
        "npubs": 30
    },
    "Walter Willinger": {
        "affiliation": "NIKSUN, Inc.",
        "citedby": {
            "2017-07-27": 35497,
            "2017-08-21": 35616
        },
        "email": "@niksun.com",
        "hindex": 69,
        "hindex5y": 45,
        "i10index": 138,
        "i10index5y": 94,
        "interests": [
            "Internet Measurement",
            "Internet Modeling",
            "Cyber Security"
        ],
        "npubs": 215
    },
    "Wan-Teh Chang": "",
    "Wei Bai": {
        "citedby": {
            "2017-07-27": 233,
            "2017-08-21": 251
        },
        "email": "@microsoft.com",
        "hindex": 8,
        "hindex5y": 8,
        "i10index": 7,
        "i10index5y": 7,
        "interests": [
            "Computer Networking"
        ],
        "npubs": 17
    },
    "Wei3 Zhang": "",
    "William M. Mellette": "",
    "Xenofontas Dimitropoulos": {
        "affiliation": "University of Crete & FORTH",
        "citedby": {
            "2017-07-27": 2613,
            "2017-08-21": 2637
        },
        "email": "@ics.forth.gr",
        "hindex": 23,
        "hindex5y": 19,
        "i10index": 42,
        "i10index5y": 35,
        "interests": [],
        "npubs": 102
    },
    "Xiaoming Fu": {
        "affiliation": "University of Göttingen",
        "citedby": {
            "2017-07-27": 2595,
            "2017-08-21": 2644
        },
        "email": "@cs.uni-goettingen.de",
        "hindex": 27,
        "hindex5y": 22,
        "i10index": 68,
        "i10index5y": 48,
        "interests": [
            "Networked Systems",
            "Cloud Computing",
            "Mobile Computing",
            "Social Networks"
        ],
        "npubs": 219
    },
    "Xiaoye Steven Sun": {
        "citedby": {
            "2017-07-27": 69,
            "2017-08-21": 71
        },
        "email": "@rice.edu",
        "hindex": 3,
        "hindex5y": 3,
        "i10index": 1,
        "i10index5y": 1,
        "interests": [
            "Distributed Systems",
            "Cluster Computing",
            "Big Data"
        ],
        "npubs": 8
    },
    "Xin Jin": {
        "affiliation": "Johns Hopkins University",
        "citedby": {
            "2017-07-27": 582,
            "2017-08-21": 599
        },
        "email": "@cs.jhu.edu",
        "hindex": 9,
        "hindex5y": 9,
        "i10index": 9,
        "i10index5y": 9,
        "interests": [
            "Software-Defined Networking",
            "Cloud Computing",
            "Big Data"
        ],
        "npubs": 23
    },
    "Xin Sunny Huang": "",
    "Xuan Kelvin Zou": {
        "affiliation": "Google",
        "citedby": {
            "2017-07-27": 559,
            "2017-08-21": 576
        },
        "email": "@cs.princeton.edu",
        "hindex": 4,
        "hindex5y": 4,
        "i10index": 4,
        "i10index5y": 4,
        "interests": [
            "Computer Networks",
            "Optimization",
            "Computer Systems"
        ],
        "npubs": 7
    },
    "Yashar Ganjali": {
        "affiliation": "University of Toronto",
        "citedby": {
            "2017-07-27": 4102,
            "2017-08-21": 4148
        },
        "email": "@cs.toronto.edu",
        "hindex": 26,
        "hindex5y": 22,
        "i10index": 43,
        "i10index5y": 35,
        "interests": [
            "Computer Networks"
        ],
        "npubs": 100
    },
    "Yi-Chao Chen": {
        "citedby": {
            "2017-07-27": 623,
            "2017-08-21": 629
        },
        "email": "@cs.utexas.edu",
        "hindex": 11,
        "hindex5y": 11,
        "i10index": 13,
        "i10index5y": 12,
        "interests": [
            "wireless network",
            "network measurement"
        ],
        "npubs": 24
    },
    "Yifei Yuan": {
        "affiliation": "University of Pennsylvania",
        "citedby": {
            "2017-07-27": 714,
            "2017-08-21": 730
        },
        "email": "@cis.upenn.edu",
        "hindex": 5,
        "hindex5y": 5,
        "i10index": 5,
        "i10index5y": 5,
        "interests": [],
        "npubs": 14
    },
    "Yiting Xia": {
        "citedby": {
            "2017-07-27": 55,
            "2017-08-21": 61
        },
        "email": "@rice.edu",
        "hindex": 3,
        "hindex5y": 3,
        "i10index": 1,
        "i10index5y": 1,
        "interests": [
            "Computer Networks"
        ],
        "npubs": 14
    },
    "Yunfei Ma": "",
    "Z. Morley Mao": {
        "affiliation": "University of Michigan",
        "citedby": {
            "2017-07-27": 12409,
            "2017-08-21": 12524
        },
        "email": "@umich.edu",
        "hindex": 58,
        "hindex5y": 43,
        "i10index": 120,
        "i10index5y": 111,
        "interests": [
            "Computer networks",
            "network security",
            "mobile computing",
            "distributed systems"
        ],
        "npubs": 268
    },
    "Zafar Qazi": {
        "affiliation": "University of California Berkeley",
        "citedby": {
            "2017-07-27": 579,
            "2017-08-21": 608
        },
        "email": "@berkeley.edu",
        "hindex": 5,
        "hindex5y": 5,
        "i10index": 5,
        "i10index5y": 5,
        "interests": [
            "Computer Networks"
        ],
        "npubs": 13
    },
    "Zhenyu Song": "",
    "Zhilong Zheng": "",
    "Zhongyi Shi": "",
    "Zibin Yang": ""
}
