# Supplementary material for: A survey of accepted authors in computer systems conferences
Source: PeerJ Comput Sci. 2020 Sep 28;6:e299. doi: 10.7717/peerj-cs.299 (PMC7924675; doi:10.7717/peerj-cs.299)
Supplement: Supplemental Information 2 — This is a snapshot of the github repository that includes the data and source code required to reproduce this paper (except for confidential survey data). The snapshot represents commit 6663a253f1ac4dc351a78ccc74c0de80c7cc06ad of http://github.com/eitanf/sysconf. The most pertinent article files are under pubs/diversity-survey/. [file peerj-cs-06-299-s002.bz2 › sysconf/data/authors/ISC.json]

{
    "Abdelhalim Amer": {
        "affiliation": "Argonne National Laboratory, USA",
        "citedby": {
            "2017-05-19": 63,
            "2017-05-28": 64,
            "2017-06-18": 68
        },
        "email": "@anl.gov",
        "hindex": 5,
        "hindex5y": 5,
        "i10index": 2,
        "i10index5y": 2,
        "interests": [
            "Parallel and Distributed Computing"
        ],
        "npubs": 16
    },
    "Adrian Jackson": "",
    "Ahmed E. Ismail": {
        "citedby": {
            "2018-02-09": 1020
        },
        "email": "@mail.wvu.edu",
        "hindex": 17,
        "hindex5y": 15,
        "i10index": 23,
        "i10index5y": 19,
        "interests": [
            "Molecular Simulations",
            "Interfaces",
            "Biofuels and Energy"
        ],
        "npubs": 68
    },
    "Aleksandr Mikhalev": {
        "citedby": {
            "2018-02-09": 37
        },
        "email": "@kaust.edu.sa",
        "hindex": 4,
        "hindex5y": 4,
        "i10index": 1,
        "i10index5y": 1,
        "interests": [
            "numerical linear algebra"
        ],
        "npubs": 11
    },
    "Alexander Breuer": {
        "citedby": {
            "2017-05-28": 116,
            "2017-06-18": 125
        },
        "email": "@ucsd.edu",
        "hindex": 6,
        "hindex5y": 6,
        "i10index": 4,
        "i10index5y": 4,
        "interests": [],
        "npubs": 26
    },
    "Alexander Heinecke": {
        "citedby": {
            "2017-05-28": 733,
            "2017-06-18": 756
        },
        "email": "@intel.com",
        "hindex": 16,
        "hindex5y": 16,
        "i10index": 21,
        "i10index5y": 20,
        "interests": [
            "HPC and Parallel Computing"
        ],
        "npubs": 75
    },
    "Alexander S. Szalay": "",
    "Ana Lucia Varbanescu": {
        "affiliation": "University of Amsterdam, The Netherlands",
        "citedby": {
            "2017-05-19": 1045,
            "2017-05-28": 1051,
            "2017-06-18": 1074
        },
        "email": "@uva.nl",
        "hindex": 15,
        "hindex5y": 14,
        "i10index": 27,
        "i10index5y": 21,
        "interests": [
            "Performance Modeling and Prediction",
            "Big Graph Analytics",
            "Parallel Programming Models",
            "CUDA",
            "OpenCL"
        ],
        "npubs": 108
    },
    "Andrew Wissink": "",
    "André Brinkmann": {
        "affiliation": "Johannes Gutenberg-Universität Mainz, Germany",
        "citedby": {
            "2017-03-09": 1754,
            "2017-04-03": 1783,
            "2017-05-12": 1808,
            "2017-05-19": 1811,
            "2017-05-28": 1820,
            "2017-06-18": 1838
        },
        "email": "@uni-mainz.de",
        "hindex": 23,
        "hindex5y": 16,
        "i10index": 44,
        "i10index5y": 31,
        "interests": [
            "Storage Systems",
            "HPC",
            "Cloud Computing"
        ],
        "npubs": 142
    },
    "Antonino Tumeo": {
        "affiliation": "Pacific Northwest National Laboratory, USA",
        "citedby": {
            "2017-05-08": 836,
            "2017-05-29": 839,
            "2017-06-18": 850
        },
        "email": "@pnnl.gov",
        "hindex": 17,
        "hindex5y": 13,
        "i10index": 30,
        "i10index5y": 22,
        "interests": [
            "High Performance Systems simulation and modeling",
            "irregular applications",
            "multicore architectures",
            "GPGPU",
            "FPGA"
        ],
        "npubs": 101
    },
    "Arthur Maccabe": {
        "affiliation": "Oak Ridge National Laboratory, USA",
        "citedby": {
            "2017-05-18": 2672,
            "2017-06-18": 2685
        },
        "email": "@ornl.gov",
        "hindex": 25,
        "hindex5y": 13,
        "i10index": 39,
        "i10index5y": 18,
        "interests": [],
        "npubs": 115
    },
    "Asma Al-Rawi": "",
    "Ata Turk": {
        "affiliation": "bu.edu",
        "citedby": {
            "2017-05-19": 155,
            "2017-05-28": 156,
            "2017-06-18": 156
        },
        "email": "@bu.edu",
        "hindex": 7,
        "hindex5y": 6,
        "i10index": 6,
        "i10index5y": 5,
        "interests": [
            "Cloud Computing"
        ],
        "npubs": 34
    },
    "Atsuya Uno": "",
    "Aurelien Bouteiller": {
        "citedby": {
            "2017-05-28": 2335,
            "2017-06-18": 2370
        },
        "email": "@icl.utk.edu",
        "hindex": 24,
        "hindex5y": 22,
        "i10index": 33,
        "i10index5y": 30,
        "interests": [
            "Computer Science",
            "High Performance Computing",
            "Fault Tolerance",
            "MPI"
        ],
        "npubs": 67
    },
    "Axel Klawonn": {
        "affiliation": "Universität zu Köln, Germany",
        "citedby": {
            "2017-05-19": 2728,
            "2017-05-28": 2741,
            "2017-06-18": 2745
        },
        "email": "@math.uni-koeln.de",
        "hindex": 27,
        "hindex5y": 21,
        "i10index": 50,
        "i10index5y": 38,
        "interests": [
            "Scientific Computing",
            "Numerical Analysis",
            "High-Performance Computing",
            "Domain Decomposition"
        ],
        "npubs": 122
    },
    "Ayse K. Coskun": {
        "affiliation": "bu.edu",
        "citedby": {
            "2017-05-19": 2240,
            "2017-05-28": 2256,
            "2017-06-18": 2269
        },
        "email": "@bu.edu",
        "hindex": 24,
        "hindex5y": 21,
        "i10index": 42,
        "i10index5y": 39,
        "interests": [
            "energy management",
            "thermal management",
            "3D stacked systems",
            "embedded systems",
            "computer architecture"
        ],
        "npubs": 131
    },
    "Azzam Haidar": {
        "citedby": {
            "2017-05-28": 918,
            "2017-06-18": 946
        },
        "email": "@eecs.utk.edu",
        "hindex": 20,
        "hindex5y": 18,
        "i10index": 34,
        "i10index5y": 30,
        "interests": [
            "• High performance computing",
            "distributed and shared architectures",
            "massively parallel algorithms",
            "multi-level of parallelism",
            "code tuning and optimization"
        ],
        "npubs": 110
    },
    "Benjamin Klenk": {
        "citedby": {
            "2017-05-19": 32,
            "2017-05-28": 32,
            "2017-06-18": 32
        },
        "email": "@ziti.uni-heidelberg.de",
        "hindex": 3,
        "hindex5y": 3,
        "i10index": 1,
        "i10index5y": 1,
        "interests": [
            "HPC",
            "GPU Computing",
            "Parallel Computing"
        ],
        "npubs": 11
    },
    "Brad Geltz": "",
    "Carsten Trinitis": "",
    "Charles Meneveau": {
        "citedby": {
            "2018-02-09": 18788
        },
        "email": "@jhu.edu",
        "hindex": 64,
        "hindex5y": 42,
        "i10index": 212,
        "i10index5y": 158,
        "interests": [
            "Turbulence",
            "Fluid Mechanics",
            "Large Eddy Simulation",
            "Wind Energy"
        ],
        "npubs": 650
    },
    "Charles Yount": {
        "citedby": {
            "2018-02-09": 227
        },
        "email": "@acm.org",
        "hindex": 8,
        "hindex5y": 7,
        "i10index": 6,
        "i10index5y": 3,
        "interests": [
            "methods and tools for CPU performance"
        ],
        "npubs": 40
    },
    "Chris J. Newburn": "",
    "Christian Godenschwager": "",
    "Christian Terboven": {
        "affiliation": "RWTH Aachen University, Germany",
        "citedby": {
            "2017-05-19": 640,
            "2017-05-28": 636,
            "2017-06-18": 641
        },
        "email": "@itc.rwth-aachen.de",
        "hindex": 13,
        "hindex5y": 10,
        "i10index": 17,
        "i10index5y": 13,
        "interests": [
            "High Performance Computing",
            "HPC",
            "Parallel Computing",
            "Parallel Programming",
            "OpenMP"
        ],
        "npubs": 57
    },
    "Christopher Cantalupo": "",
    "Cristoph Rettinger": "",
    "David E. Keyes": {
        "citedby": {
            "2017-07-31": 6965,
            "2017-08-27": 7018
        },
        "email": "@kaust.edu.sa",
        "hindex": 40,
        "hindex5y": 22,
        "i10index": 101,
        "i10index5y": 50,
        "interests": [
            "Numerical Analysis",
            "Scientific Computing",
            "Computational Science and Engineering",
            "High Performance Computing"
        ],
        "npubs": 440
    },
    "Dean Hildebrand": {
        "affiliation": "IBM, USA",
        "citedby": {
            "2017-05-19": 475,
            "2017-05-28": 488,
            "2017-06-18": 504
        },
        "email": "@us.ibm.com",
        "hindex": 12,
        "hindex5y": 11,
        "i10index": 13,
        "i10index5y": 12,
        "interests": [
            "Cloud",
            "Object and HPC Storage Systems"
        ],
        "npubs": 86
    },
    "Dhabaleswar K. Panda": {
        "citedby": {
            "2017-05-19": 12322,
            "2017-05-28": 12379,
            "2017-06-18": 12441
        },
        "email": "@cse.ohio-state.edu",
        "hindex": 54,
        "hindex5y": 37,
        "i10index": 278,
        "i10index5y": 143,
        "interests": [],
        "npubs": 715
    },
    "Dietmar Fey": "",
    "Dipanjan Sengupta": {
        "citedby": {
            "2018-02-09": 92
        },
        "email": "@intel.com",
        "hindex": 6,
        "hindex5y": 6,
        "i10index": 5,
        "i10index5y": 5,
        "interests": [
            "High Performance Computing",
            "Graph Analytics",
            "Machine learning",
            "Artificial Intelligence"
        ],
        "npubs": 10
    },
    "Emre Ates": {
        "affiliation": "bu.edu",
        "citedby": {
            "2018-02-09": 3
        },
        "email": "@bu.edu",
        "hindex": 1,
        "hindex5y": 1,
        "i10index": 0,
        "i10index5y": 0,
        "interests": [
            "Computer Engineering"
        ],
        "npubs": 1
    },
    "Evangelos Georganas": {
        "citedby": {
            "2017-05-28": 175,
            "2017-06-18": 188
        },
        "email": "@intel.com",
        "hindex": 6,
        "hindex5y": 6,
        "i10index": 5,
        "i10index5y": 5,
        "interests": [
            "Scientific Computing",
            "Parallel Processing",
            "High Performance Computing"
        ],
        "npubs": 13
    },
    "Fabien Delalondre": "",
    "Federico Ardanaz": "",
    "Federico Silla": {
        "affiliation": "Technical University of Valencia, Spain",
        "citedby": {
            "2017-05-19": 1867,
            "2017-05-28": 1871,
            "2017-06-18": 1887
        },
        "email": "@disca.upv.es",
        "hindex": 25,
        "hindex5y": 14,
        "i10index": 42,
        "i10index5y": 19,
        "interests": [
            "interconnection networks",
            "networks on chip",
            "distributed shared-memory systems",
            "GPU virtualization"
        ],
        "npubs": 154
    },
    "Felix Schürmann": "",
    "Francesco Cremonesi": "",
    "Fuat Keceli": "",
    "Fumichika Sueyasu": "",
    "Gabriel Noaje": "",
    "Georg Hager": {
        "citedby": {
            "2017-05-28": 2811,
            "2017-06-18": 2834
        },
        "email": "@fau.de",
        "hindex": 27,
        "hindex5y": 22,
        "i10index": 52,
        "i10index5y": 42,
        "interests": [
            "High Performance Computing"
        ],
        "npubs": 168
    },
    "George S. Markomanolis": {
        "citedby": {
            "2018-02-09": 72
        },
        "email": "@kaust.edu.sa",
        "hindex": 5,
        "hindex5y": 5,
        "i10index": 3,
        "i10index5y": 2,
        "interests": [
            "Parallel Computing",
            "Performance Evaluation",
            "Performance Prediction",
            "Simulation",
            "Benchmarks"
        ],
        "npubs": 17
    },
    "Gerhard Wellein": {
        "citedby": {
            "2017-05-28": 3990,
            "2017-06-18": 4021
        },
        "email": "@fau.de",
        "hindex": 33,
        "hindex5y": 21,
        "i10index": 71,
        "i10index5y": 48,
        "interests": [
            "HPC"
        ],
        "npubs": 210
    },
    "Guido Juckeland": "",
    "Hans Eberle": {
        "affiliation": "NVIDIA, USA",
        "citedby": {
            "2017-05-19": 3527,
            "2017-05-28": 3544,
            "2017-06-18": 3595
        },
        "email": "@computer.org",
        "hindex": 20,
        "hindex5y": 11,
        "i10index": 32,
        "i10index5y": 11,
        "interests": [
            "computer architecture",
            "networking",
            "high-performance computing",
            "cryptography"
        ],
        "npubs": 120
    },
    "Hari Subramoni": {
        "citedby": {
            "2017-05-19": 1043,
            "2017-05-28": 1050,
            "2017-06-18": 1064
        },
        "email": "@cse.ohio-state.edu",
        "hindex": 19,
        "hindex5y": 18,
        "i10index": 27,
        "i10index5y": 23,
        "interests": [
            "High Performance Computing"
        ],
        "npubs": 79
    },
    "Hatem Ltaief": {
        "citedby": {
            "2017-05-28": 1979,
            "2017-06-18": 2006
        },
        "email": "@kaust.edu.sa",
        "hindex": 23,
        "hindex5y": 22,
        "i10index": 43,
        "i10index5y": 38,
        "interests": [
            "Parallel Numerical Algorithms",
            "Task-Based Programming Model",
            "Resilience"
        ],
        "npubs": 117
    },
    "Hideyuki Kawashima": {
        "affiliation": "University of Tsukuba, Japan",
        "citedby": {
            "2017-05-19": 390,
            "2017-05-28": 394,
            "2017-06-18": 370
        },
        "email": "@cs.tsukuba.ac.jp",
        "hindex": 9,
        "hindex5y": 7,
        "i10index": 9,
        "i10index5y": 6,
        "interests": [
            "database system",
            "high performance computing"
        ],
        "npubs": 146
    },
    "Holger Fröning": {
        "affiliation": "University of Heidelberg, Germany",
        "citedby": {
            "2017-05-19": 401,
            "2017-05-28": 404,
            "2017-06-18": 411
        },
        "email": "@ziti.uni-heidelberg.de",
        "hindex": 11,
        "hindex5y": 9,
        "i10index": 12,
        "i10index5y": 8,
        "interests": [
            "Computer architecture",
            "future emerging technologies",
            "energy efficiency",
            "GPU Computing",
            "FPGAs"
        ],
        "npubs": 87
    },
    "Huda Ibeid": {
        "citedby": {
            "2017-05-28": 36,
            "2017-06-18": 38
        },
        "email": "@illinois.edu",
        "hindex": 3,
        "hindex5y": 3,
        "i10index": 2,
        "i10index5y": 2,
        "interests": [
            "HPC",
            "Fast Multipole Methods",
            "Preconditioners",
            "Boundary Element Methods"
        ],
        "npubs": 10
    },
    "Igor Pasichnyk": "",
    "Ilkay Altintas": {
        "affiliation": "San Diego Supercomputing Center, USA",
        "citedby": {
            "2017-05-19": 5409,
            "2017-05-28": 5449,
            "2017-06-18": 5483
        },
        "email": "@sdsc.edu",
        "hindex": 25,
        "hindex5y": 19,
        "i10index": 52,
        "i10index5y": 35,
        "interests": [
            "Scientific Workflows",
            "Provenance"
        ],
        "npubs": 136
    },
    "Jacek Kitowski": {
        "affiliation": "AGH University of Science & Technology, Poland",
        "citedby": {
            "2017-05-19": 1176,
            "2017-05-28": 1180,
            "2017-06-18": 1196
        },
        "email": "@agh.edu.pl",
        "hindex": 16,
        "hindex5y": 9,
        "i10index": 36,
        "i10index5y": 9,
        "interests": [
            "high performance computing",
            "computing infrastructures",
            "storage systems and data accessing",
            "knowledge management"
        ],
        "npubs": 289
    },
    "Jack Dongarra": {
        "citedby": {
            "2017-05-28": 100028,
            "2017-06-18": 100544
        },
        "email": "@icl.utk.edu",
        "hindex": 122,
        "hindex5y": 74,
        "i10index": 983,
        "i10index5y": 511,
        "interests": [
            "scientific parallel computing"
        ],
        "npubs": 3000
    },
    "Jakub Keleceni": "",
    "Jay Lofstead": {
        "affiliation": "Sandia National Laboratory, USA",
        "citedby": {
            "2017-05-19": 1225,
            "2017-05-28": 1233,
            "2017-06-18": 1258
        },
        "email": "@sandia.gov",
        "hindex": 15,
        "hindex5y": 14,
        "i10index": 23,
        "i10index5y": 19,
        "interests": [
            "Scientific data management"
        ],
        "npubs": 78
    },
    "Jim Brandt": "",
    "Jiri Jaros": {
        "citedby": {
            "2017-05-28": 597,
            "2017-06-18": 598
        },
        "email": "@fit.vutbr.cz",
        "hindex": 10,
        "hindex5y": 10,
        "i10index": 11,
        "i10index5y": 10,
        "interests": [
            "Supercomputing",
            "HPC",
            "GPGPU",
            "K-Wave",
            "Spectral Methods"
        ],
        "npubs": 60
    },
    "Johannes Hofmann": "",
    "John Patchett": {
        "citedby": {
            "2017-05-28": 295,
            "2017-06-18": 300
        },
        "email": "@lanl.gov",
        "hindex": 9,
        "hindex5y": 9,
        "i10index": 8,
        "i10index5y": 8,
        "interests": [
            "Computer Science",
            "Visualization",
            "Supercomputing"
        ],
        "npubs": 36
    },
    "Jonathan Eastep": "",
    "Josh Tobin": {
        "citedby": {
            "2017-05-28": 12,
            "2017-06-18": 14
        },
        "email": "@ucsd.edu",
        "hindex": 2,
        "hindex5y": 2,
        "i10index": 0,
        "i10index5y": 0,
        "interests": [
            "Graph Theory",
            "High Performance Computing"
        ],
        "npubs": 11
    },
    "Judit Planas": {
        "citedby": {
            "2018-02-09": 937
        },
        "email": "",
        "hindex": 8,
        "hindex5y": 7,
        "i10index": 6,
        "i10index5y": 6,
        "interests": [],
        "npubs": 20
    },
    "Judy Qiu": {
        "affiliation": "Indiana University, USA",
        "citedby": {
            "2017-05-19": 2888,
            "2017-05-28": 2912,
            "2017-06-18": 2944
        },
        "email": "@indiana.edu",
        "hindex": 22,
        "hindex5y": 19,
        "i10index": 47,
        "i10index5y": 33,
        "interests": [
            "parallel and distributed computing",
            "cloud computing"
        ],
        "npubs": 159
    },
    "Kadir Akbudak": {
        "citedby": {
            "2017-05-28": 36,
            "2017-06-18": 41
        },
        "email": "@cs.bilkent.edu.tr",
        "hindex": 3,
        "hindex5y": 3,
        "i10index": 2,
        "i10index5y": 2,
        "interests": [
            "parallel computing",
            "scientific computing"
        ],
        "npubs": 13
    },
    "Kai Langen": "",
    "Katharina Kormann": {
        "citedby": {
            "2017-05-28": 196,
            "2017-06-18": 202
        },
        "email": "@ipp.mpg.de",
        "hindex": 7,
        "hindex5y": 7,
        "i10index": 5,
        "i10index5y": 4,
        "interests": [],
        "npubs": 34
    },
    "Kathryn Mohror": {
        "affiliation": "LLNL",
        "citedby": {
            "2018-01-24": 1027
        },
        "email": "@llnl.gov",
        "hindex": 13,
        "hindex5y": 12,
        "i10index": 18,
        "i10index5y": 14,
        "interests": [],
        "npubs": 86
    },
    "Keiji Yamamoto": "",
    "Kelly Livingston": "",
    "Khairul Kabir": "",
    "Lena Oden": {
        "affiliation": "Argonne National Laboratory, USA",
        "citedby": {
            "2017-05-19": 98,
            "2017-05-28": 99,
            "2017-06-18": 100
        },
        "email": "@anl.gov",
        "hindex": 6,
        "hindex5y": 6,
        "i10index": 4,
        "i10index5y": 4,
        "interests": [
            "HPC",
            "GPUs",
            "NVRAM"
        ],
        "npubs": 17
    },
    "Luc Bougé": {
        "affiliation": "ENS Rennes, France",
        "citedby": {
            "2017-05-19": 1996,
            "2017-05-28": 2009,
            "2017-06-18": 2012
        },
        "email": "@ens-rennes.fr",
        "hindex": 25,
        "hindex5y": 12,
        "i10index": 45,
        "i10index5y": 16,
        "interests": [
            "Programming Languages",
            "Parallel and Distributed Programming",
            "High-Performance Computing",
            "Big Data"
        ],
        "npubs": 189
    },
    "Mahdi Bohlouli": {
        "affiliation": "University of Siegen, Germany",
        "citedby": {
            "2018-02-09": 137
        },
        "email": "@uni-koblenz.de",
        "hindex": 6,
        "hindex5y": 6,
        "i10index": 3,
        "i10index5y": 3,
        "interests": [
            "Data Science",
            "Big Data",
            "Knowledge Management"
        ],
        "npubs": 19
    },
    "Manuel Egele": {
        "affiliation": "bu.edu",
        "citedby": {
            "2017-05-19": 2951,
            "2017-05-28": 2978,
            "2017-06-18": 3037
        },
        "email": "@bu.edu",
        "hindex": 21,
        "hindex5y": 21,
        "i10index": 24,
        "i10index5y": 23,
        "interests": [
            "Computer Science",
            "Systems",
            "Security"
        ],
        "npubs": 41
    },
    "Marek Michalewicz": {
        "affiliation": "ICM, University of Warsaw, Poland",
        "citedby": {
            "2017-05-19": 402,
            "2017-05-28": 402,
            "2017-06-18": 427
        },
        "email": "@quantum-pi.com",
        "hindex": 12,
        "hindex5y": 5,
        "i10index": 17,
        "i10index5y": 2,
        "interests": [
            "Supercomputing",
            "Computational Sciences",
            "Nanotechnology",
            "MEMS/NEMS",
            "sensor networks"
        ],
        "npubs": 63
    },
    "Maria S. Perez": {
        "affiliation": "Universidad Politecnica de Madrid, Spain",
        "citedby": {
            "2017-05-19": 1102,
            "2017-05-28": 1111,
            "2017-06-18": 1117
        },
        "email": "@fi.upm.es",
        "hindex": 17,
        "hindex5y": 12,
        "i10index": 33,
        "i10index5y": 14,
        "interests": [
            "Cloud computing",
            "Large Scale Environments",
            "Big Data",
            "Storage",
            "Semantics"
        ],
        "npubs": 145
    },
    "Marian Vajtersic": "",
    "Markus Höhnerbach": "",
    "Martin Kronbichler": {
        "citedby": {
            "2017-05-28": 641,
            "2017-06-18": 655
        },
        "email": "@lnm.mw.tum.de",
        "hindex": 11,
        "hindex5y": 11,
        "i10index": 12,
        "i10index5y": 12,
        "interests": [
            "Computational fluid dynamics",
            "finite element methods",
            "high performance computing"
        ],
        "npubs": 54
    },
    "Martin Schulz": {
        "affiliation": "Lawrence Livermore National Laboratory, USA",
        "citedby": {
            "2017-05-19": 5838,
            "2017-05-28": 5884,
            "2017-06-18": 6024
        },
        "email": "@llnl.gov",
        "hindex": 42,
        "hindex5y": 34,
        "i10index": 133,
        "i10index5y": 99,
        "interests": [
            "High Performance Computing",
            "Languages and Tools"
        ],
        "npubs": 482
    },
    "Matthias Maiterth": "",
    "Matthias Werner": "",
    "Matthieu Dorier": {
        "affiliation": "Argonne National Laboratory, USA",
        "citedby": {
            "2017-05-19": 236,
            "2017-05-28": 239,
            "2017-06-18": 249
        },
        "email": "@anl.gov",
        "hindex": 7,
        "hindex5y": 7,
        "i10index": 5,
        "i10index5y": 5,
        "interests": [
            "High performance computing",
            "large-scale data management"
        ],
        "npubs": 29
    },
    "Michael Klemm": {
        "affiliation": "Intel, Germany",
        "citedby": {
            "2017-05-19": 485,
            "2017-05-28": 489,
            "2017-06-18": 497
        },
        "email": "@dontknow.de",
        "hindex": 9,
        "hindex5y": 8,
        "i10index": 9,
        "i10index5y": 8,
        "interests": [
            "HPC",
            "Cluster Computing",
            "Parallel Programming",
            "MPI",
            "OpenMP"
        ],
        "npubs": 60
    },
    "Michal Hradecky": "",
    "Michela Taufer": {
        "affiliation": "University of Delaware, USA",
        "citedby": {
            "2017-05-19": 1343,
            "2017-05-28": 1354,
            "2017-06-18": 1366
        },
        "email": "@udel.edu",
        "hindex": 19,
        "hindex5y": 15,
        "i10index": 42,
        "i10index5y": 27,
        "interests": [
            "Parallel and Distributed Computing",
            "Computational Science",
            "Data-intensive Computing"
        ],
        "npubs": 167
    },
    "Momme Allalen": "",
    "Mustafa Abduljabbar": {
        "citedby": {
            "2018-03-22": 89
        },
        "email": "@kaust.edu.sa",
        "hindex": 4,
        "hindex5y": 3,
        "i10index": 2,
        "i10index5y": 2,
        "interests": [],
        "npubs": 10
    },
    "Naoya Maruyama": {
        "affiliation": "RIKEN AICS, Japan",
        "citedby": {
            "2017-05-19": 1654,
            "2017-05-28": 1667,
            "2017-06-18": 1685
        },
        "email": "@acm.org",
        "hindex": 20,
        "hindex5y": 18,
        "i10index": 30,
        "i10index5y": 27,
        "interests": [
            "High Performance Computing",
            "Computer Science"
        ],
        "npubs": 135
    },
    "Narayanan Sundaram": {
        "citedby": {
            "2017-05-28": 1309,
            "2017-06-18": 1335
        },
        "email": "@intel.com",
        "hindex": 15,
        "hindex5y": 15,
        "i10index": 17,
        "i10index5y": 16,
        "interests": [
            "Parallel Computing",
            "Graph analytics",
            "Big Data",
            "Machine Learning",
            "Computer Vision"
        ],
        "npubs": 45
    },
    "Osamu Tatebe": "",
    "Ozan Tuncer": {
        "affiliation": "bu.edu",
        "citedby": {
            "2017-05-19": 21,
            "2017-05-28": 23,
            "2017-06-18": 25
        },
        "email": "@bu.edu",
        "hindex": 3,
        "hindex5y": 3,
        "i10index": 1,
        "i10index5y": 1,
        "interests": [
            "HPC Workload Management",
            "Data Center Power and Thermal Management"
        ],
        "npubs": 7
    },
    "Paolo Bientinesi": {
        "citedby": {
            "2017-05-28": 1352,
            "2017-06-18": 1367
        },
        "email": "@aices.rwth-aachen.de",
        "hindex": 17,
        "hindex5y": 16,
        "i10index": 29,
        "i10index5y": 27,
        "interests": [
            "High-Performance Computing",
            "Automation",
            "Numerical Linear Algebra"
        ],
        "npubs": 117
    },
    "Pavan Balaji": {
        "affiliation": "anl.gov",
        "citedby": {
            "2017-05-19": 3159,
            "2017-05-28": 3188,
            "2017-06-18": 3246
        },
        "email": "@mcs.anl.gov",
        "hindex": 30,
        "hindex5y": 26,
        "i10index": 88,
        "i10index5y": 66,
        "interests": [
            "Parallel and Distributed Computing"
        ],
        "npubs": 326
    },
    "Pedro Javier Garcia": {
        "affiliation": "University of Castilla-La Mancha, Spain",
        "citedby": {
            "2018-02-09": 534
        },
        "email": "@uclm.es",
        "hindex": 12,
        "hindex5y": 9,
        "i10index": 16,
        "i10index5y": 9,
        "interests": [],
        "npubs": 74
    },
    "Perry Johnson": {
        "citedby": {
            "2018-02-09": 92
        },
        "email": "@stanford.edu",
        "hindex": 6,
        "hindex5y": 5,
        "i10index": 3,
        "i10index5y": 2,
        "interests": [
            "fluid mechanics",
            "turbulence",
            "high-performance computing",
            "data-enabled science"
        ],
        "npubs": 34
    },
    "Peter Lindstrom": {
        "citedby": {
            "2017-05-28": 5952,
            "2017-06-18": 5973
        },
        "email": "@llnl.gov",
        "hindex": 29,
        "hindex5y": 21,
        "i10index": 45,
        "i10index5y": 36,
        "interests": [
            "Computer graphics",
            "visualization",
            "geometry processing",
            "geometric modeling",
            "data compression"
        ],
        "npubs": 69
    },
    "Peter Steinbach": "",
    "Peter Ziegenhein": {
        "affiliation": "Institute of Cancer Research, UK",
        "citedby": {
            "2017-05-19": 192,
            "2017-05-28": 192,
            "2017-06-18": 197
        },
        "email": "@icr.ac.uk",
        "hindex": 7,
        "hindex5y": 7,
        "i10index": 7,
        "i10index5y": 6,
        "interests": [],
        "npubs": 40
    },
    "Priya Vashishta": {
        "affiliation": "University of Southern California, USA",
        "citedby": {
            "2018-02-09": 18667
        },
        "email": "@usc.edu",
        "hindex": 71,
        "hindex5y": 34,
        "i10index": 313,
        "i10index5y": 146,
        "interests": [
            "Materials science",
            "Computational materials science",
            "scientific software"
        ],
        "npubs": 999
    },
    "Randal Burns": {
        "citedby": {
            "2017-05-28": 7742,
            "2017-06-18": 7854
        },
        "email": "@cs.jhu.edu",
        "hindex": 40,
        "hindex5y": 28,
        "i10index": 84,
        "i10index5y": 59,
        "interests": [
            "Storage",
            "High-Performance Computing",
            "Scientific Databases"
        ],
        "npubs": 200
    },
    "Rio Yokota": {
        "citedby": {
            "2017-05-28": 735,
            "2017-06-18": 745
        },
        "email": "@gsic.titech.ac.jp",
        "hindex": 14,
        "hindex5y": 13,
        "i10index": 20,
        "i10index5y": 18,
        "interests": [
            "Hierarchical Low-Rank Approximation",
            "Deep Learning",
            "Fast Multipole Methods",
            "GPU computing",
            "Molecular Dynamics"
        ],
        "npubs": 112
    },
    "Rob F. Van der Wijngaart": "",
    "Rodrigo Canales": "",
    "Roy Frings": "",
    "Ryoji Miyazaki": "",
    "Ryousei Takano": {
        "affiliation": "AIST, Japan",
        "citedby": {
            "2017-05-19": 486,
            "2017-05-28": 488,
            "2017-06-18": 490
        },
        "email": "@aist.go.jp",
        "hindex": 11,
        "hindex5y": 8,
        "i10index": 15,
        "i10index5y": 6,
        "interests": [
            "Computer Science"
        ],
        "npubs": 54
    },
    "Sandra Wienke": "",
    "Sangmin Seo": {
        "affiliation": "Argonne National Laboratory, USA",
        "citedby": {
            "2017-05-19": 523,
            "2017-05-28": 527,
            "2017-06-18": 535
        },
        "email": "@samsung.com",
        "hindex": 10,
        "hindex5y": 10,
        "i10index": 12,
        "i10index5y": 11,
        "interests": [
            "High Performance Computing",
            "Parallel Programming"
        ],
        "npubs": 27
    },
    "Scott Klasky": {
        "affiliation": "Oak Ridge National Laboratory, USA",
        "citedby": {
            "2017-05-19": 4367,
            "2017-05-28": 4384,
            "2017-06-18": 4465
        },
        "email": "@ornl.gov",
        "hindex": 34,
        "hindex5y": 28,
        "i10index": 96,
        "i10index5y": 71,
        "interests": [
            "Computer Science",
            "Physics",
            "High Performance Computing",
            "data science"
        ],
        "npubs": 292
    },
    "Sebastian Eibl": "",
    "Shinji Sumimoto": "",
    "Shuaiwen Leon Song": {
        "citedby": {
            "2017-05-28": 1024,
            "2017-06-18": 1060
        },
        "email": "@pnnl.gov",
        "hindex": 17,
        "hindex5y": 15,
        "i10index": 21,
        "i10index5y": 17,
        "interests": [
            "High Performance Computing",
            "Computer Architecture",
            "Power-Aware Computing"
        ],
        "npubs": 113
    },
    "Siddhartha Jana": {
        "citedby": {
            "2017-05-28": 33,
            "2017-06-18": 33
        },
        "email": "@intel.com",
        "hindex": 4,
        "hindex5y": 4,
        "i10index": 1,
        "i10index5y": 1,
        "interests": [
            "HPC (High Performance Computing)",
            "Energy efficiency",
            "Compiler design",
            "programming models",
            "runtime systems"
        ],
        "npubs": 9
    },
    "Simon McIntosh-Smith": {
        "affiliation": "University of Bristol, UK",
        "citedby": {
            "2017-05-19": 362,
            "2017-05-28": 365,
            "2017-06-18": 372
        },
        "email": "@cs.bris.ac.uk",
        "hindex": 12,
        "hindex5y": 11,
        "i10index": 16,
        "i10index5y": 12,
        "interests": [
            "high performance computing",
            "gpu computing",
            "computer science"
        ],
        "npubs": 79
    },
    "Sourav Chakraborty": {
        "citedby": {
            "2017-05-19": 29,
            "2017-05-28": 29,
            "2017-06-18": 29
        },
        "email": "@osu.edu",
        "hindex": 3,
        "hindex5y": 3,
        "i10index": 1,
        "i10index5y": 1,
        "interests": [
            "High Performance Computing"
        ],
        "npubs": 11
    },
    "Stanimire Tomov": {
        "citedby": {
            "2017-05-28": 4103,
            "2017-06-18": 4212
        },
        "email": "@icl.utk.edu",
        "hindex": 31,
        "hindex5y": 29,
        "i10index": 84,
        "i10index5y": 73,
        "interests": [
            "Numerical linear algebra",
            "Parallel algorithms",
            "High performance scientific computing"
        ],
        "npubs": 214
    },
    "Steffen Frey": {
        "affiliation": "University of Stuttgart, Germany",
        "citedby": {
            "2017-05-19": 196,
            "2017-05-28": 196,
            "2017-06-18": 198
        },
        "email": "@visus.uni-stuttgart.de",
        "hindex": 9,
        "hindex5y": 8,
        "i10index": 8,
        "i10index5y": 8,
        "interests": [
            "Visualization",
            "GPU Computing",
            "High-Performance Computing"
        ],
        "npubs": 36
    },
    "Stephen A. Jarvis": {
        "citedby": {
            "2018-02-09": 4333
        },
        "email": "@warwick.ac.uk",
        "hindex": 34,
        "hindex5y": 18,
        "i10index": 70,
        "i10index5y": 37,
        "interests": [
            "High Performance and Distributed Computing"
        ],
        "npubs": 281
    },
    "Stephen Hamilton": "",
    "Stephen I. Roberts": {
        "citedby": {
            "2018-02-09": 5
        },
        "email": "@warwick.ac.uk",
        "hindex": 2,
        "hindex5y": 2,
        "i10index": 0,
        "i10index5y": 0,
        "interests": [
            "High performance computing",
            "performance modelling"
        ],
        "npubs": 3
    },
    "Steve Sylvester": "",
    "Steven A. Wright": {
        "citedby": {
            "2017-05-28": 89,
            "2017-06-18": 91
        },
        "email": "@warwick.ac.uk",
        "hindex": 4,
        "hindex5y": 4,
        "i10index": 3,
        "i10index5y": 3,
        "interests": [
            "High Performance Computing",
            "I/O",
            "File Systems"
        ],
        "npubs": 11
    },
    "Suhaib A. Fahmy": {
        "citedby": {
            "2018-02-09": 1340
        },
        "email": "@warwick.ac.uk",
        "hindex": 20,
        "hindex5y": 19,
        "i10index": 44,
        "i10index5y": 38,
        "interests": [
            "Reconfigurable Computing",
            "FPGAs",
            "Automotive Systems"
        ],
        "npubs": 109
    },
    "Sunita Chandrasekaran": {
        "affiliation": "University of Delaware, USA",
        "citedby": {
            "2017-05-19": 179,
            "2017-05-28": 202,
            "2017-06-18": 205
        },
        "email": "@udel.edu",
        "hindex": 8,
        "hindex5y": 8,
        "i10index": 5,
        "i10index5y": 5,
        "interests": [
            "Programming Models",
            "Compiler/Runtime Framework",
            "GPUs",
            "Embedded Systems"
        ],
        "npubs": 46
    },
    "Sven-Bodo Scholz": {
        "affiliation": "Heriot-Watt University Edinburgh, UK",
        "citedby": {
            "2017-05-19": 1393,
            "2017-05-28": 1406,
            "2017-06-18": 1402
        },
        "email": "@hw.ac.uk",
        "hindex": 20,
        "hindex5y": 12,
        "i10index": 37,
        "i10index5y": 20,
        "interests": [
            "Programming Languages",
            "Compilers",
            "Functional Programming",
            "High-Performance Computing"
        ],
        "npubs": 134
    },
    "Sébastien Rumley": {
        "affiliation": "Columbia University, USA",
        "citedby": {
            "2017-05-19": 399,
            "2017-05-28": 406,
            "2017-06-18": 403
        },
        "email": "@columbia.edu",
        "hindex": 11,
        "hindex5y": 10,
        "i10index": 15,
        "i10index5y": 10,
        "interests": [],
        "npubs": 74
    },
    "Tatsuhiko Yoshizaki": "",
    "Theodore L. Willke": "",
    "Thomas Bönisch": "",
    "Thomas Sterling": "",
    "Timothy G. Mattson": {
        "citedby": {
            "2017-05-28": 3651,
            "2017-06-18": 3674
        },
        "email": "@intel.com",
        "hindex": 24,
        "hindex5y": 18,
        "i10index": 41,
        "i10index5y": 24,
        "interests": [
            "Parallel Computing",
            "OpenMP",
            "OpenCL",
            "Graphs as Linear Algebra",
            "Polystore DBMS"
        ],
        "npubs": 108
    },
    "Timothée Ewart": {
        "citedby": {
            "2017-05-28": 422,
            "2017-06-18": 431
        },
        "email": "@epfl.ch",
        "hindex": 7,
        "hindex5y": 6,
        "i10index": 5,
        "i10index5y": 5,
        "interests": [
            "super computer",
            "rarefied gas flow",
            "software",
            "neuroscience"
        ],
        "npubs": 16
    },
    "Tobias Preclik": "",
    "Tobias Schruff": "",
    "Tor Skeie": "",
    "Ulrich Rüde": {
        "affiliation": "Friedrich-Alexander University Erlangen-Nuremberg, Germany",
        "citedby": {
            "2017-05-19": 4226,
            "2017-05-28": 4254,
            "2017-06-18": 4321
        },
        "email": "@cs.fau.de",
        "hindex": 32,
        "hindex5y": 24,
        "i10index": 117,
        "i10index5y": 64,
        "interests": [
            "Computational Science and Engineering",
            "Supercomputing",
            "Multigrid",
            "Lattice Boltzmann Methods",
            "Numerical Simulation"
        ],
        "npubs": 410
    },
    "Vassil Dimitrov": "",
    "Vitus J. Leung": "",
    "Vojtech Nikl": "",
    "Will Sawyer": {
        "affiliation": "CSCS, Switzerland",
        "citedby": {
            "2017-05-19": 25,
            "2017-05-28": 26,
            "2017-06-18": 26
        },
        "email": "@ll.mit.edu",
        "hindex": 2,
        "hindex5y": 2,
        "i10index": 1,
        "i10index5y": 1,
        "interests": [
            "Parallel Computing",
            "Big Data",
            "Computer Architecture",
            "Signal & Image Processing"
        ],
        "npubs": 10
    },
    "William McDoniel": "",
    "Wolfgang Karl": {
        "affiliation": "Karlsruhe Institute of Technology, Germany",
        "citedby": {
            "2017-05-19": 27444,
            "2017-05-28": 27578,
            "2017-06-18": 27673
        },
        "email": "@wiwi.hu-berlin.de",
        "hindex": 73,
        "hindex5y": 45,
        "i10index": 210,
        "i10index5y": 144,
        "interests": [
            "Financial Econometrics",
            "Computational Statistics",
            "High dimensional modelling",
            "Non and semi parametric",
            "machine learning"
        ],
        "npubs": 681
    },
    "Yida Wang": {
        "citedby": {
            "2017-05-28": 271,
            "2017-06-18": 281
        },
        "email": "@intel.com",
        "hindex": 6,
        "hindex5y": 6,
        "i10index": 3,
        "i10index5y": 3,
        "interests": [
            "HPC",
            "Parallel computing",
            "Big data analytics"
        ],
        "npubs": 13
    },
    "Yifeng Cui": "",
    "Yijia Zhang": {
        "affiliation": "bu.edu",
        "citedby": {
            "2017-05-19": 23,
            "2017-05-28": 23,
            "2017-06-18": 24
        },
        "email": "@bu.edu",
        "hindex": 2,
        "hindex5y": 2,
        "i10index": 1,
        "i10index5y": 1,
        "interests": [
            "Computer Engineering"
        ],
        "npubs": 2
    },
    "Yuefan Deng": {
        "affiliation": "Stony Brook University, USA",
        "citedby": {
            "2017-05-19": 1381,
            "2017-05-28": 1384,
            "2017-06-18": 1388
        },
        "email": "@stonybrook.edu",
        "hindex": 19,
        "hindex5y": 14,
        "i10index": 36,
        "i10index5y": 19,
        "interests": [
            "Parallel computing",
            "Monte Carlo methods",
            "task mapping",
            "interconnection networks",
            "biomedical engineering"
        ],
        "npubs": 130
    },
    "Yuichi Tsujita": {
        "citedby": {
            "2017-05-28": 2934,
            "2017-06-18": 2946
        },
        "email": "",
        "hindex": 10,
        "hindex5y": 7,
        "i10index": 10,
        "i10index5y": 6,
        "interests": [
            "Parallel Computing System Software"
        ],
        "npubs": 77
    }
}
