# Supplementary material for: A survey of accepted authors in computer systems conferences
Source: PeerJ Comput Sci. 2020 Sep 28;6:e299. doi: 10.7717/peerj-cs.299 (PMC7924675; doi:10.7717/peerj-cs.299)
Supplement: Supplemental Information 2 — This is a snapshot of the github repository that includes the data and source code required to reproduce this paper (except for confidential survey data). The snapshot represents commit 6663a253f1ac4dc351a78ccc74c0de80c7cc06ad of http://github.com/eitanf/sysconf. The most pertinent article files are under pubs/diversity-survey/. [file peerj-cs-06-299-s002.bz2 › sysconf/data/topics.md]

This file describes the fields in the `topics.csv` file, a tidy CSV 
table that lists a few top-level subtopics of computer systems.

### Field description {-}

  * `tag` (string): A single-word name for the topic (key field).
  * `areas` (string): A descriptive list of the areas covered by this topic.
  * `color` (string): An RGB color value to show this topic graphically
  * `contrast` (string): A named background color to provide contrast against color.
