# Supplementary material for: A survey of accepted authors in computer systems conferences
Source: PeerJ Comput Sci. 2020 Sep 28;6:e299. doi: 10.7717/peerj-cs.299 (PMC7924675; doi:10.7717/peerj-cs.299)
Supplement: Supplemental Information 2 — This is a snapshot of the github repository that includes the data and source code required to reproduce this paper (except for confidential survey data). The snapshot represents commit 6663a253f1ac4dc351a78ccc74c0de80c7cc06ad of http://github.com/eitanf/sysconf. The most pertinent article files are under pubs/diversity-survey/. [file peerj-cs-06-299-s002.bz2 › sysconf/data/topics.csv]

tag	areas	color	contrast
Architecture	Computer architecture	#E6BEFF	black
Benchmark	Workloads, bechnmarking, metrics, and methodology	#800000	white
Cloud	Cloud computing and related infrastructure	#FFFAC8	black
Compilers	Compilers, language and debugging sopport, runtime systems	#000080	white
Concurrency	Parallel and distributed computing	#0082C8	white
Data	Big data applications and infrastructure	#E6194B	white
DB	Databases, key-value stores, and DBMS	#F032E6	white
Energy	Power and energy efficiency	#AAFFC3	black
GPGPU	Accelerator technologies	#3CB44B	white
HPC	High performance computing and supercomputing applications	#008080	white
Network	Networking algorithms and protocols, wireless networks, switching and routing	#D2F53C	black
OS	Operating systems, scheduling, resource management	#F58231	white
Security	Security, privacy, encryption, resilience	#AA6E28	white
Storage	Persistent storage: disk, flash, ram, and emerging technologies	#911EB4	white
VM	Virtual machines, networks, and containers	#FFe119	black
