# Supplementary material for: A survey of accepted authors in computer systems conferences
Source: PeerJ Comput Sci. 2020 Sep 28;6:e299. doi: 10.7717/peerj-cs.299 (PMC7924675; doi:10.7717/peerj-cs.299)
Supplement: Supplemental Information 2 — This is a snapshot of the github repository that includes the data and source code required to reproduce this paper (except for confidential survey data). The snapshot represents commit 6663a253f1ac4dc351a78ccc74c0de80c7cc06ad of http://github.com/eitanf/sysconf. The most pertinent article files are under pubs/diversity-survey/. [file peerj-cs-06-299-s002.bz2 › sysconf/data/geo/README.md]

The `data/geo` directory contains imported input files from various Web sources to compose
geographical data. The files included are:

  * `countries.json` (from https://github.com/mledoze/countries): Country name (common), code, region and subregion, central lat/long coordinates, official languages, and land area (retrieved 2018-01-02).
  * `weoreptc.aspx` (from the IMF's http://www.imf.org/external/pubs/ft/weo/2017/02/weodata/download.aspx: 2016 nominal gross domestic product (retrieved 2018-01-02).
  * `WPP2017_MIGR_F01_NET_MIGRATION_RATE.xlsx` (from the UN DESA's https://esa.un.org/unpd/wpp/Download/Standard/Population/): 2015 net migration rate (retrieved 2018-01-02).
 * `WPP2017_POP_F01_1_TOTAL_POPULATION_BOTH_SEXES.xlsx` (from the UN DESA's https://esa.un.org/unpd/wpp/Download/Standard/Population/): 2015 total population size (retrieved 2018-01-02).
 * `WPP2017_POP_F02_POPULATION_GROWTH_RATE.xlsx` (from the UN DESA's https://esa.un.org/unpd/wpp/Download/Standard/Population/: 2015 population growth rate (retrieved 2018-01-02).
 * `WPP2017_POP_F04_SEX_RATIO_OF_TOTAL_POPULATION.xlsx` (from the UN DESA's https://esa.un.org/unpd/wpp/Download/Standard/Population/): 2015 ratio of males to females (retrieved 2018-01-02).
 * `WPP2017_POP_F05_MEDIAN_AGE.xlsx` (from the UN DESA's https://esa.un.org/unpd/wpp/Download/Standard/Population/): 2015 median population age (retrieved 2018-01-02).
