# Supplementary material for: A survey of accepted authors in computer systems conferences
Source: PeerJ Comput Sci. 2020 Sep 28;6:e299. doi: 10.7717/peerj-cs.299 (PMC7924675; doi:10.7717/peerj-cs.299)
Supplement: Supplemental Information 2 — This is a snapshot of the github repository that includes the data and source code required to reproduce this paper (except for confidential survey data). The snapshot represents commit 6663a253f1ac4dc351a78ccc74c0de80c7cc06ad of http://github.com/eitanf/sysconf. The most pertinent article files are under pubs/diversity-survey/. [file peerj-cs-06-299-s002.bz2 › sysconf/data/geo/WPP2017_POP_F05_MEDIAN_AGE.xlsx]

## Sheet: ESTIMATES
United Nations
Population Division
Department of Economic and Social Affairs
World Population Prospects: The 2017 Revision
File POP/5: Median age by region, subregion and country, 1950-2100 (years)
Estimates, 1950 - 2015
POP/DB/WPP/Rev.2017/POP/F05
June 2017 - Copyright © 2017 by United Nations. All rights reserved
Suggested citation: United Nations, Department of Economic and Social Affairs, Population Division (2017). World Population Prospects: The 2017 Revision, DVD Edition.
					Median age of the total population (years)
Index	Variant	Region, subregion, country or area *	Notes	Country code	1950	1955	1960	1965	1970	1975	1980	1985	1990	1995	2000	2005	2010	2015
1	Estimates	WORLD		900	23.5898	23.1431	22.6891	21.9882	21.5365	21.8922	22.5937	23.2975	24.0388	25.1095	26.3315	27.4364	28.5142	29.625
2	Estimates	More developed regions	a	901	28.4823	28.9757	29.5369	29.8806	30.5808	30.9273	31.9017	33.0716	34.3628	35.7694	37.2884	38.6846	39.92	41.0852
3	Estimates	Less developed regions	b	902	21.452	20.6969	20.0359	19.1786	18.8614	19.2948	19.946	20.8412	21.7457	22.8885	24.0956	25.1869	26.4567	27.772
4	Estimates	Least developed countries	c	941	19.3646	19.0809	18.6863	18.2349	17.8539	17.6687	17.4982	17.414	17.527	17.8519	18.1857	18.6174	19.0269	19.6152
5	Estimates	Less developed regions, excluding least developed countries	d	934	21.7336	20.9218	20.2408	19.3071	18.9853	19.502	20.3053	21.3304	22.3371	23.6485	25.1052	26.4661	27.8692	29.2986
6	Estimates	Less developed regions, excluding China		948	20.3722	19.9995	19.5274	18.9073	18.6323	18.8422	19.2168	19.641	20.1988	20.9934	21.9362	22.9694	24.0859	25.1961
7	Estimates	High-income countries	e	1503	28.7951	29.1328	29.2463	29.1997	29.3351	29.7036	30.8549	32.0813	33.4025	34.7964	36.3399	37.7856	39.0956	40.4198
8	Estimates	Middle-income countries	e	1517	22.1721	21.5477	21.0368	20.0127	19.6195	20.1417	20.8797	21.727	22.5871	23.7875	25.1459	26.4212	27.7512	29.1221
9	Estimates	Upper-middle-income countries	e	1502	23.0535	22.2049	21.6955	20.5117	20.0116	20.9075	22.0934	23.3079	24.4541	26.3393	28.4723	30.5834	32.3394	33.8887
10	Estimates	Lower-middle-income countries	e	1501	21.1082	20.7667	20.2655	19.5394	19.1241	19.2833	19.5643	19.8874	20.3487	21.0513	21.9571	22.9415	24.0625	25.2328
11	Estimates	Low-income countries	e	1500	18.9024	18.775	18.5966	18.3915	18.0382	17.7631	17.6936	17.5193	17.4785	17.5464	17.5101	17.634	17.8387	18.2803
12	Estimates	Sub-Saharan Africa	f	947	19.0973	18.8365	18.5341	18.1957	17.9059	17.6293	17.4274	17.192	17.1754	17.4337	17.6228	17.7851	17.958	18.2542
13	Estimates	AFRICA		903	19.2624	18.9876	18.5717	18.1087	17.82	17.6487	17.5705	17.4833	17.5804	17.9687	18.3719	18.769	19.087	19.3509
14	Estimates	Eastern Africa		910	18.412	18.1692	17.8062	17.4142	17.1365	16.8917	16.801	16.6223	16.6096	16.8115	16.8648	17.0557	17.3988	17.9887
15	Estimates	Burundi		108	19.499	18.934	18.371	17.702	17.206	17.171	17.649	17.217	16.399	15.266	15.295	16.739	17.57	17.564
16	Estimates	Comoros		174	21.166	20.565	19.638	18.532	17.703	17.537	17.452	17.181	16.976	17.148	17.695	18.42	19.122	19.707
17	Estimates	Djibouti		262	16.529	17.512	17.998	17.958	17.45	16.608	16.537	17.235	17.376	18.079	19.25	20.138	21.938	23.73
18	Estimates	Eritrea		232	17.295	17.754	18.014	18.194	18.112	17.867	17.787	17.696	17.479	16.1	17.133	18.545	18.897	18.864
19	Estimates	Ethiopia		231	17.915	17.984	18.121	18.132	18.012	17.601	17.572	16.984	16.818	16.664	16.618	16.797	17.47	18.557
20	Estimates	Kenya		404	19.988	18.931	17.171	15.846	15.45	15.168	15.015	15.016	15.451	16.434	17.046	17.637	18.175	18.958
21	Estimates	Madagascar		450	20.942	20.229	19.204	17.92	17.236	16.991	16.837	16.891	17.07	17.245	17.315	17.535	18.007	18.745
22	Estimates	Malawi		454	17.124	17.266	17.396	17.477	17.191	16.677	16.336	16.168	17.063	16.864	16.491	16.439	16.668	17.372
23	Estimates	Mauritius	1	480	17.326	16.922	16.652	16.676	17.809	19.468	21.528	23.093	24.887	26.769	28.961	30.51	32.886	35.555
24	Estimates	Mayotte		175	30.264	22.666	19.376	17.894	16.684	15.555	15.389	15.598	15.946	16.968	17.687	18.313	18.531	19.003
25	Estimates	Mozambique		508	19.112	18.852	18.533	18.224	17.977	17.794	17.827	17.348	16.236	17.461	17.363	17.145	17.03	17.22
26	Estimates	Réunion		638	20.291	18.779	17.766	17.108	17.064	18.391	19.823	22.291	23.978	26.109	27.972	29.027	31.613	34.513
27	Estimates	Rwanda		646	18.01	17.464	16.258	15.367	15.971	16.24	15.951	15.208	15.302	17.823	17.278	18.272	19.075	19.43
28	Estimates	Seychelles		690	26.137	24.014	21.965	19.891	17.981	18.903	19.949	21.805	21.924	24.52	26.27	28.964	31.333	34.589
29	Estimates	Somalia		706	19.546	19.158	18.882	18.497	18.304	18.198	18.053	18.048	17.802	17.38	16.493	16.065	16.109	16.508
30	Estimates	South Sudan		728	18.085	18.59	18.841	18.913	18.574	17.942	17.719	17.784	17.76	17.687	17.571	17.703	18.063	18.605
31	Estimates	Uganda		800	18.194	17.689	17.06	16.714	16.504	16.365	16.24	16.146	15.913	15.477	15.163	15.08	15.326	15.793
32	Estimates	United Republic of Tanzania	2	834	16.94	17.045	17.014	16.983	16.849	16.72	16.647	16.703	16.844	17.034	17.235	17.208	17.237	17.291
33	Estimates	Zambia		894	17.542	17.494	17.243	16.818	16.383	16.127	16.066	16.253	16.391	16.489	16.583	16.366	16.462	17.051
34	Estimates	Zimbabwe		716	18.968	18.159	17.379	16.252	15.846	15.691	15.373	15.852	16.646	17.216	17.834	18.26	18.614	18.976
35	Estimates	Middle Africa		911	19.5355	19.2065	18.9174	18.5489	18.1977	17.8656	17.5177	17.229	17.0149	16.961	17.0295	17.0514	17.0446	17.0694
36	Estimates	Angola		24	19.815	18.815	17.905	16.834	16.68	16.586	16.246	15.961	15.821	15.979	16.193	16.299	16.282	16.4
37	Estimates	Cameroon		120	20.427	20.364	20.215	19.728	19.095	18.417	17.737	17.15	16.812	16.855	17.253	17.663	18.011	18.318
38	Estimates	Central African Republic		140	22.525	22.073	21.437	20.808	20.046	19.292	18.938	18.852	18.372	18.571	18.648	18.609	18.482	17.767
39	Estimates	Chad		148	21.545	20.659	19.873	19.167	18.588	18.161	17.526	16.812	16.26	15.855	15.554	15.437	15.648	16.084
40	Estimates	Congo		178	20.093	19.909	19.56	18.996	18.374	17.925	17.527	17.596	17.942	18.495	18.963	19.147	19.315	18.85
41	Estimates	Democratic Republic of the Congo		180	18.112	18.114	18.164	18.178	18.054	17.823	17.653	17.508	17.377	17.22	17.15	17.032	16.867	16.777
42	Estimates	Equatorial Guinea		226	23.839	22.879	22.045	21.363	20.665	20.788	20.476	19.577	19.085	18.941	19.617	20.644	21.563	22.192
43	Estimates	Gabon		266	28.052	27.619	27.031	26.149	25.322	23.465	21.561	20.031	19.387	19.156	19.42	20.187	21.493	22.604
44	Estimates	Sao Tome and Principe		678	24.535	24.536	24.554	20.239	16.305	16.125	16.312	16.112	16.007	16.627	17.285	17.489	17.789	18.068
45	Estimates	Northern Africa		912	19.8488	19.5543	18.7209	17.7958	17.5332	17.7116	18.0308	18.4432	18.9986	19.8625	21.2652	22.7589	24.0694	25.0257
46	Estimates	Algeria		12	19.422	18.594	17.867	16.607	16.429	16.49	16.678	17.12	17.988	19.402	21.7	24.09	26.017	27.514
47	Estimates	Egypt		818	20.609	20.749	19.883	18.969	19.011	19.159	19.353	19.472	19.627	20.066	21.248	22.562	23.856	24.678
48	Estimates	Libya		434	20.952	19.82	19.338	18.5	17.049	16.117	16.094	17.363	18.505	20.228	22.1	24.041	25.766	27.213
49	Estimates	Morocco		504	19.528	19.229	18.069	16.335	16.154	16.787	17.775	18.664	19.759	21.077	22.679	24.442	26.334	27.94
50	Estimates	Sudan		729	18.111	17.815	17.495	17.149	16.817	16.529	16.405	16.598	17.047	17.67	17.893	18.147	18.285	18.892
51	Estimates	Tunisia		788	20.292	19.389	18.498	17.465	17.046	17.814	18.607	19.908	21.344	23.096	25.098	27.209	29.247	31.053
52	Estimates	Western Sahara		732	18.665	20.051	20.832	21.064	20.182	16.746	21.224	21.417	21.14	21.159	22.299	24.241	25.538	26.759
53	Estimates	Southern Africa		913	20.9295	20.138	19.4043	18.9248	18.8002	18.9281	18.9938	19.2263	19.7398	21.1471	22.3242	23.3069	24.2857	25.4957
54	Estimates	Botswana		72	19.175	18.557	17.199	15.791	15.835	16.209	16.56	16.699	17.549	18.803	20.052	21.499	23.006	24.367
55	Estimates	Lesotho		426	19.776	19.061	18.34	17.96	17.765	17.526	17.564	17.451	17.672	18.405	18.705	19.432	20.453	21.329
56	Estimates	Namibia		516	20.915	20.15	19.343	18.805	18.377	17.812	16.621	16.365	17.805	18.599	19.475	19.579	19.933	20.954
57	Estimates	South Africa		710	21.105	20.314	19.575	19.124	19.01	19.182	19.295	19.58	20.092	21.603	22.826	23.832	24.826	26.094
58	Estimates	Swaziland		748	18.432	17.877	17.39	16.757	16.307	15.935	15.569	15.554	15.982	16.257	17.247	18.016	19.151	20.439
59	Estimates	Western Africa	3	914	19.2224	19.0589	18.9035	18.697	18.3841	18.0062	17.6784	17.3021	17.2459	17.4659	17.7163	17.8154	17.8346	17.9081
60	Estimates	Benin		204	24.174	22.279	20.918	19.991	19.065	18.279	17.66	17.262	17.05	17.224	17.313	17.617	17.868	18.247
61	Estimates	Burkina Faso		854	19.516	19.356	19.143	18.786	18.268	17.754	17.101	16.575	16.292	16.306	16.445	16.6	16.743	17.036
62	Estimates	Cabo Verde		132	23.008	21.674	20.501	16.739	15.662	15.771	15.977	16.952	16.869	17.243	17.968	19.675	22.001	23.771
63	Estimates	Côte d'Ivoire		384	18.294	18.622	18.62	18.387	17.704	17.605	17.384	17.37	17.47	17.866	18.049	17.818	17.928	18.314
64	Estimates	Gambia		270	19.484	20.143	20.78	20.177	20.287	18.718	17.842	16.753	16.967	16.602	16.801	16.766	16.77	17.004
65	Estimates	Ghana		288	17.357	17.625	17.676	17.604	17.259	16.944	17.021	17.359	17.833	18.366	18.788	19.339	19.893	20.413
66	Estimates	Guinea		324	21.86	20.823	20.078	19.563	19.198	19.274	19.095	18.659	18.186	17.902	17.794	17.84	18.058	18.441
67	Estimates	Guinea-Bissau		624	21.812	20.885	20.081	19.859	19.659	19.698	18.357	17.425	16.945	17.032	17.137	17.829	18.445	18.947
68	Estimates	Liberia		430	19.068	19.044	19.017	18.819	18.256	17.837	17.516	17.274	17.36	17.762	18.101	18.182	18.298	18.602
69	Estimates	Mali		466	20.85	20.113	19.543	19.258	18.796	18.509	17.936	17.35	16.537	16.518	16.557	16.475	16.208	15.982
70	Estimates	Mauritania		478	17.905	17.983	17.671	17.25	16.97	16.966	17.149	17.324	17.421	17.623	18.171	18.697	19.199	19.742
71	Estimates	Niger		562	15.247	15.605	15.763	15.608	15.566	15.725	15.961	15.712	15.8	15.921	15.922	15.437	15.019	14.924
72	Estimates	Nigeria		566	19.111	19.086	19.054	18.96	18.74	18.289	17.976	17.504	17.425	17.664	17.94	18.007	17.919	17.859
73	Estimates	Senegal		686	19.068	18.578	18.183	17.724	17.675	17.621	16.792	16.312	16.411	16.811	17.25	17.793	18.085	18.309
74	Estimates	Sierra Leone		694	20.405	20.494	20.554	20.462	20.156	19.364	18.503	17.786	17.439	17.409	17.466	17.603	17.836	18.333
75	Estimates	Togo		768	19.441	18.888	18.489	18.094	17.636	17.148	16.774	16.658	16.762	17.009	17.917	18.349	18.602	18.895
76	Estimates	ASIA		935	22.0803	21.3461	20.7992	19.8777	19.5161	20.089	20.9618	21.978	22.9853	24.3836	25.981	27.43	28.8465	30.3244
77	Estimates	Eastern Asia		906	23.409	22.2549	21.7358	20.7056	20.2747	21.287	22.9097	24.4019	25.822	28.092	30.7857	33.4509	35.9583	37.8749
78	Estimates	China	4	156	23.916	22.284	21.393	19.825	19.329	20.365	21.918	23.554	24.885	27.308	30.067	32.723	35.227	36.951
79	Estimates	China, Hong Kong SAR	5	344	23.71	24.016	23.355	21.353	21.683	23.07	25.743	28.328	30.986	33.975	36.235	39.068	41.22	43.196
80	Estimates	China, Macao SAR	6	446	25.68	25.2	21.253	17.636	18.764	22.598	25.669	27.561	28.867	31.13	33.344	34.439	36.4	37.615
81	Estimates	China, Taiwan Province of China		158	18.897	18.132	17.402	17.702	18.491	20.517	22.902	24.842	27.256	29.588	31.795	34.377	37.036	39.597
82	Estimates	Dem. People's Republic of Korea		408	18.015	19.111	19.861	21.143	20.975	19.568	21.766	23.492	24.959	27.291	29.389	31.457	32.977	34.04
83	Estimates	Japan		392	22.349	23.582	25.389	27.175	28.776	30.264	32.55	35.004	37.282	39.397	41.205	43.004	44.655	46.348
84	Estimates	Mongolia		496	25.041	24.288	23.033	20.412	18.263	17.452	17.775	18.512	19.267	20.281	21.995	24.024	25.686	27.127
85	Estimates	Republic of Korea		410	19.015	18.938	18.647	18.427	18.984	19.915	22.109	24.324	26.949	29.322	31.867	34.798	37.964	40.781
86	Estimates	South-Central Asia	7	921	21.0808	20.6573	20.1788	19.5038	19.1559	19.412	19.6978	19.9859	20.3883	21.0665	22.0192	23.2314	24.5419	26.1017
87	Estimates	Central Asia		5500	23.5897	23.5033	22.5797	20.5366	19.1774	19.5797	20.5459	21.3384	21.5828	21.7644	22.573	23.9183	24.972	26.4417
88	Estimates	Kazakhstan		398	23.195	23.28	22.862	22.399	21.785	22.27	23.54	24.586	26.045	27.095	27.803	28.607	28.903	29.347
89	Estimates	Kyrgyzstan		417	25.326	25.329	24.006	21.638	19.35	19.572	20.918	21.743	21.765	21.575	22.527	23.832	24	25.26
90	Estimates	Tajikistan		762	22.331	22.357	21.57	18.553	17.056	17.615	18.203	18.383	18.081	17.818	18.307	19.816	21.333	22.394
91	Estimates	Turkmenistan		795	23.535	23.006	21.731	18.737	17.66	18.038	18.724	19.396	19.637	20.101	21.654	22.995	24.437	25.637
92	Estimates	Uzbekistan		860	23.892	23.624	22.174	18.968	17.54	18.01	18.875	19.645	19.596	19.841	21.04	22.837	24.454	26.298
93	Estimates	Southern Asia		5501	20.9747	20.5518	20.0668	19.4715	19.155	19.4039	19.6608	19.9289	20.3401	21.0394	21.9987	23.2056	24.524	26.0875
94	Estimates	Afghanistan		4	19.442	19.18	18.82	18.417	17.913	17.373	16.962	16.322	15.933	16.036	15.679	16.137	16.048	17.338
95	Estimates	Bangladesh		50	19.331	19.371	19.067	18.501	17.771	17.635	17.346	17.749	18.556	19.543	20.913	22.381	23.89	25.64
96	Estimates	Bhutan		64	17.994	18.526	18.762	18.807	18.793	18.366	18.164	17.91	17.935	17.582	18.788	21.391	23.818	26.276
97	Estimates	India		356	21.252	20.752	20.257	19.633	19.374	19.76	20.215	20.62	21.099	21.819	22.718	23.782	25.074	26.678
98	Estimates	Iran (Islamic Republic of)		364	21.926	20.916	19.568	18.002	17.732	18.061	18.053	17.28	17.249	18.478	20.847	24.129	26.911	29.519
99	Estimates	Maldives		462	18.556	19.758	20.259	19.807	17.363	17.095	17.132	16.764	16.217	16.693	18.637	22.12	25.013	27.928
100	Estimates	Nepal		524	20.507	20.191	19.914	19.596	19.212	19.384	19.267	18.979	18.696	18.977	19.287	20.004	21.253	23.22
101	Estimates	Pakistan		586	19.824	20.191	20.176	19.97	19.283	18.551	18.46	18.604	18.497	18.586	19.156	20.228	21.433	22.458
102	Estimates	Sri Lanka		144	21.19	19.988	19.141	19.058	19.628	20.574	21.685	22.758	24.206	25.773	27.59	28.948	30.372	32.301
103	Estimates	South-Eastern Asia		920	20.5075	20.2657	19.5608	18.5815	18.1044	18.3903	19.0943	20.0138	21.294	22.5913	24.187	25.497	27.1385	28.534
104	Estimates	Brunei Darussalam		96	22.368	21.145	19.455	17.674	18.434	19.631	20.244	21.248	23.155	23.973	25.477	26.768	27.53	29.997
105	Estimates	Cambodia		116	18.741	17.948	17.213	16.664	16.971	17.629	19.088	18.501	17.86	17.278	18.145	20.371	22.711	23.95
106	Estimates	Indonesia		360	20.021	20.417	20.2	19.448	18.569	18.519	19.083	19.947	21.299	22.792	24.44	25.523	26.7	28.01
107	Estimates	Lao People's Democratic Republic		418	19.779	19.389	19.043	18.784	18.692	18.637	17.661	17.576	17.64	17.607	18.033	19.063	20.709	22.655
108	Estimates	Malaysia	8	458	19.799	18.529	17.573	16.894	17.596	18.64	19.516	20.526	21.558	22.535	23.827	25.03	26.017	27.676
109	Estimates	Myanmar		104	22.927	22.174	20.787	19.267	18.688	18.966	19.34	19.799	20.833	22.122	23.45	24.67	26.295	27.664
110	Estimates	Philippines		608	18.169	17.17	16.53	16.275	16.725	17.414	18.051	18.703	19.245	19.82	20.522	21.268	23.118	24.094
111	Estimates	Singapore		702	19.977	19.436	18.808	18.138	19.729	21.946	24.512	27.324	29.335	31.845	34.136	35.851	37.346	40.028
112	Estimates	Thailand		764	18.621	18.907	18.806	18.271	18.01	18.525	19.71	21.774	24.317	26.608	30.133	32.738	35.496	37.83
113	Estimates	Timor-Leste		626	19.638	19.234	19.013	18.884	18.981	19.211	19.343	19.54	19.84	19.928	14.845	15.394	17.099	17.406
114	Estimates	Viet Nam		704	24.482	23.626	21.87	19.224	18.161	18.318	19.064	20.006	21.015	22.207	24.156	26.379	28.497	30.443
115	Estimates	Western Asia		922	20.7431	20.4641	20.0041	19.1625	18.8045	19.0555	19.3297	19.7989	20.2348	21.1372	22.1448	23.4553	25.1157	26.5308
116	Estimates	Armenia		51	22.423	22.737	22.375	20.622	20.312	21.806	23.463	25.343	27.151	29.432	30.587	31.776	32.865	33.912
117	Estimates	Azerbaijan	9	31	21.665	22.149	22.01	19.125	18.202	19.145	20.885	22.792	24.139	24.632	25.637	27.091	28.684	30.311
118	Estimates	Bahrain		48	18.892	19.199	19.619	16.781	17.486	19.324	22.26	25.152	25.372	26.412	26.603	27.847	30.071	31.164
119	Estimates	Cyprus	10	196	23.704	24.379	23.037	23.383	25.974	27.382	28.33	29.138	29.869	30.972	31.792	32.918	33.929	34.949
120	Estimates	Georgia	11	268	27.298	27.428	27.786	27.961	28.182	28.464	29.082	29.825	31.023	32.266	33.767	35.011	36.568	38.013
121	Estimates	Iraq		368	22.045	20.273	19.588	18.59	17.46	16.962	16.569	16.655	16.778	17.469	18.173	18.677	18.922	19.433
122	Estimates	Israel		376	25.515	24.609	24.077	23.442	23.497	24.12	24.987	25.38	25.893	27.274	27.979	28.711	30.102	30.238
123	Estimates	Jordan		400	17.152	17.629	17.963	17.42	17.108	16.381	15.454	16.254	16.765	19.157	19.643	20.793	21.54	22.14
124	Estimates	Kuwait		414	21.416	22.697	23.319	21.241	18.788	17.713	20.502	22.247	23.52	26.63	27.785	28.207	29.518	33.398
125	Estimates	Lebanon		422	23.178	22.033	20.376	18.721	18.687	19.513	19.936	21.526	23.156	24.465	26.31	26.516	28.513	28.517
126	Estimates	Oman		512	18.767	18.478	18.022	17.433	16.853	17.073	17.612	17.52	17.863	20.911	20.944	22.888	26.183	28.975
127	Estimates	Qatar		634	18.89	19.354	19.422	20.45	21.974	23.183	23.371	26.877	28.713	28.96	30.504	31.014	31.776	31.29
128	Estimates	Saudi Arabia		682	19.031	18.833	18.471	18.173	17.953	17.986	18.43	19.294	19.506	19.386	21.322	23.668	25.932	29.776
129	Estimates	State of Palestine	12	275	17.297	16.989	16.755	16.137	15.296	14.843	15.063	15.498	15.661	15.659	16.028	16.988	18.152	19.338
130	Estimates	Syrian Arab Republic		760	20.278	18.795	17.03	15.788	15.862	15.758	15.481	15.628	16.278	17.544	18.749	19.684	21.498	20.232
131	Estimates	Turkey		792	19.689	19.781	19.413	19.066	19.04	19.563	20.035	20.979	22.079	23.464	24.896	26.584	28.324	29.853
132	Estimates	United Arab Emirates		784	18.885	18.431	17.749	20.163	22.703	25.442	26.195	26.282	26.654	27.786	28.1	29.771	31.862	33.402
133	Estimates	Yemen		887	18.865	18.684	18.516	18.374	17.618	16.17	15.237	14.734	14.295	14.93	15.617	16.766	18.026	19.202
134	Estimates	EUROPE		908	28.9365	29.5199	30.3141	30.8634	31.7363	32.1126	32.6369	33.5171	34.6419	36.0674	37.668	39.1029	40.3913	41.5978
135	Estimates	Eastern Europe		923	25.8805	27.0504	27.9755	29.1662	30.8914	31.0931	31.5466	32.3961	33.585	35.1031	36.5068	37.6103	38.5642	39.584
136	Estimates	Belarus		112	27.218	27.729	28.216	28.94	30.305	30.713	31.372	32.044	33.123	34.683	36.522	38.054	38.891	39.56
137	Estimates	Bulgaria		100	27.301	28.857	30.43	31.992	33.151	33.679	34.178	35.256	36.529	38.222	39.68	41.156	42.36	43.478
138	Estimates	Czechia		203	32.537	32.172	33.241	33.847	33.594	32.732	32.94	34.12	35.293	36.132	37.456	38.734	39.604	41.425
139	Estimates	Hungary		348	30.101	30.826	32.151	33.488	34.198	34.4	34.387	35.047	36.409	37.519	38.522	39.059	40.082	41.693
140	Estimates	Poland		616	25.797	26.012	26.501	27.402	28.082	28.554	29.484	30.709	32.212	33.649	34.999	36.559	38.057	39.697
141	Estimates	Republic of Moldova	13	498	26.618	26.585	26.078	26.175	26.289	26.209	27.695	28.652	29.867	30.796	31.255	32.388	34.164	35.565
142	Estimates	Romania		642	26.27	27.152	28.253	29.941	30.59	30.167	30.426	31.594	32.572	33.942	34.895	37.019	39.413	41.258
143	Estimates	Russian Federation		643	24.337	26.11	27.206	28.625	30.759	30.833	31.381	32.163	33.352	35.013	36.498	37.319	38.014	38.729
144	Estimates	Slovakia		703	26.984	27.352	27.581	27.959	28.309	28.443	28.844	30.014	31.196	32.415	33.907	35.402	37.312	39.166
145	Estimates	Ukraine	14	804	27.637	28.333	28.887	29.808	32.041	33.295	33.543	34.043	35.298	36.402	37.845	39.055	39.515	40.268
146	Estimates	Northern Europe	15	924	33.6264	33.9432	34.4073	34.0722	33.4962	33.4289	34.0311	35.0875	35.6238	36.4015	37.5909	38.7569	39.6114	40.3536
147	Estimates	Channel Islands	16	830	35.725	36.107	36.619	36.073	35.231	34.459	34.917	35.799	35.966	36.874	38.142	39.572	41.16	42.651
148	Estimates	Denmark		208	31.674	32.408	33.02	32.774	32.529	33.027	34.269	36.01	37.139	37.692	38.42	39.621	40.604	41.603
149	Estimates	Estonia		233	29.927	30.211	32.198	33.006	33.785	34.291	33.937	34.021	34.401	36.413	37.978	39.361	40.234	41.567
150	Estimates	Finland	17	246	27.751	27.958	28.37	28.66	29.646	30.763	32.803	34.73	36.449	37.831	39.394	40.935	41.981	42.462
151	Estimates	Iceland		352	26.529	26.227	25.421	24.234	24.482	25.405	26.945	28.403	29.983	31.47	32.853	34.338	34.822	35.995
152	Estimates	Ireland		372	30.005	30.059	29.062	27.412	26.355	25.988	26.193	26.822	28.348	30.135	31.822	33.271	34.601	36.884
153	Estimates	Latvia		428	29.868	30.485	32.293	33.186	34.227	34.914	35.107	34.715	34.658	36.209	37.94	39.48	40.845	42.538
154	Estimates	Lithuania		440	27.782	28.02	28.523	29.667	30.786	31.481	31.959	32.111	32.664	34.008	35.938	38.467	40.567	42.673
155	Estimates	Norway	18	578	32.583	33.578	34.331	34.079	32.932	32.443	33.31	34.606	35.412	36.127	36.909	37.957	38.676	39.154
156	Estimates	Sweden		752	34.17	35.063	36.042	36.157	35.389	35.351	36.259	37.66	38.35	38.483	39.42	40.259	40.665	40.868
157	Estimates	United Kingdom		826	34.886	35.142	35.581	35.08	34.211	33.974	34.42	35.412	35.783	36.453	37.607	38.741	39.609	40.226
158	Estimates	Southern Europe	19	925	27.2957	28.3666	29.2646	30.1252	30.8295	30.9647	31.8106	33.0227	34.5691	36.4368	38.3485	39.9505	41.7041	43.8745
159	Estimates	Albania		8	21.154	20.583	20.203	19.725	19.614	20.177	21.442	22.816	24.068	24.675	27.056	29.188	32.301	36.2
160	Estimates	Bosnia and Herzegovina		70	20.039	20.847	21.769	21.879	22.173	23.405	25.394	27.343	29.791	33.027	34.927	36.926	38.881	40.985
161	Estimates	Croatia		191	27.898	28.235	29.24	30.704	32.131	33.052	33.457	34.336	35.767	37.906	38.949	40.533	41.672	42.628
162	Estimates	Greece		300	25.515	26.873	28.271	29.909	32.275	32.428	33.071	33.953	35.069	36.399	37.831	39.274	40.997	43.331
163	Estimates	Italy		380	28.62	30.143	31.368	32.051	32.805	33.318	34.108	35.516	37.027	38.672	40.389	42.014	43.821	45.908
164	Estimates	Malta		470	23.654	21.704	22.611	23.949	26.554	28.9	30.865	31.681	33.133	34.953	36.231	38.233	40.067	40.938
165	Estimates	Montenegro		499	21.611	22.228	22.882	23.527	24.05	24.934	26.656	28.317	29.757	32.185	34.41	35.015	36.416	37.731
166	Estimates	Portugal		620	26.092	27.212	27.904	28.862	29.623	29.795	30.66	32.146	34.249	36.001	37.859	39.462	41.593	43.907
167	Estimates	Serbia	20	688	25.832	26.523	27.856	29.196	30.062	29.862	30.857	32.129	33.21	34.111	36.133	37.274	38.828	40.013
168	Estimates	Slovenia		705	27.703	28.151	29.189	30.317	31.049	31.429	31.595	32.507	34.15	36.223	38.062	40.045	41.546	43.009
169	Estimates	Spain	21	724	27.54	28.607	29.183	30.034	29.844	29.866	30.433	31.625	33.413	35.482	37.626	39.061	40.596	43.152
170	Estimates	TFYR Macedonia	22	807	21.836	21.627	21.512	21.657	22.514	24.002	25.901	27.578	29.213	30.728	32.268	34.036	35.678	37.437
171	Estimates	Western Europe	23	926	34.4082	33.5211	33.7241	33.3665	33.265	33.6942	34.3899	35.3642	36.3055	37.3817	38.9243	40.6023	42.2744	43.455
172	Estimates	Austria		40	35.696	35.093	35.381	34.703	33.644	33.866	35.037	35.831	36.45	36.314	38.245	39.982	41.88	43.221
173	Estimates	Belgium		56	35.49	34.563	35.052	34.896	34.638	34.291	34.261	35.344	36.477	37.605	39.021	40.279	40.898	41.34
174	Estimates	France		250	34.667	32.852	33.121	32.831	32.549	31.766	32.636	33.822	34.988	36.374	37.68	38.879	40.019	41.195
175	Estimates	Germany		276	35.246	34.535	34.655	34.309	34.171	35.422	36.474	37.157	37.607	38.407	40.054	42.118	44.33	45.894
176	Estimates	Luxembourg		442	35	35.658	35.153	35.256	35.374	35.008	34.971	35.843	36.413	36.704	37.291	38.518	38.914	39.274
177	Estimates	Netherlands		528	28.019	28.482	28.602	28.492	28.551	29.393	31.275	33.107	34.564	36.008	37.526	39.046	40.797	42.07
178	Estimates	Switzerland		756	33.174	32.907	32.662	31.524	31.787	32.877	34.635	35.991	36.864	37.215	38.559	40.054	41.563	42.223
179	Estimates	LATIN AMERICA AND THE CARIBBEAN		904	19.9055	19.4451	18.9587	18.5484	18.5973	19.0808	19.7164	20.6235	21.6936	22.8609	24.1638	25.6989	27.4224	29.1524
180	Estimates	Caribbean	24	915	20.3764	20.1762	19.9422	19.6128	19.3691	19.8675	21.13	22.3869	23.7778	25.1152	26.5319	27.7046	28.9065	30.2658
181	Estimates	Antigua and Barbuda		28	20.593	20.018	18.059	18.226	18.701	19.801	21.782	23.406	24.37	26.65	28.304	28.54	29.312	30.655
182	Estimates	Aruba		533	18.476	18.102	18.114	19.132	20.82	23.865	26.026	27.975	31.223	32.515	34.364	36.201	38.43	40.085
183	Estimates	Bahamas		44	20.722	20.07	19.263	18.671	19.086	19.695	20.214	21.848	23.578	24.979	27.004	29.056	30.892	32.517
184	Estimates	Barbados		52	24.558	24.239	22.362	20.664	21.18	23.681	24.329	26.26	28.315	31.059	33.46	35.202	36.968	38.54
185	Estimates	Cuba		192	22.345	22.382	22.898	22.302	21.874	22.268	23.929	25.495	27.68	30.174	32.802	35.619	38.521	41.08
186	Estimates	Curaçao		531	22.573	21.389	19.914	19.599	19.673	20.659	23.26	25.755	28.559	31.885	35.483	38.024	39.968	41.294
187	Estimates	Dominican Republic		214	17.099	16.808	15.976	15.526	16.047	17.013	18.123	19.164	20.212	21.301	22.444	23.553	24.755	26.11
188	Estimates	Grenada		308	16.328	17.052	15.557	15.17	15.345	17.757	18.828	20.035	20.4	20.867	21.772	23.304	25.018	27.222
189	Estimates	Guadeloupe	25	312	20.882	20.319	19.208	17.62	18.18	18.574	22.063	24.293	26.75	29.407	32.148	34.915	38.75	41.52
190	Estimates	Haiti		332	20.192	19.97	19.825	19.434	18.972	19.118	19.136	18.798	18.535	18.546	19.135	20.305	21.614	22.977
191	Estimates	Jamaica		388	22.194	21.964	19.765	18.618	17.168	17.411	19.477	20.63	22.261	23.534	24.939	26.233	27.582	29.384
192	Estimates	Martinique		474	21.945	19.906	19.226	17.935	19.1	18.981	23.457	26.002	28.339	31.353	34.091	37.404	40.446	43.7
193	Estimates	Puerto Rico		630	18.403	18.469	18.463	21.127	21.612	22.669	24.642	26.318	28.524	30.374	32.284	33.37	34.655	36.383
194	Estimates	Saint Lucia		662	20.68	20.12	17.736	16.401	14.972	16.51	17.479	18.926	21.444	23.093	24.285	26.157	30.346	32.632
195	Estimates	Saint Vincent and the Grenadines		670	15.356	14.855	15.219	14.816	15.123	16.041	17.44	19.059	20.387	22.305	24.188	26.323	27.855	29.829
196	Estimates	Trinidad and Tobago		780	20.877	19.439	18.678	18.267	18.812	20.14	21.66	22.703	24.094	25.674	27.769	29.853	31.941	33.85
197	Estimates	United States Virgin Islands		850	21.979	21.456	21.109	20.317	23.233	20.286	22.215	23.976	28.253	30.825	33.654	36.493	39.192	41.18
198	Estimates	Central America		916	18.6311	17.8678	17.1295	16.6535	16.6724	16.7818	17.2687	18.1081	19.2167	20.6325	22.0032	23.3799	24.8879	26.5657
199	Estimates	Belize		84	20.79	18.616	17.792	16.537	16.333	15.973	16.384	17.219	17.922	18.432	19.201	20.24	21.887	23.453
200	Estimates	Costa Rica		188	18.219	18.109	17.673	17.59	18.153	19.3	20.642	21.983	23.139	24.348	25.578	27.371	29.248	31.376
201	Estimates	El Salvador		222	18.5	18.164	17.601	17.132	17.069	17.451	17.915	18.601	19.679	20.978	21.992	23.024	24.239	25.757
202	Estimates	Guatemala		320	18.372	17.804	17.157	16.778	16.921	17.02	16.795	16.648	16.883	17.199	17.736	18.512	19.677	21.253
203	Estimates	Honduras		340	18.835	17.895	16.967	16.277	16.076	16.128	16.191	16.449	16.879	17.486	18.38	19.535	21.113	23.012
204	Estimates	Mexico		484	18.682	17.848	17.089	16.604	16.606	16.637	17.196	18.204	19.478	21.16	22.715	24.241	25.85	27.525
205	Estimates	Nicaragua		558	18.248	17.35	16.35	15.48	15.877	16.305	16.437	16.452	16.929	17.976	19.358	21.181	23.121	25.176
206	Estimates	Panama		591	18.825	18.403	18.025	17.784	17.837	18.275	19.126	20.286	21.656	23.095	24.473	25.864	27.179	28.404
207	Estimates	South America	26	931	20.3149	19.8681	19.4712	19.0697	19.223	19.862	20.5768	21.4686	22.4876	23.6084	24.8382	26.4928	28.2869	30.1263
208	Estimates	Argentina		32	25.657	26.314	26.882	27.207	27.411	27.424	27.325	27.277	27.247	27.378	27.892	28.716	29.887	30.844
209	Estimates	Bolivia (Plurinational State of)		68	20.537	19.448	18.794	18.563	18.462	18.61	18.668	18.813	19.147	19.681	20.509	21.571	22.758	24.061
210	Estimates	Brazil		76	19.214	18.883	18.6	18.287	18.658	19.452	20.263	21.24	22.385	23.672	25.06	26.958	29.044	31.276
211	Estimates	Chile		152	22.229	21.534	20.724	20.438	20.483	21.471	22.813	24.187	25.558	27.15	28.87	30.58	32.147	33.749
212	Estimates	Colombia		170	18.716	17.731	16.866	16.501	16.81	17.84	18.936	20.166	21.64	22.965	24.391	26.082	28.009	30.05
213	Estimates	Ecuador		218	20.443	19.246	18.41	17.844	17.705	18.104	18.753	19.552	20.515	21.64	22.752	23.914	25.184	26.645
214	Estimates	French Guiana		254	26.601	25.485	24.786	22.524	21.655	21.029	23.143	23.789	24.05	23.921	23.891	23.343	24.362	24.476
215	Estimates	Guyana		328	20.371	18.635	16.874	16.134	16.266	17.323	18.242	19.197	21.114	21.651	22.585	22.863	24.304	24.611
216	Estimates	Paraguay		600	16.481	16.192	16.041	16.168	16.727	17.645	18.392	18.916	19.381	19.737	20.465	21.887	23.287	24.864
217	Estimates	Peru		604	19.13	18.751	18.281	17.786	17.718	18.08	18.515	19.379	20.38	21.503	22.782	24.321	25.899	27.488
218	Estimates	Suriname		740	20.139	18.856	16.458	15.962	15.813	16.1	18.942	21.507	22.845	23.89	25.104	25.936	27.186	28.443
219	Estimates	Uruguay		858	27.847	28.394	28.888	29.276	29.65	30.021	30.147	30.362	30.738	31.116	31.567	32.649	33.748	34.856
220	Estimates	Venezuela (Bolivarian Republic of)		862	17.196	17.342	17.075	16.626	16.803	17.681	18.735	19.94	20.989	21.966	23.119	24.409	25.83	27.391
221	Estimates	NORTHERN AMERICA	27	905	29.9811	30.0811	29.4332	28.3489	28.1715	28.8235	29.9151	31.3874	32.8341	34.1044	35.3562	36.3628	37.1953	37.9304
222	Estimates	Canada		124	27.701	27.319	26.46	25.508	26.051	27.455	29.189	31.038	32.915	34.768	36.797	38.578	39.702	40.54
223	Estimates	United States of America		840	30.193	30.34	29.755	28.646	28.405	28.982	29.997	31.427	32.826	34.027	35.186	36.113	36.907	37.621
224	Estimates	OCEANIA		909	27.8794	27.4213	26.3868	25.2285	24.7512	25.4528	26.379	27.4785	28.6319	29.7824	30.901	31.8925	32.2235	32.7881
225	Estimates	Australia/New Zealand		927	30.219	29.913	29.18	27.8881	27.0734	27.7632	29.0742	30.5003	31.9192	33.4378	35.2287	36.3911	36.8726	37.3834
226	Estimates	Australia	28	36	30.406	30.166	29.57	28.352	27.365	28.065	29.307	30.701	32.071	33.611	35.401	36.572	36.929	37.404
227	Estimates	New Zealand		554	29.406	28.727	27.43	25.842	25.631	26.322	27.895	29.522	31.145	32.591	34.34	35.537	36.573	37.266
228	Estimates	Melanesia		928	19.624	18.9572	18.4072	18.024	18.0416	18.1528	18.2656	18.5134	18.9577	19.5799	20.1276	21.0025	21.6395	22.3184
229	Estimates	Fiji		242	16.583	16.002	15.797	16.411	17.699	18.92	19.511	20.297	20.863	21.592	22.117	25.317	26.467	27.56
230	Estimates	New Caledonia		540	22.495	22.415	21.996	21.58	21.474	21.313	21.54	22.204	23.382	25.184	27.096	29.018	32.226	32.758
231	Estimates	Papua New Guinea		598	20.256	19.508	18.89	18.287	18.009	17.995	18.031	18.233	18.698	19.277	19.79	20.378	20.943	21.667
232	Estimates	Solomon Islands		90	18.315	18.602	18.347	18.286	18.197	16.296	16.292	16.205	16.946	17.853	18.697	19.122	19.468	19.868
233	Estimates	Vanuatu		548	16.783	16.76	16.783	16.811	17.298	17.338	17.482	17.756	18.075	18.5	18.851	19.817	21.206	22.159
234	Estimates	Micronesia	29	954	21.3074	20.2371	18.8859	18.2942	18.2379	18.7861	19.3528	20.3833	21.7472	22.5058	23.6584	24.1631	24.788	25.6844
235	Estimates	Guam		316	22.845	22.315	21.205	20.941	20.744	21.568	22.571	23.922	25.181	26.277	27.309	28.313	29.223	30.142
236	Estimates	Kiribati		296	19.191	18.764	17.684	16.899	17.368	18.617	19.379	19.531	20.409	19.642	19.748	20.752	21.646	22.428
237	Estimates	Micronesia (Fed. States of)		583	19.77	18.46	17.472	16.596	16.759	16.134	16.272	16.912	17.569	17.764	18.867	19.489	20.193	21.544
238	Estimates	Polynesia	30	957	17.1554	17.0308	16.613	15.8193	15.725	16.6649	18.0134	19.1527	20.3777	21.29	22.3216	23.5661	24.8468	25.7704
239	Estimates	French Polynesia		258	18.668	18.506	18.327	17.433	17.186	18.134	19.483	20.898	21.976	23.566	25.727	27.131	29.34	30.94
240	Estimates	Samoa		882	16.556	15.626	15.21	14.492	14.677	15.027	16.392	17.629	18.735	19.14	19.537	20.318	20.828	21.21
241	Estimates	Tonga		776	15.535	17.25	17.313	16.87	15.936	16.931	18.335	18.384	19.71	19.822	19.914	21.066	21.249	21.349

## Sheet: MEDIUM VARIANT
United Nations
Population Division
Department of Economic and Social Affairs
World Population Prospects: The 2017 Revision
File POP/5: Median age by region, subregion and country, 1950-2100 (years)
Medium fertility variant, 2015 - 2100
POP/DB/WPP/Rev.2017/POP/F05
June 2017 - Copyright © 2017 by United Nations. All rights reserved
Suggested citation: United Nations, Department of Economic and Social Affairs, Population Division (2017). World Population Prospects: The 2017 Revision, DVD Edition.
					Median age of the total population (years)
Index	Variant	Region, subregion, country or area *	Notes	Country code	2015	2020	2025	2030	2035	2040	2045	2050	2055	2060	2065	2070	2075	2080	2085	2090	2095	2100
1	Medium variant	WORLD		900	29.625	30.9351	32.0682	33.0189	33.8131	34.5404	35.2892	36.0511	36.7574	37.3956	37.965	38.4828	38.9766	39.4761	40.0026	40.5567	41.1085	41.6416
2	Medium variant	More developed regions	a	901	41.0852	42.0836	43.0551	44.0177	44.9289	45.451	45.5053	45.4167	45.5129	45.6489	45.8127	45.9651	46.0562	46.1192	46.2438	46.4781	46.7925	47.1241
3	Medium variant	Less developed regions	b	902	27.772	29.0936	30.2493	31.2473	32.173	33.0594	33.93	34.7878	35.5899	36.3063	36.9501	37.5436	38.1109	38.6739	39.2496	39.8376	40.422	40.9856
4	Medium variant	Least developed countries	c	941	19.6152	20.3709	21.27	22.1841	23.0997	24.0212	24.9602	25.9892	27.0219	28.0501	29.0678	30.0774	31.1152	32.1233	33.1047	34.0628	35.0017	35.9518
5	Medium variant	Less developed regions, excluding least developed countries	d	934	29.2986	30.9485	32.4233	33.7195	34.8024	35.7896	36.7546	37.7003	38.6046	39.4192	40.1061	40.6794	41.1829	41.6584	42.1435	42.6477	43.149	43.6161
6	Medium variant	Less developed regions, excluding China		948	25.1961	26.3381	27.4368	28.5017	29.5379	30.5923	31.6358	32.6213	33.5443	34.404	35.207	35.9739	36.7037	37.4091	38.099	38.7754	39.4329	40.0709
7	Medium variant	High-income countries	e	1503	40.4198	41.5305	42.5765	43.5333	44.3911	45.1322	45.542	45.7332	45.9381	46.0736	46.237	46.4349	46.6273	46.7955	46.9535	47.1429	47.3871	47.6804
8	Medium variant	Middle-income countries	e	1517	29.1221	30.7073	32.1054	33.3204	34.3454	35.2855	36.237	37.1752	38.0603	38.8516	39.5189	40.0718	40.5568	41.0238	41.5071	42.0077	42.499	42.9513
9	Medium variant	Upper-middle-income countries	e	1502	33.8887	35.6075	37.7225	39.8705	41.4583	42.5762	43.2707	43.845	44.5161	45.3552	46.0408	46.4877	46.691	46.7606	46.8695	47.1116	47.4445	47.7465
10	Medium variant	Lower-middle-income countries	e	1501	25.2328	26.4477	27.6394	28.8021	29.9462	31.1276	32.2526	33.317	34.319	35.2545	36.1224	36.9171	37.6554	38.3506	39.0157	39.6565	40.2671	40.8463
11	Medium variant	Low-income countries	e	1500	18.2803	18.8902	19.6133	20.4658	21.3977	22.3591	23.3523	24.3782	25.4688	26.6201	27.7654	28.9018	30.0277	31.1838	32.3079	33.4017	34.4678	35.5255
12	Medium variant	Sub-Saharan Africa	f	947	18.2542	18.7349	19.3585	20.1031	20.9996	21.9083	22.8396	23.8032	24.7997	25.8939	27.0053	28.1096	29.2055	30.3029	31.4172	32.5017	33.5603	34.5979
13	Medium variant	AFRICA		903	19.3509	19.7506	20.3594	21.158	22.0612	22.9754	23.8795	24.7919	25.7884	26.8286	27.8802	28.9354	29.9898	31.0813	32.1497	33.1923	34.2101	35.2138
14	Medium variant	Eastern Africa		910	17.9887	18.7499	19.5873	20.5396	21.5622	22.606	23.6713	24.7588	25.9298	27.113	28.2815	29.4305	30.5889	31.7403	32.8545	33.9327	34.9769	36.0172
15	Medium variant	Burundi		108	17.564	17.501	17.831	18.587	19.474	20.389	21.237	22.027	22.86	23.772	24.741	25.791	26.827	27.839	28.851	29.846	30.888	31.943
16	Medium variant	Comoros		174	19.707	20.37	21.187	22.139	23.173	24.229	25.264	26.298	27.304	28.29	29.268	30.251	31.26	32.256	33.231	34.177	35.095	35.997
17	Medium variant	Djibouti		262	23.73	25.433	27.12	28.749	30.351	31.828	33.251	34.605	35.89	37.071	38.127	39.046	39.816	40.422	40.921	41.371	41.788	42.173
18	Medium variant	Eritrea		232	18.864	19.287	20.319	21.699	22.99	24.191	25.369	26.593	27.84	29.096	30.392	31.737	33.07	34.392	35.689	36.944	38.144	39.298
19	Medium variant	Ethiopia		231	18.557	19.828	21.228	22.601	23.998	25.507	27.127	28.764	30.431	32.113	33.748	35.335	36.851	38.273	39.602	40.84	41.979	43.029
20	Medium variant	Kenya		404	18.958	19.957	21.184	22.457	23.702	24.886	26.161	27.447	28.738	30.037	31.393	32.717	34.017	35.294	36.554	37.762	38.916	40.022
21	Medium variant	Madagascar		450	18.745	19.572	20.39	21.221	22.057	22.956	23.92	24.926	26.014	27.089	28.149	29.2	30.272	31.387	32.499	33.611	34.719	35.852
22	Medium variant	Malawi		454	17.372	18.105	18.926	19.931	20.95	22.076	23.261	24.483	25.777	27.083	28.362	29.62	30.903	32.172	33.415	34.641	35.865	37.059
23	Medium variant	Mauritius	1	480	35.555	37.398	38.989	40.427	42.194	43.871	45.334	46.805	47.95	48.571	48.694	48.774	48.972	49.242	49.409	49.331	49.042	48.787
24	Medium variant	Mayotte		175	19.003	20.096	21.609	23.208	24.839	26.351	27.795	29.229	30.722	32.298	33.89	35.526	37.203	38.86	40.485	42.015	43.421	44.69
25	Medium variant	Mozambique		508	17.22	17.734	18.372	19.059	19.782	20.608	21.551	22.574	23.652	24.772	25.981	27.197	28.402	29.59	30.8	32.001	33.165	34.305
26	Medium variant	Réunion		638	34.513	35.958	36.841	37.753	38.814	40.074	41.52	42.782	43.875	44.886	45.695	46.516	47.426	48.391	49.333	50.145	50.741	51.164
27	Medium variant	Rwanda		646	19.43	20.279	21.523	22.92	24.341	25.782	27.229	28.691	30.166	31.715	33.264	34.81	36.407	37.96	39.451	40.815	42.025	43.099
28	Medium variant	Seychelles		690	34.589	36.201	37.748	39.076	39.941	39.867	39.631	40.124	41.288	42.33	43.08	43.463	43.745	44.24	45.032	45.986	46.841	47.434
29	Medium variant	Somalia		706	16.508	16.829	17.215	17.698	18.302	19.032	19.824	20.733	21.679	22.643	23.63	24.63	25.698	26.783	27.853	28.915	29.975	31.073
30	Medium variant	South Sudan		728	18.605	19.218	19.849	20.644	21.536	22.504	23.511	24.538	25.615	26.71	27.793	28.863	29.924	31.025	32.114	33.18	34.226	35.255
31	Medium variant	Uganda		800	15.793	16.436	17.16	17.936	18.772	19.683	20.747	21.894	23.063	24.247	25.483	26.778	28.067	29.349	30.653	31.96	33.235	34.478
32	Medium variant	United Republic of Tanzania	2	834	17.291	17.683	18.279	18.973	19.723	20.52	21.375	22.286	23.244	24.23	25.259	26.351	27.433	28.505	29.568	30.658	31.751	32.83
33	Medium variant	Zambia		894	17.051	17.72	18.367	18.988	19.632	20.396	21.255	22.123	22.984	23.847	24.708	25.626	26.57	27.512	28.448	29.378	30.323	31.299
34	Medium variant	Zimbabwe		716	18.976	19.611	20.482	21.767	23.209	24.735	26.221	27.663	29.091	30.525	32.005	33.459	34.893	36.325	37.683	38.95	40.095	41.112
35	Medium variant	Middle Africa		911	17.0694	17.3836	17.9571	18.6824	19.4837	20.3565	21.3477	22.4004	23.5045	24.6488	25.8768	27.1215	28.3545	29.5738	30.8135	32.0398	33.2328	34.3948
36	Medium variant	Angola		24	16.4	16.808	17.431	18.117	18.794	19.475	20.232	21.127	22.062	23.021	23.989	24.958	25.998	27.023	28.031	29.025	30.012	31.042
37	Medium variant	Cameroon		120	18.318	18.762	19.451	20.36	21.386	22.394	23.386	24.377	25.404	26.498	27.586	28.662	29.734	30.838	31.932	33	34.041	35.065
38	Medium variant	Central African Republic		140	17.767	18.33	19.314	20.255	21.21	22.17	23.26	24.492	25.9	27.342	28.757	30.138	31.506	32.824	34.087	35.316	36.529	37.691
39	Medium variant	Chad		148	16.084	16.671	17.359	18.139	19.006	19.947	21.057	22.198	23.347	24.492	25.671	26.849	27.993	29.101	30.186	31.282	32.339	33.369
40	Medium variant	Congo		178	18.85	19.046	19.612	20.454	21.317	22.047	22.765	23.55	24.416	25.387	26.42	27.442	28.459	29.468	30.501	31.553	32.598	33.634
41	Medium variant	Democratic Republic of the Congo		180	16.777	16.988	17.504	18.215	19.036	19.916	20.975	22.125	23.342	24.616	25.995	27.402	28.807	30.216	31.66	33.07	34.444	35.802
42	Medium variant	Equatorial Guinea		226	22.192	22.379	22.298	22.735	23.528	24.373	25.397	26.577	27.77	28.968	30.169	31.378	32.572	33.745	34.908	36.095	37.265	38.409
43	Medium variant	Gabon		266	22.604	23.057	23.6	24.33	25.384	26.756	28.081	29.323	30.462	31.564	32.646	33.728	34.822	35.974	37.123	38.238	39.287	40.242
44	Medium variant	Sao Tome and Principe		678	18.068	18.681	19.617	20.703	21.783	22.79	23.746	24.703	25.76	26.85	27.92	28.966	29.99	31.035	32.035	32.998	33.928	34.847
45	Medium variant	Northern Africa		912	25.0257	25.9312	26.736	27.5648	28.4681	29.494	30.8955	32.1442	33.2512	34.2129	35.0444	35.8892	36.7782	37.6987	38.6319	39.5457	40.3917	41.1508
46	Medium variant	Algeria		12	27.514	29.05	30.617	31.79	32.726	33.741	35.147	37.008	38.775	40.421	41.743	42.714	43.323	43.799	44.43	45.324	46.327	47.182
47	Medium variant	Egypt		818	24.678	25.304	25.875	26.632	27.44	28.498	29.936	31.232	32.377	33.386	34.317	35.341	36.533	37.769	39.006	40.181	41.229	42.179
48	Medium variant	Libya		434	27.213	29.002	30.753	32.513	34.223	35.847	37.427	38.926	40.425	41.647	42.623	43.347	43.847	44.268	44.748	45.33	45.897	46.348
49	Medium variant	Morocco		504	27.94	29.59	31.372	33.044	34.577	36.026	37.443	38.923	40.592	42.155	43.584	44.814	45.775	46.573	47.313	48.054	48.787	49.471
50	Medium variant	Sudan		729	18.892	19.673	20.647	21.593	22.473	23.337	24.22	25.148	26.175	27.189	28.17	29.12	30.04	30.967	31.869	32.756	33.652	34.559
51	Medium variant	Tunisia		788	31.053	32.74	34.539	36.199	37.584	38.543	39.156	39.891	41.281	42.634	43.865	44.801	45.269	45.465	45.772	46.352	47.069	47.725
52	Medium variant	Western Sahara		732	26.759	28.424	29.998	31.329	32.586	33.753	34.833	36.033	37.141	38.175	39.133	39.998	40.769	41.478	42.159	42.826	43.467	44.059
53	Medium variant	Southern Africa		913	25.4957	26.7053	27.8431	28.9269	29.9554	31.0725	32.2927	33.543	34.7838	35.9775	37.0901	38.1182	39.0745	39.9829	40.8556	41.6682	42.4039	43.0475
54	Medium variant	Botswana		72	24.367	25.828	27.272	28.693	30.049	31.513	33.044	34.599	36.074	37.407	38.585	39.598	40.485	41.315	42.12	42.886	43.574	44.146
55	Medium variant	Lesotho		426	21.329	22.183	22.962	23.713	24.582	25.838	27.228	28.667	30.104	31.489	32.821	34.093	35.33	36.547	37.703	38.795	39.811	40.733
56	Medium variant	Namibia		516	20.954	21.966	22.879	23.787	24.792	26.179	27.568	28.945	30.328	31.703	33.035	34.314	35.558	36.779	37.961	39.101	40.173	41.141
57	Medium variant	South Africa		710	26.094	27.336	28.5	29.598	30.651	31.752	32.923	34.147	35.363	36.526	37.612	38.612	39.536	40.41	41.24	42.011	42.704	43.308
58	Medium variant	Swaziland		748	20.439	21.485	22.442	23.502	24.726	26.158	27.658	29.191	30.736	32.24	33.672	35.019	36.337	37.588	38.781	39.901	40.902	41.776
59	Medium variant	Western Africa	3	914	17.9081	18.2046	18.7099	19.3493	20.0771	20.8889	21.7201	22.5939	23.5116	24.4739	25.5022	26.5735	27.6377	28.6937	29.7463	30.8215	31.8933	32.9502
60	Medium variant	Benin		204	18.247	18.783	19.391	20.096	20.937	21.782	22.643	23.523	24.412	25.333	26.288	27.224	28.137	29.03	29.905	30.805	31.7	32.583
61	Medium variant	Burkina Faso		854	17.036	17.551	18.249	19.047	19.87	20.789	21.753	22.763	23.807	24.879	26.035	27.181	28.314	29.432	30.561	31.697	32.813	33.912
62	Medium variant	Cabo Verde		132	23.771	25.677	27.642	29.651	31.628	33.558	35.4	37.14	38.823	40.475	42.011	43.377	44.535	45.457	46.197	46.826	47.379	47.862
63	Medium variant	Côte d'Ivoire		384	18.314	18.734	19.144	19.597	20.193	20.932	21.694	22.462	23.239	24.019	24.804	25.639	26.486	27.32	28.152	28.983	29.822	30.699
64	Medium variant	Gambia		270	17.004	17.51	18.216	19.065	20.032	21.156	22.332	23.565	24.845	26.224	27.595	28.935	30.243	31.521	32.719	33.834	34.876	35.852
65	Medium variant	Ghana		288	20.413	21.102	21.886	22.807	23.828	24.91	25.948	26.905	27.829	28.746	29.666	30.635	31.636	32.635	33.617	34.57	35.503	36.424
66	Medium variant	Guinea		324	18.441	18.956	19.601	20.394	21.295	22.255	23.262	24.313	25.434	26.616	27.791	28.955	30.119	31.316	32.491	33.645	34.785	35.928
67	Medium variant	Guinea-Bissau		624	18.947	19.427	20.027	20.993	22.066	23.131	24.157	25.144	26.153	27.155	28.154	29.155	30.164	31.209	32.242	33.254	34.242	35.218
68	Medium variant	Liberia		430	18.602	19.201	19.981	20.868	21.724	22.595	23.519	24.492	25.552	26.67	27.783	28.899	30.019	31.191	32.354	33.506	34.656	35.832
69	Medium variant	Mali		466	15.982	16.352	17.032	17.795	18.579	19.415	20.395	21.55	22.76	24.007	25.291	26.633	27.95	29.241	30.536	31.821	33.061	34.261
70	Medium variant	Mauritania		478	19.742	20.328	21.009	21.778	22.63	23.5	24.341	25.165	26.013	26.848	27.677	28.502	29.32	30.13	30.945	31.741	32.516	33.284
71	Medium variant	Niger		562	14.924	15.061	15.342	15.694	16.133	16.682	17.337	18.092	18.933	19.848	20.926	22.061	23.216	24.398	25.638	26.913	28.172	29.417
72	Medium variant	Nigeria		566	17.859	18.075	18.548	19.168	19.884	20.685	21.528	22.424	23.37	24.37	25.432	26.539	27.634	28.716	29.797	30.893	31.981	33.053
73	Medium variant	Senegal		686	18.309	18.687	19.305	20.196	21.313	22.336	23.292	24.213	25.152	26.198	27.262	28.329	29.401	30.496	31.6	32.692	33.769	34.84
74	Medium variant	Sierra Leone		694	18.333	19.074	20.012	21.234	22.448	23.675	24.927	26.267	27.592	28.893	30.167	31.428	32.615	33.72	34.743	35.694	36.56	37.344
75	Medium variant	Togo		768	18.895	19.39	20.18	21.172	22.108	22.986	23.828	24.67	25.58	26.53	27.469	28.4	29.32	30.226	31.14	32.038	32.925	33.805
76	Medium variant	ASIA		935	30.3244	32.0852	33.7657	35.2672	36.5211	37.6524	38.7066	39.7393	40.7524	41.6802	42.4879	43.1644	43.7249	44.2092	44.6725	45.1557	45.6358	46.07
77	Medium variant	Eastern Asia		906	37.8749	39.573	41.4123	43.5179	45.7771	47.3743	48.295	48.497	48.5943	48.8893	49.3563	49.6824	49.6982	49.5142	49.3405	49.343	49.5318	49.7606
78	Medium variant	China	4	156	36.951	38.692	40.578	42.965	45.371	46.96	47.817	47.985	48.141	48.543	49.106	49.503	49.54	49.332	49.141	49.163	49.39	49.64
79	Medium variant	China, Hong Kong SAR	5	344	43.196	44.754	46.446	48.046	49.74	51.152	52.199	52.4	51.074	49.692	48.924	48.964	49.25	49.455	49.139	48.613	48.397	48.687
80	Medium variant	China, Macao SAR	6	446	37.615	39.169	41.396	43.717	46.113	47.969	49.042	48.637	47.163	46.628	46.865	47.281	47.513	47.379	46.944	46.673	46.868	47.424
81	Medium variant	China, Taiwan Province of China		158	39.597	42.224	44.732	47.063	49.19	50.885	52.458	53.74	54.596	54.395	53.27	52.611	52.255	52.034	51.817	51.378	50.729	50.336
82	Medium variant	Dem. People's Republic of Korea		408	34.04	35.266	36.44	37.725	39.07	40.327	41.391	42.084	42.535	43.015	43.647	44.392	45.11	45.635	45.965	46.218	46.533	46.939
83	Medium variant	Japan		392	46.348	48.21	50.166	51.508	52.491	53.051	53.201	53.174	53.162	53.032	52.793	52.424	51.993	51.679	51.537	51.563	51.689	51.849
84	Medium variant	Mongolia		496	27.127	28.553	29.743	30.289	30.493	31.386	32.747	34.201	35.448	36.449	37.24	37.839	38.376	39.022	39.869	40.891	41.857	42.619
85	Medium variant	Republic of Korea		410	40.781	43.351	45.647	47.754	49.696	51.126	52.643	53.942	54.68	54.295	53.492	52.821	52.489	52.44	52.449	52.264	51.839	51.55
86	Medium variant	South-Central Asia	7	921	26.1017	27.6474	29.1844	30.7363	32.2986	33.8377	35.3626	36.7672	38.0973	39.353	40.4943	41.4987	42.3776	43.1483	43.8385	44.479	45.068	45.5832
87	Medium variant	Central Asia		5500	26.4417	27.8757	29.3003	30.3005	30.9328	31.9405	33.2109	34.6743	36.0485	37.2288	38.167	38.8831	39.554	40.37	41.3258	42.2929	43.1661	43.8519
88	Medium variant	Kazakhstan		398	29.347	30.608	31.686	31.995	31.57	32.058	33.196	34.617	35.797	36.764	37.508	38.096	38.715	39.526	40.563	41.658	42.643	43.386
89	Medium variant	Kyrgyzstan		417	25.26	26.341	27.213	27.742	28.3	29.367	31.005	32.475	33.827	35.005	35.961	36.884	37.848	38.923	40.127	41.345	42.432	43.302
90	Medium variant	Tajikistan		762	22.394	23.289	24.116	24.793	25.952	27.282	28.589	29.888	31.134	32.294	33.379	34.447	35.638	36.939	38.256	39.542	40.698	41.717
91	Medium variant	Turkmenistan		795	25.637	26.937	28.016	28.812	29.592	30.349	31.769	33.143	34.443	35.52	36.318	37	37.725	38.578	39.544	40.487	41.234	41.767
92	Medium variant	Uzbekistan		860	26.298	28.174	30.187	31.859	33.234	34.316	35.674	37.2	38.727	40.18	41.284	42.08	42.681	43.273	43.959	44.708	45.371	45.851
93	Medium variant	Southern Asia		5501	26.0875	27.6382	29.1806	30.7508	32.3406	33.9078	35.4536	36.8592	38.185	39.4389	40.585	41.6013	42.492	43.2679	43.9522	44.5788	45.1519	45.6593
94	Medium variant	Afghanistan		4	17.338	18.632	20.134	21.891	23.585	25.244	27.045	28.859	30.683	32.499	34.255	35.945	37.523	38.965	40.26	41.369	42.336	43.188
95	Medium variant	Bangladesh		50	25.64	27.497	29.455	31.565	33.722	35.91	37.988	39.96	41.777	43.48	45.066	46.457	47.664	48.66	49.427	49.98	50.362	50.625
96	Medium variant	Bhutan		64	26.276	28.577	30.854	33.058	35.228	37.233	39.136	40.944	42.554	44.012	45.364	46.469	47.298	47.843	48.167	48.387	48.599	48.821
97	Medium variant	India		356	26.678	28.247	29.786	31.37	32.96	34.549	36.103	37.465	38.7	39.879	40.987	42.006	42.916	43.697	44.343	44.901	45.411	45.898
98	Medium variant	Iran (Islamic Republic of)		364	29.519	32.41	35.523	38.398	41.038	42.943	44.187	45.237	46.826	48.479	50.09	51.126	51.389	50.853	50.224	50.257	50.756	51.205
99	Medium variant	Maldives		462	27.928	30.625	33.335	36.277	39.109	41.377	43.095	44.35	45.71	47.41	49.032	50.383	51.078	51.029	50.523	50.313	50.67	51.247
100	Medium variant	Nepal		524	23.22	24.968	27.187	29.463	31.909	34.393	36.773	39.02	40.983	42.89	44.716	46.415	47.893	49.106	49.969	50.462	50.791	51.061
101	Medium variant	Pakistan		586	22.458	23.486	24.541	25.553	26.829	28.176	29.557	30.94	32.254	33.483	34.597	35.658	36.724	37.79	38.847	39.855	40.732	41.494
102	Medium variant	Sri Lanka		144	32.301	34.14	35.667	37.113	38.388	39.57	41.015	42.607	44.194	45.537	46.601	47.421	48.101	48.797	49.601	50.421	51.041	51.382
103	Medium variant	South-Eastern Asia		920	28.534	29.9526	31.4746	32.8776	34.1581	35.3406	36.4452	37.5193	38.5404	39.4724	40.3272	41.0822	41.754	42.3642	42.9368	43.4913	44.0272	44.5353
104	Medium variant	Brunei Darussalam		96	29.997	32.404	34.763	36.845	38.855	40.753	42.332	43.558	44.47	45.473	46.351	47.053	47.566	47.913	48.161	48.397	48.693	49.036
105	Medium variant	Cambodia		116	23.95	25.624	27.162	28.546	29.726	31.186	32.731	34.333	35.962	37.45	38.775	39.913	40.974	42.021	43.057	44.063	44.969	45.717
106	Medium variant	Indonesia		360	28.01	29.308	30.61	31.887	33.133	34.33	35.435	36.604	37.672	38.617	39.452	40.206	40.927	41.622	42.276	42.873	43.397	43.85
107	Medium variant	Lao People's Democratic Republic		418	22.655	24.359	26.094	27.847	29.618	31.561	33.501	35.426	37.29	39.05	40.652	42.055	43.292	44.377	45.319	46.124	46.807	47.362
108	Medium variant	Malaysia	8	458	27.676	29.881	32.022	34.062	35.97	37.65	39.094	40.245	41.363	42.498	43.651	44.765	45.668	46.257	46.58	46.809	47.126	47.571
109	Medium variant	Myanmar		104	27.664	29.082	30.511	32.006	33.527	35.107	36.413	37.475	38.332	39.095	39.825	40.535	41.158	41.651	41.985	42.207	42.405	42.645
110	Medium variant	Philippines		608	24.094	25.241	26.412	27.497	28.539	29.585	30.695	31.826	32.96	34.093	35.217	36.328	37.394	38.415	39.399	40.356	41.272	42.132
111	Medium variant	Singapore		702	40.028	42.442	44.896	46.962	48.758	50.21	51.643	52.816	53.719	54.324	54.708	55.024	55.299	55.584	55.922	56.254	56.529	56.795
112	Medium variant	Thailand		764	37.83	40.147	42.088	43.77	45.127	46.615	47.98	49.171	50.028	50.641	51.054	51.122	51.005	50.937	50.919	50.85	50.703	50.51
113	Medium variant	Timor-Leste		626	17.406	18.007	18.503	19.193	20.033	21.02	22.149	23.39	24.716	26.186	27.682	29.189	30.728	32.267	33.763	35.224	36.679	38.084
114	Medium variant	Viet Nam		704	30.443	32.559	34.672	36.897	38.907	40.248	41.136	42.046	43.042	44.092	45.063	45.897	46.341	46.401	46.365	46.53	46.914	47.389
115	Medium variant	Western Asia		922	26.5308	27.7779	28.9174	30.0485	31.1358	32.2743	33.4369	34.6057	35.6983	36.6793	37.5482	38.333	39.0661	39.7782	40.4898	41.179	41.8279	42.4269
116	Medium variant	Armenia		51	33.912	35.712	37.974	40.436	42.57	44.344	45.048	45.475	46.594	47.965	49.348	50.326	50.654	50.413	50.015	50.006	50.337	50.622
117	Medium variant	Azerbaijan	9	31	30.311	32.38	34.614	36.727	38.347	39.189	39.451	40.011	41.423	42.664	43.578	43.987	44.099	44.32	44.764	45.315	45.8	46.116
118	Medium variant	Bahrain		48	31.164	32.372	33.549	34.149	35.55	36.889	37.927	39.784	41.685	43.445	45.065	46.339	47.383	48.233	48.879	49.172	49.143	49.004
119	Medium variant	Cyprus	10	196	34.949	37.251	39.45	41.451	43.2	44.792	46.199	47.393	48.402	49.238	49.902	50.297	50.382	50.32	50.255	50.26	50.318	50.374
120	Medium variant	Georgia	11	268	38.013	38.676	39.612	40.878	41.982	42.44	41.988	41.959	42.733	43.756	44.53	44.865	44.86	44.943	45.401	46.126	46.849	47.344
121	Medium variant	Iraq		368	19.433	19.99	20.618	21.373	22.229	23.097	23.931	24.743	25.604	26.51	27.43	28.372	29.333	30.33	31.366	32.406	33.459	34.522
122	Medium variant	Israel		376	30.238	30.632	31.059	31.683	32.366	33.104	33.978	35.062	36.056	37.007	37.917	38.807	39.731	40.758	41.859	42.972	44.048	45.023
123	Medium variant	Jordan		400	22.14	23.238	24.585	26.018	27.528	29.007	30.572	32.078	33.535	34.937	36.301	37.632	38.941	40.252	41.541	42.746	43.832	44.76
124	Medium variant	Kuwait		414	33.398	33.713	34.112	34.835	36.097	36.977	37.565	38.138	38.758	39.391	39.865	40.275	40.723	41.232	41.803	42.401	42.972	43.469
125	Medium variant	Lebanon		422	28.517	31.076	34.629	37.919	40.776	43.27	45.672	47.554	48.81	49.148	49.577	50.026	50.868	51.586	51.915	51.723	51.266	51.123
126	Medium variant	Oman		512	28.975	30.663	32.228	34.083	35.823	36.837	38.027	39.905	41.982	43.984	45.885	47.368	48.326	48.694	48.762	48.859	49.136	49.504
127	Medium variant	Qatar		634	31.29	31.903	33.182	34.73	36.454	38.009	39.354	40.503	41.561	42.517	43.399	44.216	44.941	45.486	45.862	46.182	46.532	46.952
128	Medium variant	Saudi Arabia		682	29.776	31.944	33.228	34.719	35.992	37.236	38.477	39.639	40.813	42.057	43.233	44.245	44.987	45.475	45.889	46.374	46.958	47.547
129	Medium variant	State of Palestine	12	275	19.338	20.422	21.37	22.425	23.607	24.875	26.275	27.639	28.97	30.288	31.615	32.918	34.195	35.473	36.758	38.014	39.239	40.407
130	Medium variant	Syrian Arab Republic		760	20.232	21.69	24.44	26.513	28.411	30.334	32.242	34.098	35.806	37.442	38.982	40.45	41.89	43.268	44.56	45.649	46.486	47.143
131	Medium variant	Turkey		792	29.853	31.551	33.339	35.042	36.821	38.589	40.253	41.8	43.264	44.633	45.817	46.8	47.601	48.269	48.851	49.357	49.801	50.165
132	Medium variant	United Arab Emirates		784	33.402	33.976	34.659	35.494	36.666	37.96	39.22	40.417	41.529	42.323	42.85	43.299	43.765	44.254	44.723	45.117	45.434	45.72
133	Medium variant	Yemen		887	19.202	20.256	21.457	22.804	24.269	25.924	27.626	29.318	31.018	32.678	34.268	35.801	37.26	38.64	39.939	41.122	42.167	43.062
134	Medium variant	EUROPE		908	41.5978	42.716	43.8764	45.0687	46.2148	46.8669	46.8739	46.5691	46.5038	46.6518	46.8179	46.8981	46.8476	46.7469	46.7814	47.0286	47.4016	47.765
135	Medium variant	Eastern Europe		923	39.584	40.803	42.2604	43.8611	45.4936	46.1332	45.438	44.5586	44.5356	45.0194	45.3705	45.3954	44.9786	44.4584	44.3834	44.7605	45.3071	45.7067
136	Medium variant	Belarus		112	39.56	40.323	41.588	43.079	44.571	45.173	44.204	43.245	43.241	43.747	44.213	44.363	44.025	43.611	43.628	44.087	44.741	45.254
137	Medium variant	Bulgaria		100	43.478	44.683	46.011	47.132	48.212	49.15	49.171	48.096	47.681	47.685	47.618	47.487	47.205	46.835	46.727	46.993	47.412	47.754
138	Medium variant	Czechia		203	41.425	43.323	45.325	46.751	47.932	48.721	48.778	47.875	47.664	47.846	47.892	47.752	47.352	46.841	46.644	46.885	47.351	47.8
139	Medium variant	Hungary		348	41.693	43.378	45.128	46.057	46.822	47.658	48.323	48.48	48.588	48.683	48.558	48.441	48.382	48.364	48.336	48.344	48.432	48.578
140	Medium variant	Poland		616	39.697	41.757	43.949	46.272	48.369	50.176	51.461	52.197	52.425	52.778	53.334	53.568	53.285	52.611	51.878	51.448	51.393	51.461
141	Medium variant	Republic of Moldova	13	498	35.565	37.622	39.908	42.659	45.388	47.513	49.239	50.012	49.976	50.411	51.003	51.191	50.835	50.125	49.384	49.063	49.126	49.272
142	Medium variant	Romania		642	41.258	42.964	44.539	45.432	46.737	47.562	47.839	47.995	48.189	48.384	48.347	48.248	48.128	48.036	48.064	48.216	48.416	48.579
143	Medium variant	Russian Federation		643	38.729	39.585	40.952	42.578	43.941	43.76	42.169	41.417	41.699	42.253	42.642	42.601	42.143	41.86	42.112	42.732	43.42	43.899
144	Medium variant	Slovakia		703	39.166	41.22	43.18	45.088	46.783	48.169	49.024	48.958	48.657	48.725	48.873	48.967	48.88	48.55	48.17	48.059	48.255	48.597
145	Medium variant	Ukraine	14	804	40.268	41.355	42.777	44.404	46.041	46.897	46.588	45.438	45.411	45.746	46.027	46.033	45.666	45.179	45.086	45.474	46.025	46.451
146	Medium variant	Northern Europe	15	924	40.3536	40.9563	41.66	42.4672	43.2446	43.7726	43.8749	43.8942	44.2052	44.5633	44.9737	45.3718	45.6626	45.8768	46.1354	46.5105	46.9778	47.4579
147	Medium variant	Channel Islands	16	830	42.651	43.976	45.143	46.146	46.922	47.551	47.989	48.163	48.197	48.207	48.204	48.247	48.362	48.542	48.766	49.017	49.283	49.583
148	Medium variant	Denmark		208	41.603	42.327	42.429	42.351	42.781	43.43	43.919	44.201	44.436	44.216	44.229	44.572	45.108	45.623	45.991	46.193	46.362	46.652
149	Medium variant	Estonia		233	41.567	42.702	43.893	45.327	46.983	48.132	48.067	47.223	47.373	47.888	48.265	48.515	48.395	47.936	47.689	47.93	48.462	48.972
150	Medium variant	Finland	17	246	42.462	42.799	43.356	43.944	44.376	44.851	44.79	44.654	44.842	45.084	45.482	45.909	46.26	46.521	46.775	47.091	47.483	47.921
151	Medium variant	Iceland		352	35.995	37.331	38.682	39.978	41.533	42.675	43.417	44.072	44.954	45.75	46.507	47.205	47.8	48.266	48.644	49.021	49.442	49.877
152	Medium variant	Ireland		372	36.884	38.651	40.318	41.263	41.471	41.444	41.796	42.574	43.535	44.391	44.84	44.827	44.719	44.936	45.565	46.356	47.048	47.476
153	Medium variant	Latvia		428	42.538	43.925	44.893	45.931	47.225	48.207	47.882	46.414	46.407	46.769	47.1	47.232	46.973	46.434	46.237	46.571	47.118	47.556
154	Medium variant	Lithuania		440	42.673	43.463	43.695	44.129	45.061	46.261	46.769	46.16	45.325	45.245	45.497	45.953	46.218	46.056	45.687	45.613	45.937	46.438
155	Medium variant	Norway	18	578	39.154	39.674	40.308	41.073	41.802	42.421	42.883	43.24	43.564	43.801	44.161	44.614	45.099	45.539	45.918	46.27	46.65	47.074
156	Medium variant	Sweden		752	40.868	41.007	41.302	41.976	42.885	43.486	43.237	43.196	43.393	43.656	44.078	44.547	44.885	45.041	45.192	45.486	45.954	46.493
157	Medium variant	United Kingdom		826	40.226	40.772	41.531	42.419	43.244	43.785	43.938	43.924	44.239	44.655	45.114	45.539	45.833	46.036	46.29	46.68	47.174	47.679
158	Medium variant	Southern Europe	19	925	43.8745	45.9019	47.7534	49.3801	50.4866	51.0602	51.2936	51.3275	51.3554	51.4669	51.3659	51.0301	50.6301	50.379	50.3747	50.5641	50.8142	51.0018
159	Medium variant	Albania		8	36.2	38.044	39.847	41.492	43.308	45.268	47.455	49.462	50.606	50.87	51.427	52.099	52.763	53.341	53.682	53.633	53.319	53.19
160	Medium variant	Bosnia and Herzegovina		70	40.985	42.45	43.808	45.169	46.615	48.003	49.287	50.506	50.696	50.724	50.611	50.577	50.688	50.747	50.559	50.169	49.85	49.804
161	Medium variant	Croatia		191	42.628	44.024	45.394	46.713	47.892	48.8	49.285	49.836	49.872	50.397	50.788	50.896	50.755	50.523	50.331	50.292	50.398	50.503
162	Medium variant	Greece		300	43.331	45.294	47.334	49.314	51.015	52.032	52.52	52.798	53.047	53.347	53.658	53.42	52.756	52.1	51.796	51.812	51.926	51.938
163	Medium variant	Italy		380	45.908	47.881	49.712	50.912	51.535	51.691	51.595	51.358	51.144	50.991	50.606	50.134	49.782	49.691	49.831	50.091	50.351	50.537
164	Medium variant	Malta		470	40.938	42.351	43.801	45.311	46.868	48.308	49.533	50.157	50.098	49.988	50.141	50.345	50.518	50.512	50.252	49.9	49.767	49.955
165	Medium variant	Montenegro		499	37.731	39.107	40.68	42.045	43.334	44.542	45.555	46.4	47.305	48.179	48.866	49.324	49.603	49.783	49.917	50.055	50.181	50.294
166	Medium variant	Portugal		620	43.907	46.183	48.214	50.085	51.368	52.174	52.636	53.064	53.561	53.98	54.158	53.93	53.337	52.837	52.664	52.673	52.666	52.536
167	Medium variant	Serbia	20	688	40.013	41.153	42.171	43.211	44.282	45.139	45.754	46.363	46.791	47.095	47.375	47.651	47.891	48.07	48.208	48.338	48.495	48.711
168	Medium variant	Slovenia		705	43.009	44.541	46.316	48.025	49.548	50.525	50.483	49.645	48.832	48.788	48.949	48.914	48.53	47.972	47.706	47.929	48.457	48.998
169	Medium variant	Spain	21	724	43.152	45.532	47.874	50.131	51.62	52.453	52.574	52.275	52.09	52.261	52.297	51.93	51.344	50.856	50.753	51.011	51.406	51.717
170	Medium variant	TFYR Macedonia	22	807	37.437	39.093	40.868	42.63	44.343	45.846	46.796	47.342	47.555	47.708	48.022	48.345	48.54	48.522	48.365	48.276	48.392	48.679
171	Medium variant	Western Europe	23	926	43.455	44.2001	44.7443	45.4808	46.2692	46.8604	47.1935	47.2687	47.1808	47.0745	47.1041	47.2928	47.5397	47.7503	47.9145	48.0872	48.316	48.6131
172	Medium variant	Austria		40	43.221	44.436	45.292	46.487	47.678	48.797	49.731	49.884	49.536	49.067	48.87	49.007	49.222	49.296	49.182	49.065	49.136	49.435
173	Medium variant	Belgium		56	41.34	41.827	42.6	43.411	44.16	44.731	44.797	44.711	44.833	45.017	45.294	45.541	45.715	45.84	46.022	46.322	46.715	47.135
174	Medium variant	France		250	41.195	41.977	42.647	43.26	43.633	43.781	43.973	44.255	44.593	44.833	45	45.174	45.43	45.803	46.237	46.667	47.044	47.344
175	Medium variant	Germany		276	45.894	46.594	47.054	47.611	48.479	49.481	50.123	50.302	49.954	49.409	49.178	49.307	49.587	49.756	49.744	49.679	49.724	49.965
176	Medium variant	Luxembourg		442	39.274	39.654	40.314	41.026	41.651	42.226	42.631	42.757	42.768	42.895	43.178	43.536	43.923	44.304	44.673	45.061	45.516	46.052
177	Medium variant	Netherlands		528	42.07	43.198	43.855	44.474	45.209	45.893	46.379	46.79	46.96	46.892	46.904	47.15	47.537	47.915	48.187	48.349	48.475	48.666
178	Medium variant	Switzerland		756	42.223	43.08	44.03	45.2	46.225	47.03	47.478	47.501	47.303	47.198	47.364	47.706	48.037	48.258	48.4	48.594	48.934	49.426
179	Medium variant	LATIN AMERICA AND THE CARIBBEAN		904	29.1524	30.9416	32.7562	34.5612	36.3682	38.0812	39.6835	41.1328	42.5037	43.7797	44.9368	45.9255	46.7531	47.4343	47.9899	48.4495	48.844	49.1888
180	Medium variant	Caribbean	24	915	30.2658	31.8543	33.3976	34.8869	36.3324	37.6697	38.9019	40.0527	41.142	42.1657	43.1073	43.9715	44.7543	45.4462	46.0396	46.5607	47.0368	47.4691
181	Medium variant	Antigua and Barbuda		28	30.655	32.054	33.522	35.091	36.741	38.243	39.525	40.509	41.333	42.136	43.002	43.918	44.794	45.508	46.054	46.494	46.887	47.252
182	Medium variant	Aruba		533	40.085	41.16	41.499	41.113	41.667	42.532	43.367	44.042	44.466	44.26	44.311	44.745	45.49	46.211	46.688	46.853	46.843	46.933
183	Medium variant	Bahamas		44	32.517	34.328	36.129	37.985	39.821	41.281	42.128	42.735	43.444	44.195	44.947	45.644	46.185	46.514	46.685	46.866	47.16	47.532
184	Medium variant	Barbados		52	38.54	39.822	41.027	41.883	42.496	42.884	43.125	43.359	43.566	43.812	44.087	44.386	44.693	45.009	45.337	45.669	45.985	46.284
185	Medium variant	Cuba		192	41.08	43.073	44.372	45.538	47.195	48.7	49.761	50.41	50.462	50.12	50.122	50.205	50.372	50.517	50.513	50.447	50.533	50.763
186	Medium variant	Curaçao		531	41.294	41.723	41.866	42.019	42.438	43.024	43.546	43.896	44.073	44.492	45.083	45.709	46.306	46.824	47.239	47.592	47.934	48.298
187	Medium variant	Dominican Republic		214	26.11	27.572	29.065	30.552	32.174	33.811	35.486	37.178	38.816	40.387	41.869	43.254	44.541	45.701	46.724	47.609	48.354	48.959
188	Medium variant	Grenada		308	27.222	29.359	31.336	33.354	35.245	36.765	38.317	40.025	42.012	43.996	45.89	47.367	48.391	48.969	49.433	50.148	51.045	51.854
189	Medium variant	Guadeloupe	25	312	41.52	43.44	44.291	43.611	43.194	44.132	45.484	46.641	47.458	47.907	48.033	48.092	48.62	49.579	50.603	51.32	51.574	51.502
190	Medium variant	Haiti		332	22.977	24.32	25.745	27.202	28.668	30.163	31.658	33.112	34.5	35.804	36.984	38.043	38.997	39.876	40.687	41.409	42.05	42.613
191	Medium variant	Jamaica		388	29.384	31.383	33.54	35.867	38.28	40.748	42.846	44.697	46.198	47.442	48.824	50.625	52.179	53.465	54.42	55.049	55.466	55.967
192	Medium variant	Martinique		474	43.7	45.708	46.756	47.155	47.33	46.832	46.79	47.405	48.169	48.704	48.451	48.57	48.791	49.308	50.049	50.776	51.276	51.412
193	Medium variant	Puerto Rico		630	36.383	38.202	40.053	41.92	43.812	45.764	47.63	49.399	50.906	52.163	53.071	53.582	53.907	54.094	54.178	54.111	53.884	53.597
194	Medium variant	Saint Lucia		662	32.632	34.921	37.127	39.415	41.982	44.492	46.823	48.862	50.438	51.35	52.07	52.689	53.161	53.415	53.416	53.171	52.782	52.478
195	Medium variant	Saint Vincent and the Grenadines		670	29.829	31.775	33.744	35.707	37.59	39.257	40.711	42.195	43.621	44.962	46.19	47.265	48.166	48.912	49.55	50.136	50.66	51.125
196	Medium variant	Trinidad and Tobago		780	33.85	36.215	38.308	40.229	41.315	41.769	42.126	42.779	43.641	44.49	44.982	45.027	44.852	44.827	45.079	45.464	45.768	45.896
197	Medium variant	United States Virgin Islands		850	41.18	42.228	42.773	42.576	42.592	43.163	43.759	44.518	45.685	46.873	48.077	49.305	50.545	51.831	53.097	54.272	55.245	55.988
198	Medium variant	Central America		916	26.5657	28.3214	30.1674	32.1423	34.099	36.0086	37.816	39.5299	41.1909	42.7434	44.1657	45.43	46.4989	47.3986	48.1351	48.728	49.217	49.6267
199	Medium variant	Belize		84	23.453	25.039	26.745	28.421	30.09	31.531	32.924	34.275	35.667	37.038	38.331	39.513	40.528	41.39	42.152	42.863	43.549	44.204
200	Medium variant	Costa Rica		188	31.376	33.567	35.822	38.041	40.203	42.186	43.951	45.377	46.68	47.827	48.819	49.655	50.259	50.628	50.825	50.93	51.028	51.146
201	Medium variant	El Salvador		222	25.757	27.628	29.612	31.79	33.924	35.864	37.745	39.565	41.342	43.136	44.93	46.611	48.101	49.332	50.227	50.816	51.268	51.69
202	Medium variant	Guatemala		320	21.253	22.88	24.516	26.282	27.977	29.621	31.322	33.05	34.769	36.493	38.146	39.707	41.151	42.455	43.62	44.656	45.578	46.411
203	Medium variant	Honduras		340	23.012	24.923	26.967	28.997	31.082	33.101	35.042	36.801	38.491	40.113	41.658	43.077	44.35	45.435	46.313	47.021	47.594	48.081
204	Medium variant	Mexico		484	27.525	29.28	31.196	33.191	35.214	37.17	39.027	40.758	42.431	44.002	45.42	46.637	47.661	48.504	49.171	49.683	50.084	50.395
205	Medium variant	Nicaragua		558	25.176	27.334	29.498	31.62	33.743	35.832	37.938	40.013	41.989	43.853	45.554	46.998	48.208	49.182	49.955	50.562	51.051	51.434
206	Medium variant	Panama		591	28.404	29.662	30.947	32.293	33.634	34.937	36.278	37.619	38.92	40.132	41.272	42.352	43.379	44.354	45.269	46.113	46.881	47.565
207	Medium variant	South America	26	931	30.1263	32.0021	33.8476	35.6606	37.4272	39.1006	40.6382	42.0063	43.2702	44.4428	45.4815	46.3531	47.066	47.6376	48.0996	48.4876	48.8274	49.1315
208	Medium variant	Argentina		32	30.844	31.874	32.965	34.066	35.099	36.244	37.388	38.539	39.701	40.81	41.827	42.751	43.589	44.363	45.093	45.766	46.386	46.944
209	Medium variant	Bolivia (Plurinational State of)		68	24.061	25.385	26.805	28.198	29.586	30.987	32.355	33.71	35.073	36.451	37.777	39.043	40.243	41.363	42.402	43.365	44.257	45.08
210	Medium variant	Brazil		76	31.276	33.459	35.607	37.69	39.71	41.697	43.513	45.129	46.416	47.571	48.572	49.38	49.963	50.322	50.529	50.642	50.704	50.761
211	Medium variant	Chile		152	33.749	35.436	37.322	39.178	40.979	42.579	43.971	45.122	46.137	46.972	47.689	48.32	48.849	49.255	49.527	49.716	49.902	50.098
212	Medium variant	Colombia		170	30.05	32.179	34.291	36.386	38.338	40.13	41.819	43.341	44.685	45.82	46.788	47.581	48.187	48.623	48.928	49.144	49.302	49.422
213	Medium variant	Ecuador		218	26.645	28.141	29.662	31.237	32.758	34.246	35.78	37.321	38.828	40.287	41.664	42.944	44.116	45.185	46.139	46.996	47.765	48.435
214	Medium variant	French Guiana		254	24.476	25.287	26.463	27.662	28.836	29.988	31.048	32.016	32.954	33.895	34.872	35.938	37.044	38.163	39.257	40.293	41.262	42.183
215	Medium variant	Guyana		328	24.611	26.256	27.954	29.656	31.173	32.439	33.603	34.848	36.19	37.509	38.772	39.934	40.903	41.709	42.412	43.08	43.733	44.337
216	Medium variant	Paraguay		600	24.864	26.505	28.136	29.775	31.259	32.738	34.182	35.587	37.026	38.423	39.742	40.909	41.968	42.905	43.752	44.528	45.246	45.907
217	Medium variant	Peru		604	27.488	29.116	30.784	32.383	33.944	35.482	37.025	38.562	40.112	41.576	42.923	44.137	45.2	46.116	46.937	47.683	48.36	48.946
218	Medium variant	Suriname		740	28.443	29.642	31.04	32.423	33.754	34.999	36.203	37.39	38.541	39.647	40.695	41.665	42.54	43.312	43.987	44.598	45.159	45.674
219	Medium variant	Uruguay		858	34.856	35.605	36.591	37.778	39.072	40.326	41.457	42.508	43.485	44.393	45.246	46.031	46.735	47.332	47.82	48.213	48.557	48.89
220	Medium variant	Venezuela (Bolivarian Republic of)		862	27.391	28.962	30.504	32.007	33.485	34.94	36.418	37.857	39.251	40.586	41.828	42.979	44.027	44.963	45.778	46.501	47.128	47.662
221	Medium variant	NORTHERN AMERICA	27	905	37.9304	38.5995	39.3186	40.117	40.9915	41.6067	42.024	42.362	42.5952	42.8126	43.1841	43.646	44.0892	44.4454	44.7128	44.9435	45.2133	45.5591
222	Medium variant	Canada		124	40.54	41.392	42.367	43.338	44.22	45.086	45.357	45.191	45.291	45.506	45.825	46.171	46.451	46.638	46.792	47.014	47.341	47.746
223	Medium variant	United States of America		840	37.621	38.272	38.97	39.758	40.615	41.219	41.669	42.045	42.273	42.498	42.883	43.361	43.823	44.198	44.476	44.705	44.967	45.308
224	Medium variant	OCEANIA		909	32.7881	33.5005	34.3142	35.1019	35.7295	36.2465	36.8331	37.4371	38.0715	38.7403	39.3955	40.0221	40.6141	41.1933	41.7908	42.4278	43.096	43.7667
225	Medium variant	Australia/New Zealand		927	37.3834	37.9349	38.8503	39.8311	40.6941	41.1787	41.408	41.7357	42.1925	42.7578	43.3801	43.9566	44.4408	44.8373	45.2415	45.7365	46.3163	46.9215
226	Medium variant	Australia	28	36	37.404	37.944	38.872	39.84	40.633	41.031	41.199	41.497	41.939	42.512	43.131	43.69	44.147	44.526	44.93	45.445	46.054	46.683
227	Medium variant	New Zealand		554	37.266	37.879	38.723	39.785	41.023	41.974	42.603	43.132	43.748	44.323	44.956	45.643	46.304	46.865	47.309	47.711	48.136	48.592
228	Medium variant	Melanesia		928	22.3184	23.1639	24.1219	25.1097	26.1757	27.1758	28.1316	29.0656	29.9864	30.9419	31.882	32.8028	33.705	34.5838	35.4495	36.3052	37.1435	37.9662
229	Medium variant	Fiji		242	27.56	28.595	29.657	30.505	31.429	32.602	33.911	35.237	36.451	37.581	38.645	39.673	40.711	41.728	42.705	43.614	44.425	45.12
230	Medium variant	New Caledonia		540	32.758	33.392	34.456	35.874	37.138	38.258	39.213	40.002	40.883	41.73	42.559	43.371	44.138	44.818	45.374	45.851	46.307	46.772
231	Medium variant	Papua New Guinea		598	21.667	22.578	23.579	24.587	25.612	26.588	27.531	28.464	29.387	30.314	31.248	32.156	33.041	33.9	34.742	35.586	36.423	37.247
232	Medium variant	Solomon Islands		90	19.868	20.82	21.973	23.204	24.459	25.712	26.899	28.061	29.223	30.439	31.733	33.037	34.349	35.666	36.937	38.144	39.286	40.38
233	Medium variant	Vanuatu		548	22.159	23.109	24.171	25.129	26.477	27.716	28.876	30.026	31.194	32.336	33.463	34.579	35.712	36.852	37.983	39.09	40.159	41.186
234	Medium variant	Micronesia	29	954	25.6844	26.9317	28.3221	29.7859	31.0895	32.2802	33.3525	34.3201	35.2415	36.2055	37.2002	38.2073	39.2051	40.1386	40.9356	41.688	42.3157	42.8826
235	Medium variant	Guam		316	30.142	31.424	32.841	34.356	35.944	37.489	38.921	40.135	41.245	42.352	43.519	44.76	45.992	47.095	48.014	48.736	49.318	49.858
236	Medium variant	Kiribati		296	22.428	23.162	23.826	24.21	25.328	26.454	27.421	28.29	29.111	29.877	30.615	31.412	32.279	33.19	34.137	35.084	35.97	36.775
237	Medium variant	Micronesia (Fed. States of)		583	21.544	22.995	24.38	25.629	26.743	27.943	29.279	30.837	32.479	34.067	35.634	37.043	38.222	39.112	39.768	40.455	41.321	42.308
238	Medium variant	Polynesia	30	957	25.7704	27.0619	28.454	29.756	31.021	32.3125	33.5966	34.8517	35.982	37.0573	38.1163	39.2146	40.3917	41.5868	42.7074	43.7012	44.5436	45.2797
239	Medium variant	French Polynesia		258	30.94	32.655	34.627	36.36	38.031	39.614	41.016	42.205	43.341	44.512	45.563	46.459	47.252	47.943	48.531	49.044	49.506	49.93
240	Medium variant	Samoa		882	21.21	22.032	23.002	24.055	25.381	26.539	27.545	28.557	29.657	30.959	32.415	33.942	35.61	37.309	38.948	40.391	41.591	42.68
241	Medium variant	Tonga		776	21.349	22.284	23.388	24.531	25.69	26.646	27.474	28.347	29.351	30.535	31.853	33.191	34.573	35.923	37.141	38.2	39.153	40.143

## Sheet: HIGH VARIANT
United Nations
Population Division
Department of Economic and Social Affairs
World Population Prospects: The 2017 Revision
File POP/5: Median age by region, subregion and country, 1950-2100 (years)
High fertility variant, 2015 - 2100
POP/DB/WPP/Rev.2017/POP/F05
June 2017 - Copyright © 2017 by United Nations. All rights reserved
Suggested citation: United Nations, Department of Economic and Social Affairs, Population Division (2017). World Population Prospects: The 2017 Revision, DVD Edition.
					Median age of the total population (years)
Index	Variant	Region, subregion, country or area *	Notes	Country code	2015	2020	2025	2030	2035	2040	2045	2050	2055	2060	2065	2070	2075	2080	2085	2090	2095	2100
1	High variant	WORLD		900	29.625	30.6491	31.3015	31.6274	31.8426	32.0055	32.0707	32.2317	32.5169	32.8356	33.1283	33.3597	33.5944	33.8871	34.2571	34.6858	35.133	35.57
2	High variant	More developed regions	a	901	41.0852	41.7867	42.3095	42.7385	42.9989	42.7545	42.0198	41.1882	40.2486	39.8566	39.7301	39.6607	39.4733	39.2767	39.1882	39.2839	39.5432	39.8616
3	High variant	Less developed regions	b	902	27.772	28.8066	29.4886	29.8773	30.2269	30.5455	30.7508	31.1172	31.5221	31.9333	32.289	32.5916	32.9015	33.2617	33.6823	34.1434	34.6089	35.0562
4	High variant	Least developed countries	c	941	19.6152	20.1367	20.6828	21.1658	21.6513	22.2828	23.0171	23.7831	24.55	25.2903	26.0462	26.8038	27.5645	28.3223	29.0712	29.8045	30.5471	31.2774
5	High variant	Less developed regions, excluding least developed countries	d	934	29.2986	30.6689	31.6649	32.3264	32.8131	33.1827	33.433	33.6475	34.0191	34.4058	34.7708	35.0036	35.1925	35.4314	35.7603	36.1546	36.561	36.9394
6	High variant	Less developed regions, excluding China		948	25.1961	26.0563	26.7107	27.2366	27.7574	28.2211	28.6654	29.2257	29.8005	30.3924	30.8943	31.3496	31.8089	32.298	32.8175	33.3505	33.8739	34.376
7	High variant	High-income countries	e	1503	40.4198	41.2383	41.826	42.2155	42.5173	42.571	42.2282	41.6289	40.7626	40.3201	40.2084	40.2355	40.1658	40.0031	39.8555	39.8636	40.0722	40.3999
8	High variant	Middle-income countries	e	1517	29.1221	30.4261	31.3394	31.9152	32.3515	32.697	32.9282	33.1661	33.5392	33.9241	34.2728	34.4999	34.6905	34.9333	35.2747	35.6754	36.078	36.4488
9	High variant	Upper-middle-income countries	e	1502	33.8887	35.3024	37.0618	38.5441	39.5133	39.7279	39.5805	39.3686	39.2502	39.4183	39.5506	39.567	39.3828	39.2029	39.1858	39.3487	39.6074	39.838
10	High variant	Lower-middle-income countries	e	1501	25.2328	26.1664	26.913	27.5382	28.1616	28.7122	29.1728	29.7677	30.4079	31.0485	31.5869	32.049	32.4923	32.9572	33.4532	33.9617	34.4508	34.9068
11	High variant	Low-income countries	e	1500	18.2803	18.6977	19.1253	19.5609	20.0427	20.8051	21.636	22.4902	23.3295	24.1435	24.9512	25.8355	26.7218	27.5953	28.4493	29.2797	30.0885	30.9088
12	High variant	Sub-Saharan Africa	f	947	18.2542	18.542	18.8779	19.2621	19.7295	20.4142	21.1989	22.0087	22.8045	23.5895	24.3786	25.1966	26.0753	26.9417	27.7896	28.6146	29.4169	30.2085
13	High variant	AFRICA		903	19.3509	19.5461	19.8067	20.1807	20.7191	21.3961	22.1171	22.8557	23.5937	24.3223	25.0671	25.8918	26.7211	27.544	28.3545	29.1462	29.9181	30.7066
14	High variant	Eastern Africa		910	17.9887	18.5549	19.0891	19.6079	20.1771	21.0026	21.8851	22.7772	23.6472	24.4789	25.3182	26.2009	27.0769	27.9375	28.7767	29.5884	30.3882	31.1808
15	High variant	Burundi		108	17.564	17.302	17.378	17.853	18.533	19.266	19.905	20.512	21.137	21.857	22.641	23.429	24.197	24.938	25.721	26.511	27.315	28.121
16	High variant	Comoros		174	19.707	20.14	20.605	21.154	21.808	22.557	23.338	24.093	24.823	25.532	26.25	26.973	27.709	28.452	29.192	29.916	30.637	31.335
17	High variant	Djibouti		262	23.73	25.185	26.462	27.556	28.56	29.427	30.234	31.205	32.138	32.994	33.738	34.299	34.691	34.959	35.215	35.529	35.872	36.182
18	High variant	Eritrea		232	18.864	19.085	19.784	20.758	21.601	22.445	23.324	24.227	25.175	26.174	27.151	28.109	29.058	29.994	30.97	31.925	32.849	33.734
19	High variant	Ethiopia		231	18.557	19.638	20.674	21.573	22.523	23.599	24.796	26.126	27.436	28.693	29.872	31.008	32.082	33.09	34.034	34.924	35.767	36.531
20	High variant	Kenya		404	18.958	19.747	20.586	21.436	22.192	22.999	23.908	24.848	25.884	26.87	27.815	28.734	29.647	30.6	31.556	32.477	33.354	34.18
21	High variant	Madagascar		450	18.745	19.365	19.81	20.168	20.552	21.234	22.026	22.828	23.59	24.305	25.013	25.814	26.648	27.491	28.334	29.173	30	30.876
22	High variant	Malawi		454	17.372	17.907	18.438	19.039	19.601	20.459	21.458	22.467	23.437	24.355	25.271	26.242	27.201	28.15	29.09	30.022	30.982	31.905
23	High variant	Mauritius	1	480	35.555	37.065	38.131	39.065	40.34	41.264	42.114	42.459	41.781	41.062	40.925	41.142	41.31	41.195	40.775	40.348	40.238	40.418
24	High variant	Mayotte		175	19.003	19.876	21.031	22.262	23.387	24.337	25.335	26.462	27.65	28.853	30.046	31.284	32.491	33.664	34.785	35.872	36.888	37.815
25	High variant	Mozambique		508	17.22	17.553	17.92	18.275	18.722	19.335	20.076	20.988	21.883	22.768	23.659	24.556	25.498	26.466	27.411	28.328	29.21	30.073
26	High variant	Réunion		638	34.513	35.602	35.886	36.167	36.745	37.486	38.082	38.295	38.331	38.473	38.773	39.233	39.704	40.128	40.479	40.788	41.087	41.384
27	High variant	Rwanda		646	19.43	20.031	20.924	21.928	22.91	23.869	24.897	26.011	27.172	28.341	29.499	30.671	31.825	32.926	33.966	34.93	35.831	36.629
28	High variant	Seychelles		690	34.589	35.935	37	37.634	37.494	36.517	35.926	36.031	36.343	36.475	36.439	36.395	36.546	36.944	37.492	38.066	38.54	38.863
29	High variant	Somalia		706	16.508	16.658	16.787	16.959	17.395	18.029	18.721	19.408	20.069	20.812	21.603	22.428	23.262	24.083	24.886	25.724	26.568	27.405
30	High variant	South Sudan		728	18.605	19.031	19.371	19.738	20.218	21.006	21.862	22.702	23.495	24.242	24.979	25.802	26.647	27.491	28.326	29.137	29.919	30.704
31	High variant	Uganda		800	15.793	16.255	16.709	17.153	17.77	18.547	19.39	20.294	21.225	22.144	23.084	24.043	25.013	26.06	27.074	28.057	29.01	29.936
32	High variant	United Republic of Tanzania	2	834	17.291	17.487	17.799	18.156	18.623	19.201	19.829	20.572	21.322	22.075	22.85	23.639	24.435	25.254	26.113	26.949	27.77	28.583
33	High variant	Zambia		894	17.051	17.533	17.886	18.15	18.542	19.138	19.797	20.511	21.161	21.792	22.45	23.141	23.849	24.558	25.272	26.009	26.744	27.483
34	High variant	Zimbabwe		716	18.976	19.375	19.848	20.699	21.767	22.855	23.913	24.933	26.037	27.123	28.197	29.253	30.307	31.36	32.346	33.26	34.089	34.827
35	High variant	Middle Africa		911	17.0694	17.2029	17.5194	17.9342	18.4803	19.1551	19.9059	20.8084	21.7131	22.6198	23.5293	24.4453	25.3957	26.379	27.3379	28.271	29.1758	30.0502
36	High variant	Angola		24	16.4	16.625	16.993	17.363	17.82	18.383	19.017	19.699	20.425	21.195	21.97	22.75	23.534	24.312	25.084	25.903	26.701	27.483
37	High variant	Cameroon		120	18.318	18.566	18.971	19.492	20.08	20.879	21.705	22.533	23.338	24.116	24.886	25.723	26.574	27.418	28.252	29.068	29.865	30.682
38	High variant	Central African Republic		140	17.767	18.161	18.873	19.42	19.911	20.589	21.54	22.62	23.716	24.769	25.808	26.813	27.803	28.776	29.729	30.693	31.614	32.478
39	High variant	Chad		148	16.084	16.501	16.935	17.409	18.054	18.849	19.719	20.693	21.65	22.571	23.468	24.344	25.221	26.121	26.987	27.825	28.631	29.41
40	High variant	Congo		178	18.85	18.845	19.137	19.575	19.996	20.463	21.007	21.654	22.341	23.043	23.747	24.457	25.2	26.009	26.819	27.617	28.408	29.184
41	High variant	Democratic Republic of the Congo		180	16.777	16.813	17.082	17.5	18.092	18.816	19.623	20.568	21.572	22.592	23.622	24.665	25.771	26.886	27.979	29.045	30.087	31.128
42	High variant	Equatorial Guinea		226	22.192	22.181	21.788	21.862	22.228	22.754	23.501	24.365	25.255	26.13	26.992	27.852	28.717	29.577	30.46	31.351	32.223	33.07
43	High variant	Gabon		266	22.604	22.796	22.932	23.252	23.916	24.783	25.785	26.668	27.478	28.243	28.986	29.752	30.589	31.459	32.316	33.14	33.907	34.604
44	High variant	Sao Tome and Principe		678	18.068	18.492	19.142	19.783	20.419	21.158	21.926	22.724	23.524	24.289	25.03	25.836	26.63	27.41	28.164	28.897	29.614	30.34
45	High variant	Northern Africa		912	25.0257	25.641	25.9462	26.2219	26.6854	27.4068	28.2148	28.9593	29.6002	30.1796	30.7248	31.3119	31.9401	32.5967	33.2623	33.9153	34.5366	35.1249
46	High variant	Algeria		12	27.514	28.76	29.837	30.209	30.372	31.332	32.516	33.686	34.77	35.678	36.332	36.703	36.957	37.328	37.893	38.583	39.243	39.707
47	High variant	Egypt		818	24.678	25.002	25.056	25.275	25.582	26.417	27.24	27.963	28.596	29.201	29.835	30.634	31.489	32.358	33.212	34.026	34.784	35.527
48	High variant	Libya		434	27.213	28.691	29.938	31.049	32.194	33.282	34.257	35.1	35.885	36.507	36.976	37.278	37.482	37.724	38.049	38.437	38.815	39.118
49	High variant	Morocco		504	27.94	29.302	30.609	31.588	32.485	33.282	34.026	34.865	35.844	36.775	37.617	38.29	38.759	39.136	39.54	40.011	40.519	40.981
50	High variant	Sudan		729	18.892	19.487	20.115	20.662	21.135	21.764	22.512	23.312	24.106	24.834	25.543	26.24	26.941	27.651	28.362	29.067	29.772	30.482
51	High variant	Tunisia		788	31.053	32.451	33.732	34.786	35.381	35.504	35.544	36.045	36.76	37.484	38.054	38.303	38.268	38.298	38.581	39.074	39.61	39.999
52	High variant	Western Sahara		732	26.759	28.163	29.29	30.117	30.858	31.508	32.17	32.859	33.568	34.27	34.933	35.462	35.91	36.329	36.761	37.22	37.68	38.1
53	High variant	Southern Africa		913	25.4957	26.4231	27.0913	27.5756	28.0492	28.563	29.159	29.9263	30.7553	31.5633	32.2839	32.9225	33.5215	34.1151	34.7168	35.3191	35.8738	36.3525
54	High variant	Botswana		72	24.367	25.547	26.524	27.345	28.19	29.09	30.05	31.125	32.112	33.002	33.77	34.379	34.904	35.437	35.991	36.534	37.025	37.425
55	High variant	Lesotho		426	21.329	21.936	22.27	22.478	22.911	23.652	24.619	25.681	26.719	27.674	28.571	29.442	30.331	31.228	32.086	32.896	33.644	34.319
56	High variant	Namibia		516	20.954	21.715	22.197	22.595	23.219	24.082	25.073	26.136	27.157	28.122	29.03	29.906	30.825	31.732	32.613	33.457	34.237	34.933
57	High variant	South Africa		710	26.094	27.052	27.743	28.242	28.707	29.189	29.709	30.455	31.24	32.016	32.718	33.328	33.888	34.442	35.007	35.583	36.106	36.557
58	High variant	Swaziland		748	20.439	21.222	21.731	22.299	23.046	23.933	25.004	26.163	27.28	28.335	29.31	30.246	31.195	32.106	32.977	33.789	34.519	35.159
59	High variant	Western Africa	3	914	17.9081	18.0207	18.2591	18.5806	19.0185	19.588	20.245	20.9997	21.742	22.4961	23.2673	24.0555	24.8557	25.7131	26.5666	27.4015	28.2208	29.0232
60	High variant	Benin		204	18.247	18.593	18.917	19.268	19.696	20.325	21.054	21.784	22.467	23.123	23.776	24.442	25.125	25.854	26.554	27.238	27.909	28.569
61	High variant	Burkina Faso		854	17.036	17.371	17.806	18.273	18.816	19.485	20.247	21.118	21.959	22.79	23.62	24.455	25.323	26.231	27.114	27.981	28.831	29.66
62	High variant	Cabo Verde		132	23.771	25.402	26.902	28.28	29.599	30.799	31.775	32.804	33.925	35.057	36.111	36.929	37.521	37.964	38.368	38.795	39.232	39.63
63	High variant	Côte d'Ivoire		384	18.314	18.54	18.647	18.753	19.037	19.533	20.101	20.731	21.324	21.911	22.512	23.127	23.751	24.373	24.999	25.678	26.361	27.039
64	High variant	Gambia		270	17.004	17.328	17.769	18.305	18.999	19.861	20.903	21.994	23.072	24.117	25.149	26.206	27.219	28.182	29.089	29.932	30.741	31.472
65	High variant	Ghana		288	20.413	20.864	21.277	21.792	22.441	23.157	23.88	24.558	25.235	25.905	26.577	27.279	28.01	28.753	29.49	30.223	30.962	31.673
66	High variant	Guinea		324	18.441	18.765	19.121	19.51	19.96	20.707	21.544	22.421	23.29	24.134	24.968	25.875	26.784	27.682	28.571	29.447	30.325	31.206
67	High variant	Guinea-Bissau		624	18.947	19.221	19.524	20.029	20.747	21.574	22.384	23.138	23.852	24.533	25.241	26.014	26.792	27.569	28.342	29.103	29.847	30.605
68	High variant	Liberia		430	18.602	19.01	19.488	19.909	20.32	20.954	21.7	22.496	23.291	24.066	24.838	25.681	26.555	27.436	28.32	29.2	30.086	31.005
69	High variant	Mali		466	15.982	16.183	16.626	17.083	17.646	18.345	19.153	20.05	21.064	22.076	23.08	24.078	25.073	26.124	27.142	28.124	29.066	29.967
70	High variant	Mauritania		478	19.742	20.107	20.455	20.841	21.344	21.974	22.641	23.293	23.907	24.472	25.031	25.656	26.295	26.93	27.549	28.156	28.742	29.315
71	High variant	Niger		562	14.924	14.919	14.962	15.04	15.392	15.899	16.501	17.154	17.859	18.625	19.448	20.362	21.358	22.357	23.346	24.32	25.3	26.32
72	High variant	Nigeria		566	17.859	17.896	18.112	18.428	18.879	19.457	20.109	20.89	21.663	22.454	23.26	24.076	24.899	25.779	26.65	27.498	28.33	29.145
73	High variant	Senegal		686	18.309	18.486	18.825	19.366	20.044	20.865	21.654	22.422	23.173	23.918	24.677	25.495	26.351	27.198	28.032	28.861	29.681	30.528
74	High variant	Sierra Leone		694	18.333	18.883	19.525	20.278	21.044	21.957	22.939	23.934	24.922	25.899	26.828	27.719	28.571	29.379	30.148	30.871	31.518	32.089
75	High variant	Togo		768	18.895	19.192	19.668	20.22	20.741	21.349	21.991	22.661	23.325	23.967	24.6	25.267	25.978	26.687	27.381	28.07	28.748	29.412
76	High variant	ASIA		935	30.3244	31.8083	33.0097	33.881	34.5051	34.9734	35.3239	35.4669	35.8415	36.2676	36.6833	36.9756	37.1463	37.3071	37.5516	37.8909	38.2669	38.6086
77	High variant	Eastern Asia		906	37.8749	39.2706	40.6711	42.4948	44.1909	45.0684	44.7091	43.9022	43.152	42.7199	42.5639	42.3574	41.9829	41.5005	41.1737	41.1231	41.2695	41.4482
78	High variant	China	4	156	36.951	38.388	39.87	41.982	43.723	44.6	44.163	43.394	42.755	42.459	42.365	42.169	41.766	41.271	40.979	40.977	41.147	41.308
79	High variant	China, Hong Kong SAR	5	344	43.196	44.416	45.603	46.716	47.847	48.779	49.132	47.604	44.974	43.204	42.93	43.135	43.235	42.691	41.794	41.277	41.401	41.977
80	High variant	China, Macao SAR	6	446	37.615	38.885	40.702	42.682	44.663	45.852	45.721	43.537	41.867	41.532	41.701	41.824	41.528	40.835	40.24	40.139	40.469	40.982
81	High variant	China, Taiwan Province of China		158	39.597	41.954	44.031	45.864	47.248	48.48	49.568	50.096	48.953	46.455	45.272	44.916	44.858	44.53	43.625	42.591	42.142	42.308
82	High variant	Dem. People's Republic of Korea		408	34.04	34.949	35.621	36.368	37.092	37.692	37.89	37.476	37.156	37.3	37.714	38.164	38.388	38.356	38.325	38.537	38.964	39.439
83	High variant	Japan		392	46.348	47.993	49.559	50.416	50.795	50.612	49.9	48.998	47.815	46.399	45.36	44.662	44.137	43.666	43.267	43.019	42.991	43.161
84	High variant	Mongolia		496	27.127	28.255	28.828	28.62	28.489	29.085	30.123	30.993	31.611	32.07	32.403	32.72	33.153	33.737	34.44	35.155	35.746	36.168
85	High variant	Republic of Korea		410	40.781	43.07	44.933	46.521	47.712	48.772	49.947	50.365	49.219	47.061	45.615	45.118	45.167	45.108	44.494	43.604	43.076	43.156
86	High variant	South-Central Asia	7	921	26.1017	27.3632	28.4486	29.4203	30.4009	31.3404	32.0276	32.7005	33.466	34.2504	35.0019	35.5545	35.9702	36.3638	36.8037	37.2826	37.7421	38.1358
87	High variant	Central Asia		5500	26.4417	27.5949	28.4584	28.7521	28.8949	29.4697	30.2872	31.1576	31.9038	32.5188	32.9978	33.4285	33.9361	34.561	35.2567	35.9205	36.4843	36.9413
88	High variant	Kazakhstan		398	29.347	30.345	30.942	30.255	29.35	29.729	30.611	31.311	31.843	32.261	32.616	33.021	33.566	34.26	35.044	35.79	36.398	36.847
89	High variant	Kyrgyzstan		417	25.26	26.058	26.375	26.104	26.418	27.32	28.302	29.171	29.884	30.5	31.114	31.801	32.552	33.359	34.204	35.018	35.734	36.327
90	High variant	Tajikistan		762	22.394	23.016	23.354	23.628	24.308	25.156	26.103	26.933	27.699	28.435	29.161	29.952	30.885	31.835	32.769	33.656	34.466	35.22
91	High variant	Turkmenistan		795	25.637	26.665	27.173	27.385	27.657	28.194	29.038	29.867	30.552	31.084	31.508	31.986	32.566	33.218	33.882	34.471	34.926	35.287
92	High variant	Uzbekistan		860	26.298	27.897	29.403	30.442	30.988	31.691	32.441	33.283	34.205	34.986	35.529	35.871	36.196	36.612	37.101	37.596	38.025	38.35
93	High variant	Southern Asia		5501	26.0875	27.3539	28.4482	29.4409	30.4551	31.4129	32.1044	32.7661	33.5286	34.3171	35.0807	35.6433	36.0594	36.4437	36.8715	37.3415	37.7961	38.1877
94	High variant	Afghanistan		4	17.338	18.463	19.669	20.984	22.176	23.413	24.751	26.198	27.638	29.023	30.335	31.57	32.688	33.678	34.554	35.339	36.044	36.657
95	High variant	Bangladesh		50	25.64	27.195	28.692	30.19	31.751	33.157	34.3	35.147	36.204	37.238	38.201	39.01	39.557	39.914	40.215	40.509	40.782	41.012
96	High variant	Bhutan		64	26.276	28.304	30.125	31.689	33.171	34.499	35.675	36.466	37.298	38.17	38.979	39.612	39.875	39.856	39.79	39.864	40.082	40.321
97	High variant	India		356	26.678	27.965	29.063	30.058	31.106	32.065	32.728	33.242	33.914	34.662	35.436	36.006	36.394	36.719	37.091	37.53	37.976	38.369
98	High variant	Iran (Islamic Republic of)		364	29.519	32.145	34.843	37.016	38.852	39.659	39.966	40.734	41.597	42.508	43.149	43.097	42.339	41.611	41.451	41.702	42.031	42.147
99	High variant	Maldives		462	27.928	30.436	32.8	35.362	37.399	38.912	39.533	40.014	40.96	42.098	43.091	43.589	43.309	42.573	42.146	42.21	42.537	42.823
100	High variant	Nepal		524	23.22	24.701	26.455	28.184	30.046	31.728	33.065	34.11	35.37	36.747	38.048	39.17	39.895	40.273	40.557	40.852	41.153	41.411
101	High variant	Pakistan		586	22.458	23.24	23.873	24.392	25.174	26.096	27.051	27.971	28.84	29.655	30.393	31.14	31.894	32.653	33.4	34.106	34.728	35.276
102	High variant	Sri Lanka		144	32.301	33.788	34.745	35.463	35.996	36.653	37.391	37.911	38.188	38.565	38.925	39.317	39.705	40.068	40.327	40.529	40.729	40.942
103	High variant	South-Eastern Asia		920	28.534	29.6667	30.7103	31.4887	32.1566	32.6723	33.0324	33.3758	33.8484	34.3658	34.8757	35.2548	35.5669	35.8711	36.2171	36.6188	37.0437	37.4475
104	High variant	Brunei Darussalam		96	29.997	32.119	33.957	35.437	36.895	38.122	38.89	39.077	39.247	39.652	40.095	40.467	40.578	40.466	40.353	40.456	40.75	41.098
105	High variant	Cambodia		116	23.95	25.42	26.483	27.198	27.968	28.866	29.746	30.764	31.781	32.735	33.564	34.214	34.779	35.385	36.05	36.722	37.335	37.848
106	High variant	Indonesia		360	28.01	29.009	29.822	30.493	31.188	31.696	32.103	32.552	33.057	33.566	34.06	34.472	34.855	35.244	35.656	36.08	36.488	36.858
107	High variant	Lao People's Democratic Republic		418	22.655	24.095	25.359	26.498	27.731	28.96	30.064	31.373	32.62	33.797	34.867	35.716	36.408	37.004	37.554	38.077	38.553	38.945
108	High variant	Malaysia	8	458	27.676	29.619	31.319	32.718	33.962	34.919	35.503	35.884	36.519	37.307	38.147	38.881	39.276	39.322	39.264	39.394	39.775	40.277
109	High variant	Myanmar		104	27.664	28.792	29.747	30.675	31.713	32.521	32.929	33.142	33.528	34.007	34.534	34.937	35.187	35.315	35.426	35.613	35.867	36.128
110	High variant	Philippines		608	24.094	24.971	25.707	26.229	26.718	27.176	27.76	28.489	29.273	30.083	30.846	31.578	32.294	33.003	33.713	34.419	35.106	35.765
111	High variant	Singapore		702	40.028	42.169	44.153	45.697	46.861	47.932	48.841	49.285	49.123	48.485	47.906	47.816	47.973	48.184	48.239	48.152	48.078	48.216
112	High variant	Thailand		764	37.83	39.857	41.295	42.288	43.165	44.051	44.74	44.835	44.418	43.626	43.068	42.759	42.6	42.391	42.101	41.803	41.618	41.596
113	High variant	Timor-Leste		626	17.406	17.843	18.086	18.448	18.973	19.688	20.662	21.762	22.843	23.906	24.962	26.123	27.294	28.447	29.579	30.721	31.832	32.882
114	High variant	Viet Nam		704	30.443	32.273	33.939	35.635	36.67	37.201	37.476	37.685	37.979	38.488	39.039	39.298	39.089	38.771	38.66	38.837	39.199	39.56
115	High variant	Western Asia		922	26.5308	27.5138	28.2324	28.823	29.3759	29.9669	30.5569	31.2348	31.8759	32.4696	32.9897	33.4344	33.8456	34.2657	34.7173	35.202	35.6896	36.1485
116	High variant	Armenia		51	33.912	35.405	37.307	39.218	40.78	41.172	40.743	40.784	41.069	41.599	42.017	42.036	41.564	41.025	40.836	40.95	41.151	41.221
117	High variant	Azerbaijan	9	31	30.311	32.119	33.937	35.575	36.294	36.032	35.652	36.087	36.688	37.082	37.141	37.023	37.002	37.161	37.439	37.754	38.032	38.244
118	High variant	Bahrain		48	31.164	32.248	33.161	33.459	34.485	35.447	35.991	37.378	38.635	39.762	40.622	41.353	41.999	42.422	42.512	42.364	42.188	42.114
119	High variant	Cyprus	10	196	34.949	36.933	38.676	40.137	41.333	42.343	43.059	43.379	43.323	43.191	43.244	43.249	43.156	42.915	42.641	42.459	42.433	42.52
120	High variant	Georgia	11	268	38.013	38.373	38.889	39.61	40.087	39.212	37.835	37.398	37.407	37.487	37.41	37.177	37.016	37.136	37.502	37.97	38.391	38.67
121	High variant	Iraq		368	19.433	19.776	20.01	20.354	20.833	21.447	22.073	22.688	23.283	23.872	24.485	25.158	25.913	26.685	27.46	28.247	29.051	29.859
122	High variant	Israel		376	30.238	30.324	30.26	30.358	30.533	30.83	31.278	31.793	32.335	32.911	33.511	34.116	34.758	35.475	36.235	37.001	37.747	38.441
123	High variant	Jordan		400	22.14	22.985	23.908	24.757	25.783	26.821	27.881	28.933	29.96	31	31.977	32.917	33.828	34.715	35.609	36.46	37.238	37.914
124	High variant	Kuwait		414	33.398	33.488	33.504	33.867	34.675	34.999	35.066	35.054	35.327	35.515	35.69	35.856	36.057	36.338	36.693	37.086	37.466	37.798
125	High variant	Lebanon		422	28.517	30.763	33.794	36.436	38.614	40.499	41.814	41.937	41.093	40.998	41.739	42.688	43.35	43.18	42.271	41.622	41.719	42.275
126	High variant	Oman		512	28.975	30.549	31.894	33.369	34.702	35.191	36.005	37.459	38.863	40.261	41.347	42.013	42.185	42.03	41.885	41.935	42.132	42.317
127	High variant	Qatar		634	31.29	31.812	32.945	34.254	35.69	36.958	37.936	38.589	39.06	39.555	40.085	40.65	41.009	41.173	41.246	41.337	41.513	41.761
128	High variant	Saudi Arabia		682	29.776	31.711	32.618	33.526	34.291	34.99	35.775	36.32	37.026	37.776	38.442	38.917	39.121	39.195	39.365	39.72	40.19	40.604
129	High variant	State of Palestine	12	275	19.338	20.189	20.735	21.342	22.126	23.081	24.116	25.145	26.183	27.14	28.06	28.974	29.894	30.881	31.858	32.807	33.721	34.582
130	High variant	Syrian Arab Republic		760	20.232	21.475	23.926	25.475	26.909	28.215	29.425	30.57	31.747	32.919	34.062	35.15	36.187	37.092	37.851	38.465	38.976	39.451
131	High variant	Turkey		792	29.853	31.245	32.524	33.649	34.804	35.904	36.791	37.436	38.027	38.691	39.336	39.918	40.302	40.525	40.683	40.882	41.165	41.482
132	High variant	United Arab Emirates		784	33.402	33.873	34.372	34.917	35.832	36.827	37.758	38.457	38.926	39.125	39.269	39.473	39.684	39.882	40.029	40.142	40.263	40.418
133	High variant	Yemen		887	19.202	20.026	20.853	21.764	22.82	23.992	25.284	26.637	27.947	29.201	30.37	31.491	32.549	33.545	34.471	35.312	36.041	36.644
134	High variant	EUROPE		908	41.5978	42.4297	43.1631	43.8476	44.4258	44.2391	43.2453	42.1828	41.2333	40.739	40.5092	40.2882	39.9248	39.6266	39.5385	39.6786	39.9688	40.2742
135	High variant	Eastern Europe		923	39.584	40.5196	41.5956	42.7723	43.6873	43.184	41.3235	40.0013	39.3707	39.24	39.0698	38.5718	37.8919	37.5269	37.5755	37.889	38.255	38.4841
136	High variant	Belarus		112	39.56	40.019	40.913	41.986	42.692	42.02	39.971	38.755	38.267	38.225	38.132	37.696	37.104	36.831	36.966	37.347	37.763	38.022
137	High variant	Bulgaria		100	43.478	44.444	45.416	46.011	46.67	46.679	45.043	43.338	42.099	41.226	40.768	40.263	39.545	39.061	38.955	39.146	39.475	39.742
138	High variant	Czechia		203	41.425	43.092	44.704	45.596	46.247	46.29	44.808	43.439	42.615	41.969	41.586	41.057	40.282	39.739	39.609	39.778	40.128	40.458
139	High variant	Hungary		348	41.693	43.139	44.403	44.742	44.92	45.316	44.83	44.006	42.998	42.048	41.655	41.493	41.298	41.01	40.724	40.577	40.681	40.963
140	High variant	Poland		616	39.697	41.48	43.312	45.21	46.719	47.806	48.121	47.351	46.586	45.913	45.53	45.106	44.401	43.406	42.644	42.312	42.304	42.408
141	High variant	Republic of Moldova	13	498	35.565	37.337	39.328	41.705	43.833	45.38	45.559	44.502	43.751	43.314	43.133	42.724	41.873	40.848	40.259	40.198	40.392	40.552
142	High variant	Romania		642	41.258	42.717	43.779	44.224	45.097	44.874	44.264	43.467	42.47	41.577	41.126	40.822	40.483	40.167	39.949	39.924	40.106	40.359
143	High variant	Russian Federation		643	38.729	39.317	40.288	41.538	41.952	40.21	38.285	37.29	37.052	37.043	36.837	36.265	35.753	35.695	36.017	36.492	36.909	37.123
144	High variant	Slovakia		703	39.166	40.958	42.502	43.888	45.12	45.788	45.332	44.015	42.924	42.25	42.068	41.869	41.34	40.637	40.189	40.175	40.478	40.855
145	High variant	Ukraine	14	804	40.268	41.078	42.145	43.337	44.419	44.203	42.297	40.839	39.936	39.716	39.498	38.999	38.296	37.896	37.931	38.262	38.667	38.937
146	High variant	Northern Europe	15	924	40.3536	40.6432	40.8836	41.1577	41.3649	41.1069	40.3888	39.8286	39.2503	39.1297	39.1995	39.2766	39.2227	39.1537	39.1912	39.4006	39.7561	40.1477
147	High variant	Channel Islands	16	830	42.651	43.703	44.435	44.902	45.096	45.201	44.918	44.237	43.301	42.463	42.103	42.017	42	41.927	41.829	41.824	41.988	42.297
148	High variant	Denmark		208	41.603	42.027	41.518	40.898	40.962	40.964	40.644	40.169	39.026	38.547	38.57	38.852	39.1	39.178	39.106	39.095	39.311	39.725
149	High variant	Estonia		233	41.567	42.406	43.19	44.199	45.439	45.507	43.741	42.671	41.986	41.581	41.473	41.133	40.443	39.898	39.771	39.981	40.361	40.673
150	High variant	Finland	17	246	42.462	42.495	42.602	42.597	42.556	42.228	41.381	40.563	39.719	39.529	39.628	39.791	39.788	39.695	39.67	39.816	40.135	40.531
151	High variant	Iceland		352	35.995	37.027	37.882	38.699	39.667	39.965	39.929	40.028	39.829	39.984	40.348	40.741	40.975	41.059	41.107	41.241	41.513	41.875
152	High variant	Ireland		372	36.884	38.374	39.556	39.813	39.209	38.746	38.721	38.932	39.012	39.023	38.79	38.525	38.442	38.639	39.026	39.448	39.771	39.963
153	High variant	Latvia		428	42.538	43.617	44.173	44.75	45.662	45.745	43.326	41.904	40.993	40.609	40.454	40.034	39.274	38.819	38.801	39.088	39.479	39.745
154	High variant	Lithuania		440	42.673	43.136	42.846	42.8	43.32	43.809	42.926	40.897	39.439	39.065	39.189	39.272	38.832	38.199	37.899	38.054	38.497	38.955
155	High variant	Norway	18	578	39.154	39.373	39.546	39.763	39.963	40.015	39.767	39.386	38.809	38.7	38.835	39.079	39.249	39.31	39.344	39.483	39.784	40.182
156	High variant	Sweden		752	40.868	40.681	40.476	40.685	41.189	40.665	39.786	39.161	38.571	38.507	38.648	38.758	38.693	38.584	38.574	38.76	39.141	39.583
157	High variant	United Kingdom		826	40.226	40.455	40.763	41.122	41.341	41.139	40.406	39.832	39.311	39.226	39.312	39.385	39.313	39.233	39.279	39.509	39.882	40.278
158	High variant	Southern Europe	19	925	43.8745	45.6672	47.1319	48.1463	48.5923	48.4488	47.9171	47.1699	46.3653	45.0967	44.2036	43.5417	43.0882	42.7808	42.6301	42.5914	42.6451	42.7803
159	High variant	Albania		8	36.2	37.739	39.02	40.035	41.406	43.025	44.547	44.719	43.453	42.877	43.033	43.492	43.82	43.527	42.759	42.221	42.196	42.509
160	High variant	Bosnia and Herzegovina		70	40.985	42.15	43.044	43.869	44.813	45.653	46.36	45.879	44.631	43.28	42.935	43.007	42.967	42.423	41.591	41.072	41.105	41.456
161	High variant	Croatia		191	42.628	43.741	44.683	45.493	46.086	46.141	45.994	45.135	44.51	43.719	43.336	43.062	42.745	42.318	41.948	41.763	41.782	41.92
162	High variant	Greece		300	43.331	45.051	46.735	48.195	49.298	49.456	49.147	48.678	48.12	47.308	46.174	45.176	44.491	44.032	43.791	43.628	43.469	43.362
163	High variant	Italy		380	45.908	47.663	49.073	49.771	49.683	49.122	48.312	47.33	46.273	44.74	43.695	43.035	42.691	42.518	42.435	42.397	42.435	42.576
164	High variant	Malta		470	40.938	42.059	43.081	44.088	45.18	46.054	46.281	45.498	44.24	43.382	43.251	43.345	43.258	42.726	42.017	41.609	41.678	42.058
165	High variant	Montenegro		499	37.731	38.818	39.936	40.66	41.381	41.885	42.046	41.998	41.674	41.498	41.561	41.69	41.691	41.517	41.281	41.165	41.242	41.449
166	High variant	Portugal		620	43.907	45.942	47.581	48.837	49.523	49.511	49.277	49.061	48.612	47.609	46.387	45.455	44.945	44.642	44.405	44.111	43.812	43.653
167	High variant	Serbia	20	688	40.013	40.865	41.399	41.913	42.315	42.398	42.228	41.672	40.685	40.301	40.285	40.38	40.311	40.066	39.798	39.762	39.999	40.367
168	High variant	Slovenia		705	43.009	44.291	45.705	46.946	47.881	48.009	46.822	44.849	43.636	42.854	42.419	41.851	41.057	40.394	40.191	40.399	40.794	41.144
169	High variant	Spain	21	724	43.152	45.308	47.321	48.992	49.957	49.821	49.004	47.968	47.301	46.311	45.303	44.382	43.632	43.195	43.131	43.268	43.436	43.577
170	High variant	TFYR Macedonia	22	807	37.437	38.807	40.147	41.389	42.516	43.242	43.231	42.536	41.48	41.102	41.152	41.222	40.986	40.459	40.002	39.953	40.263	40.672
171	High variant	Western Europe	23	926	43.455	43.8895	43.9835	44.1703	44.4003	44.3352	43.9132	43.0663	41.8984	41.1336	40.9085	40.9391	40.9304	40.786	40.5853	40.5331	40.7277	41.0823
172	High variant	Austria		40	43.221	44.118	44.528	45.222	45.913	46.516	46.47	45.558	44.041	42.844	42.525	42.536	42.465	42.098	41.619	41.385	41.543	41.957
173	High variant	Belgium		56	41.34	41.526	41.836	42.073	42.249	42.038	41.365	40.617	39.782	39.51	39.442	39.438	39.328	39.202	39.17	39.316	39.629	40.011
174	High variant	France		250	41.195	41.673	41.885	41.878	41.569	41.14	40.71	40.182	39.423	39.039	38.872	38.87	38.902	38.937	38.982	39.107	39.337	39.621
175	High variant	Germany		276	45.894	46.299	46.239	46.308	46.768	47.118	47.007	46.128	44.536	43.192	42.813	42.872	42.939	42.725	42.323	42.054	42.134	42.508
176	High variant	Luxembourg		442	39.274	39.376	39.577	39.706	39.777	39.831	39.56	38.911	38.343	38.223	38.307	38.496	38.658	38.762	38.87	39.09	39.462	39.951
177	High variant	Netherlands		528	42.07	42.877	43.032	43.109	43.286	43.345	43.164	42.625	41.454	40.677	40.511	40.675	40.819	40.765	40.536	40.41	40.57	40.924
178	High variant	Switzerland		756	42.223	42.769	43.302	43.92	44.403	44.605	44.252	43.38	42.329	41.751	41.681	41.807	41.863	41.751	41.606	41.644	41.944	42.431
179	High variant	LATIN AMERICA AND THE CARIBBEAN		904	29.1524	30.6349	31.97	33.1842	34.3528	35.346	36.0597	36.5401	37.1119	37.7706	38.4177	38.9726	39.3272	39.5503	39.7437	39.9841	40.2901	40.6025
180	High variant	Caribbean	24	915	30.2658	31.5521	32.6048	33.4704	34.2415	34.8178	35.1942	35.337	35.7689	36.2743	36.7851	37.2034	37.5056	37.7607	38.0301	38.3534	38.7279	39.0948
181	High variant	Antigua and Barbuda		28	30.655	31.722	32.715	33.709	34.74	35.525	35.892	35.853	36.037	36.444	36.988	37.505	37.878	38.115	38.326	38.619	38.996	39.378
182	High variant	Aruba		533	40.085	40.864	40.588	39.524	39.803	40.143	40.212	39.852	38.532	38.017	38.132	38.601	39.046	39.203	39.06	38.944	39.086	39.451
183	High variant	Bahamas		44	32.517	34.03	35.352	36.715	37.867	38.504	38.458	38.385	38.353	38.639	39.062	39.459	39.583	39.496	39.435	39.557	39.857	40.229
184	High variant	Barbados		52	38.54	39.515	40.225	40.381	40.346	39.97	39.479	38.695	37.967	37.729	37.732	37.806	37.832	37.844	37.917	38.112	38.411	38.743
185	High variant	Cuba		192	41.08	42.746	43.542	44.256	45.512	46.23	46.416	45.757	44.309	43.244	42.753	42.507	42.216	41.811	41.438	41.302	41.453	41.726
186	High variant	Curaçao		531	41.294	41.39	41.029	40.582	40.606	40.649	40.458	39.744	39.184	39.162	39.369	39.674	39.86	39.926	39.977	40.137	40.399	40.692
187	High variant	Dominican Republic		214	26.11	27.271	28.265	29.135	30.082	31.015	31.814	32.682	33.631	34.595	35.555	36.379	37.096	37.735	38.325	38.88	39.395	39.848
188	High variant	Grenada		308	27.222	29.051	30.514	31.777	32.778	33.553	34.363	35.199	36.42	37.572	38.501	38.974	38.995	39.042	39.367	39.935	40.511	40.851
189	High variant	Guadeloupe	25	312	41.52	43.107	43.191	41.394	41.082	41.702	42.264	42.298	41.58	40.591	40.14	40.476	41.041	41.526	41.701	41.598	41.479	41.609
190	High variant	Haiti		332	22.977	24.068	25.036	25.932	26.854	27.705	28.547	29.49	30.446	31.363	32.13	32.77	33.325	33.854	34.377	34.897	35.392	35.824
191	High variant	Jamaica		388	29.384	31.066	32.749	34.461	36.248	37.671	38.547	38.77	38.779	39.758	40.823	41.735	42.236	42.199	41.926	41.881	42.187	42.67
192	High variant	Martinique		474	43.7	45.449	45.865	45.432	45	43.507	43.302	43.252	42.469	41.313	40.748	40.6	40.779	41.118	41.349	41.403	41.475	41.623
193	High variant	Puerto Rico		630	36.383	37.883	39.24	40.51	41.888	43.2	44.303	44.963	45.063	44.342	44.2	44.283	44.382	44.15	43.624	43.092	42.829	42.854
194	High variant	Saint Lucia		662	32.632	34.585	36.278	38.153	40.223	42.107	43.622	44.38	44.116	43.75	43.899	44.187	44.36	44.073	43.437	42.861	42.599	42.609
195	High variant	Saint Vincent and the Grenadines		670	29.829	31.455	32.935	34.265	35.499	36.315	36.982	37.364	37.743	38.331	38.951	39.482	39.771	39.925	40.089	40.353	40.685	40.985
196	High variant	Trinidad and Tobago		780	33.85	35.965	37.625	38.836	39.147	38.741	38.509	38.431	38.349	38.326	38.159	37.894	37.659	37.601	37.707	37.889	38.054	38.169
197	High variant	United States Virgin Islands		850	41.18	41.887	41.782	40.597	40.383	40.126	39.754	39.696	39.404	39.458	39.753	40.325	40.927	41.485	41.967	42.374	42.723	43.056
198	High variant	Central America		916	26.5657	28.029	29.4132	30.792	32.1177	33.2999	34.2675	35.0498	36.027	36.98	37.867	38.6186	39.1559	39.5389	39.8601	40.1915	40.5509	40.891
199	High variant	Belize		84	23.453	24.769	26.025	27.138	28.123	28.9	29.597	30.55	31.565	32.541	33.419	34.129	34.697	35.216	35.762	36.324	36.875	37.372
200	High variant	Costa Rica		188	31.376	33.276	35.067	36.718	38.252	39.562	40.35	40.862	40.997	41.307	41.709	42.082	42.262	42.197	42.034	41.94	41.996	42.159
201	High variant	El Salvador		222	25.757	27.325	28.845	30.393	31.646	32.715	33.588	34.355	35.477	36.69	37.859	38.878	39.582	39.984	40.257	40.564	40.948	41.346
202	High variant	Guatemala		320	21.253	22.633	23.876	25.077	26.144	27.167	28.278	29.499	30.799	32.077	33.255	34.303	35.232	36.077	36.848	37.562	38.238	38.871
203	High variant	Honduras		340	23.012	24.665	26.257	27.744	29.204	30.505	31.514	32.597	33.735	34.879	35.996	36.922	37.659	38.237	38.711	39.139	39.559	39.966
204	High variant	Mexico		484	27.525	28.985	30.409	31.836	33.221	34.466	35.456	36.272	37.142	38.03	38.861	39.571	40.034	40.329	40.568	40.82	41.105	41.377
205	High variant	Nicaragua		558	25.176	27.04	28.721	30.222	31.686	33.093	34.382	35.45	36.645	37.781	38.809	39.678	40.271	40.674	40.983	41.271	41.57	41.853
206	High variant	Panama		591	28.404	29.361	30.145	30.923	31.653	32.317	32.894	33.473	34.157	34.873	35.615	36.257	36.833	37.382	37.932	38.483	39.024	39.532
207	High variant	South America	26	931	30.1263	31.6995	33.0617	34.2695	35.4155	36.3554	37.0073	37.3798	37.7679	38.3001	38.8432	39.3144	39.5837	39.7257	39.8494	40.0412	40.3123	40.6042
208	High variant	Argentina		32	30.844	31.567	32.181	32.65	33.103	33.561	33.934	34.28	34.846	35.486	36.122	36.653	37.097	37.501	37.909	38.334	38.779	39.217
209	High variant	Bolivia (Plurinational State of)		68	24.061	25.106	26.102	26.958	27.775	28.497	29.158	30.012	30.996	31.97	32.871	33.677	34.41	35.105	35.813	36.508	37.174	37.792
210	High variant	Brazil		76	31.276	33.157	34.823	36.299	37.747	39.04	39.983	40.382	40.497	40.863	41.275	41.618	41.74	41.654	41.506	41.449	41.522	41.668
211	High variant	Chile		152	33.749	35.122	36.579	37.861	39.05	39.971	40.491	40.704	40.5	40.597	40.872	41.182	41.322	41.275	41.162	41.136	41.275	41.511
212	High variant	Colombia		170	30.05	31.875	33.509	34.993	36.264	37.389	38.239	38.701	38.896	39.299	39.741	40.158	40.34	40.35	40.324	40.368	40.512	40.703
213	High variant	Ecuador		218	26.645	27.851	28.912	29.868	30.746	31.602	32.356	33.143	34.044	34.968	35.89	36.678	37.352	37.954	38.52	39.074	39.616	40.114
214	High variant	French Guiana		254	24.476	24.998	25.789	26.538	27.271	27.881	28.419	29.018	29.663	30.399	31.144	31.893	32.651	33.409	34.15	34.877	35.623	36.359
215	High variant	Guyana		328	24.611	25.987	27.268	28.345	29.132	29.472	29.799	30.548	31.376	32.192	32.902	33.465	33.921	34.344	34.782	35.256	35.71	36.095
216	High variant	Paraguay		600	24.864	26.229	27.421	28.423	29.269	30.057	30.69	31.568	32.51	33.448	34.309	34.972	35.556	36.074	36.599	37.157	37.722	38.251
217	High variant	Peru		604	27.488	28.83	30.023	30.992	31.944	32.839	33.644	34.401	35.302	36.215	37.073	37.805	38.381	38.851	39.288	39.735	40.198	40.631
218	High variant	Suriname		740	28.443	29.357	30.272	31.066	31.753	32.313	32.735	33.178	33.769	34.414	35.079	35.61	36.039	36.414	36.79	37.206	37.65	38.073
219	High variant	Uruguay		858	34.856	35.267	35.767	36.412	37.058	37.555	37.821	37.824	37.854	38.173	38.607	39.03	39.282	39.405	39.514	39.7	39.985	40.323
220	High variant	Venezuela (Bolivarian Republic of)		862	27.391	28.663	29.707	30.578	31.437	32.213	32.844	33.463	34.222	35.015	35.812	36.476	37.041	37.549	38.034	38.51	38.97	39.387
221	High variant	NORTHERN AMERICA	27	905	37.9304	38.2865	38.5434	38.8008	39.076	39.0311	38.7548	38.2131	37.6291	37.5401	37.7191	37.9524	38.065	38.0498	38.0222	38.1254	38.3915	38.7428
222	High variant	Canada		124	40.54	41.077	41.606	42.01	42.439	42.563	42.004	41.244	40.479	40.207	40.251	40.409	40.418	40.324	40.255	40.341	40.609	40.982
223	High variant	United States of America		840	37.621	37.956	38.194	38.442	38.68	38.644	38.406	37.856	37.306	37.242	37.44	37.682	37.804	37.795	37.773	37.882	38.151	38.5
224	High variant	OCEANIA		909	32.7881	33.2059	33.5553	33.7402	33.7772	33.7491	33.7546	33.7449	34.0022	34.3471	34.7348	35.0584	35.3666	35.6984	36.0903	36.5581	37.0773	37.6048
225	High variant	Australia/New Zealand		927	37.3834	37.6363	38.1055	38.5164	38.7472	38.5527	38.1977	37.8873	37.7554	37.9421	38.232	38.5143	38.6917	38.8328	39.0286	39.3494	39.7906	40.2862
226	High variant	Australia	28	36	37.404	37.651	38.134	38.521	38.676	38.408	38.025	37.698	37.596	37.798	38.084	38.349	38.512	38.653	38.864	39.207	39.667	40.173
227	High variant	New Zealand		554	37.266	37.547	37.937	38.493	39.124	39.371	39.202	39.043	38.755	38.835	39.14	39.546	39.837	40.003	40.115	40.299	40.623	41.036
228	High variant	Melanesia		928	22.3184	22.9285	23.5239	24.059	24.6006	25.0353	25.6852	26.3879	27.1029	27.7789	28.4081	29.019	29.637	30.2799	30.9573	31.631	32.2885	32.9221
229	High variant	Fiji		242	27.56	28.303	28.856	29.083	29.402	30.001	30.475	31.093	31.745	32.431	33.109	33.738	34.345	34.954	35.588	36.201	36.775	37.294
230	High variant	New Caledonia		540	32.758	33.093	33.764	34.629	35.303	35.765	35.984	36.125	36.455	36.905	37.429	37.943	38.36	38.669	38.916	39.186	39.519	39.904
231	High variant	Papua New Guinea		598	21.667	22.349	22.997	23.561	24.088	24.542	25.164	25.893	26.623	27.296	27.919	28.526	29.14	29.763	30.426	31.098	31.753	32.385
232	High variant	Solomon Islands		90	19.868	20.592	21.407	22.24	23.047	23.81	24.613	25.495	26.458	27.399	28.318	29.235	30.164	31.129	32.071	32.986	33.865	34.709
233	High variant	Vanuatu		548	22.159	22.852	23.491	24.029	24.844	25.486	26.307	27.145	27.978	28.79	29.558	30.326	31.139	31.976	32.824	33.664	34.483	35.263
234	High variant	Micronesia	29	954	25.6844	26.6644	27.6783	28.5808	29.2726	29.7982	30.0602	30.5657	31.1775	31.8676	32.5586	33.207	33.7922	34.2992	34.7615	35.2797	35.8196	36.3664
235	High variant	Guam		316	30.142	31.111	32.088	33.041	34.012	34.885	35.376	35.573	36.033	36.694	37.492	38.31	38.996	39.478	39.798	40.118	40.563	41.087
236	High variant	Kiribati		296	22.428	22.925	23.102	23.18	23.873	24.524	25.236	25.886	26.407	26.836	27.316	27.916	28.596	29.298	30.007	30.706	31.353	31.965
237	High variant	Micronesia (Fed. States of)		583	21.544	22.789	23.77	24.418	24.836	25.371	26.548	27.853	29.107	30.32	31.319	32.067	32.592	33.032	33.568	34.269	35.089	35.858
238	High variant	Polynesia	30	957	25.7704	26.7897	27.7483	28.5008	29.1607	29.8122	30.2948	30.9238	31.5946	32.312	33.0494	33.7783	34.4818	35.1285	35.7461	36.3575	36.9895	37.6418
239	High variant	French Polynesia		258	30.94	32.349	33.839	34.965	36.036	36.904	37.447	37.754	38.112	38.612	39.149	39.699	40.093	40.336	40.511	40.732	41.04	41.395
240	High variant	Samoa		882	21.21	21.827	22.47	23.179	23.985	24.503	25.004	25.734	26.65	27.644	28.668	29.71	30.78	31.812	32.792	33.712	34.606	35.539
241	High variant	Tonga		776	21.349	22.081	22.879	23.609	24.203	24.514	24.904	25.611	26.54	27.471	28.36	29.218	30.026	30.83	31.647	32.481	33.336	34.21

## Sheet: LOW VARIANT
United Nations
Population Division
Department of Economic and Social Affairs
World Population Prospects: The 2017 Revision
File POP/5: Median age by region, subregion and country, 1950-2100 (years)
Low fertility variant, 2015 - 2100
POP/DB/WPP/Rev.2017/POP/F05
June 2017 - Copyright © 2017 by United Nations. All rights reserved
Suggested citation: United Nations, Department of Economic and Social Affairs, Population Division (2017). World Population Prospects: The 2017 Revision, DVD Edition.
					Median age of the total population (years)
Index	Variant	Region, subregion, country or area *	Notes	Country code	2015	2020	2025	2030	2035	2040	2045	2050	2055	2060	2065	2070	2075	2080	2085	2090	2095	2100
1	Low variant	WORLD		900	29.625	31.2214	32.8354	34.4111	35.8095	37.1675	38.5426	39.9897	41.5695	42.9441	44.0683	44.9473	45.6176	46.3244	47.0711	47.8322	48.5625	49.2168
2	Low variant	More developed regions	a	901	41.0852	42.3805	43.8007	45.3011	46.7496	47.9628	48.9048	49.617	50.4075	51.4546	52.5883	53.5954	54.2197	54.5568	54.6997	54.9663	55.374	55.8281
3	Low variant	Less developed regions	b	902	27.772	29.3809	31.0117	32.6233	34.1162	35.579	37.1196	38.7053	40.3579	41.7085	42.8398	43.7561	44.5226	45.3223	46.145	46.9503	47.7023	48.3765
4	Low variant	Least developed countries	c	941	19.6152	20.6073	21.8596	23.2054	24.5478	25.9996	27.3795	28.7211	30.0404	31.3845	32.7428	34.1065	35.4839	36.8429	38.1497	39.4039	40.6097	41.784
5	Low variant	Less developed regions, excluding least developed countries	d	934	29.2986	31.228	33.1818	35.1096	36.827	38.4513	40.0334	41.7331	43.4739	45.2579	46.6471	47.7672	48.615	49.2759	49.9719	50.6942	51.3826	51.9805
6	Low variant	Less developed regions, excluding China		948	25.1961	26.6203	28.1635	29.7677	31.3974	33.0281	34.6807	36.4379	38.0334	39.452	40.6595	41.6972	42.6931	43.6848	44.6664	45.5922	46.4244	47.1792
7	Low variant	High-income countries	e	1503	40.4198	41.8228	43.327	44.8511	46.2721	47.5779	48.738	49.7441	50.709	51.8034	52.9327	53.9647	54.6462	55.0583	55.2659	55.5603	55.9383	56.3456
8	Low variant	Middle-income countries	e	1517	29.1221	30.9889	32.872	34.7264	36.3766	37.961	39.5276	41.2025	42.9465	44.6802	46.0232	47.0695	47.8554	48.5025	49.1813	49.897	50.5683	51.1306
9	Low variant	Upper-middle-income countries	e	1502	33.8887	35.9127	38.3832	41.0284	43.3392	45.3418	46.8476	48.2361	49.6301	51.1913	52.8756	54.5466	55.6632	56.2869	56.5392	56.7576	57.1021	57.4948
10	Low variant	Lower-middle-income countries	e	1501	25.2328	26.7298	28.3668	30.071	31.8254	33.564	35.3474	37.2052	38.9699	40.5165	41.8268	42.9538	43.962	44.9623	45.9279	46.8129	47.5963	48.2823
11	Low variant	Low-income countries	e	1500	18.2803	19.0827	20.1159	21.4247	22.7494	24.0734	25.3842	26.7622	28.1582	29.5718	31.0874	32.6212	34.1461	35.6661	37.1463	38.5738	39.9541	41.2994
12	Low variant	Sub-Saharan Africa	f	947	18.2542	18.9278	19.8391	21.0456	22.3125	23.5504	24.7479	26.0185	27.3317	28.6895	30.1013	31.5952	33.0713	34.5317	35.9778	37.3833	38.7482	40.0849
13	Low variant	AFRICA		903	19.3509	19.9552	20.942	22.1353	23.4001	24.7266	25.9995	27.2635	28.5305	29.8096	31.2145	32.6384	34.0653	35.4968	36.9047	38.2672	39.5857	40.8668
14	Low variant	Eastern Africa		910	17.9887	18.9448	20.0971	21.5173	22.944	24.3797	25.815	27.2887	28.7692	30.2546	31.8339	33.3992	34.9586	36.5139	38.0068	39.4358	40.7993	42.1127
15	Low variant	Burundi		108	17.564	17.699	18.284	19.321	20.555	21.717	22.768	23.796	24.84	26.067	27.368	28.68	30.022	31.404	32.775	34.117	35.438	36.779
16	Low variant	Comoros		174	19.707	20.6	21.769	23.125	24.535	26.118	27.588	28.988	30.348	31.673	32.997	34.316	35.666	37.014	38.332	39.604	40.788	41.918
17	Low variant	Djibouti		262	23.73	25.681	27.778	29.942	32.119	34.235	36.268	38.298	40.318	42.086	43.657	44.996	46.025	46.922	47.731	48.486	49.175	49.782
18	Low variant	Eritrea		232	18.864	19.489	20.895	22.64	24.377	26.142	27.823	29.491	31.155	32.816	34.454	36.187	37.967	39.784	41.59	43.324	44.965	46.445
19	Low variant	Ethiopia		231	18.557	20.019	21.782	23.629	25.512	27.589	29.722	31.904	34.111	36.321	38.476	40.559	42.582	44.524	46.349	48.047	49.637	51.061
20	Low variant	Kenya		404	18.958	20.192	21.782	23.478	25.22	27.023	28.796	30.546	32.308	34.047	35.775	37.547	39.32	41.092	42.793	44.417	45.925	47.328
21	Low variant	Madagascar		450	18.745	19.78	20.989	22.274	23.558	24.872	26.236	27.624	29.02	30.433	31.914	33.392	34.879	36.378	37.848	39.298	40.734	42.168
22	Low variant	Malawi		454	17.372	18.302	19.414	20.885	22.366	23.851	25.383	27.017	28.662	30.326	32.067	33.788	35.506	37.205	38.857	40.466	42.017	43.517
23	Low variant	Mauritius	1	480	35.555	37.731	39.846	41.946	44.044	46.344	48.505	50.58	52.737	54.913	56.69	58.245	59.465	59.948	59.949	59.741	59.698	59.713
24	Low variant	Mayotte		175	19.003	20.339	22.188	24.154	26.309	28.404	30.511	32.541	34.585	36.629	38.682	40.74	42.882	45.05	47.23	49.337	51.302	53.066
25	Low variant	Mozambique		508	17.22	17.916	18.824	19.844	21.011	22.113	23.24	24.441	25.78	27.256	28.775	30.335	31.937	33.516	35.076	36.626	38.13	39.609
26	Low variant	Réunion		638	34.513	36.315	37.795	39.339	40.975	42.799	44.721	46.852	48.93	50.942	52.987	55.114	56.838	58.474	59.938	61.115	62.19	63.135
27	Low variant	Rwanda		646	19.43	20.527	22.123	23.912	25.833	27.812	29.847	31.878	33.949	35.981	37.966	39.895	41.911	43.925	45.943	47.838	49.606	51.115
28	Low variant	Seychelles		690	34.589	36.467	38.496	40.477	42.079	43.211	43.886	44.65	46.157	48.102	50.287	51.995	53.435	54.51	55.308	56.302	57.404	58.453
29	Low variant	Somalia		706	16.508	17.001	17.643	18.436	19.287	20.199	21.242	22.335	23.498	24.724	26.062	27.414	28.77	30.134	31.531	32.918	34.307	35.71
30	Low variant	South Sudan		728	18.605	19.404	20.37	21.58	22.853	24.156	25.471	26.852	28.245	29.638	31.102	32.568	34.026	35.487	36.918	38.297	39.637	40.947
31	Low variant	Uganda		800	15.793	16.616	17.612	18.719	19.869	21.098	22.392	23.759	25.198	26.802	28.425	30.084	31.809	33.518	35.211	36.893	38.54	40.164
32	Low variant	United Republic of Tanzania	2	834	17.291	17.878	18.759	19.79	21.003	22.103	23.18	24.303	25.524	26.885	28.276	29.687	31.155	32.608	34.034	35.44	36.852	38.249
33	Low variant	Zambia		894	17.051	17.906	18.848	19.826	20.911	21.94	22.969	24.024	25.103	26.323	27.542	28.76	29.977	31.231	32.471	33.698	34.922	36.192
34	Low variant	Zimbabwe		716	18.976	19.848	21.144	22.835	24.644	26.784	28.864	30.892	32.892	34.855	36.756	38.643	40.541	42.43	44.266	46.004	47.576	48.99
35	Low variant	Middle Africa		911	17.0694	17.5643	18.3948	19.4306	20.6247	21.799	22.9963	24.255	25.6298	27.15	28.7026	30.3014	31.9459	33.5702	35.1781	36.768	38.3119	39.8179
36	Low variant	Angola		24	16.4	16.99	17.868	18.87	19.855	20.807	21.784	22.819	23.928	25.128	26.448	27.754	29.054	30.359	31.676	32.971	34.25	35.542
37	Low variant	Cameroon		120	18.318	18.959	19.931	21.294	22.689	24.064	25.372	26.696	28.02	29.361	30.79	32.243	33.686	35.13	36.575	37.976	39.331	40.645
38	Low variant	Central African Republic		140	17.767	18.498	19.756	21.137	22.516	23.908	25.288	26.899	28.596	30.374	32.266	34.149	36.031	37.846	39.581	41.213	42.762	44.254
39	Low variant	Chad		148	16.084	16.84	17.783	18.87	20.043	21.31	22.607	23.942	25.331	26.834	28.333	29.821	31.328	32.79	34.21	35.606	36.967	38.301
40	Low variant	Congo		178	18.85	19.247	20.107	21.391	22.634	23.79	24.811	25.894	27.062	28.311	29.634	31.066	32.501	33.915	35.293	36.646	37.974	39.294
41	Low variant	Democratic Republic of the Congo		180	16.777	17.163	17.926	18.93	20.065	21.281	22.555	23.92	25.412	27.096	28.823	30.635	32.493	34.354	36.222	38.061	39.861	41.606
42	Low variant	Equatorial Guinea		226	22.192	22.576	22.808	23.608	24.822	26.103	27.516	29.068	30.659	32.254	33.857	35.482	37.115	38.71	40.292	41.855	43.382	44.879
43	Low variant	Gabon		266	22.604	23.319	24.268	25.474	27.031	28.734	30.628	32.41	34.111	35.689	37.17	38.616	40.061	41.558	43.055	44.54	45.95	47.23
44	Low variant	Sao Tome and Principe		678	18.068	18.869	20.108	21.648	23.143	24.61	25.965	27.306	28.633	29.966	31.438	32.89	34.317	35.722	37.065	38.343	39.566	40.755
45	Low variant	Northern Africa		912	25.0257	26.2213	27.5258	28.9078	30.2814	31.869	33.6494	35.7006	37.5221	39.1822	40.56	41.7054	42.824	43.9989	45.2594	46.5066	47.6725	48.71
46	Low variant	Algeria		12	27.514	29.339	31.371	33.371	35.077	36.501	38.261	40.292	42.822	45.436	47.69	49.734	51.187	52.215	53.047	53.933	54.938	55.994
47	Low variant	Egypt		818	24.678	25.605	26.694	27.99	29.293	30.706	32.721	34.911	36.809	38.555	40.068	41.377	42.803	44.362	46.05	47.68	49.213	50.549
48	Low variant	Libya		434	27.213	29.312	31.567	33.977	36.307	38.539	40.64	42.777	44.889	47.125	49.181	50.805	51.991	52.816	53.377	53.923	54.529	55.195
49	Low variant	Morocco		504	27.94	29.877	32.134	34.499	36.692	38.822	40.908	43.081	45.328	47.825	50.327	52.416	54.283	55.768	56.936	57.99	58.993	59.969
50	Low variant	Sudan		729	18.892	19.859	21.178	22.524	23.81	25.091	26.314	27.527	28.75	29.979	31.303	32.603	33.873	35.112	36.31	37.457	38.584	39.708
51	Low variant	Tunisia		788	31.053	33.03	35.318	37.589	39.786	41.496	42.931	44.281	45.907	48	50.248	52.053	53.547	54.628	55.205	55.709	56.348	57.075
52	Low variant	Western Sahara		732	26.759	28.685	30.661	32.541	34.311	35.994	37.607	39.218	40.996	42.585	44.013	45.265	46.312	47.285	48.218	49.121	49.989	50.759
53	Low variant	Southern Africa		913	25.4957	26.9876	28.5949	30.2831	31.956	33.6576	35.4571	37.4858	39.5441	41.411	43.1212	44.6593	45.9557	47.2045	48.4188	49.5948	50.6591	51.5512
54	Low variant	Botswana		72	24.367	26.108	28.021	30.042	32.026	34.007	36.065	38.267	40.544	42.574	44.427	45.964	47.237	48.383	49.49	50.551	51.506	52.321
55	Low variant	Lesotho		426	21.329	22.43	23.654	24.949	26.425	28.195	30.219	32.282	34.36	36.347	38.225	39.979	41.699	43.361	44.972	46.46	47.823	49.057
56	Low variant	Namibia		516	20.954	22.217	23.562	24.98	26.576	28.374	30.364	32.312	34.258	36.157	37.971	39.699	41.389	43.023	44.616	46.144	47.564	48.871
57	Low variant	South Africa		710	26.094	27.62	29.257	30.97	32.653	34.335	36.144	38.112	40.194	42.043	43.76	45.275	46.534	47.733	48.9	50.037	51.043	51.893
58	Low variant	Swaziland		748	20.439	21.748	23.154	24.704	26.547	28.521	30.674	32.859	35.085	37.2	39.227	41.072	42.84	44.544	46.192	47.729	49.144	50.372
59	Low variant	Western Africa	3	914	17.9081	18.3884	19.1608	20.1366	21.3063	22.3727	23.4072	24.4673	25.6194	26.9083	28.2353	29.5869	30.9866	32.3792	33.7599	35.1268	36.4909	37.843
60	Low variant	Benin		204	18.247	18.972	19.864	21.025	22.228	23.38	24.483	25.639	26.837	28.06	29.294	30.564	31.828	33.049	34.222	35.364	36.497	37.633
61	Low variant	Burkina Faso		854	17.036	17.731	18.692	19.821	21.1	22.295	23.48	24.706	26.053	27.487	28.943	30.443	31.972	33.476	34.95	36.412	37.842	39.253
62	Low variant	Cabo Verde		132	23.771	25.952	28.383	31.009	33.65	36.27	38.875	41.467	44.044	46.584	48.951	51.054	52.845	54.378	55.564	56.583	57.462	58.193
63	Low variant	Côte d'Ivoire		384	18.314	18.927	19.642	20.51	21.537	22.538	23.521	24.5	25.507	26.598	27.7	28.795	29.883	30.988	32.08	33.163	34.256	35.367
64	Low variant	Gambia		270	17.004	17.692	18.663	19.824	21.224	22.589	23.98	25.463	27.065	28.72	30.439	32.2	33.92	35.603	37.203	38.703	40.104	41.382
65	Low variant	Ghana		288	20.413	21.34	22.494	23.821	25.241	26.874	28.364	29.736	31.039	32.297	33.534	34.794	36.122	37.466	38.803	40.108	41.319	42.475
66	Low variant	Guinea		324	18.441	19.147	20.094	21.339	22.632	23.952	25.272	26.68	28.117	29.582	31.146	32.719	34.287	35.86	37.413	38.934	40.424	41.88
67	Low variant	Guinea-Bissau		624	18.947	19.632	20.611	21.956	23.381	24.857	26.287	27.659	28.997	30.295	31.656	33.021	34.393	35.793	37.183	38.534	39.835	41.086
68	Low variant	Liberia		430	18.602	19.393	20.536	21.837	23.122	24.405	25.687	27.027	28.396	29.796	31.313	32.846	34.39	35.948	37.487	38.996	40.485	41.958
69	Low variant	Mali		466	15.982	16.522	17.439	18.506	19.592	20.704	21.938	23.273	24.702	26.331	27.997	29.683	31.416	33.121	34.799	36.451	38.05	39.608
70	Low variant	Mauritania		478	19.742	20.549	21.562	22.714	23.913	25.192	26.388	27.514	28.598	29.658	30.783	31.924	33.049	34.151	35.22	36.256	37.253	38.24
71	Low variant	Niger		562	14.924	15.221	15.73	16.347	16.926	17.549	18.279	19.14	20.159	21.386	22.668	24.007	25.421	26.942	28.477	30.03	31.658	33.273
72	Low variant	Nigeria		566	17.859	18.253	18.984	19.908	21.055	22.107	23.142	24.216	25.376	26.71	28.084	29.478	30.913	32.34	33.759	35.164	36.555	37.93
73	Low variant	Senegal		686	18.309	18.888	19.786	21.133	22.579	23.963	25.227	26.471	27.711	28.983	30.329	31.766	33.206	34.655	36.118	37.557	38.962	40.343
74	Low variant	Sierra Leone		694	18.333	19.266	20.57	22.19	23.847	25.592	27.343	29.089	30.839	32.568	34.257	35.941	37.562	39.093	40.51	41.774	42.924	43.976
75	Low variant	Togo		768	18.895	19.588	20.747	22.123	23.47	24.798	26.033	27.239	28.427	29.617	30.9	32.202	33.49	34.747	35.945	37.1	38.224	39.343
76	Low variant	ASIA		935	30.3244	32.3628	34.5224	36.6096	38.5416	40.3094	42.0583	43.8327	45.678	47.5618	49.3548	50.7672	51.8422	52.6553	53.3394	54.0545	54.7863	55.4414
77	Low variant	Eastern Asia		906	37.8749	39.8755	42.1534	44.5409	47.2033	49.6623	51.4592	52.8048	53.81	54.7969	56.0083	57.4166	58.6993	59.4504	59.6304	59.5027	59.5896	59.8414
78	Low variant	China	4	156	36.951	38.997	41.321	43.947	46.739	49.221	51.084	52.359	53.344	54.379	55.665	57.182	58.512	59.306	59.498	59.365	59.459	59.726
79	Low variant	China, Hong Kong SAR	5	344	43.196	45.093	47.289	49.377	51.531	53.472	55.08	56.305	56.882	56.492	56.225	56.423	56.657	56.794	56.855	56.824	56.739	56.867
80	Low variant	China, Macao SAR	6	446	37.615	39.453	42.09	44.751	47.504	50.061	51.833	52.888	52.912	52.436	52.73	53.461	54.083	54.388	54.301	54.167	54.29	54.749
81	Low variant	China, Taiwan Province of China		158	39.597	42.494	45.42	48.262	50.968	53.309	55.307	57.167	58.868	60.438	61.386	61.679	61.959	62.046	61.713	61.195	60.833	60.581
82	Low variant	Dem. People's Republic of Korea		408	34.04	35.585	37.259	39.082	41.026	42.888	44.675	46.352	47.883	49.362	50.908	52.232	53.381	54.331	55.032	55.647	56.208	56.725
83	Low variant	Japan		392	46.348	48.427	50.708	52.6	54.186	55.433	56.341	57.132	57.998	58.9	59.684	60.472	61.344	61.891	62.054	61.977	61.95	62.096
84	Low variant	Mongolia		496	27.127	28.851	30.554	31.906	32.945	33.947	35.407	37.515	39.701	41.567	43.211	44.511	45.351	46.122	47.044	48.151	49.383	50.606
85	Low variant	Republic of Korea		410	40.781	43.632	46.361	48.988	51.461	53.618	55.352	57.208	58.888	60.304	61.019	61.501	62.034	62.324	62.188	61.931	61.764	61.699
86	Low variant	South-Central Asia	7	921	26.1017	27.9317	29.9203	32.0706	34.1932	36.3474	38.5529	40.8154	43.0557	45.2511	47.1056	48.7565	50.1645	51.2784	52.3269	53.3207	54.233	55.0269
87	Low variant	Central Asia		5500	26.4417	28.1566	30.1231	31.7933	33.2251	34.4767	36.2315	38.2949	40.5937	42.6367	44.4944	45.8851	46.9041	47.8524	48.9166	50.1353	51.3643	52.4411
88	Low variant	Kazakhstan		398	29.347	30.87	32.431	33.734	34.069	34.43	35.889	37.866	40.112	41.946	43.576	44.808	45.579	46.438	47.523	48.792	50.138	51.307
89	Low variant	Kyrgyzstan		417	25.26	26.623	28.052	29.379	30.235	31.815	33.726	36.092	38.333	40.488	42.279	43.797	44.988	46.287	47.773	49.392	50.991	52.365
90	Low variant	Tajikistan		762	22.394	23.562	24.879	26.166	27.727	29.386	31.378	33.34	35.313	37.12	38.775	40.227	41.738	43.355	45.086	46.854	48.534	50.076
91	Low variant	Turkmenistan		795	25.637	27.208	28.86	30.252	31.66	33.008	34.492	36.669	38.775	40.715	42.275	43.516	44.45	45.418	46.583	47.83	49.044	50.085
92	Low variant	Uzbekistan		860	26.298	28.45	30.899	33.276	35.436	37.218	39.027	41.146	43.421	45.769	47.796	49.582	50.848	51.721	52.515	53.379	54.3	55.174
93	Low variant	Southern Asia		5501	26.0875	27.9226	29.9129	32.0798	34.2229	36.4086	38.6385	40.9195	43.1642	45.3543	47.2153	48.8743	50.2858	51.4156	52.4686	53.462	54.3688	55.1422
94	Low variant	Afghanistan		4	17.338	18.802	20.644	22.797	24.992	27.266	29.59	31.982	34.401	36.767	39.064	41.229	43.285	45.23	47.005	48.625	50.102	51.33
95	Low variant	Bangladesh		50	25.64	27.798	30.231	32.939	35.699	38.54	41.426	44.294	47.092	49.835	52.482	55.053	57.175	59.095	60.643	61.769	62.649	63.323
96	Low variant	Bhutan		64	26.276	28.85	31.582	34.428	37.207	39.955	42.564	45.117	47.667	50.126	52.429	54.53	56.223	57.534	58.468	59.039	59.475	59.835
97	Low variant	India		356	26.678	28.528	30.532	32.682	34.812	37.022	39.264	41.545	43.76	45.87	47.701	49.333	50.712	51.868	52.926	53.92	54.81	55.504
98	Low variant	Iran (Islamic Republic of)		364	29.519	32.674	36.167	39.781	42.951	45.911	48.273	50.256	52.197	54.186	56.352	58.429	60.475	61.8	62.558	62.509	62.036	61.879
99	Low variant	Maldives		462	27.928	30.813	33.871	37.193	40.623	43.67	46.359	48.75	50.809	52.911	54.874	57.039	58.824	60.175	60.783	60.783	60.702	60.956
100	Low variant	Nepal		524	23.22	25.279	27.919	30.771	33.763	36.883	40.086	43.231	46.374	49.413	52.207	54.885	57.129	59.136	60.757	61.927	62.834	63.573
101	Low variant	Pakistan		586	22.458	23.732	25.213	26.798	28.481	30.263	32.297	34.334	36.291	38.123	39.799	41.236	42.637	44.04	45.478	46.863	48.133	49.268
102	Low variant	Sri Lanka		144	32.301	34.492	36.593	38.762	40.785	42.708	44.683	47	49.45	52.024	54.565	56.923	59.129	60.916	62.331	63.433	64.246	65.154
103	Low variant	South-Eastern Asia		920	28.534	30.2574	32.2439	34.2733	36.1844	38.0304	39.8362	41.6715	43.5559	45.4951	47.0775	48.4326	49.5478	50.4035	51.2343	52.0541	52.8441	53.5799
104	Low variant	Brunei Darussalam		96	29.997	32.689	35.52	38.253	40.829	43.291	45.608	47.704	49.67	51.368	53.105	54.827	56.036	56.903	57.461	57.862	58.261	58.664
105	Low variant	Cambodia		116	23.95	25.964	28.024	30.147	32.087	34.078	36.312	38.706	41.244	43.63	45.8	47.661	49.296	50.645	51.965	53.304	54.634	55.843
106	Low variant	Indonesia		360	28.01	29.606	31.403	33.28	35.075	36.943	38.787	40.645	42.632	44.597	46.171	47.489	48.591	49.525	50.467	51.373	52.188	52.883
107	Low variant	Lao People's Democratic Republic		418	22.655	24.623	26.829	29.196	31.616	34.147	36.836	39.575	42.338	45.059	47.443	49.693	51.578	53.235	54.689	56.007	57.183	58.213
108	Low variant	Malaysia	8	458	27.676	30.147	32.725	35.38	37.884	40.331	42.505	44.557	46.46	48.38	50.292	51.9	53.258	54.336	55.076	55.636	56.123	56.594
109	Low variant	Myanmar		104	27.664	29.372	31.296	33.336	35.366	37.526	39.676	41.675	43.571	45.329	46.673	47.772	48.639	49.32	49.967	50.519	50.953	51.289
110	Low variant	Philippines		608	24.094	25.514	27.116	28.766	30.371	32.074	33.831	35.694	37.452	39.153	40.753	42.244	43.686	45.117	46.484	47.792	49.042	50.217
111	Low variant	Singapore		702	40.028	42.714	45.59	48.227	50.602	52.578	54.339	56.088	57.682	59.163	60.472	61.642	62.8	63.848	64.486	64.784	64.871	65.057
112	Low variant	Thailand		764	37.83	40.422	42.882	45.237	47.246	49.141	51.09	52.977	54.838	56.481	58.067	59.631	61.151	62.052	62.244	61.893	61.511	61.277
113	Low variant	Timor-Leste		626	17.406	18.171	18.92	19.938	21.256	22.541	23.886	25.402	27.134	28.961	30.925	32.975	35.054	37.152	39.206	41.182	43.077	44.908
114	Low variant	Viet Nam		704	30.443	32.845	35.411	38.158	40.903	43.146	44.966	46.512	48.181	49.954	51.912	53.601	54.904	55.784	56.208	56.457	56.812	57.35
115	Low variant	Western Asia		922	26.5308	28.0421	29.6024	31.2763	32.9176	34.5619	36.3235	38.1678	40.066	41.7079	43.1602	44.3995	45.428	46.4517	47.4674	48.4578	49.394	50.2233
116	Low variant	Armenia		51	33.912	36.019	38.64	41.548	44.357	46.839	49.002	50.579	52.132	53.953	56.123	58.33	60.546	62.024	62.957	63.165	62.907	62.854
117	Low variant	Azerbaijan	9	31	30.311	32.642	35.275	37.88	40.316	42.028	43.379	44.513	45.998	48.003	50.185	51.759	52.891	53.498	53.862	54.445	55.176	55.781
118	Low variant	Bahrain		48	31.164	32.497	33.937	34.838	36.639	38.319	39.814	42.179	44.545	47.032	49.441	51.632	53.538	54.994	55.8	56.385	56.654	56.637
119	Low variant	Cyprus	10	196	34.949	37.568	40.229	42.764	45.064	47.187	49.191	51.107	52.923	54.652	56.211	57.64	58.791	59.323	59.264	58.972	58.862	58.917
120	Low variant	Georgia	11	268	38.013	38.978	40.352	42.128	43.872	45.446	46.328	46.931	48.069	49.784	51.972	53.981	55.495	56.407	56.969	57.534	58.306	59.185
121	Low variant	Iraq		368	19.433	20.225	21.226	22.393	23.62	24.927	26.167	27.359	28.526	29.693	30.972	32.295	33.636	34.998	36.372	37.731	39.085	40.438
122	Low variant	Israel		376	30.238	30.939	31.858	33.008	34.197	35.405	36.814	38.433	40.296	41.924	43.42	44.743	45.93	47.211	48.6	50.077	51.57	52.952
123	Low variant	Jordan		400	22.14	23.492	25.284	27.305	29.271	31.293	33.423	35.681	37.81	39.871	41.733	43.496	45.165	46.871	48.579	50.267	51.809	53.172
124	Low variant	Kuwait		414	33.398	33.938	34.72	35.904	37.504	38.941	40.007	41.196	42.48	43.754	44.88	45.698	46.33	46.968	47.664	48.407	49.155	49.84
125	Low variant	Lebanon		422	28.517	31.389	35.487	39.402	42.801	45.922	48.964	51.87	54.638	56.968	58.961	60.267	61.601	62.234	62.391	62.626	62.984	63.408
126	Low variant	Oman		512	28.975	30.776	32.563	34.797	36.901	38.477	40.019	42.499	44.969	47.708	50.383	52.797	54.979	56.392	57.181	57.48	57.667	57.917
127	Low variant	Qatar		634	31.29	31.994	33.418	35.219	37.217	39.052	40.79	42.427	43.993	45.53	46.925	48.149	49.177	49.983	50.602	51.075	51.526	52.019
128	Low variant	Saudi Arabia		682	29.776	32.177	33.838	35.804	37.662	39.475	41.247	43.012	44.798	46.713	48.542	50.282	51.684	52.795	53.643	54.365	55.052	55.734
129	Low variant	State of Palestine	12	275	19.338	20.654	22.006	23.508	25.097	26.955	28.774	30.597	32.415	34.211	35.963	37.721	39.456	41.187	42.886	44.551	46.15	47.656
130	Low variant	Syrian Arab Republic		760	20.232	21.905	24.954	27.551	29.912	32.445	35.012	37.648	40.32	42.736	45.047	47.109	49.027	50.742	52.374	53.891	55.274	56.416
131	Low variant	Turkey		792	29.853	31.856	34.154	36.505	38.834	41.25	43.611	45.957	48.292	50.585	52.816	54.965	56.573	57.904	58.921	59.623	60.269	60.847
132	Low variant	United Arab Emirates		784	33.402	34.079	34.946	36.084	37.497	39.078	40.703	42.318	43.921	45.493	46.633	47.499	48.201	48.843	49.477	50.081	50.605	51.002
133	Low variant	Yemen		887	19.202	20.486	22.061	23.844	25.797	27.963	30.224	32.479	34.742	36.925	39.02	40.989	42.882	44.715	46.444	48.058	49.567	50.889
134	Low variant	EUROPE		908	41.5978	43.0023	44.5897	46.2931	47.9355	49.3946	50.3826	50.936	51.5531	52.454	53.5671	54.7665	55.4188	55.7079	55.7414	55.8834	56.2333	56.6865
135	Low variant	Eastern Europe		923	39.584	41.0865	42.9252	44.9499	47.0139	48.6606	49.5419	49.4667	49.7558	50.8001	52.183	53.3378	53.8812	53.8398	53.4949	53.4852	53.8796	54.4515
136	Low variant	Belarus		112	39.56	40.627	42.264	44.171	46.178	47.629	48.28	48.137	48.424	49.456	51.015	52.127	52.723	52.764	52.585	52.763	53.349	54.082
137	Low variant	Bulgaria		100	43.478	44.922	46.607	48.254	49.75	51.309	52.447	52.975	53.087	53.72	54.876	56.018	56.736	57.089	57.157	57.205	57.474	57.916
138	Low variant	Czechia		203	41.425	43.553	45.892	47.906	49.614	51.029	52.087	52.55	52.715	53.391	54.454	55.449	55.873	55.915	55.669	55.566	55.871	56.414
139	Low variant	Hungary		348	41.693	43.617	45.733	47.362	48.725	49.981	51.464	52.672	53.704	54.733	55.871	56.896	57.578	57.808	57.734	57.593	57.607	57.766
140	Low variant	Poland		616	39.697	42.034	44.585	47.335	50.015	52.283	54.387	56.254	57.864	59.223	60.23	61.625	62.94	64.066	64.332	63.801	63.006	62.566
141	Low variant	Republic of Moldova	13	498	35.565	37.907	40.584	43.613	46.691	49.617	52.056	54.344	55.997	57.244	58.409	59.726	61.249	62.087	62.129	61.507	60.946	60.787
142	Low variant	Romania		642	41.258	43.211	45.245	46.74	48.374	50.176	51.254	52.282	53.361	54.507	55.814	57.029	57.946	58.391	58.495	58.473	58.66	58.982
143	Low variant	Russian Federation		643	38.729	39.853	41.615	43.618	45.681	46.695	46.357	45.949	46.477	47.767	49.245	50.191	50.489	50.225	50.073	50.496	51.278	52.026
144	Low variant	Slovakia		703	39.166	41.481	43.857	46.228	48.442	50.477	52.136	53.448	54.308	54.972	56.011	57.114	57.94	58.281	58.25	58.03	57.972	58.151
145	Low variant	Ukraine	14	804	40.268	41.633	43.408	45.47	47.529	49.4	50.477	50.708	50.751	51.751	53.053	54.335	55.017	55.115	54.828	54.806	55.188	55.766
146	Low variant	Northern Europe	15	924	40.3536	41.2693	42.4364	43.7766	45.122	46.3207	47.2408	48.0233	48.9254	50.1324	51.4482	52.5534	53.3959	53.9817	54.3669	54.8228	55.416	56.0571
147	Low variant	Channel Islands	16	830	42.651	44.249	45.841	47.387	48.747	49.888	50.964	51.867	52.697	53.544	54.459	55.422	55.986	56.327	56.533	56.792	57.14	57.533
148	Low variant	Denmark		208	41.603	42.627	43.34	43.805	44.6	45.857	47.032	48.132	49.193	50.349	51.243	51.96	52.616	53.234	53.775	54.281	54.752	55.182
149	Low variant	Estonia		233	41.567	42.999	44.597	46.506	48.525	50.572	51.839	52.317	52.648	53.698	55.329	56.765	57.841	58.451	58.613	58.52	58.739	59.256
150	Low variant	Finland	17	246	42.462	43.103	44.11	45.285	46.259	47.238	48.066	48.747	49.576	50.754	52.026	53.163	54.022	54.624	55.013	55.452	55.976	56.542
151	Low variant	Iceland		352	35.995	37.635	39.483	41.385	43.359	45.33	46.824	48.206	49.642	51.4	53.168	54.895	56.124	57.062	57.712	58.208	58.733	59.295
152	Low variant	Ireland		372	36.884	38.929	41	42.691	43.792	44.313	44.965	46.194	47.766	49.483	51.144	52.276	52.907	53.231	53.652	54.384	55.27	56.052
153	Low variant	Latvia		428	42.538	44.232	45.645	47.126	48.787	50.545	51.708	51.687	51.612	52.647	54.146	55.657	56.5	56.82	56.666	56.493	56.738	57.25
154	Low variant	Lithuania		440	42.673	43.79	44.544	45.504	46.909	48.485	50.137	51.083	51.479	52	53.041	54.338	55.208	55.768	55.934	55.939	56.084	56.486
155	Low variant	Norway	18	578	39.154	39.975	41.094	42.388	43.639	44.816	45.928	46.962	48.056	49.2	50.305	51.207	51.994	52.646	53.224	53.814	54.42	55.007
156	Low variant	Sweden		752	40.868	41.334	42.128	43.267	44.58	46.02	46.705	47.254	48.108	49.21	50.399	51.387	52.197	52.744	53.089	53.475	54.043	54.719
157	Low variant	United Kingdom		826	40.226	41.089	42.3	43.717	45.141	46.34	47.301	48.105	48.979	50.18	51.542	52.71	53.608	54.231	54.62	55.077	55.681	56.343
158	Low variant	Southern Europe	19	925	43.8745	46.1365	48.3749	50.5322	52.2331	53.5894	54.571	55.357	56.0989	56.9261	57.8863	58.9308	59.9397	60.2868	60.3024	60.136	60.1613	60.3294
159	Low variant	Albania		8	36.2	38.349	40.653	42.949	45.224	47.698	50.18	52.896	55.672	58.02	60.224	61.754	63.402	65.239	66.432	67.356	68.074	68.747
160	Low variant	Bosnia and Herzegovina		70	40.985	42.749	44.571	46.482	48.41	50.331	52.144	53.976	55.888	57.243	58.392	59.554	60.603	61.04	61.132	60.967	60.819	60.777
161	Low variant	Croatia		191	42.628	44.306	46.104	47.933	49.695	51.269	52.544	53.768	55.197	56.293	57.662	59.147	60.58	61.259	61.357	61.043	60.813	60.823
162	Low variant	Greece		300	43.331	45.538	47.932	50.396	52.595	54.56	55.794	56.77	57.728	58.718	59.744	61.048	62.192	62.895	62.776	62.131	61.577	61.368
163	Low variant	Italy		380	45.908	48.098	50.301	52.022	53.365	54.233	54.801	55.281	55.743	56.339	57.099	57.923	58.618	58.901	58.963	58.983	59.189	59.487
164	Low variant	Malta		470	40.938	42.643	44.521	46.54	48.554	50.522	52.336	54.013	55.415	56.421	57.373	58.365	59.34	59.776	59.887	59.733	59.65	59.696
165	Low variant	Montenegro		499	37.731	39.395	41.418	43.43	45.287	47.09	48.832	50.583	52.337	54.179	56.081	57.857	59.475	60.441	60.903	61.014	61.127	61.377
166	Low variant	Portugal		620	43.907	46.424	48.846	51.175	53.149	54.808	55.93	56.963	58.082	59.298	60.543	61.722	62.871	63.81	63.848	63.231	62.58	62.233
167	Low variant	Serbia	20	688	40.013	41.44	42.944	44.508	46.165	47.679	49.14	50.579	52.131	53.699	55.17	56.629	57.774	58.515	58.918	59.103	59.412	59.848
168	Low variant	Slovenia		705	43.009	44.791	46.927	49.103	51.097	52.689	53.769	54.16	54.253	54.508	55.421	56.552	57.307	57.566	57.474	57.428	57.728	58.24
169	Low variant	Spain	21	724	43.152	45.756	48.426	51.07	53.274	55.048	55.984	56.572	56.948	57.513	58.398	59.489	60.429	60.796	60.826	60.643	60.608	60.72
170	Low variant	TFYR Macedonia	22	807	37.437	39.378	41.589	43.871	46.104	48.175	50.139	51.63	53.036	54.36	55.514	56.83	57.867	58.483	58.735	58.745	58.843	59.065
171	Low variant	Western Europe	23	926	43.455	44.5107	45.5346	46.8117	48.1101	49.3514	50.3781	51.2442	52.0626	52.9153	53.8796	54.9832	55.7043	56.1898	56.4666	56.7637	57.1524	57.5755
172	Low variant	Austria		40	43.221	44.754	46.103	47.752	49.443	51.06	52.56	53.784	54.544	55.107	55.733	56.601	57.316	57.726	57.851	57.868	58.001	58.265
173	Low variant	Belgium		56	41.34	42.127	43.365	44.748	46.066	47.242	48.157	48.85	49.608	50.669	51.851	52.873	53.589	54.006	54.249	54.601	55.102	55.658
174	Low variant	France		250	41.195	42.28	43.408	44.641	45.676	46.461	47.255	48.206	49.354	50.63	51.902	52.961	53.733	54.332	54.85	55.516	56.227	56.843
175	Low variant	Germany		276	45.894	46.889	47.87	48.913	50.201	51.705	53.009	54.018	54.802	55.361	55.983	56.872	57.641	58.076	58.226	58.249	58.369	58.595
176	Low variant	Luxembourg		442	39.274	39.933	41.035	42.348	43.528	44.608	45.647	46.494	47.248	48.051	48.915	49.665	50.258	50.704	51.203	51.759	52.354	52.974
177	Low variant	Netherlands		528	42.07	43.519	44.678	45.894	47.155	48.376	49.557	50.638	51.808	52.936	54.037	55.178	55.99	56.615	57.033	57.393	57.781	58.152
178	Low variant	Switzerland		756	42.223	43.391	44.758	46.46	48.026	49.421	50.592	51.433	52.082	52.72	53.544	54.566	55.363	55.866	56.141	56.428	56.817	57.305
179	Low variant	LATIN AMERICA AND THE CARIBBEAN		904	29.1524	31.2482	33.5425	35.9586	38.3688	40.7626	43.1115	45.4375	47.708	49.9316	52.1225	54.1294	55.7571	57.0196	57.9846	58.7155	59.3713	59.9427
180	Low variant	Caribbean	24	915	30.2658	32.1564	34.1903	36.3195	38.4144	40.4799	42.5106	44.5406	46.5881	48.6363	50.6809	52.4077	53.9448	55.2388	56.211	57.1091	57.9622	58.7563
181	Low variant	Antigua and Barbuda		28	30.655	32.386	34.329	36.534	38.73	40.906	42.94	44.863	46.646	48.421	50.244	51.787	53.19	54.38	55.279	56.051	56.698	57.178
182	Low variant	Aruba		533	40.085	41.456	42.41	42.875	43.534	44.908	46.389	47.857	49.346	50.846	52.064	53.077	53.911	54.644	55.272	55.875	56.36	56.708
183	Low variant	Bahamas		44	32.517	34.627	36.906	39.255	41.64	43.814	45.717	47.091	48.452	49.986	51.647	53.063	54.146	54.876	55.237	55.535	55.847	56.215
184	Low variant	Barbados		52	38.54	40.131	41.827	43.384	44.64	45.77	46.752	47.81	49.025	50.363	51.825	53.08	53.985	54.586	54.946	55.388	55.873	56.338
185	Low variant	Cuba		192	41.08	43.4	45.204	46.97	48.874	51.021	52.837	54.402	55.734	56.736	57.558	58.578	59.996	60.948	61.591	61.867	62.082	62.367
186	Low variant	Curaçao		531	41.294	42.056	42.702	43.454	44.264	45.378	46.518	47.647	48.772	49.875	51.26	52.552	53.702	54.651	55.336	55.954	56.511	57.037
187	Low variant	Dominican Republic		214	26.11	27.874	29.864	32.038	34.254	36.617	39.071	41.639	44.245	46.885	49.434	51.683	53.767	55.623	57.186	58.594	59.886	60.948
188	Low variant	Grenada		308	27.222	29.667	32.159	34.933	37.547	40.135	42.497	44.951	47.782	50.65	53.58	56.457	59.092	61.459	63.661	65.683	67.197	68.496
189	Low variant	Guadeloupe	25	312	41.52	43.774	45.32	45.761	45.474	46.784	48.495	50.492	52.401	54.27	55.974	57.736	59.572	60.799	61.833	62.698	63.406	64.119
190	Low variant	Haiti		332	22.977	24.573	26.454	28.472	30.512	32.681	34.882	37.191	39.451	41.495	43.334	44.964	46.3	47.585	48.829	50.022	51.066	51.972
191	Low variant	Jamaica		388	29.384	31.699	34.331	37.278	40.305	43.412	46.57	49.736	52.595	55.496	58.282	61.021	63.602	66.071	68.566	71.216	73.858	76.578
192	Low variant	Martinique		474	43.7	45.966	47.647	48.877	49.657	50.532	50.459	51.525	52.94	54.592	56.474	58.093	59.483	60.83	61.821	62.485	63.085	63.697
193	Low variant	Puerto Rico		630	36.383	38.522	40.875	43.331	45.763	48.248	50.764	53.251	55.771	58.214	60.578	62.768	64.904	66.707	68.088	68.787	68.795	68.55
194	Low variant	Saint Lucia		662	32.632	35.249	37.976	40.782	43.732	46.748	49.689	52.493	55.235	57.569	59.754	61.44	63.053	64.524	65.313	65.477	65.175	64.981
195	Low variant	Saint Vincent and the Grenadines		670	29.829	32.095	34.551	37.158	39.673	42.049	44.379	46.639	48.974	51.399	53.794	56.132	58.148	59.961	61.273	62.331	63.256	64.24
196	Low variant	Trinidad and Tobago		780	33.85	36.465	38.991	41.404	43.376	44.853	45.819	47.059	48.575	50.315	52.106	53.604	54.504	54.765	54.677	54.874	55.329	55.817
197	Low variant	United States Virgin Islands		850	41.18	42.569	43.766	44.555	44.796	46.137	47.601	49.291	51.196	53.468	56.075	58.859	61.798	64.831	67.355	69.847	71.752	73.525
198	Low variant	Central America		916	26.5657	28.6137	30.9531	33.4926	36.0756	38.6536	41.2267	43.7795	46.295	48.7821	51.2145	53.3708	55.2822	56.8029	58.0435	59.0074	59.8307	60.4852
199	Low variant	Belize		84	23.453	25.327	27.466	29.705	31.963	34.151	36.226	38.32	40.427	42.385	44.229	45.893	47.322	48.589	49.74	50.749	51.642	52.44
200	Low variant	Costa Rica		188	31.376	33.858	36.576	39.364	42.089	44.73	47.222	49.61	51.749	53.836	55.872	57.793	59.549	60.73	61.42	61.714	61.879	62.047
201	Low variant	El Salvador		222	25.757	27.93	30.409	33.187	36.073	38.9	41.688	44.534	47.373	50.228	53.076	55.874	58.395	60.68	62.534	64.089	65.27	66.299
202	Low variant	Guatemala		320	21.253	23.127	25.169	27.488	29.804	32.128	34.502	36.999	39.493	41.886	44.196	46.343	48.312	50.107	51.748	53.237	54.586	55.752
203	Low variant	Honduras		340	23.012	25.196	27.676	30.262	32.94	35.643	38.331	41.01	43.618	46.137	48.444	50.549	52.367	53.963	55.284	56.405	57.339	58.104
204	Low variant	Mexico		484	27.525	29.575	31.983	34.545	37.19	39.82	42.422	45.008	47.527	49.986	52.415	54.715	56.58	58.182	59.475	60.346	61.035	61.572
205	Low variant	Nicaragua		558	25.176	27.629	30.279	33.018	35.789	38.577	41.381	44.225	47.104	49.938	52.672	55.283	57.419	59.302	60.758	61.827	62.69	63.409
206	Low variant	Panama		591	28.404	29.963	31.749	33.664	35.622	37.607	39.609	41.704	43.832	45.995	47.918	49.678	51.214	52.615	53.928	55.193	56.325	57.314
207	Low variant	South America	26	931	30.1263	32.3048	34.6335	37.0579	39.43	41.7705	44.0586	46.2993	48.4893	50.6161	52.6974	54.6694	56.1521	57.2935	58.1171	58.7151	59.2699	59.763
208	Low variant	Argentina		32	30.844	32.182	33.749	35.48	37.176	38.913	40.761	42.692	44.683	46.759	48.66	50.3	51.623	52.766	53.799	54.802	55.716	56.52
209	Low variant	Bolivia (Plurinational State of)		68	24.061	25.664	27.508	29.439	31.438	33.472	35.568	37.738	39.922	41.95	43.887	45.687	47.336	48.901	50.415	51.816	53.097	54.253
210	Low variant	Brazil		76	31.276	33.761	36.39	39.08	41.692	44.254	46.799	49.263	51.604	53.81	55.831	57.763	59.544	60.751	61.484	61.806	61.957	62.078
211	Low variant	Chile		152	33.749	35.75	38.066	40.491	42.855	45.143	47.236	49.24	51.121	52.966	54.769	56.464	57.832	58.829	59.459	59.795	60.14	60.474
212	Low variant	Colombia		170	30.05	32.484	35.075	37.778	40.394	42.853	45.222	47.562	49.864	52.058	54.179	56.189	57.791	58.992	59.732	60.042	60.311	60.552
213	Low variant	Ecuador		218	26.645	28.431	30.431	32.608	34.762	36.934	39.152	41.475	43.842	46.24	48.452	50.483	52.244	53.83	55.204	56.463	57.604	58.598
214	Low variant	French Guiana		254	24.476	25.578	27.137	28.787	30.429	32.114	33.753	35.392	36.851	38.235	39.552	40.871	42.289	43.771	45.291	46.768	48.141	49.402
215	Low variant	Guyana		328	24.611	26.525	28.64	30.938	33.153	35.352	37.413	39.551	41.892	44.222	46.384	48.391	50.216	51.685	53.088	54.522	55.928	57.322
216	Low variant	Paraguay		600	24.864	26.782	28.852	31.098	33.272	35.394	37.619	39.877	42.202	44.469	46.505	48.321	49.962	51.3	52.569	53.79	54.957	55.924
217	Low variant	Peru		604	27.488	29.401	31.546	33.773	35.961	38.165	40.373	42.664	44.975	47.392	49.733	51.709	53.471	54.997	56.173	57.259	58.257	59.155
218	Low variant	Suriname		740	28.443	29.926	31.809	33.78	35.754	37.698	39.63	41.615	43.665	45.795	47.669	49.375	50.798	51.968	53.024	54.032	54.99	55.81
219	Low variant	Uruguay		858	34.856	35.943	37.414	39.145	41.062	42.981	44.926	46.841	48.792	50.75	52.685	54.539	55.967	57.107	57.995	58.682	59.325	59.92
220	Low variant	Venezuela (Bolivarian Republic of)		862	27.391	29.262	31.307	33.436	35.539	37.699	39.869	42.135	44.41	46.719	48.879	50.799	52.45	53.897	55.116	56.21	57.171	57.98
221	Low variant	NORTHERN AMERICA	27	905	37.9304	38.9125	40.0998	41.4919	42.8669	44.1563	45.2461	46.2915	47.4358	48.6319	49.7947	50.6914	51.4158	51.9575	52.4262	52.9014	53.3845	53.8375
222	Low variant	Canada		124	40.54	41.708	43.127	44.667	46.053	47.387	48.477	49.218	49.821	50.804	51.932	52.921	53.598	53.994	54.202	54.461	54.833	55.303
223	Low variant	United States of America		840	37.621	38.587	39.746	41.126	42.502	43.773	44.882	45.977	47.164	48.371	49.516	50.424	51.161	51.723	52.222	52.72	53.212	53.659
224	Low variant	OCEANIA		909	32.7881	33.7951	35.0748	36.453	37.6955	38.8131	39.8789	41.1622	42.5293	43.8843	45.0946	46.0914	46.9355	47.7201	48.523	49.376	50.269	51.1218
225	Low variant	Australia/New Zealand		927	37.3834	38.2336	39.5952	41.1378	42.5636	43.7685	44.6895	45.5189	46.6562	47.9459	49.2716	50.4111	51.2729	51.9056	52.4507	53.0485	53.7312	54.4586
226	Low variant	Australia	28	36	37.404	38.237	39.61	41.134	42.506	43.628	44.464	45.233	46.347	47.617	48.9	50.026	50.839	51.428	51.965	52.578	53.285	54.037
227	Low variant	New Zealand		554	37.266	38.21	39.508	41.16	42.871	44.522	45.929	47.157	48.47	49.972	51.517	52.913	54.11	55.066	55.701	56.277	56.859	57.445
228	Low variant	Melanesia		928	22.3184	23.3993	24.7199	26.2427	27.7681	29.2939	30.8676	32.3166	33.6764	34.9575	36.1802	37.4182	38.6604	39.8969	41.094	42.2273	43.3066	44.3466
229	Low variant	Fiji		242	27.56	28.888	30.458	32.01	33.543	35.187	37.282	39.498	41.837	44.114	46.107	47.866	49.457	50.86	52.315	53.77	55.183	56.397
230	Low variant	New Caledonia		540	32.758	33.692	35.169	37.108	38.971	40.716	42.337	43.873	45.368	47.009	48.557	49.931	51.048	51.971	52.763	53.484	54.15	54.773
231	Low variant	Papua New Guinea		598	21.667	22.807	24.162	25.66	27.181	28.674	30.178	31.565	32.884	34.136	35.33	36.566	37.788	38.987	40.161	41.266	42.326	43.362
232	Low variant	Solomon Islands		90	19.868	21.048	22.538	24.168	25.935	27.737	29.522	31.189	32.832	34.443	36.066	37.772	39.523	41.327	43.083	44.78	46.321	47.749
233	Low variant	Vanuatu		548	22.159	23.365	24.851	26.401	28.112	29.924	31.75	33.508	35.198	36.789	38.313	39.775	41.301	42.839	44.38	45.87	47.264	48.564
234	Low variant	Micronesia	29	954	25.6844	27.2004	28.9665	31.0034	32.9218	34.7497	36.582	38.4428	40.3467	42.0029	43.5381	44.9324	46.199	47.4804	48.7317	49.9485	51.0329	51.9953
235	Low variant	Guam		316	30.142	31.737	33.594	35.701	37.872	40.064	42.265	44.461	46.58	48.738	50.948	52.989	54.926	56.607	58.08	59.341	60.489	61.506
236	Low variant	Kiribati		296	22.428	23.4	24.55	25.321	26.902	28.456	29.929	31.266	32.562	33.81	34.907	35.924	36.985	38.148	39.449	40.801	42.047	43.154
237	Low variant	Micronesia (Fed. States of)		583	21.544	23.202	24.99	26.84	28.662	30.537	32.638	34.846	37.104	39.326	41.468	43.453	45.297	46.975	48.543	50.01	51.281	52.573
238	Low variant	Polynesia	30	957	25.7704	27.3336	29.1594	31.0823	32.9441	34.798	36.8544	39.0192	41.2763	43.3522	45.2138	46.8204	48.3767	49.9147	51.5773	53.2258	54.8452	56.2902
239	Low variant	French Polynesia		258	30.94	32.961	35.43	37.755	40.021	42.244	44.392	46.464	48.476	50.441	52.523	54.543	56.116	57.348	58.279	59.006	59.701	60.354
240	Low variant	Samoa		882	21.21	22.238	23.534	24.93	26.826	28.62	30.475	32.236	34.072	35.904	37.796	39.726	42.028	44.47	47.075	49.64	51.987	54.143
241	Low variant	Tonga		776	21.349	22.488	23.895	25.509	27.203	28.827	30.475	31.979	33.512	35.013	36.669	38.419	40.349	42.449	44.581	46.557	48.3	49.816

## Sheet: CONSTANT-FERTILITY
United Nations
Population Division
Department of Economic and Social Affairs
World Population Prospects: The 2017 Revision
File POP/5: Median age by region, subregion and country, 1950-2100 (years)
Constant-fertility variant, 2015 - 2100
POP/DB/WPP/Rev.2017/POP/F05
June 2017 - Copyright © 2017 by United Nations. All rights reserved
Suggested citation: United Nations, Department of Economic and Social Affairs, Population Division (2017). World Population Prospects: The 2017 Revision, DVD Edition.
					Median age of the total population (years)
Index	Variant	Region, subregion, country or area *	Notes	Country code	2015	2020	2025	2030	2035	2040	2045	2050	2055	2060	2065	2070	2075	2080	2085	2090	2095	2100
1	Constant-fertility	WORLD		900	29.625	30.8042	31.6636	32.1707	32.3772	32.371	32.1491	31.7466	31.1681	30.4051	29.5441	28.658	27.7519	26.8371	25.9314	25.0557	24.3141	23.6261
2	Constant-fertility	More developed regions	a	901	41.0852	42.1289	43.187	44.2441	45.2529	45.9047	46.1574	46.2767	46.5617	46.9352	47.2928	47.5861	47.8092	48.0174	48.275	48.6087	48.9856	49.347
3	Constant-fertility	Less developed regions	b	902	27.772	28.9325	29.7596	30.2373	30.4842	30.5231	30.3032	29.9472	29.4261	28.7518	27.9792	27.1628	26.3327	25.5016	24.7224	24.037	23.3988	22.8059
4	Constant-fertility	Least developed countries	c	941	19.6152	20.0503	20.3499	20.4029	20.1843	20.0758	20.0062	19.9037	19.7289	19.5147	19.3065	19.1199	18.9503	18.7902	18.6385	18.4997	18.3766	18.2686
5	Constant-fertility	Less developed regions, excluding least developed countries	d	934	29.2986	30.8339	32.0774	33.005	33.6073	33.9749	34.176	34.2065	34.0929	33.7644	33.2637	32.6583	31.9988	31.3001	30.5691	29.8323	29.1395	28.4566
6	Constant-fertility	Less developed regions, excluding China		948	25.1961	26.1228	26.8082	27.2815	27.5617	27.605	27.4775	27.2635	26.9218	26.4469	25.8722	25.2566	24.674	24.1195	23.5716	23.0443	22.5472	22.0823
7	Constant-fertility	High-income countries	e	1503	40.4198	41.5485	42.6341	43.6441	44.5592	45.3579	45.8391	46.1079	46.3878	46.6252	46.8568	47.0854	47.2753	47.4234	47.5545	47.7134	47.9142	48.1342
8	Constant-fertility	Middle-income countries	e	1517	29.1221	30.5895	31.7451	32.5701	33.0906	33.4018	33.5456	33.5235	33.3423	32.9499	32.393	31.7389	31.033	30.2844	29.5393	28.8101	28.0921	27.3877
9	Constant-fertility	Upper-middle-income countries	e	1502	33.8887	35.582	37.676	39.7575	41.2271	42.1246	42.6122	43.0129	43.4871	43.9791	44.2361	44.125	43.786	43.4353	43.1324	42.7975	42.3546	41.7916
10	Constant-fertility	Lower-middle-income countries	e	1501	25.2328	26.2528	27.0763	27.7198	28.2015	28.4712	28.5284	28.5235	28.4107	28.176	27.8272	27.408	26.9618	26.4986	26.02	25.5346	25.0543	24.6312
11	Constant-fertility	Low-income countries	e	1500	18.2803	18.5806	18.7168	18.67	18.5288	18.5147	18.5311	18.5079	18.428	18.3244	18.2314	18.1554	18.087	18.0184	17.9496	17.8854	17.8287	17.7788
12	Constant-fertility	Sub-Saharan Africa	f	947	18.2542	18.4602	18.5696	18.5636	18.4888	18.4864	18.4966	18.4782	18.4205	18.3459	18.276	18.2164	18.1631	18.111	18.0605	18.0137	17.972	17.9346
13	Constant-fertility	AFRICA		903	19.3509	19.4771	19.5366	19.5435	19.4869	19.4602	19.415	19.3312	19.2144	19.0893	18.972	18.8642	18.7628	18.6655	18.5744	18.4911	18.4158	18.3469
14	Constant-fertility	Eastern Africa		910	17.9887	18.4397	18.6969	18.7703	18.753	18.8696	19.0172	19.1184	19.147	19.1349	19.1223	19.1205	19.1207	19.1129	19.0966	19.0778	19.0616	19.0483
15	Constant-fertility	Burundi		108	17.564	17.232	17.095	17.206	17.416	17.585	17.593	17.494	17.408	17.393	17.421	17.437	17.417	17.382	17.367	17.384	17.417	17.449
16	Constant-fertility	Comoros		174	19.707	20.048	20.275	20.452	20.542	20.695	20.83	20.896	20.895	20.864	20.838	20.832	20.839	20.85	20.862	20.877	20.898	20.927
17	Constant-fertility	Djibouti		262	23.73	25.088	26.165	26.969	27.484	27.754	28.04	28.441	28.797	29.01	29.049	28.961	28.847	28.806	28.859	28.967	29.068	29.138
18	Constant-fertility	Eritrea		232	18.864	19.001	19.49	20.045	20.262	20.458	20.66	20.883	21.101	21.282	21.416	21.515	21.603	21.698	21.802	21.905	22	22.087
19	Constant-fertility	Ethiopia		231	18.557	19.378	19.802	19.782	19.609	19.78	20.108	20.411	20.561	20.602	20.624	20.682	20.767	20.848	20.911	20.96	21.013	21.079
20	Constant-fertility	Kenya		404	18.958	19.697	20.361	20.938	21.194	21.466	21.781	22.071	22.293	22.435	22.528	22.604	22.679	22.749	22.809	22.861	22.909	22.958
21	Constant-fertility	Madagascar		450	18.745	19.346	19.688	19.818	19.78	19.922	20.149	20.336	20.435	20.487	20.542	20.613	20.689	20.758	20.82	20.883	20.951	21.024
22	Constant-fertility	Malawi		454	17.372	17.843	18.191	18.436	18.531	18.78	19.057	19.282	19.421	19.501	19.557	19.605	19.642	19.668	19.686	19.699	19.71	19.724
23	Constant-fertility	Mauritius	1	480	35.555	37.323	38.842	40.285	42.142	43.928	45.503	47.081	48.438	49.417	49.939	50.593	51.357	52.101	52.724	53.161	53.439	53.707
24	Constant-fertility	Mayotte		175	19.003	19.777	20.671	21.565	22.039	22.285	22.539	22.836	23.139	23.393	23.574	23.698	23.796	23.894	23.997	24.093	24.171	24.229
25	Constant-fertility	Mozambique		508	17.22	17.488	17.655	17.647	17.578	17.589	17.653	17.712	17.741	17.757	17.778	17.808	17.843	17.875	17.905	17.935	17.965	17.997
26	Constant-fertility	Réunion		638	34.513	35.785	36.324	36.825	37.481	38.278	39.036	39.406	39.496	39.429	39.429	39.601	39.887	40.164	40.358	40.471	40.552	40.644
27	Constant-fertility	Rwanda		646	19.43	19.909	20.486	21.072	21.395	21.662	21.91	22.134	22.339	22.506	22.629	22.718	22.792	22.867	22.946	23.023	23.092	23.154
28	Constant-fertility	Seychelles		690	34.589	36.073	37.351	38.23	38.321	37.454	36.841	36.957	37.191	37.088	36.682	36.389	36.417	36.683	37.029	37.348	37.599	37.805
29	Constant-fertility	Somalia		706	16.508	16.563	16.445	16.185	16.097	16.121	16.136	16.096	16.017	15.952	15.917	15.9	15.886	15.872	15.862	15.861	15.869	15.883
30	Constant-fertility	South Sudan		728	18.605	18.931	19.023	18.969	18.855	18.911	19.001	19.037	19.006	18.953	18.926	18.93	18.946	18.96	18.973	18.992	19.021	19.059
31	Constant-fertility	Uganda		800	15.793	16.12	16.256	16.176	16.192	16.307	16.414	16.455	16.448	16.447	16.479	16.525	16.563	16.588	16.607	16.631	16.657	16.682
32	Constant-fertility	United Republic of Tanzania	2	834	17.291	17.46	17.645	17.76	17.835	17.918	18.002	18.079	18.141	18.193	18.24	18.284	18.325	18.363	18.397	18.427	18.455	18.48
33	Constant-fertility	Zambia		894	17.051	17.508	17.753	17.805	17.86	18.031	18.212	18.34	18.408	18.449	18.496	18.55	18.603	18.648	18.687	18.723	18.76	18.797
34	Constant-fertility	Zimbabwe		716	18.976	19.278	19.543	19.992	20.545	21	21.327	21.562	21.764	21.95	22.113	22.248	22.357	22.449	22.534	22.616	22.694	22.764
35	Constant-fertility	Middle Africa		911	17.0694	17.0982	17.1357	17.0705	16.9769	16.9282	16.9011	16.8695	16.8265	16.78	16.7406	16.711	16.69	16.6752	16.6646	16.6579	16.6555	16.6568
36	Constant-fertility	Angola		24	16.4	16.534	16.675	16.65	16.593	16.587	16.603	16.608	16.595	16.575	16.556	16.545	16.542	16.543	16.546	16.552	16.562	16.577
37	Constant-fertility	Cameroon		120	18.318	18.465	18.635	18.765	18.809	18.908	19.005	19.071	19.101	19.116	19.135	19.162	19.194	19.224	19.253	19.283	19.316	19.351
38	Constant-fertility	Central African Republic		140	17.767	18.114	18.644	18.808	18.675	18.567	18.658	18.824	18.934	18.963	18.954	18.96	18.988	19.026	19.061	19.095	19.131	19.172
39	Constant-fertility	Chad		148	16.084	16.293	16.275	16.054	15.979	16.026	16.065	16.043	15.98	15.915	15.866	15.825	15.786	15.747	15.714	15.689	15.675	15.668
40	Constant-fertility	Congo		178	18.85	18.818	19.001	19.234	19.289	19.228	19.193	19.224	19.284	19.332	19.359	19.382	19.416	19.46	19.504	19.542	19.572	19.599
41	Constant-fertility	Democratic Republic of the Congo		180	16.777	16.713	16.686	16.584	16.467	16.384	16.328	16.283	16.242	16.205	16.179	16.164	16.159	16.164	16.174	16.188	16.206	16.226
42	Constant-fertility	Equatorial Guinea		226	22.192	22.065	21.371	20.958	20.478	20.158	20.012	19.891	19.739	19.587	19.462	19.359	19.271	19.196	19.143	19.114	19.106	19.112
43	Constant-fertility	Gabon		266	22.604	22.706	22.603	22.579	22.742	22.989	23.179	23.22	23.185	23.153	23.155	23.183	23.219	23.253	23.29	23.334	23.383	23.432
44	Constant-fertility	Sao Tome and Principe		678	18.068	18.438	18.927	19.264	19.373	19.464	19.563	19.673	19.754	19.794	19.81	19.823	19.841	19.869	19.899	19.927	19.954	19.984
45	Constant-fertility	Northern Africa		912	25.0257	25.6448	25.8858	26.017	26.1936	26.5658	26.848	26.9217	26.8116	26.6261	26.471	26.3594	26.2528	26.1272	25.9907	25.8651	25.7553	25.6523
46	Constant-fertility	Algeria		12	27.514	28.691	29.598	29.74	29.607	30.198	31.089	31.777	32.228	32.401	32.332	32.231	32.266	32.449	32.702	32.937	33.101	33.197
47	Constant-fertility	Egypt		818	24.678	25.033	25.068	25.202	25.283	25.859	26.214	26.33	26.294	26.274	26.357	26.486	26.599	26.689	26.786	26.916	27.067	27.216
48	Constant-fertility	Libya		434	27.213	28.763	30.085	31.253	32.347	33.333	34.196	34.923	35.485	35.855	36.047	36.148	36.273	36.497	36.807	37.152	37.473	37.744
49	Constant-fertility	Morocco		504	27.94	29.389	30.796	31.875	32.733	33.403	33.979	34.629	35.248	35.753	36.09	36.27	36.368	36.471	36.622	36.811	37.006	37.188
50	Constant-fertility	Sudan		729	18.892	19.404	19.804	19.949	19.833	19.855	19.967	20.106	20.179	20.175	20.14	20.127	20.146	20.18	20.21	20.234	20.261	20.3
51	Constant-fertility	Tunisia		788	31.053	32.617	34.167	35.526	36.438	36.859	37.059	37.586	38.37	39.147	39.733	39.923	39.808	39.757	39.984	40.45	40.934	41.273
52	Constant-fertility	Western Sahara		732	26.759	28.231	29.432	30.295	30.954	31.423	31.861	32.265	32.634	32.945	33.183	33.362	33.529	33.72	33.948	34.204	34.464	34.709
53	Constant-fertility	Southern Africa		913	25.4957	26.5382	27.3487	27.9608	28.4287	28.8468	29.2738	29.72	30.1284	30.4646	30.7315	30.9627	31.1829	31.3986	31.6047	31.7951	31.9674	32.1224
54	Constant-fertility	Botswana		72	24.367	25.581	26.557	27.316	27.947	28.545	29.144	29.695	30.126	30.399	30.547	30.647	30.756	30.896	31.056	31.218	31.368	31.503
55	Constant-fertility	Lesotho		426	21.329	21.962	22.272	22.386	22.607	23.046	23.594	24.108	24.509	24.811	25.089	25.377	25.645	25.888	26.112	26.32	26.518	26.706
56	Constant-fertility	Namibia		516	20.954	21.702	22.092	22.3	22.594	23.031	23.487	23.87	24.143	24.333	24.488	24.639	24.788	24.924	25.046	25.16	25.268	25.376
57	Constant-fertility	South Africa		710	26.094	27.184	28.05	28.722	29.237	29.688	30.145	30.64	31.096	31.49	31.825	32.122	32.407	32.691	32.97	33.239	33.492	33.729
58	Constant-fertility	Swaziland		748	20.439	21.212	21.628	22.012	22.414	22.896	23.436	23.911	24.285	24.577	24.835	25.094	25.351	25.582	25.794	25.996	26.193	26.384
59	Constant-fertility	Western Africa	3	914	17.9081	17.961	18.0112	17.9901	17.9235	17.8837	17.8461	17.7981	17.7347	17.6674	17.6052	17.5521	17.5086	17.4708	17.439	17.4117	17.3879	17.3667
60	Constant-fertility	Benin		204	18.247	18.53	18.674	18.711	18.683	18.733	18.797	18.824	18.799	18.75	18.706	18.675	18.649	18.621	18.592	18.568	18.55	18.54
61	Constant-fertility	Burkina Faso		854	17.036	17.269	17.447	17.476	17.45	17.48	17.524	17.549	17.548	17.535	17.526	17.53	17.545	17.565	17.584	17.604	17.626	17.651
62	Constant-fertility	Cabo Verde		132	23.771	25.463	27.027	28.443	29.68	30.705	31.435	32.18	32.95	33.656	34.214	34.587	34.819	35.006	35.212	35.438	35.673	35.903
63	Constant-fertility	Côte d'Ivoire		384	18.314	18.501	18.463	18.31	18.226	18.277	18.34	18.362	18.347	18.325	18.312	18.305	18.301	18.298	18.296	18.299	18.308	18.321
64	Constant-fertility	Gambia		270	17.004	17.254	17.441	17.505	17.526	17.58	17.649	17.708	17.742	17.751	17.752	17.755	17.763	17.771	17.778	17.784	17.789	17.797
65	Constant-fertility	Ghana		288	20.413	20.837	21.123	21.414	21.681	21.904	22.057	22.133	22.166	22.187	22.215	22.253	22.295	22.339	22.385	22.434	22.49	22.551
66	Constant-fertility	Guinea		324	18.441	18.651	18.729	18.656	18.51	18.502	18.544	18.581	18.59	18.589	18.594	18.609	18.631	18.657	18.685	18.716	18.751	18.789
67	Constant-fertility	Guinea-Bissau		624	18.947	19.122	19.188	19.301	19.377	19.501	19.568	19.551	19.492	19.433	19.393	19.371	19.354	19.343	19.343	19.358	19.383	19.415
68	Constant-fertility	Liberia		430	18.602	18.954	19.261	19.365	19.271	19.284	19.362	19.445	19.496	19.526	19.55	19.58	19.62	19.665	19.711	19.757	19.803	19.853
69	Constant-fertility	Mali		466	15.982	16.068	16.217	16.143	16.018	15.961	15.951	15.942	15.921	15.896	15.877	15.869	15.869	15.874	15.883	15.893	15.905	15.919
70	Constant-fertility	Mauritania		478	19.742	20.065	20.261	20.371	20.415	20.502	20.569	20.576	20.527	20.452	20.381	20.327	20.286	20.252	20.219	20.189	20.164	20.147
71	Constant-fertility	Niger		562	14.924	14.92	14.867	14.702	14.572	14.496	14.452	14.417	14.386	14.36	14.342	14.33	14.325	14.322	14.321	14.32	14.321	14.325
72	Constant-fertility	Nigeria		566	17.859	17.842	17.876	17.853	17.793	17.747	17.706	17.667	17.622	17.577	17.54	17.516	17.506	17.506	17.517	17.535	17.558	17.585
73	Constant-fertility	Senegal		686	18.309	18.391	18.511	18.71	18.89	19.052	19.164	19.238	19.301	19.369	19.439	19.504	19.563	19.618	19.675	19.735	19.795	19.855
74	Constant-fertility	Sierra Leone		694	18.333	18.707	18.967	19.07	18.958	19.007	19.115	19.193	19.208	19.184	19.157	19.143	19.138	19.132	19.126	19.121	19.119	19.121
75	Constant-fertility	Togo		768	18.895	19.148	19.484	19.761	19.802	19.847	19.894	19.938	19.959	19.945	19.915	19.887	19.867	19.854	19.844	19.835	19.83	19.829
76	Constant-fertility	ASIA		935	30.3244	31.9891	33.4763	34.6783	35.5063	36.1138	36.567	36.8466	36.9976	36.9933	36.8122	36.501	36.1183	35.7086	35.285	34.8511	34.4123	33.9618
77	Constant-fertility	Eastern Asia		906	37.8749	39.6321	41.6077	43.8115	46.1853	48.0198	49.3261	49.9143	50.3634	50.9863	51.8117	52.5951	53.1416	53.3737	53.5278	53.861	54.3882	54.9263
78	Constant-fertility	China	4	156	36.951	38.747	40.768	43.24	45.746	47.562	48.808	49.351	49.824	50.53	51.464	52.312	52.889	53.12	53.281	53.655	54.245	54.839
79	Constant-fertility	China, Hong Kong SAR	5	344	43.196	44.944	46.962	48.912	50.986	52.827	54.356	55.521	55.877	55.186	55.054	55.322	55.889	56.474	57.022	57.434	57.733	58.174
80	Constant-fertility	China, Macao SAR	6	446	37.615	39.338	41.861	44.485	47.243	49.766	51.517	52.498	52.492	52.166	52.628	53.564	54.56	55.315	55.661	55.825	56.201	56.922
81	Constant-fertility	China, Taiwan Province of China		158	39.597	42.368	45.13	47.803	50.444	52.674	54.663	56.515	58.17	59.673	60.555	60.758	61.211	61.682	62.132	62.586	62.995	63.34
82	Constant-fertility	Dem. People's Republic of Korea		408	34.04	35.19	36.246	37.408	38.594	39.674	40.506	40.824	40.92	41.212	41.725	42.319	42.814	43.101	43.253	43.483	43.882	44.368
83	Constant-fertility	Japan		392	46.348	48.283	50.357	51.903	53.146	54.055	54.634	55.029	55.553	55.993	56.382	56.76	57.028	57.264	57.548	57.932	58.392	58.886
84	Constant-fertility	Mongolia		496	27.127	28.347	29.112	29.077	28.734	29.017	29.758	30.274	30.421	30.246	30.088	30.199	30.478	30.779	31.02	31.198	31.367	31.56
85	Constant-fertility	Republic of Korea		410	40.781	43.467	45.956	48.344	50.674	52.593	54.3	56.09	57.516	58.5	58.91	59.194	59.617	60.032	60.481	60.983	61.367	61.689
86	Constant-fertility	South-Central Asia	7	921	26.1017	27.4626	28.6547	29.7066	30.6541	31.4637	31.9618	32.3175	32.6305	32.8539	32.9427	32.8796	32.7294	32.5674	32.4083	32.2305	32.0171	31.7839
87	Constant-fertility	Central Asia		5500	26.4417	27.7024	28.7451	29.1917	29.2155	29.6155	30.2726	30.8308	31.1308	31.1486	31.082	31.1314	31.2836	31.4411	31.5388	31.5899	31.6503	31.7418
88	Constant-fertility	Kazakhstan		398	29.347	30.478	31.313	31.004	29.844	30.015	30.798	31.296	31.458	31.327	31.247	31.426	31.762	32.122	32.415	32.632	32.827	33.042
89	Constant-fertility	Kyrgyzstan		417	25.26	26.096	26.455	26.179	26.28	26.907	27.481	27.796	27.851	27.819	27.909	28.112	28.326	28.496	28.634	28.784	28.965	29.153
90	Constant-fertility	Tajikistan		762	22.394	23.066	23.415	23.6	24.059	24.583	25.015	25.253	25.312	25.372	25.518	25.702	25.851	25.95	26.033	26.146	26.29	26.437
91	Constant-fertility	Turkmenistan		795	25.637	26.701	27.243	27.421	27.477	27.737	28.186	28.471	28.504	28.351	28.25	28.314	28.454	28.565	28.617	28.665	28.762	28.908
92	Constant-fertility	Uzbekistan		860	26.298	28.024	29.744	30.982	31.682	32.32	33.057	33.849	34.632	35.132	35.289	35.358	35.545	35.848	36.156	36.396	36.589	36.799
93	Constant-fertility	Southern Asia		5501	26.0875	27.453	28.6517	29.7225	30.704	31.5344	32.0363	32.3806	32.6899	32.919	33.0166	32.9537	32.7922	32.6156	32.4448	32.2574	32.0328	31.7857
94	Constant-fertility	Afghanistan		4	17.338	18.069	18.487	18.463	18.193	18.316	18.556	18.738	18.773	18.716	18.672	18.679	18.714	18.74	18.748	18.752	18.77	18.803
95	Constant-fertility	Bangladesh		50	25.64	27.316	28.949	30.591	32.203	33.645	34.811	35.682	36.547	37.363	38.081	38.656	39.08	39.405	39.693	39.967	40.22	40.454
96	Constant-fertility	Bhutan		64	26.276	28.381	30.299	31.962	33.441	34.684	35.764	36.499	37.231	37.955	38.56	38.97	39.184	39.289	39.411	39.608	39.859	40.12
97	Constant-fertility	India		356	26.678	28.099	29.369	30.558	31.693	32.696	33.428	33.855	34.303	34.75	35.158	35.43	35.57	35.684	35.846	36.055	36.267	36.471
98	Constant-fertility	Iran (Islamic Republic of)		364	29.519	32.3	35.244	37.766	40.12	41.406	42.367	43.458	44.846	46.362	47.613	48.435	48.635	48.463	48.52	48.995	49.696	50.307
99	Constant-fertility	Maldives		462	27.928	30.492	32.919	35.508	37.541	39.013	39.632	40.199	41.202	42.268	43.13	43.508	43.276	42.806	42.572	42.676	42.981	43.289
100	Constant-fertility	Nepal		524	23.22	24.73	26.52	28.278	30.086	31.649	32.799	33.689	34.743	35.901	36.927	37.705	38.201	38.524	38.812	39.092	39.332	39.529
101	Constant-fertility	Pakistan		586	22.458	23.176	23.615	23.853	24.184	24.483	24.776	24.944	24.968	24.928	24.895	24.897	24.909	24.911	24.905	24.911	24.941	24.991
102	Constant-fertility	Sri Lanka		144	32.301	34.022	35.319	36.438	37.327	38.203	39.224	40.337	41.06	41.588	41.931	42.206	42.561	43.009	43.451	43.769	43.926	44
103	Constant-fertility	South-Eastern Asia		920	28.534	29.825	31.1156	32.1695	33.006	33.6346	34.0763	34.4049	34.6736	34.8572	34.9526	34.9811	34.9738	34.9526	34.93	34.9152	34.9093	34.9099
104	Constant-fertility	Brunei Darussalam		96	29.997	32.35	34.59	36.517	38.353	40.041	41.345	42.216	42.91	43.604	44.218	44.7	45.031	45.24	45.423	45.666	45.995	46.364
105	Constant-fertility	Cambodia		116	23.95	25.456	26.615	27.406	28.072	28.786	29.447	30.135	30.713	31.12	31.402	31.624	31.837	32.055	32.271	32.488	32.702	32.919
106	Constant-fertility	Indonesia		360	28.01	29.152	30.155	31.025	31.807	32.38	32.806	33.156	33.425	33.629	33.797	33.959	34.132	34.315	34.507	34.707	34.912	35.129
107	Constant-fertility	Lao People's Democratic Republic		418	22.655	24.061	25.201	26.113	26.969	27.64	28.197	28.769	29.256	29.61	29.82	29.937	30.038	30.158	30.292	30.437	30.586	30.739
108	Constant-fertility	Malaysia	8	458	27.676	29.777	31.727	33.474	35.06	36.248	37.13	37.773	38.404	39.158	39.979	40.673	41.099	41.259	41.316	41.479	41.818	42.261
109	Constant-fertility	Myanmar		104	27.664	28.948	30.108	31.272	32.424	33.4	33.981	34.165	34.362	34.613	34.892	35.127	35.266	35.32	35.352	35.432	35.585	35.788
110	Constant-fertility	Philippines		608	24.094	25.057	25.882	26.462	26.883	27.173	27.444	27.733	27.999	28.214	28.374	28.504	28.631	28.768	28.914	29.069	29.228	29.389
111	Constant-fertility	Singapore		702	40.028	42.473	44.988	47.13	49.038	50.596	52.12	53.447	54.564	55.394	56.022	56.603	57.139	57.655	58.18	58.722	59.227	59.719
112	Constant-fertility	Thailand		764	37.83	40.063	41.849	43.403	44.734	46.226	47.612	48.8	49.681	50.37	50.908	51.36	51.854	52.391	52.907	53.344	53.698	54.027
113	Constant-fertility	Timor-Leste		626	17.406	17.638	17.461	17.159	16.918	16.93	17.08	17.216	17.279	17.296	17.335	17.422	17.532	17.627	17.692	17.737	17.782	17.837
114	Constant-fertility	Viet Nam		704	30.443	32.557	34.768	37.042	39.018	40.241	41.068	42.018	43.087	44.179	45.13	45.712	45.985	46.154	46.4	46.753	47.14	47.494
115	Constant-fertility	Western Asia		922	26.5308	27.5585	28.2866	28.8179	29.1525	29.389	29.4927	29.5253	29.4109	29.1537	28.8054	28.4232	28.0445	27.6792	27.3228	26.9736	26.6379	26.3226
116	Constant-fertility	Armenia		51	33.912	35.681	37.962	40.419	42.478	44.143	44.884	45.457	46.706	48.147	49.627	50.803	51.433	51.66	51.902	52.415	53.094	53.714
117	Constant-fertility	Azerbaijan	9	31	30.311	32.306	34.413	36.384	37.681	38.062	38.045	38.568	39.63	40.476	40.812	40.748	40.756	41.063	41.501	41.912	42.228	42.482
118	Constant-fertility	Bahrain		48	31.164	32.311	33.339	33.752	34.872	35.912	36.544	38.014	39.373	40.564	41.441	42.117	42.713	43.193	43.414	43.395	43.29	43.248
119	Constant-fertility	Cyprus	10	196	34.949	37.197	39.364	41.394	43.226	44.953	46.532	47.947	49.228	50.375	51.406	52.345	53.131	53.726	54.196	54.643	55.126	55.632
120	Constant-fertility	Georgia	11	268	38.013	38.652	39.559	40.749	41.687	41.85	41.13	41.109	41.797	42.462	42.758	42.682	42.615	42.852	43.32	43.831	44.224	44.457
121	Constant-fertility	Iraq		368	19.433	19.783	19.961	20.148	20.32	20.509	20.648	20.725	20.759	20.784	20.82	20.866	20.916	20.965	21.016	21.074	21.14	21.21
122	Constant-fertility	Israel		376	30.238	30.474	30.593	30.817	30.985	31.162	31.444	31.645	31.753	31.82	31.892	32.003	32.151	32.317	32.474	32.612	32.742	32.872
123	Constant-fertility	Jordan		400	22.14	22.899	23.608	24.141	24.625	24.979	25.386	25.707	25.895	25.993	26.068	26.163	26.279	26.401	26.517	26.62	26.718	26.816
124	Constant-fertility	Kuwait		414	33.398	33.646	33.924	34.529	35.624	36.277	36.656	37.013	37.428	37.808	38.079	38.335	38.655	39.059	39.525	40.005	40.463	40.871
125	Constant-fertility	Lebanon		422	28.517	31.06	34.602	37.897	40.757	43.227	45.583	47.396	48.585	48.967	49.449	49.971	50.831	51.537	51.88	51.815	51.624	51.737
126	Constant-fertility	Oman		512	28.975	30.507	31.753	33.01	33.894	33.972	34.28	35.159	36	36.497	36.569	36.283	35.853	35.501	35.283	35.138	34.997	34.85
127	Constant-fertility	Qatar		634	31.29	31.857	33.056	34.469	36.004	37.355	38.444	39.249	39.877	40.521	41.162	41.775	42.278	42.639	42.916	43.197	43.539	43.954
128	Constant-fertility	Saudi Arabia		682	29.776	31.723	32.615	33.444	33.974	34.352	34.73	34.845	35.192	35.383	35.33	35.095	34.832	34.714	34.769	34.913	35.062	35.159
129	Constant-fertility	State of Palestine	12	275	19.338	20.108	20.417	20.658	20.893	21.303	21.704	21.981	22.126	22.2	22.277	22.378	22.481	22.56	22.616	22.665	22.724	22.791
130	Constant-fertility	Syrian Arab Republic		760	20.232	21.465	23.85	25.242	26.378	27.192	27.762	28.202	28.627	29.05	29.435	29.754	29.961	30.092	30.197	30.309	30.43	30.558
131	Constant-fertility	Turkey		792	29.853	31.43	32.985	34.398	35.814	37.15	38.3	39.26	40.061	40.792	41.4	41.87	42.23	42.52	42.781	43.035	43.288	43.536
132	Constant-fertility	United Arab Emirates		784	33.402	33.929	34.528	35.234	36.299	37.47	38.608	39.62	40.52	41.103	41.56	42.035	42.568	43.134	43.679	44.165	44.612	45.075
133	Constant-fertility	Yemen		887	19.202	19.78	20.06	20.263	20.383	20.756	21.123	21.363	21.451	21.446	21.431	21.448	21.49	21.536	21.578	21.619	21.666	21.722
134	Constant-fertility	EUROPE		908	41.5978	42.7762	44.0459	45.3537	46.603	47.446	47.7485	47.7336	47.9014	48.3241	48.8039	49.1387	49.3124	49.4331	49.6642	50.0626	50.5317	50.9465
135	Constant-fertility	Eastern Europe		923	39.584	40.896	42.5139	44.2595	46.0045	46.9636	46.8908	46.4351	46.6866	47.4683	48.2716	48.7155	48.7298	48.6346	48.8364	49.3729	50.0291	50.5134
136	Constant-fertility	Belarus		112	39.56	40.451	41.91	43.574	45.276	46.119	45.85	45.207	45.5	46.448	47.282	47.739	47.768	47.718	48	48.615	49.342	49.921
137	Constant-fertility	Bulgaria		100	43.478	44.794	46.312	47.679	48.935	50.262	50.936	50.7	50.577	51.197	51.868	52.386	52.706	52.922	53.249	53.798	54.465	55.058
138	Constant-fertility	Czechia		203	41.425	43.431	45.607	47.322	48.751	49.913	50.631	50.393	50.399	51.147	51.852	52.303	52.472	52.479	52.575	52.965	53.599	54.272
139	Constant-fertility	Hungary		348	41.693	43.456	45.339	46.544	47.588	48.657	49.893	50.549	51.182	51.911	52.574	53.102	53.559	54.005	54.436	54.844	55.27	55.714
140	Constant-fertility	Poland		616	39.697	41.727	43.922	46.297	48.478	50.404	51.915	53.053	53.763	54.32	55.342	56.183	56.819	57.236	57.482	57.729	58.126	58.656
141	Constant-fertility	Republic of Moldova	13	498	35.565	37.594	39.904	42.731	45.551	47.865	50.003	51.16	51.882	52.665	53.672	54.778	55.669	56.268	56.686	57.135	57.757	58.482
142	Constant-fertility	Romania		642	41.258	43.037	44.781	45.852	47.288	48.529	49.207	49.81	50.421	51.198	51.854	52.361	52.762	53.126	53.534	54.012	54.527	54.982
143	Constant-fertility	Russian Federation		643	38.729	39.694	41.259	43.011	44.639	44.886	43.528	43.054	43.502	44.489	45.157	45.249	45.004	45.01	45.506	46.237	46.921	47.38
144	Constant-fertility	Slovakia		703	39.166	41.319	43.472	45.601	47.547	49.285	50.663	51.362	51.728	52.287	53.045	53.785	54.328	54.669	54.87	55.113	55.536	56.074
145	Constant-fertility	Ukraine	14	804	40.268	41.476	43.086	44.911	46.704	48.003	48.486	48.161	48.211	49.022	50	50.602	50.807	50.845	51.13	51.743	52.467	53.08
146	Constant-fertility	Northern Europe	15	924	40.3536	40.966	41.689	42.505	43.2835	43.8215	43.9436	43.9808	44.3161	44.694	45.1051	45.4881	45.7863	46.0293	46.3099	46.6874	47.1442	47.6101
147	Constant-fertility	Channel Islands	16	830	42.651	44.012	45.244	46.337	47.235	47.992	48.608	48.993	49.255	49.543	49.846	50.142	50.479	50.873	51.312	51.783	52.265	52.763
148	Constant-fertility	Denmark		208	41.603	42.362	42.54	42.544	43.05	43.826	44.471	44.893	45.353	45.365	45.507	45.961	46.589	47.214	47.71	48.04	48.308	48.649
149	Constant-fertility	Estonia		233	41.567	42.815	44.182	45.783	47.547	49.087	49.754	49.209	49.41	50.502	51.392	52.056	52.388	52.405	52.429	52.791	53.435	54.094
150	Constant-fertility	Finland	17	246	42.462	42.815	43.399	44.024	44.49	45.022	45.029	44.951	45.222	45.56	46.027	46.519	46.939	47.273	47.592	47.963	48.405	48.89
151	Constant-fertility	Iceland		352	35.995	37.253	38.476	39.643	41.019	41.856	42.31	42.762	43.28	43.721	44.199	44.657	45.019	45.287	45.534	45.819	46.156	46.516
152	Constant-fertility	Ireland		372	36.884	38.624	40.249	41.128	41.26	41.181	41.49	42.217	43.077	43.796	44.131	44.057	43.927	44.118	44.679	45.422	46.054	46.419
153	Constant-fertility	Latvia		428	42.538	44.042	45.218	46.443	47.867	49.223	49.973	48.809	48.842	49.821	50.831	51.552	51.909	51.962	52.069	52.527	53.222	53.887
154	Constant-fertility	Lithuania		440	42.673	43.555	43.986	44.626	45.772	47.115	48.098	48.263	47.926	48.146	48.842	49.574	50.224	50.519	50.555	50.696	51.126	51.693
155	Constant-fertility	Norway	18	578	39.154	39.684	40.338	41.128	41.885	42.538	43.041	43.438	43.821	44.108	44.514	45.009	45.53	46.008	46.427	46.818	47.232	47.683
156	Constant-fertility	Sweden		752	40.868	41.015	41.33	42.026	42.953	43.597	43.372	43.355	43.596	43.9	44.359	44.86	45.211	45.393	45.573	45.89	46.377	46.929
157	Constant-fertility	United Kingdom		826	40.226	40.774	41.54	42.413	43.209	43.727	43.866	43.85	44.153	44.544	44.963	45.341	45.623	45.845	46.111	46.489	46.954	47.429
158	Constant-fertility	Southern Europe	19	925	43.8745	45.9519	47.8974	49.6886	50.9704	51.8347	52.397	52.7986	53.1837	53.6617	54.2177	54.5929	54.8061	55.0227	55.3617	55.843	56.3944	56.9191
159	Constant-fertility	Albania		8	36.2	38.029	39.788	41.445	43.312	45.278	47.434	49.402	50.561	50.9	51.552	52.321	53.102	53.839	54.31	54.369	54.324	54.546
160	Constant-fertility	Bosnia and Herzegovina		70	40.985	42.541	44.083	45.702	47.418	49.125	50.739	52.353	53.729	54.504	55.358	56.118	56.777	57.382	57.911	58.32	58.64	58.969
161	Constant-fertility	Croatia		191	42.628	43.992	45.353	46.701	47.936	48.949	49.576	50.326	50.63	51.342	52.066	52.679	53.15	53.498	53.807	54.174	54.63	55.116
162	Constant-fertility	Greece		300	43.331	45.273	47.305	49.32	51.105	52.315	53.07	53.623	54.172	54.714	55.531	56.002	56.276	56.483	56.791	57.253	57.786	58.309
163	Constant-fertility	Italy		380	45.908	47.945	49.908	51.263	52.157	52.625	52.862	53.005	53.156	53.417	53.732	53.928	54.074	54.33	54.741	55.265	55.823	56.33
164	Constant-fertility	Malta		470	40.938	42.432	44.035	45.755	47.529	49.229	50.774	51.895	52.645	53.175	53.792	54.541	55.154	55.622	55.917	56.103	56.339	56.744
165	Constant-fertility	Montenegro		499	37.731	39.049	40.549	41.833	43.061	44.206	45.177	45.958	46.83	47.647	48.344	48.946	49.439	49.848	50.207	50.556	50.902	51.255
166	Constant-fertility	Portugal		620	43.907	46.156	48.167	50.077	51.475	52.504	53.241	53.932	54.732	55.541	56.241	56.782	57.22	57.673	58.21	58.799	59.373	59.895
167	Constant-fertility	Serbia	20	688	40.013	41.195	42.301	43.444	44.667	45.675	46.514	47.368	48.169	48.848	49.504	50.11	50.631	51.085	51.504	51.913	52.327	52.751
168	Constant-fertility	Slovenia		705	43.009	44.625	46.532	48.404	50.117	51.285	51.691	51.42	50.97	51.196	51.775	52.217	52.321	52.18	52.156	52.527	53.197	53.912
169	Constant-fertility	Spain	21	724	43.152	45.603	48.056	50.445	52.2	53.422	53.966	54.144	54.216	54.663	55.415	55.853	56.012	56.08	56.312	56.782	57.393	57.997
170	Constant-fertility	TFYR Macedonia	22	807	37.437	39.154	41.057	42.987	44.9	46.581	47.901	48.87	49.651	50.213	50.997	51.734	52.328	52.744	53.036	53.341	53.756	54.268
171	Constant-fertility	Western Europe	23	926	43.455	44.2341	44.8402	45.6619	46.5377	47.2429	47.705	47.9357	48.0324	48.1292	48.3412	48.6698	49.0319	49.345	49.6112	49.8892	50.2091	50.5661
172	Constant-fertility	Austria		40	43.221	44.525	45.553	46.928	48.34	49.696	50.925	51.581	51.815	51.913	52.196	52.71	53.286	53.761	54.081	54.345	54.7	55.197
173	Constant-fertility	Belgium		56	41.34	41.856	42.681	43.558	44.373	45.032	45.194	45.212	45.461	45.794	46.177	46.518	46.774	46.989	47.261	47.643	48.104	48.573
174	Constant-fertility	France		250	41.195	41.969	42.622	43.205	43.543	43.662	43.825	44.068	44.347	44.518	44.627	44.762	44.997	45.35	45.749	46.131	46.46	46.733
175	Constant-fertility	Germany		276	45.894	46.653	47.249	47.956	48.976	50.199	51.071	51.585	51.715	51.674	51.862	52.33	52.898	53.389	53.737	54.027	54.373	54.835
176	Constant-fertility	Luxembourg		442	39.274	39.72	40.491	41.36	42.16	42.916	43.555	43.959	44.24	44.623	45.148	45.725	46.31	46.879	47.443	48.024	48.641	49.312
177	Constant-fertility	Netherlands		528	42.07	43.221	43.92	44.59	45.392	46.149	46.733	47.243	47.577	47.694	47.847	48.204	48.703	49.2	49.606	49.9	50.126	50.384
178	Constant-fertility	Switzerland		756	42.223	43.116	44.128	45.385	46.512	47.435	48.039	48.253	48.256	48.346	48.696	49.236	49.76	50.162	50.475	50.837	51.336	51.962
179	Constant-fertility	LATIN AMERICA AND THE CARIBBEAN		904	29.1524	30.7981	32.3565	33.8212	35.1966	36.3657	37.2823	37.9723	38.5355	39.0614	39.4942	39.7906	39.9449	40.0081	40.0357	40.0571	40.0802	40.0998
180	Constant-fertility	Caribbean	24	915	30.2658	31.7028	32.967	34.06	34.9733	35.6157	36.0154	36.1636	36.2695	36.311	36.2374	36.0669	35.8463	35.63	35.422	35.225	35.0474	34.8898
181	Constant-fertility	Antigua and Barbuda		28	30.655	31.97	33.306	34.7	36.125	37.323	38.207	38.752	39.12	39.557	40.092	40.644	41.116	41.473	41.746	42.003	42.273	42.543
182	Constant-fertility	Aruba		533	40.085	41.134	41.422	41.043	41.663	42.575	43.422	44.075	44.489	44.329	44.509	45.088	45.864	46.538	46.966	47.162	47.294	47.541
183	Constant-fertility	Bahamas		44	32.517	34.263	35.984	37.775	39.491	40.826	41.439	41.961	42.562	43.228	43.947	44.619	45.129	45.463	45.716	46.025	46.433	46.892
184	Constant-fertility	Barbados		52	38.54	39.842	41.079	41.977	42.634	43.086	43.396	43.721	44.03	44.387	44.747	45.121	45.512	45.916	46.317	46.705	47.068	47.406
185	Constant-fertility	Cuba		192	41.08	43.095	44.469	45.729	47.421	49.017	50.182	50.986	51.297	51.228	51.362	51.652	51.98	52.301	52.511	52.684	52.968	53.329
186	Constant-fertility	Curaçao		531	41.294	41.661	41.699	41.723	42.03	42.447	42.747	42.785	42.725	42.894	43.23	43.618	43.971	44.255	44.473	44.679	44.9	45.14
187	Constant-fertility	Dominican Republic		214	26.11	27.392	28.531	29.505	30.467	31.308	31.954	32.508	33.017	33.467	33.848	34.156	34.417	34.654	34.874	35.084	35.285	35.48
188	Constant-fertility	Grenada		308	27.222	29.24	30.962	32.538	33.82	34.68	35.727	36.868	38.048	39.182	40.034	40.386	40.421	40.496	40.789	41.232	41.655	41.934
189	Constant-fertility	Guadeloupe	25	312	41.52	43.326	43.903	42.876	42.508	43.336	44.426	45.252	45.501	45.348	44.903	44.954	45.583	46.405	47.086	47.433	47.428	47.378
190	Constant-fertility	Haiti		332	22.977	24.046	24.921	25.634	26.222	26.57	26.933	27.315	27.618	27.795	27.856	27.863	27.877	27.933	28.026	28.136	28.251	28.37
191	Constant-fertility	Jamaica		388	29.384	31.265	33.234	35.311	37.419	39.387	40.745	41.703	42.182	42.947	44.108	45.116	45.714	45.906	45.875	45.908	46.107	46.412
192	Constant-fertility	Martinique		474	43.7	45.637	46.496	46.641	46.642	45.729	45.749	46.182	46.682	46.309	45.956	45.861	46.093	46.626	47.236	47.72	48.026	48.14
193	Constant-fertility	Puerto Rico		630	36.383	38.139	39.922	41.774	43.703	45.711	47.639	49.488	51.107	52.552	53.769	54.631	55.505	56.312	56.994	57.522	57.909	58.247
194	Constant-fertility	Saint Lucia		662	32.632	34.837	36.929	39.169	41.691	44.15	46.46	48.435	50.043	50.963	51.792	52.655	53.523	54.294	54.872	55.225	55.45	55.715
195	Constant-fertility	Saint Vincent and the Grenadines		670	29.829	31.64	33.37	35.003	36.51	37.667	38.64	39.552	40.225	40.966	41.681	42.303	42.814	43.254	43.669	44.093	44.524	44.943
196	Constant-fertility	Trinidad and Tobago		780	33.85	36.161	38.154	39.938	40.804	41.018	41.283	41.867	42.569	43.167	43.492	43.556	43.585	43.789	44.172	44.612	44.983	45.248
197	Constant-fertility	United States Virgin Islands		850	41.18	42.076	42.275	41.506	41.284	41.239	41.094	41.23	41.26	41.202	41.238	41.497	41.94	42.405	42.764	42.987	43.107	43.214
198	Constant-fertility	Central America		916	26.5657	28.1251	29.6093	31.0779	32.3917	33.4921	34.3286	34.9564	35.6197	36.2141	36.6848	37.0058	37.1968	37.3169	37.4086	37.4897	37.566	37.6368
199	Constant-fertility	Belize		84	23.453	24.845	26.187	27.365	28.305	28.912	29.368	29.931	30.537	31.038	31.389	31.623	31.809	32.001	32.213	32.433	32.651	32.868
200	Constant-fertility	Costa Rica		188	31.376	33.465	35.556	37.589	39.542	41.299	42.727	43.876	44.882	45.669	46.452	47.153	47.709	48.088	48.339	48.555	48.807	49.111
201	Constant-fertility	El Salvador		222	25.757	27.489	29.227	31.047	32.6	33.888	34.959	35.884	36.945	38.036	39.069	39.939	40.563	40.987	41.296	41.569	41.848	42.136
202	Constant-fertility	Guatemala		320	21.253	22.59	23.706	24.677	25.321	25.773	26.373	27.011	27.585	28.04	28.368	28.603	28.79	28.951	29.095	29.221	29.337	29.451
203	Constant-fertility	Honduras		340	23.012	24.683	26.27	27.721	29.022	30.045	30.629	31.327	32.039	32.679	33.18	33.523	33.751	33.925	34.08	34.23	34.382	34.54
204	Constant-fertility	Mexico		484	27.525	29.1	30.664	32.207	33.632	34.869	35.832	36.622	37.342	38.004	38.567	38.998	39.301	39.53	39.734	39.937	40.147	40.356
205	Constant-fertility	Nicaragua		558	25.176	27.149	28.964	30.604	32.114	33.502	34.762	35.794	36.791	37.679	38.405	38.941	39.31	39.569	39.777	39.963	40.145	40.324
206	Constant-fertility	Panama		591	28.404	29.503	30.478	31.425	32.232	32.894	33.429	33.855	34.217	34.52	34.763	34.952	35.113	35.268	35.426	35.587	35.748	35.906
207	Constant-fertility	South America	26	931	30.1263	31.8883	33.5307	35.0749	36.5244	37.7882	38.8248	39.6137	40.238	40.8353	41.3354	41.7017	41.9279	42.0499	42.1227	42.1855	42.2505	42.3138
208	Constant-fertility	Argentina		32	30.844	31.778	32.686	33.509	34.207	34.9	35.515	36.06	36.568	37.021	37.401	37.708	37.961	38.188	38.41	38.627	38.842	39.055
209	Constant-fertility	Bolivia (Plurinational State of)		68	24.061	25.15	26.159	26.98	27.623	28.041	28.338	28.715	29.088	29.394	29.601	29.736	29.845	29.955	30.076	30.205	30.333	30.459
210	Constant-fertility	Brazil		76	31.276	33.37	35.369	37.276	39.126	40.918	42.466	43.768	44.787	45.673	46.504	47.228	47.808	48.244	48.578	48.884	49.205	49.547
211	Constant-fertility	Chile		152	33.749	35.368	37.173	38.934	40.637	42.107	43.348	44.352	45.218	45.87	46.517	47.13	47.663	48.082	48.395	48.666	48.959	49.289
212	Constant-fertility	Colombia		170	30.05	32.049	33.934	35.742	37.348	38.788	40.078	41.082	41.822	42.475	43.105	43.672	44.135	44.477	44.751	45.014	45.293	45.587
213	Constant-fertility	Ecuador		218	26.645	27.98	29.202	30.319	31.249	32.061	32.725	33.289	33.826	34.298	34.677	34.967	35.198	35.394	35.57	35.739	35.906	36.071
214	Constant-fertility	French Guiana		254	24.476	25.034	25.789	26.448	26.973	27.253	27.359	27.449	27.569	27.7	27.81	27.889	27.954	28.029	28.115	28.201	28.274	28.336
215	Constant-fertility	Guyana		328	24.611	26.117	27.557	28.835	29.766	30.116	30.397	30.817	31.236	31.562	31.761	31.867	31.92	31.963	32.017	32.097	32.204	32.324
216	Constant-fertility	Paraguay		600	24.864	26.342	27.676	28.839	29.717	30.478	31.017	31.607	32.193	32.7	33.07	33.294	33.472	33.615	33.769	33.956	34.164	34.383
217	Constant-fertility	Peru		604	27.488	28.948	30.291	31.403	32.371	33.197	33.886	34.479	35.042	35.537	35.923	36.209	36.426	36.611	36.795	36.982	37.177	37.368
218	Constant-fertility	Suriname		740	28.443	29.497	30.605	31.592	32.392	32.99	33.405	33.714	34.023	34.322	34.579	34.773	34.919	35.059	35.224	35.421	35.64	35.865
219	Constant-fertility	Uruguay		858	34.856	35.521	36.378	37.414	38.493	39.477	40.284	40.945	41.471	41.983	42.493	42.961	43.352	43.653	43.892	44.104	44.332	44.589
220	Constant-fertility	Venezuela (Bolivarian Republic of)		862	27.391	28.82	30.075	31.173	32.149	32.992	33.683	34.233	34.759	35.245	35.668	36.021	36.318	36.578	36.816	37.044	37.265	37.48
221	Constant-fertility	NORTHERN AMERICA	27	905	37.9304	38.6053	39.3578	40.2042	41.1275	41.8058	42.2835	42.6841	43.0228	43.336	43.7935	44.3185	44.8156	45.2234	45.5516	45.8583	46.1987	46.582
222	Constant-fertility	Canada		124	40.54	41.337	42.269	43.225	44.115	44.998	45.297	45.188	45.369	45.69	46.212	46.795	47.315	47.744	48.132	48.576	49.126	49.767
223	Constant-fertility	United States of America		840	37.621	38.284	39.025	39.863	40.779	41.451	41.963	42.404	42.743	43.057	43.509	44.029	44.525	44.934	45.254	45.542	45.857	46.215
224	Constant-fertility	OCEANIA		909	32.7881	33.376	33.9694	34.436	34.6504	34.68	34.746	34.6789	34.7048	34.6997	34.6399	34.5271	34.3874	34.2403	34.0914	33.9357	33.7622	33.562
225	Constant-fertility	Australia/New Zealand		927	37.3834	37.8711	38.698	39.567	40.2944	40.587	40.6191	40.8065	41.074	41.5184	42.0097	42.4606	42.8452	43.1958	43.587	44.0742	44.6493	45.2573
226	Constant-fertility	Australia	28	36	37.404	37.883	38.73	39.593	40.263	40.484	40.479	40.655	40.939	41.421	41.934	42.39	42.772	43.128	43.542	44.065	44.68	45.323
227	Constant-fertility	New Zealand		554	37.266	37.795	38.513	39.426	40.465	41.142	41.422	41.689	41.902	42.133	42.48	42.896	43.299	43.624	43.877	44.135	44.454	44.832
228	Constant-fertility	Melanesia		928	22.3184	22.9403	23.4874	23.8935	24.1442	24.1942	24.2929	24.4077	24.5003	24.541	24.5357	24.5196	24.5142	24.5233	24.5443	24.5698	24.5992	24.634
229	Constant-fertility	Fiji		242	27.56	28.445	29.203	29.604	29.939	30.553	30.982	31.3	31.517	31.698	31.902	32.131	32.368	32.601	32.832	33.066	33.31	33.563
230	Constant-fertility	New Caledonia		540	32.758	33.266	34.129	35.267	36.177	36.859	37.282	37.573	37.889	38.263	38.677	39.081	39.42	39.684	39.912	40.163	40.455	40.769
231	Constant-fertility	Papua New Guinea		598	21.667	22.348	22.928	23.338	23.546	23.6	23.721	23.86	23.967	24.014	24.014	24.009	24.016	24.039	24.073	24.112	24.156	24.207
232	Constant-fertility	Solomon Islands		90	19.868	20.539	21.197	21.764	22.096	22.301	22.51	22.74	22.971	23.163	23.308	23.425	23.54	23.661	23.781	23.89	23.986	24.072
233	Constant-fertility	Vanuatu		548	22.159	22.918	23.608	24.128	24.803	25.173	25.589	25.954	26.264	26.522	26.736	26.923	27.103	27.278	27.448	27.61	27.763	27.906
234	Constant-fertility	Micronesia	29	954	25.6844	26.7277	27.7843	28.7081	29.2814	29.5428	29.4461	29.4066	29.4327	29.475	29.471	29.3846	29.2354	29.066	28.9106	28.7565	28.61	28.4547
235	Constant-fertility	Guam		316	30.142	31.282	32.472	33.674	34.847	35.871	36.52	36.848	37.132	37.528	38.011	38.486	38.849	39.07	39.206	39.342	39.519	39.729
236	Constant-fertility	Kiribati		296	22.428	22.964	23.16	23.158	23.603	23.913	24.155	24.26	24.238	24.204	24.257	24.382	24.509	24.592	24.639	24.684	24.766	24.882
237	Constant-fertility	Micronesia (Fed. States of)		583	21.544	22.776	23.693	24.211	24.327	24.431	25.009	25.856	26.555	26.984	27.107	27.038	27.004	27.116	27.313	27.498	27.618	27.695
238	Constant-fertility	Polynesia	30	957	25.7704	26.8752	27.9162	28.7215	29.3064	29.7735	29.9468	30.0378	30.1063	30.1725	30.2201	30.2016	30.0888	29.9101	29.7222	29.5523	29.3928	29.2229
239	Constant-fertility	French Polynesia		258	30.94	32.551	34.333	35.815	37.189	38.38	39.32	39.944	40.605	41.213	41.746	42.216	42.622	42.965	43.264	43.554	43.857	44.172
240	Constant-fertility	Samoa		882	21.21	21.796	22.32	22.837	23.235	23.211	23.135	23.215	23.453	23.739	23.949	24.039	24.069	24.128	24.248	24.386	24.484	24.527
241	Constant-fertility	Tonga		776	21.349	22.101	22.885	23.553	23.939	23.912	23.871	24.058	24.418	24.797	25.064	25.174	25.202	25.288	25.478	25.703	25.888	26.003

## Sheet: INSTANT-REPLACEMENT
United Nations
Population Division
Department of Economic and Social Affairs
World Population Prospects: The 2017 Revision
File POP/5: Median age by region, subregion and country, 1950-2100 (years)
Instant-replacement-fertility variant, 2015 - 2100
POP/DB/WPP/Rev.2017/POP/F05
June 2017 - Copyright © 2017 by United Nations. All rights reserved
Suggested citation: United Nations, Department of Economic and Social Affairs, Population Division (2017). World Population Prospects: The 2017 Revision, DVD Edition.
					Median age of the total population (years)
Index	Variant	Region, subregion, country or area *	Notes	Country code	2015	2020	2025	2030	2035	2040	2045	2050	2055	2060	2065	2070	2075	2080	2085	2090	2095	2100
1	Instant-replacement	WORLD		900	29.625	31.2177	32.621	33.8279	34.8365	35.8146	36.8208	37.817	38.6529	39.1467	39.586	39.9889	40.3667	40.6898	40.9686	41.2469	41.5424	41.8474
2	Instant-replacement	More developed regions	a	901	41.0852	41.6244	42.2006	42.8172	43.2999	43.3333	42.8744	42.3034	41.745	41.8182	42.1465	42.3608	42.4282	42.429	42.511	42.7885	43.251	43.7814
3	Instant-replacement	Less developed regions	b	902	27.772	29.5002	31.0322	32.3787	33.5915	34.7521	35.9799	37.2085	38.1367	38.667	39.1457	39.599	40.0329	40.4072	40.7082	40.9741	41.2317	41.4979
4	Instant-replacement	Least developed countries	c	941	19.6152	22.007	24.1668	26.2412	28.2381	30.244	32.4956	34.5894	34.9536	35.6239	36.4547	37.3703	38.2767	39.0435	39.5082	39.6551	39.6861	39.8331
5	Instant-replacement	Less developed regions, excluding least developed countries	d	934	29.2986	31.053	32.6017	33.9422	35.0405	36.0448	37.0076	37.9216	38.7226	39.3037	39.7791	40.1668	40.4863	40.7475	40.9967	41.2798	41.589	41.8933
6	Instant-replacement	Less developed regions, excluding China		948	25.1961	27.0167	28.6652	30.1829	31.6776	33.1575	34.6613	36.2177	37.1077	37.6645	38.2355	38.8207	39.3997	39.8962	40.2428	40.48	40.6833	40.9286
7	Instant-replacement	High-income countries	e	1503	40.4198	41.0986	41.7484	42.335	42.8489	43.1552	43.0886	42.7587	42.2771	42.2263	42.5341	42.8	42.9735	43.0475	43.096	43.2625	43.6278	44.1339
8	Instant-replacement	Middle-income countries	e	1517	29.1221	30.8468	32.3585	33.6602	34.7354	35.7376	36.7251	37.6782	38.4986	39.0804	39.5593	39.9466	40.2698	40.5449	40.8151	41.1151	41.4273	41.722
9	Instant-replacement	Upper-middle-income countries	e	1502	33.8887	35.2129	37.0657	38.7545	39.9963	40.4718	40.5977	40.6536	40.8222	41.4804	42.0432	42.3312	42.3708	42.3343	42.4461	42.7797	43.2393	43.6551
10	Instant-replacement	Lower-middle-income countries	e	1501	25.2328	26.9984	28.6131	30.0962	31.5693	33.0164	34.4643	35.9034	36.689	37.2657	37.8426	38.4128	38.9519	39.3984	39.7186	39.9557	40.169	40.4241
11	Instant-replacement	Low-income countries	e	1500	18.2803	20.7608	23.14	25.2507	27.4299	29.5831	32.0299	34.0561	34.3686	34.9925	35.9388	36.9814	37.9929	38.8339	39.3197	39.4334	39.4286	39.5729
12	Instant-replacement	Sub-Saharan Africa	f	947	18.2542	20.6571	22.9898	25.037	27.2123	29.3574	31.7785	33.5299	33.8689	34.5087	35.3901	36.4216	37.3808	38.1491	38.6074	38.7624	38.8078	38.969
13	Instant-replacement	AFRICA		903	19.3509	21.6787	23.8129	25.8182	27.8441	29.8635	32.2423	34.301	34.6061	35.1834	36.0001	36.9194	37.8197	38.5765	39.055	39.2432	39.3002	39.4461
14	Instant-replacement	Eastern Africa		910	17.9887	20.5391	22.9862	25.1367	27.342	29.5155	31.9833	34.0456	34.4479	35.1407	36.1252	37.2194	38.3086	39.2447	39.7903	39.8975	39.8751	40.0264
15	Instant-replacement	Burundi		108	17.564	19.978	22.319	24.422	26.623	28.798	31.303	32.897	33.346	33.916	34.545	35.449	36.534	37.42	37.838	37.729	37.597	37.804
16	Instant-replacement	Comoros		174	19.707	22.153	24.312	26.366	28.314	30.251	32.472	34.501	34.578	34.928	35.475	36.157	36.819	37.347	37.603	37.536	37.424	37.542
17	Instant-replacement	Djibouti		262	23.73	25.832	27.692	29.338	30.847	32.15	33.348	34.392	34.786	35.314	35.824	36.254	36.597	36.849	37.016	37.143	37.3	37.546
18	Instant-replacement	Eritrea		232	18.864	20.966	23.239	25.409	27.697	29.919	32.355	34.766	35.218	35.865	36.641	37.592	38.679	39.797	40.624	40.967	40.935	40.964
19	Instant-replacement	Ethiopia		231	18.557	21.301	23.776	26.037	28.129	30.174	32.474	34.652	35	35.777	36.718	37.741	38.763	39.654	40.199	40.361	40.366	40.515
20	Instant-replacement	Kenya		404	18.958	21.468	23.783	25.96	28.12	30.308	32.641	34.937	35.437	36.169	37.061	38.052	39.055	39.914	40.405	40.558	40.585	40.709
21	Instant-replacement	Madagascar		450	18.745	21.301	23.624	25.727	27.793	29.857	32.209	34.245	34.643	35.356	36.335	37.403	38.448	39.308	39.786	39.913	40.015	40.306
22	Instant-replacement	Malawi		454	17.372	19.87	22.321	24.522	26.914	29.355	31.95	34.148	34.733	35.717	36.905	38.105	39.227	40.095	40.605	40.792	40.776	40.819
23	Instant-replacement	Mauritius	1	480	35.555	36.534	37.279	38.212	39.347	40.149	40.878	40.789	39.713	40.188	40.76	41.324	41.734	41.868	41.807	41.875	42.229	42.761
24	Instant-replacement	Mayotte		175	19.003	21.731	24.272	26.765	29.119	31.631	34.159	36.737	38.735	39.251	39.938	40.941	42.113	43.326	44.455	45.279	45.646	45.61
25	Instant-replacement	Mozambique		508	17.22	19.73	22.246	24.461	26.729	29.02	31.509	33.026	33.391	34.175	35.181	36.34	37.388	38.272	38.914	39.264	39.331	39.38
26	Instant-replacement	Réunion		638	34.513	36.283	37.343	38.259	39.232	40.43	41.791	43	43.995	44.821	44.861	45.118	45.657	46.333	46.961	47.401	47.599	47.635
27	Instant-replacement	Rwanda		646	19.43	21.851	24.088	26.258	28.331	30.377	32.656	35.049	35.574	36.161	36.822	37.655	38.655	39.699	40.388	40.484	40.291	40.286
28	Instant-replacement	Seychelles		690	34.589	36.377	38.018	39.35	40.126	39.901	39.494	39.829	40.81	41.222	41.183	40.967	40.954	41.3	41.876	42.47	42.903	43.109
29	Instant-replacement	Somalia		706	16.508	19.32	21.908	24.203	26.471	28.801	31.456	33.266	33.412	33.936	34.72	35.824	36.931	37.74	37.933	37.6	37.421	37.675
30	Instant-replacement	South Sudan		728	18.605	21.029	23.25	25.223	27.229	29.178	31.414	32.822	33.278	33.885	34.612	35.538	36.516	37.259	37.528	37.409	37.397	37.71
31	Instant-replacement	Uganda		800	15.793	18.68	21.279	23.678	25.941	28.375	31.067	32.565	33.075	33.861	34.884	36.263	37.58	38.628	39.096	39.055	39.039	39.307
32	Instant-replacement	United Republic of Tanzania	2	834	17.291	19.798	22.355	24.572	26.874	29.216	31.898	34.239	34.55	35.201	36.246	37.462	38.71	39.819	40.435	40.538	40.472	40.579
33	Instant-replacement	Zambia		894	17.051	19.669	22.24	24.5	26.722	28.979	31.54	33.362	33.801	34.502	35.493	36.74	37.966	38.994	39.513	39.55	39.553	39.778
34	Instant-replacement	Zimbabwe		716	18.976	21.015	22.959	24.765	26.833	28.982	31.364	32.974	33.801	34.704	35.721	36.771	37.748	38.585	39.201	39.555	39.711	39.882
35	Instant-replacement	Middle Africa		911	17.0694	19.6389	22.1907	24.4233	26.7394	29.0841	31.6799	33.4994	33.6939	34.3271	35.2472	36.35	37.3562	38.1693	38.6745	38.8606	38.8718	38.948
36	Instant-replacement	Angola		24	16.4	19.193	21.834	24.198	26.604	29.032	31.653	33.443	33.579	34.182	35.057	36.11	37.034	37.751	38.163	38.236	38.133	38.148
37	Instant-replacement	Cameroon		120	18.318	20.59	22.869	24.915	27.141	29.336	31.746	33.453	33.931	34.701	35.67	36.698	37.651	38.475	39.101	39.474	39.57	39.614
38	Instant-replacement	Central African Republic		140	17.767	19.811	22.255	24.394	26.525	28.694	31.043	32.161	32.691	33.54	34.6	35.833	36.958	37.81	38.273	38.412	38.518	38.79
39	Instant-replacement	Chad		148	16.084	18.833	21.308	23.586	25.786	28.177	30.637	31.167	31.611	32.51	33.55	34.557	35.368	35.896	36.206	36.363	36.453	36.628
40	Instant-replacement	Congo		178	18.85	21.117	23.367	25.41	27.6	29.785	32.355	34.877	34.994	35.461	36.31	37.417	38.597	39.649	40.222	40.307	40.276	40.416
41	Instant-replacement	Democratic Republic of the Congo		180	16.777	19.476	22.079	24.368	26.721	29.111	31.798	33.887	33.948	34.51	35.435	36.568	37.643	38.541	39.094	39.277	39.274	39.337
42	Instant-replacement	Equatorial Guinea		226	22.192	24.072	25.256	26.578	28.284	30.046	32.038	33.701	34.346	35.125	36.07	36.991	37.789	38.392	38.79	39.025	39.214	39.482
43	Instant-replacement	Gabon		266	22.604	24.592	26.411	28.104	29.71	31.595	33.611	35.784	36.676	37.187	37.763	38.388	39.047	39.695	40.243	40.604	40.768	40.808
44	Instant-replacement	Sao Tome and Principe		678	18.068	20.363	22.887	25.177	27.595	29.979	32.638	35.255	35.392	35.798	36.614	37.547	38.432	39.099	39.422	39.491	39.401	39.289
45	Instant-replacement	Northern Africa		912	25.0257	26.9975	28.7658	30.2598	31.6969	33.1638	34.7761	36.8368	38.297	38.7962	39.2144	39.6287	40.1776	40.7913	41.3093	41.6907	41.911	42.0486
46	Instant-replacement	Algeria		12	27.514	29.654	31.602	33.22	34.322	35.008	36.492	38.196	40.121	41.034	41.693	42.045	42.197	42.414	42.845	43.448	44.046	44.395
47	Instant-replacement	Egypt		818	24.678	26.553	28.241	29.64	31.01	32.469	34.241	36.501	37.922	38.323	38.667	39.148	39.889	40.686	41.24	41.561	41.723	41.896
48	Instant-replacement	Libya		434	27.213	29.09	30.755	32.292	33.699	34.945	36.19	37.359	38.263	38.774	39.135	39.367	39.583	39.914	40.362	40.818	41.195	41.484
49	Instant-replacement	Morocco		504	27.94	29.922	31.9	33.686	35.193	36.567	37.871	39.216	40.756	41.699	42.387	42.939	43.371	43.754	44.136	44.506	44.813	45.033
50	Instant-replacement	Sudan		729	18.892	21.455	23.858	26.093	28.184	30.176	32.361	34.254	34.378	34.869	35.557	36.333	37.111	37.79	38.232	38.319	38.164	38.144
51	Instant-replacement	Tunisia		788	31.053	32.792	34.556	36.108	37.305	38.014	38.416	39.031	40.136	41.048	41.779	42.187	42.269	42.297	42.541	43.011	43.553	43.979
52	Instant-replacement	Western Sahara		732	26.759	28.71	30.409	31.764	32.928	33.934	34.825	35.828	36.425	36.929	37.411	37.858	38.29	38.718	39.141	39.555	39.95	40.344
53	Instant-replacement	Southern Africa		913	25.4957	27.0365	28.3984	29.6055	30.6849	31.783	32.961	34.0756	34.756	35.4631	36.1438	36.795	37.4076	37.9606	38.4369	38.8429	39.2063	39.5647
54	Instant-replacement	Botswana		72	24.367	26.365	28.192	29.852	31.33	32.774	34.245	35.851	36.775	37.421	37.969	38.445	38.91	39.366	39.762	40.068	40.292	40.502
55	Instant-replacement	Lesotho		426	21.329	22.858	24.241	25.446	26.723	28.26	30.015	31.014	32.107	33.2	34.254	35.247	36.091	36.779	37.338	37.82	38.269	38.708
56	Instant-replacement	Namibia		516	20.954	23.112	25.012	26.74	28.383	30.066	32.172	33.913	34.618	35.49	36.414	37.322	38.161	38.857	39.345	39.624	39.791	40.017
57	Instant-replacement	South Africa		710	26.094	27.585	28.898	30.049	31.078	32.09	33.157	34.19	34.85	35.53	36.179	36.799	37.389	37.93	38.407	38.822	39.197	39.564
58	Instant-replacement	Swaziland		748	20.439	22.266	23.846	25.263	26.857	28.528	30.338	31.355	32.349	33.351	34.326	35.277	36.124	36.785	37.274	37.663	38.044	38.467
59	Instant-replacement	Western Africa	3	914	17.9081	20.216	22.5824	24.6503	26.8341	29.0292	31.449	32.82	33.0858	33.6992	34.5005	35.4353	36.2792	36.8931	37.2508	37.3747	37.423	37.6032
60	Instant-replacement	Benin		204	18.247	20.766	23.124	25.175	27.287	29.351	31.725	33.394	33.623	34.102	34.774	35.674	36.533	37.102	37.205	36.984	36.874	37.056
61	Instant-replacement	Burkina Faso		854	17.036	19.596	22.138	24.396	26.705	29.013	31.553	33.232	33.461	34.032	34.807	35.819	36.783	37.522	37.881	37.867	37.786	37.947
62	Instant-replacement	Cabo Verde		132	23.771	25.89	27.911	29.848	31.655	33.359	34.93	36.342	37.418	38.326	39.229	40.046	40.699	41.173	41.513	41.793	42.082	42.407
63	Instant-replacement	Côte d'Ivoire		384	18.314	20.601	22.763	24.646	26.596	28.667	30.919	31.733	32.103	32.805	33.671	34.53	35.176	35.519	35.714	35.891	36.072	36.298
64	Instant-replacement	Gambia		270	17.004	19.677	22.304	24.604	26.908	29.121	31.542	32.848	32.869	33.389	34.071	34.831	35.596	36.153	36.427	36.348	36.109	36.133
65	Instant-replacement	Ghana		288	20.413	22.598	24.576	26.482	28.326	30.157	32.256	33.967	34.312	34.786	35.361	36.031	36.713	37.332	37.758	37.876	37.852	37.981
66	Instant-replacement	Guinea		324	18.441	20.89	23.231	25.331	27.536	29.716	32.142	34.191	34.485	35.138	36.093	37.07	37.972	38.726	39.263	39.52	39.596	39.733
67	Instant-replacement	Guinea-Bissau		624	18.947	21.281	23.424	25.371	27.437	29.472	31.822	33.559	33.93	34.469	35.119	35.939	36.738	37.358	37.676	37.7	37.692	37.893
68	Instant-replacement	Liberia		430	18.602	21.024	23.366	25.509	27.683	29.844	32.243	34.331	34.641	35.327	36.291	37.323	38.315	39.153	39.733	39.992	40.052	40.207
69	Instant-replacement	Mali		466	15.982	18.695	21.233	23.664	26.088	28.643	31.353	32.938	33.046	33.636	34.545	35.627	36.558	37.206	37.475	37.435	37.401	37.574
70	Instant-replacement	Mauritania		478	19.742	22.308	24.522	26.62	28.572	30.522	32.693	34.769	34.702	34.966	35.466	36.061	36.622	37.039	37.221	37.153	37.011	37.046
71	Instant-replacement	Niger		562	14.924	18.108	20.832	23.44	25.895	28.562	31.396	33.102	33.12	33.757	34.715	35.895	36.922	37.684	38.086	38.126	38.005	38.06
72	Instant-replacement	Nigeria		566	17.859	20.09	22.431	24.489	26.638	28.831	31.224	32.344	32.643	33.305	34.134	35.057	35.902	36.499	36.882	37.061	37.156	37.369
73	Instant-replacement	Senegal		686	18.309	20.764	23.178	25.359	27.672	29.885	32.472	35.076	35.281	35.798	36.54	37.414	38.352	39.266	39.984	40.326	40.356	40.325
74	Instant-replacement	Sierra Leone		694	18.333	20.485	22.601	24.481	26.442	28.422	30.486	31.055	31.634	32.402	33.242	34.08	34.774	35.152	35.25	35.277	35.436	35.749
75	Instant-replacement	Togo		768	18.895	21.176	23.368	25.363	27.441	29.484	31.74	33.182	33.352	33.795	34.452	35.263	35.98	36.39	36.461	36.376	36.382	36.582
76	Instant-replacement	ASIA		935	30.3244	32.0102	33.5711	34.9168	35.966	36.8791	37.6905	38.4021	39.0287	39.6308	40.1031	40.4565	40.7097	40.898	41.0978	41.3683	41.6945	42.0232
77	Instant-replacement	Eastern Asia		906	37.8749	38.8932	40.1639	42.0951	43.7402	44.581	44.1978	43.4026	42.7205	42.8332	43.4652	43.7201	43.6015	43.293	43.1611	43.3946	43.8913	44.4098
78	Instant-replacement	China	4	156	36.951	38.017	39.481	41.611	43.296	44.111	43.664	42.915	42.361	42.638	43.304	43.556	43.398	43.067	42.978	43.276	43.808	44.298
79	Instant-replacement	China, Hong Kong SAR	5	344	43.196	43.735	44.618	45.678	46.723	47.618	47.702	45.61	43.012	42.382	43.09	43.852	44.375	44.142	43.386	43.037	43.462	44.451
80	Instant-replacement	China, Macao SAR	6	446	37.615	38.359	39.986	42.038	43.945	45.2	44.914	42.665	41.259	41.827	42.715	43.365	43.519	43.148	42.771	42.877	43.464	44.316
81	Instant-replacement	China, Taiwan Province of China		158	39.597	41.267	42.916	44.479	45.581	46.754	47.628	47.384	44.953	43.411	44.049	44.602	44.999	44.948	44.146	43.368	43.473	44.264
82	Instant-replacement	Dem. People's Republic of Korea		408	34.04	34.963	35.808	36.798	37.767	38.615	39.145	39.075	38.92	39.298	39.833	40.393	40.785	40.935	41.019	41.301	41.78	42.311
83	Instant-replacement	Japan		392	46.348	47.695	49.078	49.937	50.318	50.146	49.427	48.486	47.285	45.964	45.962	45.962	45.758	45.489	45.234	45.192	45.527	46.118
84	Instant-replacement	Mongolia		496	27.127	29.23	30.98	32.185	32.858	33.511	34.642	36.453	37.621	38.233	38.641	38.869	39.097	39.481	40.071	40.79	41.366	41.659
85	Instant-replacement	Republic of Korea		410	40.781	42.491	44.047	45.506	46.464	47.619	48.633	48.611	46.806	44.572	44.879	45.219	45.651	45.86	45.441	44.636	44.5	45.183
86	Instant-replacement	South-Central Asia	7	921	26.1017	27.8169	29.4012	30.9121	32.3559	33.7455	35.0976	36.2729	37.1177	37.7859	38.4058	38.9623	39.4412	39.8112	40.0803	40.3187	40.5762	40.8743
87	Instant-replacement	Central Asia		5500	26.4417	28.3275	30.1677	31.4448	32.31	33.1923	34.4226	36.0518	37.1003	37.7654	38.2047	38.5018	38.862	39.3595	39.913	40.3786	40.6931	40.9021
88	Instant-replacement	Kazakhstan		398	29.347	31.09	32.626	33.638	33.485	33.59	34.624	36.288	37.324	37.865	38.162	38.325	38.604	39.119	39.814	40.514	41.001	41.215
89	Instant-replacement	Kyrgyzstan		417	25.26	27.235	29.055	30.462	31.257	32.463	34.11	36.311	37.768	38.474	38.991	39.379	39.893	40.579	41.268	41.854	42.211	42.332
90	Instant-replacement	Tajikistan		762	22.394	24.503	26.47	28.187	29.619	31.383	33.409	35.688	36.843	37.514	38.097	38.707	39.486	40.389	41.075	41.381	41.442	41.563
91	Instant-replacement	Turkmenistan		795	25.637	27.603	29.402	30.569	31.602	32.526	33.737	35.458	36.232	36.702	36.948	37.153	37.493	37.955	38.411	38.723	38.852	38.951
92	Instant-replacement	Uzbekistan		860	26.298	28.265	30.256	31.808	32.944	33.799	34.856	36.097	37.097	37.856	38.351	38.629	38.894	39.259	39.696	40.108	40.435	40.702
93	Instant-replacement	Southern Asia		5501	26.0875	27.7964	29.3747	30.8943	32.3573	33.7659	35.1263	36.2826	37.1183	37.7866	38.4128	38.9789	39.4633	39.8289	40.0868	40.3163	40.5718	40.8733
94	Instant-replacement	Afghanistan		4	17.338	20.077	22.821	25.197	27.568	29.881	32.333	34.688	34.791	35.346	36.193	37.192	38.201	39.03	39.382	39.212	38.954	39.054
95	Instant-replacement	Bangladesh		50	25.64	27.402	29.138	30.905	32.653	34.299	35.713	36.894	37.927	38.875	39.764	40.547	41.182	41.68	42.083	42.437	42.771	43.098
96	Instant-replacement	Bhutan		64	26.276	28.408	30.369	32.108	33.697	35.072	36.323	37.269	38.101	38.949	39.721	40.314	40.693	40.908	41.082	41.329	41.672	42.054
97	Instant-replacement	India		356	26.678	28.296	29.788	31.245	32.651	34.011	35.286	36.243	36.976	37.621	38.249	38.827	39.301	39.621	39.836	40.061	40.347	40.68
98	Instant-replacement	Iran (Islamic Republic of)		364	29.519	31.909	34.341	36.42	37.978	38.694	39.074	39.748	40.578	41.9	42.958	43.327	42.925	42.465	42.54	43.109	43.882	44.514
99	Instant-replacement	Maldives		462	27.928	30.573	33.103	35.807	38.122	39.941	40.805	41.593	42.654	43.844	44.902	45.533	45.463	44.904	44.548	44.663	45.103	45.553
100	Instant-replacement	Nepal		524	23.22	24.891	26.874	28.829	30.87	32.799	34.552	35.815	37.063	38.325	39.593	40.75	41.624	42.205	42.578	42.885	43.21	43.558
101	Instant-replacement	Pakistan		586	22.458	24.533	26.461	28.166	29.658	31.36	33.22	35.19	35.766	36.257	36.729	37.276	37.887	38.428	38.722	38.741	38.724	38.898
102	Instant-replacement	Sri Lanka		144	32.301	34.064	35.424	36.628	37.596	38.513	39.599	40.822	41.745	42.421	42.862	43.161	43.514	44.026	44.616	45.085	45.305	45.347
103	Instant-replacement	South-Eastern Asia		920	28.534	30.0835	31.646	33.0302	34.2383	35.3255	36.3076	37.2213	37.9163	38.3901	38.8452	39.2561	39.6155	39.9104	40.1672	40.4308	40.7143	41.0225
104	Instant-replacement	Brunei Darussalam		96	29.997	32.133	34.119	35.82	37.455	38.882	39.902	40.279	40.655	41.296	41.872	42.285	42.502	42.556	42.604	42.817	43.203	43.651
105	Instant-replacement	Cambodia		116	23.95	26.039	27.906	29.552	30.841	32.33	33.921	35.604	36.712	37.586	38.334	38.983	39.611	40.189	40.639	40.987	41.287	41.604
106	Instant-replacement	Indonesia		360	28.01	29.52	30.922	32.186	33.342	34.424	35.385	36.388	36.987	37.359	37.717	38.095	38.496	38.884	39.221	39.494	39.731	39.99
107	Instant-replacement	Lao People's Democratic Republic		418	22.655	24.797	26.801	28.646	30.363	32.21	34.04	35.811	36.884	37.706	38.497	39.243	39.929	40.456	40.799	41.039	41.262	41.537
108	Instant-replacement	Malaysia	8	458	27.676	29.798	31.764	33.524	35.124	36.351	37.291	37.987	38.632	39.378	40.217	40.956	41.448	41.661	41.721	41.858	42.188	42.656
109	Instant-replacement	Myanmar		104	27.664	29.078	30.395	31.706	32.999	34.233	35.161	35.683	36.008	36.347	36.732	37.123	37.455	37.672	37.787	37.891	38.07	38.341
110	Instant-replacement	Philippines		608	24.094	26.049	27.852	29.462	30.954	32.461	33.966	35.509	36.047	36.54	37.137	37.771	38.362	38.841	39.213	39.485	39.678	39.91
111	Instant-replacement	Singapore		702	40.028	41.543	43.035	44.242	45.093	46.014	46.483	46.179	45.118	44.045	44.503	44.882	45.139	45.157	44.936	44.817	45.106	45.713
112	Instant-replacement	Thailand		764	37.83	39.364	40.45	41.172	41.956	42.662	43.012	42.727	41.863	41.717	41.945	42.122	42.267	42.366	42.433	42.584	42.912	43.356
113	Instant-replacement	Timor-Leste		626	17.406	20.079	22.56	24.717	27.056	29.38	32.186	35.312	35.432	35.786	36.694	37.951	39.486	41.214	42.554	43.051	42.222	41.38
114	Instant-replacement	Viet Nam		704	30.443	32.32	34.216	36.254	37.861	38.892	39.474	40.076	40.776	41.732	42.668	43.334	43.506	43.327	43.22	43.424	43.883	44.406
115	Instant-replacement	Western Asia		922	26.5308	28.4225	30.0667	31.6117	33.0414	34.4461	35.9497	37.5185	38.7918	39.2991	39.7692	40.246	40.7696	41.2661	41.6703	41.9546	42.1458	42.3258
116	Instant-replacement	Armenia		51	33.912	35.018	36.794	38.567	40.09	40.168	39.613	39.631	39.871	41.152	42.119	42.524	42.288	41.928	41.984	42.467	43.124	43.639
117	Instant-replacement	Azerbaijan	9	31	30.311	32.203	34.218	36.107	37.258	37.505	37.419	37.921	38.843	39.706	40.034	39.932	39.879	40.08	40.448	40.841	41.172	41.398
118	Instant-replacement	Bahrain		48	31.164	32.34	33.406	33.849	35.005	36.095	36.8	38.342	39.791	41.032	41.978	42.716	43.365	43.938	44.239	44.242	44.12	44.07
119	Instant-replacement	Cyprus	10	196	34.949	36.302	37.675	38.925	39.987	40.847	41.29	41.216	40.779	41.527	42.307	42.807	42.991	42.949	42.93	43.177	43.701	44.32
120	Instant-replacement	Georgia	11	268	38.013	38.502	39.27	40.348	41.205	41.154	40.081	39.947	40.502	41.127	41.439	41.354	41.14	41.196	41.612	42.205	42.745	43.049
121	Instant-replacement	Iraq		368	19.433	21.976	24.247	26.323	28.326	30.402	32.81	35.237	35.609	36.039	36.727	37.607	38.535	39.33	39.8	39.934	39.925	40.08
122	Instant-replacement	Israel		376	30.238	31.683	33.009	34.222	35.413	36.588	37.872	39.369	41.189	42.127	42.471	42.788	43.207	43.815	44.566	45.308	45.807	45.95
123	Instant-replacement	Jordan		400	22.14	24.407	26.836	29.019	30.963	32.823	34.766	37.001	38.632	38.762	39.068	39.6	40.401	41.333	42.115	42.492	42.395	42.22
124	Instant-replacement	Kuwait		414	33.398	33.616	33.863	34.452	35.527	36.153	36.502	36.814	37.215	37.594	37.867	38.121	38.425	38.808	39.267	39.767	40.249	40.666
125	Instant-replacement	Lebanon		422	28.517	30.599	33.639	36.399	38.692	40.671	42.101	42.435	41.804	42.144	43.138	44.272	45.175	45.338	44.732	44.192	44.36	45.081
126	Instant-replacement	Oman		512	28.975	30.869	32.562	34.492	36.168	37.067	38.073	39.808	41.723	43.273	44.298	44.883	44.965	44.852	44.799	44.865	44.931	44.931
127	Instant-replacement	Qatar		634	31.29	31.834	33.009	34.385	35.879	37.189	38.223	38.955	39.508	40.07	40.677	41.258	41.707	42.01	42.238	42.482	42.803	43.205
128	Instant-replacement	Saudi Arabia		682	29.776	32.313	33.801	35.376	36.638	37.761	38.824	39.842	40.853	41.351	41.691	41.917	42.024	42.12	42.285	42.514	42.771	43.006
129	Instant-replacement	State of Palestine	12	275	19.338	22.094	24.529	26.736	28.814	30.983	33.38	35.881	37.065	37.683	38.474	39.392	40.437	41.372	42.013	42.303	42.335	42.347
130	Instant-replacement	Syrian Arab Republic		760	20.232	22.325	25.478	27.869	29.91	32.023	34.094	36.161	37.591	38.503	39.279	39.998	40.859	41.73	42.456	42.89	42.991	42.969
131	Instant-replacement	Turkey		792	29.853	31.447	33.035	34.483	35.939	37.328	38.551	39.594	40.488	41.286	41.955	42.494	42.929	43.296	43.616	43.91	44.202	44.495
132	Instant-replacement	United Arab Emirates		784	33.402	33.836	34.329	34.899	35.831	36.842	37.789	38.524	39.08	39.446	39.704	39.993	40.351	40.733	41.098	41.434	41.757	42.093
133	Instant-replacement	Yemen		887	19.202	21.707	23.948	26.01	28.03	30.032	32.299	34.168	34.455	34.997	35.697	36.415	37.05	37.528	37.811	37.934	38.001	38.174
134	Instant-replacement	EUROPE		908	41.5978	42.2031	42.9234	43.7257	44.444	44.4557	43.6659	42.7803	42.0765	42.1045	42.4458	42.5775	42.4868	42.3498	42.4002	42.7352	43.277	43.8558
135	Instant-replacement	Eastern Europe		923	39.584	40.26	41.3079	42.5731	43.5632	43.2239	41.5655	40.3936	39.9132	40.6154	41.0379	40.9646	40.4681	40.1086	40.2907	40.9095	41.6451	42.2152
136	Instant-replacement	Belarus		112	39.56	39.878	40.842	42.094	43.06	42.84	41.193	40.026	39.812	40.54	41.019	41.001	40.519	40.152	40.357	41	41.748	42.308
137	Instant-replacement	Bulgaria		100	43.478	44.2	45.128	45.775	46.54	46.659	45.194	43.6	42.577	42.34	42.64	42.594	42.184	41.784	41.789	42.231	42.887	43.482
138	Instant-replacement	Czechia		203	41.425	42.856	44.373	45.364	46.135	46.337	45.086	43.829	43.218	43.061	43.484	43.482	43.035	42.553	42.465	42.821	43.476	44.182
139	Instant-replacement	Hungary		348	41.693	42.726	43.62	43.826	43.982	44.186	43.484	42.474	41.099	41.207	41.537	41.724	41.74	41.615	41.496	41.641	42.122	42.751
140	Instant-replacement	Poland		616	39.697	40.888	42.399	43.991	45.311	46.04	45.65	44.159	43.078	42.932	43.74	44.1	43.785	43.065	42.606	42.789	43.457	44.261
141	Instant-replacement	Republic of Moldova	13	498	35.565	36.632	38.349	40.51	42.086	42.776	41.743	40.157	39.282	40.381	41.084	41.171	40.543	39.857	39.883	40.555	41.428	42.135
142	Instant-replacement	Romania		642	41.258	42.425	43.303	43.834	44.695	44.499	43.923	43.137	42.168	41.991	42.247	42.285	42.154	41.991	41.977	42.247	42.751	43.282
143	Instant-replacement	Russian Federation		643	38.729	39.214	40.275	41.708	42.452	41.299	39.51	38.696	38.816	39.507	39.883	39.638	39.12	38.975	39.363	40.113	40.87	41.348
144	Instant-replacement	Slovakia		703	39.166	40.583	41.957	43.306	44.507	45.194	44.572	43.224	42.095	42.188	42.795	43.073	42.862	42.347	42.037	42.253	42.884	43.634
145	Instant-replacement	Ukraine	14	804	40.268	40.756	41.765	42.997	44.062	43.866	42.032	40.681	39.911	40.603	40.98	40.856	40.308	39.92	40.109	40.772	41.546	42.131
146	Instant-replacement	Northern Europe	15	924	40.3536	40.6855	41.1472	41.7377	42.277	42.4608	42.199	41.9653	41.8584	42.063	42.4399	42.7423	42.9073	43.0002	43.1671	43.4983	43.9734	44.4834
147	Instant-replacement	Channel Islands	16	830	42.651	43.321	43.86	44.254	44.425	44.479	44.085	43.256	42.167	41.862	42.023	42.166	42.252	42.261	42.301	42.539	42.994	43.555
148	Instant-replacement	Denmark		208	41.603	41.957	41.605	41.278	41.567	41.881	41.927	41.791	41.188	41.044	41.292	41.729	42.196	42.542	42.718	42.851	43.134	43.599
149	Instant-replacement	Estonia		233	41.567	42.202	43.021	44.18	45.577	45.913	44.506	43.537	43.257	43.261	43.917	44.159	43.774	43.241	43.122	43.497	44.174	44.845
150	Instant-replacement	Finland	17	246	42.462	42.46	42.723	42.997	43.203	43.242	42.755	42.253	41.876	41.997	42.413	42.782	43.006	43.11	43.243	43.524	43.965	44.484
151	Instant-replacement	Iceland		352	35.995	37.157	38.277	39.367	40.653	41.341	41.661	42.016	42.336	42.683	43.146	43.581	43.913	44.132	44.317	44.559	44.889	45.278
152	Instant-replacement	Ireland		372	36.884	38.547	40.117	40.895	40.898	40.739	41.006	41.685	42.427	43.024	43.283	43.144	43.01	43.219	43.77	44.467	45.062	45.376
153	Instant-replacement	Latvia		428	42.538	43.294	43.798	44.467	45.472	45.646	43.354	42.032	41.285	41.646	42.179	42.249	41.768	41.292	41.346	41.892	42.642	43.279
154	Instant-replacement	Lithuania		440	42.673	42.918	42.666	42.819	43.52	44.29	43.81	42.074	40.815	41.084	41.694	42.182	42.194	41.711	41.381	41.653	42.333	43.075
155	Instant-replacement	Norway	18	578	39.154	39.381	39.746	40.27	40.77	41.134	41.255	41.269	41.094	41.307	41.686	42.096	42.474	42.766	43.007	43.293	43.691	44.172
156	Instant-replacement	Sweden		752	40.868	40.794	40.895	41.444	42.243	42.47	42.021	41.806	41.699	41.925	42.362	42.762	42.994	43.076	43.182	43.459	43.942	44.515
157	Instant-replacement	United Kingdom		826	40.226	40.522	41.059	41.738	42.31	42.532	42.294	42.037	41.971	42.194	42.576	42.871	43.012	43.082	43.244	43.586	44.071	44.582
158	Instant-replacement	Southern Europe	19	925	43.8745	45.3037	46.5636	47.436	47.7773	47.5847	46.9952	46.1667	45.2775	44.154	44.2886	44.1771	43.9831	43.854	43.8787	44.0995	44.5212	45.0786
159	Instant-replacement	Albania		8	36.2	37.54	38.796	39.93	41.406	43.104	44.742	45.088	44.03	43.777	44.522	45.315	45.868	45.923	45.468	45.079	45.247	45.796
160	Instant-replacement	Bosnia and Herzegovina		70	40.985	41.615	42.246	42.998	43.877	44.694	45.303	44.223	42.628	42.298	42.958	43.56	43.823	43.481	42.872	42.769	43.276	44.065
161	Instant-replacement	Croatia		191	42.628	43.31	44.005	44.708	45.215	45.095	44.844	43.733	42.825	42.616	43.102	43.363	43.339	43.111	42.932	43.075	43.562	44.194
162	Instant-replacement	Greece		300	43.331	44.538	45.894	47.078	47.73	47.615	47.114	46.304	45.494	44.268	44.489	44.387	44.165	44	43.969	44.127	44.519	45.084
163	Instant-replacement	Italy		380	45.908	47.372	48.604	49.238	49.166	48.659	47.885	46.918	45.881	44.531	44.453	44.265	44.143	44.136	44.229	44.435	44.789	45.276
164	Instant-replacement	Malta		470	40.938	41.648	42.519	43.524	44.619	45.516	45.668	44.726	43.44	43.117	43.81	44.401	44.64	44.361	43.82	43.6	43.962	44.725
165	Instant-replacement	Montenegro		499	37.731	38.616	39.675	40.476	41.281	41.869	42.103	42.121	41.934	42.217	42.773	43.166	43.356	43.37	43.348	43.488	43.84	44.299
166	Instant-replacement	Portugal		620	43.907	45.382	46.587	47.406	47.63	47.332	46.901	46.284	45.201	43.894	44.157	44.211	44.206	44.206	44.204	44.287	44.625	45.227
167	Instant-replacement	Serbia	20	688	40.013	40.624	41.102	41.719	42.219	42.42	42.358	41.914	41.106	41.373	41.847	42.189	42.336	42.293	42.231	42.412	42.879	43.458
168	Instant-replacement	Slovenia		705	43.009	44.112	45.541	46.909	48.009	48.393	47.514	45.82	44.774	44.335	44.781	44.78	44.272	43.673	43.492	43.846	44.553	45.298
169	Instant-replacement	Spain	21	724	43.152	44.915	46.734	48.171	48.894	48.61	47.643	46.579	45.827	44.641	44.8	44.47	43.974	43.697	43.783	44.142	44.649	45.228
170	Instant-replacement	TFYR Macedonia	22	807	37.437	38.483	39.715	40.991	42.151	42.881	42.88	42.154	41.16	41.547	42.192	42.613	42.648	42.334	42.069	42.258	42.851	43.569
171	Instant-replacement	Western Europe	23	926	43.455	43.7253	43.8733	44.2424	44.681	44.8519	44.6872	44.1212	43.2931	42.879	43.1197	43.422	43.6621	43.7551	43.7521	43.8452	44.1779	44.7126
172	Instant-replacement	Austria		40	43.221	43.727	44.054	44.786	45.542	46.216	46.189	45.283	43.821	43.095	43.495	43.92	44.137	43.989	43.673	43.624	44.034	44.77
173	Instant-replacement	Belgium		56	41.34	41.505	41.988	42.523	43.006	43.198	42.908	42.5	42.149	42.202	42.506	42.732	42.84	42.88	42.986	43.263	43.711	44.229
174	Instant-replacement	France		250	41.195	41.863	42.42	42.903	43.128	43.149	43.2	43.297	43.381	43.414	43.52	43.644	43.847	44.143	44.482	44.824	45.147	45.44
175	Instant-replacement	Germany		276	45.894	45.886	45.595	45.681	46.175	46.481	46.302	45.265	43.527	42.702	43.002	43.413	43.682	43.624	43.354	43.276	43.63	44.321
176	Instant-replacement	Luxembourg		442	39.274	39.134	39.295	39.547	39.765	39.977	39.872	39.369	38.991	39.358	39.734	40.112	40.448	40.709	40.966	41.357	41.921	42.593
177	Instant-replacement	Netherlands		528	42.07	42.792	43.079	43.408	43.84	44.187	44.271	44.145	43.505	43.044	43.245	43.587	43.941	44.153	44.18	44.205	44.442	44.878
178	Instant-replacement	Switzerland		756	42.223	42.435	42.893	43.532	44.046	44.276	43.941	43.062	42.019	41.892	42.243	42.584	42.782	42.78	42.734	42.91	43.404	44.118
179	Instant-replacement	LATIN AMERICA AND THE CARIBBEAN		904	29.1524	30.8579	32.4923	34.0475	35.5402	36.8722	38.0089	38.9451	39.7385	40.4747	41.1461	41.7178	42.1757	42.5303	42.8158	43.0834	43.3705	43.6779
180	Instant-replacement	Caribbean	24	915	30.2658	31.9096	33.4138	34.7904	36.0631	37.1766	38.1393	38.9488	39.5998	40.0439	40.4748	40.8696	41.209	41.4838	41.7007	41.9141	42.1699	42.4599
181	Instant-replacement	Antigua and Barbuda		28	30.655	32.018	33.395	34.827	36.298	37.564	38.547	39.2	39.648	40.103	40.674	41.287	41.844	42.275	42.582	42.841	43.116	43.41
182	Instant-replacement	Aruba		533	40.085	40.805	40.66	39.811	40.316	40.866	41.202	41.21	40.36	40.179	40.415	40.987	41.619	42.063	42.21	42.232	42.388	42.75
183	Instant-replacement	Bahamas		44	32.517	33.905	35.247	36.731	37.996	38.78	38.828	38.88	39.006	39.646	40.292	40.808	41.092	41.177	41.272	41.557	42.027	42.56
184	Instant-replacement	Barbados		52	38.54	39.489	40.367	40.849	41.137	41.128	40.988	40.667	40.25	40.506	40.79	41.045	41.259	41.453	41.684	42.011	42.417	42.83
185	Instant-replacement	Cuba		192	41.08	42.597	43.451	44.334	45.745	46.661	47.063	46.727	45.653	44.799	44.938	45.039	44.988	44.779	44.547	44.541	44.867	45.348
186	Instant-replacement	Curaçao		531	41.294	41.638	41.65	41.643	41.929	42.327	42.603	42.593	42.49	42.634	42.959	43.345	43.705	43.987	44.188	44.379	44.612	44.887
187	Instant-replacement	Dominican Republic		214	26.11	27.882	29.539	31.072	32.61	34.13	35.662	37.154	38.312	39.036	39.777	40.558	41.301	41.937	42.434	42.796	43.064	43.309
188	Instant-replacement	Grenada		308	27.222	29.337	31.177	32.936	34.459	35.508	36.731	38.048	39.439	40.777	41.843	42.459	42.629	42.726	43.063	43.632	44.237	44.656
189	Instant-replacement	Guadeloupe	25	312	41.52	43.249	43.726	42.554	42.196	42.976	43.956	44.657	44.744	44.376	43.94	44.011	44.631	45.48	46.13	46.409	46.342	46.278
190	Instant-replacement	Haiti		332	22.977	24.843	26.659	28.32	29.862	31.465	33.028	34.415	34.918	35.513	36.079	36.609	37.076	37.442	37.672	37.795	37.917	38.132
191	Instant-replacement	Jamaica		388	29.384	31.231	33.163	35.194	37.27	39.229	40.631	41.584	42.003	42.809	44.053	45.206	46.008	46.387	46.383	46.329	46.542	47.02
192	Instant-replacement	Martinique		474	43.7	45.517	46.195	46.178	46.05	44.809	44.842	45.144	45.456	44.476	44.281	44.149	44.33	44.835	45.43	45.836	46.059	46.179
193	Instant-replacement	Puerto Rico		630	36.383	37.432	38.517	39.681	40.989	42.164	43.009	43.32	42.931	42.848	43.588	44.201	44.544	44.533	44.332	44.288	44.587	45.126
194	Instant-replacement	Saint Lucia		662	32.632	34.063	35.42	37.248	39.131	40.842	41.876	41.954	41.315	41.861	42.746	43.488	43.908	43.911	43.7	43.673	43.982	44.508
195	Instant-replacement	Saint Vincent and the Grenadines		670	29.829	31.54	33.182	34.729	36.147	37.186	38.053	38.786	39.336	40.104	40.828	41.427	41.9	42.297	42.686	43.112	43.576	44.031
196	Instant-replacement	Trinidad and Tobago		780	33.85	35.829	37.452	38.706	39.092	38.775	38.611	38.616	38.751	39.226	39.357	39.217	39.089	39.18	39.511	39.979	40.4	40.678
197	Instant-replacement	United States Virgin Islands		850	41.18	42.36	42.92	42.615	42.455	42.82	43.185	43.733	44.57	45.32	45.587	46.016	46.722	47.584	48.418	49.063	49.41	49.545
198	Instant-replacement	Central America		916	26.5657	28.4528	30.2798	32.1049	33.829	35.4506	36.9176	38.2624	39.4392	40.2364	41.0195	41.7335	42.3563	42.8697	43.2582	43.5432	43.7814	44.0249
199	Instant-replacement	Belize		84	23.453	25.47	27.408	29.205	30.913	32.397	33.758	35.039	35.751	36.526	37.293	38.001	38.595	39.042	39.362	39.635	39.943	40.323
200	Instant-replacement	Costa Rica		188	31.376	33.196	35.012	36.769	38.404	39.831	40.74	41.404	41.767	42.333	43.033	43.607	43.979	44.138	44.203	44.323	44.579	44.949
201	Instant-replacement	El Salvador		222	25.757	27.563	29.378	31.284	32.977	34.44	35.729	36.895	38.032	39.196	40.375	41.433	42.282	42.876	43.251	43.539	43.858	44.237
202	Instant-replacement	Guatemala		320	21.253	23.63	25.836	27.971	30.015	31.986	33.963	35.957	37.19	38.125	39.123	40.155	41.159	41.987	42.582	42.929	43.103	43.245
203	Instant-replacement	Honduras		340	23.012	25.2	27.337	29.332	31.302	33.156	34.884	36.365	37.453	38.33	39.224	40.095	40.864	41.452	41.856	42.12	42.327	42.567
204	Instant-replacement	Mexico		484	27.525	29.32	31.122	32.882	34.574	36.134	37.522	38.758	39.86	40.651	41.382	42.033	42.592	43.055	43.415	43.692	43.937	44.19
205	Instant-replacement	Nicaragua		558	25.176	27.39	29.465	31.383	33.208	34.935	36.655	38.241	39.654	40.747	41.722	42.546	43.212	43.73	44.125	44.434	44.69	44.926
206	Instant-replacement	Panama		591	28.404	30.106	31.707	33.21	34.656	36.066	37.469	38.84	40.169	40.737	41.283	41.867	42.471	43.04	43.512	43.866	44.124	44.345
207	Instant-replacement	South America	26	931	30.1263	31.8109	33.3892	34.8805	36.2882	37.517	38.5199	39.277	39.8797	40.6145	41.2608	41.7845	42.1758	42.4631	42.7083	42.9744	43.2862	43.6224
208	Instant-replacement	Argentina		32	30.844	32.103	33.328	34.498	35.542	36.641	37.722	38.791	39.834	40.425	40.974	41.483	41.954	42.389	42.787	43.128	43.407	43.642
209	Instant-replacement	Bolivia (Plurinational State of)		68	24.061	26.038	27.898	29.61	31.297	32.962	34.618	36.252	37.26	37.957	38.709	39.496	40.279	40.939	41.417	41.727	41.945	42.17
210	Instant-replacement	Brazil		76	31.276	32.985	34.595	36.108	37.575	38.856	39.779	40.193	40.366	41.135	41.826	42.324	42.608	42.748	42.874	43.098	43.442	43.843
211	Instant-replacement	Chile		152	33.749	35.056	36.6	38.069	39.455	40.561	41.319	41.799	41.982	42.373	42.958	43.453	43.793	43.968	44.067	44.225	44.52	44.909
212	Instant-replacement	Colombia		170	30.05	31.833	33.512	35.106	36.465	37.662	38.615	39.228	39.556	40.227	40.831	41.328	41.682	41.921	42.133	42.392	42.716	43.076
213	Instant-replacement	Ecuador		218	26.645	28.519	30.288	31.992	33.562	35.038	36.574	38.054	39.375	40.089	40.827	41.548	42.224	42.811	43.268	43.597	43.845	44.06
214	Instant-replacement	French Guiana		254	24.476	26.663	28.715	30.639	32.495	34.253	36.09	37.964	39.772	40.096	40.531	41.129	41.901	42.781	43.657	44.367	44.712	44.716
215	Instant-replacement	Guyana		328	24.611	26.592	28.5	30.364	31.995	33.415	34.605	35.903	36.678	37.334	38.022	38.681	39.208	39.53	39.706	39.846	40.016	40.265
216	Instant-replacement	Paraguay		600	24.864	26.832	28.652	30.406	31.93	33.377	34.782	36.132	37.052	37.798	38.522	39.164	39.771	40.256	40.598	40.855	41.102	41.402
217	Instant-replacement	Peru		604	27.488	29.377	31.181	32.798	34.267	35.661	37.024	38.36	39.614	40.308	40.963	41.56	42.108	42.598	43.024	43.366	43.63	43.852
218	Instant-replacement	Suriname		740	28.443	29.863	31.385	32.787	34.063	35.198	36.257	37.274	38.03	38.484	38.958	39.434	39.893	40.294	40.612	40.864	41.093	41.352
219	Instant-replacement	Uruguay		858	34.856	35.453	36.253	37.239	38.255	39.169	39.906	40.476	40.893	41.405	41.929	42.406	42.799	43.096	43.329	43.546	43.801	44.101
220	Instant-replacement	Venezuela (Bolivarian Republic of)		862	27.391	29.191	30.843	32.337	33.72	35.045	36.358	37.585	38.584	39.227	39.872	40.527	41.134	41.644	42.052	42.378	42.657	42.926
221	Instant-replacement	NORTHERN AMERICA	27	905	37.9304	38.3221	38.8011	39.3857	40.0437	40.3812	40.5032	40.5126	40.254	40.5454	40.9815	41.4377	41.8095	42.0584	42.237	42.4663	42.8208	43.2648
222	Instant-replacement	Canada		124	40.54	40.745	41.166	41.579	42.062	42.198	41.652	40.928	40.209	40.534	40.963	41.35	41.58	41.684	41.818	42.144	42.681	43.332
223	Instant-replacement	United States of America		840	37.621	38.034	38.531	39.142	39.801	40.179	40.382	40.466	40.259	40.547	40.984	41.449	41.838	42.106	42.292	42.509	42.84	43.256
224	Instant-replacement	OCEANIA		909	32.7881	33.7178	34.6732	35.5576	36.2487	36.8109	37.4097	38.0251	38.5401	38.8966	39.2912	39.6916	40.0756	40.434	40.788	41.1863	41.6398	42.1264
225	Instant-replacement	Australia/New Zealand		927	37.3834	37.6725	38.3125	38.9871	39.5034	39.5759	39.4095	39.3748	39.4007	39.8431	40.2879	40.6707	40.9688	41.2313	41.5493	41.9918	42.5493	43.1541
226	Instant-replacement	Australia	28	36	37.404	37.661	38.294	38.93	39.353	39.33	39.124	39.048	39.096	39.564	40.02	40.395	40.679	40.94	41.276	41.753	42.346	42.979
227	Instant-replacement	New Zealand		554	37.266	37.744	38.419	39.293	40.288	40.911	41.125	41.347	41.478	41.692	42.043	42.46	42.859	43.175	43.415	43.667	43.994	44.395
228	Instant-replacement	Melanesia		928	22.3184	24.3059	26.2673	28.0797	29.7482	31.5231	33.3217	35.1238	35.2946	35.6349	36.1452	36.7585	37.351	37.8108	38.0799	38.1837	38.2386	38.3805
229	Instant-replacement	Fiji		242	27.56	29.019	30.417	31.514	32.518	33.666	35.064	36.486	37.302	37.702	38.139	38.655	39.246	39.816	40.288	40.657	40.936	41.172
230	Instant-replacement	New Caledonia		540	32.758	33.454	34.473	35.783	36.873	37.768	38.461	39.004	39.558	39.955	40.421	40.923	41.413	41.839	42.18	42.473	42.773	43.11
231	Instant-replacement	Papua New Guinea		598	21.667	23.791	25.804	27.699	29.426	31.205	33.023	34.735	34.797	35.122	35.647	36.263	36.823	37.224	37.433	37.496	37.543	37.698
232	Instant-replacement	Solomon Islands		90	19.868	22.289	24.53	26.818	28.982	31.259	33.66	36.192	37.592	37.968	38.559	39.366	40.408	41.464	42.28	42.707	42.71	42.546
233	Instant-replacement	Vanuatu		548	22.159	24.22	26.299	28.151	29.817	31.825	33.818	35.808	36.724	37.315	37.974	38.707	39.504	40.274	40.846	41.193	41.37	41.527
234	Instant-replacement	Micronesia	29	954	25.6844	27.6348	29.4574	31.3978	33.1255	34.6961	36.2586	37.8713	39.2666	39.4465	39.8174	40.4042	41.1367	41.9312	42.5951	42.9834	42.9015	42.6588
235	Instant-replacement	Guam		316	30.142	31.713	33.27	34.844	36.438	37.948	39.353	40.517	41.55	42.181	42.704	43.39	44.147	44.852	45.369	45.644	45.75	45.839
236	Instant-replacement	Kiribati		296	22.428	24.472	26.565	28.28	29.643	31.544	33.428	35.547	36.297	36.751	37.119	37.41	37.83	38.488	39.214	39.492	39.193	38.945
237	Instant-replacement	Micronesia (Fed. States of)		583	21.544	23.726	25.856	27.796	29.589	31.312	33.215	35.315	36.185	37.017	37.857	38.686	39.475	40.139	40.419	40.079	39.577	39.656
238	Instant-replacement	Polynesia	30	957	25.7704	27.8446	29.8824	31.8679	33.6464	35.3905	37.3368	39.4305	41.5692	42.854	43.1405	43.5958	44.3292	45.3462	46.4276	47.2571	47.5827	47.3452
239	Instant-replacement	French Polynesia		258	30.94	32.554	34.341	35.822	37.195	38.397	39.357	39.995	40.67	41.284	41.826	42.318	42.76	43.129	43.435	43.724	44.033	44.369
240	Instant-replacement	Samoa		882	21.21	23.485	25.816	28.229	30.408	33.027	35.997	39.463	43.239	47.062	50.729	51.722	51.303	52.661	54.711	57.342	59.684	62.076
241	Instant-replacement	Tonga		776	21.349	23.471	25.594	27.843	29.939	32.223	34.666	37.492	40.564	41.139	40.877	41.391	42.584	44.249	46.217	47.844	48.674	47.496

## Sheet: MOMENTUM
United Nations
Population Division
Department of Economic and Social Affairs
World Population Prospects: The 2017 Revision
File POP/5: Median age by region, subregion and country, 1950-2100 (years)
Momentum variant (instant-replacement-fertility, constant-mortality and zero-migration), 2015 - 2100
POP/DB/WPP/Rev.2017/POP/F05
June 2017 - Copyright © 2017 by United Nations. All rights reserved
Suggested citation: United Nations, Department of Economic and Social Affairs, Population Division (2017). World Population Prospects: The 2017 Revision, DVD Edition.
					Median age of the total population (years)
Index	Variant	Region, subregion, country or area *	Notes	Country code	2015	2020	2025	2030	2035	2040	2045	2050	2055	2060	2065	2070	2075	2080	2085	2090	2095	2100
1	Momentum	WORLD		900	29.625	31.1719	32.4742	33.5209	34.3272	35.0347	35.7751	36.4689	36.8012	36.9314	37.0141	37.0685	37.0893	37.0741	37.0497	37.0358	37.0269	37.0162
2	Momentum	More developed regions	a	901	41.0852	41.796	42.4513	43.0888	43.5127	43.3126	42.4272	41.4417	40.4726	40.5037	40.51	40.3096	39.9291	39.58	39.4499	39.569	39.8034	39.9457
3	Momentum	Less developed regions	b	902	27.772	29.4464	30.876	32.0699	33.0926	34.0338	34.9516	35.8699	36.2187	36.3876	36.5225	36.6399	36.716	36.7319	36.707	36.6671	36.631	36.6125
4	Momentum	Least developed countries	c	941	19.6152	22.0171	24.1159	26.0767	27.9326	29.7487	31.7572	32.9055	33.0612	33.4613	33.9885	34.5625	35.0253	35.1817	35.0403	34.8066	34.6986	34.7638
5	Momentum	Less developed regions, excluding least developed countries	d	934	29.2986	31.0005	32.446	33.6203	34.5069	35.2361	35.9116	36.5014	36.8595	37.0492	37.1431	37.1691	37.1471	37.1093	37.0935	37.0976	37.0926	37.0665
6	Momentum	Less developed regions, excluding China		948	25.1961	26.9693	28.5362	29.928	31.2617	32.5505	33.8191	35.0398	35.2587	35.5066	35.7721	36.038	36.2317	36.2931	36.2417	36.1514	36.0983	36.1094
7	Momentum	High-income countries	e	1503	40.4198	41.4323	42.3371	43.1043	43.6269	43.7336	43.2215	42.3828	41.3988	41.1783	41.1548	41.0145	40.7404	40.4088	40.1788	40.1959	40.3998	40.5842
8	Momentum	Middle-income countries	e	1517	29.1221	30.7797	32.1723	33.3038	34.1802	34.9212	35.6322	36.2743	36.6445	36.8474	36.9559	36.9946	36.9864	36.9646	36.9612	36.9673	36.9559	36.9231
9	Momentum	Upper-middle-income countries	e	1502	33.8887	35.1407	36.8782	38.3284	39.2002	39.2919	39.0201	38.7159	38.6604	38.9749	39.0085	38.7909	38.4749	38.2846	38.3068	38.4442	38.5345	38.4839
10	Momentum	Lower-middle-income countries	e	1501	25.2328	26.9573	28.4897	29.8627	31.1837	32.4531	33.6717	34.7613	35.0163	35.3154	35.6092	35.8748	36.0465	36.0876	36.0356	35.9562	35.9108	35.9173
11	Momentum	Low-income countries	e	1500	18.2803	20.7369	23.0316	24.9963	27.02	29.0007	31.1675	31.9601	32.1145	32.5987	33.2318	33.8912	34.4001	34.55	34.3575	34.0955	33.9965	34.0842
12	Momentum	Sub-Saharan Africa	f	947	18.2542	20.6064	22.8426	24.7621	26.7412	28.7145	30.8452	31.2924	31.4414	31.9334	32.5591	33.167	33.5947	33.6994	33.526	33.2956	33.2094	33.2883
13	Momentum	AFRICA		903	19.3509	21.6331	23.6745	25.5211	27.3919	29.2489	31.3473	32.2189	32.3056	32.682	33.2037	33.7614	34.1933	34.3342	34.2007	33.9771	33.8689	33.927
14	Momentum	Eastern Africa		910	17.9887	20.485	22.8414	24.8542	26.8803	28.8752	31.0543	31.8195	32.0391	32.5509	33.2095	33.9116	34.4751	34.6459	34.4295	34.1553	34.0688	34.1685
15	Momentum	Burundi		108	17.564	19.919	22.165	24.179	26.213	28.275	30.563	31.01	31.299	31.721	32.271	32.952	33.616	33.892	33.577	33.178	33.077	33.254
16	Momentum	Comoros		174	19.707	22.127	24.237	26.211	28.085	29.913	32.008	33.393	33.416	33.655	34.033	34.511	34.95	35.18	35.069	34.731	34.575	34.64
17	Momentum	Djibouti		262	23.73	25.799	27.603	29.17	30.573	31.751	32.817	33.589	33.84	34.188	34.498	34.716	34.83	34.837	34.747	34.632	34.593	34.647
18	Momentum	Eritrea		232	18.864	21.011	23.207	25.24	27.357	29.351	31.446	32.471	32.586	32.887	33.323	33.868	34.39	34.64	34.47	34.131	33.991	34.087
19	Momentum	Ethiopia		231	18.557	21.265	23.667	25.807	27.756	29.636	31.715	32.92	33.112	33.606	34.23	34.902	35.436	35.615	35.438	35.128	34.99	35.071
20	Momentum	Kenya		404	18.958	21.437	23.698	25.764	27.797	29.79	31.887	33.236	33.418	33.826	34.396	35.058	35.587	35.777	35.641	35.397	35.282	35.338
21	Momentum	Madagascar		450	18.745	21.262	23.517	25.504	27.448	29.375	31.509	32.653	32.871	33.356	33.997	34.691	35.222	35.35	35.126	34.894	34.86	34.974
22	Momentum	Malawi		454	17.372	19.826	22.157	24.185	26.288	28.423	30.575	30.859	31.205	31.916	32.709	33.404	33.841	33.972	33.85	33.636	33.535	33.589
23	Momentum	Mauritius	1	480	35.555	36.467	37.079	37.865	38.72	39.233	39.58	38.787	37.874	38.034	38.232	38.355	38.26	37.934	37.657	37.656	37.843	38.025
24	Momentum	Mayotte		175	19.003	21.705	24.203	26.618	28.901	31.287	33.659	36.034	37.043	37.324	37.822	38.505	39.308	40.063	40.521	40.569	40.247	39.908
25	Momentum	Mozambique		508	17.22	19.634	21.986	24.036	26.036	28.119	30.235	29.897	30.081	30.76	31.515	32.144	32.543	32.673	32.547	32.3	32.181	32.237
26	Momentum	Réunion		638	34.513	35.119	35.485	36.081	36.866	37.73	38.517	39.089	39.514	39.274	39.283	39.539	39.906	40.195	40.296	40.216	40.077	40.024
27	Momentum	Rwanda		646	19.43	21.836	24.017	26.081	28.039	29.906	31.98	33.511	33.725	34.036	34.435	35.017	35.705	36.101	35.999	35.603	35.366	35.455
28	Momentum	Seychelles		690	34.589	36.174	37.483	38.377	38.604	38.022	37.571	37.777	38.053	37.821	37.408	37.096	37.045	37.191	37.366	37.433	37.368	37.268
29	Momentum	Somalia		706	16.508	19.274	21.748	23.903	25.936	28.079	30.4	30.427	30.676	31.269	32.013	32.783	33.382	33.487	33.109	32.789	32.776	32.963
30	Momentum	South Sudan		728	18.605	20.973	23.079	24.874	26.676	28.42	30.346	30.473	30.793	31.292	31.888	32.513	32.992	33.047	32.714	32.465	32.479	32.657
31	Momentum	Uganda		800	15.793	18.648	21.176	23.48	25.568	27.844	30.261	30.313	30.646	31.304	32.157	33.035	33.696	33.785	33.433	33.172	33.183	33.35
32	Momentum	United Republic of Tanzania	2	834	17.291	19.722	22.142	24.23	26.306	28.483	30.856	31.52	31.705	32.259	33.021	33.854	34.546	34.787	34.563	34.281	34.199	34.303
33	Momentum	Zambia		894	17.051	19.643	22.132	24.269	26.287	28.352	30.597	30.959	31.192	31.735	32.464	33.234	33.817	33.903	33.613	33.371	33.349	33.478
34	Momentum	Zimbabwe		716	18.976	20.9	22.678	24.274	25.972	27.827	29.527	29.587	29.907	30.45	31.03	31.492	31.773	31.85	31.761	31.647	31.624	31.673
35	Momentum	Middle Africa		911	17.0694	19.6184	22.0751	24.204	26.3468	28.5562	30.9123	31.3971	31.4359	31.9762	32.6865	33.3786	33.8902	34.0721	33.943	33.6793	33.5149	33.5571
36	Momentum	Angola		24	16.4	19.175	21.761	24.063	26.363	28.707	31.179	32.095	32.139	32.682	33.413	34.158	34.753	35.055	34.995	34.69	34.459	34.464
37	Momentum	Cameroon		120	18.318	20.529	22.675	24.555	26.511	28.468	30.489	30.512	30.69	31.239	31.867	32.409	32.768	32.9	32.801	32.575	32.45	32.497
38	Momentum	Central African Republic		140	17.767	20.065	22.262	24.092	25.79	27.508	28.709	28.422	28.726	29.305	29.967	30.496	30.667	30.512	30.291	30.218	30.281	30.373
39	Momentum	Chad		148	16.084	18.817	21.232	23.418	25.459	27.702	29.819	29.352	29.584	30.295	31.128	31.728	32.024	32.061	31.94	31.759	31.654	31.69
40	Momentum	Congo		178	18.85	21.095	23.233	25.088	27.119	29.124	31.395	32.395	32.287	32.587	33.2	33.968	34.639	34.85	34.611	34.338	34.262	34.362
41	Momentum	Democratic Republic of the Congo		180	16.777	19.448	21.968	24.163	26.356	28.632	31.104	31.871	31.805	32.298	33.006	33.746	34.335	34.547	34.395	34.1	33.908	33.958
42	Momentum	Equatorial Guinea		226	22.192	24.247	25.549	26.912	28.361	29.997	32.067	33.227	32.831	32.755	32.942	33.215	33.412	33.455	33.332	33.157	33.071	33.099
43	Momentum	Gabon		266	22.604	24.482	26.14	27.64	29.072	30.668	32.528	33.992	33.949	34.103	34.373	34.698	35.017	35.232	35.269	35.141	34.938	34.867
44	Momentum	Sao Tome and Principe		678	18.068	20.624	23.175	25.47	27.725	29.914	32.246	34.014	33.925	34.301	34.949	35.695	36.212	36.432	36.418	36.266	36.072	35.978
45	Momentum	Northern Africa		912	25.0257	26.9069	28.5417	29.8941	31.1506	32.4503	33.937	35.7083	36.2676	36.4571	36.5952	36.8026	37.0792	37.3084	37.4036	37.341	37.1959	37.1166
46	Momentum	Algeria		12	27.514	29.615	31.49	32.956	33.864	34.469	35.703	37.29	38.559	38.979	39.143	39.014	38.868	38.926	39.184	39.469	39.516	39.307
47	Momentum	Egypt		818	24.678	26.419	27.926	29.194	30.339	31.601	33.296	35.245	35.572	35.659	35.768	36.118	36.538	36.778	36.77	36.602	36.472	36.485
48	Momentum	Libya		434	27.213	29.072	30.691	32.147	33.441	34.542	35.559	36.491	36.978	37.15	37.171	37.109	37.09	37.165	37.269	37.313	37.273	37.198
49	Momentum	Morocco		504	27.94	29.728	31.479	32.969	34.183	35.21	36.178	37.269	38.092	38.429	38.654	38.771	38.852	38.941	39.02	39.038	38.975	38.906
50	Momentum	Sudan		729	18.892	21.505	23.858	26.013	28.011	29.881	31.933	33.207	33.25	33.679	34.216	34.804	35.38	35.731	35.742	35.421	35.064	35.035
51	Momentum	Tunisia		788	31.053	32.712	34.328	35.687	36.549	36.866	36.98	37.475	38.112	38.545	38.727	38.568	38.296	38.22	38.37	38.59	38.701	38.628
52	Momentum	Western Sahara		732	26.759	28.915	30.782	32.225	33.352	34.242	35	35.971	36.274	36.331	36.297	36.226	36.205	36.253	36.311	36.315	36.266	36.22
53	Momentum	Southern Africa		913	25.4957	26.7633	27.8081	28.6582	29.3608	30.0473	30.865	31.1813	31.3738	31.5357	31.6721	31.7815	31.8416	31.8479	31.8217	31.7967	31.7934	31.8075
54	Momentum	Botswana		72	24.367	26.055	27.506	28.745	29.769	30.84	32.052	32.83	33.101	33.304	33.435	33.553	33.661	33.718	33.709	33.653	33.606	33.606
55	Momentum	Lesotho		426	21.329	22.854	24.146	25.113	25.998	27.084	27.766	28.011	28.356	28.706	28.985	29.116	29.127	29.094	29.071	29.069	29.077	29.086
56	Momentum	Namibia		516	20.954	22.977	24.709	26.19	27.559	28.994	30.675	31.082	31.403	31.853	32.319	32.714	32.955	33.004	32.907	32.791	32.764	32.818
57	Momentum	South Africa		710	26.094	27.302	28.28	29.058	29.689	30.317	31.016	31.323	31.496	31.626	31.728	31.814	31.864	31.871	31.851	31.831	31.828	31.839
58	Momentum	Swaziland		748	20.439	22.223	23.698	24.93	26.255	27.581	28.603	28.957	29.398	29.822	30.204	30.455	30.524	30.468	30.404	30.392	30.422	30.452
59	Momentum	Western Africa	3	914	17.9081	20.2059	22.4902	24.4398	26.4238	28.4451	30.5707	30.6331	30.7247	31.2212	31.8353	32.3674	32.681	32.7157	32.5298	32.3021	32.231	32.3257
60	Momentum	Benin		204	18.247	20.755	23.071	25.05	27.088	29.073	31.317	32.397	32.554	32.972	33.558	34.256	34.905	35.15	34.887	34.528	34.419	34.552
61	Momentum	Burkina Faso		854	17.036	19.65	22.169	24.346	26.512	28.669	30.975	31.636	31.76	32.242	32.864	33.504	33.994	34.121	33.867	33.534	33.428	33.565
62	Momentum	Cabo Verde		132	23.771	25.931	27.927	29.799	31.475	32.985	34.296	35.371	35.981	36.549	37.018	37.318	37.428	37.395	37.311	37.26	37.269	37.312
63	Momentum	Côte d'Ivoire		384	18.314	20.526	22.551	24.251	25.925	27.791	29.465	29.178	29.342	29.834	30.45	30.83	30.895	30.805	30.72	30.654	30.624	30.652
64	Momentum	Gambia		270	17.004	19.627	22.2	24.456	26.7	28.876	31.199	31.939	31.922	32.364	32.924	33.482	33.941	34.174	34.099	33.746	33.472	33.511
65	Momentum	Ghana		288	20.413	22.603	24.535	26.341	28.071	29.759	31.668	32.671	32.832	33.146	33.514	33.908	34.256	34.456	34.362	34.074	33.924	33.99
66	Momentum	Guinea		324	18.441	20.827	23.046	24.956	26.99	28.99	31.112	31.743	31.841	32.295	32.862	33.365	33.676	33.746	33.581	33.355	33.266	33.334
67	Momentum	Guinea-Bissau		624	18.947	21.24	23.289	25.08	27.011	28.898	30.989	31.699	31.915	32.306	32.768	33.261	33.649	33.745	33.539	33.277	33.203	33.324
68	Momentum	Liberia		430	18.602	20.967	23.21	25.187	27.212	29.202	31.312	32.136	32.256	32.713	33.31	33.882	34.26	34.365	34.198	33.945	33.852	33.938
69	Momentum	Mali		466	15.982	18.807	21.361	23.705	25.993	28.369	30.813	31.27	31.336	31.886	32.613	33.296	33.747	33.836	33.588	33.311	33.228	33.319
70	Momentum	Mauritania		478	19.742	22.222	24.376	26.412	28.328	30.208	32.356	34.042	33.884	34.076	34.454	34.932	35.375	35.609	35.557	35.266	35.01	35.018
71	Momentum	Niger		562	14.924	18.105	20.773	23.307	25.639	28.221	30.892	31.444	31.435	32.076	32.929	33.772	34.398	34.642	34.49	34.112	33.89	33.955
72	Momentum	Nigeria		566	17.859	20.063	22.303	24.215	26.114	28.094	30.123	29.691	29.761	30.252	30.888	31.373	31.593	31.568	31.366	31.15	31.119	31.239
73	Momentum	Senegal		686	18.309	20.831	23.237	25.373	27.588	29.693	32.087	33.911	33.802	34.044	34.477	35.029	35.567	35.862	35.829	35.534	35.242	35.21
74	Momentum	Sierra Leone		694	18.333	20.44	22.46	24.2	25.934	27.669	29.032	28.938	29.239	29.735	30.29	30.677	30.772	30.622	30.427	30.372	30.454	30.554
75	Momentum	Togo		768	18.895	21.154	23.288	25.179	27.158	29.081	31.152	31.843	31.9	32.269	32.808	33.361	33.738	33.77	33.544	33.33	33.287	33.396
76	Momentum	ASIA		935	30.3244	31.9641	33.4262	34.6015	35.4295	36.0769	36.5951	36.9634	37.2554	37.464	37.5502	37.5393	37.4647	37.3872	37.3612	37.3804	37.3959	37.3744
77	Momentum	Eastern Asia		906	37.8749	38.8058	39.9284	41.6938	42.9191	43.1108	42.1568	40.922	39.8965	40.2865	40.309	39.9929	39.4456	39.0428	38.984	39.1627	39.3452	39.3344
78	Momentum	China	4	156	36.951	37.922	39.273	41.208	42.455	42.581	41.579	40.422	39.621	40.069	40.095	39.737	39.176	38.814	38.818	39.028	39.182	39.106
79	Momentum	China, Hong Kong SAR	5	344	43.196	44.364	45.675	47.274	48.905	50.159	50.532	48.524	43.691	42.398	43.233	43.839	43.703	42.36	40.715	40.461	41.268	42.266
80	Momentum	China, Macao SAR	6	446	37.615	38.995	41.308	43.914	46.696	49.025	50.153	47.442	42.978	42.685	43.628	44.125	43.484	41.681	40.636	40.887	41.67	42.408
81	Momentum	China, Taiwan Province of China		158	39.597	41.275	42.866	44.246	45.031	45.812	46.192	45.086	41.626	41.222	41.424	41.514	41.383	40.689	39.602	39.306	39.719	40.343
82	Momentum	Dem. People's Republic of Korea		408	34.04	34.884	35.584	36.374	37.039	37.488	37.464	36.886	36.618	36.692	36.849	36.926	36.791	36.545	36.455	36.563	36.723	36.799
83	Momentum	Japan		392	46.348	47.653	48.896	49.528	49.614	49.017	47.906	46.481	44.772	43.439	43.287	42.903	42.419	41.923	41.552	41.5	41.735	42.024
84	Momentum	Mongolia		496	27.127	29.157	30.778	31.74	32.131	32.674	33.721	35.173	35.431	35.509	35.403	35.271	35.271	35.438	35.686	35.792	35.676	35.504
85	Momentum	Republic of Korea		410	40.781	42.489	43.962	45.269	45.913	46.784	47.228	46.158	43.286	41.926	41.867	41.909	41.908	41.451	40.467	39.971	40.343	40.93
86	Momentum	South-Central Asia	7	921	26.1017	27.7716	29.2773	30.6765	31.9782	33.1921	34.2943	35.1644	35.6019	35.9726	36.2743	36.494	36.6069	36.6127	36.5628	36.5167	36.5004	36.5034
87	Momentum	Central Asia		5500	26.4417	28.2923	30.0634	31.2227	31.9347	32.7254	33.8366	35.2198	35.7786	36.0863	36.1546	36.1765	36.3064	36.5019	36.6426	36.6464	36.5441	36.4548
88	Momentum	Kazakhstan		398	29.347	31.045	32.466	33.201	32.756	32.825	33.763	35.146	35.41	35.405	35.172	35.004	35.104	35.388	35.653	35.703	35.518	35.315
89	Momentum	Kyrgyzstan		417	25.26	27.173	28.849	30.103	30.714	31.781	33.256	34.997	35.323	35.56	35.678	35.837	36.059	36.266	36.39	36.37	36.22	36.111
90	Momentum	Tajikistan		762	22.394	24.539	26.509	28.192	29.574	31.205	33.07	35.073	35.603	36.01	36.312	36.672	37.123	37.495	37.578	37.385	37.203	37.195
91	Momentum	Turkmenistan		795	25.637	27.58	29.318	30.404	31.338	32.16	33.327	34.841	35.269	35.52	35.541	35.578	35.765	36.002	36.134	36.087	35.947	35.857
92	Momentum	Uzbekistan		860	26.298	28.251	30.21	31.698	32.719	33.478	34.403	35.441	36.166	36.619	36.767	36.758	36.789	36.899	37.012	37.048	37.004	36.943
93	Momentum	Southern Asia		5501	26.0875	27.7506	29.2506	30.6581	31.9795	33.2095	34.3146	35.162	35.5951	35.9685	36.2786	36.5056	36.6185	36.6171	36.5597	36.5118	36.4988	36.5052
94	Momentum	Afghanistan		4	17.338	20.119	22.799	25.055	27.25	29.329	31.48	32.509	32.608	33.078	33.716	34.436	35.036	35.188	34.892	34.495	34.381	34.545
95	Momentum	Bangladesh		50	25.64	27.461	29.168	30.872	32.497	33.932	35.041	35.779	36.371	36.878	37.276	37.526	37.631	37.647	37.641	37.646	37.661	37.672
96	Momentum	Bhutan		64	26.276	28.35	30.2	31.762	33.102	34.193	35.074	35.523	36.033	36.471	36.753	36.833	36.74	36.591	36.513	36.538	36.604	36.642
97	Momentum	India		356	26.678	28.241	29.649	30.987	32.247	33.419	34.427	35.064	35.455	35.818	36.143	36.374	36.451	36.394	36.309	36.272	36.279	36.29
98	Momentum	Iran (Islamic Republic of)		364	29.519	31.856	34.157	36.068	37.225	37.563	37.722	38.024	38.539	39.303	39.432	38.814	38.148	37.985	38.242	38.627	38.833	38.692
99	Momentum	Maldives		462	27.928	30.952	33.763	36.411	38.468	39.334	39.231	39.455	40.119	40.582	40.554	39.839	38.95	38.582	38.688	38.938	39.03	38.87
100	Momentum	Nepal		524	23.22	24.808	26.651	28.409	30.193	31.72	32.843	33.594	34.325	35.133	35.839	36.256	36.366	36.313	36.266	36.283	36.338	36.374
101	Momentum	Pakistan		586	22.458	24.538	26.448	28.115	29.564	31.185	32.962	34.711	35.048	35.431	35.78	36.187	36.597	36.844	36.805	36.576	36.428	36.459
102	Momentum	Sri Lanka		144	32.301	33.409	34.212	34.918	35.459	36.069	36.71	37.15	37.378	37.5	37.582	37.708	37.896	38.065	38.127	38.087	38.022	38.004
103	Momentum	South-Eastern Asia		920	28.534	30.0223	31.4975	32.7493	33.7899	34.6616	35.3723	36.0016	36.2752	36.4444	36.5757	36.6552	36.6721	36.6409	36.602	36.5815	36.5835	36.596
104	Momentum	Brunei Darussalam		96	29.997	32.144	34.11	35.732	37.211	38.364	38.956	38.932	38.966	39.23	39.343	39.285	39.071	38.815	38.712	38.802	38.964	39.048
105	Momentum	Cambodia		116	23.95	26.017	27.809	29.331	30.451	31.735	33.045	34.212	34.753	35.163	35.421	35.632	35.791	35.852	35.823	35.767	35.746	35.766
106	Momentum	Indonesia		360	28.01	29.47	30.789	31.944	32.97	33.87	34.602	35.329	35.486	35.573	35.662	35.769	35.866	35.911	35.892	35.835	35.795	35.8
107	Momentum	Lao People's Democratic Republic		418	22.655	24.729	26.591	28.229	29.697	31.218	32.638	33.706	34.142	34.599	35.013	35.347	35.512	35.511	35.431	35.365	35.36	35.403
108	Momentum	Malaysia	8	458	27.676	29.809	31.758	33.461	34.94	35.948	36.588	36.984	37.354	37.777	38.165	38.361	38.27	38.002	37.804	37.806	37.95	38.092
109	Momentum	Myanmar		104	27.664	29.043	30.301	31.539	32.747	33.835	34.579	34.887	35.007	35.194	35.42	35.617	35.712	35.676	35.567	35.496	35.513	35.578
110	Momentum	Philippines		608	24.094	26.034	27.79	29.328	30.705	32.063	33.389	34.588	34.686	34.939	35.291	35.625	35.822	35.892	35.864	35.761	35.68	35.679
111	Momentum	Singapore		702	40.028	41.809	43.34	44.487	45.125	45.809	45.917	44.958	42.767	41.912	42.027	42.092	41.962	41.466	40.865	40.751	41.09	41.511
112	Momentum	Thailand		764	37.83	39.324	40.299	40.805	41.345	41.704	41.518	40.638	39.311	39.2	39.023	38.823	38.608	38.369	38.192	38.198	38.33	38.441
113	Momentum	Timor-Leste		626	17.406	20.553	23.266	25.518	27.703	29.794	32.213	34.445	34.147	34.429	34.977	35.768	36.517	36.992	36.904	36.324	35.936	36.022
114	Momentum	Viet Nam		704	30.443	32.254	34.039	35.911	37.15	37.778	38.058	38.33	38.714	39.31	39.788	39.81	39.43	39.049	38.935	39.065	39.264	39.33
115	Momentum	Western Asia		922	26.5308	28.5212	30.2356	31.7582	33.0741	34.275	35.5139	36.8146	37.4074	37.3711	37.3559	37.4308	37.5801	37.7076	37.7271	37.6282	37.5017	37.4569
116	Momentum	Armenia		51	33.912	34.836	36.38	37.775	38.619	38.255	37.717	37.499	37.85	38.568	38.82	38.492	37.957	37.699	37.781	38.01	38.133	37.994
117	Momentum	Azerbaijan	9	31	30.311	32.186	34.162	35.981	36.967	36.97	36.705	37.141	37.844	38.306	38.209	37.823	37.593	37.593	37.678	37.701	37.607	37.455
118	Momentum	Bahrain		48	31.164	34.616	37.967	41.252	43.888	45.189	44.286	43.522	43.098	42.629	41.574	40.119	39.069	38.752	38.858	39.013	38.991	38.819
119	Momentum	Cyprus	10	196	34.949	36.213	37.729	39.507	41.447	42.675	42.589	41.45	40.069	40.804	41.418	41.57	40.962	39.919	39.481	39.773	40.373	40.739
120	Momentum	Georgia	11	268	38.013	38.147	38.536	39.157	39.515	38.797	37.816	37.623	37.774	37.845	37.616	37.225	36.958	36.947	37.094	37.217	37.194	37.061
121	Momentum	Iraq		368	19.433	21.954	24.18	26.204	28.161	30.144	32.473	34.553	34.506	34.731	35.221	35.901	36.469	36.755	36.691	36.406	36.214	36.253
122	Momentum	Israel		376	30.238	31.666	32.916	34.005	35.006	36.006	37.157	38.565	40.222	40.409	40.399	40.398	40.589	40.969	41.385	41.629	41.528	41.192
123	Momentum	Jordan		400	22.14	24.387	26.526	28.459	30.182	31.967	33.782	35.745	36.35	36.555	36.811	37.183	37.666	38.126	38.321	38.106	37.756	37.642
124	Momentum	Kuwait		414	33.398	36.535	39.695	42.191	43.961	43.522	42.037	40.864	40.267	39.998	39.032	37.917	37.426	37.548	37.901	38.165	38.138	37.861
125	Momentum	Lebanon		422	28.517	30.296	32.053	33.716	35.323	36.597	37.289	37.487	37.929	38.716	39.513	40.109	40.251	39.962	39.654	39.679	39.972	40.274
126	Momentum	Oman		512	28.975	32.674	36.349	40.02	42.429	43.996	43.309	42.705	42.929	43.141	42.347	40.978	39.514	38.911	38.988	39.248	39.311	39.113
127	Momentum	Qatar		634	31.29	35.39	39.547	43.7	47.73	51.532	55.043	57.148	56.823	52.674	49.774	46.972	43.453	40.955	40.043	39.926	39.95	39.801
128	Momentum	Saudi Arabia		682	29.776	32.065	34.146	35.809	36.883	37.528	38.046	38.608	39.043	38.785	38.426	38.074	37.92	37.985	38.121	38.18	38.115	37.994
129	Momentum	State of Palestine	12	275	19.338	22.07	24.456	26.585	28.578	30.606	32.874	35.148	35.436	35.87	36.421	37.033	37.584	37.915	37.918	37.686	37.457	37.418
130	Momentum	Syrian Arab Republic		760	20.232	22.924	25.284	27.551	29.546	31.487	33.277	34.87	34.764	35.046	35.637	36.326	36.936	37.266	37.158	36.755	36.477	36.514
131	Momentum	Turkey		792	29.853	31.42	32.808	34.062	35.27	36.277	37.064	37.688	38.118	38.329	38.459	38.546	38.614	38.655	38.661	38.639	38.615	38.61
132	Momentum	United Arab Emirates		784	33.402	37.54	41.732	45.836	49.683	53.074	56.112	57.374	54.009	49.939	47.077	43.433	40.54	39.5	39.355	39.352	39.161	38.929
133	Momentum	Yemen		887	19.202	21.718	23.928	25.928	27.866	29.776	31.889	33.215	33.392	33.804	34.282	34.76	35.099	35.193	35.102	34.902	34.764	34.796
134	Momentum	EUROPE		908	41.5978	42.2903	42.9902	43.7172	44.2549	43.8709	42.5453	41.2267	40.1061	40.2243	40.1639	39.7976	39.2642	38.8905	38.8323	39.0337	39.3019	39.4145
135	Momentum	Eastern Europe		923	39.584	40.218	41.1481	42.2484	42.8537	41.8136	39.6587	38.3638	37.9646	38.1675	37.9558	37.2567	36.5397	36.2848	36.4746	36.8222	37.0374	36.9609
136	Momentum	Belarus		112	39.56	39.807	40.63	41.695	42.217	41.154	38.974	37.762	37.551	37.734	37.523	36.834	36.153	35.97	36.217	36.572	36.747	36.611
137	Momentum	Bulgaria		100	43.478	44.002	44.603	44.854	45.215	44.434	42.138	40.553	39.203	39.159	38.862	38.268	37.655	37.351	37.416	37.685	37.917	37.936
138	Momentum	Czechia		203	41.425	42.886	44.378	45.26	45.819	45.641	43.564	41.986	40.792	40.82	40.728	40.167	39.325	38.854	38.851	39.181	39.594	39.743
139	Momentum	Hungary		348	41.693	42.708	43.491	43.497	43.413	43.128	41.907	40.423	38.869	38.944	38.845	38.6	38.2	37.775	37.565	37.688	37.981	38.194
140	Momentum	Poland		616	39.697	40.765	42.09	43.352	44.229	44.362	43.004	41.271	39.711	40.207	40.363	40	39.173	38.478	38.305	38.595	39.032	39.25
141	Momentum	Republic of Moldova	13	498	35.565	36.509	38.093	40.045	41.18	41.071	39.26	37.469	37.244	37.696	37.641	36.949	36.076	35.721	35.928	36.326	36.579	36.496
142	Momentum	Romania		642	41.258	42.158	42.665	42.998	43.293	42.693	41.713	40.548	39.176	39.13	38.92	38.561	38.148	37.822	37.728	37.874	38.084	38.17
143	Momentum	Russian Federation		643	38.729	39.243	40.244	41.58	42.04	40.175	38.106	37.133	37.145	37.305	36.96	36.105	35.431	35.375	35.715	36.081	36.198	35.991
144	Momentum	Slovakia		703	39.166	40.524	41.763	42.891	43.74	43.84	42.498	40.791	39.421	39.75	39.825	39.461	38.751	38.157	38.015	38.288	38.697	38.91
145	Momentum	Ukraine	14	804	40.268	40.646	41.477	42.463	42.987	41.936	39.482	38.099	37.585	37.679	37.346	36.596	35.899	35.694	35.921	36.266	36.441	36.326
146	Momentum	Northern Europe	15	924	40.3536	40.9465	41.5649	42.2261	42.7376	42.7324	42.0361	41.4187	41	41.0586	41.1592	41.0471	40.7219	40.4249	40.3695	40.5359	40.7479	40.8307
147	Momentum	Channel Islands	16	830	42.651	43.855	44.929	45.807	46.315	46.426	45.755	44.228	42.477	41.827	41.779	41.563	41.144	40.627	40.324	40.446	40.783	41.026
148	Momentum	Denmark		208	41.603	42.264	42.209	41.924	42.127	42.339	42.144	41.688	40.671	40.377	40.434	40.609	40.674	40.509	40.21	40.06	40.165	40.369
149	Momentum	Estonia		233	41.567	41.948	42.429	43.226	43.933	43.081	41.158	40.353	39.499	39.775	39.762	39.248	38.598	38.264	38.322	38.607	38.872	38.908
150	Momentum	Finland	17	246	42.462	42.748	43.167	43.514	43.626	43.473	42.607	41.775	41.071	41.043	41.151	41.096	40.833	40.524	40.383	40.47	40.661	40.781
151	Momentum	Iceland		352	35.995	37.209	38.326	39.345	40.494	40.891	40.864	40.998	41.028	41.183	41.366	41.445	41.381	41.258	41.195	41.234	41.324	41.387
152	Momentum	Ireland		372	36.884	38.596	40.261	41.062	40.865	40.307	40.243	40.699	41.137	41.377	41.141	40.572	40.234	40.357	40.716	41.015	41.065	40.864
153	Momentum	Latvia		428	42.538	42.39	42.31	42.716	43.123	42.213	40.199	39.018	38.191	38.376	38.342	37.904	37.303	36.961	37.009	37.293	37.563	37.613
154	Momentum	Lithuania		440	42.673	42.528	41.942	41.804	42.211	42.272	40.908	38.943	38.041	38.153	38.329	38.225	37.663	37.08	36.959	37.229	37.595	37.767
155	Momentum	Norway	18	578	39.154	39.998	40.875	41.74	42.413	42.715	42.515	42.068	41.507	41.391	41.458	41.434	41.257	41	40.84	40.882	41.048	41.179
156	Momentum	Sweden		752	40.868	41.309	41.653	42.269	43.065	43.383	42.42	41.801	41.428	41.48	41.686	41.695	41.374	40.978	40.843	41.005	41.271	41.419
157	Momentum	United Kingdom		826	40.226	40.797	41.492	42.248	42.806	42.827	42.143	41.49	41.14	41.223	41.336	41.211	40.856	40.55	40.515	40.705	40.925	40.997
158	Momentum	Southern Europe	19	925	43.8745	45.2729	46.4689	47.2483	47.4063	46.9136	45.8844	44.5679	43.0315	42.1045	41.859	41.4417	41.0028	40.6577	40.4893	40.551	40.7791	40.9778
159	Momentum	Albania		8	36.2	37.205	38.027	38.798	39.835	41.206	41.696	40.814	39.836	40.061	40.409	40.654	40.537	40.025	39.584	39.542	39.777	40.008
160	Momentum	Bosnia and Herzegovina		70	40.985	41.478	41.878	42.329	42.804	43.189	42.867	41.125	39.227	39.427	39.659	39.72	39.287	38.52	38.135	38.308	38.73	39.035
161	Momentum	Croatia		191	42.628	42.913	43.229	43.528	43.548	43.108	42.187	40.854	39.474	39.611	39.625	39.452	39.084	38.671	38.48	38.609	38.894	39.081
162	Momentum	Greece		300	43.331	44.566	45.873	46.936	47.31	46.761	45.736	44.385	42.898	42	41.76	41.291	40.831	40.496	40.308	40.368	40.622	40.829
163	Momentum	Italy		380	45.908	47.408	48.658	49.334	49.213	48.491	47.29	45.783	44.135	42.742	42.375	41.954	41.597	41.324	41.161	41.165	41.325	41.501
164	Momentum	Malta		470	40.938	41.829	42.763	43.694	44.575	45.153	44.68	42.937	41.249	41.273	41.588	41.633	41.216	40.424	39.839	39.905	40.398	40.829
165	Momentum	Montenegro		499	37.731	38.432	39.182	39.631	40.047	40.163	39.877	39.47	38.933	39.106	39.159	39.077	38.862	38.605	38.469	38.527	38.673	38.757
166	Momentum	Portugal		620	43.907	45.187	46.264	46.867	46.776	46.163	45.423	44.275	42.246	41.474	41.311	41.052	40.78	40.456	40.132	40.086	40.36	40.661
167	Momentum	Serbia	20	688	40.013	40.388	40.529	40.805	40.856	40.592	40.153	39.166	38.384	38.479	38.489	38.373	38.118	37.812	37.67	37.773	37.974	38.088
168	Momentum	Slovenia		705	43.009	44.088	45.413	46.588	47.377	47.206	45.622	43.498	42.247	41.964	41.906	41.372	40.522	39.914	39.868	40.224	40.632	40.774
169	Momentum	Spain	21	724	43.152	44.936	46.765	48.254	48.976	48.513	47.104	45.552	44.313	43.078	42.865	42.24	41.57	41.186	41.124	41.258	41.491	41.68
170	Momentum	TFYR Macedonia	22	807	37.437	38.346	39.365	40.373	41.162	41.306	40.746	39.41	38.55	38.817	38.93	38.75	38.274	37.796	37.675	37.912	38.245	38.393
171	Momentum	Western Europe	23	926	43.455	44.089	44.3203	44.6852	45.02	44.8684	44.2007	43.1221	41.8483	41.4412	41.4416	41.389	41.1887	40.8668	40.5957	40.5774	40.7853	41.0104
172	Momentum	Austria		40	43.221	43.966	44.392	45.161	45.855	46.351	45.899	44.254	42.096	41.564	41.741	41.788	41.449	40.751	40.184	40.202	40.637	41.066
173	Momentum	Belgium		56	41.34	41.966	42.516	43.012	43.325	43.216	42.518	41.765	41.054	40.998	41.039	40.93	40.668	40.396	40.289	40.4	40.605	40.732
174	Momentum	France		250	41.195	41.92	42.461	42.852	42.859	42.561	42.28	42.076	41.833	41.627	41.433	41.257	41.177	41.189	41.238	41.274	41.271	41.238
175	Momentum	Germany		276	45.894	46.489	46.429	46.505	46.874	46.941	46.203	44.359	41.917	41.294	41.397	41.419	41.119	40.502	39.957	39.932	40.331	40.753
176	Momentum	Luxembourg		442	39.274	40.534	41.996	43.334	44.309	44.744	44.545	43.446	41.975	41.692	41.808	41.703	41.335	40.806	40.406	40.421	40.755	41.088
177	Momentum	Netherlands		528	42.07	42.833	43.091	43.289	43.493	43.504	43.222	42.628	41.54	41.159	41.176	41.253	41.24	41.038	40.754	40.659	40.792	40.982
178	Momentum	Switzerland		756	42.223	43.22	44.148	45.347	46.325	46.851	46.427	44.811	43.002	42.395	42.614	42.654	42.28	41.573	41.036	41.048	41.464	41.91
179	Momentum	LATIN AMERICA AND THE CARIBBEAN		904	29.1524	30.7931	32.324	33.7369	35.0331	36.1097	36.9205	37.4952	37.9163	38.2561	38.5198	38.6818	38.7398	38.7241	38.6886	38.676	38.6905	38.7109
180	Momentum	Caribbean	24	915	30.2658	31.6953	32.9703	34.1105	35.1328	35.9668	36.6213	37.0683	37.3138	37.4883	37.6628	37.7953	37.8469	37.8208	37.7717	37.7551	37.7784	37.8124
181	Momentum	Antigua and Barbuda		28	30.655	31.988	33.292	34.598	35.869	36.846	37.44	37.681	37.787	37.961	38.223	38.471	38.605	38.61	38.564	38.551	38.589	38.641
182	Momentum	Aruba		533	40.085	40.888	40.676	39.58	39.799	40.065	40.05	39.609	38.466	38.191	38.263	38.569	38.806	38.74	38.462	38.293	38.35	38.527
183	Momentum	Bahamas		44	32.517	34.039	35.482	36.989	38.237	38.851	38.523	38.231	38.167	38.526	38.803	38.849	38.597	38.25	38.11	38.224	38.45	38.598
184	Momentum	Barbados		52	38.54	38.942	39.324	39.356	39.317	39.211	39.15	38.84	38.419	38.414	38.395	38.376	38.352	38.306	38.264	38.269	38.311	38.342
185	Momentum	Cuba		192	41.08	42.185	42.66	43.354	44.285	44.587	44.281	43.114	41.722	41.249	41.088	40.863	40.497	40.096	39.881	39.932	40.123	40.246
186	Momentum	Curaçao		531	41.294	41.876	41.877	41.448	40.885	40.794	40.612	40.006	39.64	39.467	39.412	39.466	39.549	39.59	39.595	39.6	39.616	39.636
187	Momentum	Dominican Republic		214	26.11	27.786	29.314	30.701	32.087	33.424	34.689	35.831	36.405	36.848	37.296	37.707	38.02	38.197	38.248	38.228	38.203	38.21
188	Momentum	Grenada		308	27.222	29.112	30.707	32.147	33.333	34.17	34.972	35.773	36.492	37.077	37.393	37.396	37.261	37.193	37.245	37.341	37.387	37.355
189	Momentum	Guadeloupe	25	312	41.52	42.454	41.865	39.966	40.135	40.874	41.413	41.44	40.917	40.243	39.977	40.272	40.75	41.065	41.037	40.759	40.531	40.546
190	Momentum	Haiti		332	22.977	24.867	26.65	28.233	29.673	31.097	32.421	33.348	33.709	34.119	34.497	34.817	35.023	35.071	34.992	34.885	34.848	34.891
191	Momentum	Jamaica		388	29.384	30.869	32.422	34.007	35.626	36.781	37.472	37.572	37.755	38.318	38.818	39.126	39.147	38.941	38.735	38.692	38.799	38.937
192	Momentum	Martinique		474	43.7	45.042	44.972	44.273	43.414	42.354	42.249	42.285	41.571	40.983	40.698	40.645	40.854	41.137	41.264	41.189	41.062	41.009
193	Momentum	Puerto Rico		630	36.383	37.346	38.227	39.131	40.174	41.068	41.473	41.236	40.143	40.452	40.739	40.854	40.685	40.281	39.935	39.9	40.085	40.263
194	Momentum	Saint Lucia		662	32.632	33.743	34.793	36.405	37.948	39.229	39.58	38.603	38.079	38.542	38.92	39.047	38.812	38.386	38.133	38.189	38.402	38.566
195	Momentum	Saint Vincent and the Grenadines		670	29.829	31.197	32.534	33.824	35.04	35.901	36.518	36.715	36.913	37.207	37.464	37.61	37.612	37.526	37.455	37.453	37.498	37.539
196	Momentum	Trinidad and Tobago		780	33.85	35.572	37.011	37.975	38.14	37.788	37.51	37.252	37.272	37.371	37.176	36.837	36.588	36.538	36.64	36.761	36.791	36.725
197	Momentum	United States Virgin Islands		850	41.18	41.439	40.732	39.314	39.06	38.905	38.897	39.106	39.161	39.028	39.17	39.514	39.897	40.131	40.174	40.102	40.038	40.047
198	Momentum	Central America		916	26.5657	28.4059	30.146	31.8658	33.4351	34.8519	36.0508	37.0815	37.7847	38.22	38.6141	38.9374	39.1587	39.2582	39.2572	39.2123	39.1793	39.1832
199	Momentum	Belize		84	23.453	25.416	27.31	29.042	30.654	32.014	33.264	34.337	34.76	35.239	35.672	35.99	36.156	36.17	36.097	36.032	36.029	36.071
200	Momentum	Costa Rica		188	31.376	33.165	34.9	36.516	37.926	39.002	39.54	39.801	39.749	40.196	40.523	40.659	40.584	40.391	40.233	40.211	40.307	40.405
201	Momentum	El Salvador		222	25.757	27.424	29.083	30.803	32.223	33.412	34.35	35.044	35.751	36.439	37.028	37.447	37.648	37.664	37.607	37.584	37.62	37.674
202	Momentum	Guatemala		320	21.253	23.595	25.753	27.811	29.732	31.534	33.308	35.014	35.546	36.205	36.874	37.483	37.957	38.217	38.243	38.112	37.969	37.927
203	Momentum	Honduras		340	23.012	25.186	27.289	29.229	31.117	32.854	34.415	35.687	36.435	37.079	37.687	38.197	38.548	38.699	38.684	38.593	38.525	38.526
204	Momentum	Mexico		484	27.525	29.287	31.008	32.66	34.194	35.548	36.659	37.578	38.239	38.642	38.991	39.266	39.447	39.524	39.522	39.49	39.471	39.481
205	Momentum	Nicaragua		558	25.176	27.199	29.061	30.803	32.399	33.864	35.217	36.328	37.1	37.659	38.105	38.424	38.613	38.691	38.693	38.658	38.626	38.619
206	Momentum	Panama		591	28.404	30.075	31.618	33.019	34.302	35.492	36.677	37.834	38.711	38.937	39.171	39.449	39.744	39.969	40.075	40.068	40.006	39.968
207	Momentum	South America	26	931	30.1263	31.7572	33.2359	34.5791	35.7791	36.7286	37.3762	37.7447	38.0336	38.35	38.5634	38.6513	38.6322	38.5652	38.5176	38.521	38.555	38.5801
208	Momentum	Argentina		32	30.844	32.06	33.199	34.233	35.092	35.989	36.818	37.603	38.159	38.369	38.537	38.679	38.796	38.88	38.927	38.922	38.877	38.842
209	Momentum	Bolivia (Plurinational State of)		68	24.061	25.943	27.709	29.327	30.89	32.402	33.85	35.186	35.589	36.043	36.533	36.993	37.346	37.527	37.535	37.451	37.38	37.373
210	Momentum	Brazil		76	31.276	32.936	34.438	35.78	37.015	37.945	38.388	38.308	38.282	38.638	38.831	38.816	38.65	38.464	38.372	38.403	38.49	38.541
211	Momentum	Chile		152	33.749	35.11	36.614	37.964	39.092	39.837	40.124	40.123	39.789	40.05	40.245	40.295	40.176	39.971	39.829	39.832	39.934	40.02
212	Momentum	Colombia		170	30.05	31.775	33.361	34.814	35.985	36.958	37.607	37.85	37.996	38.306	38.518	38.6	38.552	38.449	38.38	38.379	38.427	38.469
213	Momentum	Ecuador		218	26.645	28.499	30.21	31.817	33.245	34.544	35.833	37.042	37.833	38.215	38.588	38.936	39.22	39.385	39.424	39.381	39.322	39.298
214	Momentum	French Guiana		254	24.476	26.498	28.454	30.241	32.035	33.718	35.463	37.306	38.682	38.67	38.771	39.074	39.573	40.159	40.629	40.717	40.361	39.967
215	Momentum	Guyana		328	24.611	26.532	28.307	29.994	31.393	32.448	33.265	33.901	34.184	34.599	35.006	35.277	35.334	35.251	35.151	35.103	35.123	35.162
216	Momentum	Paraguay		600	24.864	26.934	28.805	30.578	32.089	33.48	34.787	35.962	36.65	37.191	37.681	38.056	38.282	38.352	38.311	38.239	38.198	38.209
217	Momentum	Peru		604	27.488	29.308	31.008	32.484	33.775	34.929	36.017	37.046	37.702	37.993	38.234	38.424	38.569	38.664	38.696	38.665	38.607	38.577
218	Momentum	Suriname		740	28.443	29.768	31.163	32.427	33.523	34.441	35.215	35.916	36.184	36.375	36.571	36.739	36.844	36.866	36.819	36.747	36.7	36.698
219	Momentum	Uruguay		858	34.856	35.299	35.927	36.732	37.501	38.107	38.5	38.695	38.784	38.976	39.153	39.275	39.308	39.272	39.221	39.205	39.228	39.263
220	Momentum	Venezuela (Bolivarian Republic of)		862	27.391	29.145	30.718	32.104	33.341	34.48	35.548	36.499	37.037	37.353	37.647	37.905	38.092	38.186	38.203	38.18	38.157	38.157
221	Momentum	NORTHERN AMERICA	27	905	37.9304	38.6359	39.3447	40.0849	40.7851	41.0071	40.837	40.5435	39.9797	40.0982	40.2857	40.3815	40.3002	40.0909	39.9141	39.9094	40.0451	40.1757
222	Momentum	Canada		124	40.54	41.446	42.413	43.371	44.198	44.889	44.455	43.096	41.839	41.668	41.955	42.07	41.808	41.247	40.817	40.832	41.16	41.49
223	Momentum	United States of America		840	37.621	38.31	39	39.73	40.41	40.617	40.51	40.303	39.816	39.921	40.104	40.207	40.152	39.98	39.826	39.815	39.927	40.038
224	Momentum	OCEANIA		909	32.7881	34.0979	35.306	36.3721	37.1752	37.7408	38.2415	38.7862	39.2166	39.2927	39.3719	39.3993	39.3669	39.3018	39.2601	39.2816	39.3393	39.3786
225	Momentum	Australia/New Zealand		927	37.3834	38.4393	39.6253	40.8061	41.7498	42.1697	41.9859	41.7023	41.4688	41.5924	41.8055	41.8479	41.6567	41.3642	41.2001	41.2565	41.4407	41.5888
226	Momentum	Australia	28	36	37.404	38.519	39.797	41.047	42.022	42.444	42.216	41.865	41.596	41.726	41.959	41.99	41.755	41.417	41.235	41.305	41.516	41.683
227	Momentum	New Zealand		554	37.266	37.951	38.665	39.499	40.414	40.895	40.886	40.916	40.833	40.872	41.008	41.144	41.18	41.109	41.025	41.007	41.053	41.108
228	Momentum	Melanesia		928	22.3184	24.3075	26.234	27.9868	29.5783	31.2344	32.901	34.301	34.2429	34.4236	34.7633	35.202	35.5527	35.6958	35.6427	35.4814	35.3617	35.3627
229	Momentum	Fiji		242	27.56	28.992	30.33	31.361	32.264	33.237	34.302	35.264	35.381	35.492	35.664	35.869	36.023	36.083	36.068	36.012	35.951	35.933
230	Momentum	New Caledonia		540	32.758	33.69	34.825	36.192	37.217	37.895	38.265	38.514	38.769	38.832	38.931	39.029	39.081	39.063	39.017	38.995	39.002	39.013
231	Momentum	Papua New Guinea		598	21.667	23.772	25.741	27.578	29.234	30.913	32.629	33.937	33.884	34.092	34.46	34.912	35.273	35.411	35.35	35.184	35.071	35.082
232	Momentum	Solomon Islands		90	19.868	22.472	24.761	26.99	29.002	31.031	33.092	35.145	35.124	35.302	35.706	36.232	36.713	36.984	36.947	36.678	36.421	36.365
233	Momentum	Vanuatu		548	22.159	24.149	26.105	27.932	29.618	31.586	33.535	35.473	35.895	36.122	36.429	36.829	37.237	37.5	37.503	37.286	37.049	36.981
234	Momentum	Micronesia	29	954	25.6844	27.6755	29.4347	31.2328	32.7383	34.0315	35.212	36.3378	36.6981	36.8207	37.1029	37.4439	37.7652	37.9872	37.9797	37.716	37.4747	37.456
235	Momentum	Guam		316	30.142	31.636	33.055	34.416	35.705	36.84	37.757	38.477	38.999	39.132	39.413	39.755	40.049	40.198	40.183	40.06	39.945	39.934
236	Momentum	Kiribati		296	22.428	24.524	26.604	28.242	29.525	31.207	32.846	34.386	34.53	34.804	35.014	35.191	35.491	35.847	35.937	35.647	35.323	35.24
237	Momentum	Micronesia (Fed. States of)		583	21.544	24.143	26.462	28.402	30.124	31.588	33.07	34.407	34.742	35.344	35.957	36.428	36.696	36.7	36.424	36.106	36.054	36.224
238	Momentum	Polynesia	30	957	25.7704	27.6652	29.4024	31.0681	32.5517	33.9209	35.2857	36.59	37.0745	37.0985	37.3094	37.659	38.0671	38.3911	38.4598	38.2453	37.986	37.9129
239	Momentum	French Polynesia		258	30.94	32.473	33.869	35.151	36.307	37.22	37.78	38.04	38.216	38.355	38.504	38.629	38.687	38.66	38.595	38.556	38.57	38.611
240	Momentum	Samoa		882	21.21	23.773	26.133	28.212	30.017	31.969	33.915	35.887	36.184	36.175	36.53	37.133	37.847	38.476	38.712	38.372	37.858	37.682
241	Momentum	Tonga		776	21.349	23.82	26.139	28.258	30.174	32.022	33.847	35.721	35.954	35.97	36.27	36.768	37.355	37.86	37.999	37.607	37.129	37.024

## Sheet: ZERO-MIGRATION
United Nations
Population Division
Department of Economic and Social Affairs
World Population Prospects: The 2017 Revision
File POP/5: Median age by region, subregion and country, 1950-2100 (years)
Zero-migration variant, 2015 - 2100
POP/DB/WPP/Rev.2017/POP/F05
June 2017 - Copyright © 2017 by United Nations. All rights reserved
Suggested citation: United Nations, Department of Economic and Social Affairs, Population Division (2017). World Population Prospects: The 2017 Revision, DVD Edition.
					Median age of the total population (years)
Index	Variant	Region, subregion, country or area *	Notes	Country code	2015	2020	2025	2030	2035	2040	2045	2050	2055	2060	2065	2070	2075	2080	2085	2090	2095	2100
1	Zero-migration	WORLD		900	29.625	30.9408	32.076	33.0258	33.8172	34.5403	35.2828	36.0366	36.7328	37.3622	37.9237	38.4333	38.9185	39.4107	39.9327	40.4848	41.0367	41.5695
2	Zero-migration	More developed regions	a	901	41.0852	42.3541	43.5851	44.8285	46.0108	46.8144	47.1064	47.0669	47.1299	47.3267	47.5347	47.6916	47.7342	47.6825	47.673	47.8203	48.0994	48.4042
3	Zero-migration	Less developed regions	b	902	27.772	29.0867	30.2354	31.2309	32.156	33.0394	33.9027	34.7483	35.5388	36.2518	36.8971	37.4941	38.065	38.6308	39.2087	39.7991	40.3873	40.9561
4	Zero-migration	Least developed countries	c	941	19.6152	20.4384	21.3691	22.2997	23.2235	24.1489	25.1017	26.1418	27.1794	28.2092	29.2255	30.2384	31.2673	32.2667	33.2398	34.1904	35.1261	36.0679
5	Zero-migration	Less developed regions, excluding least developed countries	d	934	29.2986	30.9416	32.4091	33.6938	34.7665	35.7438	36.698	37.6295	38.5167	39.3143	39.9926	40.563	41.0673	41.5454	42.0337	42.5409	43.0456	43.5178
6	Zero-migration	Less developed regions, excluding China		948	25.1961	26.3345	27.4357	28.5046	29.5434	30.5945	31.629	32.6038	33.519	34.3763	35.1795	35.9476	36.6779	37.3835	38.0742	38.7525	39.4133	40.0554
7	Zero-migration	High-income countries	e	1503	40.4198	41.9551	43.4269	44.8454	46.0824	47.0738	47.6966	47.9519	48.0947	48.2725	48.4147	48.5604	48.6516	48.6827	48.7072	48.8086	49.0083	49.2608
8	Zero-migration	Middle-income countries	e	1517	29.1221	30.6868	32.0637	33.2642	34.2867	35.2247	36.1723	37.102	37.9759	38.7591	39.4289	39.9916	40.4878	40.9634	41.4518	41.9556	42.4506	42.9094
9	Zero-migration	Upper-middle-income countries	e	1502	33.8887	35.5998	37.6967	39.8193	41.392	42.4882	43.1767	43.7541	44.4295	45.267	45.943	46.3845	46.5914	46.6718	46.7927	47.0425	47.3777	47.6805
10	Zero-migration	Lower-middle-income countries	e	1501	25.2328	26.4473	27.6346	28.7999	29.9476	31.1236	32.2382	33.2907	34.285	35.2216	36.0968	36.8993	37.6431	38.3407	39.0065	39.6485	40.2633	40.8493
11	Zero-migration	Low-income countries	e	1500	18.2803	18.9225	19.662	20.5241	21.453	22.4143	23.4105	24.4411	25.5394	26.6882	27.8291	28.9599	30.0823	31.2313	32.3491	33.4375	34.4992	35.5533
12	Zero-migration	Sub-Saharan Africa	f	947	18.2542	18.7478	19.378	20.1273	21.0227	21.9317	22.8644	23.8292	24.8256	25.9194	27.0271	28.1276	29.2198	30.3143	31.4253	32.5074	33.564	34.6
13	Zero-migration	AFRICA		903	19.3509	19.7656	20.3827	21.1801	22.0803	22.9939	23.8998	24.8155	25.8154	26.8548	27.9045	28.9573	30.0094	31.0982	32.1639	33.2045	34.2208	35.2237
14	Zero-migration	Eastern Africa		910	17.9887	18.7649	19.6098	20.5639	21.5826	22.6239	23.6879	24.7747	25.9445	27.1234	28.2868	29.4303	30.5827	31.7288	32.8383	33.9127	34.9543	35.9918
15	Zero-migration	Burundi		108	17.564	17.476	17.81	18.571	19.461	20.371	21.214	22	22.835	23.75	24.723	25.775	26.813	27.826	28.839	29.836	30.878	31.935
16	Zero-migration	Comoros		174	19.707	20.37	21.187	22.139	23.172	24.228	25.262	26.297	27.303	28.289	29.268	30.25	31.259	32.254	33.229	34.176	35.094	35.996
17	Zero-migration	Djibouti		262	23.73	25.427	27.113	28.75	30.366	31.872	33.329	34.722	36.043	37.25	38.329	39.266	40.046	40.657	41.164	41.621	42.042	42.425
18	Zero-migration	Eritrea		232	18.864	19.382	20.453	21.806	23.074	24.255	25.433	26.662	27.906	29.154	30.437	31.758	33.065	34.358	35.631	36.871	38.065	39.218
19	Zero-migration	Ethiopia		231	18.557	19.834	21.239	22.615	24.013	25.523	27.142	28.779	30.445	32.127	33.76	35.346	36.86	38.281	39.607	40.843	41.981	43.03
20	Zero-migration	Kenya		404	18.958	19.97	21.205	22.482	23.73	24.915	26.192	27.478	28.769	30.069	31.423	32.744	34.041	35.315	36.571	37.775	38.927	40.031
21	Zero-migration	Madagascar		450	18.745	19.576	20.395	21.227	22.063	22.961	23.926	24.932	26.021	27.095	28.155	29.205	30.276	31.39	32.501	33.613	34.72	35.853
22	Zero-migration	Malawi		454	17.372	18.146	18.988	19.992	21.011	22.135	23.321	24.547	25.845	27.147	28.42	29.671	30.947	32.209	33.445	34.666	35.887	37.079
23	Zero-migration	Mauritius	1	480	35.555	37.398	38.989	40.427	42.194	43.871	45.334	46.805	47.95	48.571	48.694	48.774	48.972	49.242	49.409	49.331	49.042	48.787
24	Zero-migration	Mayotte		175	19.003	20.096	21.609	23.208	24.839	26.351	27.795	29.229	30.722	32.298	33.89	35.526	37.203	38.86	40.485	42.015	43.421	44.69
25	Zero-migration	Mozambique		508	17.22	17.748	18.394	19.086	19.813	20.645	21.591	22.615	23.693	24.813	26.023	27.237	28.439	29.624	30.833	32.03	33.191	34.329
26	Zero-migration	Réunion		638	34.513	34.884	35.275	36.118	37.225	38.448	39.693	40.703	41.638	42.437	43.194	44.041	45.003	45.996	46.904	47.653	48.233	48.692
27	Zero-migration	Rwanda		646	19.43	20.326	21.596	23.001	24.429	25.875	27.322	28.786	30.265	31.81	33.352	34.89	36.475	38.012	39.485	40.833	42.033	43.101
28	Zero-migration	Seychelles		690	34.589	36.044	37.392	38.512	39.192	39.18	39.121	39.64	40.709	41.623	42.264	42.662	43.035	43.574	44.312	45.158	45.901	46.423
29	Zero-migration	Somalia		706	16.508	16.829	17.214	17.695	18.295	19.018	19.803	20.7	21.639	22.596	23.574	24.567	25.624	26.704	27.771	28.83	29.888	30.982
30	Zero-migration	South Sudan		728	18.605	19.218	19.849	20.644	21.537	22.504	23.51	24.538	25.615	26.71	27.793	28.863	29.924	31.025	32.114	33.179	34.226	35.255
31	Zero-migration	Uganda		800	15.793	16.436	17.16	17.936	18.771	19.683	20.747	21.894	23.063	24.247	25.483	26.778	28.066	29.349	30.653	31.96	33.234	34.478
32	Zero-migration	United Republic of Tanzania	2	834	17.291	17.723	18.335	19.031	19.778	20.584	21.446	22.36	23.316	24.296	25.321	26.402	27.474	28.536	29.592	30.676	31.762	32.835
33	Zero-migration	Zambia		894	17.051	17.747	18.406	19.021	19.66	20.428	21.292	22.163	23.023	23.881	24.737	25.653	26.594	27.533	28.467	29.394	30.337	31.311
34	Zero-migration	Zimbabwe		716	18.976	19.69	20.609	21.883	23.312	24.836	26.326	27.772	29.203	30.638	32.106	33.545	34.964	36.379	37.72	38.975	40.112	41.125
35	Zero-migration	Middle Africa		911	17.0694	17.3889	17.9588	18.6819	19.4832	20.3576	21.3498	22.4017	23.5044	24.6472	25.8741	27.1183	28.3513	29.5711	30.8116	32.0386	33.2323	34.3946
36	Zero-migration	Angola		24	16.4	16.808	17.431	18.117	18.794	19.475	20.232	21.127	22.062	23.021	23.989	24.958	25.998	27.023	28.031	29.025	30.012	31.042
37	Zero-migration	Cameroon		120	18.318	18.762	19.451	20.36	21.386	22.394	23.386	24.377	25.404	26.498	27.586	28.662	29.734	30.838	31.932	33	34.041	35.065
38	Zero-migration	Central African Republic		140	17.767	18.676	19.571	20.439	21.335	22.311	23.437	24.701	26.11	27.514	28.889	30.228	31.56	32.854	34.106	35.337	36.547	37.703
39	Zero-migration	Chad		148	16.084	16.671	17.359	18.139	19.005	19.947	21.057	22.198	23.347	24.492	25.671	26.849	27.993	29.101	30.186	31.282	32.339	33.369
40	Zero-migration	Congo		178	18.85	19.091	19.655	20.486	21.338	22.069	22.794	23.584	24.449	25.417	26.443	27.46	28.473	29.48	30.512	31.561	32.605	33.639
41	Zero-migration	Democratic Republic of the Congo		180	16.777	16.988	17.504	18.215	19.036	19.916	20.975	22.125	23.342	24.616	25.995	27.402	28.807	30.216	31.66	33.07	34.444	35.802
42	Zero-migration	Equatorial Guinea		226	22.192	21.972	21.853	22.387	23.296	24.375	25.486	26.527	27.549	28.599	29.706	30.928	32.218	33.543	34.885	36.222	37.497	38.699
43	Zero-migration	Gabon		266	22.604	23.027	23.541	24.256	25.294	26.674	27.998	29.236	30.368	31.467	32.55	33.636	34.738	35.897	37.057	38.183	39.24	40.201
44	Zero-migration	Sao Tome and Principe		678	18.068	18.909	19.95	21.051	22.059	23.019	23.962	24.938	26.016	27.074	28.094	29.082	30.049	31.036	31.987	32.913	33.821	34.726
45	Zero-migration	Northern Africa		912	25.0257	25.8875	26.6597	27.4744	28.3644	29.3807	30.7422	31.9595	33.0497	34.0159	34.8675	35.7278	36.6315	37.5581	38.4924	39.4071	40.2609	41.0335
46	Zero-migration	Algeria		12	27.514	29.048	30.613	31.784	32.721	33.736	35.136	36.987	38.741	40.374	41.685	42.649	43.261	43.745	44.379	45.267	46.263	47.109
47	Zero-migration	Egypt		818	24.678	25.23	25.749	26.476	27.25	28.302	29.675	30.919	32.031	33.042	34.003	35.032	36.236	37.464	38.684	39.849	40.903	41.866
48	Zero-migration	Libya		434	27.213	29.004	30.758	32.52	34.232	35.857	37.433	38.927	40.418	41.634	42.606	43.332	43.838	44.264	44.746	45.324	45.887	46.336
49	Zero-migration	Morocco		504	27.94	29.443	31.089	32.625	34.07	35.444	36.807	38.262	39.831	41.305	42.647	43.817	44.791	45.61	46.377	47.129	47.853	48.517
50	Zero-migration	Sudan		729	18.892	19.74	20.701	21.625	22.49	23.351	24.243	25.187	26.214	27.22	28.191	29.131	30.043	30.967	31.868	32.758	33.656	34.564
51	Zero-migration	Tunisia		788	31.053	32.719	34.489	36.123	37.476	38.416	39.035	39.781	41.147	42.475	43.673	44.58	45.055	45.258	45.579	46.163	46.874	47.518
52	Zero-migration	Western Sahara		732	26.759	28.652	30.449	31.986	33.414	34.717	35.989	37.391	38.756	39.987	41.022	41.876	42.602	43.267	43.947	44.671	45.376	45.967
53	Zero-migration	Southern Africa		913	25.4957	26.6882	27.8117	28.8826	29.9073	31.0322	32.267	33.5301	34.7797	35.9731	37.0851	38.1148	39.0772	39.9967	40.8811	41.7019	42.4409	43.0837
54	Zero-migration	Botswana		72	24.367	25.791	27.21	28.614	29.961	31.445	33.009	34.603	36.118	37.482	38.68	39.702	40.596	41.442	42.27	43.061	43.77	44.35
55	Zero-migration	Lesotho		426	21.329	22.273	23.135	23.945	24.832	26.103	27.485	28.921	30.361	31.737	33.051	34.297	35.504	36.681	37.8	38.858	39.846	40.746
56	Zero-migration	Namibia		516	20.954	21.977	22.9	23.806	24.806	26.191	27.577	28.954	30.337	31.712	33.043	34.32	35.561	36.78	37.961	39.101	40.173	41.142
57	Zero-migration	South Africa		710	26.094	27.321	28.47	29.55	30.596	31.705	32.893	34.135	35.364	36.529	37.615	38.616	39.547	40.435	41.28	42.06	42.758	43.36
58	Zero-migration	Swaziland		748	20.439	21.588	22.646	23.775	25.057	26.535	28.053	29.614	31.186	32.701	34.136	35.485	36.777	37.999	39.165	40.257	41.235	42.091
59	Zero-migration	Western Africa	3	914	17.9081	18.2309	18.7498	19.3948	20.1308	20.9459	21.7829	22.6611	23.5802	24.5413	25.5708	26.6363	27.6951	28.7463	29.7949	30.8683	31.9363	32.9899
60	Zero-migration	Benin		204	18.247	18.795	19.41	20.122	20.964	21.81	22.673	23.554	24.442	25.363	26.314	27.246	28.155	29.044	29.917	30.815	31.708	32.588
61	Zero-migration	Burkina Faso		854	17.036	17.64	18.382	19.201	20.038	20.983	21.962	22.982	24.027	25.1	26.245	27.371	28.484	29.583	30.702	31.821	32.923	34.009
62	Zero-migration	Cabo Verde		132	23.771	25.752	27.753	29.791	31.773	33.703	35.531	37.241	38.884	40.495	42.008	43.354	44.492	45.392	46.098	46.693	47.221	47.693
63	Zero-migration	Côte d'Ivoire		384	18.314	18.719	19.12	19.568	20.16	20.898	21.659	22.426	23.202	23.983	24.772	25.607	26.457	27.294	28.13	28.963	29.805	30.684
64	Zero-migration	Gambia		270	17.004	17.468	18.161	19.049	20.105	21.33	22.564	23.818	25.099	26.47	27.825	29.152	30.461	31.734	32.928	34.037	35.068	36.023
65	Zero-migration	Ghana		288	20.413	21.151	21.969	22.907	23.934	25.023	26.072	27.037	27.966	28.883	29.797	30.762	31.748	32.734	33.704	34.647	35.574	36.487
66	Zero-migration	Guinea		324	18.441	18.956	19.601	20.394	21.295	22.255	23.262	24.313	25.433	26.616	27.791	28.955	30.119	31.316	32.491	33.645	34.785	35.928
67	Zero-migration	Guinea-Bissau		624	18.947	19.429	20.032	20.998	22.07	23.134	24.16	25.146	26.153	27.152	28.145	29.14	30.143	31.183	32.21	33.218	34.202	35.174
68	Zero-migration	Liberia		430	18.602	19.202	19.981	20.868	21.723	22.595	23.519	24.492	25.552	26.67	27.783	28.899	30.019	31.19	32.354	33.506	34.656	35.832
69	Zero-migration	Mali		466	15.982	16.492	17.22	17.999	18.792	19.642	20.676	21.84	23.046	24.28	25.559	26.87	28.157	29.42	30.697	31.957	33.176	34.359
70	Zero-migration	Mauritania		478	19.742	20.249	20.904	21.682	22.549	23.426	24.264	25.07	25.914	26.754	27.594	28.432	29.264	30.082	30.905	31.705	32.484	33.255
71	Zero-migration	Niger		562	14.924	15.079	15.367	15.718	16.159	16.709	17.367	18.122	18.961	19.874	20.951	22.084	23.236	24.416	25.655	26.928	28.185	29.428
72	Zero-migration	Nigeria		566	17.859	18.089	18.568	19.19	19.906	20.712	21.556	22.454	23.401	24.399	25.461	26.564	27.655	28.734	29.811	30.906	31.991	33.061
73	Zero-migration	Senegal		686	18.309	18.776	19.441	20.374	21.488	22.52	23.49	24.425	25.39	26.428	27.476	28.525	29.577	30.661	31.745	32.821	33.883	34.944
74	Zero-migration	Sierra Leone		694	18.333	19.074	20.012	21.234	22.447	23.675	24.927	26.267	27.591	28.893	30.167	31.427	32.614	33.719	34.742	35.694	36.559	37.343
75	Zero-migration	Togo		768	18.895	19.405	20.205	21.196	22.132	23.009	23.852	24.696	25.61	26.558	27.493	28.42	29.337	30.241	31.152	32.048	32.933	33.812
76	Zero-migration	ASIA		935	30.3244	32.084	33.762	35.2495	36.4897	37.6088	38.6507	39.665	40.6542	41.5571	42.3438	43.0067	43.5606	44.0429	44.5058	44.9895	45.4697	45.9053
77	Zero-migration	Eastern Asia		906	37.8749	39.5593	41.3817	43.479	45.7233	47.2928	48.1846	48.3818	48.4837	48.7791	49.2336	49.5464	49.5588	49.3776	49.209	49.2136	49.3999	49.6254
78	Zero-migration	China	4	156	36.951	38.666	40.522	42.896	45.274	46.811	47.611	47.772	47.936	48.34	48.88	49.248	49.279	49.084	48.913	48.945	49.171	49.417
79	Zero-migration	China, Hong Kong SAR	5	344	43.196	45.418	47.619	49.913	52.337	54.66	56.434	57.564	57.756	56.21	54.311	53.514	54.098	54.407	53.997	52.82	51.722	51.645
80	Zero-migration	China, Macao SAR	6	446	37.615	39.844	42.83	45.901	49.086	52.213	55.064	56.803	57.329	54.858	53.209	53.311	53.729	53.752	52.825	51.286	50.553	50.926
81	Zero-migration	China, Taiwan Province of China		158	39.597	42.298	44.893	47.301	49.564	51.323	52.958	54.349	55.382	55.477	54.443	53.726	53.309	53.054	52.855	52.479	51.824	51.32
82	Zero-migration	Dem. People's Republic of Korea		408	34.04	35.256	36.423	37.705	39.046	40.3	41.361	42.049	42.496	42.975	43.608	44.352	45.071	45.595	45.924	46.176	46.492	46.9
83	Zero-migration	Japan		392	46.348	48.264	50.282	51.721	52.812	53.496	53.756	53.778	53.807	53.687	53.464	53.114	52.675	52.33	52.145	52.137	52.243	52.394
84	Zero-migration	Mongolia		496	27.127	28.516	29.647	30.161	30.343	31.219	32.556	33.924	35.107	36.039	36.782	37.374	37.935	38.602	39.442	40.426	41.354	42.083
85	Zero-migration	Republic of Korea		410	40.781	43.451	45.861	48.091	50.211	51.816	53.381	54.878	55.743	55.584	54.814	54.083	53.695	53.591	53.596	53.43	52.941	52.552
86	Zero-migration	South-Central Asia	7	921	26.1017	27.6414	29.1706	30.7164	32.2707	33.7991	35.3051	36.683	37.9883	39.2214	40.351	41.3486	42.2214	42.985	43.6671	44.2998	44.8856	45.4053
87	Zero-migration	Central Asia		5500	26.4417	27.8658	29.2732	30.2699	30.9092	31.9135	33.1668	34.5932	35.9348	37.0853	38.0076	38.729	39.4092	40.2153	41.1569	42.1043	42.9606	43.6446
88	Zero-migration	Kazakhstan		398	29.347	30.608	31.686	31.995	31.57	32.058	33.196	34.617	35.797	36.764	37.508	38.096	38.715	39.526	40.563	41.658	42.643	43.386
89	Zero-migration	Kyrgyzstan		417	25.26	26.322	27.19	27.757	28.337	29.353	30.854	32.189	33.412	34.507	35.448	36.373	37.329	38.349	39.444	40.55	41.543	42.374
90	Zero-migration	Tajikistan		762	22.394	23.356	24.263	24.984	26.16	27.45	28.732	30.009	31.247	32.407	33.495	34.556	35.718	36.967	38.229	39.467	40.599	41.609
91	Zero-migration	Turkmenistan		795	25.637	26.933	28.003	28.791	29.564	30.31	31.716	33.065	34.335	35.393	36.175	36.854	37.581	38.428	39.375	40.303	41.036	41.568
92	Zero-migration	Uzbekistan		860	26.298	28.175	30.189	31.863	33.244	34.332	35.691	37.212	38.732	40.179	41.281	42.079	42.683	43.276	43.959	44.702	45.361	45.841
93	Zero-migration	Southern Asia		5501	26.0875	27.6324	29.1672	30.7314	32.3131	33.8691	35.3961	36.775	38.0765	39.3084	40.4431	41.4526	42.3368	43.1052	43.7815	44.4009	44.973	45.4834
94	Zero-migration	Afghanistan		4	17.338	18.707	20.257	21.982	23.639	25.246	26.989	28.748	30.521	32.297	34.013	35.663	37.199	38.594	39.842	40.92	41.866	42.713
95	Zero-migration	Bangladesh		50	25.64	27.6	29.609	31.775	33.973	36.193	38.285	40.239	42.013	43.664	45.195	46.554	47.735	48.71	49.458	49.992	50.359	50.619
96	Zero-migration	Bhutan		64	26.276	28.577	30.854	33.058	35.228	37.233	39.136	40.944	42.554	44.012	45.364	46.469	47.298	47.843	48.167	48.387	48.599	48.821
97	Zero-migration	India		356	26.678	28.233	29.761	31.332	32.909	34.484	36.021	37.361	38.579	39.743	40.841	41.851	42.752	43.523	44.162	44.716	45.23	45.719
98	Zero-migration	Iran (Islamic Republic of)		364	29.519	32.392	35.482	38.312	40.918	42.76	43.994	45.033	46.622	48.254	49.81	50.816	51.032	50.491	49.912	49.97	50.467	50.9
99	Zero-migration	Maldives		462	27.928	31.042	34.16	37.206	40.26	42.263	43.651	44.554	45.897	47.586	49.199	50.455	50.937	50.604	49.953	49.863	50.38	51.021
100	Zero-migration	Nepal		524	23.22	24.936	27.111	29.317	31.673	34.016	36.232	38.198	39.937	41.646	43.283	44.826	46.143	47.144	47.819	48.232	48.525	48.793
101	Zero-migration	Pakistan		586	22.458	23.509	24.583	25.603	26.867	28.198	29.563	30.929	32.232	33.454	34.566	35.621	36.674	37.723	38.76	39.753	40.627	41.391
102	Zero-migration	Sri Lanka		144	32.301	33.554	34.639	35.779	36.841	37.949	39.171	40.489	41.61	42.594	43.443	44.184	44.9	45.66	46.405	47.035	47.493	47.795
103	Zero-migration	South-Eastern Asia		920	28.534	29.9273	31.4288	32.8142	34.0825	35.2517	36.3372	37.3883	38.3828	39.2954	40.1405	40.8892	41.5551	42.1591	42.7249	43.2734	43.806	44.3147
104	Zero-migration	Brunei Darussalam		96	29.997	32.445	34.869	37.012	39.082	41.035	42.673	43.966	44.888	45.941	46.858	47.591	48.119	48.461	48.693	48.913	49.202	49.547
105	Zero-migration	Cambodia		116	23.95	25.649	27.217	28.646	29.867	31.342	32.864	34.43	36.025	37.493	38.81	39.954	41.009	42.033	43.035	44.002	44.879	45.618
106	Zero-migration	Indonesia		360	28.01	29.289	30.578	31.848	33.09	34.28	35.369	36.517	37.562	38.491	39.32	40.072	40.789	41.475	42.118	42.704	43.222	43.678
107	Zero-migration	Lao People's Democratic Republic		418	22.655	24.34	26.043	27.735	29.443	31.272	33.082	34.848	36.574	38.2	39.702	41.03	42.186	43.188	44.052	44.804	45.44	45.969
108	Zero-migration	Malaysia	8	458	27.676	29.926	32.126	34.252	36.233	38.012	39.539	40.759	41.94	43.127	44.338	45.512	46.447	47.064	47.384	47.583	47.872	48.304
109	Zero-migration	Myanmar		104	27.664	29.074	30.499	31.993	33.516	35.095	36.397	37.454	38.309	39.072	39.804	40.515	41.139	41.63	41.963	42.185	42.385	42.628
110	Zero-migration	Philippines		608	24.094	25.255	26.438	27.533	28.573	29.604	30.684	31.796	32.919	34.044	35.16	36.259	37.311	38.316	39.283	40.224	41.13	41.985
111	Zero-migration	Singapore		702	40.028	42.807	45.487	47.851	50.024	51.754	53.395	54.976	56.237	57.157	57.773	58.201	58.531	58.774	59.092	59.459	59.748	59.968
112	Zero-migration	Thailand		764	37.83	40.175	42.154	43.874	45.262	46.762	48.144	49.366	50.235	50.869	51.303	51.396	51.282	51.201	51.174	51.101	50.95	50.749
113	Zero-migration	Timor-Leste		626	17.406	18.44	19.084	19.78	20.639	21.681	22.912	24.246	25.662	27.092	28.497	29.885	31.299	32.684	34.044	35.41	36.787	38.131
114	Zero-migration	Viet Nam		704	30.443	32.526	34.6	36.786	38.717	40.02	40.867	41.773	42.76	43.779	44.722	45.543	45.966	46.025	46.016	46.207	46.603	47.077
115	Zero-migration	Western Asia		922	26.5308	27.8573	29.0718	30.226	31.3708	32.5112	33.6548	34.8048	35.8192	36.7072	37.4833	38.1942	38.8857	39.5923	40.3183	41.0273	41.6892	42.2942
116	Zero-migration	Armenia		51	33.912	35.578	37.725	40.037	41.971	43.405	44.054	44.59	45.728	47.049	48.243	49.073	49.363	49.199	49.005	49.108	49.432	49.706
117	Zero-migration	Azerbaijan	9	31	30.311	32.38	34.614	36.727	38.347	39.189	39.451	40.011	41.423	42.664	43.578	43.987	44.099	44.32	44.764	45.315	45.8	46.116
118	Zero-migration	Bahrain		48	31.164	34.675	38.172	41.681	45.069	47.128	48.247	48.254	48.546	49.106	49.796	49.96	49.428	48.705	48.47	48.798	49.361	49.8
119	Zero-migration	Cyprus	10	196	34.949	37.22	39.549	42.145	44.78	47.422	49.944	51.427	52.379	53.008	53.611	54.113	54.332	54.225	53.719	53.033	52.641	52.634
120	Zero-migration	Georgia	11	268	38.013	38.411	39.118	40.16	41.083	41.338	40.944	41.129	41.902	42.726	43.331	43.654	43.801	44.026	44.478	45.107	45.708	46.131
121	Zero-migration	Iraq		368	19.433	19.984	20.601	21.372	22.243	23.117	23.952	24.761	25.622	26.529	27.451	28.395	29.357	30.354	31.388	32.425	33.474	34.536
122	Zero-migration	Israel		376	30.238	30.669	31.111	31.736	32.421	33.167	34.058	35.185	36.215	37.184	38.091	38.963	39.87	40.904	42.023	43.168	44.278	45.27
123	Zero-migration	Jordan		400	22.14	23.238	24.46	25.794	27.255	28.748	30.304	31.814	33.28	34.697	36.09	37.458	38.801	40.134	41.433	42.638	43.719	44.648
124	Zero-migration	Kuwait		414	33.398	36.632	40.019	42.776	45.27	45.821	45.258	44.51	44.48	44.826	45.156	44.77	44.04	43.822	44.261	45.067	45.836	46.281
125	Zero-migration	Lebanon		422	28.517	30.813	33.088	35.396	37.658	39.937	41.892	43.524	44.72	45.964	47.118	48.241	49.288	50.103	50.522	50.635	50.674	50.859
126	Zero-migration	Oman		512	28.975	32.442	36.044	39.59	42.294	44.615	44.977	45.1	45.951	47.372	48.765	49.804	49.983	49.196	48.44	48.54	49.346	50.333
127	Zero-migration	Qatar		634	31.29	35.47	39.734	44.035	48.269	52.364	56.29	60.039	62.746	65.099	62.677	60.25	58.505	56.06	53.008	51.267	51.035	51.329
128	Zero-migration	Saudi Arabia		682	29.776	31.658	33.497	35.19	36.479	37.611	38.654	39.732	40.906	42.096	43.139	43.935	44.519	45.049	45.691	46.452	47.223	47.87
129	Zero-migration	State of Palestine	12	275	19.338	20.421	21.37	22.425	23.606	24.874	26.273	27.636	28.967	30.284	31.612	32.914	34.191	35.47	36.755	38.011	39.235	40.404
130	Zero-migration	Syrian Arab Republic		760	20.232	22.345	24.403	26.526	28.542	30.579	32.428	34.16	35.573	37.104	38.658	40.282	41.929	43.456	44.785	45.737	46.375	46.897
131	Zero-migration	Turkey		792	29.853	31.586	33.295	34.958	36.729	38.412	40.007	41.511	42.983	44.349	45.407	46.29	47.046	47.721	48.338	48.884	49.344	49.693
132	Zero-migration	United Arab Emirates		784	33.402	37.672	42.012	46.304	50.456	54.345	57.971	61.402	64.07	64.093	60.293	58.315	56.391	53.265	51.191	50.818	51.085	51.179
133	Zero-migration	Yemen		887	19.202	20.302	21.537	22.898	24.365	26.017	27.706	29.386	31.077	32.728	34.307	35.831	37.277	38.641	39.922	41.088	42.118	43.005
134	Zero-migration	EUROPE		908	41.5978	42.9071	44.2308	45.6059	46.9191	47.8081	47.9958	47.6723	47.5307	47.6835	47.892	47.9819	47.8858	47.6729	47.5874	47.7716	48.134	48.494
135	Zero-migration	Eastern Europe		923	39.584	40.8508	42.3362	43.971	45.6412	46.3534	45.7211	44.7808	44.7501	45.2616	45.6364	45.6795	45.2624	44.7038	44.6011	44.983	45.542	45.9524
136	Zero-migration	Belarus		112	39.56	40.351	41.64	43.157	44.705	45.333	44.413	43.413	43.394	43.92	44.411	44.579	44.227	43.778	43.772	44.231	44.899	45.415
137	Zero-migration	Bulgaria		100	43.478	44.586	45.804	46.766	47.714	48.384	48.048	46.998	46.671	46.546	46.386	46.174	45.831	45.479	45.444	45.739	46.128	46.435
138	Zero-migration	Czechia		203	41.425	43.442	45.581	47.234	48.616	49.645	50.066	49.026	48.608	48.845	48.937	48.833	48.407	47.763	47.406	47.587	48.077	48.572
139	Zero-migration	Hungary		348	41.693	43.451	45.283	46.355	47.234	48.136	48.975	49.191	49.303	49.466	49.363	49.25	49.184	49.155	49.097	49.069	49.137	49.268
140	Zero-migration	Poland		616	39.697	41.729	43.893	46.184	48.233	50.004	51.239	51.907	52.096	52.479	53.009	53.205	52.898	52.233	51.528	51.13	51.091	51.16
141	Zero-migration	Republic of Moldova	13	498	35.565	37.556	39.79	42.468	45.111	47.061	48.492	49.01	49.014	49.413	49.947	50.006	49.507	48.743	48.095	47.86	47.938	48.059
142	Zero-migration	Romania		642	41.258	42.789	44.206	45.052	46.381	47.142	47.462	47.654	47.847	47.981	47.919	47.835	47.756	47.703	47.74	47.872	48.05	48.218
143	Zero-migration	Russian Federation		643	38.729	39.688	41.125	42.812	44.36	44.368	42.618	41.769	42.025	42.629	43.063	43.037	42.51	42.139	42.363	43.004	43.734	44.237
144	Zero-migration	Slovakia		703	39.166	41.238	43.219	45.152	46.872	48.291	49.194	49.143	48.823	48.89	49.044	49.144	49.063	48.726	48.327	48.2	48.392	48.738
145	Zero-migration	Ukraine	14	804	40.268	41.348	42.747	44.347	45.955	46.754	46.389	45.232	45.242	45.571	45.84	45.831	45.461	44.99	44.921	45.314	45.861	46.28
146	Zero-migration	Northern Europe	15	924	40.3536	41.3237	42.3738	43.5175	44.6445	45.5008	45.7482	45.6718	45.9718	46.411	46.8768	47.2854	47.5282	47.6019	47.6958	47.9822	48.4438	48.936
147	Zero-migration	Channel Islands	16	830	42.651	44.6	46.438	48.178	49.772	51.003	51.979	52.557	52.716	52.746	52.849	52.943	52.961	52.944	52.933	52.988	53.133	53.345
148	Zero-migration	Denmark		208	41.603	42.739	43.389	43.627	44.234	45.245	46.002	46.465	46.836	46.844	46.771	47.007	47.464	47.934	48.246	48.354	48.384	48.514
149	Zero-migration	Estonia		233	41.567	42.592	43.672	44.98	46.535	47.422	47.064	46.345	46.625	47.027	47.348	47.525	47.359	46.975	46.85	47.141	47.649	48.113
150	Zero-migration	Finland	17	246	42.462	43.2	44.135	45.142	45.894	46.581	46.81	46.743	46.906	47.237	47.63	48.027	48.324	48.479	48.601	48.814	49.146	49.536
151	Zero-migration	Iceland		352	35.995	37.459	38.949	40.38	42.015	43.321	44.124	44.748	45.686	46.561	47.381	48.113	48.722	49.168	49.503	49.849	50.265	50.695
152	Zero-migration	Ireland		372	36.884	38.745	40.635	41.91	42.414	42.382	42.618	43.347	44.392	45.389	45.931	45.944	45.693	45.755	46.317	47.135	47.901	48.38
153	Zero-migration	Latvia		428	42.538	43.133	43.719	44.673	45.985	46.848	46.456	45.688	45.788	45.933	46.173	46.354	46.256	45.942	45.817	46.044	46.451	46.831
154	Zero-migration	Lithuania		440	42.673	43.178	43.286	43.653	44.525	45.671	46.053	45.348	44.581	44.49	44.739	45.203	45.464	45.315	44.991	44.955	45.289	45.791
155	Zero-migration	Norway	18	578	39.154	40.391	41.715	43.069	44.349	45.394	46.075	46.437	46.793	47.093	47.384	47.719	48.026	48.232	48.382	48.58	48.881	49.239
156	Zero-migration	Sweden		752	40.868	41.637	42.382	43.364	44.542	45.748	45.645	45.34	45.578	45.922	46.387	46.867	47.158	47.155	47.081	47.247	47.708	48.273
157	Zero-migration	United Kingdom		826	40.226	41.159	42.257	43.481	44.684	45.524	45.825	45.71	45.991	46.487	47.018	47.474	47.733	47.793	47.877	48.182	48.685	49.222
158	Zero-migration	Southern Europe	19	925	43.8745	45.9754	47.9556	49.8238	51.1433	52.0127	52.4714	52.6453	52.7006	52.8003	52.8083	52.525	52.1192	51.7954	51.6947	51.8042	52.0094	52.1738
159	Zero-migration	Albania		8	36.2	37.782	39.282	40.653	42.302	44.119	46.109	47.455	48.079	48.3	48.816	49.39	50.011	50.488	50.643	50.471	50.25	50.288
160	Zero-migration	Bosnia and Herzegovina		70	40.985	42.432	43.771	45.113	46.542	47.911	49.182	50.39	50.543	50.567	50.447	50.414	50.532	50.594	50.407	50.022	49.712	49.676
161	Zero-migration	Croatia		191	42.628	43.765	44.994	46.266	47.454	48.397	49.03	49.689	49.803	50.296	50.632	50.717	50.613	50.444	50.285	50.221	50.274	50.348
162	Zero-migration	Greece		300	43.331	45.406	47.567	49.716	51.563	52.868	53.531	53.86	54.131	54.379	54.859	54.764	54.117	53.339	52.906	52.845	52.944	52.969
163	Zero-migration	Italy		380	45.908	48.039	50.115	51.641	52.734	53.307	53.491	53.412	53.176	52.987	52.719	52.251	51.827	51.6	51.609	51.78	52.001	52.159
164	Zero-migration	Malta		470	40.938	42.632	44.338	46.062	47.754	49.359	50.709	51.412	51.432	51.28	51.427	51.658	51.811	51.765	51.433	50.986	50.792	50.972
165	Zero-migration	Montenegro		499	37.731	39.03	40.521	41.796	43.02	44.163	45.147	45.943	46.816	47.617	48.237	48.657	48.933	49.126	49.274	49.415	49.541	49.661
166	Zero-migration	Portugal		620	43.907	46.108	48.245	50.267	51.768	52.862	53.575	54.17	54.812	55.329	55.564	55.426	54.868	54.22	53.909	53.816	53.734	53.538
167	Zero-migration	Serbia	20	688	40.013	41.018	41.888	42.806	43.732	44.477	45.048	45.607	45.942	46.188	46.433	46.69	46.927	47.118	47.269	47.404	47.565	47.793
168	Zero-migration	Slovenia		705	43.009	44.62	46.483	48.304	49.98	51.063	51.216	50.481	49.54	49.481	49.705	49.733	49.36	48.72	48.346	48.515	49.054	49.635
169	Zero-migration	Spain	21	724	43.152	45.633	48.121	50.604	52.503	53.871	54.402	54.366	54.048	54.125	54.424	54.221	53.728	53.182	52.928	53.054	53.4	53.734
170	Zero-migration	TFYR Macedonia	22	807	37.437	39.048	40.775	42.486	44.139	45.601	46.485	46.994	47.175	47.335	47.639	47.947	48.13	48.114	47.977	47.911	48.039	48.326
171	Zero-migration	Western Europe	23	926	43.455	44.6872	45.5499	46.5557	47.569	48.4004	48.8514	48.9507	48.8554	48.7425	48.7438	48.8871	49.0617	49.1659	49.2211	49.3231	49.5146	49.7749
172	Zero-migration	Austria		40	43.221	44.785	46.005	47.476	49.012	50.449	51.645	52.171	51.933	51.39	51.061	51.134	51.32	51.339	51.103	50.811	50.749	50.992
173	Zero-migration	Belgium		56	41.34	42.404	43.455	44.545	45.523	46.271	46.532	46.51	46.62	46.832	47.115	47.396	47.57	47.645	47.747	47.991	48.362	48.765
174	Zero-migration	France		250	41.195	42.156	43	43.795	44.318	44.491	44.662	44.943	45.321	45.604	45.785	45.922	46.108	46.418	46.825	47.261	47.651	47.939
175	Zero-migration	Germany		276	45.894	47.32	48.277	49.139	50.277	51.57	52.504	52.865	52.64	52.091	51.753	51.794	51.993	52.074	51.95	51.765	51.716	51.883
176	Zero-migration	Luxembourg		442	39.274	41.176	43.201	45.327	47.116	48.62	49.677	50.264	50.297	50.054	50.084	50.311	50.424	50.35	50.204	50.142	50.279	50.624
177	Zero-migration	Netherlands		528	42.07	43.345	44.187	44.959	45.84	46.618	47.184	47.614	47.85	47.814	47.802	48.02	48.382	48.733	48.98	49.117	49.213	49.367
178	Zero-migration	Switzerland		756	42.223	43.966	45.588	47.443	49.283	50.879	52.04	52.577	52.395	52.031	52.053	52.398	52.753	52.875	52.729	52.559	52.653	53.047
179	Zero-migration	LATIN AMERICA AND THE CARIBBEAN		904	29.1524	30.9195	32.713	34.5012	36.293	37.9915	39.5785	41.0116	42.3623	43.6143	44.7473	45.7276	46.5471	47.2222	47.7719	48.2256	48.6153	48.9584
180	Zero-migration	Caribbean	24	915	30.2658	31.6887	33.0957	34.4842	35.8657	37.156	38.3508	39.4501	40.4534	41.4141	42.3107	43.1506	43.921	44.6102	45.1942	45.6965	46.1551	46.5821
181	Zero-migration	Antigua and Barbuda		28	30.655	32.066	33.535	35.096	36.731	38.207	39.455	40.405	41.202	42.001	42.87	43.789	44.67	45.391	45.942	46.396	46.815	47.24
182	Zero-migration	Aruba		533	40.085	41.326	41.807	41.427	41.874	42.735	43.593	44.292	44.766	44.536	44.566	44.978	45.729	46.476	46.98	47.138	47.082	47.114
183	Zero-migration	Bahamas		44	32.517	34.509	36.509	38.54	40.6	42.279	43.425	43.975	44.735	45.612	46.457	47.219	47.801	48.127	48.232	48.321	48.562	48.927
184	Zero-migration	Barbados		52	38.54	39.369	40.286	40.915	41.496	42.04	42.658	43.32	43.875	44.239	44.543	44.874	45.252	45.675	46.086	46.429	46.684	46.894
185	Zero-migration	Cuba		192	41.08	42.753	43.851	44.926	46.582	47.923	48.87	49.434	49.45	49.223	49.228	49.311	49.481	49.641	49.682	49.681	49.814	50.066
186	Zero-migration	Curaçao		531	41.294	42.06	42.385	42.439	42.38	42.66	43.135	43.42	43.564	43.941	44.402	44.929	45.528	46.138	46.686	47.162	47.571	47.94
187	Zero-migration	Dominican Republic		214	26.11	27.513	28.948	30.398	31.988	33.597	35.217	36.806	38.332	39.795	41.207	42.532	43.759	44.868	45.824	46.635	47.316	47.884
188	Zero-migration	Grenada		308	27.222	29.168	30.96	32.746	34.459	35.825	37.234	38.663	40.151	41.656	42.991	44.043	44.717	45.129	45.555	46.103	46.69	47.2
189	Zero-migration	Guadeloupe	25	312	41.52	42.776	42.867	41.835	42	43.075	44.387	45.504	46.13	46.407	46.409	46.65	47.357	48.33	49.269	49.895	50.058	50.006
190	Zero-migration	Haiti		332	22.977	24.388	25.879	27.378	28.872	30.387	31.848	33.256	34.6	35.877	37.038	38.08	39.011	39.853	40.615	41.295	41.911	42.464
191	Zero-migration	Jamaica		388	29.384	31.05	32.868	34.789	36.836	38.717	40.267	41.428	42.235	43.169	44.39	45.523	46.425	47.036	47.355	47.523	47.73	48.062
192	Zero-migration	Martinique		474	43.7	45.343	45.935	45.952	46.015	45.232	45.659	46.386	47.169	47.432	47.386	47.6	47.974	48.599	49.357	50.06	50.503	50.637
193	Zero-migration	Puerto Rico		630	36.383	38.204	39.996	41.785	43.609	45.494	47.295	48.938	50.304	51.345	51.993	52.362	52.595	52.738	52.772	52.649	52.402	52.154
194	Zero-migration	Saint Lucia		662	32.632	34.652	36.664	38.868	41.326	43.728	46.026	47.861	49.234	49.913	50.509	51.06	51.478	51.686	51.619	51.284	50.848	50.568
195	Zero-migration	Saint Vincent and the Grenadines		670	29.829	31.461	33.167	34.916	36.707	38.335	39.777	41.087	42.15	43.093	43.973	44.748	45.366	45.812	46.113	46.325	46.511	46.708
196	Zero-migration	Trinidad and Tobago		780	33.85	35.987	37.96	39.735	40.757	41.221	41.655	42.334	43.155	43.901	44.316	44.368	44.258	44.28	44.523	44.877	45.156	45.282
197	Zero-migration	United States Virgin Islands		850	41.18	41.436	41.018	39.958	40.212	40.602	41.087	41.803	42.547	43.275	44.054	44.944	45.94	46.928	47.801	48.507	49.041	49.461
198	Zero-migration	Central America		916	26.5657	28.3067	30.132	32.0954	34.0377	35.9363	37.7286	39.4251	41.0582	42.5811	43.9751	45.2257	46.2837	47.174	47.9012	48.4844	48.9638	49.3673
199	Zero-migration	Belize		84	23.453	25.005	26.702	28.386	30.072	31.577	33.062	34.522	36.011	37.446	38.797	40.031	41.086	42	42.81	43.557	44.266	44.927
200	Zero-migration	Costa Rica		188	31.376	33.588	35.865	38.103	40.28	42.277	44.061	45.493	46.804	47.967	48.98	49.84	50.445	50.813	51.006	51.106	51.202	51.319
201	Zero-migration	El Salvador		222	25.757	27.527	29.419	31.515	33.521	35.411	37.175	38.839	40.408	41.989	43.517	44.96	46.19	47.156	47.843	48.302	48.652	48.992
202	Zero-migration	Guatemala		320	21.253	22.875	24.523	26.293	27.988	29.628	31.315	33.027	34.731	36.443	38.085	39.637	41.073	42.368	43.525	44.55	45.467	46.295
203	Zero-migration	Honduras		340	23.012	24.93	26.978	29.01	31.097	33.119	35.067	36.833	38.525	40.149	41.693	43.111	44.381	45.461	46.334	47.035	47.6	48.082
204	Zero-migration	Mexico		484	27.525	29.279	31.179	33.16	35.169	37.113	38.957	40.671	42.321	43.863	45.255	46.457	47.47	48.306	48.967	49.47	49.866	50.175
205	Zero-migration	Nicaragua		558	25.176	27.18	29.2	31.259	33.311	35.329	37.366	39.335	41.19	42.908	44.462	45.807	46.936	47.856	48.593	49.184	49.657	50.029
206	Zero-migration	Panama		591	28.404	29.666	30.953	32.293	33.611	34.889	36.229	37.593	38.927	40.168	41.312	42.389	43.416	44.404	45.344	46.22	47.014	47.714
207	Zero-migration	South America	26	931	30.1263	31.9943	33.8319	35.6394	37.3993	39.0653	40.5955	41.9538	43.2078	44.3683	45.3976	46.2629	46.9708	47.5381	47.996	48.3803	48.7181	49.0222
208	Zero-migration	Argentina		32	30.844	31.884	32.982	34.089	35.127	36.273	37.419	38.572	39.738	40.849	41.869	42.794	43.633	44.407	45.136	45.808	46.428	46.986
209	Zero-migration	Bolivia (Plurinational State of)		68	24.061	25.326	26.715	28.094	29.483	30.874	32.222	33.553	34.89	36.257	37.578	38.839	40.032	41.14	42.163	43.112	43.993	44.815
210	Zero-migration	Brazil		76	31.276	33.461	35.612	37.696	39.717	41.704	43.519	45.135	46.422	47.578	48.581	49.39	49.972	50.331	50.537	50.65	50.713	50.769
211	Zero-migration	Chile		152	33.749	35.561	37.536	39.491	41.341	42.993	44.42	45.568	46.578	47.418	48.129	48.751	49.264	49.645	49.886	50.047	50.21	50.389
212	Zero-migration	Colombia		170	30.05	32.154	34.235	36.295	38.209	39.968	41.628	43.112	44.417	45.523	46.458	47.223	47.814	48.244	48.549	48.767	48.928	49.054
213	Zero-migration	Ecuador		218	26.645	28.164	29.703	31.291	32.82	34.31	35.845	37.38	38.881	40.337	41.713	42.992	44.162	45.224	46.168	47.017	47.778	48.445
214	Zero-migration	French Guiana		254	24.476	25.129	26.237	27.441	28.655	29.865	31.02	32.057	33.027	33.967	34.929	36.007	37.147	38.326	39.501	40.618	41.633	42.561
215	Zero-migration	Guyana		328	24.611	26.223	27.846	29.447	30.869	31.952	32.901	33.867	34.926	36.051	37.102	38.034	38.797	39.407	39.939	40.464	40.996	41.498
216	Zero-migration	Paraguay		600	24.864	26.63	28.348	30.071	31.618	33.13	34.594	35.988	37.378	38.731	40.017	41.155	42.122	42.943	43.67	44.349	45.009	45.634
217	Zero-migration	Peru		604	27.488	29.088	30.735	32.321	33.872	35.397	36.925	38.44	39.958	41.391	42.713	43.909	44.966	45.874	46.686	47.421	48.085	48.664
218	Zero-migration	Suriname		740	28.443	29.574	30.906	32.239	33.524	34.729	35.864	36.967	38.027	39.053	40.048	40.977	41.815	42.548	43.186	43.761	44.3	44.816
219	Zero-migration	Uruguay		858	34.856	35.521	36.445	37.589	38.833	40.046	41.129	42.133	43.065	43.937	44.764	45.538	46.234	46.823	47.307	47.701	48.051	48.394
220	Zero-migration	Venezuela (Bolivarian Republic of)		862	27.391	28.951	30.482	31.983	33.461	34.918	36.392	37.826	39.212	40.539	41.778	42.928	43.974	44.907	45.72	46.438	47.062	47.594
221	Zero-migration	NORTHERN AMERICA	27	905	37.9304	38.9916	40.0951	41.2946	42.4661	43.4235	44.0094	44.3946	44.7984	45.0383	45.4202	45.8754	46.2571	46.501	46.6402	46.7647	46.9518	47.2142
222	Zero-migration	Canada		124	40.54	42.185	43.874	45.658	47.299	48.787	50.129	50.701	50.688	50.909	51.32	51.75	52.045	52.124	51.967	51.755	51.737	51.941
223	Zero-migration	United States of America		840	37.621	38.625	39.662	40.812	41.94	42.818	43.39	43.821	44.22	44.469	44.861	45.342	45.75	46.027	46.203	46.356	46.56	46.833
224	Zero-migration	OCEANIA		909	32.7881	33.9226	35.0614	36.1461	37.0329	37.7171	38.3377	39.0193	39.6795	40.3228	40.9214	41.4495	41.9014	42.3125	42.7462	43.2458	43.8024	44.3712
225	Zero-migration	Australia/New Zealand		927	37.3834	38.7743	40.3926	42.0658	43.6393	44.9868	45.7426	46.1933	46.797	47.526	48.2888	49.0033	49.5506	49.8572	49.9943	50.1992	50.5837	51.0632
226	Zero-migration	Australia	28	36	37.404	38.873	40.602	42.356	44.005	45.363	46.124	46.56	47.117	47.839	48.61	49.327	49.848	50.09	50.162	50.332	50.711	51.202
227	Zero-migration	New Zealand		554	37.266	38.17	39.195	40.444	41.843	43.032	43.895	44.477	45.25	45.954	46.675	47.428	48.152	48.761	49.205	49.575	49.973	50.393
228	Zero-migration	Melanesia		928	22.3184	23.1899	24.1667	25.1744	26.2453	27.25	28.2078	29.1421	30.0699	31.0281	31.9688	32.8888	33.7887	34.6644	35.5278	36.3799	37.2161	38.0379
229	Zero-migration	Fiji		242	27.56	28.611	29.716	30.661	31.639	32.778	34.008	35.198	36.291	37.332	38.333	39.296	40.233	41.118	41.946	42.709	43.404	44.033
230	Zero-migration	New Caledonia		540	32.758	33.695	34.988	36.644	38.136	39.428	40.48	41.384	42.352	43.328	44.249	45.102	45.862	46.517	47.05	47.501	47.931	48.366
231	Zero-migration	Papua New Guinea		598	21.667	22.579	23.581	24.589	25.614	26.59	27.533	28.465	29.388	30.315	31.249	32.157	33.041	33.9	34.742	35.586	36.423	37.246
232	Zero-migration	Solomon Islands		90	19.868	21.055	22.313	23.574	24.833	26.068	27.235	28.388	29.546	30.768	32.015	33.259	34.498	35.732	36.923	38.067	39.168	40.238
233	Zero-migration	Vanuatu		548	22.159	23.055	24.107	25.221	26.685	28.071	29.362	30.505	31.652	32.788	33.92	35.066	36.252	37.42	38.56	39.651	40.68	41.654
234	Zero-migration	Micronesia	29	954	25.6844	27.0188	28.4107	29.856	31.1041	32.2182	33.1911	34.0411	34.8673	35.8015	36.7827	37.7665	38.7107	39.5562	40.2754	40.906	41.522	42.1704
235	Zero-migration	Guam		316	30.142	31.414	32.812	34.292	35.83	37.313	38.664	39.813	40.866	41.913	43.007	44.148	45.276	46.278	47.115	47.793	48.367	48.91
236	Zero-migration	Kiribati		296	22.428	23.262	24.044	24.449	25.538	26.576	27.502	28.366	29.2	29.99	30.746	31.521	32.339	33.189	34.069	34.961	35.833	36.654
237	Zero-migration	Micronesia (Fed. States of)		583	21.544	23.44	25.11	26.443	27.59	28.729	29.897	31.318	32.754	34.155	35.537	36.745	37.718	38.425	38.965	39.557	40.342	41.248
238	Zero-migration	Polynesia	30	957	25.7704	26.9363	28.1493	29.312	30.4151	31.4748	32.4209	33.265	34.062	34.9244	35.9223	36.9618	37.9966	38.9654	39.8158	40.5714	41.3272	42.1434
239	Zero-migration	French Polynesia		258	30.94	32.631	34.324	36.046	37.741	39.366	40.845	42.064	43.184	44.275	45.254	46.158	46.979	47.69	48.272	48.738	49.122	49.471
240	Zero-migration	Samoa		882	21.21	22.432	23.578	24.574	25.638	26.398	27.158	28.095	29.186	30.399	31.699	32.985	34.259	35.462	36.585	37.651	38.713	39.832
241	Zero-migration	Tonga		776	21.349	22.678	23.966	25.17	26.244	27.093	27.875	28.735	29.736	30.892	32.061	33.221	34.364	35.423	36.386	37.302	38.238	39.244

## Sheet: CONSTANT-MORTALITY
United Nations
Population Division
Department of Economic and Social Affairs
World Population Prospects: The 2017 Revision
File POP/5: Median age by region, subregion and country, 1950-2100 (years)
Constant-mortality variant, 2015 - 2100
POP/DB/WPP/Rev.2017/POP/F05
June 2017 - Copyright © 2017 by United Nations. All rights reserved
Suggested citation: United Nations, Department of Economic and Social Affairs, Population Division (2017). World Population Prospects: The 2017 Revision, DVD Edition.
					Median age of the total population (years)
Index	Variant	Region, subregion, country or area *	Notes	Country code	2015	2020	2025	2030	2035	2040	2045	2050	2055	2060	2065	2070	2075	2080	2085	2090	2095	2100
1	Constant-mortality	WORLD		900	29.625	30.9104	31.9961	32.8731	33.574	34.2	34.8269	35.4698	36.0357	36.5112	36.9055	37.2466	37.5703	37.9035	38.2461	38.575	38.8663	39.1176
2	Constant-mortality	More developed regions	a	901	41.0852	41.989	42.7937	43.5303	44.111	44.2424	43.8848	43.4991	43.2848	43.1086	42.9581	42.7805	42.5637	42.3823	42.302	42.3062	42.3363	42.3476
3	Constant-mortality	Less developed regions	b	902	27.772	29.079	30.2064	31.1572	32.0179	32.8292	33.615	34.3723	35.0401	35.6057	36.0848	36.5092	36.9096	37.307	37.6991	38.0651	38.3876	38.6696
4	Constant-mortality	Least developed countries	c	941	19.6152	20.3863	21.3183	22.2738	23.2317	24.187	25.1451	26.1558	27.1498	28.1209	29.0612	29.966	30.8635	31.7053	32.4946	33.2372	33.9402	34.6108
5	Constant-mortality	Less developed regions, excluding least developed countries	d	934	29.2986	30.9264	32.3546	33.5717	34.5459	35.3889	36.2087	37.0027	37.719	38.3123	38.7639	39.1033	39.3852	39.661	39.9478	40.2178	40.4313	40.5813
6	Constant-mortality	Less developed regions, excluding China		948	25.1961	26.3329	27.4244	28.4763	29.4904	30.5132	31.5187	32.4404	33.2723	34.0162	34.6787	35.2856	35.8514	36.3777	36.8643	37.3063	37.7021	38.06
7	Constant-mortality	High-income countries	e	1503	40.4198	41.4408	42.3212	43.0458	43.6182	43.988	44.0103	43.8536	43.7201	43.5387	43.4163	43.3165	43.2062	43.0853	42.9867	42.9349	42.927	42.9443
8	Constant-mortality	Middle-income countries	e	1517	29.1221	30.6857	32.0381	33.177	34.1001	34.9085	35.7211	36.5195	37.2264	37.8065	38.2469	38.5768	38.8534	39.1303	39.4201	39.692	39.906	40.0534
9	Constant-mortality	Upper-middle-income countries	e	1502	33.8887	35.5539	37.5856	39.5466	40.9063	41.6187	41.9167	42.1538	42.5316	42.9274	43.1143	43.0318	42.786	42.5706	42.493	42.5037	42.4886	42.3816
10	Constant-mortality	Lower-middle-income countries	e	1501	25.2328	26.4476	27.637	28.7922	29.9196	31.0775	32.1699	33.1822	34.1051	34.9315	35.6676	36.3161	36.892	37.4074	37.8671	38.27	38.6148	38.909
11	Constant-mortality	Low-income countries	e	1500	18.2803	18.904	19.6615	20.5697	21.5481	22.5321	23.5269	24.5385	25.6089	26.7069	27.7785	28.8167	29.8145	30.7932	31.7189	32.5883	33.407	34.1807
12	Constant-mortality	Sub-Saharan Africa	f	947	18.2542	18.7504	19.4108	20.2155	21.1586	22.0882	23.022	23.975	24.9517	26.0178	27.0703	28.0958	29.0882	30.0418	30.9809	31.863	32.6963	33.4866
13	Constant-mortality	AFRICA		903	19.3509	19.7634	20.4096	21.2508	22.1926	23.1333	24.0428	24.9437	25.9209	26.914	27.9023	28.8765	29.8278	30.7713	31.6654	32.5015	33.2863	34.029
14	Constant-mortality	Eastern Africa		910	17.9887	18.7488	19.6039	20.5807	21.6146	22.6426	23.6661	24.6893	25.7614	26.8311	27.8631	28.8516	29.7958	30.7174	31.5855	32.3964	33.1554	33.8701
15	Constant-mortality	Burundi		108	17.564	17.549	17.946	18.772	19.734	20.739	21.645	22.499	23.382	24.325	25.351	26.428	27.461	28.452	29.404	30.312	31.214	32.099
16	Constant-mortality	Comoros		174	19.707	20.385	21.226	22.207	23.269	24.355	25.415	26.452	27.453	28.426	29.378	30.326	31.279	32.201	33.078	33.904	34.68	35.419
17	Constant-mortality	Djibouti		262	23.73	25.439	27.135	28.773	30.38	31.865	33.286	34.635	35.899	37.046	38.053	38.908	39.601	40.128	40.525	40.835	41.08	41.265
18	Constant-mortality	Eritrea		232	18.864	19.294	20.336	21.721	23.003	24.168	25.245	26.307	27.355	28.388	29.408	30.436	31.435	32.359	33.196	33.954	34.656	35.335
19	Constant-mortality	Ethiopia		231	18.557	19.849	21.294	22.715	24.148	25.696	27.294	28.876	30.449	31.986	33.43	34.769	35.986	37.069	38.016	38.841	39.545	40.127
20	Constant-mortality	Kenya		404	18.958	19.956	21.182	22.442	23.652	24.778	25.942	27.094	28.222	29.329	30.433	31.519	32.561	33.554	34.492	35.38	36.215	36.99
21	Constant-mortality	Madagascar		450	18.745	19.588	20.442	21.312	22.18	23.086	24.029	24.991	26.011	26.99	27.928	28.83	29.705	30.582	31.445	32.279	33.077	33.846
22	Constant-mortality	Malawi		454	17.372	18.085	18.89	19.848	20.771	21.762	22.782	23.816	24.85	25.916	26.953	27.958	28.935	29.884	30.839	31.762	32.645	33.486
23	Constant-mortality	Mauritius	1	480	35.555	37.335	38.803	40.053	41.662	43.022	44.197	45.37	45.93	45.815	45.408	45.086	44.931	44.743	44.351	43.762	43.207	42.877
24	Constant-mortality	Mayotte		175	19.003	20.073	21.547	23.094	24.639	26.033	27.332	28.605	29.881	31.25	32.625	33.985	35.334	36.63	37.811	38.853	39.75	40.536
25	Constant-mortality	Mozambique		508	17.22	17.695	18.33	19.038	19.788	20.62	21.527	22.486	23.485	24.503	25.558	26.614	27.627	28.594	29.516	30.416	31.282	32.108
26	Constant-mortality	Réunion		638	34.513	35.863	36.545	37.2	38.001	38.973	40.068	40.882	41.606	42.171	42.654	43.175	43.751	44.306	44.733	44.961	45.021	44.993
27	Constant-mortality	Rwanda		646	19.43	20.291	21.545	22.942	24.354	25.773	27.159	28.529	29.872	31.241	32.597	33.926	35.255	36.526	37.665	38.64	39.451	40.136
28	Constant-mortality	Seychelles		690	34.589	36.16	37.582	38.68	39.136	38.631	38.195	38.529	39.32	39.917	40.015	39.893	39.934	40.294	40.818	41.267	41.469	41.394
29	Constant-mortality	Somalia		706	16.508	16.886	17.361	17.945	18.629	19.421	20.314	21.314	22.339	23.377	24.426	25.51	26.619	27.699	28.748	29.768	30.788	31.774
30	Constant-mortality	South Sudan		728	18.605	19.26	19.955	20.849	21.821	22.835	23.875	24.936	26.062	27.166	28.24	29.28	30.298	31.3	32.256	33.164	34.025	34.835
31	Constant-mortality	Uganda		800	15.793	16.455	17.224	18.049	18.917	19.831	20.888	21.992	23.105	24.216	25.34	26.488	27.598	28.672	29.71	30.74	31.732	32.675
32	Constant-mortality	United Republic of Tanzania	2	834	17.291	17.631	18.2	18.877	19.603	20.336	21.129	21.966	22.836	23.719	24.603	25.51	26.419	27.301	28.157	28.986	29.79	30.605
33	Constant-mortality	Zambia		894	17.051	17.741	18.437	19.099	19.757	20.5	21.296	22.092	22.868	23.627	24.366	25.101	25.874	26.633	27.37	28.089	28.793	29.486
34	Constant-mortality	Zimbabwe		716	18.976	19.511	20.287	21.475	22.792	24.114	25.309	26.419	27.49	28.542	29.595	30.664	31.696	32.656	33.517	34.26	34.888	35.434
35	Constant-mortality	Middle Africa		911	17.0694	17.4228	18.0547	18.8471	19.7184	20.6645	21.6803	22.7493	23.862	25.0068	26.2327	27.4249	28.5801	29.69	30.7778	31.8105	32.7813	33.6936
36	Constant-mortality	Angola		24	16.4	16.841	17.516	18.264	19.002	19.727	20.554	21.477	22.438	23.417	24.398	25.397	26.412	27.39	28.331	29.238	30.124	31.014
37	Constant-mortality	Cameroon		120	18.318	18.79	19.501	20.443	21.481	22.467	23.404	24.317	25.243	26.217	27.164	28.078	28.962	29.812	30.641	31.427	32.178	32.904
38	Constant-mortality	Central African Republic		140	17.767	18.322	19.32	20.29	21.259	22.175	23.182	24.317	25.593	26.903	28.151	29.32	30.401	31.407	32.337	33.208	34.025	34.781
39	Constant-mortality	Chad		148	16.084	16.729	17.509	18.385	19.342	20.387	21.544	22.725	23.917	25.114	26.354	27.547	28.693	29.79	30.868	31.897	32.867	33.785
40	Constant-mortality	Congo		178	18.85	19.048	19.606	20.431	21.269	21.939	22.573	23.265	24.031	24.857	25.745	26.608	27.443	28.252	29.04	29.809	30.605	31.385
41	Constant-mortality	Democratic Republic of the Congo		180	16.777	17.035	17.624	18.417	19.324	20.307	21.429	22.624	23.879	25.197	26.599	27.977	29.325	30.648	31.928	33.13	34.253	35.309
42	Constant-mortality	Equatorial Guinea		226	22.192	22.448	22.434	22.907	23.732	24.58	25.574	26.693	27.804	28.884	29.919	30.916	31.868	32.775	33.645	34.481	35.288	36.051
43	Constant-mortality	Gabon		266	22.604	23.037	23.552	24.24	25.217	26.514	27.71	28.773	29.69	30.545	31.396	32.26	33.139	34.025	34.889	35.688	36.378	36.971
44	Constant-mortality	Sao Tome and Principe		678	18.068	18.688	19.639	20.748	21.851	22.877	23.845	24.807	25.872	26.952	28.008	29.03	30.014	30.992	31.904	32.759	33.568	34.347
45	Constant-mortality	Northern Africa		912	25.0257	25.9214	26.6991	27.4833	28.3292	29.2992	30.601	31.7147	32.646	33.4065	34.0419	34.6665	35.3685	36.0982	36.7898	37.389	37.8719	38.2656
46	Constant-mortality	Algeria		12	27.514	29.032	30.564	31.653	32.462	33.408	34.706	36.415	37.91	39.202	40.137	40.589	40.793	41.074	41.584	42.212	42.74	42.987
47	Constant-mortality	Egypt		818	24.678	25.291	25.814	26.499	27.216	28.215	29.505	30.612	31.505	32.25	32.963	33.765	34.682	35.607	36.428	37.101	37.639	38.107
48	Constant-mortality	Libya		434	27.213	28.994	30.718	32.424	34.048	35.534	36.956	38.266	39.485	40.395	40.99	41.303	41.428	41.526	41.681	41.846	41.92	41.853
49	Constant-mortality	Morocco		504	27.94	29.568	31.304	32.882	34.265	35.495	36.683	37.983	39.351	40.543	41.471	42.142	42.623	43.026	43.425	43.797	44.061	44.171
50	Constant-mortality	Sudan		729	18.892	19.688	20.697	21.689	22.627	23.542	24.463	25.444	26.49	27.519	28.508	29.446	30.343	31.204	32.016	32.79	33.548	34.29
51	Constant-mortality	Tunisia		788	31.053	32.692	34.393	35.91	37.026	37.644	37.995	38.623	39.681	40.646	41.319	41.592	41.538	41.499	41.703	42.056	42.352	42.431
52	Constant-mortality	Western Sahara		732	26.759	28.414	29.955	31.227	32.388	33.428	34.375	35.39	36.263	37.026	37.669	38.192	38.614	38.965	39.275	39.541	39.749	39.884
53	Constant-mortality	Southern Africa		913	25.4957	26.5291	27.4774	28.3543	29.1807	30.0292	31.0437	31.9747	32.8029	33.5168	34.1187	34.6413	35.1295	35.5914	35.9902	36.3068	36.5342	36.6924
54	Constant-mortality	Botswana		72	24.367	25.647	26.874	28.046	29.172	30.346	31.71	32.961	34.063	34.984	35.721	36.335	36.887	37.403	37.87	38.244	38.494	38.627
55	Constant-mortality	Lesotho		426	21.329	22.172	22.933	23.596	24.31	25.297	26.352	27.342	28.235	29.027	29.761	30.478	31.165	31.796	32.365	32.864	33.283	33.626
56	Constant-mortality	Namibia		516	20.954	21.879	22.703	23.498	24.376	25.536	26.669	27.727	28.726	29.668	30.58	31.462	32.307	33.108	33.858	34.531	35.104	35.591
57	Constant-mortality	South Africa		710	26.094	27.147	28.105	28.984	29.799	30.671	31.631	32.534	33.335	34.02	34.588	35.072	35.528	35.941	36.291	36.56	36.742	36.859
58	Constant-mortality	Swaziland		748	20.439	21.462	22.402	23.411	24.543	25.803	27.07	28.274	29.391	30.407	31.346	32.206	33.002	33.733	34.383	34.92	35.349	35.686
59	Constant-mortality	Western Africa	3	914	17.9081	18.2566	18.832	19.5519	20.3996	21.2656	22.1397	23.0485	23.999	24.9894	26.0683	27.1247	28.1503	29.1396	30.0921	31.0269	31.92	32.7752
60	Constant-mortality	Benin		204	18.247	18.809	19.46	20.239	21.144	22.041	22.948	23.878	24.822	25.835	26.839	27.821	28.773	29.693	30.607	31.5	32.37	33.213
61	Constant-mortality	Burkina Faso		854	17.036	17.594	18.357	19.234	20.16	21.153	22.166	23.217	24.298	25.436	26.607	27.737	28.822	29.857	30.875	31.845	32.768	33.65
62	Constant-mortality	Cabo Verde		132	23.771	25.658	27.584	29.526	31.396	33.174	34.819	36.319	37.735	39.025	40.132	40.961	41.534	41.904	42.141	42.298	42.388	42.407
63	Constant-mortality	Côte d'Ivoire		384	18.314	18.791	19.268	19.778	20.452	21.187	21.937	22.692	23.451	24.208	24.962	25.762	26.546	27.306	28.053	28.783	29.507	30.228
64	Constant-mortality	Gambia		270	17.004	17.528	18.258	19.134	20.14	21.276	22.459	23.694	24.975	26.358	27.719	29.038	30.314	31.534	32.656	33.674	34.6	35.437
65	Constant-mortality	Ghana		288	20.413	21.114	21.917	22.858	23.904	25.019	26.076	27.034	27.945	28.835	29.712	30.612	31.513	32.378	33.191	33.945	34.643	35.311
66	Constant-mortality	Guinea		324	18.441	19.006	19.727	20.654	21.678	22.725	23.786	24.862	26.013	27.147	28.244	29.298	30.323	31.314	32.244	33.117	33.942	34.72
67	Constant-mortality	Guinea-Bissau		624	18.947	19.476	20.167	21.225	22.395	23.56	24.678	25.785	26.864	27.918	28.947	29.967	31.002	31.992	32.92	33.782	34.581	35.345
68	Constant-mortality	Liberia		430	18.602	19.231	20.067	21.032	21.969	22.895	23.83	24.788	25.821	26.859	27.869	28.852	29.801	30.735	31.63	32.485	33.313	34.114
69	Constant-mortality	Mali		466	15.982	16.419	17.194	18.069	18.964	19.879	20.986	22.204	23.48	24.799	26.202	27.579	28.91	30.186	31.433	32.598	33.689	34.714
70	Constant-mortality	Mauritania		478	19.742	20.345	21.057	21.865	22.76	23.676	24.557	25.439	26.328	27.201	28.064	28.919	29.762	30.604	31.41	32.182	32.92	33.634
71	Constant-mortality	Niger		562	14.924	15.119	15.501	15.963	16.481	17.094	17.816	18.641	19.555	20.602	21.74	22.905	24.076	25.275	26.519	27.728	28.902	30.036
72	Constant-mortality	Nigeria		566	17.859	18.137	18.69	19.398	20.228	21.096	21.982	22.915	23.901	24.938	26.064	27.165	28.228	29.246	30.224	31.16	32.046	32.891
73	Constant-mortality	Senegal		686	18.309	18.718	19.374	20.322	21.475	22.515	23.453	24.328	25.203	26.151	27.101	28.034	28.944	29.818	30.667	31.474	32.243	32.997
74	Constant-mortality	Sierra Leone		694	18.333	19.125	20.154	21.455	22.75	24.033	25.324	26.655	27.953	29.221	30.454	31.635	32.719	33.7	34.578	35.364	36.053	36.656
75	Constant-mortality	Togo		768	18.895	19.406	20.224	21.246	22.217	23.125	23.986	24.839	25.773	26.73	27.675	28.606	29.513	30.395	31.257	32.088	32.897	33.687
76	Constant-mortality	ASIA		935	30.3244	32.059	33.6807	35.0886	36.1918	37.1442	38.0026	38.8163	39.5822	40.2382	40.7231	41.0646	41.3073	41.5105	41.7104	41.8954	42.0273	42.0865
77	Constant-mortality	Eastern Asia		906	37.8749	39.5053	41.2078	43.1796	45.206	46.3113	46.5119	46.149	45.8807	45.9057	45.8749	45.5745	45.0736	44.5829	44.2829	44.1507	44.0496	43.8751
78	Constant-mortality	China	4	156	36.951	38.63	40.386	42.656	44.797	45.936	46.04	45.658	45.477	45.628	45.677	45.401	44.872	44.362	44.083	43.985	43.899	43.708
79	Constant-mortality	China, Hong Kong SAR	5	344	43.196	44.689	46.253	47.678	49.08	50.153	50.754	50.171	47.994	46.456	45.788	45.664	45.652	45.254	44.516	44.001	43.924	44.167
80	Constant-mortality	China, Macao SAR	6	446	37.615	39.137	41.293	43.515	45.74	47.23	47.681	46.368	44.661	44.22	44.287	44.288	43.95	43.297	42.775	42.684	42.922	43.241
81	Constant-mortality	China, Taiwan Province of China		158	39.597	42.161	44.531	46.652	48.365	49.64	50.773	51.504	51.366	49.907	48.681	47.861	47.291	46.822	46.161	45.281	44.643	44.426
82	Constant-mortality	Dem. People's Republic of Korea		408	34.04	35.212	36.279	37.402	38.491	39.418	40.106	40.295	40.365	40.559	40.882	41.201	41.372	41.345	41.218	41.15	41.183	41.244
83	Constant-mortality	Japan		392	46.348	48.115	49.883	50.935	51.531	51.62	51.284	50.875	50.358	49.778	49.106	48.364	47.695	47.204	46.888	46.69	46.537	46.382
84	Constant-mortality	Mongolia		496	27.127	28.537	29.668	30.104	30.123	30.916	32.216	33.416	34.345	34.974	35.291	35.473	35.738	36.179	36.737	37.244	37.559	37.637
85	Constant-mortality	Republic of Korea		410	40.781	43.25	45.357	47.202	48.667	49.658	50.806	51.375	50.932	49.725	48.518	47.689	47.239	46.944	46.459	45.799	45.281	45.052
86	Constant-mortality	South-Central Asia	7	921	26.1017	27.6402	29.163	30.6878	32.2049	33.6819	35.1173	36.4072	37.5871	38.6406	39.5418	40.2842	40.8782	41.357	41.7466	42.0587	42.2882	42.4329
87	Constant-mortality	Central Asia		5500	26.4417	27.8648	29.2549	30.1946	30.7202	31.6562	32.8514	34.1586	35.3454	36.2384	36.8366	37.2579	37.7028	38.2656	38.8897	39.4344	39.7751	39.9154
88	Constant-mortality	Kazakhstan		398	29.347	30.574	31.559	31.634	30.956	31.411	32.469	33.569	34.402	34.929	35.162	35.377	35.789	36.394	37.042	37.559	37.833	37.904
89	Constant-mortality	Kyrgyzstan		417	25.26	26.324	27.147	27.576	28.06	29.059	30.544	31.802	32.86	33.69	34.304	34.879	35.595	36.406	37.225	37.923	38.383	38.633
90	Constant-mortality	Tajikistan		762	22.394	23.298	24.139	24.819	25.973	27.282	28.553	29.786	30.92	31.92	32.824	33.712	34.671	35.731	36.739	37.622	38.34	38.925
91	Constant-mortality	Turkmenistan		795	25.637	26.936	28.012	28.795	29.556	30.287	31.701	33.034	34.263	35.249	35.916	36.462	37.061	37.766	38.511	39.165	39.584	39.754
92	Constant-mortality	Uzbekistan		860	26.298	28.17	30.173	31.812	33.114	34.121	35.36	36.778	38.128	39.32	40.149	40.573	40.862	41.199	41.594	41.93	42.1	42.089
93	Constant-mortality	Southern Asia		5501	26.0875	27.6312	29.1599	30.7043	32.2507	33.757	35.2156	36.5062	37.6842	38.7395	39.6497	40.4067	41.0143	41.4971	41.8805	42.1832	42.4069	42.5518
94	Constant-mortality	Afghanistan		4	17.338	18.655	20.196	21.99	23.731	25.446	27.239	29.029	30.804	32.535	34.175	35.71	37.096	38.305	39.324	40.139	40.765	41.25
95	Constant-mortality	Bangladesh		50	25.64	27.483	29.404	31.442	33.487	35.507	37.34	39.002	40.469	41.732	42.785	43.61	44.194	44.533	44.66	44.644	44.528	44.342
96	Constant-mortality	Bhutan		64	26.276	28.558	30.789	32.912	34.956	36.774	38.458	39.983	41.243	42.338	43.222	43.828	44.119	44.139	44.024	43.891	43.774	43.631
97	Constant-mortality	India		356	26.678	28.238	29.762	31.32	32.867	34.394	35.861	37.099	38.188	39.175	40.056	40.819	41.432	41.878	42.177	42.384	42.538	42.644
98	Constant-mortality	Iran (Islamic Republic of)		364	29.519	32.383	35.44	38.166	40.615	42.049	42.852	43.628	44.723	45.913	46.601	46.549	45.698	44.773	44.494	44.598	44.629	44.291
99	Constant-mortality	Maldives		462	27.928	30.598	33.245	36.086	38.651	40.608	41.681	42.437	43.343	44.399	45.23	45.452	44.968	44.204	43.878	43.982	44.185	44.173
100	Constant-mortality	Nepal		524	23.22	24.946	27.112	29.31	31.642	33.951	36.132	38.019	39.638	41.125	42.439	43.518	44.284	44.638	44.64	44.507	44.366	44.224
101	Constant-mortality	Pakistan		586	22.458	23.505	24.601	25.673	27.001	28.402	29.86	31.316	32.692	33.966	35.097	36.146	37.16	38.154	39.111	39.973	40.652	41.179
102	Constant-mortality	Sri Lanka		144	32.301	34.072	35.454	36.674	37.655	38.577	39.677	40.946	41.98	42.76	43.246	43.49	43.716	44.071	44.479	44.731	44.686	44.41
103	Constant-mortality	South-Eastern Asia		920	28.534	29.934	31.4101	32.7324	33.8974	34.9241	35.8397	36.7165	37.4841	38.1361	38.6833	39.1197	39.4644	39.7498	39.9991	40.2155	40.3891	40.5106
104	Constant-mortality	Brunei Darussalam		96	29.997	32.379	34.668	36.626	38.448	40.074	41.263	41.96	42.505	43.013	43.375	43.564	43.596	43.521	43.426	43.393	43.41	43.395
105	Constant-mortality	Cambodia		116	23.95	25.621	27.14	28.477	29.574	30.899	32.3	33.701	35.049	36.144	36.998	37.691	38.344	39.003	39.62	40.099	40.407	40.599
106	Constant-mortality	Indonesia		360	28.01	29.295	30.561	31.778	32.944	34.029	34.976	35.985	36.821	37.505	38.065	38.537	38.957	39.326	39.62	39.824	39.939	39.993
107	Constant-mortality	Lao People's Democratic Republic		418	22.655	24.361	26.091	27.821	29.543	31.409	33.244	35.024	36.683	38.164	39.437	40.47	41.286	41.93	42.416	42.742	42.909	42.937
108	Constant-mortality	Malaysia	8	458	27.676	29.852	31.929	33.851	35.598	37.013	38.13	38.962	39.701	40.46	41.173	41.707	41.972	41.973	41.859	41.82	41.905	42.026
109	Constant-mortality	Myanmar		104	27.664	29.077	30.492	31.964	33.454	34.988	36.229	37.204	37.971	38.632	39.239	39.804	40.262	40.559	40.682	40.697	40.697	40.72
110	Constant-mortality	Philippines		608	24.094	25.233	26.379	27.423	28.404	29.374	30.377	31.387	32.361	33.299	34.189	35.023	35.794	36.493	37.133	37.713	38.219	38.643
111	Constant-mortality	Singapore		702	40.028	42.372	44.665	46.499	47.922	49.024	50.062	50.742	51.066	51.106	51.024	50.904	50.789	50.734	50.68	50.582	50.461	50.363
112	Constant-mortality	Thailand		764	37.83	40.089	41.895	43.355	44.477	45.655	46.667	47.34	47.695	47.821	47.63	47.119	46.61	46.197	45.785	45.339	44.855	44.383
113	Constant-mortality	Timor-Leste		626	17.406	18.034	18.569	19.303	20.197	21.179	22.282	23.494	24.791	26.22	27.633	29.002	30.326	31.601	32.797	33.917	34.967	35.965
114	Constant-mortality	Viet Nam		704	30.443	32.532	34.583	36.696	38.439	39.461	39.961	40.583	41.304	41.955	42.513	42.823	42.721	42.41	42.241	42.297	42.456	42.561
115	Constant-mortality	Western Asia		922	26.5308	27.7598	28.8596	29.9193	30.9006	31.9119	32.9272	33.9022	34.758	35.4761	36.0675	36.5831	37.0542	37.4994	37.9153	38.2866	38.6015	38.8663
116	Constant-mortality	Armenia		51	33.912	35.645	37.807	40.114	41.96	43.131	43.324	43.561	44.391	45.427	46.035	46.029	45.378	44.548	44.148	44.071	43.96	43.571
117	Constant-mortality	Azerbaijan	9	31	30.311	32.371	34.58	36.644	38.141	38.796	38.919	39.426	40.67	41.634	42.125	42.109	41.958	41.997	42.183	42.341	42.336	42.163
118	Constant-mortality	Bahrain		48	31.164	32.366	33.521	34.081	35.406	36.638	37.514	39.201	40.872	42.338	43.516	44.291	44.709	44.966	44.872	44.486	44.031	43.689
119	Constant-mortality	Cyprus	10	196	34.949	37.178	39.241	41.04	42.52	43.785	44.842	45.609	46.16	46.528	46.644	46.433	46.018	45.595	45.271	45.033	44.802	44.556
120	Constant-mortality	Georgia	11	268	38.013	38.589	39.369	40.416	41.207	41.065	39.962	39.923	40.614	41.082	41.144	40.797	40.42	40.406	40.718	41.044	41.121	40.923
121	Constant-mortality	Iraq		368	19.433	19.998	20.64	21.408	22.272	23.132	23.938	24.704	25.498	26.328	27.161	27.999	28.833	29.657	30.486	31.304	32.109	32.897
122	Constant-mortality	Israel		376	30.238	30.576	30.896	31.387	31.911	32.503	33.25	34.121	34.886	35.575	36.231	36.9	37.62	38.392	39.187	39.94	40.582	41.098
123	Constant-mortality	Jordan		400	22.14	23.229	24.554	25.947	27.405	28.809	30.252	31.596	32.856	34.033	35.13	36.188	37.203	38.167	39.053	39.814	40.396	40.833
124	Constant-mortality	Kuwait		414	33.398	33.702	34.071	34.742	35.903	36.614	37.004	37.365	37.765	38.133	38.372	38.557	38.748	38.967	39.221	39.47	39.646	39.742
125	Constant-mortality	Lebanon		422	28.517	31.033	34.498	37.645	40.314	42.502	44.518	45.873	46.101	46.015	45.913	46.213	46.581	46.633	46.162	45.423	45.014	45.092
126	Constant-mortality	Oman		512	28.975	30.654	32.194	33.983	35.617	36.425	37.404	39.03	40.7	42.206	43.385	44.009	43.984	43.639	43.336	43.224	43.208	43.141
127	Constant-mortality	Qatar		634	31.29	31.899	33.164	34.677	36.328	37.772	38.954	39.856	40.629	41.276	41.817	42.243	42.495	42.563	42.561	42.593	42.692	42.845
128	Constant-mortality	Saudi Arabia		682	29.776	31.931	33.182	34.597	35.752	36.804	37.834	38.737	39.591	40.533	41.3	41.82	42.079	42.169	42.257	42.429	42.633	42.765
129	Constant-mortality	State of Palestine	12	275	19.338	20.414	21.346	22.374	23.517	24.73	26.033	27.284	28.47	29.599	30.691	31.745	32.749	33.717	34.655	35.558	36.39	37.142
130	Constant-mortality	Syrian Arab Republic		760	20.232	21.659	24.296	26.165	27.859	29.501	31.111	32.574	33.913	35.146	36.308	37.396	38.42	39.353	40.099	40.593	40.896	41.101
131	Constant-mortality	Turkey		792	29.853	31.504	33.195	34.76	36.343	37.848	39.184	40.352	41.406	42.276	42.94	43.407	43.713	43.923	44.056	44.135	44.148	44.088
132	Constant-mortality	United Arab Emirates		784	33.402	33.97	34.634	35.423	36.526	37.708	38.818	39.783	40.62	41.028	41.208	41.341	41.478	41.608	41.68	41.674	41.64	41.649
133	Constant-mortality	Yemen		887	19.202	20.267	21.484	22.851	24.337	26.018	27.726	29.411	31.084	32.691	34.203	35.62	36.93	38.122	39.191	40.116	40.833	41.355
134	Constant-mortality	EUROPE		908	41.5978	42.6164	43.6052	44.5645	45.4243	45.6107	45.0387	44.3623	44.0509	43.884	43.6772	43.3624	42.9551	42.6327	42.5188	42.5499	42.5922	42.5589
135	Constant-mortality	Eastern Europe		923	39.584	40.7189	42.0422	43.4629	44.8176	44.9552	43.4831	42.4504	42.2333	42.2298	42.0036	41.3696	40.4942	39.9598	39.9269	40.09	40.1472	39.9685
136	Constant-mortality	Belarus		112	39.56	40.22	41.336	42.625	43.65	43.459	41.789	40.69	40.595	40.64	40.49	39.891	39.119	38.765	38.848	39.096	39.225	39.091
137	Constant-mortality	Bulgaria		100	43.478	44.586	45.749	46.602	47.42	47.831	46.994	45.588	45.14	44.677	44.211	43.634	42.906	42.353	42.206	42.265	42.28	42.15
138	Constant-mortality	Czechia		203	41.425	43.235	45.077	46.181	46.99	47.265	46.35	45.067	44.828	44.51	44.117	43.54	42.796	42.258	42.15	42.278	42.391	42.352
139	Constant-mortality	Hungary		348	41.693	43.289	44.845	45.465	45.866	46.403	46.409	46.054	45.75	45.209	44.645	44.163	43.764	43.377	43.054	42.82	42.648	42.517
140	Constant-mortality	Poland		616	39.697	41.663	43.702	45.806	47.536	48.853	49.63	49.496	49.065	49.22	49.15	48.574	47.571	46.481	45.712	45.367	45.154	44.807
141	Constant-mortality	Republic of Moldova	13	498	35.565	37.57	39.781	42.412	44.972	46.739	47.792	47.776	47.447	47.485	47.362	46.665	45.536	44.331	43.557	43.18	42.896	42.504
142	Constant-mortality	Romania		642	41.258	42.875	44.237	44.883	45.956	46.195	45.986	45.674	45.502	45.084	44.569	44.036	43.536	43.179	42.981	42.845	42.693	42.523
143	Constant-mortality	Russian Federation		643	38.729	39.517	40.766	42.252	43.222	42.344	40.444	39.606	39.779	39.916	39.729	39.003	38.255	38.011	38.186	38.473	38.59	38.43
144	Constant-mortality	Slovakia		703	39.166	41.145	42.953	44.629	46.038	46.981	47.082	46.322	45.744	45.399	45.106	44.721	44.099	43.397	42.954	42.825	42.834	42.809
145	Constant-mortality	Ukraine	14	804	40.268	41.257	42.535	43.961	45.35	45.612	44.374	43.03	42.731	42.587	42.267	41.595	40.724	40.185	40.14	40.29	40.337	40.165
146	Constant-mortality	Northern Europe	15	924	40.3536	40.8533	41.3797	41.9529	42.4303	42.5526	42.2757	42.1047	42.1362	42.2357	42.3657	42.4287	42.387	42.3404	42.3931	42.5386	42.6992	42.8043
147	Constant-mortality	Channel Islands	16	830	42.651	43.886	44.886	45.648	46.093	46.374	46.382	46.146	45.855	45.558	45.285	45.084	44.96	44.892	44.85	44.819	44.805	44.816
148	Constant-mortality	Denmark		208	41.603	42.224	42.09	41.773	41.992	42.296	42.391	42.383	42.108	41.699	41.611	41.773	41.987	42.101	42.069	41.977	41.962	42.078
149	Constant-mortality	Estonia		233	41.567	42.562	43.53	44.69	46.043	46.439	45.154	44.234	44.353	44.295	44.251	43.895	43.139	42.545	42.44	42.614	42.755	42.681
150	Constant-mortality	Finland	17	246	42.462	42.693	43.044	43.326	43.458	43.48	43.067	42.748	42.664	42.685	42.803	42.887	42.877	42.827	42.823	42.895	43.004	43.099
151	Constant-mortality	Iceland		352	35.995	37.258	38.476	39.612	40.933	41.689	42.09	42.56	43.129	43.623	44.05	44.389	44.582	44.661	44.729	44.837	44.946	44.998
152	Constant-mortality	Ireland		372	36.884	38.613	40.159	40.83	40.629	40.29	40.453	41.061	41.687	42.048	41.983	41.659	41.495	41.682	42.068	42.414	42.542	42.444
153	Constant-mortality	Latvia		428	42.538	43.818	44.587	45.354	46.386	46.794	45.073	43.784	43.651	43.558	43.365	42.85	41.974	41.355	41.291	41.472	41.568	41.423
154	Constant-mortality	Lithuania		440	42.673	43.362	43.389	43.599	44.277	45.16	45	43.558	42.611	42.268	42.24	42.23	41.854	41.179	40.728	40.688	40.863	40.987
155	Constant-mortality	Norway	18	578	39.154	39.594	40.067	40.626	41.109	41.458	41.619	41.725	41.729	41.761	41.905	42.099	42.275	42.392	42.469	42.547	42.658	42.799
156	Constant-mortality	Sweden		752	40.868	40.897	41.001	41.465	42.161	42.249	41.747	41.543	41.468	41.541	41.731	41.859	41.815	41.702	41.693	41.831	42.036	42.201
157	Constant-mortality	United Kingdom		826	40.226	40.664	41.251	41.91	42.421	42.574	42.317	42.121	42.186	42.344	42.518	42.598	42.55	42.495	42.557	42.726	42.909	43.022
158	Constant-mortality	Southern Europe	19	925	43.8745	45.7989	47.4614	48.771	49.5009	49.5934	49.3132	48.8804	48.5484	48.2312	47.6319	46.9295	46.3195	45.931	45.7509	45.6638	45.5394	45.3369
159	Constant-mortality	Albania		8	36.2	37.972	39.622	41.046	42.624	44.323	46.206	47.378	47.61	47.497	47.676	47.892	48.091	48.071	47.655	47.049	46.694	46.618
160	Constant-mortality	Bosnia and Herzegovina		70	40.985	42.335	43.487	44.572	45.679	46.641	47.512	47.832	47.354	46.747	46.161	45.816	45.533	45.058	44.385	43.822	43.523	43.433
161	Constant-mortality	Croatia		191	42.628	43.887	45.025	46.039	46.807	47.1	47.147	46.882	46.74	46.733	46.494	46.008	45.429	44.889	44.52	44.31	44.108	43.828
162	Constant-mortality	Greece		300	43.331	45.212	47.084	48.791	50.188	50.587	50.492	50.315	50.122	50.247	49.859	48.899	47.85	47.137	46.779	46.575	46.291	45.849
163	Constant-mortality	Italy		380	45.908	47.759	49.346	50.276	50.44	50.102	49.523	48.841	48.286	47.704	46.949	46.273	45.815	45.589	45.508	45.449	45.33	45.161
164	Constant-mortality	Malta		470	40.938	42.252	43.517	44.756	45.992	47.035	47.669	47.613	47.1	46.715	46.465	46.26	45.972	45.48	44.892	44.501	44.386	44.416
165	Constant-mortality	Montenegro		499	37.731	39.001	40.382	41.445	42.395	43.16	43.702	44.115	44.61	44.902	44.934	44.782	44.551	44.309	44.097	43.9	43.688	43.462
166	Constant-mortality	Portugal		620	43.907	46.07	47.877	49.382	50.283	50.478	50.418	50.478	50.568	50.496	50.068	49.123	48.182	47.582	47.212	46.88	46.453	45.936
167	Constant-mortality	Serbia	20	688	40.013	41.055	41.885	42.694	43.419	43.871	44.113	44.301	44.197	44.017	43.836	43.636	43.396	43.133	42.882	42.679	42.546	42.447
168	Constant-mortality	Slovenia		705	43.009	44.439	46.023	47.436	48.517	48.886	48.046	46.589	45.794	45.565	45.321	44.786	43.978	43.356	43.193	43.345	43.527	43.52
169	Constant-mortality	Spain	21	724	43.152	45.452	47.657	49.665	50.837	51.097	50.629	49.753	49.377	49.287	48.74	47.94	47.114	46.57	46.384	46.395	46.373	46.206
170	Constant-mortality	TFYR Macedonia	22	807	37.437	39.003	40.624	42.169	43.566	44.693	45.089	45.064	44.634	44.426	44.295	44.091	43.714	43.224	42.824	42.628	42.582	42.545
171	Constant-mortality	Western Europe	23	926	43.455	44.0796	44.4248	44.8901	45.3761	45.5649	45.4689	45.1303	44.6962	44.3451	44.1728	44.1034	44.0281	43.9159	43.8006	43.7202	43.6965	43.7181
172	Constant-mortality	Austria		40	43.221	44.331	44.971	45.909	46.771	47.525	47.838	47.41	46.611	45.91	45.599	45.489	45.315	44.967	44.557	44.298	44.241	44.31
173	Constant-mortality	Belgium		56	41.34	41.716	42.298	42.838	43.257	43.368	43.034	42.701	42.543	42.485	42.471	42.404	42.272	42.157	42.141	42.218	42.325	42.397
174	Constant-mortality	France		250	41.195	41.858	42.346	42.709	42.761	42.614	42.532	42.546	42.562	42.498	42.397	42.34	42.377	42.495	42.631	42.715	42.731	42.712
175	Constant-mortality	Germany		276	45.894	46.47	46.674	46.956	47.537	48.075	48.188	47.773	46.939	46.212	45.873	45.778	45.664	45.408	45.073	44.798	44.691	44.719
176	Constant-mortality	Luxembourg		442	39.274	39.579	40.106	40.613	40.992	41.301	41.373	41.149	40.907	40.863	40.925	41.027	41.136	41.232	41.328	41.465	41.661	41.893
177	Constant-mortality	Netherlands		528	42.07	43.096	43.552	43.911	44.317	44.639	44.745	44.842	44.589	44.222	44.075	44.12	44.213	44.238	44.148	43.993	43.888	43.894
178	Constant-mortality	Switzerland		756	42.223	42.981	43.783	44.74	45.507	45.992	46.023	45.608	45.077	44.796	44.804	44.863	44.842	44.717	44.592	44.581	44.706	44.896
179	Constant-mortality	LATIN AMERICA AND THE CARIBBEAN		904	29.1524	30.9089	32.6582	34.3595	36.0149	37.5228	38.8621	40.0148	41.0665	41.9657	42.6968	43.2539	43.6459	43.8986	44.0476	44.1274	44.1575	44.1418
180	Constant-mortality	Caribbean	24	915	30.2658	31.8247	33.3096	34.7051	36.0174	37.1804	38.2163	39.1596	40.0325	40.8497	41.5641	42.1736	42.6698	43.055	43.3496	43.5818	43.7604	43.8772
181	Constant-mortality	Antigua and Barbuda		28	30.655	32.018	33.418	34.878	36.367	37.63	38.588	39.23	39.718	40.227	40.801	41.344	41.751	41.989	42.104	42.177	42.252	42.299
182	Constant-mortality	Aruba		533	40.085	41.086	41.244	40.579	41.026	41.627	42.123	42.45	42.317	41.907	41.816	42.063	42.428	42.639	42.559	42.289	42.094	42.113
183	Constant-mortality	Bahamas		44	32.517	34.292	36.015	37.761	39.399	40.63	41.049	41.421	41.845	42.261	42.632	42.89	42.955	42.831	42.668	42.616	42.659	42.703
184	Constant-mortality	Barbados		52	38.54	39.73	40.749	41.3	41.553	41.501	41.357	41.181	41.034	40.926	40.846	40.784	40.735	40.71	40.703	40.7	40.695	40.678
185	Constant-mortality	Cuba		192	41.08	42.983	44.108	45	46.444	47.435	47.911	47.834	47.186	46.673	46.405	46.239	46.048	45.753	45.418	45.201	45.135	45.111
186	Constant-mortality	Curaçao		531	41.294	41.634	41.62	41.555	41.768	42.077	42.275	42.232	42.215	42.436	42.767	43.091	43.333	43.465	43.515	43.555	43.614	43.671
187	Constant-mortality	Dominican Republic		214	26.11	27.552	29.003	30.417	31.948	33.462	34.967	36.475	37.878	39.168	40.327	41.343	42.218	42.948	43.531	43.964	44.252	44.41
188	Constant-mortality	Grenada		308	27.222	29.327	31.237	33.128	34.832	36.075	37.436	38.916	40.548	42.106	43.372	44.137	44.288	44.228	44.414	44.83	45.194	45.253
189	Constant-mortality	Guadeloupe	25	312	41.52	43.311	43.837	42.674	42.24	42.964	43.913	44.673	44.982	45.002	44.572	44.543	45.039	45.68	46.064	46.028	45.641	45.248
190	Constant-mortality	Haiti		332	22.977	24.33	25.771	27.246	28.732	30.251	31.768	33.232	34.615	35.895	37.03	38.023	38.889	39.647	40.304	40.836	41.256	41.567
191	Constant-mortality	Jamaica		388	29.384	31.354	33.464	35.713	38.013	40.328	42.123	43.631	44.801	45.548	46.909	48.216	49.269	49.946	50.195	50.218	50.314	50.608
192	Constant-mortality	Martinique		474	43.7	45.6	46.363	46.367	46.193	44.884	44.883	45.26	45.794	45.315	45.13	44.948	45.01	45.356	45.74	45.875	45.682	45.356
193	Constant-mortality	Puerto Rico		630	36.383	38.123	39.828	41.486	43.145	44.805	46.335	47.655	48.727	49.48	49.639	49.567	49.346	49.05	48.624	48.058	47.444	46.923
194	Constant-mortality	Saint Lucia		662	32.632	34.869	36.977	39.152	41.54	43.783	45.822	47.297	48.176	48.488	48.664	48.716	48.59	48.262	47.713	47.049	46.465	46.047
195	Constant-mortality	Saint Vincent and the Grenadines		670	29.829	31.747	33.657	35.529	37.286	38.769	40.027	41.332	42.505	43.565	44.495	45.212	45.682	46	46.23	46.407	46.521	46.566
196	Constant-mortality	Trinidad and Tobago		780	33.85	36.198	38.249	40.106	41.055	41.322	41.529	42.044	42.709	43.239	43.355	43.057	42.658	42.465	42.476	42.505	42.387	42.114
197	Constant-mortality	United States Virgin Islands		850	41.18	42.099	42.326	41.59	41.394	41.482	41.63	42.209	43.037	43.919	44.77	45.57	46.407	47.201	47.869	48.351	48.609	48.661
198	Constant-mortality	Central America		916	26.5657	28.3002	30.1002	32.005	33.8508	35.6058	37.2075	38.6849	40.0536	41.2668	42.2953	43.1318	43.7703	44.2221	44.5163	44.6962	44.7927	44.8239
199	Constant-mortality	Belize		84	23.453	25.027	26.708	28.336	29.914	31.22	32.455	33.63	34.782	35.885	36.843	37.62	38.209	38.65	39.002	39.311	39.571	39.756
200	Constant-mortality	Costa Rica		188	31.376	33.52	35.685	37.763	39.719	41.436	42.805	43.877	44.81	45.543	46.096	46.421	46.52	46.434	46.248	46.052	45.879	45.718
201	Constant-mortality	El Salvador		222	25.757	27.597	29.522	31.598	33.553	35.288	36.901	38.428	39.863	41.316	42.65	43.808	44.695	45.219	45.435	45.506	45.564	45.604
202	Constant-mortality	Guatemala		320	21.253	22.872	24.489	26.22	27.855	29.415	30.993	32.569	34.088	35.533	36.868	38.052	39.081	39.953	40.677	41.279	41.785	42.211
203	Constant-mortality	Honduras		340	23.012	24.92	26.957	28.973	31.027	32.998	34.858	36.506	38.053	39.484	40.785	41.91	42.832	43.537	44.034	44.366	44.58	44.728
204	Constant-mortality	Mexico		484	27.525	29.257	31.123	33.041	34.942	36.73	38.36	39.819	41.195	42.391	43.391	44.185	44.76	45.132	45.338	45.429	45.435	45.377
205	Constant-mortality	Nicaragua		558	25.176	27.311	29.425	31.459	33.448	35.349	37.236	39.011	40.639	42.061	43.239	44.144	44.791	45.209	45.47	45.61	45.644	45.587
206	Constant-mortality	Panama		591	28.404	29.633	30.863	32.13	33.355	34.511	35.655	36.797	37.85	38.8	39.664	40.465	41.198	41.854	42.433	42.926	43.327	43.64
207	Constant-mortality	South America	26	931	30.1263	31.9652	33.7349	35.4258	37.0227	38.4627	39.7176	40.7469	41.6562	42.4148	43.0019	43.4149	43.6742	43.8163	43.8804	43.8973	43.8815	43.8319
208	Constant-mortality	Argentina		32	30.844	31.827	32.834	33.807	34.685	35.631	36.548	37.444	38.288	39.037	39.676	40.222	40.69	41.099	41.457	41.758	41.996	42.17
209	Constant-mortality	Bolivia (Plurinational State of)		68	24.061	25.406	26.866	28.301	29.719	31.147	32.522	33.85	35.14	36.389	37.549	38.611	39.572	40.423	41.16	41.796	42.339	42.801
210	Constant-mortality	Brazil		76	31.276	33.416	35.471	37.401	39.219	40.94	42.379	43.513	44.333	45.009	45.456	45.674	45.684	45.544	45.312	45.043	44.779	44.521
211	Constant-mortality	Chile		152	33.749	35.37	37.143	38.812	40.362	41.607	42.574	43.319	43.907	44.306	44.602	44.803	44.885	44.844	44.728	44.602	44.491	44.4
212	Constant-mortality	Colombia		170	30.05	32.154	34.217	36.229	38.048	39.672	41.152	42.401	43.42	44.211	44.781	45.105	45.227	45.201	45.079	44.906	44.697	44.475
213	Constant-mortality	Ecuador		218	26.645	28.112	29.586	31.082	32.492	33.846	35.192	36.534	37.793	38.958	40.013	40.942	41.747	42.436	43.016	43.494	43.871	44.144
214	Constant-mortality	French Guiana		254	24.476	25.243	26.351	27.458	28.511	29.502	30.371	31.137	31.884	32.654	33.46	34.3	35.157	35.981	36.718	37.373	37.968	38.54
215	Constant-mortality	Guyana		328	24.611	26.251	27.934	29.6	31.064	32.248	33.342	34.51	35.747	36.944	38.047	38.995	39.734	40.269	40.7	41.089	41.424	41.661
216	Constant-mortality	Paraguay		600	24.864	26.494	28.11	29.723	31.172	32.606	33.992	35.316	36.668	37.939	39.086	40.053	40.881	41.569	42.139	42.617	43.015	43.331
217	Constant-mortality	Peru		604	27.488	29.089	30.706	32.214	33.648	35.007	36.349	37.662	38.91	40.027	40.963	41.727	42.34	42.835	43.249	43.59	43.834	43.965
218	Constant-mortality	Suriname		740	28.443	29.627	30.988	32.309	33.536	34.64	35.666	36.677	37.612	38.465	39.23	39.882	40.397	40.782	41.067	41.276	41.425	41.515
219	Constant-mortality	Uruguay		858	34.856	35.539	36.418	37.471	38.567	39.575	40.418	41.143	41.765	42.304	42.776	43.174	43.475	43.66	43.751	43.791	43.808	43.814
220	Constant-mortality	Venezuela (Bolivarian Republic of)		862	27.391	28.935	30.419	31.83	33.179	34.471	35.734	36.938	38.046	39.044	39.912	40.647	41.254	41.744	42.131	42.418	42.613	42.726
221	Constant-mortality	NORTHERN AMERICA	27	905	37.9304	38.5265	39.1147	39.728	40.3672	40.6696	40.7801	40.8596	40.7715	40.7873	40.9368	41.1111	41.228	41.2647	41.2539	41.2549	41.3121	41.4172
222	Constant-mortality	Canada		124	40.54	41.306	42.133	42.884	43.53	44.027	43.917	43.527	43.411	43.409	43.472	43.507	43.454	43.336	43.256	43.274	43.362	43.458
223	Constant-mortality	United States of America		840	37.621	38.199	38.769	39.38	39.998	40.296	40.448	40.559	40.455	40.48	40.648	40.841	40.979	41.03	41.023	41.02	41.076	41.185
224	Constant-mortality	OCEANIA		909	32.7881	33.4552	34.1803	34.8405	35.3078	35.653	36.1047	36.555	37.0429	37.5373	38.0002	38.415	38.7843	39.1456	39.5321	39.9453	40.348	40.7037
225	Constant-mortality	Australia/New Zealand		927	37.3834	37.87	38.6629	39.467	40.1139	40.3068	40.2546	40.4088	40.6495	41.0113	41.3546	41.6126	41.7665	41.8854	42.0565	42.3028	42.5729	42.8013
226	Constant-mortality	Australia	28	36	37.404	37.881	38.688	39.478	40.059	40.17	40.069	40.198	40.434	40.807	41.143	41.382	41.518	41.635	41.822	42.093	42.385	42.631
227	Constant-mortality	New Zealand		554	37.266	37.801	38.518	39.408	40.406	41.041	41.313	41.641	41.976	42.316	42.699	43.078	43.367	43.536	43.645	43.761	43.888	44.002
228	Constant-mortality	Melanesia		928	22.3184	23.1643	24.1203	25.1015	26.16	27.1472	28.0793	28.9769	29.8503	30.7387	31.6072	32.4384	33.2311	33.9792	34.6809	35.3523	35.9911	36.5935
229	Constant-mortality	Fiji		242	27.56	28.575	29.58	30.325	31.124	32.17	33.286	34.36	35.282	36.068	36.788	37.47	38.12	38.715	39.216	39.601	39.86	40.021
230	Constant-mortality	New Caledonia		540	32.758	33.331	34.298	35.562	36.607	37.441	38.059	38.561	39.111	39.639	40.144	40.602	40.961	41.203	41.365	41.507	41.648	41.777
231	Constant-mortality	Papua New Guinea		598	21.667	22.583	23.59	24.604	25.641	26.626	27.569	28.49	29.393	30.289	31.181	32.029	32.836	33.6	34.321	35.011	35.677	36.306
232	Constant-mortality	Solomon Islands		90	19.868	20.814	21.949	23.152	24.359	25.532	26.598	27.611	28.606	29.613	30.678	31.744	32.758	33.699	34.552	35.341	36.079	36.785
233	Constant-mortality	Vanuatu		548	22.159	23.094	24.122	25.023	26.312	27.45	28.489	29.481	30.433	31.349	32.224	33.061	33.876	34.671	35.439	36.149	36.804	37.409
234	Constant-mortality	Micronesia	29	954	25.6844	26.906	28.245	29.6192	30.7909	31.8194	32.7007	33.4928	34.2571	35.0491	35.896	36.6988	37.4058	37.9842	38.4133	38.8458	39.1782	39.5078
235	Constant-mortality	Guam		316	30.142	31.362	32.669	34.014	35.358	36.601	37.636	38.489	39.271	40.084	40.978	41.842	42.585	43.133	43.48	43.704	43.894	44.099
236	Constant-mortality	Kiribati		296	22.428	23.166	23.834	24.215	25.328	26.438	27.372	28.196	28.952	29.631	30.246	30.935	31.699	32.48	33.25	33.967	34.583	35.102
237	Constant-mortality	Micronesia (Fed. States of)		583	21.544	22.993	24.371	25.61	26.709	27.885	29.194	30.698	32.281	33.772	35.194	36.418	37.364	38.021	38.507	39.032	39.699	40.443
238	Constant-mortality	Polynesia	30	957	25.7704	27.0159	28.3196	29.4888	30.5475	31.6214	32.619	33.5254	34.2973	35.0054	35.759	36.5452	37.3261	38.053	38.6751	39.161	39.5488	39.9332
239	Constant-mortality	French Polynesia		258	30.94	32.601	34.457	36.005	37.426	38.662	39.658	40.359	41.144	41.815	42.335	42.727	43.016	43.209	43.333	43.418	43.466	43.464
240	Constant-mortality	Samoa		882	21.21	21.992	22.887	23.853	25.018	25.976	26.712	27.469	28.366	29.391	30.61	31.908	33.167	34.351	35.358	36.17	36.907	37.666
241	Constant-mortality	Tonga		776	21.349	22.266	23.337	24.432	25.511	26.357	27.033	27.764	28.639	29.618	30.718	31.814	32.831	33.73	34.461	35.075	35.757	36.517

## Sheet: NO CHANGE
United Nations
Population Division
Department of Economic and Social Affairs
World Population Prospects: The 2017 Revision
File POP/5: Median age by region, subregion and country, 1950-2100 (years)
No change variant (constant-fertility and constant-mortality), 2015 - 2100
POP/DB/WPP/Rev.2017/POP/F05
June 2017 - Copyright © 2017 by United Nations. All rights reserved
Suggested citation: United Nations, Department of Economic and Social Affairs, Population Division (2017). World Population Prospects: The 2017 Revision, DVD Edition.
					Median age of the total population (years)
Index	Variant	Region, subregion, country or area *	Notes	Country code	2015	2020	2025	2030	2035	2040	2045	2050	2055	2060	2065	2070	2075	2080	2085	2090	2095	2100
1	No change	WORLD		900	29.625	30.7806	31.5977	32.0436	32.1796	32.1116	31.8441	31.4176	30.8284	30.0836	29.2943	28.488	27.6847	26.8898	26.1091	25.3506	24.6601	24.0395
2	No change	More developed regions	a	901	41.0852	42.0343	42.9257	43.7569	44.451	44.7344	44.5431	44.3269	44.3393	44.3928	44.3969	44.3188	44.2017	44.1292	44.1392	44.1942	44.2331	44.2317
3	No change	Less developed regions	b	902	27.772	28.9193	29.724	30.1679	30.3747	30.3813	30.145	29.786	29.2618	28.607	27.8804	27.1326	26.3893	25.659	24.9543	24.3436	23.7672	23.2251
4	No change	Least developed countries	c	941	19.6152	20.0688	20.4146	20.5373	20.4044	20.3373	20.2951	20.2071	20.0386	19.8407	19.6444	19.4635	19.2972	19.1401	18.9909	18.8523	18.7265	18.6127
5	No change	Less developed regions, excluding least developed countries	d	934	29.2986	30.8126	32.0128	32.8693	33.3773	33.6429	33.7409	33.683	33.4767	33.076	32.5403	31.9479	31.3491	30.7522	30.1467	29.56	28.9872	28.4279
6	No change	Less developed regions, excluding China		948	25.1961	26.1193	26.8041	27.2793	27.5643	27.623	27.5093	27.3034	26.9756	26.5277	25.9943	25.4323	24.8854	24.3865	23.8947	23.4184	22.9651	22.5358
7	No change	High-income countries	e	1503	40.4198	41.4588	42.3788	43.1569	43.7868	44.2249	44.3161	44.223	44.1818	44.0864	44.0162	43.9261	43.7966	43.6456	43.5165	43.4285	43.3612	43.2863
8	No change	Middle-income countries	e	1517	29.1221	30.5687	31.6823	32.4396	32.8734	33.0927	33.146	33.0456	32.7832	32.329	31.7464	31.1126	30.4714	29.8352	29.2187	28.6007	27.9906	27.3946
9	No change	Upper-middle-income countries	e	1502	33.8887	35.5286	37.5396	39.4353	40.6784	41.174	41.2708	41.3422	41.5336	41.61	41.3445	40.7716	40.1627	39.6905	39.2511	38.706	38.0429	37.338
10	No change	Lower-middle-income countries	e	1501	25.2328	26.254	27.0806	27.7281	28.2135	28.4946	28.5627	28.559	28.4493	28.2262	27.9018	27.5206	27.1233	26.7196	26.3067	25.8879	25.4727	25.0659
11	No change	Low-income countries	e	1500	18.2803	18.5979	18.7827	18.8072	18.7221	18.7362	18.7744	18.7773	18.7248	18.6415	18.5591	18.4872	18.4202	18.3521	18.2829	18.2164	18.1552	18.0987
12	No change	Sub-Saharan Africa	f	947	18.2542	18.4789	18.6375	18.7005	18.6799	18.705	18.7378	18.7463	18.7186	18.6685	18.6147	18.5642	18.5157	18.4658	18.4145	18.3636	18.3146	18.2674
13	No change	AFRICA		903	19.3509	19.4927	19.5942	19.6611	19.6637	19.6694	19.6487	19.5917	19.5052	19.4075	19.3112	19.2186	19.128	19.0389	18.9524	18.8694	18.7901	18.7142
14	No change	Eastern Africa		910	17.9887	18.4416	18.7289	18.8458	18.8567	18.9744	19.1122	19.2029	19.2218	19.1953	19.1615	19.1347	19.1098	19.079	19.0417	19.0028	18.9662	18.9319
15	No change	Burundi		108	17.564	17.284	17.226	17.428	17.707	17.931	17.998	17.959	17.93	17.961	18.025	18.068	18.069	18.045	18.029	18.032	18.046	18.055
16	No change	Comoros		174	19.707	20.067	20.332	20.565	20.72	20.911	21.072	21.167	21.198	21.196	21.19	21.192	21.2	21.205	21.204	21.201	21.199	21.199
17	No change	Djibouti		262	23.73	25.095	26.189	27.015	27.561	27.864	28.162	28.571	28.938	29.165	29.219	29.14	29.026	28.977	29.012	29.082	29.13	29.128
18	No change	Eritrea		232	18.864	19.011	19.52	20.11	20.358	20.526	20.656	20.787	20.912	20.999	21.039	21.041	21.035	21.039	21.052	21.064	21.071	21.072
19	No change	Ethiopia		231	18.557	19.404	19.89	19.952	19.835	20.028	20.38	20.662	20.789	20.797	20.772	20.77	20.791	20.811	20.815	20.808	20.802	20.802
20	No change	Kenya		404	18.958	19.697	20.367	20.942	21.18	21.408	21.659	21.874	22.011	22.065	22.075	22.077	22.085	22.094	22.097	22.095	22.095	22.098
21	No change	Madagascar		450	18.745	19.363	19.745	19.926	19.927	20.092	20.316	20.48	20.551	20.566	20.572	20.587	20.602	20.609	20.608	20.605	20.605	20.608
22	No change	Malawi		454	17.372	17.826	18.17	18.39	18.436	18.606	18.797	18.943	19.017	19.046	19.065	19.081	19.092	19.098	19.1	19.101	19.103	19.106
23	No change	Mauritius	1	480	35.555	37.26	38.657	39.923	41.609	43.079	44.363	45.648	46.425	46.675	46.8	47.065	47.379	47.594	47.619	47.489	47.368	47.366
24	No change	Mayotte		175	19.003	19.758	20.61	21.451	21.84	22.002	22.169	22.379	22.592	22.751	22.838	22.872	22.887	22.906	22.928	22.944	22.947	22.941
25	No change	Mozambique		508	17.22	17.451	17.625	17.659	17.639	17.675	17.739	17.795	17.826	17.841	17.85	17.857	17.864	17.869	17.872	17.874	17.875	17.877
26	No change	Réunion		638	34.513	35.69	36.028	36.27	36.664	37.177	37.485	37.442	37.178	36.886	36.743	36.747	36.785	36.757	36.645	36.501	36.38	36.294
27	No change	Rwanda		646	19.43	19.923	20.522	21.128	21.466	21.716	21.93	22.113	22.267	22.374	22.43	22.453	22.465	22.481	22.5	22.517	22.528	22.535
28	No change	Seychelles		690	34.589	36.032	37.185	37.833	37.514	36.216	35.402	35.376	35.238	34.647	33.985	33.631	33.585	33.682	33.765	33.769	33.729	33.705
29	No change	Somalia		706	16.508	16.622	16.608	16.473	16.451	16.529	16.607	16.64	16.635	16.626	16.63	16.642	16.65	16.652	16.649	16.647	16.647	16.649
30	No change	South Sudan		728	18.605	18.976	19.148	19.206	19.184	19.294	19.438	19.537	19.57	19.563	19.558	19.568	19.582	19.587	19.583	19.579	19.578	19.581
31	No change	Uganda		800	15.793	16.142	16.334	16.328	16.378	16.504	16.619	16.673	16.675	16.67	16.678	16.692	16.699	16.696	16.69	16.689	16.691	16.693
32	No change	United Republic of Tanzania	2	834	17.291	17.41	17.577	17.687	17.75	17.813	17.879	17.936	17.976	18	18.017	18.032	18.045	18.054	18.061	18.065	18.067	18.069
33	No change	Zambia		894	17.051	17.532	17.836	17.945	18.012	18.159	18.313	18.417	18.455	18.458	18.459	18.469	18.481	18.487	18.486	18.484	18.484	18.487
34	No change	Zimbabwe		716	18.976	19.181	19.393	19.775	20.199	20.515	20.689	20.782	20.856	20.922	20.97	20.993	21	21.004	21.012	21.022	21.029	21.033
35	No change	Middle Africa		911	17.0694	17.1406	17.2501	17.2762	17.2487	17.2429	17.2557	17.2688	17.2696	17.259	17.2436	17.2287	17.216	17.2045	17.1925	17.1796	17.1668	17.1547
36	No change	Angola		24	16.4	16.57	16.772	16.824	16.822	16.852	16.904	16.949	16.974	16.984	16.987	16.99	16.995	17	17.002	17.002	17.002	17.002
37	No change	Cameroon		120	18.318	18.497	18.704	18.882	18.957	19.054	19.139	19.199	19.228	19.238	19.242	19.243	19.244	19.245	19.245	19.244	19.244	19.244
38	No change	Central African Republic		140	17.767	18.111	18.673	18.902	18.825	18.711	18.796	18.975	19.115	19.172	19.179	19.182	19.194	19.207	19.213	19.214	19.217	19.222
39	No change	Chad		148	16.084	16.356	16.45	16.358	16.356	16.451	16.547	16.594	16.6	16.596	16.596	16.602	16.607	16.607	16.604	16.602	16.602	16.603
40	No change	Congo		178	18.85	18.822	19.005	19.238	19.286	19.19	19.115	19.108	19.131	19.142	19.134	19.124	19.123	19.131	19.138	19.14	19.138	19.137
41	No change	Democratic Republic of the Congo		180	16.777	16.763	16.823	16.829	16.795	16.772	16.77	16.782	16.793	16.797	16.797	16.795	16.796	16.798	16.8	16.8	16.799	16.799
42	No change	Equatorial Guinea		226	22.192	22.138	21.525	21.184	20.797	20.509	20.38	20.27	20.116	19.947	19.802	19.668	19.547	19.444	19.366	19.309	19.27	19.241
43	No change	Gabon		266	22.604	22.688	22.569	22.52	22.649	22.84	22.942	22.887	22.761	22.652	22.59	22.561	22.543	22.526	22.511	22.501	22.496	22.492
44	No change	Sao Tome and Principe		678	18.068	18.447	18.952	19.315	19.45	19.558	19.671	19.796	19.893	19.945	19.971	19.989	20.01	20.038	20.063	20.082	20.095	20.106
45	No change	Northern Africa		912	25.0257	25.6363	25.8551	25.9507	26.0837	26.4169	26.6349	26.6279	26.4306	26.1691	25.9578	25.8045	25.668	25.5175	25.3535	25.1904	25.0348	24.8969
46	No change	Algeria		12	27.514	28.675	29.543	29.617	29.433	29.925	30.73	31.28	31.525	31.43	31.116	30.869	30.85	30.993	31.151	31.212	31.154	31.05
47	No change	Egypt		818	24.678	25.021	25.012	25.078	25.077	25.599	25.838	25.809	25.625	25.49	25.481	25.511	25.51	25.475	25.443	25.44	25.453	25.458
48	No change	Libya		434	27.213	28.757	30.053	31.171	32.185	33.06	33.777	34.311	34.627	34.737	34.671	34.551	34.497	34.538	34.627	34.692	34.696	34.649
49	No change	Morocco		504	27.94	29.368	30.734	31.728	32.45	32.941	33.354	33.814	34.185	34.387	34.39	34.273	34.165	34.136	34.174	34.215	34.211	34.163
50	No change	Sudan		729	18.892	19.421	19.857	20.064	20.005	20.079	20.251	20.435	20.552	20.586	20.577	20.571	20.582	20.601	20.612	20.611	20.605	20.602
51	No change	Tunisia		788	31.053	32.569	34.022	35.241	35.887	35.972	35.914	36.337	36.841	37.214	37.29	37.035	36.728	36.663	36.833	37.056	37.156	37.07
52	No change	Western Sahara		732	26.759	28.222	29.394	30.205	30.778	31.135	31.458	31.713	31.906	32.016	32.04	32.017	31.995	32.004	32.039	32.076	32.097	32.099
53	No change	Southern Africa		913	25.4957	26.3628	26.9888	27.4062	27.6872	27.9227	28.1475	28.3296	28.4191	28.4165	28.3658	28.312	28.272	28.2395	28.2039	28.1611	28.1137	28.0657
54	No change	Botswana		72	24.367	25.402	26.168	26.695	27.119	27.551	27.976	28.305	28.471	28.484	28.423	28.37	28.355	28.368	28.384	28.386	28.374	28.358
55	No change	Lesotho		426	21.329	21.954	22.262	22.313	22.407	22.66	22.957	23.171	23.268	23.294	23.308	23.327	23.346	23.364	23.38	23.396	23.413	23.428
56	No change	Namibia		516	20.954	21.618	21.931	22.045	22.236	22.535	22.812	22.989	23.058	23.069	23.07	23.083	23.1	23.111	23.112	23.108	23.106	23.106
57	No change	South Africa		710	26.094	26.996	27.66	28.123	28.442	28.701	28.94	29.144	29.263	29.294	29.276	29.254	29.249	29.254	29.258	29.255	29.249	29.245
58	No change	Swaziland		748	20.439	21.195	21.612	21.978	22.318	22.683	23.054	23.323	23.472	23.539	23.576	23.611	23.645	23.675	23.702	23.728	23.756	23.783
59	No change	Western Africa	3	914	17.9081	18.0166	18.1495	18.2316	18.2454	18.2573	18.2686	18.2738	18.2672	18.2493	18.2245	18.1962	18.1661	18.1342	18.1001	18.064	18.0262	17.987
60	No change	Benin		204	18.247	18.558	18.754	18.86	18.894	18.988	19.095	19.174	19.208	19.214	19.217	19.226	19.237	19.242	19.242	19.24	19.24	19.242
61	No change	Burkina Faso		854	17.036	17.316	17.573	17.708	17.76	17.844	17.94	18.022	18.074	18.102	18.12	18.138	18.157	18.174	18.187	18.197	18.204	18.211
62	No change	Cabo Verde		132	23.771	25.445	26.971	28.324	29.461	30.34	30.886	31.477	32.046	32.485	32.721	32.767	32.721	32.681	32.682	32.707	32.734	32.746
63	No change	Côte d'Ivoire		384	18.314	18.561	18.603	18.525	18.477	18.526	18.59	18.62	18.617	18.602	18.591	18.586	18.583	18.581	18.578	18.575	18.573	18.571
64	No change	Gambia		270	17.004	17.274	17.491	17.594	17.643	17.715	17.8	17.88	17.936	17.97	17.992	18.013	18.037	18.06	18.078	18.091	18.101	18.11
65	No change	Ghana		288	20.413	20.851	21.163	21.488	21.8	22.061	22.24	22.337	22.385	22.416	22.446	22.475	22.497	22.51	22.518	22.524	22.531	22.539
66	No change	Guinea		324	18.441	18.708	18.882	18.957	18.935	19.001	19.097	19.171	19.203	19.208	19.205	19.203	19.205	19.206	19.207	19.207	19.207	19.206
67	No change	Guinea-Bissau		624	18.947	19.176	19.329	19.556	19.748	19.961	20.124	20.203	20.229	20.24	20.254	20.27	20.28	20.283	20.283	20.283	20.286	20.289
68	No change	Liberia		430	18.602	18.988	19.358	19.565	19.566	19.628	19.729	19.819	19.868	19.885	19.888	19.89	19.892	19.895	19.897	19.897	19.897	19.897
69	No change	Mali		466	15.982	16.14	16.402	16.474	16.448	16.455	16.511	16.579	16.633	16.668	16.692	16.715	16.738	16.758	16.774	16.785	16.795	16.803
70	No change	Mauritania		478	19.742	20.083	20.316	20.477	20.582	20.716	20.823	20.878	20.882	20.861	20.84	20.83	20.827	20.826	20.822	20.816	20.809	20.805
71	No change	Niger		562	14.924	14.969	15.009	14.944	14.875	14.851	14.866	14.892	14.913	14.927	14.939	14.949	14.958	14.963	14.965	14.966	14.967	14.967
72	No change	Nigeria		566	17.859	17.908	18.035	18.123	18.145	18.15	18.158	18.176	18.195	18.209	18.215	18.218	18.221	18.224	18.227	18.23	18.232	18.233
73	No change	Senegal		686	18.309	18.425	18.593	18.849	19.075	19.248	19.348	19.4	19.437	19.475	19.512	19.542	19.562	19.575	19.586	19.597	19.608	19.617
74	No change	Sierra Leone		694	18.333	18.765	19.123	19.358	19.34	19.428	19.561	19.673	19.727	19.736	19.732	19.732	19.736	19.741	19.743	19.744	19.744	19.743
75	No change	Togo		768	18.895	19.165	19.53	19.85	19.935	20.007	20.085	20.163	20.219	20.241	20.242	20.24	20.242	20.248	20.253	20.255	20.255	20.255
76	No change	ASIA		935	30.3244	31.9636	33.3949	34.5019	35.1962	35.6407	35.9235	36.0224	35.999	35.7947	35.4236	34.9594	34.4872	34.0278	33.5667	33.0858	32.5856	32.0797
77	No change	Eastern Asia		906	37.8749	39.5643	41.403	43.4727	45.6141	46.9571	47.5446	47.5693	47.6391	47.9646	48.3744	48.5206	48.315	48.0914	48.0993	48.2502	48.3374	48.2574
78	No change	China	4	156	36.951	38.684	40.576	42.93	45.216	46.537	47.031	47.024	47.161	47.589	48.061	48.231	48.014	47.8	47.86	48.07	48.193	48.121
79	No change	China, Hong Kong SAR	5	344	43.196	44.878	46.769	48.545	50.37	51.836	52.923	53.419	52.796	51.825	51.496	51.581	51.81	52.043	52.097	51.996	52.006	52.221
80	No change	China, Macao SAR	6	446	37.615	39.306	41.758	44.282	46.87	49.03	50.432	50.69	49.726	49.294	49.763	50.411	50.797	50.827	50.665	50.682	51.011	51.472
81	No change	China, Taiwan Province of China		158	39.597	42.305	44.934	47.395	49.703	51.445	53.013	54.406	55.588	56.12	55.898	55.904	55.982	56.041	56.093	56.06	55.904	55.77
82	No change	Dem. People's Republic of Korea		408	34.04	35.137	36.086	37.087	38.018	38.76	39.167	39.04	38.829	38.875	39.096	39.3	39.304	39.115	38.966	38.997	39.139	39.245
83	No change	Japan		392	46.348	48.188	50.09	51.331	52.188	52.63	52.726	52.743	52.789	52.778	52.789	52.744	52.577	52.438	52.398	52.456	52.556	52.626
84	No change	Mongolia		496	27.127	28.332	29.04	28.894	28.463	28.679	29.265	29.555	29.425	29.022	28.747	28.724	28.829	28.916	28.903	28.823	28.761	28.755
85	No change	Republic of Korea		410	40.781	43.366	45.666	47.793	49.751	51.096	52.482	53.66	54.382	54.286	54.033	53.949	53.899	53.937	53.991	53.909	53.756	53.695
86	No change	South-Central Asia	7	921	26.1017	27.4568	28.6393	29.6746	30.5905	31.3621	31.8088	32.1044	32.3297	32.4442	32.4149	32.2466	32.014	31.7848	31.5592	31.308	31.0211	30.7167
87	No change	Central Asia		5500	26.4417	27.692	28.7028	29.089	29.0564	29.3937	29.9486	30.3851	30.5105	30.3268	30.1029	30.038	30.0728	30.0746	29.9798	29.8394	29.7272	29.6607
88	No change	Kazakhstan		398	29.347	30.444	31.186	30.643	29.418	29.489	30.071	30.288	30.083	29.641	29.418	29.462	29.614	29.718	29.699	29.618	29.571	29.588
89	No change	Kyrgyzstan		417	25.26	26.08	26.392	26.022	26.052	26.617	27.061	27.2	27.058	26.875	26.849	26.918	26.974	26.981	26.965	26.961	26.973	26.988
90	No change	Tajikistan		762	22.394	23.076	23.444	23.641	24.103	24.625	25.04	25.236	25.233	25.217	25.284	25.387	25.448	25.451	25.435	25.444	25.481	25.518
91	No change	Turkmenistan		795	25.637	26.7	27.244	27.417	27.466	27.727	28.177	28.447	28.45	28.259	28.126	28.153	28.239	28.278	28.239	28.184	28.174	28.202
92	No change	Uzbekistan		860	26.298	28.021	29.731	30.942	31.575	32.148	32.803	33.492	34.109	34.402	34.353	34.253	34.285	34.413	34.504	34.485	34.418	34.393
93	No change	Southern Asia		5501	26.0875	27.4473	28.6372	29.6927	30.6446	31.4391	31.8914	32.1784	32.4032	32.5268	32.5093	32.3433	32.1018	31.8615	31.6292	31.3741	31.0813	30.7672
94	No change	Afghanistan		4	17.338	18.101	18.578	18.656	18.444	18.573	18.822	19.028	19.096	19.06	19.019	19.018	19.043	19.061	19.059	19.047	19.04	19.042
95	No change	Bangladesh		50	25.64	27.303	28.904	30.483	31.995	33.278	34.233	34.853	35.443	35.944	36.3	36.487	36.552	36.578	36.609	36.642	36.663	36.676
96	No change	Bhutan		64	26.276	28.363	30.239	31.829	33.187	34.276	35.151	35.617	36.137	36.573	36.835	36.89	36.797	36.682	36.634	36.65	36.68	36.691
97	No change	India		356	26.678	28.091	29.349	30.519	31.621	32.58	33.242	33.6	33.947	34.263	34.511	34.617	34.59	34.545	34.544	34.571	34.582	34.565
98	No change	Iran (Islamic Republic of)		364	29.519	32.273	35.162	37.537	39.609	40.518	41.041	41.898	42.895	43.771	44.253	44.072	43.566	43.366	43.558	43.857	43.993	43.89
99	No change	Maldives		462	27.928	30.465	32.83	35.319	37.089	38.126	38.358	38.583	39.062	39.517	39.545	38.989	38.286	37.924	37.923	38.051	38.091	37.986
100	No change	Nepal		524	23.22	24.71	26.453	28.14	29.833	31.249	32.148	32.876	33.696	34.509	35.147	35.427	35.43	35.381	35.375	35.376	35.347	35.293
101	No change	Pakistan		586	22.458	23.197	23.686	23.986	24.391	24.768	25.15	25.413	25.523	25.547	25.56	25.591	25.624	25.639	25.635	25.627	25.627	25.635
102	No change	Sri Lanka		144	32.301	33.954	35.106	35.999	36.593	37.206	37.922	38.549	38.801	38.851	38.748	38.698	38.783	38.905	38.924	38.801	38.622	38.494
103	No change	South-Eastern Asia		920	28.534	29.8069	31.053	32.0293	32.755	33.2415	33.5186	33.6721	33.7415	33.7151	33.6028	33.4364	33.249	33.0601	32.877	32.7005	32.5266	32.3496
104	No change	Brunei Darussalam		96	29.997	32.325	34.495	36.299	37.947	39.334	40.276	40.618	40.944	41.196	41.334	41.351	41.274	41.169	41.119	41.152	41.229	41.286
105	No change	Cambodia		116	23.95	25.454	26.6	27.354	27.95	28.567	29.111	29.621	29.957	30.081	30.075	30.053	30.073	30.115	30.147	30.161	30.169	30.186
106	No change	Indonesia		360	28.01	29.14	30.108	30.922	31.628	32.097	32.396	32.592	32.685	32.708	32.699	32.688	32.683	32.683	32.68	32.674	32.668	32.664
107	No change	Lao People's Democratic Republic		418	22.655	24.066	25.21	26.118	26.954	27.589	28.089	28.57	28.937	29.145	29.203	29.176	29.139	29.121	29.117	29.113	29.101	29.084
108	No change	Malaysia	8	458	27.676	29.748	31.634	33.263	34.658	35.612	36.167	36.5	36.873	37.306	37.674	37.84	37.749	37.532	37.402	37.444	37.586	37.709
109	No change	Myanmar		104	27.664	28.943	30.091	31.236	32.362	33.296	33.82	33.955	34.092	34.274	34.468	34.602	34.628	34.568	34.492	34.464	34.493	34.539
110	No change	Philippines		608	24.094	25.049	25.852	26.393	26.76	26.982	27.179	27.379	27.533	27.619	27.642	27.632	27.62	27.616	27.621	27.629	27.632	27.632
111	No change	Singapore		702	40.028	42.403	44.756	46.668	48.203	49.394	50.542	51.378	51.918	52.214	52.396	52.53	52.623	52.726	52.841	52.926	52.984	53.043
112	No change	Thailand		764	37.83	40.005	41.655	42.988	44.094	45.262	46.294	46.963	47.342	47.533	47.596	47.649	47.767	47.884	47.935	47.918	47.882	47.87
113	No change	Timor-Leste		626	17.406	17.669	17.543	17.31	17.094	17.094	17.229	17.365	17.442	17.467	17.496	17.556	17.632	17.697	17.735	17.754	17.771	17.792
114	No change	Viet Nam		704	30.443	32.53	34.679	36.841	38.551	39.456	39.903	40.561	41.358	42.055	42.476	42.544	42.42	42.36	42.433	42.547	42.598	42.563
115	No change	Western Asia		922	26.5308	27.5412	28.2316	28.6957	28.9396	29.0655	29.0554	28.9543	28.6992	28.3127	27.8615	27.4055	26.9758	26.5724	26.1839	25.8055	25.4417	25.1002
116	No change	Armenia		51	33.912	35.615	37.795	40.097	41.869	42.931	43.16	43.549	44.501	45.616	46.383	46.568	46.278	46.098	46.251	46.49	46.561	46.41
117	No change	Azerbaijan	9	31	30.311	32.297	34.38	36.302	37.48	37.681	37.531	38.008	38.878	39.464	39.454	39.089	38.94	39.092	39.301	39.358	39.267	39.182
118	No change	Bahrain		48	31.164	32.304	33.311	33.685	34.736	35.664	36.133	37.434	38.574	39.478	39.998	40.267	40.476	40.417	40.083	39.67	39.356	39.182
119	No change	Cyprus	10	196	34.949	37.125	39.155	40.983	42.547	43.947	45.182	46.165	46.988	47.679	48.258	48.694	48.898	48.957	49.007	49.106	49.239	49.365
120	No change	Georgia	11	268	38.013	38.565	39.317	40.287	40.911	40.474	39.266	39.179	39.653	39.796	39.397	38.839	38.618	38.719	38.896	38.934	38.807	38.669
121	No change	Iraq		368	19.433	19.792	19.985	20.197	20.388	20.571	20.687	20.732	20.733	20.725	20.727	20.735	20.741	20.74	20.738	20.738	20.74	20.743
122	No change	Israel		376	30.238	30.418	30.431	30.521	30.531	30.562	30.717	30.741	30.672	30.573	30.508	30.503	30.537	30.568	30.57	30.549	30.529	30.525
123	No change	Jordan		400	22.14	22.891	23.581	24.086	24.529	24.829	25.133	25.352	25.426	25.412	25.384	25.381	25.402	25.426	25.436	25.43	25.422	25.42
124	No change	Kuwait		414	33.398	33.636	33.883	34.436	35.433	35.916	36.098	36.245	36.464	36.608	36.674	36.749	36.875	37.052	37.247	37.416	37.531	37.607
125	No change	Lebanon		422	28.517	31.017	34.471	37.623	40.295	42.459	44.413	45.715	45.877	45.834	45.828	46.184	46.537	46.564	46.174	45.688	45.549	45.756
126	No change	Oman		512	28.975	30.499	31.719	32.911	33.657	33.585	33.7	34.328	34.824	34.849	34.387	33.71	33.088	32.642	32.325	32.046	31.763	31.507
127	No change	Qatar		634	31.29	31.853	33.039	34.416	35.878	37.118	38.046	38.639	39.041	39.381	39.686	39.937	40.03	40.016	40.017	40.091	40.238	40.42
128	No change	Saudi Arabia		682	29.776	31.711	32.571	33.328	33.734	33.954	34.122	34.062	34.145	34.038	33.69	33.237	32.86	32.666	32.61	32.585	32.516	32.398
129	No change	State of Palestine	12	275	19.338	20.101	20.396	20.615	20.818	21.186	21.53	21.738	21.805	21.798	21.795	21.819	21.845	21.853	21.844	21.835	21.836	21.845
130	No change	Syrian Arab Republic		760	20.232	21.433	23.702	24.873	25.77	26.28	26.53	26.714	26.925	27.135	27.297	27.369	27.356	27.312	27.282	27.279	27.29	27.302
131	No change	Turkey		792	29.853	31.384	32.842	34.121	35.34	36.415	37.238	37.829	38.251	38.56	38.748	38.825	38.839	38.823	38.807	38.799	38.795	38.784
132	No change	United Arab Emirates		784	33.402	33.923	34.503	35.162	36.159	37.219	38.207	39.004	39.611	39.849	39.986	40.176	40.411	40.645	40.821	40.946	41.078	41.268
133	No change	Yemen		887	19.202	19.792	20.1	20.344	20.517	20.914	21.301	21.56	21.665	21.67	21.654	21.659	21.681	21.703	21.714	21.716	21.717	21.72
134	No change	EUROPE		908	41.5978	42.6765	43.7747	44.8491	45.8146	46.1937	45.9197	45.4938	45.44	45.596	45.6376	45.4972	45.2559	45.1038	45.1316	45.2442	45.3074	45.2712
135	No change	Eastern Europe		923	39.584	40.8119	42.2962	43.8632	45.3729	45.8078	44.9206	44.1664	44.273	44.8152	45.0071	44.6461	44.0623	43.7904	43.9007	44.1283	44.2	44.0414
136	No change	Belarus		112	39.56	40.348	41.659	43.124	44.425	44.701	43.476	42.65	42.826	43.317	43.44	43.039	42.516	42.387	42.618	42.902	42.984	42.837
137	No change	Bulgaria		100	43.478	44.697	46.049	47.149	48.145	49.005	49.055	48.177	47.982	48.281	48.472	48.39	48.115	47.933	48.032	48.272	48.414	48.371
138	No change	Czechia		203	41.425	43.343	45.36	46.755	47.813	48.464	48.399	47.582	47.53	47.877	48.068	47.954	47.606	47.29	47.304	47.577	47.835	47.896
139	No change	Hungary		348	41.693	43.366	45.087	45.953	46.634	47.408	47.991	48.16	48.35	48.588	48.667	48.648	48.617	48.58	48.554	48.576	48.621	48.646
140	No change	Poland		616	39.697	41.633	43.675	45.831	47.645	49.113	50.157	50.42	50.296	50.827	51.296	51.573	51.577	51.349	51.14	51.161	51.329	51.461
141	No change	Republic of Moldova	13	498	35.565	37.542	39.777	42.484	45.142	47.093	48.564	49.164	49.202	49.66	50.331	50.775	50.869	50.681	50.538	50.642	50.86	51.01
142	No change	Romania		642	41.258	42.947	44.479	45.288	46.508	47.165	47.362	47.5	47.741	48.007	48.088	48.014	47.894	47.846	47.9	47.981	48.004	47.956
143	No change	Russian Federation		643	38.729	39.626	41.074	42.688	43.928	43.487	41.829	41.201	41.629	42.076	42.023	41.453	40.939	40.92	41.217	41.494	41.539	41.383
144	No change	Slovakia		703	39.166	41.244	43.245	45.162	46.806	48.104	48.89	48.866	48.71	48.96	49.314	49.463	49.365	49.11	48.947	49.003	49.169	49.277
145	No change	Ukraine	14	804	40.268	41.378	42.845	44.47	46.023	46.74	46.353	45.325	45.507	46.022	46.267	46.041	45.552	45.338	45.514	45.787	45.896	45.788
146	No change	Northern Europe	15	924	40.3536	40.863	41.4088	41.9907	42.4693	42.6015	42.3444	42.1913	42.2471	42.3582	42.4792	42.5355	42.5105	42.4877	42.5498	42.6894	42.8358	42.929
147	No change	Channel Islands	16	830	42.651	43.923	44.988	45.839	46.405	46.816	47.003	46.977	46.916	46.897	46.886	46.897	46.957	47.063	47.199	47.345	47.487	47.627
148	No change	Denmark		208	41.603	42.259	42.201	41.966	42.26	42.691	42.945	43.076	43.062	42.809	42.808	43.053	43.362	43.575	43.638	43.61	43.626	43.76
149	No change	Estonia		233	41.567	42.675	43.819	45.127	46.611	47.404	46.863	46.069	46.468	47.001	47.335	47.322	46.916	46.516	46.523	46.806	47.039	47.027
150	No change	Finland	17	246	42.462	42.709	43.088	43.405	43.572	43.654	43.307	43.046	43.046	43.144	43.326	43.472	43.521	43.522	43.563	43.674	43.818	43.941
151	No change	Iceland		352	35.995	37.18	38.27	39.277	40.416	40.866	40.977	41.243	41.444	41.633	41.827	41.947	41.967	41.946	41.957	42.019	42.095	42.148
152	No change	Ireland		372	36.884	38.586	40.091	40.696	40.418	40.027	40.147	40.702	41.228	41.475	41.322	40.945	40.758	40.928	41.281	41.578	41.661	41.538
153	No change	Latvia		428	42.538	43.935	44.902	45.869	47.034	47.822	47.196	45.906	46.165	46.738	47.13	47.106	46.677	46.282	46.332	46.658	46.911	46.897
154	No change	Lithuania		440	42.673	43.454	43.681	44.099	44.95	46.027	46.355	45.641	44.982	45.173	45.469	45.748	45.7	45.32	45.036	45.107	45.349	45.503
155	No change	Norway	18	578	39.154	39.604	40.098	40.681	41.192	41.574	41.777	41.924	41.987	42.062	42.243	42.472	42.68	42.83	42.937	43.042	43.174	43.331
156	No change	Sweden		752	40.868	40.905	41.028	41.515	42.229	42.36	41.883	41.702	41.671	41.78	41.998	42.146	42.119	42.024	42.033	42.188	42.404	42.572
157	No change	United Kingdom		826	40.226	40.666	41.259	41.904	42.387	42.516	42.245	42.047	42.099	42.231	42.36	42.409	42.37	42.338	42.401	42.55	42.705	42.8
158	No change	Southern Europe	19	925	43.8745	45.8489	47.6055	49.08	50.0376	50.3894	50.4353	50.3404	50.3533	50.5744	50.6433	50.5205	50.3351	50.2379	50.2898	50.4452	50.5926	50.6451
159	No change	Albania		8	36.2	37.957	39.563	40.999	42.628	44.332	46.186	47.319	47.556	47.526	47.826	48.186	48.524	48.546	48.187	47.869	47.875	48.06
160	No change	Bosnia and Herzegovina		70	40.985	42.427	43.762	45.1	46.483	47.767	48.976	50.203	50.447	50.729	50.961	51.121	51.281	51.361	51.302	51.182	51.122	51.143
161	No change	Croatia		191	42.628	43.856	44.983	46.027	46.851	47.25	47.439	47.425	47.453	47.736	47.935	47.999	47.928	47.825	47.799	47.865	47.948	47.97
162	No change	Greece		300	43.331	45.191	47.055	48.797	50.279	50.873	51.049	51.152	51.264	51.636	51.847	51.776	51.583	51.461	51.509	51.659	51.784	51.808
163	No change	Italy		380	45.908	47.823	49.542	50.627	51.064	51.04	50.802	50.471	50.289	50.308	50.222	50.018	49.856	49.843	49.963	50.138	50.269	50.307
164	No change	Malta		470	40.938	42.333	43.751	45.198	46.654	47.958	49.042	49.64	49.689	49.769	50.092	50.303	50.404	50.335	50.142	50.009	50.048	50.184
165	No change	Montenegro		499	37.731	38.944	40.251	41.233	42.122	42.825	43.302	43.677	44.106	44.357	44.518	44.578	44.569	44.546	44.531	44.528	44.523	44.503
166	No change	Portugal		620	43.907	46.043	47.831	49.373	50.391	50.811	51.031	51.358	51.758	52.108	52.306	52.345	52.344	52.415	52.554	52.691	52.769	52.778
167	No change	Serbia	20	688	40.013	41.097	42.015	42.927	43.803	44.448	44.893	45.361	45.603	45.793	45.919	45.971	45.956	45.909	45.872	45.86	45.867	45.865
168	No change	Slovenia		705	43.009	44.523	46.24	47.817	49.101	49.809	49.396	48.411	47.822	47.941	48.153	48.025	47.564	47.128	47.083	47.36	47.665	47.762
169	No change	Spain	21	724	43.152	45.522	47.84	50.046	51.419	52.071	52.029	51.61	51.47	51.778	52.019	51.95	51.66	51.404	51.376	51.554	51.776	51.895
170	No change	TFYR Macedonia	22	807	37.437	39.064	40.812	42.525	44.122	45.474	46.197	46.597	46.723	46.928	47.193	47.33	47.275	47.107	47.001	47.038	47.143	47.197
171	No change	Western Europe	23	926	43.455	44.1135	44.5207	45.0685	45.6449	45.9483	45.982	45.7998	45.5517	45.3977	45.374	45.4103	45.4135	45.3752	45.3369	45.329	45.3518	45.3851
172	No change	Austria		40	43.221	44.42	45.228	46.35	47.434	48.426	49.171	49.219	48.943	48.732	48.812	49.032	49.184	49.169	49.062	49.025	49.118	49.284
173	No change	Belgium		56	41.34	41.745	42.378	42.986	43.47	43.672	43.432	43.191	43.168	43.237	43.324	43.327	43.254	43.202	43.253	43.388	43.53	43.616
174	No change	France		250	41.195	41.851	42.321	42.654	42.671	42.495	42.383	42.358	42.315	42.188	42.041	41.96	41.984	42.082	42.182	42.228	42.217	42.195
175	No change	Germany		276	45.894	46.529	46.868	47.301	48.035	48.81	49.203	49.176	48.783	48.462	48.477	48.66	48.823	48.846	48.779	48.742	48.806	48.952
176	No change	Luxembourg		442	39.274	39.645	40.282	40.947	41.502	41.992	42.298	42.352	42.381	42.546	42.808	43.089	43.356	43.605	43.847	44.107	44.406	44.725
177	No change	Netherlands		528	42.07	43.12	43.616	44.027	44.498	44.904	45.097	45.307	45.225	45.015	44.98	45.128	45.317	45.442	45.456	45.387	45.336	45.374
178	No change	Switzerland		756	42.223	43.017	43.88	44.929	45.794	46.398	46.586	46.361	46.033	45.939	46.107	46.325	46.456	46.485	46.508	46.628	46.861	47.137
179	No change	LATIN AMERICA AND THE CARIBBEAN		904	29.1524	30.7659	32.2602	33.6231	34.8473	35.8159	36.4756	36.8852	37.1858	37.4139	37.525	37.5017	37.3754	37.206	37.037	36.881	36.7317	36.5804
180	No change	Caribbean	24	915	30.2658	31.6741	32.8827	33.8878	34.6767	35.1609	35.3899	35.3698	35.3608	35.2831	35.1013	34.8347	34.5373	34.2511	33.9871	33.7443	33.5174	33.2989
181	No change	Antigua and Barbuda		28	30.655	31.933	33.202	34.491	35.751	36.709	37.269	37.468	37.563	37.747	38	38.21	38.298	38.287	38.252	38.252	38.28	38.287
182	No change	Aruba		533	40.085	41.06	41.168	40.51	41.022	41.67	42.177	42.482	42.338	41.999	42.055	42.392	42.75	42.895	42.788	42.619	42.579	42.688
183	No change	Bahamas		44	32.517	34.228	35.87	37.551	39.068	40.171	40.353	40.637	40.949	41.329	41.687	41.915	41.968	41.908	41.875	41.946	42.081	42.198
184	No change	Barbados		52	38.54	39.75	40.801	41.395	41.691	41.701	41.627	41.543	41.498	41.474	41.458	41.459	41.479	41.513	41.546	41.569	41.58	41.585
185	No change	Cuba		192	41.08	43.006	44.204	45.191	46.67	47.753	48.344	48.474	48.076	47.712	47.655	47.633	47.559	47.423	47.3	47.261	47.287	47.301
186	No change	Curaçao		531	41.294	41.573	41.453	41.259	41.36	41.498	41.474	41.117	40.861	40.867	40.978	41.078	41.105	41.057	40.989	40.947	40.923	40.89
187	No change	Dominican Republic		214	26.11	27.372	28.472	29.385	30.248	30.972	31.47	31.87	32.198	32.443	32.597	32.677	32.715	32.736	32.749	32.757	32.76	32.764
188	No change	Grenada		308	27.222	29.209	30.863	32.315	33.394	34.085	34.87	35.77	36.668	37.338	37.587	37.401	37.116	37.02	37.103	37.202	37.175	37.024
189	No change	Guadeloupe	25	312	41.52	43.197	43.45	41.939	41.551	42.165	42.821	43.11	42.873	42.254	41.773	41.881	42.31	42.696	42.767	42.515	42.205	42.089
190	No change	Haiti		332	22.977	24.058	24.953	25.699	26.326	26.724	27.11	27.509	27.824	28.009	28.07	28.062	28.051	28.067	28.106	28.152	28.19	28.219
191	No change	Jamaica		388	29.384	31.237	33.158	35.157	37.149	38.882	40.004	40.606	40.622	41.413	42.176	42.631	42.647	42.342	42.046	41.936	41.96	41.98
192	No change	Martinique		474	43.7	45.529	46.102	45.853	45.503	44.066	43.917	44.054	44.072	43.112	42.706	42.538	42.682	42.964	43.159	43.135	42.961	42.82
193	No change	Puerto Rico		630	36.383	38.059	39.697	41.339	43.035	44.749	46.343	47.745	48.948	49.939	50.375	50.82	51.205	51.463	51.556	51.513	51.44	51.425
194	No change	Saint Lucia		662	32.632	34.785	36.779	38.908	41.249	43.441	45.458	46.868	47.707	48.092	48.449	48.878	49.25	49.449	49.447	49.335	49.243	49.245
195	No change	Saint Vincent and the Grenadines		670	29.829	31.611	33.284	34.828	36.208	37.182	37.979	38.652	39.125	39.632	40.078	40.384	40.57	40.697	40.813	40.923	41.018	41.079
196	No change	Trinidad and Tobago		780	33.85	36.143	38.095	39.788	40.546	40.572	40.689	41.137	41.643	41.963	41.96	41.736	41.569	41.591	41.714	41.795	41.772	41.69
197	No change	United States Virgin Islands		850	41.18	41.947	41.829	40.521	40.087	39.557	39.045	38.871	38.558	38.299	38.242	38.386	38.595	38.697	38.655	38.54	38.43	38.347
198	No change	Central America		916	26.5657	28.1045	29.5479	30.9453	32.1521	33.0991	33.7501	34.1935	34.6025	34.928	35.121	35.1609	35.0972	34.999	34.9074	34.8226	34.7372	34.6459
199	No change	Belize		84	23.453	24.834	26.151	27.283	28.132	28.62	28.961	29.381	29.783	30.062	30.166	30.152	30.119	30.117	30.138	30.155	30.158	30.151
200	No change	Costa Rica		188	31.376	33.419	35.419	37.311	39.05	40.547	41.577	42.371	42.964	43.415	43.834	44.126	44.245	44.224	44.16	44.131	44.148	44.184
201	No change	El Salvador		222	25.757	27.459	29.138	30.853	32.224	33.287	34.098	34.732	35.532	36.302	36.908	37.284	37.431	37.438	37.417	37.424	37.452	37.465
202	No change	Guatemala		320	21.253	22.582	23.685	24.628	25.224	25.605	26.123	26.652	27.086	27.37	27.51	27.563	27.579	27.584	27.585	27.584	27.584	27.587
203	No change	Honduras		340	23.012	24.68	26.265	27.708	28.99	29.981	30.509	31.135	31.747	32.253	32.586	32.743	32.787	32.785	32.775	32.771	32.776	32.786
204	No change	Mexico		484	27.525	29.077	30.593	32.06	33.365	34.431	35.177	35.717	36.185	36.562	36.818	36.944	36.972	36.96	36.95	36.952	36.959	36.959
205	No change	Nicaragua		558	25.176	27.126	28.893	30.448	31.826	33.044	34.064	34.812	35.508	36.037	36.362	36.506	36.53	36.502	36.461	36.419	36.379	36.338
206	No change	Panama		591	28.404	29.475	30.394	31.262	31.952	32.468	32.829	33.069	33.236	33.342	33.392	33.399	33.385	33.371	33.363	33.358	33.353	33.346
207	No change	South America	26	931	30.1263	31.8518	33.4193	34.8439	36.1235	37.1556	37.8982	38.3691	38.6804	38.9262	39.0602	39.0582	38.9473	38.7881	38.6279	38.4806	38.3403	38.1981
208	No change	Argentina		32	30.844	31.731	32.556	33.252	33.8	34.303	34.687	34.97	35.204	35.357	35.437	35.462	35.465	35.464	35.466	35.47	35.474	35.476
209	No change	Bolivia (Plurinational State of)		68	24.061	25.174	26.23	27.11	27.813	28.293	28.607	28.964	29.29	29.53	29.658	29.7	29.704	29.698	29.694	29.693	29.689	29.684
210	No change	Brazil		76	31.276	33.327	35.234	36.988	38.635	40.16	41.329	42.138	42.688	43.124	43.484	43.719	43.811	43.803	43.771	43.76	43.771	43.787
211	No change	Chile		152	33.749	35.303	36.994	38.568	40.019	41.133	41.949	42.546	42.955	43.234	43.511	43.727	43.835	43.843	43.812	43.799	43.821	43.858
212	No change	Colombia		170	30.05	32.024	33.861	35.587	37.06	38.333	39.393	40.143	40.557	40.923	41.217	41.403	41.466	41.442	41.397	41.371	41.366	41.369
213	No change	Ecuador		218	26.645	27.952	29.126	30.166	30.986	31.668	32.169	32.565	32.903	33.153	33.305	33.375	33.396	33.399	33.4	33.404	33.412	33.419
214	No change	French Guiana		254	24.476	24.99	25.678	26.244	26.65	26.773	26.737	26.706	26.72	26.752	26.764	26.748	26.719	26.694	26.676	26.658	26.636	26.612
215	No change	Guyana		328	24.611	26.113	27.538	28.784	29.66	29.947	30.167	30.535	30.888	31.131	31.235	31.229	31.166	31.088	31.028	30.988	30.955	30.918
216	No change	Paraguay		600	24.864	26.331	27.651	28.791	29.639	30.358	30.849	31.394	31.917	32.332	32.584	32.679	32.725	32.736	32.756	32.796	32.845	32.89
217	No change	Peru		604	27.488	28.923	30.215	31.242	32.09	32.762	33.273	33.671	33.992	34.201	34.296	34.307	34.28	34.257	34.252	34.256	34.259	34.254
218	No change	Suriname		740	28.443	29.483	30.553	31.48	32.179	32.639	32.897	33.053	33.193	33.301	33.349	33.326	33.261	33.196	33.155	33.134	33.119	33.098
219	No change	Uruguay		858	34.856	35.455	36.206	37.107	37.989	38.717	39.235	39.575	39.758	39.959	40.151	40.282	40.324	40.296	40.249	40.218	40.212	40.215
220	No change	Venezuela (Bolivarian Republic of)		862	27.391	28.793	29.991	30.997	31.842	32.519	33.006	33.347	33.632	33.839	33.962	34.015	34.03	34.033	34.035	34.036	34.037	34.037
221	No change	NORTHERN AMERICA	27	905	37.9304	38.5323	39.1538	39.811	40.5032	40.8689	41.0401	41.1826	41.2003	41.3085	41.5211	41.7422	41.8997	41.9814	42.0272	42.0874	42.1828	42.2998
222	No change	Canada		124	40.54	41.251	42.035	42.77	43.425	43.931	43.853	43.524	43.489	43.619	43.903	44.177	44.349	44.44	44.559	44.774	45.062	45.349
223	No change	United States of America		840	37.621	38.212	38.824	39.485	40.162	40.529	40.742	40.919	40.926	41.032	41.241	41.461	41.62	41.698	41.732	41.774	41.85	41.952
224	No change	OCEANIA		909	32.7881	33.331	33.8373	34.1789	34.2449	34.1445	34.0683	33.9043	33.8229	33.7136	33.5559	33.3555	33.1423	32.9383	32.7437	32.5415	32.3102	32.0426
225	No change	Australia/New Zealand		927	37.3834	37.8062	38.5105	39.2028	39.6954	39.7098	39.5003	39.4885	39.5494	39.8027	40.0405	40.1984	40.2885	40.3944	40.5844	40.8544	41.1443	41.3943
226	No change	Australia	28	36	37.404	37.821	38.545	39.232	39.668	39.62	39.393	39.372	39.458	39.743	39.995	40.154	40.246	40.369	40.588	40.893	41.214	41.488
227	No change	New Zealand		554	37.266	37.717	38.308	39.049	39.84	40.208	40.13	40.196	40.127	40.175	40.322	40.475	40.551	40.556	40.558	40.606	40.697	40.795
228	No change	Melanesia		928	22.3184	22.9417	23.4907	23.8994	24.156	24.2098	24.3017	24.4062	24.489	24.5208	24.5059	24.4745	24.4479	24.4309	24.4179	24.403	24.3851	24.3663
229	No change	Fiji		242	27.56	28.425	29.128	29.443	29.68	30.13	30.373	30.484	30.478	30.446	30.456	30.489	30.524	30.547	30.558	30.574	30.6	30.635
230	No change	New Caledonia		540	32.758	33.205	33.972	34.955	35.647	36.044	36.133	36.14	36.198	36.33	36.488	36.599	36.629	36.614	36.621	36.675	36.753	36.818
231	No change	Papua New Guinea		598	21.667	22.354	22.944	23.371	23.602	23.676	23.807	23.953	24.068	24.122	24.127	24.116	24.112	24.117	24.124	24.127	24.126	24.124
232	No change	Solomon Islands		90	19.868	20.535	21.18	21.728	22.028	22.177	22.308	22.455	22.603	22.715	22.781	22.816	22.845	22.878	22.912	22.941	22.963	22.98
233	No change	Vanuatu		548	22.159	22.904	23.562	24.044	24.655	24.936	25.245	25.493	25.671	25.788	25.854	25.899	25.943	25.985	26.023	26.054	26.081	26.106
234	No change	Micronesia	29	954	25.6844	26.7022	27.7088	28.5479	29.0027	29.1098	28.8962	28.7628	28.7219	28.704	28.6324	28.4591	28.203	27.9279	27.6898	27.4827	27.2926	27.1004
235	No change	Guam		316	30.142	31.22	32.299	33.332	34.263	34.985	35.241	35.212	35.294	35.527	35.798	35.972	35.988	35.895	35.803	35.782	35.813	35.844
236	No change	Kiribati		296	22.428	22.969	23.172	23.175	23.624	23.928	24.152	24.232	24.177	24.106	24.122	24.207	24.288	24.318	24.3	24.276	24.281	24.317
237	No change	Micronesia (Fed. States of)		583	21.544	22.774	23.688	24.199	24.311	24.408	24.97	25.79	26.456	26.832	26.881	26.736	26.648	26.723	26.88	27.005	27.04	27.009
238	No change	Polynesia	30	957	25.7704	26.8291	27.7826	28.4566	28.8732	29.1082	29.0517	28.9273	28.8061	28.7051	28.5846	28.3937	28.1264	27.8315	27.5685	27.3466	27.1368	26.9087
239	No change	French Polynesia		258	30.94	32.497	34.163	35.461	36.583	37.426	37.917	38.175	38.422	38.611	38.729	38.801	38.819	38.811	38.806	38.824	38.855	38.877
240	No change	Samoa		882	21.21	21.755	22.206	22.639	22.896	22.718	22.503	22.474	22.636	22.847	22.968	22.964	22.908	22.901	22.964	23.046	23.089	23.083
241	No change	Tonga		776	21.349	22.083	22.836	23.457	23.773	23.662	23.539	23.652	23.935	24.219	24.364	24.34	24.246	24.224	24.307	24.43	24.515	24.531

[truncated: 1 more sheets: NOTES]
