# Supplementary material for: A survey of accepted authors in computer systems conferences
Source: PeerJ Comput Sci. 2020 Sep 28;6:e299. doi: 10.7717/peerj-cs.299 (PMC7924675; doi:10.7717/peerj-cs.299)
Supplement: Supplemental Information 2 — This is a snapshot of the github repository that includes the data and source code required to reproduce this paper (except for confidential survey data). The snapshot represents commit 6663a253f1ac4dc351a78ccc74c0de80c7cc06ad of http://github.com/eitanf/sysconf. The most pertinent article files are under pubs/diversity-survey/. [file peerj-cs-06-299-s002.bz2 › sysconf/data/geo/WPP2017_POP_F02_POPULATION_GROWTH_RATE.xlsx]

## Sheet: ESTIMATES
United Nations
Population Division
Department of Economic and Social Affairs
World Population Prospects: The 2017 Revision
File POP/2: Average annual rate of population change by region, subregion and country, 1950-2100 (percentage)
Estimates, 1950 - 2015
POP/DB/WPP/Rev.2017/POP/F02
June 2017 - Copyright © 2017 by United Nations. All rights reserved
Suggested citation: United Nations, Department of Economic and Social Affairs, Population Division (2017). World Population Prospects: The 2017 Revision, DVD Edition.
					Average annual rate of population change (percentage)
Index	Variant	Region, subregion, country or area *	Notes	Country code	1950-1955	1955-1960	1960-1965	1965-1970	1970-1975	1975-1980	1980-1985	1985-1990	1990-1995	1995-2000	2000-2005	2005-2010	2010-2015
1	Estimates	WORLD		900	1.779	1.799	1.925	2.053	1.948	1.778	1.782	1.793	1.519	1.324	1.253	1.233	1.185
2	Estimates	More developed regions	a	901	1.196	1.167	1.068	0.844	0.784	0.653	0.576	0.549	0.42	0.325	0.334	0.402	0.29
3	Estimates	Less developed regions	b	902	2.05	2.079	2.285	2.525	2.367	2.154	2.154	2.148	1.81	1.571	1.467	1.417	1.373
4	Estimates	Least developed countries	c	941	1.965	2.223	2.397	2.562	2.358	2.499	2.572	2.659	2.729	2.541	2.521	2.365	2.392
5	Estimates	Less developed regions, excluding least developed countries	d	934	2.06	2.061	2.27	2.521	2.368	2.109	2.098	2.078	1.678	1.425	1.299	1.256	1.19
6	Estimates	Less developed regions, excluding China		948	2.09	2.346	2.457	2.469	2.443	2.427	2.432	2.289	2.081	1.899	1.773	1.697	1.634
7	Estimates	High-income countries	e	1503	1.221	1.255	1.208	1.02	0.954	0.813	0.74	0.714	0.697	0.656	0.672	0.743	0.541
8	Estimates	Middle-income countries	e	1517	2	1.976	2.154	2.363	2.216	2.011	2.02	2.005	1.611	1.359	1.239	1.187	1.153
9	Estimates	Upper-middle-income countries	e	1502	2.07	1.821	2.026	2.382	2.111	1.694	1.666	1.767	1.2	0.882	0.766	0.751	0.78
10	Estimates	Lower-middle-income countries	e	1501	1.914	2.166	2.308	2.34	2.34	2.38	2.418	2.265	2.044	1.84	1.695	1.589	1.484
11	Estimates	Low-income countries	e	1500	1.662	2.108	2.232	2.495	2.51	2.444	2.399	2.628	2.82	2.694	2.776	2.735	2.728
12	Estimates	Sub-Saharan Africa	f	947	1.987	2.204	2.393	2.531	2.664	2.799	2.83	2.799	2.706	2.656	2.665	2.74	2.74
13	Estimates	AFRICA		903	2.101	2.313	2.46	2.557	2.627	2.771	2.824	2.759	2.607	2.461	2.464	2.53	2.587
14	Estimates	Eastern Africa		910	2.217	2.421	2.627	2.776	2.853	2.963	2.969	2.983	2.582	2.887	2.816	2.87	2.816
15	Estimates	Burundi		108	1.838	1.919	1.992	2.315	1.212	2.29	2.658	2.825	1.923	1.42	2.964	3.327	3.027
16	Estimates	Comoros		174	1.963	1.66	1.638	2.07	2.238	3.587	2.87	2.94	2.882	2.635	2.404	2.403	2.395
17	Estimates	Djibouti		262	2.311	3.676	6.363	6.57	6.787	9.415	3.406	6.546	1.311	2.591	1.751	1.663	1.716
18	Estimates	Eritrea		232	1.792	2.243	2.571	2.623	2.721	2.78	2.866	2.459	-0.149	1.869	3.137	2.02	1.977
19	Estimates	Ethiopia		231	1.913	2.096	2.431	2.55	2.727	1.592	2.916	3.286	3.509	2.986	2.85	2.674	2.599
20	Estimates	Kenya		404	2.771	2.99	3.185	3.376	3.622	3.751	3.778	3.494	3.115	2.797	2.729	2.744	2.662
21	Estimates	Madagascar		450	2.135	2.308	2.468	2.619	2.777	2.858	2.874	2.839	3	3.141	3.02	2.856	2.721
22	Estimates	Malawi		454	1.925	2.134	2.295	2.52	2.79	3.045	3.141	5.381	0.975	2.761	2.73	3.023	2.945
23	Estimates	Mauritius	1	480	2.915	2.91	2.643	1.854	1.531	1.59	1.004	0.774	1.334	0.976	0.613	0.42	0.184
24	Estimates	Mayotte		175	4.524	4.705	4.794	3.829	4.148	3.849	5.366	5.469	5.242	3.983	3.391	3.173	2.794
25	Estimates	Mozambique		508	1.711	1.952	2.091	2.21	2.429	2.715	1.831	0.401	3.472	2.734	2.935	2.928	2.907
26	Estimates	Réunion		638	3.234	2.812	3.039	3.35	0.961	0.985	1.853	1.776	1.963	1.793	1.437	0.96	0.776
27	Estimates	Rwanda		646	2.886	2.994	1.944	2.991	2.986	3.299	3.488	3.349	-3.987	6.059	2.273	2.613	2.532
28	Estimates	Seychelles		690	1.373	1.31	2.373	2.26	2.585	2.132	1.043	0.224	1.651	1.128	1.789	0.59	0.504
29	Estimates	Somalia		706	1.914	2.017	2.148	2.313	2.382	9.88	1.316	1.708	0.815	3.133	2.885	2.931	2.863
30	Estimates	South Sudan		728	1.045	1.647	1.986	2.225	2.432	2.659	2.94	1.134	-1.101	4.097	3.815	4.326	3.315
31	Estimates	Uganda		800	2.683	2.809	3.321	3.287	2.729	2.953	3.091	3.49	3.283	3.136	3.435	3.448	3.373
32	Estimates	United Republic of Tanzania	2	834	2.667	2.84	2.963	3.046	3.218	3.125	3.12	3.07	3.256	2.634	2.849	3.135	3.12
33	Estimates	Zambia		894	2.625	2.895	3.145	3.163	3.47	3.415	3.327	2.867	2.59	2.84	2.698	2.781	3.011
34	Estimates	Zimbabwe		716	3.066	3.145	3.257	3.201	3.337	3.166	3.79	3.243	2.117	1.533	1.141	1.698	2.268
35	Estimates	Middle Africa		911	1.957	2.116	2.293	2.457	2.557	2.75	2.805	2.905	3.316	2.645	3.054	3.196	3.148
36	Estimates	Angola		24	2.354	1.961	1.893	1.767	2.51	3.009	3.446	2.748	3.18	2.834	3.467	3.566	3.515
37	Estimates	Cameroon		120	1.764	1.912	2.199	2.44	2.663	2.894	3.074	3.066	2.778	2.527	2.63	2.732	2.68
38	Estimates	Central African Republic		140	1.069	1.434	1.845	2.071	1.964	2.446	2.89	2.195	2.629	2.266	1.894	1.496	0.434
39	Estimates	Chad		148	1.78	1.859	1.953	1.923	2.302	1.974	2.417	3.139	3.229	3.507	3.758	3.324	3.285
40	Estimates	Congo		178	2.13	2.394	2.652	2.837	3.055	2.919	2.907	2.742	2.743	2.836	2.842	3.306	2.6
41	Estimates	Democratic Republic of the Congo		180	2.078	2.41	2.605	2.83	2.7	2.81	2.511	2.939	3.674	2.475	3.021	3.284	3.326
42	Estimates	Equatorial Guinea		226	1.191	1.29	1.659	1.996	-3.311	-0.343	6.81	3.468	3.358	3.924	4.185	4.557	4.235
43	Estimates	Gabon		266	0.387	0.678	1.292	2.054	1.924	2.307	2.593	2.745	2.632	2.506	2.616	3.122	3.256
44	Estimates	Sao Tome and Principe		678	-0.41	1.78	0.168	2.724	2.133	2.786	1.749	1.888	2.093	1.835	2.316	2.321	2.247
45	Estimates	Northern Africa		912	2.513	2.699	2.694	2.65	2.499	2.675	2.801	2.62	2.258	1.748	1.696	1.682	1.941
46	Estimates	Algeria		12	2.05	2.475	2.533	2.835	2.767	2.922	3.088	2.766	2.185	1.518	1.306	1.631	1.978
47	Estimates	Egypt		818	2.544	2.754	2.685	2.534	2.234	2.362	2.593	2.683	2.083	1.855	1.875	1.824	2.177
48	Estimates	Libya		434	2.041	3.021	3.591	4.155	4.299	3.93	3.7	2.713	2.185	1.581	1.568	1.259	0.212
49	Estimates	Morocco		504	3.119	3.206	2.867	2.346	2.136	2.346	2.369	1.977	1.692	1.27	1.126	1.201	1.425
50	Estimates	Sudan		729	2.66	2.829	3.011	3.18	3.33	3.556	3.417	3.152	3.585	2.455	2.521	2.13	2.337
51	Estimates	Tunisia		788	1.793	1.147	1.694	2.147	2.213	2.384	2.791	2.345	2.034	1.245	0.815	1.037	1.157
52	Estimates	Western Sahara		732	8.588	8.751	8.842	8.219	-0.506	13.99	3.798	3.496	3.253	4.12	6.627	1.865	1.827
53	Estimates	Southern Africa		913	2.361	2.478	2.614	2.691	2.76	2.58	2.537	2.259	2.299	1.696	1.288	1.134	1.439
54	Estimates	Botswana		72	2.597	2.207	2.594	3.051	3.433	3.85	3.441	2.947	2.599	1.933	1.424	1.644	1.842
55	Estimates	Lesotho		426	1.416	1.557	1.84	2.023	2.156	2.596	2.333	1.714	1.872	1.183	0.847	0.912	1.273
56	Estimates	Namibia		516	2.045	2.284	2.494	2.679	2.96	2.252	2.514	4.173	3.142	2.749	1.353	1.341	2.197
57	Estimates	South Africa		710	2.414	2.537	2.662	2.713	2.755	2.539	2.504	2.151	2.276	1.659	1.309	1.101	1.388
58	Estimates	Swaziland		748	2.362	2.56	2.291	2.592	2.968	3.089	3.116	4.004	2.185	1.993	0.82	1.681	1.844
59	Estimates	Western Africa		914	1.694	1.962	2.145	2.268	2.485	2.698	2.762	2.686	2.693	2.624	2.63	2.723	2.72
60	Estimates	Benin		204	0.424	1.082	1.586	2.022	2.287	2.593	2.813	3.031	3.415	3.014	3.013	2.838	2.789
61	Estimates	Burkina Faso		854	1.058	1.336	1.382	1.667	1.801	2.062	2.491	2.623	2.711	2.803	2.904	3.014	2.978
62	Estimates	Cabo Verde		132	2.064	0.49	2.689	3.098	0.164	1.018	1.89	1.634	2.588	2.233	1.737	1.139	1.18
63	Estimates	Côte d'Ivoire		384	2.826	3.223	3.884	3.862	4.632	4.542	4.182	3.648	3.4	2.753	1.886	2.134	2.492
64	Estimates	Gambia		270	2.273	3.815	1.715	2.191	3.054	2.966	3.834	4.5	3.019	2.888	3.181	3.169	3.118
65	Estimates	Ghana		288	2.628	3.159	2.953	2.176	2.683	1.883	3.263	2.802	2.721	2.444	2.576	2.583	2.361
66	Estimates	Guinea		324	1.389	1.517	1.613	1.69	0.675	0.664	2.391	3.447	5.292	2.25	1.886	2.179	2.27
67	Estimates	Guinea-Bissau		624	1.439	1.378	1.14	1.738	1.79	0.567	2.323	2.362	2.326	1.784	2.1	2.387	2.585
68	Estimates	Liberia		430	1.651	2.072	2.238	2.454	2.746	3.003	2.988	-0.889	-0.228	6.603	2.455	3.823	2.615
69	Estimates	Mali		466	1.103	1.127	1.126	1.322	1.717	1.793	1.99	1.555	2.525	2.655	3.088	3.274	2.946
70	Estimates	Mauritania		478	2.456	2.78	2.906	2.929	2.908	2.875	2.86	2.743	2.73	3.042	2.891	2.846	2.946
71	Estimates	Niger		562	2.876	2.736	2.882	2.837	2.787	2.884	2.878	2.944	3.357	3.612	3.639	3.748	3.835
72	Estimates	Nigeria		566	1.635	1.881	2.097	2.209	2.481	2.954	2.589	2.61	2.51	2.493	2.543	2.644	2.665
73	Estimates	Saint Helena	3	654	-0.105	-0.809	-0.525	1.085	1.165	0.575	0.942	-0.198	-0.902	-0.669	-3.585	-0.478	-0.668
74	Estimates	Senegal		686	2.432	2.654	2.769	2.9	2.958	2.497	2.96	3.057	2.927	2.445	2.591	2.76	2.961
75	Estimates	Sierra Leone		694	1.111	1.252	1.478	1.697	2.124	2.34	2.426	2.532	-0.174	1.31	4.297	2.646	2.276
76	Estimates	Togo		768	1.093	1.398	1.559	4.272	2.61	2.423	3.573	3.04	2.42	3.019	2.681	2.695	2.63
77	Estimates	ASIA		935	1.928	1.903	2.127	2.451	2.266	1.972	1.97	1.992	1.598	1.336	1.217	1.128	1.047
78	Estimates	Eastern Asia		906	1.872	1.526	1.829	2.487	2.109	1.472	1.414	1.645	1.048	0.657	0.556	0.518	0.487
79	Estimates	China	4	156	1.938	1.478	1.882	2.646	2.205	1.524	1.492	1.813	1.119	0.686	0.59	0.569	0.541
80	Estimates	China, Hong Kong SAR	5	344	4.645	4.156	2.591	2.088	1.791	2.975	1.648	1.598	1.204	1.637	0.487	0.57	0.618
81	Estimates	China, Macao SAR	6	446	-0.728	-2.428	3.832	3.836	-0.374	-0.293	3.494	3.859	2.291	2.081	2.401	2.137	2.251
82	Estimates	China, Taiwan Province of China		158	3.369	3.414	3.345	2.995	1.993	1.75	1.534	1.199	0.883	0.568	0.686	0.437	0.329
83	Estimates	Dem. People's Republic of Korea		408	-0.897	2.49	1.876	2.769	2.433	1.42	1.547	1.446	1.49	0.953	0.833	0.567	0.524
84	Estimates	Japan		392	1.448	1.02	0.994	1.275	1.38	0.939	0.679	0.426	0.297	0.183	0.125	0.034	-0.09
85	Estimates	Mongolia		496	1.833	2.221	2.945	2.884	2.917	2.654	2.576	2.558	1.017	0.847	1.048	1.422	1.859
86	Estimates	Republic of Korea		410	2.28	3.258	2.633	2.163	1.881	1.452	1.4	1.01	1.077	0.901	0.55	0.344	0.416
87	Estimates	South-Central Asia	7	921	1.771	2.044	2.218	2.293	2.313	2.392	2.409	2.292	2.051	1.872	1.696	1.487	1.35
88	Estimates	Central Asia		5500	3.078	3.633	3.451	2.772	2.222	2.045	2.042	1.947	1.193	0.779	1.113	1.451	1.684
89	Estimates	Kazakhstan		398	3.518	4.475	3.502	1.922	1.499	1.069	1.152	0.929	-0.621	-1.258	0.633	1.074	1.583
90	Estimates	Kyrgyzstan		417	1.802	2.616	3.379	2.896	2.054	1.855	2.012	1.817	0.865	1.496	0.619	1.323	1.571
91	Estimates	Tajikistan		762	3.169	3.021	3.514	3.271	2.922	2.825	3.002	3.044	1.742	1.508	1.954	2.175	2.243
92	Estimates	Turkmenistan		795	2.389	3.223	3.318	2.966	2.803	2.606	2.403	2.544	2.659	1.414	1.029	1.352	1.796
93	Estimates	Uzbekistan		860	3.054	3.167	3.42	3.544	2.747	2.749	2.551	2.444	2.219	1.666	1.296	1.52	1.592
94	Estimates	Southern Asia		5501	1.723	1.982	2.166	2.272	2.317	2.407	2.425	2.306	2.087	1.915	1.718	1.488	1.337
95	Estimates	Afghanistan		4	1.295	1.682	1.992	2.258	2.473	1.019	-2.344	0.776	6.672	3.227	4.426	2.776	3.162
96	Estimates	Bangladesh		50	2.115	2.696	2.941	3.055	1.837	2.665	2.69	2.609	2.229	2.059	1.725	1.18	1.156
97	Estimates	Bhutan		64	2.211	2.459	2.614	3.179	3.195	3.125	2.651	2.796	-0.852	2.154	2.71	2.053	1.578
98	Estimates	India		356	1.678	1.874	2.038	2.128	2.308	2.293	2.299	2.144	1.976	1.84	1.659	1.464	1.23
99	Estimates	Iran (Islamic Republic of)		364	2.392	2.54	2.606	2.666	2.758	3.334	4.048	3.439	1.49	1.755	1.257	1.144	1.246
100	Estimates	Maldives		462	1.563	2.405	2.676	2.383	3.297	2.972	3.602	3.261	2.59	1.971	2.57	2.677	2.758
101	Estimates	Nepal		524	1.824	1.591	1.623	1.894	2.099	2.236	2.307	2.286	2.641	2.08	1.539	1.051	1.174
102	Estimates	Pakistan		586	1.479	2.104	2.483	2.664	2.79	3.121	3.332	3.1	2.633	2.405	2.107	2.054	2.093
103	Estimates	Sri Lanka		144	1.93	2.353	2.359	2.333	1.937	1.78	1.467	1.373	1.032	0.578	0.776	0.679	0.504
104	Estimates	South-Eastern Asia		920	2.458	2.738	2.784	2.698	2.541	2.272	2.289	2.079	1.777	1.557	1.367	1.227	1.211
105	Estimates	Brunei Darussalam		96	5.571	5.076	4.511	4.702	4.426	3.64	2.927	2.841	2.768	2.289	1.83	1.247	1.434
106	Estimates	Cambodia		116	2.589	2.519	2.447	1.569	1.455	-2.34	2.84	3.027	3.433	2.633	1.76	1.507	1.622
107	Estimates	Indonesia		360	2.122	2.538	2.666	2.705	2.592	2.413	2.245	1.898	1.642	1.429	1.385	1.348	1.25
108	Estimates	Lao People's Democratic Republic		418	2.33	2.296	2.327	2.415	2.534	1.31	2.478	2.877	2.609	1.877	1.534	1.642	1.295
109	Estimates	Malaysia	8	458	2.833	2.946	3.104	2.517	2.369	2.524	2.453	2.906	2.554	2.466	2.028	1.826	1.776
110	Estimates	Myanmar		104	1.908	2.128	2.17	2.406	2.385	2.315	2.185	1.75	1.246	1.28	1.01	0.679	0.877
111	Estimates	Philippines		608	3.541	3.388	3.253	2.937	2.853	2.756	2.728	2.627	2.397	2.209	2.019	1.657	1.636
112	Estimates	Singapore		702	4.888	4.484	2.793	1.971	1.732	1.302	2.299	2.152	2.875	2.357	2.751	2.442	1.739
113	Estimates	Thailand		764	2.706	2.89	2.995	2.952	2.756	2.254	1.875	1.673	1.003	1.133	0.769	0.538	0.427
114	Estimates	Timor-Leste		626	1.251	1.605	1.843	1.975	1.886	-2.476	2.535	2.399	2.95	0.004	3.271	1.557	2.238
115	Estimates	Viet Nam		704	2.525	2.98	2.948	2.735	2.313	2.192	2.316	2.218	1.951	1.309	0.978	0.964	1.121
116	Estimates	Western Asia		922	2.495	2.575	2.688	2.669	2.758	2.784	2.844	2.524	2.293	2.066	2.122	2.467	2.071
117	Estimates	Armenia		51	2.885	3.624	3.309	2.654	2.3	1.801	1.469	1.177	-1.901	-0.94	-0.584	-0.71	0.274
118	Estimates	Azerbaijan	9	31	2.57	3.14	3.293	2.407	1.822	1.613	1.61	1.658	1.419	0.874	0.999	1.125	1.255
119	Estimates	Bahrain		48	2.89	3.911	2.864	2.52	4.522	6.006	3.062	3.351	2.562	3.294	5.822	6.666	2.007
120	Estimates	Cyprus	10	196	1.405	1.559	0.279	1.093	1.144	1.068	0.527	1.713	2.192	1.956	1.713	1.588	0.851
121	Estimates	Georgia	11	268	1.029	1.527	1.738	1.506	0.669	0.583	0.757	0.749	-1.498	-1.224	-1.023	-1.17	-1.37
122	Estimates	Iraq		368	2.568	2.285	2.778	3.38	3.278	3.114	2.635	2.293	2.913	3.074	2.727	2.603	3.208
123	Estimates	Israel		376	6.244	3.908	3.763	2.438	3.156	2.307	1.729	1.948	3.397	2.4	1.869	2.349	1.65
124	Estimates	Jordan		400	6.998	6.224	4.587	7.65	3.649	2.813	3.971	4.132	5.004	2.194	2.262	4.574	4.863
125	Estimates	Kuwait		414	3.446	7.872	11.266	9.11	6.333	5.837	4.736	3.769	-5.302	4.831	2.09	5.506	5.443
126	Estimates	Lebanon		422	2.76	3.277	2.955	1.87	2.287	0.229	0.54	0.196	2.306	1.289	4.177	1.684	5.99
127	Estimates	Oman		512	1.656	2.137	2.494	2.936	3.953	5.381	5.217	3.802	3.918	0.57	2.038	3.831	6.454
128	Estimates	Qatar		634	7.216	5.566	8.817	7.94	8.127	6.165	10.115	4.998	1.496	2.856	7.572	14.432	6.649
129	Estimates	Saudi Arabia		682	2.62	2.769	3.399	3.729	4.825	5.419	6.062	4.268	2.753	2.056	2.818	2.747	2.806
130	Estimates	State of Palestine	12	275	1.164	1.587	2.162	-1.153	3.225	2.657	3.058	3.558	4.399	4.16	2.08	2.571	2.735
131	Estimates	Syrian Arab Republic		760	2.725	3.127	3.223	3.343	3.422	3.397	3.519	3.12	2.84	2.69	2.173	2.776	-2.301
132	Estimates	Turkey		792	2.51	2.478	2.399	2.374	2.377	2.26	2.218	1.86	1.625	1.563	1.423	1.262	1.58
133	Estimates	United Arab Emirates		784	2.682	3.039	9.687	8.973	17.12	12.63	5.771	5.812	5.499	5.067	7.453	11.822	2.03
134	Estimates	Yemen		887	1.594	1.629	1.745	1.86	1.958	3.459	3.857	4.048	4.791	3.084	2.821	2.741	2.624
135	Estimates	EUROPE		908	0.985	0.974	0.948	0.681	0.607	0.484	0.4	0.377	0.176	-0.024	0.085	0.187	0.099
136	Estimates	Eastern Europe		923	1.484	1.34	1.032	0.679	0.657	0.647	0.572	0.428	-0.022	-0.365	-0.429	-0.201	-0.088
137	Estimates	Belarus		112	0.151	0.954	0.917	0.933	0.742	0.669	0.678	0.497	-0.146	-0.416	-0.638	-0.311	0.027
138	Estimates	Bulgaria		100	0.838	0.839	0.837	0.681	0.536	0.319	0.216	-0.301	-1.074	-0.932	-0.801	-0.74	-0.623
139	Estimates	Czechia		203	1.006	0.482	0.456	0.013	0.508	0.547	-0.035	0.019	0.033	-0.133	-0.061	0.535	0.128
140	Estimates	Hungary		348	1.024	0.348	0.335	0.383	0.308	0.428	-0.353	-0.361	-0.054	-0.25	-0.265	-0.317	-0.292
141	Estimates	Poland		616	1.879	1.648	1.146	0.799	0.799	0.903	0.877	0.44	0.261	0.051	-0.098	-0.02	-0.03
142	Estimates	Republic of Moldova	13	498	2.305	2.679	2.097	1.495	1.316	0.871	0.998	0.696	-0.115	-0.646	-0.208	-0.355	-0.091
143	Estimates	Romania		642	1.481	1.253	0.806	1.172	1.058	0.855	0.43	0.331	-0.451	-0.743	-0.64	-0.947	-0.559
144	Estimates	Russian Federation		643	1.599	1.472	1.076	0.567	0.555	0.629	0.699	0.632	0.098	-0.257	-0.383	-0.065	0.102
145	Estimates	Slovakia		703	2.091	1.634	1.142	0.697	0.92	1.002	0.669	0.465	0.326	0.088	-0.001	0.02	0.129
146	Estimates	Ukraine	14	804	1.409	1.279	1.183	0.791	0.698	0.49	0.377	0.212	-0.218	-0.828	-0.814	-0.475	-0.502
147	Estimates	Northern Europe		924	0.387	0.567	0.734	0.575	0.377	0.198	0.18	0.312	0.246	0.269	0.384	0.801	0.547
148	Estimates	Channel Islands	15	830	0.649	0.709	0.993	1.051	0.844	0.282	0.854	1.001	0.475	0.639	0.736	0.674	0.517
149	Estimates	Denmark		208	0.792	0.622	0.768	0.705	0.526	0.24	-0.038	0.105	0.353	0.41	0.299	0.485	0.476
150	Estimates	Estonia		233	1.031	0.97	1.174	1.054	0.889	0.724	0.64	0.555	-1.765	-0.479	-0.631	-0.351	-0.253
151	Estimates	Faeroe Islands		234	0.619	1.289	1.254	1.148	1.156	0.992	0.925	0.868	-0.664	0.522	0.43	0.111	0.169
152	Estimates	Finland	16	246	1.116	0.906	0.595	0.191	0.456	0.292	0.507	0.343	0.486	0.268	0.272	0.402	0.428
153	Estimates	Iceland		352	1.997	2.157	1.819	1.222	1.293	0.913	1.135	1.084	0.963	0.935	1.011	1.649	0.609
154	Estimates	Ireland		372	-0.092	-0.543	0.266	0.62	1.527	1.517	0.743	0.024	0.456	1.052	1.808	1.874	0.314
155	Estimates	Isle of Man		833	-1.057	-1.575	0.691	2.004	1.412	1.324	-0.272	1.75	0.474	0.697	0.958	1.013	0.759
156	Estimates	Latvia		428	0.764	1.24	1.25	0.957	0.754	0.416	0.465	0.638	-1.206	-1.017	-1.141	-1.219	-1.228
157	Estimates	Lithuania		440	0.472	1.046	1.369	1.117	1.009	0.784	0.753	0.737	-0.379	-0.7	-0.921	-1.364	-1.268
158	Estimates	Norway	17	578	0.986	0.868	0.777	0.798	0.67	0.386	0.325	0.448	0.556	0.597	0.583	1.066	1.246
159	Estimates	Sweden		752	0.708	0.597	0.691	0.783	0.351	0.288	0.099	0.496	0.618	0.102	0.35	0.763	0.78
160	Estimates	United Kingdom		826	0.2	0.506	0.701	0.485	0.206	0.019	0.071	0.252	0.276	0.333	0.448	0.978	0.65
161	Estimates	Southern Europe		925	0.862	0.762	0.852	0.735	0.883	0.786	0.476	0.229	0.12	0.141	0.64	0.467	-0.196
162	Estimates	Albania		8	2.34	2.833	2.951	2.519	2.288	2.123	2.024	2.016	-1.094	0.098	-0.276	-0.922	-0.117
163	Estimates	Andorra		20	7.979	7.466	6.484	5.382	4.697	3.216	4.248	4.015	3.164	0.475	3.748	1.368	-1.586
164	Estimates	Bosnia and Herzegovina		70	1.967	1.88	1.835	1.233	1.16	0.954	0.991	0.322	-2.99	-0.405	0.079	-0.317	-1.026
165	Estimates	Croatia		191	0.914	0.789	0.64	0.43	0.349	0.428	0.507	0.254	-0.68	-0.835	-0.227	-0.229	-0.43
166	Estimates	Gibraltar		292	0.659	0.541	2.14	1.846	0.703	0.462	-0.043	-0.697	0.661	0.674	0.572	0.672	0.618
167	Estimates	Greece		300	0.873	0.64	0.428	0.489	0.793	1.34	0.694	0.542	1.029	0.643	0.284	0.255	-0.403
168	Estimates	Holy See	18	336	0	0.022	-1.159	-5.544	2.356	-0.082	0.57	0.607	0.284	0.153	0.278	0.025	0.025
169	Estimates	Italy		380	0.747	0.558	0.783	0.703	0.644	0.39	0.209	0.04	0.045	0.013	0.522	0.311	-0.076
170	Estimates	Malta		470	0.072	-0.102	0.6	-0.058	0.17	0.638	0.933	0.854	0.853	0.843	0.504	0.453	0.546
171	Estimates	Montenegro		499	2.343	1.875	1.819	-0.536	1.288	0.934	1.114	0.032	0.175	-0.222	0.092	0.255	0.124
172	Estimates	Portugal		620	0.594	0.508	0.046	-0.483	1.166	1.221	0.365	-0.065	0.391	0.401	0.403	0.163	-0.444
173	Estimates	San Marino		674	1.486	2.233	2.497	1.856	0.613	1.588	1.221	1.144	1.467	1.16	1.287	1.24	1.155
174	Estimates	Serbia	19	688	1.44	0.87	0.723	0.714	0.908	0.945	0.76	0.563	0.756	-0.819	-0.583	-0.406	-0.399
175	Estimates	Slovenia		705	0.721	0.763	0.532	0.487	0.856	1.042	1.157	0.621	-0.15	-0.03	0.078	0.484	0.288
176	Estimates	Spain	20	724	0.738	0.915	1.117	1.051	1.141	0.988	0.542	0.241	0.295	0.502	1.479	1.21	-0.168
177	Estimates	TFYR Macedonia	21	807	2.087	1.336	1.348	1.55	0.933	1.301	0.587	0.148	-0.13	0.513	0.249	0.101	0.083
178	Estimates	Western Europe		926	0.617	0.76	0.996	0.7	0.43	0.116	0.154	0.443	0.53	0.267	0.322	0.252	0.386
179	Estimates	Austria		40	0.049	0.335	0.652	0.57	0.321	-0.073	0.013	0.284	0.678	0.197	0.452	0.375	0.629
180	Estimates	Belgium		56	0.57	0.621	0.594	0.395	0.287	0.198	0.096	0.181	0.356	0.187	0.509	0.73	0.628
181	Estimates	France		250	0.772	1.046	1.303	0.758	0.835	0.396	0.485	0.557	0.445	0.464	0.538	0.577	0.449
182	Estimates	Germany		276	0.444	0.518	0.759	0.599	0.075	-0.144	-0.15	0.357	0.529	0.061	0.045	-0.191	0.2
183	Estimates	Liechtenstein		438	1.501	2.14	2.442	2.628	1.942	1.976	1.047	1.062	1.402	1.529	0.922	0.652	0.761
184	Estimates	Luxembourg		442	0.616	0.602	0.967	0.568	0.825	0.56	0.155	0.796	1.335	1.325	0.973	2.075	2.193
185	Estimates	Monaco		492	-0.345	2.66	0.725	0.172	1.411	1.19	1.505	0.413	0.84	0.88	1.044	1.857	0.646
186	Estimates	Netherlands		528	1.287	1.335	1.35	1.194	1.022	0.669	0.51	0.613	0.66	0.584	0.546	0.382	0.304
187	Estimates	Switzerland		756	1.257	1.268	1.921	1.132	0.597	-0.166	0.478	0.666	1.004	0.419	0.667	1.107	1.208
188	Estimates	LATIN AMERICA AND THE CARIBBEAN		904	2.689	2.691	2.73	2.567	2.428	2.266	2.122	1.922	1.757	1.539	1.32	1.239	1.133
189	Estimates	Caribbean		915	1.92	1.951	2.157	1.842	1.762	1.485	1.411	1.384	1.238	1.059	0.872	0.786	0.746
190	Estimates	Anguilla		660	2.132	0.574	0.838	0.914	0.706	0.204	-0.111	4.479	3.255	2.427	2.646	1.714	1.193
191	Estimates	Antigua and Barbuda		28	2.666	0.9	1.877	1.977	1.302	0.506	-1.025	-0.904	1.974	2.541	1.312	1.176	1.083
192	Estimates	Aruba		533	2.773	4.297	1.131	0.586	0.531	-0.185	0.953	-0.281	5.132	2.464	1.923	0.324	0.52
193	Estimates	Bahamas		44	2.276	4.236	4.917	3.8	2.182	2.182	2.16	1.765	1.777	1.228	2.001	1.832	1.392
194	Estimates	Barbados		52	1.469	0.337	0.381	0.293	0.593	0.495	0.294	0.344	0.349	0.365	0.307	0.401	0.33
195	Estimates	British Virgin Islands		92	0.645	0.893	1.846	2.127	1.33	0.982	3.804	4.25	2.257	2.273	2.309	3.225	2.021
196	Estimates	Caribbean Netherlands	22	535	1.477	1.034	2.453	2.526	1.25	0.317	1.419	1.577	2.981	-0.971	0.017	7.488	3.199
197	Estimates	Cayman Islands		136	0.804	3.283	1.242	1.766	5.829	5.565	3.562	5.167	4.724	5.494	3.079	2.649	1.545
198	Estimates	Cuba		192	1.99	1.76	2.151	1.833	1.595	0.823	0.498	0.966	0.603	0.444	0.238	0.086	0.225
199	Estimates	Curaçao		531	3.089	1.645	1.064	1.407	0.902	-0.304	0.319	-0.498	-0.384	-1.709	-0.413	2.633	1.362
200	Estimates	Dominica		212	1.309	1.907	1.607	1.776	0.284	0.874	-0.45	-0.75	0.123	-0.479	0.27	0.23	0.476
201	Estimates	Dominican Republic		214	3.241	3.389	3.269	2.984	2.684	2.409	2.213	2.034	1.882	1.63	1.517	1.381	1.235
202	Estimates	Grenada		308	1.104	2.069	1.023	-0.032	-0.423	-0.76	2.311	-0.738	0.807	0.271	0.26	0.333	0.406
203	Estimates	Guadeloupe	23	312	2.34	3.066	1.739	1.237	0.473	0.195	1.516	1.602	0.865	1.049	0.69	0.502	-0.014
204	Estimates	Haiti		332	1.74	1.91	1.992	1.95	1.754	2.028	2.306	2.125	1.932	1.784	1.605	1.529	1.375
205	Estimates	Jamaica		388	1.873	1.106	1.514	1.313	1.562	1.292	1.561	0.719	0.913	0.92	0.65	0.522	0.385
206	Estimates	Martinique		474	2.027	2.731	1.993	0.873	0.173	-0.146	0.867	1.064	0.565	0.968	0.512	-0.108	-0.464
207	Estimates	Montserrat		500	1.116	-3.334	-0.434	-0.363	0.26	0.235	-1.024	-1.072	-0.96	-14.496	-0.74	0.724	0.683
208	Estimates	Puerto Rico		630	0.263	0.94	1.801	1.001	1.575	1.673	1.111	0.861	0.953	0.574	-0.167	-0.26	-0.233
209	Estimates	Saint Kitts and Nevis		659	1.033	1.085	-0.791	-1.842	-0.271	-0.491	-0.558	-0.572	0.982	1.129	1.375	1.134	1.077
210	Estimates	Saint Lucia		662	0.914	0.735	1.376	1.569	1.049	1.443	1.381	1.78	1.243	1.304	0.844	1.055	0.529
211	Estimates	Saint Vincent and the Grenadines		670	1.859	1.923	1.205	1.017	1.109	0.998	0.775	0.572	0.114	-0.042	0.157	0.104	0.027
212	Estimates	Sint Maarten (Dutch part)		534	6.864	5.9	9.087	8.599	6.617	6.312	7.468	8.113	1.41	0.762	0.44	0.364	3.134
213	Estimates	Trinidad and Tobago		780	2.73	2.735	1.453	0.723	1.339	1.409	1.519	0.852	0.535	0.206	0.452	0.475	0.476
214	Estimates	Turks and Caicos Islands		796	0.59	1.928	-0.193	-0.131	3.008	2.788	4.665	3.904	5.668	4.156	6.747	3.17	2.05
215	Estimates	United States Virgin Islands		850	2.045	2.205	8.317	5.071	5.792	2.724	1.213	-0.292	0.689	0.247	-0.173	-0.307	-0.222
216	Estimates	Central America		916	2.956	3.101	3.084	3.025	3.034	2.597	2.237	2.035	2.007	1.685	1.429	1.6	1.451
217	Estimates	Belize		84	2.95	2.842	2.841	2.818	1.736	1.571	2.691	2.572	1.97	3.562	2.716	2.538	2.216
218	Estimates	Costa Rica		188	3.087	3.49	3.521	3.022	2.523	2.606	2.668	2.514	2.515	2.232	1.579	1.354	1.123
219	Estimates	El Salvador		222	1.984	2.573	2.924	2.746	2.454	1.987	1.445	1.302	1.311	0.894	0.542	0.445	0.474
220	Estimates	Guatemala		320	3.034	2.994	2.908	2.872	2.698	2.481	2.468	2.342	2.33	2.255	2.339	2.216	2.103
221	Estimates	Honduras		340	2.712	2.811	2.809	2.934	2.981	3.08	3.036	2.925	2.832	2.67	2.447	2.112	1.787
222	Estimates	Mexico		484	3.036	3.154	3.122	3.071	3.139	2.611	2.183	1.967	1.939	1.569	1.285	1.568	1.41
223	Estimates	Nicaragua		558	3.046	3.257	3.007	3.014	3.076	3.003	2.643	2.22	2.138	1.721	1.356	1.29	1.166
224	Estimates	Panama		591	2.641	2.879	2.975	2.894	2.773	2.51	2.296	2.149	2.065	2.016	1.889	1.795	1.714
225	Estimates	South America		931	2.712	2.655	2.685	2.5	2.291	2.238	2.164	1.941	1.719	1.534	1.325	1.143	1.043
226	Estimates	Argentina		32	1.974	1.71	1.552	1.462	1.675	1.506	1.562	1.484	1.338	1.145	1.096	1.035	1.037
227	Estimates	Bolivia (Plurinational State of)		68	1.71	1.861	1.945	2.031	2.119	2.192	2.11	1.975	1.972	1.945	1.801	1.666	1.563
228	Estimates	Brazil		76	2.955	2.865	2.906	2.65	2.424	2.372	2.263	1.921	1.662	1.54	1.285	1.03	0.91
229	Estimates	Chile		152	2.197	2.217	2.207	2.085	1.744	1.532	1.561	1.67	1.532	1.308	1.126	1.022	0.886
230	Estimates	Colombia		170	2.842	2.943	2.997	2.836	2.306	2.274	2.231	1.999	1.77	1.523	1.378	1.181	0.982
231	Estimates	Ecuador		218	2.628	2.771	2.882	2.91	2.807	2.648	2.517	2.437	2.26	1.976	1.68	1.674	1.558
232	Estimates	Falkland Islands (Malvinas)		238	-0.529	-0.534	-0.664	-0.817	-0.758	-0.647	0	1.424	4.039	3.331	0.419	-0.6	0.306
233	Estimates	French Guiana		254	2.238	2.341	3.882	4.176	3.191	3.501	5.103	5.845	3.424	3.437	4.451	2.776	2.75
234	Estimates	Guyana		328	3.427	3.395	2.62	1.565	1.128	0.899	-0.251	-0.717	0.478	-0.211	-0.062	-0.117	0.58
235	Estimates	Paraguay		600	2.543	2.575	2.635	2.615	2.41	2.614	2.872	2.753	2.442	2.156	1.777	1.381	1.337
236	Estimates	Peru		604	2.569	2.709	2.859	2.784	2.648	2.617	2.372	2.208	1.931	1.503	1.268	1.238	1.319
237	Estimates	Suriname		740	3.024	2.959	2.695	2.248	-0.47	0.007	0.474	1.85	1.704	1.252	1.094	1.06	1.005
238	Estimates	Uruguay		858	1.163	1.353	1.192	0.838	0.144	0.596	0.649	0.641	0.725	0.589	0.026	0.291	0.336
239	Estimates	Venezuela (Bolivarian Republic of)		862	4.186	3.737	3.745	3.301	2.848	2.768	2.639	2.523	2.216	1.972	1.792	1.609	1.414
240	Estimates	NORTHERN AMERICA		905	1.666	1.756	1.396	1.024	0.957	0.962	0.952	0.989	1.027	1.167	0.918	0.918	0.748
241	Estimates	Bermuda		60	1.795	1.957	1.812	1.212	1.01	0.713	0.667	0.67	0.57	0.423	0.337	-0.363	-0.619
242	Estimates	Canada		124	2.725	2.593	1.901	1.701	1.528	1.159	1.061	1.359	1.149	0.936	0.985	1.132	1.016
243	Estimates	Greenland		304	2.334	3.79	3.9	3.873	1.467	0.238	1.166	0.888	0.074	0.13	0.275	-0.111	-0.092
244	Estimates	Saint Pierre and Miquelon		666	0.658	0.801	0.703	1.373	1.503	0.391	0.357	0.556	0.07	-0.095	-0.038	0.048	0.045
245	Estimates	United States of America		840	1.571	1.677	1.346	0.955	0.897	0.941	0.94	0.949	1.014	1.193	0.911	0.895	0.718
246	Estimates	OCEANIA		909	2.282	2.2	2.093	2.305	1.737	1.347	1.607	1.649	1.504	1.354	1.444	1.749	1.527
247	Estimates	Australia/New Zealand		927	2.358	2.193	1.994	2.257	1.539	1.017	1.307	1.463	1.244	1.051	1.226	1.665	1.402
248	Estimates	Australia	24	36	2.38	2.215	1.985	2.448	1.483	1.149	1.423	1.602	1.18	1.065	1.194	1.778	1.464
249	Estimates	New Zealand		554	2.261	2.097	2.034	1.409	1.792	0.411	0.758	0.78	1.566	0.977	1.383	1.104	1.089
250	Estimates	Melanesia		928	1.927	2.215	2.394	2.482	2.638	2.665	2.667	2.264	2.385	2.377	2.245	2.198	2.01
251	Estimates	Fiji		242	2.953	3.214	3.297	2.304	2.046	1.938	2.272	0.471	1.247	0.901	0.26	0.907	0.735
252	Estimates	New Caledonia		540	0.883	2.833	3.112	2.881	4.25	2.163	1.441	1.697	2.326	2.196	1.78	1.518	1.389
253	Estimates	Papua New Guinea		598	1.724	1.941	2.126	2.45	2.598	2.763	2.767	2.561	2.528	2.595	2.502	2.367	2.162
254	Estimates	Solomon Islands		90	2.554	2.887	2.986	3.163	3.76	3.515	3.213	2.822	2.829	2.771	2.6	2.324	2.143
255	Estimates	Vanuatu		548	2.822	2.965	3.075	2.785	3.135	2.929	2.346	2.404	2.749	1.906	2.469	2.42	2.262
256	Estimates	Micronesia		954	1.942	2.253	2.655	2.537	1.827	2.221	3.158	3.01	2.373	1.341	0.204	0.012	0.624
257	Estimates	Guam		316	0.98	1.267	2.287	2.284	2.14	2.185	2.258	2.254	2.187	1.299	0.392	0.131	0.294
258	Estimates	Kiribati		296	2.039	2.385	2.384	1.938	1.501	1.458	1.514	2.468	1.417	1.649	1.794	2.119	1.817
259	Estimates	Marshall Islands		584	1.337	1.073	3.285	3.313	4.528	3.571	4.519	4.203	1.514	0.443	-0.04	0.142	0.214
260	Estimates	Micronesia (Fed. States of)		583	3.382	3.23	3.189	3.243	0.55	2.891	3.214	2.341	2.204	-0.023	-0.231	-0.492	0.157
261	Estimates	Nauru		520	4.079	4.047	5.161	2.472	1.703	1.149	1.753	2.271	1.701	0.142	0.145	-0.179	2.322
262	Estimates	Northern Mariana Islands		580	2.696	4.514	2.03	3.34	2.829	2.242	10.843	7.597	5.6	4.102	-1.612	-3.161	0.144
263	Estimates	Palau		585	2.086	3.088	2.243	1.256	1.346	-0.136	2.321	1.934	2.683	2.109	0.75	0.558	0.786
264	Estimates	Polynesia	25	957	2.493	2.328	3.146	2.56	1.565	1.379	1.547	1.351	1.124	1.095	0.931	0.52	0.529
265	Estimates	American Samoa		16	0.796	0.308	3.229	2.977	1.847	1.619	3.8	3.624	2.337	1.685	0.547	-1.214	-0.035
266	Estimates	Cook Islands		184	1.647	2.18	0.763	2.417	-1.007	-2.864	0.104	0.692	0.641	-0.9	1.683	-1.219	-1.215
267	Estimates	French Polynesia		258	2.662	2.517	3.591	3.353	3.346	2.993	2.881	2.483	1.629	1.952	1.432	0.99	0.724
268	Estimates	Niue		570	0.103	0.58	1.072	0.137	-5.117	-3.098	-4.511	-3.041	-1.468	-2.63	-2.39	-0.651	-0.148
269	Estimates	Samoa		882	2.751	2.851	3.133	2.387	1.115	0.544	0.567	0.351	0.876	0.517	0.599	0.686	0.795
270	Estimates	Tokelau		772	0.503	3.026	0.537	-3.464	-0.551	-0.269	1.961	-1.253	-1.138	0.417	-4.978	-1.28	1.93
271	Estimates	Tonga		776	3.168	2.149	3.766	2.525	0.921	1.028	0.202	0.254	0.193	0.414	0.594	0.603	0.424
272	Estimates	Tuvalu		798	1.477	1.86	2.215	1.352	1.039	0.931	1.431	0.807	0.489	0.412	1.245	0.993	0.869
273	Estimates	Wallis and Futuna Islands		876	2.146	1.877	1.487	-0.848	0.619	4.17	3.729	0.505	0.375	0.494	0.102	-1.637	-2.134

## Sheet: MEDIUM VARIANT
United Nations
Population Division
Department of Economic and Social Affairs
World Population Prospects: The 2017 Revision
File POP/2: Average annual rate of population change by region, subregion and country, 1950-2100 (percentage)
Medium fertility variant, 2015 - 2100
POP/DB/WPP/Rev.2017/POP/F02
June 2017 - Copyright © 2017 by United Nations. All rights reserved
Suggested citation: United Nations, Department of Economic and Social Affairs, Population Division (2017). World Population Prospects: The 2017 Revision, DVD Edition.
					Average annual rate of population change (percentage)
Index	Variant	Region, subregion, country or area *	Notes	Country code	2015-2020	2020-2025	2025-2030	2030-2035	2035-2040	2040-2045	2045-2050	2050-2055	2055-2060	2060-2065	2065-2070	2070-2075	2075-2080	2080-2085	2085-2090	2090-2095	2095-2100
1	Medium variant	WORLD		900	1.087	0.977	0.874	0.783	0.702	0.628	0.555	0.484	0.418	0.363	0.316	0.274	0.235	0.2	0.168	0.137	0.105
2	Medium variant	More developed regions	a	901	0.255	0.188	0.134	0.078	0.039	0.013	-0.004	-0.024	-0.04	-0.047	-0.041	-0.03	-0.016	-0.005	0.002	0.003	-0.005
3	Medium variant	Less developed regions	b	902	1.253	1.126	1.008	0.906	0.813	0.727	0.643	0.561	0.485	0.422	0.367	0.316	0.269	0.227	0.19	0.155	0.119
4	Medium variant	Least developed countries	c	941	2.314	2.226	2.113	1.996	1.874	1.75	1.626	1.507	1.391	1.279	1.169	1.061	0.956	0.856	0.761	0.673	0.59
5	Medium variant	Less developed regions, excluding least developed countries	d	934	1.051	0.902	0.768	0.652	0.549	0.455	0.364	0.275	0.195	0.13	0.078	0.034	-0.005	-0.035	-0.058	-0.08	-0.102
6	Medium variant	Less developed regions, excluding China		948	1.508	1.384	1.263	1.155	1.053	0.956	0.861	0.769	0.68	0.599	0.525	0.457	0.395	0.338	0.285	0.236	0.191
7	Medium variant	High-income countries	e	1503	0.464	0.373	0.313	0.239	0.169	0.114	0.075	0.041	0.016	0.002	-0.004	-0.008	-0.009	-0.01	-0.007	-0.005	-0.01
8	Medium variant	Middle-income countries	e	1517	1.032	0.899	0.77	0.662	0.566	0.48	0.394	0.31	0.233	0.17	0.12	0.078	0.041	0.011	-0.013	-0.035	-0.059
9	Medium variant	Upper-middle-income countries	e	1502	0.622	0.428	0.286	0.174	0.081	-0.001	-0.086	-0.173	-0.248	-0.297	-0.322	-0.337	-0.345	-0.343	-0.332	-0.321	-0.322
10	Medium variant	Lower-middle-income countries	e	1501	1.382	1.286	1.151	1.029	0.917	0.814	0.714	0.619	0.528	0.446	0.372	0.306	0.247	0.195	0.149	0.106	0.07
11	Medium variant	Low-income countries	e	1500	2.632	2.516	2.395	2.267	2.132	1.991	1.849	1.712	1.578	1.448	1.321	1.197	1.076	0.96	0.85	0.747	0.651
12	Medium variant	Sub-Saharan Africa	f	947	2.65	2.537	2.427	2.315	2.191	2.058	1.919	1.783	1.649	1.521	1.396	1.272	1.151	1.034	0.923	0.817	0.717
13	Medium variant	AFRICA		903	2.489	2.363	2.25	2.148	2.039	1.917	1.787	1.657	1.531	1.412	1.296	1.182	1.07	0.962	0.859	0.759	0.664
14	Medium variant	Eastern Africa		910	2.711	2.569	2.43	2.288	2.14	1.994	1.848	1.708	1.571	1.438	1.311	1.188	1.07	0.958	0.851	0.751	0.657
15	Medium variant	Burundi		108	3.15	2.911	2.691	2.576	2.514	2.42	2.269	2.092	1.928	1.796	1.683	1.564	1.435	1.299	1.176	1.061	0.956
16	Medium variant	Comoros		174	2.241	2.073	1.92	1.788	1.666	1.542	1.411	1.278	1.153	1.035	0.928	0.819	0.713	0.61	0.511	0.421	0.338
17	Medium variant	Djibouti		262	1.505	1.337	1.158	0.97	0.789	0.627	0.485	0.353	0.225	0.098	-0.018	-0.116	-0.185	-0.226	-0.248	-0.27	-0.293
18	Medium variant	Eritrea		232	2.28	2.177	2.071	1.991	1.881	1.727	1.555	1.397	1.261	1.139	1.019	0.896	0.779	0.672	0.574	0.483	0.397
19	Medium variant	Ethiopia		231	2.427	2.24	2.034	1.835	1.643	1.471	1.304	1.142	0.984	0.834	0.691	0.557	0.432	0.319	0.216	0.129	0.056
20	Medium variant	Kenya		404	2.487	2.317	2.174	2.023	1.855	1.685	1.53	1.383	1.239	1.098	0.96	0.825	0.702	0.59	0.483	0.384	0.294
21	Medium variant	Madagascar		450	2.667	2.578	2.443	2.281	2.127	1.991	1.865	1.738	1.606	1.478	1.355	1.236	1.124	1.014	0.909	0.812	0.719
22	Medium variant	Malawi		454	2.868	2.753	2.652	2.495	2.334	2.172	2.009	1.852	1.695	1.54	1.386	1.235	1.093	0.96	0.834	0.719	0.612
23	Medium variant	Mauritius	1	480	0.231	0.143	0.057	-0.066	-0.212	-0.343	-0.431	-0.461	-0.467	-0.48	-0.511	-0.555	-0.596	-0.616	-0.612	-0.583	-0.529
24	Medium variant	Mayotte		175	2.583	2.373	2.231	2.093	1.926	1.741	1.55	1.378	1.23	1.095	0.971	0.851	0.737	0.626	0.516	0.411	0.309
25	Medium variant	Mozambique		508	2.855	2.774	2.68	2.563	2.419	2.266	2.115	1.975	1.838	1.699	1.564	1.43	1.301	1.174	1.05	0.936	0.821
26	Medium variant	Réunion		638	0.754	0.7	0.605	0.494	0.359	0.214	0.082	-0.015	-0.074	-0.102	-0.107	-0.113	-0.134	-0.171	-0.226	-0.284	-0.331
27	Medium variant	Rwanda		646	2.362	2.111	1.939	1.811	1.665	1.479	1.28	1.103	0.952	0.81	0.674	0.537	0.411	0.295	0.188	0.089	0
28	Medium variant	Seychelles		690	0.5	0.269	0.122	0.046	-0.011	-0.095	-0.221	-0.34	-0.413	-0.426	-0.401	-0.367	-0.341	-0.33	-0.332	-0.356	-0.397
29	Medium variant	Somalia		706	2.933	2.951	2.86	2.742	2.612	2.485	2.355	2.214	2.067	1.917	1.773	1.634	1.498	1.364	1.235	1.106	0.987
30	Medium variant	South Sudan		728	2.715	2.465	2.28	2.119	1.989	1.862	1.736	1.607	1.473	1.34	1.21	1.085	0.967	0.852	0.741	0.638	0.546
31	Medium variant	Uganda		800	3.233	3.095	2.951	2.786	2.607	2.43	2.26	2.094	1.927	1.765	1.61	1.461	1.317	1.176	1.04	0.911	0.785
32	Medium variant	United Republic of Tanzania	2	834	3.056	2.931	2.824	2.713	2.58	2.434	2.285	2.147	2.017	1.886	1.759	1.629	1.502	1.38	1.264	1.15	1.037
33	Medium variant	Zambia		894	2.971	2.9	2.817	2.692	2.561	2.438	2.316	2.198	2.069	1.945	1.827	1.714	1.604	1.492	1.382	1.276	1.174
34	Medium variant	Zimbabwe		716	2.278	2.032	1.905	1.802	1.684	1.541	1.382	1.215	1.056	0.911	0.783	0.665	0.548	0.437	0.331	0.233	0.143
35	Medium variant	Middle Africa		911	3.038	2.907	2.776	2.639	2.486	2.316	2.146	1.984	1.829	1.683	1.538	1.396	1.259	1.127	1.001	0.883	0.772
36	Medium variant	Angola		24	3.282	3.152	3.028	2.891	2.739	2.578	2.414	2.257	2.108	1.967	1.829	1.692	1.559	1.432	1.308	1.192	1.079
37	Medium variant	Cameroon		120	2.564	2.449	2.339	2.238	2.126	2.007	1.879	1.75	1.621	1.499	1.383	1.268	1.155	1.043	0.93	0.822	0.719
38	Medium variant	Central African Republic		140	1.584	2.185	2.189	2.088	1.917	1.751	1.611	1.496	1.378	1.249	1.11	0.967	0.831	0.711	0.602	0.502	0.404
39	Medium variant	Chad		148	3.01	2.846	2.673	2.5	2.329	2.161	1.997	1.841	1.691	1.546	1.402	1.261	1.126	0.995	0.87	0.754	0.645
40	Medium variant	Congo		178	2.592	2.535	2.511	2.46	2.35	2.196	2.049	1.929	1.824	1.723	1.611	1.493	1.376	1.261	1.151	1.04	0.934
41	Medium variant	Democratic Republic of the Congo		180	3.22	3.044	2.893	2.744	2.572	2.379	2.186	2.005	1.832	1.673	1.511	1.354	1.206	1.06	0.925	0.798	0.681
42	Medium variant	Equatorial Guinea		226	3.587	3.034	2.679	2.352	2.194	2.007	1.825	1.672	1.513	1.35	1.192	1.041	0.906	0.785	0.679	0.583	0.493
43	Medium variant	Gabon		266	2.169	1.946	1.793	1.68	1.584	1.476	1.347	1.202	1.058	0.931	0.824	0.73	0.64	0.549	0.456	0.362	0.274
44	Medium variant	Sao Tome and Principe		678	2.175	2.111	2.053	1.943	1.805	1.664	1.523	1.402	1.284	1.179	1.082	0.985	0.884	0.784	0.684	0.593	0.513
45	Medium variant	Northern Africa		912	1.777	1.56	1.393	1.297	1.224	1.125	1.007	0.884	0.771	0.679	0.599	0.526	0.461	0.401	0.343	0.28	0.216
46	Medium variant	Algeria		12	1.665	1.328	1.057	0.9	0.835	0.796	0.718	0.573	0.405	0.268	0.182	0.132	0.104	0.08	0.046	-0.007	-0.075
47	Medium variant	Egypt		818	1.865	1.592	1.432	1.374	1.327	1.205	1.051	0.906	0.789	0.701	0.62	0.541	0.465	0.395	0.326	0.254	0.178
48	Medium variant	Libya		434	1.325	1.08	0.864	0.7	0.574	0.451	0.298	0.126	-0.03	-0.138	-0.189	-0.205	-0.209	-0.229	-0.264	-0.306	-0.337
49	Medium variant	Morocco		504	1.262	1.066	0.887	0.737	0.607	0.49	0.381	0.279	0.176	0.076	-0.019	-0.101	-0.164	-0.211	-0.249	-0.285	-0.315
50	Medium variant	Sudan		729	2.384	2.362	2.253	2.127	1.984	1.836	1.7	1.579	1.468	1.359	1.246	1.128	1.013	0.909	0.818	0.731	0.651
51	Medium variant	Tunisia		788	1.087	0.869	0.649	0.491	0.411	0.364	0.294	0.188	0.069	-0.029	-0.09	-0.119	-0.133	-0.143	-0.159	-0.188	-0.225
52	Medium variant	Western Sahara		732	2.535	2.237	1.956	1.71	1.503	1.336	1.19	1.025	0.868	0.733	0.619	0.531	0.457	0.392	0.331	0.266	0.203
53	Medium variant	Southern Africa		913	1.275	1.094	0.928	0.817	0.729	0.645	0.557	0.469	0.383	0.304	0.231	0.16	0.097	0.038	-0.016	-0.064	-0.108
54	Medium variant	Botswana		72	1.788	1.58	1.375	1.207	1.067	0.936	0.796	0.647	0.501	0.369	0.26	0.178	0.115	0.059	0	-0.058	-0.112
55	Medium variant	Lesotho		426	1.313	1.204	1.117	1.079	1.059	1.023	0.952	0.858	0.74	0.618	0.508	0.408	0.318	0.236	0.16	0.091	0.025
56	Medium variant	Namibia		516	2.118	1.933	1.774	1.627	1.507	1.398	1.277	1.138	0.994	0.856	0.727	0.609	0.502	0.402	0.312	0.229	0.152
57	Medium variant	South Africa		710	1.204	1.019	0.848	0.735	0.646	0.562	0.475	0.392	0.313	0.243	0.176	0.111	0.052	-0.003	-0.052	-0.096	-0.136
58	Medium variant	Swaziland		748	1.745	1.551	1.38	1.259	1.168	1.068	0.949	0.821	0.69	0.566	0.451	0.343	0.246	0.159	0.084	0.014	-0.051
59	Medium variant	Western Africa		914	2.65	2.569	2.49	2.404	2.299	2.175	2.04	1.903	1.768	1.64	1.515	1.388	1.26	1.138	1.02	0.908	0.801
60	Medium variant	Benin		204	2.73	2.605	2.475	2.34	2.203	2.06	1.918	1.783	1.651	1.527	1.399	1.277	1.156	1.044	0.934	0.827	0.728
61	Medium variant	Burkina Faso		854	2.868	2.756	2.644	2.516	2.367	2.203	2.036	1.884	1.735	1.596	1.461	1.327	1.194	1.066	0.94	0.825	0.719
62	Medium variant	Cabo Verde		132	1.252	1.181	1.074	0.935	0.788	0.65	0.528	0.404	0.284	0.161	0.035	-0.081	-0.172	-0.239	-0.284	-0.318	-0.347
63	Medium variant	Côte d'Ivoire		384	2.49	2.456	2.384	2.306	2.217	2.118	2.01	1.894	1.785	1.671	1.558	1.445	1.339	1.233	1.133	1.03	0.932
64	Medium variant	Gambia		270	2.964	2.782	2.593	2.401	2.201	1.992	1.785	1.595	1.42	1.258	1.105	0.955	0.807	0.665	0.536	0.416	0.312
65	Medium variant	Ghana		288	2.163	2.002	1.867	1.757	1.65	1.542	1.416	1.279	1.152	1.043	0.944	0.847	0.749	0.651	0.551	0.465	0.39
66	Medium variant	Guinea		324	2.572	2.538	2.433	2.308	2.173	2.036	1.896	1.753	1.615	1.477	1.343	1.215	1.094	0.976	0.864	0.757	0.658
67	Medium variant	Guinea-Bissau		624	2.444	2.276	2.12	2.005	1.907	1.794	1.661	1.516	1.376	1.252	1.137	1.029	0.918	0.811	0.704	0.606	0.518
68	Medium variant	Liberia		430	2.52	2.454	2.368	2.257	2.128	1.992	1.857	1.729	1.603	1.481	1.359	1.239	1.122	1.007	0.897	0.792	0.697
69	Medium variant	Mali		466	2.99	2.923	2.84	2.71	2.537	2.341	2.146	1.97	1.801	1.644	1.487	1.33	1.178	1.03	0.889	0.762	0.643
70	Medium variant	Mauritania		478	2.687	2.485	2.299	2.15	2.012	1.876	1.739	1.603	1.476	1.356	1.243	1.135	1.031	0.932	0.827	0.732	0.641
71	Medium variant	Niger		562	3.812	3.777	3.703	3.591	3.448	3.282	3.099	2.907	2.711	2.513	2.314	2.129	1.942	1.769	1.606	1.451	1.304
72	Medium variant	Nigeria		566	2.582	2.508	2.444	2.372	2.277	2.157	2.024	1.889	1.753	1.626	1.503	1.375	1.245	1.121	1.004	0.89	0.781
73	Medium variant	Saint Helena	3	654	0.451	0.479	0.366	0.111	-0.13	-0.262	-0.294	-0.24	-0.238	-0.217	-0.249	-0.288	-0.344	-0.413	-0.486	-0.51	-0.483
74	Medium variant	Senegal		686	2.768	2.589	2.446	2.334	2.224	2.099	1.957	1.811	1.674	1.552	1.441	1.334	1.227	1.12	1.01	0.907	0.808
75	Medium variant	Sierra Leone		694	2.122	1.957	1.82	1.673	1.522	1.366	1.212	1.066	0.919	0.779	0.643	0.511	0.383	0.268	0.165	0.074	-0.005
76	Medium variant	Togo		768	2.452	2.311	2.203	2.088	1.954	1.81	1.661	1.529	1.401	1.285	1.168	1.051	0.934	0.82	0.708	0.607	0.515
77	Medium variant	ASIA		935	0.901	0.749	0.602	0.471	0.352	0.247	0.147	0.049	-0.039	-0.11	-0.166	-0.211	-0.248	-0.274	-0.289	-0.301	-0.312
78	Medium variant	Eastern Asia		906	0.345	0.168	0.012	-0.121	-0.237	-0.337	-0.433	-0.524	-0.592	-0.624	-0.625	-0.615	-0.6	-0.571	-0.525	-0.479	-0.459
79	Medium variant	China	4	156	0.39	0.2	0.033	-0.107	-0.225	-0.329	-0.434	-0.534	-0.608	-0.64	-0.638	-0.628	-0.62	-0.595	-0.551	-0.505	-0.487
80	Medium variant	China, Hong Kong SAR	5	344	0.817	0.577	0.555	0.346	0.177	0.085	0.047	0.033	0.022	-0.009	-0.053	-0.087	-0.079	-0.029	0.051	0.113	0.147
81	Medium variant	China, Macao SAR	6	446	1.627	1.464	1.231	0.993	0.82	0.722	0.67	0.6	0.52	0.435	0.363	0.303	0.267	0.242	0.267	0.326	0.356
82	Medium variant	China, Taiwan Province of China		158	0.281	0.19	0.088	-0.042	-0.225	-0.399	-0.511	-0.573	-0.609	-0.642	-0.685	-0.725	-0.723	-0.651	-0.548	-0.454	-0.369
83	Medium variant	Dem. People's Republic of Korea		408	0.467	0.391	0.296	0.17	0.046	-0.05	-0.118	-0.167	-0.2	-0.227	-0.244	-0.26	-0.273	-0.285	-0.294	-0.303	-0.312
84	Medium variant	Japan		392	-0.233	-0.349	-0.444	-0.513	-0.563	-0.579	-0.567	-0.557	-0.587	-0.634	-0.648	-0.609	-0.515	-0.438	-0.381	-0.348	-0.329
85	Medium variant	Mongolia		496	1.504	1.167	0.912	0.756	0.685	0.653	0.605	0.492	0.348	0.242	0.198	0.197	0.211	0.204	0.161	0.091	0.019
86	Medium variant	Republic of Korea		410	0.358	0.275	0.184	0.039	-0.151	-0.317	-0.443	-0.532	-0.583	-0.598	-0.61	-0.614	-0.592	-0.551	-0.478	-0.411	-0.333
87	Medium variant	South-Central Asia	7	921	1.204	1.059	0.902	0.751	0.611	0.487	0.368	0.251	0.138	0.034	-0.059	-0.138	-0.203	-0.256	-0.297	-0.331	-0.353
88	Medium variant	Central Asia		5500	1.436	1.158	0.936	0.821	0.759	0.684	0.565	0.428	0.307	0.222	0.165	0.118	0.072	0.027	-0.018	-0.065	-0.114
89	Medium variant	Kazakhstan		398	1.125	0.868	0.693	0.629	0.63	0.627	0.574	0.47	0.36	0.288	0.259	0.248	0.238	0.206	0.149	0.072	-0.005
90	Medium variant	Kyrgyzstan		417	1.435	1.151	0.943	0.848	0.795	0.715	0.601	0.484	0.378	0.297	0.234	0.177	0.132	0.095	0.05	-0.014	-0.09
91	Medium variant	Tajikistan		762	2.058	1.786	1.549	1.428	1.371	1.281	1.124	0.957	0.824	0.733	0.656	0.569	0.469	0.377	0.302	0.24	0.173
92	Medium variant	Turkmenistan		795	1.608	1.282	1.021	0.885	0.824	0.745	0.609	0.446	0.309	0.218	0.17	0.129	0.077	0.016	-0.045	-0.101	-0.143
93	Medium variant	Uzbekistan		860	1.408	1.118	0.872	0.721	0.614	0.499	0.351	0.198	0.067	-0.031	-0.103	-0.165	-0.216	-0.255	-0.284	-0.305	-0.327
94	Medium variant	Southern Asia		5501	1.195	1.055	0.9	0.749	0.605	0.479	0.36	0.244	0.131	0.027	-0.069	-0.148	-0.215	-0.268	-0.309	-0.342	-0.363
95	Medium variant	Afghanistan		4	2.409	2.157	1.937	1.726	1.515	1.304	1.1	0.917	0.749	0.587	0.433	0.282	0.136	0.009	-0.101	-0.189	-0.256
96	Medium variant	Bangladesh		50	1.036	0.976	0.805	0.638	0.484	0.348	0.217	0.096	-0.016	-0.12	-0.216	-0.302	-0.383	-0.453	-0.509	-0.551	-0.575
97	Medium variant	Bhutan		64	1.18	0.995	0.8	0.622	0.476	0.354	0.238	0.114	-0.018	-0.148	-0.264	-0.351	-0.412	-0.45	-0.469	-0.477	-0.478
98	Medium variant	India		356	1.102	0.969	0.825	0.671	0.515	0.384	0.273	0.169	0.066	-0.034	-0.126	-0.202	-0.263	-0.309	-0.343	-0.37	-0.384
99	Medium variant	Iran (Islamic Republic of)		364	1.038	0.738	0.486	0.36	0.312	0.248	0.109	-0.087	-0.291	-0.459	-0.575	-0.647	-0.673	-0.649	-0.6	-0.564	-0.564
100	Medium variant	Maldives		462	1.848	1.299	0.882	0.698	0.632	0.582	0.467	0.279	0.071	-0.115	-0.265	-0.392	-0.5	-0.569	-0.563	-0.497	-0.435
101	Medium variant	Nepal		524	1.089	1.001	0.834	0.64	0.474	0.349	0.234	0.122	-0.004	-0.137	-0.269	-0.402	-0.526	-0.639	-0.728	-0.782	-0.8
102	Medium variant	Pakistan		586	1.91	1.693	1.485	1.334	1.218	1.088	0.929	0.764	0.616	0.489	0.383	0.286	0.193	0.108	0.031	-0.039	-0.094
103	Medium variant	Sri Lanka		144	0.354	0.251	0.117	0.016	-0.088	-0.219	-0.355	-0.454	-0.519	-0.562	-0.593	-0.63	-0.673	-0.715	-0.752	-0.783	-0.802
104	Medium variant	South-Eastern Asia		920	1.056	0.917	0.772	0.634	0.508	0.395	0.29	0.195	0.109	0.035	-0.026	-0.078	-0.123	-0.159	-0.187	-0.208	-0.223
105	Medium variant	Brunei Darussalam		96	1.252	1.063	0.872	0.69	0.521	0.376	0.249	0.117	-0.011	-0.121	-0.205	-0.258	-0.283	-0.292	-0.297	-0.302	-0.309
106	Medium variant	Cambodia		116	1.487	1.267	1.081	0.962	0.862	0.741	0.599	0.469	0.353	0.249	0.147	0.049	-0.03	-0.086	-0.123	-0.164	-0.207
107	Medium variant	Indonesia		360	1.061	0.9	0.748	0.611	0.478	0.356	0.239	0.139	0.056	-0.008	-0.057	-0.1	-0.14	-0.177	-0.209	-0.237	-0.256
108	Medium variant	Lao People's Democratic Republic		418	1.449	1.257	1.069	0.894	0.727	0.565	0.407	0.261	0.121	-0.01	-0.133	-0.242	-0.333	-0.403	-0.454	-0.497	-0.532
109	Medium variant	Malaysia	8	458	1.35	1.227	1.04	0.833	0.66	0.543	0.47	0.394	0.296	0.178	0.054	-0.054	-0.126	-0.162	-0.174	-0.18	-0.193
110	Medium variant	Myanmar		104	0.897	0.785	0.661	0.508	0.347	0.199	0.082	-0.008	-0.082	-0.152	-0.222	-0.287	-0.342	-0.377	-0.388	-0.38	-0.367
111	Medium variant	Philippines		608	1.512	1.401	1.269	1.131	0.997	0.872	0.758	0.656	0.553	0.456	0.364	0.278	0.198	0.128	0.07	0.017	-0.032
112	Medium variant	Singapore		702	1.395	0.735	0.593	0.429	0.255	0.088	-0.053	-0.176	-0.262	-0.322	-0.366	-0.401	-0.419	-0.439	-0.457	-0.484	-0.493
113	Medium variant	Thailand		764	0.218	0.079	-0.017	-0.123	-0.25	-0.382	-0.505	-0.603	-0.656	-0.669	-0.661	-0.644	-0.637	-0.639	-0.642	-0.629	-0.592
114	Medium variant	Timor-Leste		626	2.144	2.126	2.073	1.964	1.825	1.684	1.548	1.45	1.351	1.244	1.12	0.984	0.853	0.725	0.614	0.511	0.416
115	Medium variant	Viet Nam		704	0.998	0.876	0.674	0.503	0.407	0.342	0.261	0.154	0.036	-0.07	-0.144	-0.184	-0.205	-0.217	-0.218	-0.211	-0.199
116	Medium variant	Western Asia		922	1.725	1.489	1.302	1.186	1.073	0.963	0.85	0.735	0.626	0.532	0.452	0.385	0.326	0.27	0.215	0.163	0.117
117	Medium variant	Armenia		51	0.148	-0.029	-0.184	-0.286	-0.336	-0.385	-0.472	-0.57	-0.656	-0.72	-0.765	-0.807	-0.84	-0.849	-0.826	-0.787	-0.758
118	Medium variant	Azerbaijan	9	31	0.979	0.667	0.451	0.336	0.234	0.11	-0.018	-0.128	-0.204	-0.259	-0.303	-0.335	-0.349	-0.341	-0.321	-0.313	-0.328
119	Medium variant	Bahrain		48	4.263	1.851	1.557	1.053	0.77	0.601	0.475	0.371	0.284	0.195	0.099	-0.006	-0.12	-0.238	-0.353	-0.445	-0.496
120	Medium variant	Cyprus	10	196	0.783	0.649	0.554	0.483	0.421	0.347	0.261	0.159	0.074	0.004	-0.058	-0.114	-0.16	-0.189	-0.204	-0.202	-0.191
121	Medium variant	Georgia	11	268	-0.27	-0.359	-0.427	-0.462	-0.475	-0.499	-0.553	-0.602	-0.632	-0.634	-0.614	-0.59	-0.569	-0.549	-0.534	-0.528	-0.542
122	Medium variant	Iraq		368	2.781	2.572	2.43	2.309	2.193	2.064	1.926	1.792	1.664	1.554	1.445	1.339	1.233	1.127	1.025	0.924	0.828
123	Medium variant	Israel		376	1.548	1.408	1.314	1.251	1.194	1.129	1.045	0.947	0.849	0.764	0.699	0.642	0.588	0.527	0.457	0.386	0.314
124	Medium variant	Jordan		400	2.169	0.772	0.942	1.252	1.369	1.21	1.037	0.867	0.725	0.61	0.517	0.429	0.339	0.25	0.163	0.082	0.007
125	Medium variant	Kuwait		414	1.783	1.348	1.143	0.952	0.815	0.667	0.499	0.368	0.275	0.236	0.235	0.236	0.215	0.171	0.122	0.079	0.045
126	Medium variant	Lebanon		422	0.567	-1.424	-0.865	-0.124	0.212	0.073	-0.001	-0.046	-0.116	-0.24	-0.394	-0.541	-0.635	-0.665	-0.638	-0.58	-0.513
127	Medium variant	Oman		512	4.078	1.577	1.135	0.769	0.689	0.64	0.621	0.487	0.325	0.167	0.033	-0.077	-0.172	-0.255	-0.321	-0.36	-0.381
128	Medium variant	Qatar		634	2.356	1.628	1.3	1.029	0.773	0.689	0.606	0.503	0.397	0.297	0.207	0.12	0.03	-0.059	-0.128	-0.165	-0.178
129	Medium variant	Saudi Arabia		682	1.904	1.434	1.141	0.91	0.695	0.576	0.462	0.323	0.171	0.038	-0.049	-0.091	-0.11	-0.128	-0.16	-0.203	-0.253
130	Medium variant	State of Palestine	12	275	2.647	2.47	2.249	2.053	1.891	1.746	1.602	1.455	1.306	1.167	1.035	0.914	0.799	0.691	0.592	0.497	0.405
131	Medium variant	Syrian Arab Republic		760	0.201	4.255	2.561	1.642	1.283	1.09	0.899	0.739	0.609	0.493	0.38	0.266	0.155	0.047	-0.053	-0.14	-0.197
132	Medium variant	Turkey		792	1.374	0.539	0.525	0.557	0.449	0.337	0.224	0.116	0.008	-0.089	-0.173	-0.238	-0.289	-0.33	-0.368	-0.397	-0.415
133	Medium variant	United Arab Emirates		784	1.39	1.229	1.153	1.036	0.948	0.826	0.683	0.558	0.46	0.382	0.315	0.251	0.185	0.118	0.058	0.01	-0.026
134	Medium variant	Yemen		887	2.332	2.08	1.851	1.64	1.459	1.264	1.069	0.865	0.668	0.486	0.329	0.196	0.084	-0.016	-0.106	-0.188	-0.261
135	Medium variant	EUROPE		908	0.069	-0.023	-0.083	-0.133	-0.157	-0.17	-0.192	-0.227	-0.258	-0.265	-0.245	-0.208	-0.167	-0.132	-0.109	-0.103	-0.112
136	Medium variant	Eastern Europe		923	-0.169	-0.275	-0.379	-0.445	-0.446	-0.412	-0.394	-0.408	-0.443	-0.472	-0.464	-0.411	-0.331	-0.254	-0.209	-0.2	-0.215
137	Medium variant	Belarus		112	-0.149	-0.222	-0.321	-0.369	-0.355	-0.315	-0.298	-0.312	-0.338	-0.348	-0.329	-0.282	-0.224	-0.169	-0.132	-0.122	-0.134
138	Medium variant	Bulgaria		100	-0.671	-0.723	-0.803	-0.87	-0.873	-0.839	-0.824	-0.836	-0.867	-0.885	-0.851	-0.764	-0.655	-0.553	-0.486	-0.472	-0.486
139	Medium variant	Czechia		203	0.056	-0.039	-0.16	-0.251	-0.255	-0.215	-0.2	-0.239	-0.319	-0.397	-0.411	-0.348	-0.248	-0.161	-0.115	-0.103	-0.115
140	Medium variant	Hungary		348	-0.335	-0.382	-0.437	-0.507	-0.555	-0.568	-0.558	-0.555	-0.574	-0.601	-0.608	-0.577	-0.529	-0.485	-0.449	-0.415	-0.39
141	Medium variant	Poland		616	-0.17	-0.302	-0.41	-0.511	-0.59	-0.651	-0.701	-0.746	-0.8	-0.877	-0.952	-0.993	-0.972	-0.9	-0.805	-0.723	-0.67
142	Medium variant	Republic of Moldova	13	498	-0.239	-0.374	-0.511	-0.649	-0.751	-0.817	-0.876	-0.945	-1.034	-1.137	-1.219	-1.25	-1.193	-1.075	-0.947	-0.85	-0.8
143	Medium variant	Romania		642	-0.497	-0.482	-0.495	-0.539	-0.576	-0.614	-0.646	-0.673	-0.703	-0.718	-0.699	-0.653	-0.606	-0.56	-0.524	-0.493	-0.478
144	Medium variant	Russian Federation		643	-0.014	-0.165	-0.292	-0.354	-0.327	-0.253	-0.209	-0.215	-0.247	-0.27	-0.246	-0.18	-0.094	-0.025	-0.001	-0.021	-0.059
145	Medium variant	Slovakia		703	0.044	-0.05	-0.186	-0.325	-0.412	-0.443	-0.455	-0.482	-0.536	-0.607	-0.655	-0.647	-0.583	-0.494	-0.421	-0.379	-0.367
146	Medium variant	Ukraine	14	804	-0.489	-0.524	-0.599	-0.643	-0.631	-0.601	-0.594	-0.614	-0.647	-0.672	-0.657	-0.594	-0.501	-0.41	-0.349	-0.333	-0.347
147	Medium variant	Northern Europe		924	0.529	0.475	0.406	0.344	0.31	0.293	0.271	0.228	0.184	0.163	0.161	0.157	0.142	0.125	0.112	0.104	0.088
148	Medium variant	Channel Islands	15	830	0.461	0.414	0.359	0.292	0.215	0.14	0.081	0.024	-0.001	-0.008	-0.006	-0.005	-0.009	-0.014	-0.021	-0.033	-0.046
149	Medium variant	Denmark		208	0.376	0.397	0.373	0.307	0.242	0.2	0.191	0.192	0.195	0.202	0.203	0.19	0.163	0.126	0.092	0.082	0.08
150	Medium variant	Estonia		233	-0.226	-0.317	-0.419	-0.461	-0.447	-0.439	-0.47	-0.518	-0.566	-0.6	-0.604	-0.579	-0.531	-0.47	-0.409	-0.369	-0.372
151	Medium variant	Faeroe Islands		234	0.378	0.408	0.443	0.416	0.323	0.22	0.144	0.12	0.131	0.154	0.16	0.146	0.108	0.059	0.007	-0.043	-0.073
152	Medium variant	Finland	16	246	0.355	0.316	0.245	0.16	0.098	0.081	0.1	0.118	0.131	0.137	0.128	0.106	0.08	0.065	0.055	0.048	0.039
153	Medium variant	Iceland		352	0.772	0.685	0.58	0.468	0.363	0.271	0.192	0.126	0.081	0.048	0.01	-0.03	-0.074	-0.112	-0.136	-0.145	-0.152
154	Medium variant	Ireland		372	0.784	0.707	0.607	0.583	0.573	0.525	0.431	0.311	0.214	0.165	0.157	0.181	0.215	0.232	0.211	0.155	0.089
155	Medium variant	Isle of Man		833	0.645	0.576	0.512	0.455	0.383	0.328	0.256	0.229	0.2	0.179	0.166	0.159	0.15	0.133	0.105	0.077	0.058
156	Medium variant	Latvia		428	-1.026	-0.867	-0.736	-0.762	-0.716	-0.672	-0.674	-0.69	-0.703	-0.696	-0.664	-0.606	-0.534	-0.459	-0.403	-0.388	-0.41
157	Medium variant	Lithuania		440	-0.549	-0.457	-0.511	-0.588	-0.624	-0.617	-0.601	-0.579	-0.563	-0.552	-0.536	-0.507	-0.469	-0.427	-0.382	-0.344	-0.327
158	Medium variant	Norway	17	578	0.939	0.924	0.863	0.77	0.679	0.615	0.58	0.529	0.479	0.437	0.406	0.376	0.334	0.289	0.253	0.226	0.196
159	Medium variant	Sweden		752	0.72	0.61	0.523	0.426	0.39	0.403	0.42	0.394	0.349	0.314	0.302	0.295	0.272	0.242	0.229	0.237	0.228
160	Medium variant	United Kingdom		826	0.584	0.51	0.431	0.37	0.339	0.319	0.289	0.235	0.183	0.16	0.16	0.155	0.137	0.117	0.105	0.098	0.083
161	Medium variant	Southern Europe		925	-0.117	-0.173	-0.191	-0.223	-0.263	-0.321	-0.398	-0.484	-0.548	-0.567	-0.534	-0.46	-0.372	-0.304	-0.276	-0.274	-0.282
162	Medium variant	Albania		8	0.127	0.034	-0.092	-0.261	-0.436	-0.571	-0.662	-0.715	-0.765	-0.827	-0.906	-0.988	-1.048	-1.086	-1.094	-1.066	-0.996
163	Medium variant	Andorra		20	-0.213	0.153	0.097	0.074	0.027	-0.088	-0.262	-0.452	-0.592	-0.643	-0.599	-0.495	-0.364	-0.258	-0.203	-0.2	-0.217
164	Medium variant	Bosnia and Herzegovina		70	-0.215	-0.241	-0.301	-0.406	-0.518	-0.596	-0.628	-0.625	-0.623	-0.648	-0.687	-0.717	-0.718	-0.689	-0.638	-0.573	-0.515
165	Medium variant	Croatia		191	-0.575	-0.557	-0.542	-0.55	-0.581	-0.605	-0.631	-0.657	-0.679	-0.692	-0.696	-0.685	-0.657	-0.623	-0.589	-0.557	-0.531
166	Medium variant	Gibraltar		292	0.449	0.284	0.22	0.182	0.168	0.157	0.13	0.084	0.037	0.004	-0.003	0.006	0.009	0.009	0.005	-0.012	-0.025
167	Medium variant	Greece		300	-0.207	-0.287	-0.296	-0.298	-0.327	-0.403	-0.518	-0.635	-0.717	-0.743	-0.722	-0.654	-0.575	-0.506	-0.467	-0.459	-0.447
168	Medium variant	Holy See	18	336	0.075	-0.075	-0.025	0	0.075	0.075	0.074	0.099	0.049	-0.123	0.049	-0.025	-0.074	-0.074	0.025	-0.025	-0.15
169	Medium variant	Italy		380	-0.125	-0.173	-0.176	-0.199	-0.232	-0.284	-0.352	-0.426	-0.468	-0.453	-0.381	-0.284	-0.2	-0.158	-0.148	-0.153	-0.161
170	Medium variant	Malta		470	0.313	0.214	0.042	-0.149	-0.256	-0.289	-0.271	-0.253	-0.266	-0.318	-0.392	-0.451	-0.461	-0.426	-0.364	-0.3	-0.254
171	Medium variant	Montenegro		499	0.039	-0.041	-0.109	-0.187	-0.274	-0.352	-0.402	-0.428	-0.451	-0.487	-0.532	-0.57	-0.592	-0.6	-0.594	-0.582	-0.557
172	Medium variant	Portugal		620	-0.388	-0.337	-0.343	-0.369	-0.419	-0.497	-0.586	-0.674	-0.731	-0.748	-0.724	-0.664	-0.588	-0.533	-0.513	-0.51	-0.493
173	Medium variant	San Marino		674	0.506	0.306	0.212	0.12	0.037	-0.042	-0.109	-0.168	-0.19	-0.203	-0.204	-0.193	-0.169	-0.128	-0.095	-0.075	-0.053
174	Medium variant	Serbia	19	688	-0.336	-0.377	-0.44	-0.513	-0.576	-0.606	-0.607	-0.602	-0.617	-0.643	-0.663	-0.667	-0.654	-0.628	-0.599	-0.573	-0.546
175	Medium variant	Slovenia		705	0.07	-0.057	-0.163	-0.235	-0.275	-0.309	-0.354	-0.409	-0.451	-0.468	-0.449	-0.395	-0.314	-0.223	-0.154	-0.122	-0.13
176	Medium variant	Spain	20	724	0.027	-0.066	-0.083	-0.111	-0.141	-0.203	-0.306	-0.436	-0.544	-0.599	-0.585	-0.501	-0.368	-0.254	-0.21	-0.223	-0.263
177	Medium variant	TFYR Macedonia	21	807	0.084	0.003	-0.115	-0.244	-0.35	-0.412	-0.445	-0.475	-0.524	-0.581	-0.63	-0.646	-0.624	-0.575	-0.517	-0.474	-0.45
178	Medium variant	Western Europe		926	0.327	0.193	0.151	0.104	0.05	-0.007	-0.055	-0.087	-0.092	-0.07	-0.042	-0.034	-0.042	-0.047	-0.037	-0.025	-0.025
179	Medium variant	Austria		40	0.237	0.218	0.151	0.055	-0.019	-0.069	-0.12	-0.179	-0.214	-0.207	-0.185	-0.177	-0.181	-0.172	-0.136	-0.094	-0.07
180	Medium variant	Belgium		56	0.58	0.34	0.306	0.262	0.22	0.177	0.137	0.098	0.076	0.073	0.081	0.087	0.088	0.089	0.088	0.085	0.073
181	Medium variant	France		250	0.388	0.338	0.312	0.283	0.227	0.161	0.113	0.091	0.084	0.093	0.11	0.122	0.124	0.114	0.105	0.09	0.069
182	Medium variant	Germany		276	0.203	-0.021	-0.065	-0.111	-0.155	-0.206	-0.258	-0.299	-0.296	-0.253	-0.209	-0.203	-0.223	-0.226	-0.193	-0.154	-0.132
183	Medium variant	Liechtenstein		438	0.653	0.611	0.533	0.414	0.288	0.192	0.145	0.113	0.106	0.116	0.138	0.154	0.167	0.16	0.146	0.126	0.111
184	Medium variant	Luxembourg		442	1.272	1.214	1.006	0.941	0.859	0.78	0.719	0.646	0.586	0.546	0.515	0.478	0.437	0.408	0.38	0.349	0.316
185	Medium variant	Monaco		492	0.512	0.499	0.523	0.527	0.477	0.465	0.517	0.549	0.559	0.573	0.6	0.61	0.609	0.571	0.522	0.465	0.414
186	Medium variant	Netherlands		528	0.285	0.27	0.205	0.113	0.007	-0.08	-0.127	-0.148	-0.146	-0.123	-0.096	-0.088	-0.104	-0.124	-0.133	-0.131	-0.129
187	Medium variant	Switzerland		756	0.826	0.645	0.549	0.447	0.368	0.32	0.282	0.213	0.155	0.13	0.129	0.116	0.094	0.084	0.091	0.092	0.079
188	Medium variant	LATIN AMERICA AND THE CARIBBEAN		904	0.99	0.849	0.714	0.583	0.462	0.35	0.244	0.145	0.049	-0.041	-0.124	-0.196	-0.256	-0.306	-0.343	-0.367	-0.382
189	Medium variant	Caribbean		915	0.623	0.531	0.434	0.314	0.2	0.088	-0.025	-0.123	-0.214	-0.292	-0.345	-0.385	-0.417	-0.456	-0.489	-0.506	-0.515
190	Medium variant	Anguilla		660	0.897	0.461	0.293	0.128	-0.011	-0.143	-0.251	-0.338	-0.398	-0.434	-0.467	-0.489	-0.495	-0.478	-0.468	-0.453	-0.45
191	Medium variant	Antigua and Barbuda		28	1.013	0.926	0.805	0.659	0.507	0.364	0.241	0.147	0.086	0.054	0.035	0	-0.053	-0.108	-0.151	-0.179	-0.194
192	Medium variant	Aruba		533	0.397	0.313	0.232	0.093	-0.081	-0.23	-0.297	-0.264	-0.189	-0.129	-0.114	-0.142	-0.19	-0.238	-0.263	-0.268	-0.257
193	Medium variant	Bahamas		44	1.008	0.861	0.702	0.542	0.411	0.323	0.255	0.18	0.113	0.055	0.003	-0.046	-0.088	-0.118	-0.132	-0.135	-0.14
194	Medium variant	Barbados		52	0.235	0.137	0.033	-0.067	-0.153	-0.213	-0.247	-0.253	-0.237	-0.21	-0.186	-0.168	-0.159	-0.16	-0.164	-0.171	-0.174
195	Medium variant	British Virgin Islands		92	1.605	0.886	0.678	0.499	0.356	0.248	0.153	0.058	-0.028	-0.089	-0.116	-0.134	-0.15	-0.17	-0.18	-0.196	-0.206
196	Medium variant	Caribbean Netherlands	22	535	1.29	0.725	0.577	0.455	0.355	0.281	0.229	0.183	0.145	0.139	0.135	0.133	0.129	0.118	0.114	0.098	0.069
197	Medium variant	Cayman Islands		136	1.267	1.128	0.998	0.87	0.739	0.613	0.518	0.452	0.441	0.461	0.481	0.465	0.423	0.365	0.31	0.26	0.215
198	Medium variant	Cuba		192	0.059	0.03	-0.03	-0.149	-0.255	-0.35	-0.452	-0.561	-0.649	-0.702	-0.67	-0.604	-0.537	-0.533	-0.535	-0.496	-0.461
199	Medium variant	Curaçao		531	0.683	0.571	0.462	0.358	0.272	0.216	0.186	0.158	0.144	0.142	0.144	0.129	0.098	0.05	0.003	-0.037	-0.063
200	Medium variant	Dominica		212	0.51	0.42	0.246	0.076	-0.031	-0.095	-0.175	-0.276	-0.389	-0.483	-0.56	-0.606	-0.676	-0.753	-0.769	-0.753	-0.709
201	Medium variant	Dominican Republic		214	1.072	0.921	0.786	0.648	0.527	0.395	0.27	0.165	0.071	-0.012	-0.09	-0.166	-0.237	-0.304	-0.365	-0.417	-0.46
202	Medium variant	Grenada		308	0.46	0.341	0.149	0.042	-0.051	-0.148	-0.283	-0.43	-0.587	-0.727	-0.848	-0.947	-1.015	-1.054	-1.069	-1.091	-1.122
203	Medium variant	Guadeloupe	23	312	-0.088	-0.051	0.023	-0.043	-0.188	-0.347	-0.472	-0.525	-0.509	-0.462	-0.405	-0.368	-0.348	-0.37	-0.418	-0.484	-0.505
204	Medium variant	Haiti		332	1.196	1.053	0.91	0.77	0.631	0.497	0.357	0.233	0.105	-0.015	-0.119	-0.204	-0.27	-0.322	-0.366	-0.401	-0.428
205	Medium variant	Jamaica		388	0.285	0.144	-0.011	-0.168	-0.345	-0.491	-0.622	-0.731	-0.855	-0.999	-1.139	-1.273	-1.394	-1.497	-1.566	-1.599	-1.609
206	Medium variant	Martinique		474	-0.02	-0.052	-0.123	-0.184	-0.28	-0.429	-0.573	-0.64	-0.632	-0.569	-0.475	-0.396	-0.351	-0.353	-0.381	-0.397	-0.44
207	Medium variant	Montserrat		500	0.459	0.34	0.246	0.155	0.044	-0.062	-0.155	-0.216	-0.26	-0.291	-0.287	-0.275	-0.283	-0.3	-0.296	-0.33	-0.314
208	Medium variant	Puerto Rico		630	-0.126	-0.149	-0.17	-0.274	-0.395	-0.515	-0.625	-0.701	-0.772	-0.843	-0.915	-0.984	-1.044	-1.083	-1.098	-1.084	-1.035
209	Medium variant	Saint Kitts and Nevis		659	0.909	0.727	0.563	0.415	0.279	0.158	0.046	-0.061	-0.146	-0.218	-0.27	-0.303	-0.318	-0.335	-0.344	-0.357	-0.366
210	Medium variant	Saint Lucia		662	0.446	0.341	0.221	0.086	-0.057	-0.181	-0.29	-0.39	-0.487	-0.579	-0.666	-0.745	-0.815	-0.864	-0.876	-0.852	-0.788
211	Medium variant	Saint Vincent and the Grenadines		670	0.235	0.16	0.083	0.019	-0.037	-0.171	-0.299	-0.4	-0.486	-0.558	-0.632	-0.7	-0.758	-0.81	-0.846	-0.87	-0.885
212	Medium variant	Sint Maarten (Dutch part)		534	1.309	1.157	0.982	0.794	0.652	0.568	0.515	0.469	0.429	0.406	0.398	0.395	0.38	0.349	0.311	0.278	0.255
213	Medium variant	Trinidad and Tobago		780	0.258	0.045	-0.104	-0.191	-0.254	-0.321	-0.412	-0.504	-0.574	-0.61	-0.611	-0.594	-0.564	-0.536	-0.518	-0.508	-0.496
214	Medium variant	Turks and Caicos Islands		796	1.468	1.244	1.09	0.95	0.791	0.621	0.475	0.355	0.283	0.252	0.231	0.215	0.193	0.151	0.1	0.046	0.001
215	Medium variant	United States Virgin Islands		850	-0.023	-0.206	-0.361	-0.5	-0.634	-0.749	-0.849	-0.884	-0.882	-0.859	-0.832	-0.827	-0.858	-0.929	-1.01	-1.097	-1.15
216	Medium variant	Central America		916	1.289	1.128	0.97	0.818	0.68	0.554	0.434	0.32	0.206	0.097	-0.003	-0.092	-0.166	-0.235	-0.294	-0.338	-0.369
217	Medium variant	Belize		84	2.047	1.842	1.598	1.382	1.192	1.037	0.904	0.768	0.635	0.506	0.389	0.286	0.198	0.127	0.071	0.025	-0.015
218	Medium variant	Costa Rica		188	0.96	0.79	0.638	0.498	0.374	0.259	0.144	0.035	-0.065	-0.147	-0.222	-0.296	-0.366	-0.416	-0.437	-0.435	-0.42
219	Medium variant	El Salvador		222	0.521	0.494	0.431	0.296	0.216	0.102	0.001	-0.085	-0.178	-0.28	-0.384	-0.489	-0.598	-0.703	-0.783	-0.827	-0.84
220	Medium variant	Guatemala		320	1.943	1.774	1.6	1.428	1.269	1.123	0.99	0.862	0.739	0.612	0.487	0.366	0.254	0.15	0.059	-0.017	-0.078
221	Medium variant	Honduras		340	1.625	1.459	1.283	1.102	0.93	0.781	0.641	0.511	0.386	0.265	0.144	0.032	-0.069	-0.156	-0.227	-0.282	-0.32
222	Medium variant	Mexico		484	1.229	1.056	0.888	0.735	0.596	0.47	0.349	0.233	0.117	0.008	-0.09	-0.173	-0.239	-0.301	-0.356	-0.396	-0.423
223	Medium variant	Nicaragua		558	1.071	0.96	0.912	0.758	0.619	0.488	0.361	0.243	0.125	0.005	-0.116	-0.231	-0.33	-0.408	-0.466	-0.506	-0.534
224	Medium variant	Panama		591	1.551	1.381	1.217	1.064	0.94	0.822	0.704	0.588	0.48	0.387	0.305	0.235	0.173	0.114	0.059	0.008	-0.042
225	Medium variant	South America		931	0.903	0.762	0.631	0.506	0.39	0.282	0.183	0.09	0	-0.083	-0.161	-0.229	-0.285	-0.326	-0.353	-0.368	-0.377
226	Medium variant	Argentina		32	0.941	0.847	0.762	0.679	0.601	0.527	0.454	0.379	0.302	0.225	0.149	0.085	0.032	-0.012	-0.053	-0.091	-0.124
227	Medium variant	Bolivia (Plurinational State of)		68	1.472	1.366	1.252	1.133	1.006	0.883	0.768	0.658	0.551	0.445	0.344	0.252	0.168	0.094	0.027	-0.034	-0.088
228	Medium variant	Brazil		76	0.753	0.599	0.458	0.328	0.208	0.097	-0.003	-0.099	-0.195	-0.286	-0.37	-0.441	-0.493	-0.527	-0.539	-0.535	-0.523
229	Medium variant	Chile		152	0.784	0.667	0.556	0.425	0.316	0.214	0.116	0.028	-0.048	-0.11	-0.166	-0.213	-0.258	-0.295	-0.312	-0.311	-0.304
230	Medium variant	Colombia		170	0.809	0.64	0.488	0.344	0.206	0.08	-0.037	-0.136	-0.22	-0.292	-0.357	-0.417	-0.473	-0.508	-0.527	-0.534	-0.528
231	Medium variant	Ecuador		218	1.424	1.277	1.132	0.997	0.864	0.738	0.619	0.509	0.405	0.305	0.211	0.123	0.043	-0.03	-0.092	-0.142	-0.188
232	Medium variant	Falkland Islands (Malvinas)		238	0.179	0.048	-0.068	-0.124	-0.145	-0.146	-0.168	-0.191	-0.229	-0.224	-0.212	-0.192	-0.157	-0.173	-0.159	-0.191	-0.178
233	Medium variant	French Guiana		254	2.468	2.282	2.153	2.021	1.87	1.703	1.542	1.395	1.278	1.183	1.092	1	0.905	0.81	0.714	0.623	0.543
234	Medium variant	Guyana		328	0.571	0.493	0.354	0.205	0.039	-0.099	-0.22	-0.312	-0.401	-0.49	-0.58	-0.68	-0.77	-0.833	-0.864	-0.876	-0.888
235	Medium variant	Paraguay		600	1.247	1.119	0.971	0.826	0.684	0.559	0.448	0.345	0.239	0.126	0.014	-0.087	-0.171	-0.23	-0.266	-0.293	-0.317
236	Medium variant	Peru		604	1.197	1.063	0.932	0.795	0.671	0.555	0.438	0.325	0.221	0.125	0.039	-0.04	-0.113	-0.173	-0.225	-0.265	-0.301
237	Medium variant	Suriname		740	0.868	0.725	0.58	0.438	0.303	0.183	0.077	-0.002	-0.069	-0.128	-0.183	-0.238	-0.285	-0.327	-0.356	-0.375	-0.391
238	Medium variant	Uruguay		858	0.363	0.31	0.254	0.19	0.123	0.061	0.002	-0.05	-0.104	-0.158	-0.211	-0.259	-0.298	-0.33	-0.36	-0.373	-0.375
239	Medium variant	Venezuela (Bolivarian Republic of)		862	1.255	1.096	0.953	0.808	0.675	0.552	0.437	0.336	0.246	0.164	0.088	0.014	-0.057	-0.12	-0.173	-0.217	-0.254
240	Medium variant	NORTHERN AMERICA		905	0.726	0.713	0.663	0.578	0.493	0.427	0.393	0.377	0.374	0.365	0.341	0.299	0.256	0.218	0.193	0.18	0.165
241	Medium variant	Bermuda		60	-0.447	-0.195	-0.259	-0.357	-0.473	-0.595	-0.669	-0.665	-0.596	-0.51	-0.453	-0.445	-0.469	-0.497	-0.512	-0.498	-0.47
242	Medium variant	Canada		124	0.899	0.818	0.724	0.616	0.526	0.463	0.421	0.377	0.357	0.348	0.331	0.296	0.259	0.226	0.204	0.191	0.179
243	Medium variant	Greenland		304	0.141	0.163	-0.005	-0.164	-0.29	-0.372	-0.405	-0.388	-0.36	-0.353	-0.373	-0.409	-0.434	-0.439	-0.428	-0.418	-0.411
244	Medium variant	Saint Pierre and Miquelon		666	0.381	0.765	0.662	0.539	0.403	0.27	0.174	0.105	0.038	0.011	-0.043	-0.076	-0.111	-0.142	-0.16	-0.192	-0.21
245	Medium variant	United States of America		840	0.706	0.701	0.657	0.574	0.489	0.423	0.39	0.378	0.376	0.367	0.342	0.3	0.256	0.217	0.192	0.179	0.164
246	Medium variant	OCEANIA		909	1.388	1.231	1.125	1.02	0.932	0.862	0.798	0.724	0.655	0.591	0.533	0.475	0.416	0.362	0.316	0.275	0.233
247	Medium variant	Australia/New Zealand		927	1.241	1.067	0.954	0.848	0.77	0.72	0.681	0.62	0.563	0.513	0.471	0.43	0.386	0.346	0.316	0.289	0.257
248	Medium variant	Australia	24	36	1.3	1.117	1	0.895	0.822	0.776	0.74	0.677	0.616	0.561	0.513	0.469	0.425	0.388	0.359	0.329	0.293
249	Medium variant	New Zealand		554	0.931	0.802	0.706	0.592	0.487	0.406	0.341	0.284	0.242	0.222	0.209	0.184	0.137	0.077	0.036	0.019	0.008
250	Medium variant	Melanesia		928	1.874	1.742	1.619	1.496	1.367	1.241	1.117	1.006	0.9	0.798	0.701	0.604	0.512	0.427	0.348	0.277	0.213
251	Medium variant	Fiji		242	0.721	0.544	0.413	0.304	0.195	0.086	-0.018	-0.095	-0.166	-0.229	-0.282	-0.326	-0.368	-0.403	-0.443	-0.479	-0.508
252	Medium variant	New Caledonia		540	1.282	1.177	1.075	0.965	0.853	0.752	0.667	0.581	0.507	0.442	0.384	0.325	0.261	0.194	0.139	0.098	0.067
253	Medium variant	Papua New Guinea		598	2.007	1.871	1.737	1.603	1.463	1.329	1.199	1.081	0.967	0.858	0.753	0.649	0.551	0.463	0.38	0.307	0.241
254	Medium variant	Solomon Islands		90	1.939	1.812	1.726	1.639	1.527	1.392	1.247	1.128	1.02	0.928	0.836	0.742	0.641	0.536	0.438	0.352	0.275
255	Medium variant	Vanuatu		548	2.103	1.933	1.784	1.656	1.529	1.402	1.277	1.154	1.039	0.929	0.827	0.727	0.636	0.551	0.47	0.39	0.312
256	Medium variant	Micronesia		954	0.838	0.844	0.835	0.726	0.601	0.479	0.368	0.298	0.252	0.214	0.169	0.108	0.037	-0.039	-0.108	-0.156	-0.18
257	Medium variant	Guam		316	0.838	0.757	0.648	0.511	0.369	0.237	0.129	0.063	0.012	-0.033	-0.079	-0.138	-0.201	-0.269	-0.327	-0.367	-0.388
258	Medium variant	Kiribati		296	1.709	1.546	1.355	1.205	1.157	1.147	1.083	0.982	0.863	0.757	0.691	0.654	0.613	0.543	0.451	0.367	0.304
259	Medium variant	Marshall Islands		584	0.097	0.168	0.707	1.034	1.087	0.822	0.432	0.215	0.275	0.472	0.589	0.504	0.273	0.025	-0.147	-0.216	-0.229
260	Medium variant	Micronesia (Fed. States of)		583	0.63	0.819	0.897	0.694	0.474	0.327	0.259	0.231	0.14	-0.034	-0.241	-0.409	-0.494	-0.512	-0.514	-0.535	-0.582
261	Medium variant	Nauru		520	-0.059	0.172	0.232	0.125	-0.002	-0.11	-0.218	-0.291	-0.345	-0.369	-0.378	-0.399	-0.407	-0.414	-0.431	-0.444	-0.437
262	Medium variant	Northern Mariana Islands		580	0.192	0.261	0.249	0.05	-0.257	-0.574	-0.797	-0.871	-0.791	-0.622	-0.459	-0.427	-0.565	-0.805	-1.028	-1.103	-1.018
263	Medium variant	Palau		585	1.056	1.035	0.93	0.755	0.572	0.445	0.387	0.347	0.303	0.223	0.127	0.026	-0.028	-0.023	-0.042	-0.091	-0.095
264	Medium variant	Polynesia	25	957	0.711	0.524	0.604	0.62	0.524	0.399	0.274	0.197	0.155	0.127	0.089	0.029	-0.045	-0.118	-0.175	-0.216	-0.245
265	Medium variant	American Samoa		16	0.095	0.214	0.261	0.247	0.032	-0.146	-0.268	-0.31	-0.347	-0.416	-0.507	-0.618	-0.74	-0.854	-0.948	-1.031	-1.1
266	Medium variant	Cook Islands		184	0.066	0.221	0.179	0.076	0.02	0.007	-0.02	0.003	-0.096	-0.178	-0.226	-0.261	-0.312	-0.374	-0.429	-0.449	-0.438
267	Medium variant	French Polynesia		258	0.919	0.458	0.615	0.481	0.354	0.236	0.128	0.032	-0.048	-0.112	-0.167	-0.216	-0.265	-0.31	-0.347	-0.37	-0.383
268	Medium variant	Niue		570	0.135	0.073	0.483	0.425	0.37	0.251	0.236	0.211	0.176	0.098	0.011	-0.055	-0.143	-0.144	-0.167	-0.225	-0.274
269	Medium variant	Samoa		882	0.646	0.581	0.582	0.832	0.783	0.651	0.486	0.396	0.372	0.376	0.361	0.298	0.2	0.095	0.008	-0.06	-0.112
270	Medium variant	Tokelau		772	1.628	0.681	0.631	0.424	0.362	0.329	0.414	0.242	0.264	0.199	-0.012	-0.062	-0.137	-0.213	-0.305	-0.336	-0.421
271	Medium variant	Tonga		776	0.859	0.84	0.889	0.895	0.821	0.67	0.512	0.444	0.438	0.437	0.398	0.315	0.211	0.122	0.063	0.029	0
272	Medium variant	Tuvalu		798	0.878	0.999	0.994	0.87	0.708	0.602	0.583	0.625	0.622	0.549	0.439	0.354	0.299	0.271	0.237	0.198	0.137
273	Medium variant	Wallis and Futuna Islands		876	-0.872	-0.349	-0.232	-0.131	-0.144	-0.172	-0.205	-0.189	-0.198	-0.221	-0.237	-0.259	-0.298	-0.333	-0.387	-0.422	-0.431

## Sheet: HIGH VARIANT
United Nations
Population Division
Department of Economic and Social Affairs
World Population Prospects: The 2017 Revision
File POP/2: Average annual rate of population change by region, subregion and country, 1950-2100 (percentage)
High fertility variant, 2015 - 2100
POP/DB/WPP/Rev.2017/POP/F02
June 2017 - Copyright © 2017 by United Nations. All rights reserved
Suggested citation: United Nations, Department of Economic and Social Affairs, Population Division (2017). World Population Prospects: The 2017 Revision, DVD Edition.
					Average annual rate of population change (percentage)
Index	Variant	Region, subregion, country or area *	Notes	Country code	2015-2020	2020-2025	2025-2030	2030-2035	2035-2040	2040-2045	2045-2050	2050-2055	2055-2060	2060-2065	2065-2070	2070-2075	2075-2080	2080-2085	2085-2090	2090-2095	2095-2100
1	High variant	WORLD		900	1.265	1.239	1.179	1.073	1.005	0.976	0.962	0.941	0.907	0.871	0.845	0.833	0.828	0.822	0.81	0.79	0.765
2	High variant	More developed regions	a	901	0.413	0.427	0.415	0.349	0.317	0.326	0.374	0.426	0.456	0.467	0.482	0.514	0.563	0.61	0.644	0.656	0.652
3	High variant	Less developed regions	b	902	1.435	1.393	1.317	1.198	1.12	1.08	1.053	1.019	0.972	0.928	0.896	0.877	0.863	0.85	0.831	0.807	0.78
4	High variant	Least developed countries	c	941	2.488	2.487	2.416	2.28	2.168	2.08	1.997	1.91	1.813	1.715	1.621	1.535	1.455	1.377	1.301	1.227	1.157
5	High variant	Less developed regions, excluding least developed countries	d	934	1.234	1.17	1.078	0.947	0.859	0.815	0.787	0.752	0.706	0.666	0.641	0.634	0.636	0.639	0.637	0.628	0.614
6	High variant	Less developed regions, excluding China		948	1.692	1.657	1.581	1.453	1.364	1.311	1.269	1.22	1.156	1.093	1.041	1.003	0.972	0.942	0.908	0.872	0.836
7	High variant	High-income countries	e	1503	0.622	0.611	0.594	0.507	0.439	0.413	0.436	0.474	0.498	0.503	0.505	0.518	0.551	0.591	0.625	0.643	0.642
8	High variant	Middle-income countries	e	1517	1.215	1.167	1.081	0.957	0.879	0.842	0.819	0.787	0.742	0.703	0.68	0.674	0.676	0.678	0.674	0.663	0.647
9	High variant	Upper-middle-income countries	e	1502	0.802	0.686	0.581	0.458	0.383	0.351	0.335	0.314	0.285	0.268	0.275	0.304	0.346	0.391	0.428	0.45	0.457
10	High variant	Lower-middle-income countries	e	1501	1.568	1.562	1.474	1.333	1.236	1.181	1.139	1.088	1.023	0.96	0.912	0.879	0.854	0.83	0.802	0.771	0.743
11	High variant	Low-income countries	e	1500	2.798	2.766	2.689	2.544	2.418	2.312	2.211	2.105	1.988	1.872	1.761	1.659	1.562	1.469	1.377	1.29	1.209
12	High variant	Sub-Saharan Africa	f	947	2.815	2.782	2.714	2.585	2.473	2.373	2.273	2.167	2.052	1.937	1.829	1.725	1.627	1.531	1.438	1.347	1.262
13	High variant	AFRICA		903	2.657	2.611	2.539	2.421	2.324	2.236	2.146	2.047	1.941	1.836	1.737	1.643	1.554	1.468	1.382	1.298	1.217
14	High variant	Eastern Africa		910	2.882	2.826	2.732	2.571	2.433	2.322	2.219	2.11	1.989	1.868	1.759	1.659	1.565	1.475	1.386	1.302	1.222
15	High variant	Burundi		108	3.307	3.137	2.947	2.811	2.757	2.705	2.602	2.456	2.304	2.18	2.087	1.996	1.892	1.774	1.664	1.562	1.473
16	High variant	Comoros		174	2.409	2.325	2.216	2.07	1.96	1.872	1.789	1.699	1.6	1.5	1.413	1.331	1.254	1.178	1.099	1.024	0.955
17	High variant	Djibouti		262	1.689	1.62	1.494	1.283	1.095	0.952	0.857	0.79	0.717	0.624	0.531	0.459	0.428	0.429	0.44	0.436	0.417
18	High variant	Eritrea		232	2.456	2.44	2.384	2.287	2.184	2.062	1.934	1.816	1.704	1.596	1.491	1.39	1.299	1.218	1.141	1.067	0.998
19	High variant	Ethiopia		231	2.6	2.51	2.36	2.144	1.958	1.816	1.692	1.567	1.434	1.301	1.178	1.072	0.98	0.901	0.829	0.767	0.713
20	High variant	Kenya		404	2.67	2.591	2.494	2.323	2.166	2.034	1.923	1.809	1.686	1.562	1.444	1.336	1.241	1.155	1.071	0.993	0.921
21	High variant	Madagascar		450	2.846	2.848	2.756	2.573	2.434	2.341	2.261	2.165	2.048	1.931	1.827	1.733	1.645	1.555	1.464	1.379	1.298
22	High variant	Malawi		454	3.044	3.017	2.959	2.786	2.643	2.517	2.388	2.258	2.12	1.982	1.847	1.719	1.601	1.491	1.385	1.289	1.199
23	High variant	Mauritius	1	480	0.412	0.426	0.396	0.258	0.113	0.016	0.008	0.07	0.13	0.147	0.134	0.126	0.146	0.199	0.257	0.304	0.342
24	High variant	Mayotte		175	2.76	2.637	2.544	2.387	2.224	2.063	1.907	1.769	1.646	1.528	1.418	1.315	1.223	1.137	1.054	0.976	0.902
25	High variant	Mozambique		508	3.015	3.01	2.956	2.822	2.688	2.564	2.445	2.335	2.217	2.091	1.968	1.851	1.742	1.636	1.532	1.434	1.334
26	High variant	Réunion		638	0.914	0.945	0.905	0.793	0.678	0.578	0.51	0.478	0.469	0.472	0.491	0.515	0.532	0.538	0.527	0.509	0.494
27	High variant	Rwanda		646	2.541	2.376	2.254	2.11	1.968	1.816	1.667	1.532	1.406	1.28	1.163	1.055	0.962	0.879	0.802	0.729	0.664
28	High variant	Seychelles		690	0.667	0.508	0.407	0.345	0.328	0.305	0.251	0.199	0.179	0.21	0.277	0.351	0.412	0.45	0.469	0.469	0.457
29	High variant	Somalia		706	3.081	3.172	3.119	2.984	2.865	2.778	2.695	2.586	2.451	2.311	2.186	2.074	1.963	1.849	1.734	1.619	1.515
30	High variant	South Sudan		728	2.875	2.708	2.568	2.388	2.262	2.174	2.104	2.015	1.898	1.772	1.658	1.563	1.478	1.388	1.294	1.203	1.122
31	High variant	Uganda		800	3.396	3.337	3.234	3.049	2.883	2.748	2.622	2.484	2.328	2.175	2.04	1.916	1.795	1.673	1.553	1.44	1.333
32	High variant	United Republic of Tanzania	2	834	3.224	3.178	3.111	2.982	2.864	2.758	2.65	2.538	2.42	2.3	2.189	2.081	1.974	1.869	1.768	1.667	1.569
33	High variant	Zambia		894	3.14	3.149	3.103	2.951	2.826	2.744	2.669	2.577	2.456	2.34	2.238	2.149	2.06	1.963	1.865	1.77	1.681
34	High variant	Zimbabwe		716	2.474	2.319	2.239	2.125	2.027	1.92	1.8	1.665	1.53	1.404	1.298	1.205	1.116	1.033	0.952	0.878	0.81
35	High variant	Middle Africa		911	3.192	3.135	3.043	2.895	2.756	2.619	2.484	2.35	2.215	2.085	1.956	1.833	1.717	1.605	1.499	1.397	1.302
36	High variant	Angola		24	3.439	3.381	3.293	3.14	3.001	2.868	2.737	2.607	2.477	2.348	2.225	2.105	1.991	1.883	1.776	1.673	1.574
37	High variant	Cameroon		120	2.732	2.696	2.628	2.509	2.407	2.316	2.22	2.123	2.016	1.908	1.805	1.707	1.614	1.523	1.43	1.338	1.25
38	High variant	Central African Republic		140	1.743	2.428	2.486	2.372	2.213	2.08	1.984	1.904	1.808	1.694	1.573	1.454	1.347	1.254	1.168	1.087	1.005
39	High variant	Chad		148	3.163	3.072	2.937	2.753	2.597	2.459	2.324	2.192	2.064	1.938	1.813	1.692	1.579	1.471	1.368	1.271	1.179
40	High variant	Congo		178	2.757	2.78	2.802	2.738	2.642	2.527	2.422	2.331	2.241	2.151	2.055	1.957	1.861	1.763	1.67	1.573	1.482
41	High variant	Democratic Republic of the Congo		180	3.367	3.263	3.153	2.994	2.84	2.683	2.527	2.374	2.221	2.079	1.934	1.798	1.671	1.547	1.432	1.323	1.223
42	High variant	Equatorial Guinea		226	3.742	3.267	2.959	2.627	2.488	2.337	2.192	2.067	1.928	1.784	1.648	1.522	1.413	1.315	1.229	1.151	1.077
43	High variant	Gabon		266	2.345	2.203	2.092	1.967	1.882	1.804	1.713	1.603	1.487	1.38	1.291	1.218	1.151	1.086	1.016	0.943	0.874
44	High variant	Sao Tome and Principe		678	2.346	2.366	2.354	2.23	2.109	2.006	1.904	1.813	1.722	1.64	1.563	1.485	1.406	1.329	1.25	1.177	1.109
45	High variant	Northern Africa		912	1.96	1.823	1.695	1.585	1.529	1.472	1.401	1.318	1.234	1.164	1.106	1.059	1.021	0.987	0.95	0.905	0.855
46	High variant	Algeria		12	1.855	1.595	1.353	1.176	1.124	1.126	1.098	0.997	0.862	0.749	0.69	0.677	0.688	0.695	0.682	0.648	0.605
47	High variant	Egypt		818	2.05	1.856	1.739	1.676	1.661	1.591	1.484	1.373	1.282	1.22	1.167	1.115	1.063	1.013	0.963	0.911	0.855
48	High variant	Libya		434	1.525	1.368	1.192	1.006	0.881	0.788	0.693	0.591	0.491	0.419	0.394	0.406	0.438	0.458	0.458	0.44	0.421
49	High variant	Morocco		504	1.449	1.34	1.202	1.035	0.917	0.84	0.786	0.737	0.673	0.602	0.538	0.496	0.481	0.48	0.478	0.47	0.458
50	High variant	Sudan		729	2.547	2.605	2.54	2.393	2.248	2.122	2.025	1.947	1.866	1.771	1.666	1.562	1.471	1.396	1.328	1.255	1.183
51	High variant	Tunisia		788	1.281	1.144	0.952	0.771	0.703	0.705	0.704	0.657	0.574	0.498	0.465	0.478	0.512	0.541	0.548	0.533	0.512
52	High variant	Western Sahara		732	2.726	2.514	2.27	1.993	1.78	1.632	1.523	1.402	1.276	1.159	1.058	0.989	0.941	0.904	0.866	0.819	0.768
53	High variant	Southern Africa		913	1.474	1.391	1.276	1.15	1.079	1.043	1.013	0.972	0.914	0.853	0.802	0.764	0.737	0.71	0.678	0.645	0.613
54	High variant	Botswana		72	1.987	1.87	1.707	1.514	1.381	1.287	1.198	1.097	0.984	0.876	0.794	0.745	0.72	0.697	0.666	0.627	0.589
55	High variant	Lesotho		426	1.519	1.518	1.485	1.44	1.451	1.464	1.436	1.371	1.277	1.18	1.098	1.029	0.968	0.912	0.859	0.808	0.758
56	High variant	Namibia		516	2.314	2.225	2.111	1.945	1.84	1.771	1.697	1.595	1.472	1.351	1.243	1.155	1.081	1.01	0.942	0.878	0.818
57	High variant	South Africa		710	1.402	1.315	1.196	1.069	0.996	0.961	0.934	0.9	0.85	0.797	0.753	0.72	0.698	0.675	0.648	0.618	0.589
58	High variant	Swaziland		748	1.958	1.868	1.749	1.612	1.542	1.492	1.424	1.331	1.22	1.115	1.027	0.955	0.893	0.834	0.78	0.729	0.682
59	High variant	Western Africa		914	2.807	2.799	2.76	2.659	2.567	2.475	2.376	2.269	2.155	2.042	1.933	1.825	1.719	1.617	1.517	1.419	1.326
60	High variant	Benin		204	2.891	2.844	2.754	2.6	2.473	2.368	2.273	2.172	2.057	1.944	1.835	1.738	1.646	1.556	1.462	1.368	1.283
61	High variant	Burkina Faso		854	3.026	2.991	2.922	2.778	2.642	2.513	2.388	2.268	2.14	2.014	1.896	1.783	1.674	1.568	1.461	1.361	1.268
62	High variant	Cabo Verde		132	1.465	1.501	1.44	1.279	1.145	1.05	0.982	0.904	0.817	0.72	0.631	0.563	0.524	0.504	0.493	0.482	0.47
63	High variant	Côte d'Ivoire		384	2.655	2.703	2.672	2.579	2.512	2.451	2.377	2.284	2.194	2.101	2.009	1.916	1.827	1.739	1.654	1.564	1.478
64	High variant	Gambia		270	3.123	3.015	2.865	2.656	2.462	2.28	2.11	1.956	1.81	1.667	1.53	1.4	1.279	1.167	1.067	0.97	0.885
65	High variant	Ghana		288	2.338	2.259	2.168	2.043	1.946	1.869	1.788	1.696	1.598	1.504	1.421	1.345	1.274	1.202	1.123	1.051	0.985
66	High variant	Guinea		324	2.735	2.783	2.723	2.588	2.469	2.362	2.256	2.144	2.027	1.906	1.789	1.68	1.581	1.484	1.392	1.3	1.216
67	High variant	Guinea-Bissau		624	2.613	2.524	2.41	2.28	2.195	2.12	2.033	1.926	1.808	1.701	1.606	1.525	1.441	1.356	1.267	1.183	1.108
68	High variant	Liberia		430	2.687	2.707	2.667	2.544	2.434	2.333	2.236	2.139	2.034	1.928	1.822	1.721	1.626	1.531	1.438	1.348	1.264
69	High variant	Mali		466	3.139	3.146	3.104	2.966	2.812	2.65	2.491	2.343	2.195	2.055	1.918	1.782	1.652	1.526	1.407	1.298	1.197
70	High variant	Mauritania		478	2.846	2.719	2.572	2.406	2.277	2.171	2.073	1.973	1.871	1.768	1.671	1.584	1.505	1.429	1.344	1.264	1.184
71	High variant	Niger		562	3.952	3.978	3.933	3.805	3.677	3.541	3.386	3.216	3.035	2.851	2.668	2.501	2.333	2.177	2.03	1.891	1.76
72	High variant	Nigeria		566	2.734	2.731	2.706	2.62	2.538	2.45	2.351	2.247	2.133	2.023	1.916	1.807	1.699	1.595	1.496	1.397	1.302
73	High variant	Saint Helena	3	654	0.61	0.764	0.713	0.415	0.144	0.061	0.121	0.269	0.341	0.356	0.305	0.293	0.316	0.322	0.34	0.327	0.369
74	High variant	Senegal		686	2.935	2.833	2.73	2.599	2.495	2.397	2.291	2.177	2.062	1.954	1.856	1.765	1.679	1.592	1.501	1.412	1.327
75	High variant	Sierra Leone		694	2.291	2.219	2.138	1.983	1.851	1.735	1.627	1.52	1.4	1.283	1.174	1.075	0.983	0.9	0.823	0.752	0.69
76	High variant	Togo		768	2.621	2.563	2.5	2.372	2.255	2.15	2.047	1.949	1.844	1.747	1.652	1.56	1.47	1.379	1.286	1.201	1.121
77	High variant	ASIA		935	1.083	1.017	0.913	0.768	0.665	0.614	0.582	0.545	0.496	0.453	0.43	0.429	0.44	0.454	0.464	0.466	0.464
78	High variant	Eastern Asia		906	0.515	0.406	0.284	0.14	0.041	-0.008	-0.028	-0.041	-0.052	-0.046	-0.013	0.044	0.115	0.194	0.268	0.322	0.345
79	High variant	China	4	156	0.563	0.439	0.304	0.154	0.056	0.008	-0.02	-0.046	-0.066	-0.059	-0.02	0.042	0.11	0.185	0.255	0.307	0.329
80	High variant	China, Hong Kong SAR	5	344	1.02	0.864	0.848	0.584	0.394	0.327	0.367	0.454	0.505	0.477	0.411	0.374	0.417	0.522	0.642	0.709	0.715
81	High variant	China, Macao SAR	6	446	1.843	1.746	1.509	1.215	1.034	0.979	0.991	0.974	0.921	0.844	0.777	0.74	0.741	0.756	0.798	0.85	0.867
82	High variant	China, Taiwan Province of China		158	0.462	0.453	0.387	0.229	0.023	-0.139	-0.177	-0.124	-0.064	-0.053	-0.09	-0.123	-0.085	0.048	0.214	0.337	0.4
83	High variant	Dem. People's Republic of Korea		408	0.644	0.666	0.622	0.474	0.344	0.29	0.318	0.363	0.375	0.354	0.34	0.357	0.405	0.454	0.476	0.47	0.452
84	High variant	Japan		392	-0.096	-0.143	-0.195	-0.263	-0.301	-0.285	-0.21	-0.12	-0.08	-0.082	-0.067	-0.003	0.12	0.235	0.329	0.386	0.414
85	High variant	Mongolia		496	1.702	1.44	1.218	1.047	0.998	1.013	1.02	0.958	0.852	0.769	0.744	0.768	0.81	0.828	0.804	0.75	0.695
86	High variant	Republic of Korea		410	0.523	0.519	0.471	0.302	0.091	-0.068	-0.13	-0.106	-0.056	-0.025	-0.034	-0.046	-0.003	0.099	0.243	0.355	0.421
87	High variant	South-Central Asia	7	921	1.396	1.346	1.237	1.066	0.943	0.877	0.826	0.76	0.675	0.597	0.542	0.514	0.498	0.484	0.467	0.451	0.442
88	High variant	Central Asia		5500	1.636	1.438	1.252	1.124	1.089	1.07	1.009	0.915	0.822	0.762	0.737	0.728	0.717	0.697	0.669	0.637	0.606
89	High variant	Kazakhstan		398	1.312	1.129	0.99	0.924	0.952	0.998	0.995	0.931	0.85	0.8	0.793	0.81	0.825	0.813	0.773	0.715	0.66
90	High variant	Kyrgyzstan		417	1.629	1.425	1.255	1.155	1.133	1.109	1.051	0.976	0.901	0.848	0.816	0.796	0.784	0.77	0.744	0.702	0.653
91	High variant	Tajikistan		762	2.252	2.062	1.86	1.723	1.69	1.656	1.559	1.428	1.311	1.236	1.188	1.137	1.068	0.998	0.937	0.89	0.844
92	High variant	Turkmenistan		795	1.804	1.559	1.333	1.187	1.157	1.136	1.062	0.945	0.837	0.772	0.756	0.754	0.737	0.702	0.659	0.619	0.593
93	High variant	Uzbekistan		860	1.619	1.412	1.2	1.032	0.951	0.894	0.809	0.705	0.606	0.537	0.504	0.491	0.485	0.479	0.469	0.461	0.452
94	High variant	Southern Asia		5501	1.387	1.343	1.236	1.064	0.937	0.869	0.819	0.754	0.669	0.59	0.534	0.505	0.489	0.475	0.459	0.443	0.435
95	High variant	Afghanistan		4	2.571	2.417	2.262	2.041	1.838	1.658	1.499	1.36	1.223	1.086	0.957	0.841	0.738	0.656	0.586	0.527	0.481
96	High variant	Bangladesh		50	1.247	1.288	1.166	0.984	0.855	0.77	0.696	0.622	0.545	0.476	0.423	0.387	0.361	0.342	0.327	0.319	0.322
97	High variant	Bhutan		64	1.388	1.306	1.155	0.946	0.798	0.712	0.661	0.603	0.513	0.408	0.322	0.282	0.281	0.3	0.318	0.328	0.336
98	High variant	India		356	1.291	1.255	1.163	0.987	0.847	0.779	0.741	0.689	0.612	0.538	0.485	0.462	0.453	0.446	0.435	0.423	0.419
99	High variant	Iran (Islamic Republic of)		364	1.267	1.04	0.799	0.65	0.621	0.604	0.529	0.394	0.235	0.111	0.055	0.06	0.105	0.174	0.239	0.283	0.303
100	High variant	Maldives		462	2.049	1.572	1.168	0.953	0.899	0.898	0.845	0.702	0.518	0.358	0.26	0.209	0.181	0.173	0.204	0.27	0.334
101	High variant	Nepal		524	1.309	1.339	1.222	0.997	0.847	0.782	0.73	0.661	0.565	0.466	0.383	0.316	0.266	0.224	0.196	0.187	0.197
102	High variant	Pakistan		586	2.09	1.959	1.794	1.628	1.531	1.449	1.35	1.229	1.107	1.003	0.927	0.87	0.816	0.762	0.707	0.656	0.617
103	High variant	Sri Lanka		144	0.534	0.519	0.44	0.34	0.245	0.153	0.098	0.091	0.095	0.096	0.099	0.107	0.13	0.163	0.192	0.21	0.221
104	High variant	South-Eastern Asia		920	1.243	1.199	1.101	0.948	0.837	0.768	0.725	0.691	0.648	0.602	0.566	0.549	0.547	0.55	0.55	0.543	0.533
105	High variant	Brunei Darussalam		96	1.451	1.348	1.191	0.979	0.802	0.69	0.634	0.577	0.498	0.41	0.347	0.331	0.36	0.403	0.432	0.44	0.436
106	High variant	Cambodia		116	1.642	1.561	1.412	1.252	1.163	1.109	1.05	0.969	0.872	0.785	0.722	0.68	0.653	0.631	0.614	0.593	0.574
107	High variant	Indonesia		360	1.249	1.181	1.08	0.936	0.825	0.751	0.697	0.655	0.616	0.582	0.562	0.553	0.552	0.551	0.545	0.533	0.52
108	High variant	Lao People's Democratic Republic		418	1.652	1.563	1.426	1.237	1.093	0.984	0.884	0.787	0.685	0.59	0.513	0.457	0.422	0.401	0.388	0.374	0.361
109	High variant	Malaysia	8	458	1.552	1.534	1.387	1.141	0.951	0.856	0.845	0.843	0.789	0.686	0.571	0.493	0.472	0.492	0.518	0.524	0.509
110	High variant	Myanmar		104	1.084	1.074	1.01	0.844	0.692	0.585	0.534	0.517	0.497	0.462	0.42	0.393	0.388	0.401	0.42	0.434	0.436
111	High variant	Philippines		608	1.698	1.682	1.6	1.452	1.339	1.255	1.188	1.13	1.061	0.99	0.922	0.863	0.814	0.773	0.739	0.704	0.667
112	High variant	Singapore		702	1.56	0.979	0.872	0.684	0.499	0.351	0.265	0.213	0.179	0.144	0.111	0.095	0.111	0.137	0.16	0.162	0.164
113	High variant	Thailand		764	0.386	0.333	0.288	0.18	0.068	-0.026	-0.084	-0.097	-0.079	-0.046	-0.007	0.045	0.099	0.153	0.201	0.244	0.285
114	High variant	Timor-Leste		626	2.291	2.361	2.364	2.243	2.111	2.005	1.923	1.87	1.793	1.694	1.579	1.466	1.366	1.27	1.183	1.097	1.016
115	High variant	Viet Nam		704	1.197	1.164	0.983	0.777	0.683	0.661	0.658	0.626	0.549	0.458	0.406	0.411	0.45	0.491	0.518	0.529	0.538
116	High variant	Western Asia		922	1.904	1.752	1.609	1.475	1.369	1.294	1.233	1.169	1.094	1.021	0.96	0.921	0.896	0.874	0.846	0.812	0.778
117	High variant	Armenia		51	0.345	0.246	0.122	0.011	-0.01	0.002	-0.002	-0.026	-0.062	-0.085	-0.077	-0.044	0.004	0.057	0.114	0.164	0.203
118	High variant	Azerbaijan	9	31	1.172	0.926	0.742	0.634	0.582	0.522	0.452	0.392	0.358	0.349	0.356	0.375	0.402	0.435	0.468	0.487	0.487
119	High variant	Bahrain		48	4.422	2.087	1.832	1.32	1.03	0.877	0.795	0.744	0.697	0.63	0.551	0.473	0.405	0.348	0.296	0.255	0.235
120	High variant	Cyprus	10	196	0.976	0.922	0.861	0.765	0.695	0.646	0.618	0.581	0.535	0.483	0.438	0.414	0.414	0.433	0.451	0.469	0.483
121	High variant	Georgia	11	268	-0.107	-0.118	-0.14	-0.164	-0.133	-0.085	-0.053	-0.029	-0.006	0.035	0.104	0.184	0.259	0.317	0.356	0.379	0.385
122	High variant	Iraq		368	2.953	2.827	2.725	2.588	2.49	2.403	2.31	2.208	2.098	2.004	1.913	1.829	1.744	1.656	1.567	1.478	1.394
123	High variant	Israel		376	1.709	1.644	1.592	1.515	1.46	1.419	1.375	1.323	1.256	1.188	1.133	1.09	1.057	1.022	0.978	0.93	0.877
124	High variant	Jordan		400	2.351	1.059	1.277	1.555	1.663	1.541	1.426	1.307	1.194	1.09	1.011	0.949	0.896	0.844	0.786	0.727	0.671
125	High variant	Kuwait		414	1.973	1.606	1.432	1.225	1.095	0.987	0.879	0.803	0.745	0.724	0.737	0.759	0.769	0.757	0.731	0.702	0.675
126	High variant	Lebanon		422	0.787	-1.05	-0.448	0.206	0.488	0.395	0.429	0.486	0.46	0.335	0.192	0.107	0.114	0.181	0.258	0.309	0.342
127	High variant	Oman		512	4.23	1.799	1.383	1.004	0.931	0.915	0.942	0.853	0.718	0.579	0.473	0.41	0.374	0.347	0.323	0.311	0.313
128	High variant	Qatar		634	2.48	1.813	1.516	1.229	0.981	0.921	0.874	0.809	0.731	0.65	0.579	0.521	0.471	0.427	0.396	0.386	0.389
129	High variant	Saudi Arabia		682	2.085	1.693	1.427	1.169	0.955	0.873	0.824	0.747	0.636	0.524	0.458	0.449	0.475	0.5	0.5	0.475	0.439
130	High variant	State of Palestine	12	275	2.83	2.741	2.56	2.34	2.186	2.08	1.981	1.868	1.738	1.613	1.499	1.403	1.316	1.234	1.155	1.077	1.002
131	High variant	Syrian Arab Republic		760	0.377	4.491	2.875	1.96	1.607	1.431	1.277	1.163	1.073	0.986	0.894	0.805	0.728	0.663	0.608	0.562	0.531
132	High variant	Turkey		792	1.559	0.822	0.857	0.866	0.757	0.675	0.623	0.585	0.526	0.456	0.396	0.368	0.368	0.384	0.393	0.394	0.391
133	High variant	United Arab Emirates		784	1.518	1.418	1.385	1.269	1.188	1.089	0.984	0.897	0.827	0.772	0.726	0.689	0.654	0.621	0.592	0.569	0.553
134	High variant	Yemen		887	2.511	2.353	2.174	1.949	1.779	1.62	1.468	1.306	1.144	0.993	0.865	0.765	0.69	0.626	0.568	0.514	0.464
135	High variant	EUROPE		908	0.228	0.214	0.192	0.135	0.124	0.151	0.198	0.238	0.259	0.275	0.311	0.372	0.448	0.516	0.562	0.578	0.575
136	High variant	Eastern Europe		923	0.002	-0.027	-0.098	-0.169	-0.144	-0.052	0.048	0.11	0.123	0.119	0.157	0.25	0.371	0.474	0.527	0.535	0.522
137	High variant	Belarus		112	0.023	0.026	-0.041	-0.097	-0.057	0.046	0.15	0.21	0.222	0.228	0.271	0.36	0.464	0.547	0.587	0.591	0.58
138	High variant	Bulgaria		100	-0.524	-0.499	-0.537	-0.599	-0.572	-0.482	-0.381	-0.297	-0.256	-0.229	-0.158	-0.03	0.123	0.261	0.348	0.373	0.366
139	High variant	Czechia		203	0.216	0.192	0.1	0.001	0.016	0.095	0.177	0.216	0.191	0.145	0.154	0.246	0.377	0.493	0.557	0.574	0.562
140	High variant	Hungary		348	-0.174	-0.135	-0.14	-0.214	-0.252	-0.232	-0.156	-0.064	-0.008	0.007	0.021	0.071	0.149	0.236	0.311	0.363	0.381
141	High variant	Poland		616	0.005	-0.049	-0.123	-0.235	-0.298	-0.311	-0.279	-0.235	-0.224	-0.256	-0.283	-0.257	-0.162	-0.029	0.096	0.182	0.228
142	High variant	Republic of Moldova	13	498	-0.039	-0.089	-0.195	-0.346	-0.422	-0.418	-0.38	-0.355	-0.372	-0.416	-0.429	-0.372	-0.233	-0.066	0.07	0.151	0.184
143	High variant	Romania		642	-0.342	-0.245	-0.212	-0.252	-0.27	-0.262	-0.213	-0.148	-0.109	-0.084	-0.035	0.046	0.141	0.236	0.306	0.349	0.363
144	High variant	Russian Federation		643	0.161	0.086	-0.012	-0.08	-0.022	0.115	0.24	0.302	0.304	0.299	0.347	0.451	0.571	0.657	0.681	0.66	0.629
145	High variant	Slovakia		703	0.219	0.205	0.1	-0.053	-0.127	-0.114	-0.046	0.018	0.028	-0.009	-0.028	0.02	0.134	0.267	0.365	0.408	0.409
146	High variant	Ukraine	14	804	-0.321	-0.278	-0.316	-0.363	-0.322	-0.23	-0.135	-0.071	-0.05	-0.042	0.006	0.115	0.251	0.37	0.436	0.45	0.438
147	High variant	Northern Europe		924	0.687	0.714	0.685	0.609	0.582	0.599	0.64	0.66	0.654	0.645	0.65	0.669	0.692	0.712	0.724	0.726	0.716
148	High variant	Channel Islands	15	830	0.613	0.644	0.634	0.555	0.478	0.429	0.428	0.441	0.459	0.469	0.477	0.493	0.521	0.552	0.573	0.576	0.565
149	High variant	Denmark		208	0.525	0.64	0.672	0.592	0.519	0.497	0.549	0.627	0.68	0.699	0.692	0.684	0.689	0.7	0.709	0.716	0.711
150	High variant	Estonia		233	-0.065	-0.081	-0.151	-0.198	-0.16	-0.101	-0.053	-0.02	-0.011	-0.01	0.02	0.091	0.192	0.294	0.375	0.419	0.423
151	High variant	Faeroe Islands		234	0.509	0.625	0.725	0.701	0.612	0.533	0.514	0.558	0.621	0.665	0.68	0.675	0.666	0.659	0.651	0.635	0.62
152	High variant	Finland	16	246	0.505	0.547	0.52	0.425	0.372	0.393	0.475	0.556	0.603	0.619	0.618	0.62	0.634	0.659	0.676	0.681	0.678
153	High variant	Iceland		352	0.938	0.937	0.874	0.745	0.64	0.577	0.557	0.557	0.556	0.542	0.516	0.5	0.497	0.507	0.521	0.534	0.537
154	High variant	Ireland		372	0.95	0.935	0.873	0.849	0.855	0.834	0.782	0.715	0.663	0.645	0.66	0.704	0.755	0.787	0.788	0.761	0.725
155	High variant	Isle of Man		833	0.789	0.804	0.793	0.724	0.648	0.617	0.604	0.643	0.659	0.655	0.646	0.652	0.674	0.694	0.7	0.691	0.677
156	High variant	Latvia		428	-0.864	-0.626	-0.464	-0.49	-0.415	-0.312	-0.227	-0.156	-0.111	-0.075	-0.014	0.087	0.208	0.319	0.39	0.41	0.395
157	High variant	Lithuania		440	-0.389	-0.204	-0.215	-0.309	-0.335	-0.269	-0.146	-0.021	0.049	0.068	0.092	0.162	0.269	0.374	0.442	0.467	0.463
158	High variant	Norway	17	578	1.098	1.168	1.148	1.036	0.94	0.9	0.919	0.927	0.912	0.879	0.85	0.835	0.827	0.821	0.814	0.801	0.78
159	High variant	Sweden		752	0.877	0.852	0.801	0.685	0.654	0.699	0.775	0.811	0.801	0.775	0.766	0.777	0.791	0.801	0.813	0.826	0.818
160	High variant	United Kingdom		826	0.742	0.749	0.708	0.634	0.609	0.626	0.659	0.668	0.652	0.641	0.649	0.669	0.69	0.708	0.719	0.72	0.712
161	High variant	Southern Europe		925	0.031	0.046	0.071	0.037	0.008	-0.019	-0.039	-0.047	-0.041	-0.015	0.043	0.135	0.245	0.339	0.399	0.427	0.436
162	High variant	Albania		8	0.295	0.295	0.217	0.03	-0.137	-0.215	-0.208	-0.163	-0.148	-0.172	-0.207	-0.212	-0.168	-0.1	-0.032	0.032	0.101
163	High variant	Andorra		20	-0.051	0.367	0.343	0.323	0.285	0.188	0.058	-0.061	-0.127	-0.121	-0.042	0.081	0.219	0.333	0.408	0.44	0.448
164	High variant	Bosnia and Herzegovina		70	-0.049	0.017	0.003	-0.123	-0.237	-0.271	-0.207	-0.099	-0.033	-0.037	-0.06	-0.046	0.029	0.136	0.232	0.295	0.326
165	High variant	Croatia		191	-0.418	-0.317	-0.256	-0.267	-0.286	-0.272	-0.223	-0.158	-0.111	-0.086	-0.063	-0.017	0.062	0.151	0.229	0.28	0.304
166	High variant	Gibraltar		292	0.598	0.511	0.491	0.446	0.443	0.467	0.502	0.52	0.515	0.503	0.509	0.543	0.583	0.619	0.639	0.639	0.632
167	High variant	Greece		300	-0.055	-0.063	-0.029	-0.03	-0.051	-0.103	-0.163	-0.197	-0.201	-0.172	-0.117	-0.026	0.078	0.179	0.256	0.3	0.331
168	High variant	Holy See	18	336	0.149	0.099	0.221	0.17	0.312	0.331	0.349	0.388	0.336	0.199	0.349	0.322	0.275	0.25	0.329	0.303	0.24
169	High variant	Italy		380	0.011	0.033	0.076	0.054	0.032	0.008	-0.006	-0.004	0.021	0.078	0.167	0.272	0.37	0.439	0.481	0.505	0.514
170	High variant	Malta		470	0.479	0.464	0.329	0.12	0.013	0.01	0.098	0.202	0.248	0.219	0.158	0.131	0.174	0.267	0.369	0.439	0.468
171	High variant	Montenegro		499	0.206	0.214	0.196	0.11	0.031	-0.005	0.022	0.08	0.115	0.111	0.094	0.1	0.14	0.197	0.251	0.286	0.311
172	High variant	Portugal		620	-0.235	-0.108	-0.067	-0.094	-0.138	-0.193	-0.224	-0.226	-0.203	-0.167	-0.114	-0.034	0.067	0.161	0.23	0.276	0.312
173	High variant	San Marino		674	0.668	0.546	0.487	0.374	0.282	0.225	0.22	0.247	0.288	0.298	0.298	0.318	0.367	0.45	0.522	0.561	0.574
174	High variant	Serbia	19	688	-0.174	-0.126	-0.136	-0.211	-0.262	-0.249	-0.165	-0.063	-0.009	0	0.005	0.041	0.114	0.203	0.275	0.315	0.332
175	High variant	Slovenia		705	0.221	0.159	0.083	0.006	-0.016	-0.002	0.029	0.053	0.063	0.074	0.117	0.207	0.329	0.449	0.532	0.565	0.564
176	High variant	Spain	20	724	0.179	0.15	0.169	0.141	0.126	0.094	0.038	-0.022	-0.06	-0.062	-0.013	0.093	0.236	0.36	0.424	0.441	0.432
177	High variant	TFYR Macedonia	21	807	0.262	0.269	0.19	0.044	-0.056	-0.072	-0.017	0.048	0.062	0.034	0.011	0.039	0.125	0.233	0.323	0.367	0.376
178	High variant	Western Europe		926	0.476	0.425	0.428	0.369	0.316	0.287	0.305	0.351	0.4	0.44	0.468	0.489	0.515	0.555	0.6	0.627	0.63
179	High variant	Austria		40	0.397	0.46	0.429	0.312	0.236	0.214	0.233	0.26	0.283	0.307	0.328	0.35	0.387	0.447	0.517	0.567	0.583
180	High variant	Belgium		56	0.735	0.576	0.581	0.525	0.486	0.475	0.497	0.529	0.552	0.564	0.577	0.6	0.633	0.671	0.699	0.708	0.701
181	High variant	France		250	0.534	0.562	0.585	0.551	0.503	0.47	0.486	0.533	0.571	0.599	0.623	0.653	0.687	0.716	0.737	0.739	0.731
182	High variant	Germany		276	0.352	0.215	0.214	0.152	0.105	0.079	0.092	0.139	0.206	0.267	0.305	0.318	0.335	0.382	0.453	0.508	0.525
183	High variant	Liechtenstein		438	0.802	0.842	0.812	0.675	0.54	0.467	0.486	0.53	0.572	0.593	0.61	0.629	0.668	0.703	0.723	0.717	0.7
184	High variant	Luxembourg		442	1.444	1.469	1.303	1.213	1.117	1.048	1.029	1.016	1	0.974	0.939	0.904	0.881	0.881	0.882	0.871	0.845
185	High variant	Monaco		492	0.629	0.69	0.77	0.774	0.719	0.708	0.796	0.887	0.948	0.984	1.004	0.998	0.994	0.98	0.97	0.945	0.908
186	High variant	Netherlands		528	0.434	0.504	0.488	0.385	0.277	0.22	0.246	0.312	0.368	0.406	0.431	0.453	0.48	0.517	0.551	0.57	0.572
187	High variant	Switzerland		756	0.989	0.889	0.829	0.705	0.62	0.592	0.607	0.608	0.599	0.589	0.584	0.579	0.584	0.612	0.649	0.665	0.654
188	High variant	LATIN AMERICA AND THE CARIBBEAN		904	1.182	1.135	1.046	0.901	0.795	0.724	0.675	0.631	0.575	0.515	0.464	0.434	0.424	0.423	0.424	0.426	0.428
189	High variant	Caribbean		915	0.803	0.804	0.756	0.628	0.533	0.472	0.43	0.399	0.359	0.318	0.3	0.304	0.324	0.337	0.345	0.353	0.357
190	High variant	Anguilla		660	1.08	0.736	0.609	0.433	0.314	0.233	0.198	0.183	0.176	0.175	0.176	0.199	0.244	0.306	0.342	0.367	0.374
191	High variant	Antigua and Barbuda		28	1.202	1.211	1.136	0.969	0.824	0.727	0.678	0.651	0.628	0.611	0.606	0.603	0.599	0.592	0.585	0.575	0.569
192	High variant	Aruba		533	0.546	0.557	0.543	0.398	0.224	0.108	0.119	0.241	0.373	0.446	0.458	0.446	0.446	0.462	0.486	0.501	0.502
193	High variant	Bahamas		44	1.201	1.145	1.024	0.836	0.704	0.649	0.642	0.633	0.607	0.564	0.523	0.501	0.504	0.52	0.537	0.545	0.54
194	High variant	Barbados		52	0.395	0.382	0.328	0.226	0.154	0.137	0.177	0.25	0.318	0.367	0.405	0.447	0.494	0.535	0.562	0.572	0.571
195	High variant	British Virgin Islands		92	1.778	1.145	0.97	0.77	0.629	0.558	0.536	0.518	0.477	0.431	0.415	0.427	0.462	0.493	0.515	0.516	0.51
196	High variant	Caribbean Netherlands	22	535	1.448	0.959	0.849	0.72	0.635	0.605	0.614	0.626	0.621	0.627	0.639	0.663	0.692	0.711	0.722	0.715	0.691
197	High variant	Cayman Islands		136	1.426	1.369	1.285	1.146	1.018	0.916	0.874	0.867	0.893	0.922	0.94	0.933	0.916	0.891	0.865	0.833	0.797
198	High variant	Cuba		192	0.213	0.261	0.239	0.112	0.023	-0.019	-0.04	-0.063	-0.089	-0.099	-0.037	0.068	0.182	0.242	0.281	0.33	0.367
199	High variant	Curaçao		531	0.833	0.802	0.738	0.626	0.552	0.537	0.569	0.599	0.618	0.629	0.64	0.65	0.656	0.65	0.634	0.614	0.599
200	High variant	Dominica		212	0.704	0.71	0.567	0.367	0.27	0.27	0.285	0.262	0.192	0.12	0.083	0.106	0.128	0.138	0.168	0.2	0.247
201	High variant	Dominican Republic		214	1.268	1.216	1.134	0.993	0.901	0.82	0.751	0.695	0.639	0.587	0.544	0.511	0.488	0.466	0.447	0.429	0.413
202	High variant	Grenada		308	0.673	0.648	0.494	0.37	0.302	0.277	0.236	0.165	0.06	-0.03	-0.077	-0.076	-0.042	-0.001	0.035	0.056	0.073
203	High variant	Guadeloupe	23	312	0.051	0.179	0.322	0.257	0.115	-0.015	-0.066	-0.022	0.071	0.156	0.22	0.266	0.319	0.357	0.377	0.369	0.371
204	High variant	Haiti		332	1.386	1.343	1.255	1.1	0.973	0.883	0.804	0.741	0.66	0.576	0.507	0.464	0.445	0.436	0.426	0.41	0.393
205	High variant	Jamaica		388	0.485	0.444	0.333	0.159	0.002	-0.078	-0.112	-0.124	-0.171	-0.255	-0.321	-0.348	-0.332	-0.292	-0.243	-0.193	-0.144
206	High variant	Martinique		474	0.123	0.168	0.152	0.101	0.023	-0.09	-0.162	-0.136	-0.052	0.052	0.163	0.255	0.326	0.372	0.399	0.423	0.413
207	High variant	Montserrat		500	0.615	0.578	0.541	0.449	0.368	0.314	0.295	0.294	0.303	0.321	0.357	0.393	0.422	0.451	0.496	0.495	0.518
208	High variant	Puerto Rico		630	0.052	0.124	0.152	0.034	-0.077	-0.149	-0.172	-0.156	-0.157	-0.182	-0.207	-0.207	-0.173	-0.114	-0.05	0.011	0.074
209	High variant	Saint Kitts and Nevis		659	1.105	1.013	0.896	0.732	0.599	0.514	0.473	0.445	0.412	0.369	0.339	0.343	0.377	0.411	0.438	0.441	0.434
210	High variant	Saint Lucia		662	0.648	0.642	0.564	0.401	0.261	0.179	0.146	0.127	0.089	0.034	-0.013	-0.032	-0.02	0.016	0.066	0.118	0.178
211	High variant	Saint Vincent and the Grenadines		670	0.429	0.454	0.43	0.356	0.32	0.244	0.2	0.174	0.141	0.11	0.085	0.084	0.102	0.122	0.14	0.154	0.164
212	High variant	Sint Maarten (Dutch part)		534	1.491	1.428	1.291	1.077	0.936	0.893	0.905	0.915	0.902	0.881	0.875	0.887	0.903	0.902	0.881	0.851	0.827
213	High variant	Trinidad and Tobago		780	0.439	0.308	0.205	0.122	0.086	0.074	0.062	0.047	0.036	0.044	0.085	0.149	0.224	0.287	0.327	0.348	0.361
214	High variant	Turks and Caicos Islands		796	1.641	1.5	1.395	1.249	1.1	0.964	0.865	0.795	0.763	0.754	0.748	0.75	0.75	0.736	0.712	0.678	0.648
215	High variant	United States Virgin Islands		850	0.121	0.02	-0.071	-0.196	-0.286	-0.327	-0.336	-0.288	-0.219	-0.143	-0.065	0.001	0.041	0.055	0.058	0.058	0.075
216	High variant	Central America		916	1.486	1.422	1.311	1.141	1.016	0.929	0.862	0.796	0.718	0.636	0.567	0.52	0.494	0.474	0.456	0.443	0.435
217	High variant	Belize		84	2.258	2.157	1.956	1.71	1.528	1.414	1.334	1.24	1.132	1.019	0.925	0.857	0.809	0.773	0.739	0.706	0.674
218	High variant	Costa Rica		188	1.15	1.07	0.958	0.799	0.684	0.604	0.545	0.498	0.445	0.392	0.348	0.317	0.304	0.312	0.334	0.362	0.387
219	High variant	El Salvador		222	0.737	0.823	0.81	0.66	0.596	0.533	0.502	0.479	0.43	0.36	0.297	0.253	0.222	0.198	0.187	0.191	0.207
220	High variant	Guatemala		320	2.141	2.074	1.948	1.753	1.601	1.486	1.394	1.304	1.207	1.1	0.997	0.905	0.83	0.766	0.712	0.666	0.628
221	High variant	Honduras		340	1.83	1.768	1.639	1.435	1.272	1.158	1.062	0.976	0.884	0.79	0.696	0.622	0.567	0.529	0.498	0.475	0.458
222	High variant	Mexico		484	1.425	1.348	1.226	1.056	0.93	0.844	0.779	0.714	0.634	0.554	0.489	0.451	0.435	0.423	0.411	0.403	0.4
223	High variant	Nicaragua		558	1.279	1.266	1.26	1.092	0.97	0.876	0.798	0.728	0.647	0.559	0.476	0.411	0.37	0.348	0.339	0.336	0.338
224	High variant	Panama		591	1.733	1.652	1.532	1.37	1.265	1.188	1.118	1.043	0.966	0.896	0.84	0.8	0.771	0.745	0.718	0.69	0.662
225	High variant	South America		931	1.094	1.046	0.96	0.822	0.721	0.655	0.613	0.576	0.529	0.476	0.431	0.405	0.399	0.406	0.416	0.425	0.431
226	High variant	Argentina		32	1.12	1.117	1.08	0.991	0.931	0.891	0.865	0.84	0.802	0.752	0.701	0.667	0.65	0.642	0.633	0.619	0.603
227	High variant	Bolivia (Plurinational State of)		68	1.658	1.647	1.583	1.449	1.336	1.255	1.19	1.122	1.046	0.962	0.886	0.826	0.779	0.74	0.702	0.665	0.63
228	High variant	Brazil		76	0.948	0.887	0.788	0.644	0.538	0.469	0.43	0.395	0.346	0.29	0.244	0.224	0.231	0.253	0.282	0.31	0.334
229	High variant	Chile		152	0.964	0.935	0.865	0.718	0.617	0.553	0.518	0.494	0.463	0.426	0.395	0.386	0.392	0.407	0.428	0.448	0.464
230	High variant	Colombia		170	1.003	0.93	0.825	0.664	0.539	0.456	0.403	0.368	0.334	0.297	0.268	0.254	0.257	0.277	0.301	0.321	0.338
231	High variant	Ecuador		218	1.614	1.559	1.46	1.312	1.199	1.115	1.044	0.975	0.9	0.825	0.76	0.707	0.667	0.633	0.605	0.582	0.56
232	High variant	Falkland Islands (Malvinas)		238	0.322	0.276	0.213	0.145	0.138	0.182	0.232	0.273	0.301	0.327	0.352	0.393	0.46	0.489	0.538	0.55	0.561
233	High variant	French Guiana		254	2.635	2.529	2.443	2.291	2.135	1.98	1.853	1.748	1.663	1.581	1.496	1.412	1.335	1.266	1.197	1.13	1.066
234	High variant	Guyana		328	0.766	0.791	0.708	0.558	0.436	0.369	0.326	0.306	0.274	0.238	0.207	0.18	0.167	0.17	0.185	0.199	0.205
235	High variant	Paraguay		600	1.445	1.418	1.317	1.153	1.027	0.948	0.897	0.846	0.775	0.689	0.611	0.555	0.521	0.507	0.502	0.495	0.484
236	High variant	Peru		604	1.386	1.343	1.258	1.105	0.993	0.913	0.85	0.789	0.722	0.653	0.592	0.55	0.522	0.507	0.493	0.481	0.466
237	High variant	Suriname		740	1.051	1.004	0.912	0.762	0.646	0.573	0.533	0.518	0.5	0.472	0.446	0.429	0.429	0.434	0.441	0.442	0.436
238	High variant	Uruguay		858	0.534	0.574	0.571	0.501	0.451	0.433	0.44	0.451	0.443	0.418	0.394	0.387	0.398	0.416	0.426	0.437	0.446
239	High variant	Venezuela (Bolivarian Republic of)		862	1.449	1.384	1.29	1.138	1.031	0.955	0.891	0.835	0.777	0.723	0.678	0.641	0.611	0.587	0.566	0.548	0.531
240	High variant	NORTHERN AMERICA		905	0.889	0.965	0.961	0.857	0.769	0.731	0.76	0.81	0.843	0.839	0.815	0.792	0.786	0.792	0.798	0.796	0.783
241	High variant	Bermuda		60	-0.304	0.032	0.026	-0.069	-0.178	-0.265	-0.262	-0.163	-0.025	0.086	0.15	0.177	0.203	0.243	0.29	0.333	0.359
242	High variant	Canada		124	1.063	1.064	1.008	0.878	0.785	0.746	0.756	0.771	0.786	0.785	0.769	0.748	0.74	0.743	0.749	0.749	0.741
243	High variant	Greenland		304	0.316	0.435	0.32	0.155	0.046	0.019	0.071	0.173	0.253	0.284	0.283	0.286	0.315	0.363	0.404	0.42	0.419
244	High variant	Saint Pierre and Miquelon		666	0.555	1.022	0.97	0.828	0.684	0.586	0.552	0.561	0.548	0.538	0.493	0.481	0.493	0.516	0.533	0.533	0.519
245	High variant	United States of America		840	0.87	0.954	0.956	0.855	0.767	0.73	0.761	0.815	0.849	0.845	0.82	0.797	0.792	0.797	0.803	0.802	0.788
246	High variant	OCEANIA		909	1.556	1.484	1.418	1.296	1.21	1.166	1.149	1.125	1.087	1.038	0.989	0.949	0.918	0.893	0.871	0.844	0.812
247	High variant	Australia/New Zealand		927	1.407	1.316	1.241	1.115	1.036	1.008	1.013	1.004	0.979	0.94	0.902	0.875	0.858	0.85	0.844	0.831	0.808
248	High variant	Australia	24	36	1.468	1.366	1.286	1.159	1.085	1.06	1.067	1.055	1.025	0.98	0.936	0.906	0.888	0.881	0.874	0.858	0.831
249	High variant	New Zealand		554	1.092	1.049	0.998	0.869	0.767	0.714	0.704	0.707	0.706	0.7	0.693	0.685	0.672	0.656	0.652	0.655	0.653
250	High variant	Melanesia		928	2.046	2.002	1.927	1.789	1.671	1.581	1.503	1.434	1.358	1.278	1.201	1.128	1.063	1.005	0.946	0.891	0.838
251	High variant	Fiji		242	0.905	0.822	0.75	0.644	0.567	0.514	0.475	0.456	0.438	0.419	0.406	0.403	0.404	0.411	0.409	0.403	0.396
252	High variant	New Caledonia		540	1.455	1.439	1.383	1.253	1.139	1.06	1.017	0.978	0.942	0.898	0.852	0.809	0.773	0.743	0.72	0.701	0.682
253	High variant	Papua New Guinea		598	2.177	2.129	2.044	1.892	1.763	1.665	1.58	1.503	1.419	1.331	1.247	1.167	1.097	1.034	0.972	0.913	0.857
254	High variant	Solomon Islands		90	2.111	2.07	2.034	1.931	1.825	1.721	1.621	1.543	1.465	1.392	1.316	1.24	1.165	1.09	1.019	0.955	0.896
255	High variant	Vanuatu		548	2.285	2.202	2.096	1.947	1.828	1.737	1.659	1.575	1.485	1.39	1.305	1.228	1.165	1.105	1.046	0.983	0.92
256	High variant	Micronesia		954	1.007	1.111	1.158	1.035	0.909	0.817	0.772	0.779	0.784	0.765	0.727	0.688	0.66	0.641	0.618	0.595	0.575
257	High variant	Guam		316	1.012	1.027	0.969	0.818	0.681	0.586	0.545	0.551	0.55	0.528	0.496	0.467	0.454	0.448	0.443	0.437	0.432
258	High variant	Kiribati		296	1.884	1.806	1.654	1.481	1.435	1.46	1.462	1.427	1.338	1.237	1.175	1.16	1.157	1.125	1.055	0.976	0.912
259	High variant	Marshall Islands		584	0.23	0.37	0.998	1.379	1.449	1.183	0.816	0.653	0.782	1.033	1.164	1.067	0.836	0.63	0.54	0.558	0.595
260	High variant	Micronesia (Fed. States of)		583	0.813	1.118	1.256	1.026	0.792	0.673	0.691	0.763	0.736	0.587	0.401	0.278	0.27	0.33	0.381	0.374	0.319
261	High variant	Nauru		520	0.11	0.432	0.539	0.428	0.307	0.234	0.198	0.216	0.231	0.239	0.249	0.265	0.297	0.349	0.389	0.406	0.42
262	High variant	Northern Mariana Islands		580	0.336	0.523	0.588	0.373	0.057	-0.222	-0.355	-0.314	-0.153	0.038	0.18	0.217	0.151	0.043	-0.034	-0.019	0.067
263	High variant	Palau		585	1.235	1.327	1.275	1.061	0.861	0.752	0.752	0.783	0.784	0.725	0.634	0.559	0.547	0.598	0.607	0.571	0.565
264	High variant	Polynesia	25	957	0.88	0.787	0.921	0.925	0.835	0.748	0.691	0.688	0.697	0.693	0.671	0.64	0.612	0.594	0.583	0.572	0.558
265	High variant	American Samoa		16	0.269	0.497	0.605	0.575	0.369	0.255	0.24	0.301	0.331	0.296	0.241	0.194	0.174	0.173	0.177	0.165	0.147
266	High variant	Cook Islands		184	0.262	0.521	0.519	0.38	0.324	0.371	0.438	0.523	0.454	0.374	0.339	0.353	0.375	0.376	0.356	0.342	0.356
267	High variant	French Polynesia		258	1.102	0.737	0.935	0.788	0.666	0.582	0.535	0.506	0.475	0.439	0.406	0.39	0.388	0.396	0.403	0.408	0.409
268	High variant	Niue		570	0.331	0.361	0.795	0.72	0.706	0.641	0.681	0.687	0.693	0.606	0.553	0.538	0.507	0.536	0.514	0.485	0.459
269	High variant	Samoa		882	0.795	0.818	0.883	1.128	1.09	0.997	0.899	0.881	0.909	0.938	0.936	0.895	0.838	0.784	0.745	0.713	0.683
270	High variant	Tokelau		772	1.804	0.984	1.004	0.753	0.652	0.655	0.819	0.776	0.821	0.717	0.524	0.491	0.498	0.495	0.483	0.437	0.393
271	High variant	Tonga		776	1.015	1.089	1.203	1.205	1.131	1.008	0.918	0.931	0.981	1.001	0.968	0.903	0.839	0.803	0.79	0.779	0.755
272	High variant	Tuvalu		798	1.046	1.281	1.336	1.191	1.02	0.954	1.016	1.137	1.17	1.097	0.985	0.923	0.918	0.932	0.923	0.873	0.806
273	High variant	Wallis and Futuna Islands		876	-0.696	-0.079	0.093	0.179	0.171	0.19	0.237	0.327	0.357	0.349	0.343	0.354	0.37	0.39	0.384	0.372	0.37

## Sheet: LOW VARIANT
United Nations
Population Division
Department of Economic and Social Affairs
World Population Prospects: The 2017 Revision
File POP/2: Average annual rate of population change by region, subregion and country, 1950-2100 (percentage)
Low fertility variant, 2015 - 2100
POP/DB/WPP/Rev.2017/POP/F02
June 2017 - Copyright © 2017 by United Nations. All rights reserved
Suggested citation: United Nations, Department of Economic and Social Affairs, Population Division (2017). World Population Prospects: The 2017 Revision, DVD Edition.
					Average annual rate of population change (percentage)
Index	Variant	Region, subregion, country or area *	Notes	Country code	2015-2020	2020-2025	2025-2030	2030-2035	2035-2040	2040-2045	2045-2050	2050-2055	2055-2060	2060-2065	2065-2070	2070-2075	2075-2080	2080-2085	2085-2090	2090-2095	2095-2100
1	Low variant	WORLD		900	0.908	0.706	0.55	0.468	0.373	0.261	0.137	0.015	-0.092	-0.179	-0.259	-0.341	-0.426	-0.505	-0.576	-0.638	-0.696
2	Low variant	More developed regions	a	901	0.096	-0.057	-0.162	-0.215	-0.266	-0.323	-0.394	-0.478	-0.546	-0.587	-0.608	-0.63	-0.657	-0.692	-0.727	-0.761	-0.799
3	Low variant	Less developed regions	b	902	1.07	0.852	0.68	0.587	0.481	0.356	0.22	0.09	-0.024	-0.12	-0.21	-0.301	-0.394	-0.48	-0.555	-0.622	-0.682
4	Low variant	Least developed countries	c	941	2.137	1.957	1.79	1.687	1.556	1.402	1.239	1.086	0.945	0.813	0.68	0.545	0.41	0.278	0.155	0.042	-0.062
5	Low variant	Less developed regions, excluding least developed countries	d	934	0.866	0.626	0.438	0.331	0.212	0.078	-0.07	-0.213	-0.339	-0.443	-0.537	-0.631	-0.726	-0.812	-0.883	-0.944	-0.997
6	Low variant	Less developed regions, excluding China		948	1.322	1.102	0.925	0.829	0.715	0.583	0.44	0.304	0.181	0.071	-0.035	-0.141	-0.245	-0.344	-0.433	-0.514	-0.582
7	Low variant	High-income countries	e	1503	0.306	0.127	0.016	-0.052	-0.126	-0.207	-0.297	-0.394	-0.472	-0.52	-0.55	-0.583	-0.624	-0.674	-0.718	-0.755	-0.79
8	Low variant	Middle-income countries	e	1517	0.847	0.622	0.44	0.339	0.227	0.099	-0.042	-0.179	-0.3	-0.401	-0.493	-0.584	-0.675	-0.758	-0.827	-0.886	-0.939
9	Low variant	Upper-middle-income countries	e	1502	0.44	0.162	-0.027	-0.134	-0.246	-0.371	-0.516	-0.666	-0.798	-0.897	-0.976	-1.053	-1.134	-1.202	-1.253	-1.292	-1.34
10	Low variant	Lower-middle-income countries	e	1501	1.195	1	0.807	0.696	0.571	0.427	0.276	0.134	0.007	-0.107	-0.217	-0.325	-0.432	-0.529	-0.615	-0.69	-0.751
11	Low variant	Low-income countries	e	1500	2.464	2.259	2.084	1.969	1.822	1.65	1.468	1.298	1.14	0.992	0.844	0.694	0.544	0.399	0.261	0.134	0.015
12	Low variant	Sub-Saharan Africa	f	947	2.484	2.285	2.124	2.024	1.888	1.722	1.546	1.377	1.219	1.072	0.927	0.779	0.63	0.486	0.348	0.219	0.098
13	Low variant	AFRICA		903	2.319	2.108	1.945	1.854	1.732	1.577	1.409	1.246	1.094	0.955	0.819	0.679	0.539	0.403	0.273	0.149	0.033
14	Low variant	Eastern Africa		910	2.538	2.303	2.109	1.981	1.823	1.644	1.458	1.284	1.125	0.974	0.827	0.677	0.529	0.387	0.253	0.127	0.009
15	Low variant	Burundi		108	2.992	2.68	2.421	2.322	2.25	2.117	1.919	1.708	1.525	1.378	1.242	1.094	0.936	0.777	0.634	0.498	0.371
16	Low variant	Comoros		174	2.072	1.814	1.606	1.483	1.347	1.188	1.009	0.83	0.67	0.524	0.389	0.245	0.1	-0.04	-0.175	-0.293	-0.397
17	Low variant	Djibouti		262	1.32	1.043	0.799	0.625	0.447	0.268	0.083	-0.109	-0.298	-0.475	-0.634	-0.78	-0.905	-1.005	-1.078	-1.138	-1.18
18	Low variant	Eritrea		232	2.102	1.906	1.739	1.668	1.548	1.366	1.153	0.955	0.788	0.643	0.501	0.351	0.203	0.063	-0.068	-0.191	-0.306
19	Low variant	Ethiopia		231	2.253	1.96	1.686	1.498	1.298	1.098	0.893	0.693	0.507	0.333	0.164	-0.004	-0.171	-0.331	-0.481	-0.613	-0.725
20	Low variant	Kenya		404	2.302	2.035	1.833	1.696	1.518	1.315	1.118	0.935	0.763	0.6	0.437	0.271	0.112	-0.037	-0.182	-0.316	-0.438
21	Low variant	Madagascar		450	2.485	2.299	2.109	1.964	1.796	1.621	1.448	1.286	1.133	0.988	0.843	0.695	0.552	0.415	0.286	0.167	0.055
22	Low variant	Malawi		454	2.691	2.481	2.327	2.182	2.003	1.809	1.611	1.425	1.244	1.068	0.892	0.714	0.542	0.377	0.22	0.074	-0.059
23	Low variant	Mauritius	1	480	0.049	-0.149	-0.305	-0.421	-0.568	-0.725	-0.877	-0.995	-1.08	-1.152	-1.231	-1.338	-1.469	-1.601	-1.712	-1.772	-1.756
24	Low variant	Mayotte		175	2.405	2.101	1.899	1.772	1.602	1.395	1.174	0.97	0.793	0.637	0.494	0.356	0.217	0.077	-0.07	-0.217	-0.365
25	Low variant	Mozambique		508	2.694	2.531	2.389	2.285	2.129	1.949	1.764	1.594	1.432	1.276	1.124	0.971	0.818	0.666	0.516	0.378	0.242
26	Low variant	Réunion		638	0.593	0.447	0.289	0.173	0.018	-0.164	-0.352	-0.513	-0.63	-0.704	-0.748	-0.794	-0.867	-0.972	-1.108	-1.258	-1.397
27	Low variant	Rwanda		646	2.181	1.837	1.603	1.483	1.33	1.115	0.87	0.652	0.47	0.302	0.139	-0.031	-0.198	-0.357	-0.511	-0.658	-0.793
28	Low variant	Seychelles		690	0.332	0.023	-0.179	-0.274	-0.374	-0.517	-0.711	-0.898	-1.04	-1.119	-1.162	-1.195	-1.232	-1.282	-1.349	-1.452	-1.587
29	Low variant	Somalia		706	2.784	2.724	2.587	2.483	2.341	2.173	1.996	1.82	1.653	1.488	1.322	1.154	0.987	0.827	0.676	0.527	0.387
30	Low variant	South Sudan		728	2.554	2.216	1.975	1.828	1.692	1.527	1.348	1.175	1.017	0.868	0.715	0.558	0.401	0.252	0.113	-0.012	-0.125
31	Low variant	Uganda		800	3.068	2.846	2.651	2.503	2.31	2.093	1.877	1.68	1.496	1.32	1.145	0.969	0.797	0.631	0.471	0.318	0.168
32	Low variant	United Republic of Tanzania	2	834	2.886	2.676	2.52	2.423	2.275	2.092	1.901	1.734	1.585	1.44	1.294	1.141	0.989	0.844	0.706	0.571	0.438
33	Low variant	Zambia		894	2.801	2.643	2.513	2.412	2.274	2.112	1.945	1.796	1.652	1.518	1.381	1.243	1.107	0.973	0.845	0.722	0.602
34	Low variant	Zimbabwe		716	2.079	1.735	1.548	1.45	1.314	1.137	0.941	0.74	0.552	0.381	0.225	0.074	-0.08	-0.231	-0.379	-0.521	-0.653
35	Low variant	Middle Africa		911	2.882	2.674	2.494	2.366	2.196	1.994	1.788	1.596	1.416	1.251	1.086	0.921	0.76	0.601	0.45	0.307	0.174
36	Low variant	Angola		24	3.123	2.916	2.748	2.624	2.46	2.27	2.073	1.886	1.714	1.555	1.4	1.243	1.087	0.936	0.79	0.653	0.522
37	Low variant	Cameroon		120	2.395	2.194	2.034	1.945	1.823	1.677	1.516	1.355	1.199	1.056	0.923	0.787	0.649	0.509	0.37	0.235	0.111
38	Low variant	Central African Republic		140	1.424	1.934	1.874	1.781	1.598	1.398	1.216	1.063	0.918	0.768	0.606	0.435	0.265	0.108	-0.037	-0.168	-0.294
39	Low variant	Chad		148	2.857	2.614	2.394	2.23	2.043	1.846	1.65	1.466	1.292	1.123	0.956	0.79	0.627	0.466	0.313	0.17	0.037
40	Low variant	Congo		178	2.426	2.283	2.203	2.16	2.035	1.846	1.657	1.504	1.378	1.261	1.13	0.989	0.848	0.707	0.574	0.44	0.313
41	Low variant	Democratic Republic of the Congo		180	3.071	2.82	2.62	2.476	2.285	2.056	1.826	1.613	1.415	1.237	1.054	0.874	0.701	0.529	0.368	0.215	0.072
42	Low variant	Equatorial Guinea		226	3.431	2.794	2.384	2.057	1.881	1.661	1.443	1.261	1.079	0.894	0.711	0.531	0.364	0.212	0.078	-0.043	-0.158
43	Low variant	Gabon		266	1.992	1.681	1.476	1.37	1.261	1.125	0.96	0.778	0.601	0.447	0.315	0.194	0.072	-0.052	-0.179	-0.308	-0.429
44	Low variant	Sao Tome and Principe		678	2.003	1.847	1.733	1.633	1.477	1.299	1.118	0.962	0.811	0.674	0.55	0.425	0.293	0.158	0.024	-0.097	-0.199
45	Low variant	Northern Africa		912	1.592	1.288	1.072	0.983	0.892	0.756	0.595	0.43	0.282	0.158	0.046	-0.061	-0.165	-0.262	-0.356	-0.454	-0.551
46	Low variant	Algeria		12	1.473	1.052	0.743	0.599	0.519	0.44	0.316	0.132	-0.071	-0.242	-0.37	-0.471	-0.552	-0.621	-0.693	-0.788	-0.911
47	Low variant	Egypt		818	1.678	1.319	1.106	1.046	0.967	0.799	0.601	0.417	0.265	0.142	0.025	-0.089	-0.198	-0.303	-0.407	-0.519	-0.635
48	Low variant	Libya		434	1.124	0.782	0.514	0.362	0.23	0.078	-0.126	-0.36	-0.579	-0.744	-0.845	-0.914	-0.974	-1.055	-1.155	-1.259	-1.338
49	Low variant	Morocco		504	1.074	0.784	0.551	0.411	0.268	0.117	-0.041	-0.194	-0.342	-0.484	-0.625	-0.766	-0.897	-1.015	-1.123	-1.228	-1.321
50	Low variant	Sudan		729	2.221	2.112	1.95	1.838	1.696	1.527	1.353	1.189	1.042	0.911	0.781	0.643	0.498	0.36	0.237	0.127	0.032
51	Low variant	Tunisia		788	0.89	0.584	0.327	0.185	0.09	-0.003	-0.132	-0.294	-0.457	-0.593	-0.7	-0.79	-0.87	-0.939	-1.004	-1.081	-1.17
52	Low variant	Western Sahara		732	2.343	1.951	1.623	1.4	1.198	1.016	0.841	0.639	0.45	0.291	0.156	0.043	-0.06	-0.156	-0.247	-0.337	-0.422
53	Low variant	Southern Africa		913	1.075	0.786	0.554	0.45	0.344	0.219	0.078	-0.06	-0.185	-0.296	-0.405	-0.519	-0.634	-0.743	-0.843	-0.931	-1.007
54	Low variant	Botswana		72	1.587	1.279	1.021	0.869	0.721	0.558	0.374	0.18	-0.007	-0.177	-0.325	-0.453	-0.566	-0.673	-0.779	-0.883	-0.974
55	Low variant	Lesotho		426	1.105	0.878	0.721	0.683	0.633	0.553	0.439	0.309	0.158	0.003	-0.146	-0.29	-0.427	-0.557	-0.678	-0.791	-0.895
56	Low variant	Namibia		516	1.92	1.631	1.413	1.279	1.145	0.999	0.834	0.657	0.483	0.322	0.164	0.008	-0.142	-0.285	-0.414	-0.534	-0.645
57	Low variant	South Africa		710	1.004	0.712	0.475	0.368	0.261	0.135	-0.007	-0.141	-0.26	-0.364	-0.466	-0.576	-0.687	-0.794	-0.89	-0.973	-1.045
58	Low variant	Swaziland		748	1.531	1.221	0.983	0.87	0.757	0.613	0.445	0.279	0.118	-0.036	-0.19	-0.344	-0.493	-0.63	-0.753	-0.868	-0.973
59	Low variant	Western Africa		914	2.493	2.332	2.206	2.13	2.011	1.856	1.684	1.515	1.354	1.205	1.059	0.909	0.755	0.607	0.466	0.331	0.206
60	Low variant	Benin		204	2.568	2.359	2.18	2.059	1.912	1.732	1.544	1.371	1.216	1.074	0.924	0.77	0.617	0.474	0.339	0.21	0.092
61	Low variant	Burkina Faso		854	2.709	2.513	2.351	2.233	2.071	1.873	1.664	1.476	1.301	1.141	0.986	0.826	0.665	0.507	0.354	0.216	0.089
62	Low variant	Cabo Verde		132	1.037	0.848	0.681	0.558	0.403	0.231	0.062	-0.107	-0.268	-0.432	-0.608	-0.79	-0.959	-1.108	-1.23	-1.333	-1.419
63	Low variant	Côte d'Ivoire		384	2.323	2.201	2.081	2.012	1.902	1.765	1.622	1.479	1.345	1.207	1.068	0.93	0.799	0.669	0.547	0.425	0.311
64	Low variant	Gambia		270	2.803	2.542	2.307	2.127	1.918	1.68	1.436	1.207	0.999	0.812	0.636	0.458	0.277	0.098	-0.069	-0.224	-0.358
65	Low variant	Ghana		288	1.988	1.737	1.548	1.447	1.329	1.19	1.019	0.836	0.673	0.538	0.415	0.29	0.158	0.024	-0.109	-0.22	-0.313
66	Low variant	Guinea		324	2.408	2.286	2.127	2.008	1.856	1.688	1.514	1.339	1.174	1.014	0.859	0.707	0.558	0.412	0.273	0.14	0.02
67	Low variant	Guinea-Bissau		624	2.274	2.021	1.813	1.708	1.596	1.446	1.266	1.081	0.91	0.762	0.62	0.48	0.335	0.197	0.061	-0.062	-0.172
68	Low variant	Liberia		430	2.352	2.193	2.051	1.947	1.8	1.631	1.456	1.294	1.142	0.999	0.857	0.714	0.57	0.426	0.29	0.161	0.046
69	Low variant	Mali		466	2.838	2.693	2.561	2.436	2.244	2.014	1.78	1.572	1.379	1.2	1.02	0.837	0.656	0.48	0.31	0.155	0.011
70	Low variant	Mauritania		478	2.528	2.245	2.012	1.874	1.727	1.562	1.386	1.212	1.052	0.909	0.773	0.639	0.506	0.375	0.242	0.123	0.016
71	Low variant	Niger		562	3.671	3.571	3.463	3.364	3.207	3.011	2.797	2.581	2.365	2.151	1.933	1.729	1.52	1.326	1.142	0.968	0.803
72	Low variant	Nigeria		566	2.43	2.279	2.169	2.107	1.997	1.846	1.677	1.508	1.345	1.196	1.052	0.901	0.745	0.596	0.454	0.317	0.189
73	Low variant	Saint Helena	3	654	0.285	0.19	0.015	-0.214	-0.445	-0.599	-0.702	-0.755	-0.825	-0.831	-0.867	-0.932	-1.061	-1.268	-1.473	-1.625	-1.599
74	Low variant	Senegal		686	2.6	2.337	2.145	2.047	1.93	1.779	1.601	1.421	1.257	1.115	0.986	0.858	0.728	0.595	0.46	0.333	0.214
75	Low variant	Sierra Leone		694	1.95	1.686	1.483	1.336	1.165	0.971	0.771	0.583	0.4	0.228	0.057	-0.118	-0.295	-0.46	-0.608	-0.737	-0.846
76	Low variant	Togo		768	2.282	2.052	1.888	1.781	1.631	1.448	1.255	1.083	0.925	0.782	0.638	0.489	0.338	0.189	0.046	-0.079	-0.19
77	Low variant	ASIA		935	0.716	0.472	0.271	0.147	0.012	-0.138	-0.299	-0.457	-0.597	-0.714	-0.821	-0.926	-1.032	-1.126	-1.202	-1.264	-1.316
78	Low variant	Eastern Asia		906	0.174	-0.078	-0.275	-0.405	-0.539	-0.683	-0.845	-1.008	-1.145	-1.237	-1.298	-1.358	-1.425	-1.476	-1.498	-1.505	-1.531
79	Low variant	China	4	156	0.216	-0.047	-0.254	-0.39	-0.528	-0.68	-0.852	-1.025	-1.166	-1.258	-1.318	-1.384	-1.463	-1.522	-1.547	-1.552	-1.583
80	Low variant	China, Hong Kong SAR	5	344	0.611	0.28	0.243	0.086	-0.063	-0.178	-0.281	-0.382	-0.458	-0.51	-0.552	-0.599	-0.629	-0.635	-0.6	-0.554	-0.504
81	Low variant	China, Macao SAR	6	446	1.409	1.172	0.934	0.75	0.588	0.457	0.351	0.23	0.12	0.021	-0.065	-0.152	-0.229	-0.3	-0.3	-0.237	-0.198
82	Low variant	China, Taiwan Province of China		158	0.098	-0.081	-0.23	-0.337	-0.502	-0.686	-0.859	-1.021	-1.154	-1.255	-1.343	-1.425	-1.485	-1.495	-1.477	-1.449	-1.38
83	Low variant	Dem. People's Republic of Korea		408	0.29	0.107	-0.051	-0.165	-0.287	-0.419	-0.568	-0.706	-0.801	-0.861	-0.906	-0.971	-1.058	-1.154	-1.234	-1.292	-1.328
84	Low variant	Japan		392	-0.37	-0.559	-0.705	-0.783	-0.848	-0.895	-0.934	-0.993	-1.094	-1.207	-1.278	-1.289	-1.239	-1.214	-1.215	-1.242	-1.278
85	Low variant	Mongolia		496	1.305	0.885	0.586	0.437	0.342	0.261	0.158	-0.007	-0.194	-0.337	-0.419	-0.462	-0.491	-0.535	-0.614	-0.72	-0.833
86	Low variant	Republic of Korea		410	0.191	0.023	-0.12	-0.246	-0.418	-0.593	-0.772	-0.958	-1.107	-1.191	-1.238	-1.268	-1.289	-1.322	-1.336	-1.349	-1.298
87	Low variant	South-Central Asia	7	921	1.01	0.762	0.544	0.405	0.25	0.079	-0.1	-0.27	-0.426	-0.572	-0.718	-0.862	-0.999	-1.122	-1.227	-1.317	-1.384
88	Low variant	Central Asia		5500	1.235	0.869	0.6	0.488	0.398	0.274	0.101	-0.082	-0.241	-0.366	-0.47	-0.571	-0.667	-0.757	-0.842	-0.932	-1.024
89	Low variant	Kazakhstan		398	0.937	0.599	0.377	0.309	0.277	0.226	0.125	-0.02	-0.164	-0.27	-0.338	-0.391	-0.437	-0.5	-0.588	-0.704	-0.828
90	Low variant	Kyrgyzstan		417	1.239	0.868	0.611	0.513	0.425	0.293	0.124	-0.039	-0.187	-0.31	-0.423	-0.534	-0.631	-0.714	-0.803	-0.923	-1.064
91	Low variant	Tajikistan		762	1.863	1.501	1.217	1.106	1.023	0.882	0.669	0.462	0.302	0.184	0.07	-0.061	-0.202	-0.33	-0.438	-0.536	-0.642
92	Low variant	Turkmenistan		795	1.409	0.996	0.689	0.554	0.46	0.325	0.132	-0.08	-0.258	-0.393	-0.49	-0.585	-0.69	-0.796	-0.898	-0.997	-1.082
93	Low variant	Uzbekistan		860	1.196	0.813	0.521	0.378	0.247	0.082	-0.121	-0.324	-0.5	-0.646	-0.777	-0.906	-1.024	-1.124	-1.207	-1.277	-1.341
94	Low variant	Southern Asia		5501	1.002	0.758	0.542	0.402	0.244	0.071	-0.108	-0.277	-0.433	-0.58	-0.728	-0.874	-1.013	-1.138	-1.244	-1.334	-1.4
95	Low variant	Afghanistan		4	2.246	1.889	1.592	1.381	1.16	0.921	0.675	0.449	0.243	0.048	-0.143	-0.34	-0.544	-0.736	-0.912	-1.061	-1.176
96	Low variant	Bangladesh		50	0.824	0.651	0.418	0.261	0.09	-0.084	-0.264	-0.434	-0.593	-0.746	-0.9	-1.058	-1.223	-1.386	-1.54	-1.679	-1.797
97	Low variant	Bhutan		64	0.97	0.674	0.419	0.261	0.117	-0.031	-0.198	-0.381	-0.564	-0.738	-0.906	-1.059	-1.201	-1.323	-1.421	-1.495	-1.548
98	Low variant	India		356	0.911	0.672	0.464	0.322	0.153	-0.027	-0.203	-0.363	-0.51	-0.651	-0.797	-0.94	-1.076	-1.196	-1.295	-1.376	-1.43
99	Low variant	Iran (Islamic Republic of)		364	0.806	0.425	0.15	0.042	-0.026	-0.129	-0.317	-0.565	-0.823	-1.058	-1.266	-1.448	-1.582	-1.642	-1.656	-1.684	-1.769
100	Low variant	Maldives		462	1.644	1.016	0.577	0.419	0.342	0.253	0.092	-0.133	-0.371	-0.596	-0.81	-1.028	-1.238	-1.398	-1.455	-1.421	-1.391
101	Low variant	Nepal		524	0.867	0.65	0.414	0.246	0.072	-0.096	-0.264	-0.424	-0.593	-0.776	-0.976	-1.2	-1.44	-1.689	-1.926	-2.125	-2.265
102	Low variant	Pakistan		586	1.729	1.418	1.156	1.013	0.878	0.702	0.49	0.276	0.093	-0.069	-0.218	-0.364	-0.509	-0.644	-0.766	-0.879	-0.97
103	Low variant	Sri Lanka		144	0.173	-0.026	-0.228	-0.339	-0.46	-0.627	-0.834	-1.02	-1.173	-1.294	-1.402	-1.525	-1.677	-1.854	-2.053	-2.263	-2.462
104	Low variant	South-Eastern Asia		920	0.865	0.626	0.421	0.289	0.148	-0.002	-0.164	-0.32	-0.461	-0.58	-0.686	-0.789	-0.895	-0.997	-1.084	-1.153	-1.199
105	Low variant	Brunei Darussalam		96	1.051	0.767	0.531	0.372	0.208	0.038	-0.147	-0.346	-0.529	-0.681	-0.809	-0.916	-1.008	-1.088	-1.157	-1.214	-1.262
106	Low variant	Cambodia		116	1.227	0.942	0.694	0.569	0.452	0.3	0.11	-0.072	-0.234	-0.379	-0.53	-0.688	-0.834	-0.957	-1.055	-1.155	-1.253
107	Low variant	Indonesia		360	0.871	0.61	0.393	0.255	0.101	-0.065	-0.239	-0.401	-0.539	-0.653	-0.75	-0.848	-0.949	-1.049	-1.142	-1.221	-1.273
108	Low variant	Lao People's Democratic Republic		418	1.245	0.941	0.686	0.517	0.33	0.125	-0.086	-0.284	-0.473	-0.659	-0.846	-1.033	-1.214	-1.38	-1.525	-1.658	-1.773
109	Low variant	Malaysia	8	458	1.146	0.91	0.668	0.493	0.335	0.202	0.077	-0.062	-0.21	-0.358	-0.51	-0.662	-0.799	-0.908	-0.982	-1.029	-1.065
110	Low variant	Myanmar		104	0.709	0.485	0.287	0.137	-0.034	-0.217	-0.395	-0.558	-0.702	-0.83	-0.956	-1.086	-1.22	-1.34	-1.42	-1.453	-1.443
111	Low variant	Philippines		608	1.324	1.111	0.916	0.782	0.627	0.465	0.305	0.156	0.01	-0.124	-0.252	-0.378	-0.503	-0.621	-0.724	-0.817	-0.897
112	Low variant	Singapore		702	1.228	0.485	0.297	0.151	-0.013	-0.191	-0.37	-0.547	-0.682	-0.778	-0.847	-0.911	-0.966	-1.031	-1.101	-1.178	-1.223
113	Low variant	Thailand		764	0.049	-0.183	-0.341	-0.448	-0.589	-0.751	-0.93	-1.104	-1.237	-1.319	-1.371	-1.414	-1.482	-1.577	-1.684	-1.768	-1.794
114	Low variant	Timor-Leste		626	1.996	1.885	1.766	1.661	1.512	1.335	1.147	1.001	0.871	0.749	0.608	0.445	0.276	0.107	-0.043	-0.178	-0.304
115	Low variant	Viet Nam		704	0.797	0.578	0.343	0.201	0.102	-0.001	-0.148	-0.324	-0.492	-0.635	-0.75	-0.852	-0.949	-1.037	-1.098	-1.132	-1.149
116	Low variant	Western Asia		922	1.546	1.217	0.976	0.871	0.749	0.609	0.451	0.289	0.14	0.014	-0.098	-0.202	-0.305	-0.407	-0.507	-0.598	-0.677
117	Low variant	Armenia		51	-0.05	-0.314	-0.511	-0.61	-0.691	-0.796	-0.953	-1.124	-1.276	-1.41	-1.545	-1.703	-1.867	-2.006	-2.095	-2.158	-2.23
118	Low variant	Azerbaijan	9	31	0.783	0.399	0.142	0.015	-0.13	-0.31	-0.494	-0.656	-0.787	-0.903	-1.018	-1.123	-1.207	-1.258	-1.286	-1.324	-1.386
119	Low variant	Bahrain		48	4.102	1.608	1.265	0.765	0.489	0.314	0.159	0.012	-0.114	-0.231	-0.35	-0.486	-0.65	-0.837	-1.033	-1.206	-1.32
120	Low variant	Cyprus	10	196	0.589	0.365	0.228	0.175	0.117	0.029	-0.097	-0.25	-0.378	-0.482	-0.578	-0.676	-0.774	-0.86	-0.929	-0.969	-0.987
121	Low variant	Georgia	11	268	-0.434	-0.606	-0.73	-0.783	-0.841	-0.935	-1.07	-1.198	-1.301	-1.377	-1.44	-1.512	-1.59	-1.664	-1.74	-1.831	-1.955
122	Low variant	Iraq		368	2.607	2.31	2.117	2.008	1.874	1.705	1.524	1.353	1.2	1.069	0.938	0.806	0.673	0.542	0.417	0.297	0.182
123	Low variant	Israel		376	1.386	1.165	1.02	0.964	0.901	0.816	0.696	0.557	0.425	0.315	0.231	0.152	0.074	-0.017	-0.12	-0.226	-0.336
124	Low variant	Jordan		400	1.986	0.475	0.585	0.92	1.043	0.852	0.628	0.408	0.23	0.091	-0.026	-0.148	-0.28	-0.416	-0.552	-0.681	-0.802
125	Low variant	Kuwait		414	1.591	1.082	0.837	0.655	0.508	0.328	0.108	-0.074	-0.208	-0.276	-0.302	-0.331	-0.387	-0.471	-0.557	-0.631	-0.686
126	Low variant	Lebanon		422	0.345	-1.814	-1.319	-0.494	-0.097	-0.268	-0.429	-0.573	-0.707	-0.861	-1.053	-1.283	-1.508	-1.688	-1.786	-1.798	-1.747
127	Low variant	Oman		512	3.925	1.349	0.874	0.516	0.426	0.348	0.294	0.125	-0.062	-0.244	-0.415	-0.58	-0.742	-0.892	-1.018	-1.11	-1.183
128	Low variant	Qatar		634	2.232	1.439	1.074	0.816	0.555	0.454	0.346	0.213	0.082	-0.037	-0.147	-0.262	-0.392	-0.526	-0.638	-0.71	-0.748
129	Low variant	Saudi Arabia		682	1.722	1.167	0.838	0.627	0.407	0.253	0.085	-0.11	-0.306	-0.473	-0.595	-0.684	-0.759	-0.833	-0.915	-1.001	-1.093
130	Low variant	State of Palestine	12	275	2.462	2.19	1.918	1.741	1.569	1.391	1.204	1.021	0.846	0.687	0.533	0.383	0.233	0.09	-0.042	-0.168	-0.29
131	Low variant	Syrian Arab Republic		760	0.024	4.012	2.227	1.295	0.926	0.721	0.5	0.299	0.127	-0.025	-0.172	-0.321	-0.478	-0.644	-0.814	-0.976	-1.094
132	Low variant	Turkey		792	1.186	0.246	0.172	0.219	0.109	-0.028	-0.19	-0.36	-0.524	-0.668	-0.796	-0.918	-1.039	-1.161	-1.286	-1.398	-1.489
133	Low variant	United Arab Emirates		784	1.261	1.036	0.911	0.79	0.696	0.562	0.395	0.241	0.114	0.011	-0.079	-0.168	-0.264	-0.367	-0.467	-0.552	-0.617
134	Low variant	Yemen		887	2.151	1.799	1.507	1.304	1.109	0.88	0.642	0.396	0.158	-0.063	-0.261	-0.44	-0.602	-0.756	-0.901	-1.035	-1.153
135	Low variant	EUROPE		908	-0.091	-0.266	-0.374	-0.423	-0.464	-0.515	-0.596	-0.698	-0.787	-0.837	-0.853	-0.856	-0.861	-0.87	-0.888	-0.919	-0.962
136	Low variant	Eastern Europe		923	-0.341	-0.531	-0.677	-0.745	-0.776	-0.797	-0.852	-0.94	-1.033	-1.115	-1.165	-1.178	-1.159	-1.126	-1.111	-1.131	-1.179
137	Low variant	Belarus		112	-0.322	-0.478	-0.617	-0.664	-0.68	-0.701	-0.762	-0.85	-0.927	-0.976	-1.006	-1.023	-1.028	-1.017	-1.006	-1.015	-1.056
138	Low variant	Bulgaria		100	-0.819	-0.952	-1.082	-1.161	-1.199	-1.219	-1.282	-1.387	-1.505	-1.602	-1.644	-1.634	-1.602	-1.57	-1.565	-1.618	-1.702
139	Low variant	Czechia		203	-0.105	-0.275	-0.435	-0.524	-0.552	-0.55	-0.589	-0.698	-0.84	-0.969	-1.035	-1.022	-0.966	-0.917	-0.903	-0.919	-0.961
140	Low variant	Hungary		348	-0.498	-0.635	-0.751	-0.824	-0.888	-0.932	-0.978	-1.055	-1.156	-1.251	-1.312	-1.329	-1.334	-1.355	-1.387	-1.407	-1.41
141	Low variant	Poland		616	-0.346	-0.564	-0.714	-0.811	-0.909	-1.013	-1.129	-1.252	-1.381	-1.533	-1.697	-1.847	-1.941	-1.974	-1.965	-1.955	-1.968
142	Low variant	Republic of Moldova	13	498	-0.441	-0.669	-0.848	-0.98	-1.109	-1.234	-1.378	-1.542	-1.726	-1.931	-2.139	-2.323	-2.422	-2.433	-2.4	-2.372	-2.383
143	Low variant	Romania		642	-0.654	-0.725	-0.794	-0.847	-0.908	-0.988	-1.09	-1.204	-1.318	-1.404	-1.447	-1.467	-1.495	-1.53	-1.575	-1.611	-1.651
144	Low variant	Russian Federation		643	-0.19	-0.423	-0.587	-0.651	-0.661	-0.649	-0.68	-0.752	-0.83	-0.892	-0.918	-0.909	-0.871	-0.83	-0.822	-0.861	-0.93
145	Low variant	Slovakia		703	-0.132	-0.312	-0.49	-0.62	-0.723	-0.796	-0.877	-0.986	-1.114	-1.246	-1.355	-1.42	-1.433	-1.414	-1.396	-1.394	-1.407
146	Low variant	Ukraine	14	804	-0.658	-0.777	-0.898	-0.947	-0.967	-0.998	-1.069	-1.171	-1.275	-1.362	-1.416	-1.429	-1.407	-1.368	-1.342	-1.361	-1.416
147	Low variant	Northern Europe		924	0.37	0.23	0.112	0.057	0.014	-0.034	-0.107	-0.207	-0.294	-0.34	-0.363	-0.396	-0.452	-0.515	-0.567	-0.606	-0.65
148	Low variant	Channel Islands	15	830	0.307	0.177	0.07	0.007	-0.072	-0.168	-0.272	-0.386	-0.459	-0.495	-0.514	-0.536	-0.572	-0.617	-0.662	-0.705	-0.738
149	Low variant	Denmark		208	0.226	0.148	0.058	-0.002	-0.064	-0.123	-0.18	-0.247	-0.3	-0.319	-0.327	-0.353	-0.414	-0.504	-0.598	-0.65	-0.671
150	Low variant	Estonia		233	-0.388	-0.559	-0.702	-0.747	-0.76	-0.801	-0.901	-1.026	-1.142	-1.235	-1.303	-1.355	-1.387	-1.396	-1.388	-1.395	-1.458
151	Low variant	Faeroe Islands		234	0.247	0.187	0.147	0.11	0.009	-0.119	-0.24	-0.328	-0.374	-0.391	-0.404	-0.438	-0.51	-0.612	-0.732	-0.847	-0.925
152	Low variant	Finland	16	246	0.204	0.079	-0.044	-0.126	-0.201	-0.251	-0.283	-0.32	-0.347	-0.363	-0.391	-0.446	-0.516	-0.577	-0.63	-0.672	-0.709
153	Low variant	Iceland		352	0.604	0.425	0.269	0.166	0.057	-0.061	-0.187	-0.31	-0.403	-0.468	-0.535	-0.612	-0.707	-0.804	-0.888	-0.948	-1.001
154	Low variant	Ireland		372	0.617	0.472	0.327	0.295	0.266	0.193	0.065	-0.1	-0.244	-0.337	-0.384	-0.391	-0.379	-0.382	-0.434	-0.539	-0.668
155	Low variant	Isle of Man		833	0.5	0.341	0.215	0.164	0.093	0.019	-0.1	-0.187	-0.263	-0.313	-0.343	-0.37	-0.408	-0.471	-0.545	-0.611	-0.654
156	Low variant	Latvia		428	-1.189	-1.115	-1.024	-1.056	-1.045	-1.059	-1.139	-1.24	-1.325	-1.376	-1.408	-1.426	-1.432	-1.421	-1.414	-1.447	-1.529
157	Low variant	Lithuania		440	-0.711	-0.717	-0.824	-0.892	-0.943	-0.992	-1.072	-1.152	-1.206	-1.235	-1.259	-1.297	-1.354	-1.409	-1.434	-1.428	-1.429
158	Low variant	Norway	17	578	0.778	0.674	0.562	0.482	0.393	0.312	0.235	0.132	0.044	-0.017	-0.061	-0.109	-0.184	-0.271	-0.347	-0.407	-0.463
159	Low variant	Sweden		752	0.563	0.362	0.23	0.144	0.101	0.085	0.054	-0.026	-0.111	-0.167	-0.193	-0.226	-0.29	-0.367	-0.418	-0.429	-0.458
160	Low variant	United Kingdom		826	0.424	0.264	0.139	0.085	0.043	-0.008	-0.09	-0.2	-0.294	-0.341	-0.363	-0.399	-0.46	-0.525	-0.575	-0.612	-0.657
161	Low variant	Southern Europe		925	-0.266	-0.397	-0.466	-0.504	-0.558	-0.644	-0.769	-0.923	-1.059	-1.141	-1.159	-1.125	-1.07	-1.041	-1.061	-1.119	-1.185
162	Low variant	Albania		8	-0.042	-0.235	-0.42	-0.577	-0.759	-0.943	-1.12	-1.269	-1.401	-1.532	-1.69	-1.89	-2.113	-2.348	-2.567	-2.736	-2.822
163	Low variant	Andorra		20	-0.377	-0.067	-0.161	-0.195	-0.257	-0.388	-0.592	-0.839	-1.052	-1.176	-1.195	-1.136	-1.023	-0.928	-0.893	-0.936	-1.014
164	Low variant	Bosnia and Herzegovina		70	-0.382	-0.506	-0.622	-0.714	-0.828	-0.944	-1.056	-1.149	-1.224	-1.302	-1.39	-1.492	-1.595	-1.684	-1.734	-1.731	-1.695
165	Low variant	Croatia		191	-0.733	-0.803	-0.845	-0.857	-0.906	-0.966	-1.054	-1.16	-1.259	-1.337	-1.402	-1.459	-1.509	-1.561	-1.611	-1.654	-1.687
166	Low variant	Gibraltar		292	0.298	0.048	-0.067	-0.106	-0.13	-0.172	-0.247	-0.351	-0.448	-0.515	-0.554	-0.581	-0.617	-0.659	-0.707	-0.758	-0.806
167	Low variant	Greece		300	-0.359	-0.516	-0.578	-0.587	-0.629	-0.727	-0.886	-1.072	-1.234	-1.335	-1.38	-1.365	-1.331	-1.309	-1.332	-1.403	-1.463
168	Low variant	Holy See	18	336	-0.05	-0.252	-0.23	-0.284	-0.131	-0.158	-0.133	-0.16	-0.216	-0.411	-0.195	-0.281	-0.372	-0.408	-0.297	-0.301	-0.368
169	Low variant	Italy		380	-0.263	-0.384	-0.44	-0.471	-0.517	-0.595	-0.709	-0.849	-0.962	-1.004	-0.97	-0.896	-0.834	-0.826	-0.864	-0.921	-0.979
170	Low variant	Malta		470	0.146	-0.043	-0.262	-0.44	-0.549	-0.61	-0.65	-0.708	-0.783	-0.876	-0.989	-1.102	-1.183	-1.227	-1.229	-1.203	-1.17
171	Low variant	Montenegro		499	-0.13	-0.304	-0.432	-0.51	-0.61	-0.724	-0.838	-0.94	-1.032	-1.126	-1.23	-1.34	-1.451	-1.563	-1.659	-1.74	-1.779
172	Low variant	Portugal		620	-0.541	-0.571	-0.634	-0.667	-0.727	-0.824	-0.957	-1.118	-1.256	-1.348	-1.384	-1.372	-1.338	-1.337	-1.395	-1.486	-1.55
173	Low variant	San Marino		674	0.341	0.057	-0.077	-0.153	-0.235	-0.335	-0.453	-0.582	-0.668	-0.72	-0.745	-0.755	-0.769	-0.777	-0.785	-0.8	-0.796
174	Low variant	Serbia	19	688	-0.499	-0.636	-0.762	-0.841	-0.921	-0.992	-1.066	-1.153	-1.251	-1.346	-1.429	-1.506	-1.588	-1.669	-1.745	-1.804	-1.83
175	Low variant	Slovenia		705	-0.082	-0.279	-0.421	-0.494	-0.558	-0.637	-0.747	-0.873	-0.974	-1.039	-1.071	-1.074	-1.047	-0.997	-0.955	-0.953	-1.004
176	Low variant	Spain	20	724	-0.127	-0.287	-0.347	-0.381	-0.43	-0.519	-0.663	-0.853	-1.031	-1.154	-1.199	-1.159	-1.051	-0.954	-0.94	-1.01	-1.121
177	Low variant	TFYR Macedonia	21	807	-0.096	-0.272	-0.439	-0.558	-0.675	-0.777	-0.885	-1.005	-1.13	-1.246	-1.354	-1.448	-1.519	-1.566	-1.587	-1.601	-1.61
178	Low variant	Western Europe		926	0.176	-0.046	-0.141	-0.183	-0.242	-0.324	-0.426	-0.528	-0.591	-0.602	-0.592	-0.607	-0.657	-0.715	-0.754	-0.782	-0.814
179	Low variant	Austria		40	0.077	-0.03	-0.143	-0.224	-0.297	-0.373	-0.481	-0.617	-0.714	-0.74	-0.735	-0.757	-0.811	-0.863	-0.877	-0.865	-0.858
180	Low variant	Belgium		56	0.424	0.099	0.015	-0.023	-0.073	-0.144	-0.237	-0.338	-0.41	-0.443	-0.456	-0.476	-0.514	-0.557	-0.598	-0.636	-0.68
181	Low variant	France		250	0.242	0.109	0.026	-0.008	-0.073	-0.169	-0.27	-0.355	-0.414	-0.438	-0.444	-0.457	-0.491	-0.546	-0.603	-0.663	-0.729
182	Low variant	Germany		276	0.053	-0.263	-0.36	-0.397	-0.44	-0.514	-0.621	-0.738	-0.8	-0.791	-0.761	-0.778	-0.845	-0.908	-0.928	-0.925	-0.923
183	Low variant	Liechtenstein		438	0.503	0.374	0.241	0.131	0.012	-0.104	-0.202	-0.303	-0.362	-0.377	-0.36	-0.356	-0.37	-0.419	-0.478	-0.53	-0.562
184	Low variant	Luxembourg		442	1.098	0.952	0.692	0.645	0.574	0.488	0.394	0.27	0.168	0.107	0.067	0.02	-0.041	-0.099	-0.158	-0.219	-0.274
185	Low variant	Monaco		492	0.395	0.305	0.263	0.261	0.213	0.192	0.213	0.199	0.161	0.147	0.173	0.191	0.187	0.125	0.045	-0.048	-0.124
186	Low variant	Netherlands		528	0.134	0.029	-0.092	-0.181	-0.291	-0.403	-0.511	-0.609	-0.669	-0.679	-0.67	-0.687	-0.754	-0.842	-0.919	-0.969	-1.004
187	Low variant	Switzerland		756	0.661	0.393	0.254	0.168	0.091	0.025	-0.056	-0.183	-0.29	-0.339	-0.352	-0.382	-0.438	-0.487	-0.515	-0.54	-0.576
188	Low variant	LATIN AMERICA AND THE CARIBBEAN		904	0.796	0.553	0.359	0.237	0.105	-0.04	-0.193	-0.345	-0.49	-0.625	-0.755	-0.887	-1.017	-1.145	-1.261	-1.36	-1.438
189	Low variant	Caribbean		915	0.441	0.249	0.09	-0.028	-0.161	-0.317	-0.493	-0.662	-0.817	-0.953	-1.065	-1.173	-1.287	-1.42	-1.549	-1.652	-1.734
190	Low variant	Anguilla		660	0.711	0.178	-0.042	-0.202	-0.357	-0.53	-0.703	-0.86	-0.99	-1.077	-1.17	-1.259	-1.35	-1.411	-1.476	-1.529	-1.577
191	Low variant	Antigua and Barbuda		28	0.821	0.631	0.453	0.321	0.162	-0.02	-0.206	-0.367	-0.479	-0.543	-0.588	-0.667	-0.784	-0.914	-1.029	-1.119	-1.176
192	Low variant	Aruba		533	0.246	0.063	-0.096	-0.238	-0.417	-0.596	-0.728	-0.78	-0.771	-0.746	-0.75	-0.807	-0.916	-1.052	-1.167	-1.234	-1.248
193	Low variant	Bahamas		44	0.814	0.566	0.357	0.219	0.09	-0.026	-0.144	-0.278	-0.392	-0.479	-0.556	-0.644	-0.741	-0.832	-0.898	-0.936	-0.963
194	Low variant	Barbados		52	0.073	-0.116	-0.279	-0.384	-0.489	-0.589	-0.688	-0.769	-0.817	-0.833	-0.845	-0.869	-0.914	-0.977	-1.044	-1.105	-1.146
195	Low variant	British Virgin Islands		92	1.43	0.619	0.369	0.203	0.057	-0.086	-0.241	-0.404	-0.545	-0.64	-0.699	-0.757	-0.833	-0.923	-0.993	-1.055	-1.105
196	Low variant	Caribbean Netherlands	22	535	1.13	0.483	0.286	0.168	0.056	-0.056	-0.161	-0.261	-0.339	-0.368	-0.394	-0.43	-0.472	-0.52	-0.554	-0.594	-0.651
197	Low variant	Cayman Islands		136	1.106	0.882	0.695	0.571	0.436	0.29	0.153	0.033	-0.02	-0.02	-0.008	-0.036	-0.103	-0.197	-0.29	-0.372	-0.44
198	Low variant	Cuba		192	-0.095	-0.207	-0.313	-0.429	-0.552	-0.692	-0.865	-1.057	-1.22	-1.338	-1.361	-1.352	-1.352	-1.437	-1.529	-1.554	-1.572
199	Low variant	Curaçao		531	0.532	0.335	0.172	0.069	-0.029	-0.118	-0.2	-0.282	-0.336	-0.361	-0.377	-0.42	-0.493	-0.592	-0.692	-0.775	-0.834
200	Low variant	Dominica		212	0.314	0.119	-0.097	-0.243	-0.36	-0.479	-0.641	-0.821	-0.991	-1.135	-1.277	-1.418	-1.622	-1.856	-2.002	-2.098	-2.142
201	Low variant	Dominican Republic		214	0.875	0.616	0.414	0.274	0.128	-0.047	-0.225	-0.382	-0.523	-0.653	-0.783	-0.921	-1.068	-1.221	-1.375	-1.523	-1.659
202	Low variant	Grenada		308	0.244	0.021	-0.22	-0.319	-0.441	-0.603	-0.822	-1.051	-1.284	-1.514	-1.76	-2.021	-2.275	-2.518	-2.743	-3.009	-3.344
203	Low variant	Guadeloupe	23	312	-0.229	-0.286	-0.292	-0.368	-0.519	-0.705	-0.894	-1.036	-1.11	-1.127	-1.104	-1.095	-1.12	-1.227	-1.393	-1.597	-1.728
204	Low variant	Haiti		332	1.004	0.753	0.542	0.407	0.253	0.079	-0.12	-0.307	-0.496	-0.672	-0.836	-0.99	-1.131	-1.263	-1.384	-1.484	-1.558
205	Low variant	Jamaica		388	0.083	-0.166	-0.379	-0.527	-0.722	-0.927	-1.15	-1.363	-1.589	-1.836	-2.107	-2.429	-2.815	-3.263	-3.754	-4.293	-4.932
206	Low variant	Martinique		474	-0.165	-0.278	-0.413	-0.492	-0.61	-0.793	-0.999	-1.154	-1.234	-1.238	-1.188	-1.143	-1.142	-1.215	-1.342	-1.46	-1.621
207	Low variant	Montserrat		500	0.302	0.104	-0.061	-0.173	-0.3	-0.453	-0.604	-0.721	-0.833	-0.916	-0.98	-1.014	-1.096	-1.177	-1.238	-1.366	-1.417
208	Low variant	Puerto Rico		630	-0.307	-0.432	-0.512	-0.611	-0.74	-0.897	-1.077	-1.243	-1.399	-1.549	-1.706	-1.884	-2.09	-2.31	-2.53	-2.724	-2.86
209	Low variant	Saint Kitts and Nevis		659	0.712	0.431	0.207	0.067	-0.076	-0.227	-0.399	-0.577	-0.727	-0.851	-0.955	-1.046	-1.13	-1.224	-1.308	-1.385	-1.442
210	Low variant	Saint Lucia		662	0.243	0.029	-0.145	-0.259	-0.397	-0.552	-0.723	-0.899	-1.067	-1.221	-1.373	-1.54	-1.729	-1.919	-2.073	-2.171	-2.182
211	Low variant	Saint Vincent and the Grenadines		670	0.04	-0.144	-0.287	-0.351	-0.424	-0.609	-0.81	-0.99	-1.149	-1.289	-1.445	-1.618	-1.804	-2.002	-2.193	-2.372	-2.538
212	Low variant	Sint Maarten (Dutch part)		534	1.127	0.877	0.65	0.486	0.342	0.225	0.118	0.02	-0.054	-0.092	-0.108	-0.129	-0.173	-0.24	-0.31	-0.362	-0.393
213	Low variant	Trinidad and Tobago		780	0.074	-0.227	-0.432	-0.531	-0.625	-0.743	-0.903	-1.071	-1.219	-1.331	-1.41	-1.473	-1.52	-1.566	-1.617	-1.671	-1.704
214	Low variant	Turks and Caicos Islands		796	1.293	0.983	0.767	0.629	0.458	0.266	0.08	-0.087	-0.202	-0.266	-0.313	-0.351	-0.403	-0.481	-0.573	-0.672	-0.748
215	Low variant	United States Virgin Islands		850	-0.167	-0.44	-0.665	-0.828	-1.004	-1.187	-1.374	-1.504	-1.589	-1.65	-1.709	-1.807	-1.975	-2.228	-2.547	-2.937	-3.335
216	Low variant	Central America		916	1.09	0.823	0.606	0.465	0.319	0.163	-0.001	-0.162	-0.318	-0.466	-0.611	-0.755	-0.897	-1.042	-1.182	-1.305	-1.406
217	Low variant	Belize		84	1.834	1.515	1.213	1.021	0.827	0.64	0.461	0.281	0.117	-0.039	-0.187	-0.334	-0.474	-0.597	-0.698	-0.779	-0.842
218	Low variant	Costa Rica		188	0.767	0.5	0.296	0.171	0.043	-0.098	-0.259	-0.425	-0.577	-0.704	-0.824	-0.958	-1.107	-1.243	-1.349	-1.42	-1.464
219	Low variant	El Salvador		222	0.303	0.152	0.021	-0.104	-0.196	-0.353	-0.516	-0.668	-0.82	-0.977	-1.148	-1.347	-1.584	-1.847	-2.103	-2.324	-2.502
220	Low variant	Guatemala		320	1.743	1.464	1.227	1.072	0.908	0.737	0.568	0.404	0.25	0.097	-0.057	-0.217	-0.378	-0.539	-0.69	-0.826	-0.94
221	Low variant	Honduras		340	1.418	1.139	0.9	0.737	0.56	0.386	0.207	0.035	-0.129	-0.285	-0.446	-0.609	-0.773	-0.933	-1.082	-1.21	-1.308
222	Low variant	Mexico		484	1.031	0.755	0.527	0.384	0.236	0.08	-0.086	-0.25	-0.41	-0.561	-0.707	-0.85	-0.985	-1.127	-1.267	-1.391	-1.494
223	Low variant	Nicaragua		558	0.86	0.643	0.538	0.394	0.244	0.084	-0.084	-0.246	-0.408	-0.573	-0.747	-0.93	-1.112	-1.284	-1.44	-1.58	-1.703
224	Low variant	Panama		591	1.368	1.102	0.881	0.734	0.593	0.443	0.283	0.126	-0.017	-0.142	-0.256	-0.365	-0.472	-0.578	-0.683	-0.785	-0.884
225	Low variant	South America		931	0.71	0.468	0.28	0.163	0.036	-0.105	-0.253	-0.4	-0.54	-0.67	-0.796	-0.924	-1.052	-1.171	-1.276	-1.361	-1.429
226	Low variant	Argentina		32	0.761	0.569	0.423	0.342	0.248	0.143	0.029	-0.094	-0.216	-0.332	-0.445	-0.554	-0.658	-0.756	-0.856	-0.948	-1.029
227	Low variant	Bolivia (Plurinational State of)		68	1.285	1.075	0.898	0.789	0.649	0.491	0.33	0.176	0.032	-0.106	-0.242	-0.376	-0.509	-0.637	-0.758	-0.871	-0.972
228	Low variant	Brazil		76	0.556	0.302	0.105	-0.014	-0.144	-0.286	-0.436	-0.59	-0.741	-0.885	-1.026	-1.169	-1.306	-1.433	-1.536	-1.615	-1.671
229	Low variant	Chile		152	0.602	0.39	0.227	0.107	-0.007	-0.138	-0.287	-0.436	-0.564	-0.666	-0.762	-0.86	-0.971	-1.084	-1.174	-1.234	-1.274
230	Low variant	Colombia		170	0.613	0.341	0.127	-0.008	-0.155	-0.314	-0.484	-0.647	-0.792	-0.919	-1.04	-1.172	-1.314	-1.446	-1.562	-1.657	-1.722
231	Low variant	Ecuador		218	1.232	0.985	0.783	0.655	0.506	0.346	0.185	0.034	-0.105	-0.239	-0.368	-0.502	-0.636	-0.77	-0.895	-1.008	-1.114
232	Low variant	Falkland Islands (Malvinas)		238	0.034	-0.166	-0.35	-0.421	-0.453	-0.493	-0.545	-0.656	-0.762	-0.809	-0.834	-0.842	-0.85	-0.939	-0.996	-1.071	-1.095
233	Low variant	French Guiana		254	2.299	2.028	1.846	1.729	1.582	1.404	1.215	1.028	0.878	0.762	0.66	0.556	0.442	0.319	0.189	0.065	-0.045
234	Low variant	Guyana		328	0.375	0.184	-0.024	-0.18	-0.388	-0.593	-0.798	-0.974	-1.147	-1.323	-1.516	-1.748	-1.996	-2.232	-2.432	-2.604	-2.769
235	Low variant	Paraguay		600	1.047	0.81	0.601	0.467	0.312	0.147	-0.019	-0.175	-0.327	-0.482	-0.645	-0.809	-0.968	-1.104	-1.211	-1.302	-1.379
236	Low variant	Peru		604	1.007	0.774	0.585	0.456	0.321	0.174	0.011	-0.15	-0.298	-0.432	-0.559	-0.688	-0.822	-0.95	-1.072	-1.179	-1.278
237	Low variant	Suriname		740	0.683	0.437	0.226	0.084	-0.071	-0.234	-0.402	-0.548	-0.675	-0.786	-0.892	-1.01	-1.132	-1.258	-1.367	-1.456	-1.524
238	Low variant	Uruguay		858	0.19	0.037	-0.082	-0.147	-0.23	-0.33	-0.445	-0.56	-0.669	-0.771	-0.871	-0.978	-1.091	-1.205	-1.32	-1.409	-1.472
239	Low variant	Venezuela (Bolivarian Republic of)		862	1.059	0.797	0.593	0.451	0.297	0.135	-0.026	-0.172	-0.303	-0.423	-0.541	-0.666	-0.798	-0.927	-1.046	-1.155	-1.249
240	Low variant	NORTHERN AMERICA		905	0.561	0.453	0.348	0.274	0.189	0.1	0.017	-0.059	-0.103	-0.131	-0.167	-0.233	-0.318	-0.406	-0.476	-0.521	-0.56
241	Low variant	Bermuda		60	-0.59	-0.428	-0.562	-0.668	-0.795	-0.946	-1.086	-1.171	-1.18	-1.142	-1.116	-1.147	-1.238	-1.359	-1.481	-1.559	-1.59
242	Low variant	Canada		124	0.734	0.565	0.425	0.332	0.242	0.158	0.078	-0.015	-0.071	-0.097	-0.125	-0.181	-0.25	-0.321	-0.377	-0.416	-0.448
243	Low variant	Greenland		304	-0.036	-0.117	-0.35	-0.514	-0.663	-0.795	-0.907	-0.98	-1.023	-1.067	-1.14	-1.241	-1.358	-1.453	-1.521	-1.569	-1.594
244	Low variant	Saint Pierre and Miquelon		666	0.215	0.503	0.341	0.219	0.089	-0.068	-0.216	-0.359	-0.481	-0.541	-0.63	-0.691	-0.774	-0.868	-0.97	-1.061	-1.13
245	Low variant	United States of America		840	0.542	0.441	0.34	0.267	0.183	0.093	0.01	-0.064	-0.106	-0.135	-0.172	-0.239	-0.325	-0.416	-0.487	-0.534	-0.574
246	Low variant	OCEANIA		909	1.218	0.971	0.814	0.721	0.628	0.534	0.432	0.314	0.209	0.122	0.045	-0.037	-0.128	-0.218	-0.296	-0.363	-0.428
247	Low variant	Australia/New Zealand		927	1.073	0.811	0.651	0.558	0.479	0.411	0.336	0.233	0.143	0.075	0.019	-0.041	-0.115	-0.189	-0.249	-0.302	-0.358
248	Low variant	Australia	24	36	1.131	0.86	0.698	0.607	0.533	0.47	0.4	0.296	0.205	0.132	0.071	0.008	-0.065	-0.134	-0.191	-0.244	-0.303
249	Low variant	New Zealand		554	0.769	0.548	0.397	0.292	0.182	0.075	-0.033	-0.144	-0.229	-0.275	-0.304	-0.353	-0.441	-0.556	-0.649	-0.709	-0.756
250	Low variant	Melanesia		928	1.7	1.474	1.291	1.177	1.037	0.877	0.709	0.553	0.409	0.275	0.148	0.017	-0.113	-0.235	-0.349	-0.448	-0.533
251	Low variant	Fiji		242	0.537	0.258	0.054	-0.066	-0.209	-0.372	-0.542	-0.686	-0.825	-0.957	-1.079	-1.199	-1.324	-1.452	-1.593	-1.733	-1.857
252	Low variant	New Caledonia		540	1.108	0.908	0.748	0.65	0.541	0.421	0.302	0.174	0.061	-0.033	-0.112	-0.195	-0.294	-0.405	-0.506	-0.586	-0.644
253	Low variant	Papua New Guinea		598	1.835	1.605	1.413	1.288	1.138	0.97	0.795	0.632	0.481	0.34	0.205	0.069	-0.066	-0.191	-0.306	-0.404	-0.489
254	Low variant	Solomon Islands		90	1.766	1.546	1.399	1.322	1.201	1.038	0.85	0.686	0.541	0.421	0.305	0.184	0.049	-0.097	-0.239	-0.366	-0.477
255	Low variant	Vanuatu		548	1.919	1.655	1.452	1.338	1.204	1.046	0.877	0.714	0.568	0.433	0.308	0.179	0.055	-0.065	-0.181	-0.294	-0.402
256	Low variant	Micronesia		954	0.667	0.569	0.491	0.387	0.26	0.11	-0.062	-0.207	-0.315	-0.393	-0.468	-0.567	-0.7	-0.855	-1.009	-1.127	-1.195
257	Low variant	Guam		316	0.664	0.48	0.306	0.177	0.027	-0.138	-0.306	-0.442	-0.552	-0.637	-0.717	-0.823	-0.958	-1.117	-1.277	-1.41	-1.511
258	Low variant	Kiribati		296	1.532	1.278	1.038	0.904	0.848	0.803	0.675	0.51	0.348	0.222	0.135	0.064	-0.023	-0.138	-0.267	-0.374	-0.451
259	Low variant	Marshall Islands		584	-0.036	-0.038	0.402	0.661	0.683	0.417	0.011	-0.256	-0.274	-0.148	-0.07	-0.159	-0.398	-0.703	-0.993	-1.214	-1.355
260	Low variant	Micronesia (Fed. States of)		583	0.445	0.509	0.512	0.324	0.115	-0.06	-0.21	-0.34	-0.514	-0.748	-1.014	-1.27	-1.475	-1.632	-1.757	-1.871	-1.981
261	Low variant	Nauru		520	-0.232	-0.094	-0.094	-0.206	-0.34	-0.485	-0.662	-0.814	-0.945	-1.033	-1.087	-1.162	-1.256	-1.348	-1.471	-1.591	-1.655
262	Low variant	Northern Mariana Islands		580	0.046	-0.006	-0.112	-0.302	-0.601	-0.941	-1.24	-1.428	-1.448	-1.328	-1.166	-1.146	-1.38	-1.823	-2.32	-2.647	-2.71
263	Low variant	Palau		585	0.871	0.735	0.563	0.416	0.25	0.114	0.008	-0.099	-0.198	-0.304	-0.426	-0.56	-0.671	-0.723	-0.79	-0.868	-0.886
264	Low variant	Polynesia	25	957	0.542	0.253	0.268	0.286	0.181	0.021	-0.169	-0.318	-0.427	-0.5	-0.577	-0.684	-0.828	-0.988	-1.137	-1.264	-1.365
265	Low variant	American Samoa		16	-0.08	-0.078	-0.107	-0.113	-0.345	-0.589	-0.821	-0.981	-1.12	-1.269	-1.442	-1.683	-2.002	-2.379	-2.782	-3.224	-3.718
266	Low variant	Cook Islands		184	-0.125	-0.094	-0.183	-0.259	-0.318	-0.38	-0.489	-0.521	-0.658	-0.762	-0.849	-0.948	-1.09	-1.251	-1.397	-1.48	-1.496
267	Low variant	French Polynesia		258	0.734	0.169	0.273	0.147	0.013	-0.134	-0.293	-0.452	-0.588	-0.697	-0.793	-0.892	-1.007	-1.13	-1.247	-1.345	-1.419
268	Low variant	Niue		570	-0.049	-0.212	0.137	0.074	0.012	-0.161	-0.213	-0.305	-0.362	-0.488	-0.624	-0.744	-0.892	-0.933	-1.045	-1.225	-1.267
269	Low variant	Samoa		882	0.496	0.338	0.263	0.509	0.444	0.273	0.04	-0.125	-0.218	-0.26	-0.311	-0.415	-0.574	-0.759	-0.94	-1.104	-1.244
270	Low variant	Tokelau		772	1.465	0.354	0.247	0.058	0.043	-0.014	-0.014	-0.275	-0.279	-0.358	-0.565	-0.629	-0.798	-1.023	-1.208	-1.286	-1.438
271	Low variant	Tonga		776	0.701	0.584	0.556	0.556	0.476	0.297	0.073	-0.078	-0.156	-0.204	-0.273	-0.391	-0.554	-0.724	-0.867	-0.974	-1.053
272	Low variant	Tuvalu		798	0.714	0.717	0.628	0.518	0.366	0.223	0.124	0.072	0.015	-0.078	-0.2	-0.317	-0.432	-0.542	-0.616	-0.674	-0.745
273	Low variant	Wallis and Futuna Islands		876	-1.044	-0.623	-0.579	-0.471	-0.492	-0.556	-0.659	-0.716	-0.78	-0.83	-0.881	-0.957	-1.059	-1.178	-1.324	-1.435	-1.493

## Sheet: CONSTANT-FERTILITY
United Nations
Population Division
Department of Economic and Social Affairs
World Population Prospects: The 2017 Revision
File POP/2: Average annual rate of population change by region, subregion and country, 1950-2100 (percentage)
Constant-fertility variant, 2015 - 2100
POP/DB/WPP/Rev.2017/POP/F02
June 2017 - Copyright © 2017 by United Nations. All rights reserved
Suggested citation: United Nations, Department of Economic and Social Affairs, Population Division (2017). World Population Prospects: The 2017 Revision, DVD Edition.
					Average annual rate of population change (percentage)
Index	Variant	Region, subregion, country or area *	Notes	Country code	2015-2020	2020-2025	2025-2030	2030-2035	2035-2040	2040-2045	2045-2050	2050-2055	2055-2060	2060-2065	2065-2070	2070-2075	2075-2080	2080-2085	2085-2090	2090-2095	2095-2100
1	Constant-fertility	WORLD		900	1.169	1.128	1.098	1.085	1.093	1.124	1.171	1.236	1.319	1.421	1.538	1.665	1.8	1.939	2.08	2.217	2.347
2	Constant-fertility	More developed regions	a	901	0.231	0.142	0.083	0.029	-0.018	-0.062	-0.099	-0.134	-0.157	-0.167	-0.17	-0.172	-0.172	-0.171	-0.169	-0.171	-0.184
3	Constant-fertility	Less developed regions	b	902	1.355	1.314	1.277	1.261	1.267	1.297	1.345	1.41	1.492	1.591	1.705	1.829	1.958	2.091	2.224	2.353	2.473
4	Constant-fertility	Least developed countries	c	941	2.552	2.665	2.71	2.729	2.761	2.817	2.882	2.948	3.006	3.061	3.117	3.173	3.229	3.281	3.331	3.376	3.418
5	Constant-fertility	Less developed regions, excluding least developed countries	d	934	1.126	1.034	0.954	0.899	0.863	0.845	0.838	0.848	0.877	0.927	0.996	1.078	1.171	1.276	1.388	1.501	1.611
6	Constant-fertility	Less developed regions, excluding China		948	1.649	1.64	1.614	1.595	1.598	1.631	1.68	1.738	1.803	1.88	1.971	2.073	2.181	2.29	2.399	2.504	2.606
7	Constant-fertility	High-income countries	e	1503	0.455	0.352	0.286	0.21	0.141	0.086	0.042	0.001	-0.029	-0.044	-0.048	-0.05	-0.05	-0.051	-0.048	-0.044	-0.043
8	Constant-fertility	Middle-income countries	e	1517	1.109	1.036	0.967	0.923	0.899	0.891	0.895	0.915	0.955	1.015	1.092	1.183	1.284	1.396	1.515	1.634	1.749
9	Constant-fertility	Upper-middle-income countries	e	1502	0.637	0.444	0.319	0.238	0.168	0.091	0.009	-0.053	-0.083	-0.085	-0.072	-0.053	-0.02	0.039	0.117	0.2	0.27
10	Constant-fertility	Lower-middle-income countries	e	1501	1.511	1.516	1.466	1.42	1.397	1.404	1.425	1.453	1.489	1.538	1.602	1.68	1.765	1.853	1.945	2.037	2.128
11	Constant-fertility	Low-income countries	e	1500	2.899	3.008	3.062	3.082	3.108	3.155	3.209	3.257	3.296	3.329	3.363	3.398	3.432	3.465	3.496	3.524	3.551
12	Constant-fertility	Sub-Saharan Africa	f	947	2.884	2.971	3.024	3.056	3.091	3.135	3.183	3.226	3.263	3.295	3.326	3.358	3.388	3.417	3.443	3.468	3.491
13	Constant-fertility	AFRICA		903	2.713	2.774	2.813	2.847	2.891	2.942	2.993	3.042	3.086	3.128	3.17	3.212	3.253	3.292	3.327	3.36	3.391
14	Constant-fertility	Eastern Africa		910	2.983	3.057	3.077	3.059	3.051	3.066	3.092	3.113	3.124	3.132	3.143	3.159	3.178	3.196	3.213	3.23	3.247
15	Constant-fertility	Burundi		108	3.362	3.317	3.259	3.265	3.326	3.405	3.453	3.462	3.459	3.469	3.497	3.529	3.551	3.56	3.564	3.571	3.581
16	Constant-fertility	Comoros		174	2.475	2.492	2.477	2.458	2.457	2.473	2.496	2.521	2.541	2.559	2.581	2.605	2.631	2.654	2.671	2.685	2.696
17	Constant-fertility	Djibouti		262	1.76	1.757	1.671	1.539	1.412	1.324	1.291	1.286	1.273	1.241	1.204	1.187	1.199	1.235	1.275	1.297	1.301
18	Constant-fertility	Eritrea		232	2.528	2.629	2.673	2.696	2.696	2.679	2.656	2.644	2.639	2.638	2.635	2.633	2.636	2.641	2.646	2.649	2.651
19	Constant-fertility	Ethiopia		231	2.834	2.963	2.961	2.887	2.828	2.817	2.833	2.843	2.836	2.818	2.804	2.8	2.805	2.814	2.82	2.826	2.83
20	Constant-fertility	Kenya		404	2.714	2.717	2.694	2.637	2.577	2.541	2.523	2.509	2.49	2.471	2.458	2.452	2.452	2.454	2.457	2.46	2.464
21	Constant-fertility	Madagascar		450	2.863	2.932	2.915	2.863	2.831	2.83	2.838	2.838	2.832	2.827	2.825	2.828	2.832	2.836	2.841	2.845	2.849
22	Constant-fertility	Malawi		454	3.101	3.179	3.229	3.199	3.174	3.166	3.16	3.15	3.136	3.123	3.111	3.105	3.105	3.109	3.116	3.123	3.13
23	Constant-fertility	Mauritius	1	480	0.272	0.183	0.054	-0.11	-0.277	-0.408	-0.497	-0.552	-0.601	-0.658	-0.719	-0.783	-0.848	-0.906	-0.954	-0.978	-0.967
24	Constant-fertility	Mayotte		175	2.845	2.82	2.812	2.774	2.708	2.64	2.584	2.551	2.532	2.517	2.499	2.483	2.471	2.464	2.458	2.452	2.446
25	Constant-fertility	Mozambique		508	3.072	3.182	3.249	3.283	3.306	3.337	3.372	3.408	3.431	3.444	3.454	3.464	3.473	3.48	3.483	3.487	3.492
26	Constant-fertility	Réunion		638	0.832	0.842	0.8	0.731	0.633	0.532	0.456	0.422	0.421	0.441	0.475	0.509	0.532	0.543	0.539	0.532	0.529
27	Constant-fertility	Rwanda		646	2.639	2.597	2.569	2.54	2.506	2.475	2.45	2.436	2.429	2.42	2.412	2.406	2.406	2.41	2.413	2.415	2.418
28	Constant-fertility	Seychelles		690	0.581	0.405	0.314	0.298	0.294	0.255	0.185	0.142	0.152	0.208	0.282	0.353	0.415	0.47	0.514	0.533	0.53
29	Constant-fertility	Somalia		706	3.163	3.38	3.466	3.519	3.578	3.657	3.732	3.795	3.837	3.871	3.902	3.932	3.958	3.98	3.998	4.011	4.023
30	Constant-fertility	South Sudan		728	2.96	2.911	2.893	2.878	2.897	2.94	2.993	3.031	3.051	3.067	3.083	3.103	3.123	3.14	3.152	3.164	3.172
31	Constant-fertility	Uganda		800	3.517	3.615	3.661	3.667	3.681	3.721	3.766	3.793	3.799	3.801	3.81	3.822	3.832	3.837	3.841	3.845	3.85
32	Constant-fertility	United Republic of Tanzania	2	834	3.248	3.286	3.312	3.323	3.332	3.341	3.351	3.362	3.369	3.376	3.38	3.383	3.386	3.389	3.393	3.396	3.4
33	Constant-fertility	Zambia		894	3.162	3.241	3.272	3.251	3.24	3.253	3.266	3.274	3.274	3.273	3.276	3.281	3.285	3.288	3.29	3.293	3.297
34	Constant-fertility	Zimbabwe		716	2.553	2.497	2.506	2.519	2.534	2.532	2.52	2.501	2.481	2.469	2.464	2.464	2.463	2.463	2.463	2.464	2.465
35	Constant-fertility	Middle Africa		911	3.28	3.374	3.438	3.488	3.53	3.574	3.616	3.655	3.689	3.717	3.741	3.762	3.782	3.8	3.816	3.829	3.842
36	Constant-fertility	Angola		24	3.517	3.58	3.615	3.628	3.64	3.659	3.682	3.705	3.725	3.742	3.757	3.77	3.784	3.796	3.806	3.816	3.824
37	Constant-fertility	Cameroon		120	2.817	2.896	2.94	2.969	2.997	3.025	3.05	3.075	3.089	3.096	3.105	3.117	3.129	3.139	3.143	3.146	3.15
38	Constant-fertility	Central African Republic		140	1.787	2.59	2.789	2.863	2.879	2.905	2.958	3.018	3.059	3.085	3.1	3.11	3.12	3.131	3.143	3.154	3.161
39	Constant-fertility	Chad		148	3.349	3.461	3.503	3.528	3.572	3.636	3.699	3.753	3.797	3.834	3.872	3.907	3.94	3.969	3.995	4.015	4.033
40	Constant-fertility	Congo		178	2.78	2.873	2.97	3.027	3.043	3.038	3.038	3.052	3.072	3.088	3.099	3.105	3.108	3.11	3.113	3.115	3.119
41	Constant-fertility	Democratic Republic of the Congo		180	3.451	3.517	3.589	3.656	3.709	3.757	3.802	3.841	3.874	3.9	3.92	3.937	3.951	3.962	3.973	3.981	3.988
42	Constant-fertility	Equatorial Guinea		226	3.832	3.489	3.315	3.163	3.177	3.17	3.171	3.186	3.187	3.186	3.189	3.196	3.207	3.219	3.233	3.247	3.258
43	Constant-fertility	Gabon		266	2.405	2.352	2.326	2.332	2.351	2.36	2.352	2.337	2.325	2.324	2.334	2.347	2.36	2.369	2.375	2.378	2.38
44	Constant-fertility	Sao Tome and Principe		678	2.395	2.507	2.597	2.616	2.613	2.618	2.632	2.664	2.698	2.732	2.762	2.789	2.814	2.836	2.856	2.874	2.89
45	Constant-fertility	Northern Africa		912	1.957	1.859	1.774	1.75	1.769	1.783	1.779	1.771	1.772	1.792	1.824	1.862	1.904	1.948	1.989	2.023	2.052
46	Constant-fertility	Algeria		12	1.9	1.67	1.448	1.337	1.339	1.383	1.387	1.321	1.225	1.155	1.139	1.164	1.204	1.235	1.245	1.237	1.222
47	Constant-fertility	Egypt		818	2.031	1.869	1.785	1.801	1.854	1.852	1.805	1.762	1.754	1.776	1.799	1.813	1.821	1.832	1.846	1.853	1.851
48	Constant-fertility	Libya		434	1.479	1.328	1.167	1.035	0.936	0.85	0.755	0.653	0.563	0.504	0.493	0.512	0.546	0.569	0.574	0.563	0.551
49	Constant-fertility	Morocco		504	1.393	1.284	1.163	1.061	0.982	0.924	0.882	0.849	0.811	0.774	0.742	0.724	0.724	0.739	0.758	0.773	0.784
50	Constant-fertility	Sudan		729	2.619	2.783	2.808	2.786	2.755	2.745	2.761	2.789	2.808	2.816	2.821	2.827	2.84	2.857	2.872	2.884	2.892
51	Constant-fertility	Tunisia		788	1.17	1.004	0.808	0.668	0.612	0.604	0.581	0.515	0.427	0.356	0.325	0.334	0.361	0.384	0.392	0.383	0.366
52	Constant-fertility	Western Sahara		732	2.676	2.47	2.25	2.049	1.887	1.764	1.668	1.557	1.453	1.364	1.292	1.244	1.208	1.18	1.154	1.123	1.09
53	Constant-fertility	Southern Africa		913	1.393	1.304	1.208	1.158	1.135	1.125	1.115	1.103	1.09	1.078	1.07	1.066	1.067	1.071	1.075	1.08	1.084
54	Constant-fertility	Botswana		72	1.963	1.872	1.746	1.64	1.567	1.51	1.455	1.393	1.331	1.278	1.244	1.232	1.235	1.242	1.244	1.241	1.234
55	Constant-fertility	Lesotho		426	1.498	1.538	1.552	1.596	1.677	1.753	1.794	1.8	1.782	1.762	1.749	1.744	1.744	1.746	1.748	1.749	1.749
56	Constant-fertility	Namibia		516	2.324	2.289	2.237	2.182	2.16	2.16	2.159	2.144	2.115	2.085	2.061	2.048	2.043	2.043	2.043	2.043	2.042
57	Constant-fertility	South Africa		710	1.31	1.208	1.101	1.045	1.014	0.995	0.977	0.96	0.944	0.929	0.917	0.907	0.9	0.896	0.893	0.889	0.885
58	Constant-fertility	Swaziland		748	1.966	1.936	1.882	1.854	1.865	1.89	1.895	1.884	1.859	1.836	1.821	1.813	1.808	1.808	1.81	1.81	1.809
59	Constant-fertility	Western Africa		914	2.857	2.958	3.04	3.105	3.164	3.221	3.274	3.324	3.369	3.408	3.444	3.477	3.506	3.533	3.557	3.579	3.599
60	Constant-fertility	Benin		204	2.944	2.994	3.003	2.993	2.988	3.001	3.026	3.049	3.064	3.078	3.095	3.115	3.136	3.155	3.174	3.19	3.206
61	Constant-fertility	Burkina Faso		854	3.116	3.215	3.278	3.306	3.327	3.355	3.383	3.412	3.437	3.455	3.472	3.487	3.5	3.512	3.523	3.531	3.538
62	Constant-fertility	Cabo Verde		132	1.417	1.46	1.424	1.335	1.245	1.175	1.119	1.057	0.996	0.933	0.875	0.829	0.804	0.798	0.804	0.813	0.819
63	Constant-fertility	Côte d'Ivoire		384	2.689	2.82	2.879	2.912	2.95	2.995	3.034	3.065	3.091	3.112	3.134	3.156	3.178	3.199	3.217	3.232	3.245
64	Constant-fertility	Gambia		270	3.188	3.233	3.258	3.263	3.262	3.267	3.277	3.293	3.309	3.321	3.332	3.343	3.355	3.367	3.379	3.39	3.4
65	Constant-fertility	Ghana		288	2.357	2.348	2.326	2.314	2.31	2.313	2.313	2.313	2.315	2.323	2.338	2.354	2.368	2.38	2.388	2.397	2.405
66	Constant-fertility	Guinea		324	2.831	3.013	3.081	3.113	3.144	3.179	3.209	3.232	3.247	3.256	3.263	3.273	3.283	3.293	3.301	3.308	3.313
67	Constant-fertility	Guinea-Bissau		624	2.693	2.72	2.724	2.74	2.778	2.822	2.858	2.882	2.9	2.92	2.947	2.976	3.001	3.021	3.034	3.045	3.055
68	Constant-fertility	Liberia		430	2.735	2.849	2.908	2.925	2.937	2.955	2.973	2.991	3.007	3.017	3.026	3.035	3.044	3.052	3.059	3.065	3.071
69	Constant-fertility	Mali		466	3.24	3.414	3.548	3.631	3.688	3.739	3.787	3.834	3.873	3.905	3.932	3.953	3.969	3.983	3.995	4.005	4.014
70	Constant-fertility	Mauritania		478	2.876	2.824	2.762	2.721	2.695	2.687	2.689	2.693	2.7	2.707	2.72	2.737	2.754	2.772	2.787	2.8	2.812
71	Constant-fertility	Niger		562	3.951	4.079	4.183	4.255	4.316	4.372	4.42	4.462	4.493	4.516	4.535	4.547	4.557	4.567	4.577	4.585	4.593
72	Constant-fertility	Nigeria		566	2.779	2.885	2.986	3.072	3.146	3.211	3.269	3.322	3.368	3.406	3.437	3.462	3.482	3.498	3.51	3.52	3.528
73	Constant-fertility	Saint Helena	3	654	0.485	0.53	0.406	0.133	-0.106	-0.209	-0.244	-0.204	-0.215	-0.213	-0.245	-0.268	-0.317	-0.41	-0.509	-0.549	-0.514
74	Constant-fertility	Senegal		686	3.014	3.019	3.016	3.022	3.033	3.043	3.042	3.039	3.037	3.04	3.047	3.056	3.063	3.069	3.073	3.075	3.077
75	Constant-fertility	Sierra Leone		694	2.446	2.55	2.616	2.639	2.661	2.697	2.737	2.774	2.804	2.83	2.857	2.882	2.905	2.929	2.95	2.968	2.982
76	Constant-fertility	Togo		768	2.659	2.681	2.7	2.699	2.688	2.683	2.687	2.699	2.717	2.735	2.755	2.774	2.792	2.809	2.825	2.841	2.854
77	Constant-fertility	ASIA		935	0.964	0.859	0.759	0.679	0.613	0.565	0.527	0.503	0.495	0.508	0.538	0.581	0.635	0.701	0.778	0.857	0.932
78	Constant-fertility	Eastern Asia		906	0.312	0.092	-0.078	-0.2	-0.315	-0.452	-0.601	-0.727	-0.808	-0.853	-0.885	-0.925	-0.961	-0.967	-0.942	-0.915	-0.925
79	Constant-fertility	China	4	156	0.359	0.124	-0.056	-0.178	-0.295	-0.44	-0.602	-0.738	-0.821	-0.861	-0.893	-0.939	-0.986	-0.998	-0.973	-0.945	-0.961
80	Constant-fertility	China, Hong Kong SAR	5	344	0.702	0.385	0.335	0.134	-0.025	-0.142	-0.245	-0.343	-0.425	-0.492	-0.547	-0.6	-0.637	-0.652	-0.629	-0.6	-0.567
81	Constant-fertility	China, Macao SAR	6	446	1.498	1.253	0.975	0.74	0.578	0.459	0.347	0.204	0.071	-0.042	-0.133	-0.225	-0.311	-0.398	-0.415	-0.368	-0.34
82	Constant-fertility	China, Taiwan Province of China		158	0.184	0.028	-0.126	-0.293	-0.484	-0.669	-0.838	-0.996	-1.128	-1.245	-1.358	-1.46	-1.532	-1.556	-1.556	-1.555	-1.525
83	Constant-fertility	Dem. People's Republic of Korea		408	0.509	0.457	0.373	0.251	0.136	0.065	0.028	-0.002	-0.031	-0.055	-0.061	-0.052	-0.04	-0.04	-0.05	-0.062	-0.065
84	Constant-fertility	Japan		392	-0.279	-0.424	-0.541	-0.63	-0.701	-0.745	-0.768	-0.796	-0.862	-0.949	-1.005	-1.006	-0.949	-0.908	-0.885	-0.887	-0.903
85	Constant-fertility	Mongolia		496	1.641	1.356	1.154	1.12	1.179	1.201	1.152	1.078	1.04	1.061	1.114	1.159	1.183	1.196	1.207	1.215	1.215
86	Constant-fertility	Republic of Korea		410	0.289	0.163	0.022	-0.16	-0.35	-0.524	-0.692	-0.849	-0.976	-1.065	-1.129	-1.165	-1.183	-1.206	-1.209	-1.221	-1.191
87	Constant-fertility	South-Central Asia	7	921	1.329	1.28	1.192	1.097	1.02	0.981	0.954	0.927	0.898	0.883	0.887	0.912	0.947	0.989	1.039	1.093	1.152
88	Constant-fertility	Central Asia		5500	1.56	1.352	1.193	1.16	1.182	1.171	1.109	1.045	1.021	1.039	1.067	1.083	1.095	1.116	1.146	1.174	1.188
89	Constant-fertility	Kazakhstan		398	1.218	1.001	0.895	0.952	1.048	1.071	1.024	0.973	0.971	1.01	1.05	1.066	1.072	1.077	1.086	1.086	1.07
90	Constant-fertility	Kyrgyzstan		417	1.603	1.406	1.264	1.268	1.331	1.347	1.309	1.279	1.288	1.33	1.37	1.392	1.412	1.443	1.475	1.494	1.496
91	Constant-fertility	Tajikistan		762	2.217	2.06	1.915	1.879	1.908	1.92	1.884	1.841	1.825	1.843	1.869	1.882	1.886	1.893	1.909	1.927	1.935
92	Constant-fertility	Turkmenistan		795	1.779	1.545	1.353	1.305	1.359	1.382	1.328	1.252	1.224	1.257	1.313	1.343	1.346	1.35	1.37	1.393	1.408
93	Constant-fertility	Uzbekistan		860	1.522	1.298	1.097	0.999	0.952	0.889	0.788	0.685	0.618	0.589	0.576	0.558	0.545	0.55	0.569	0.588	0.592
94	Constant-fertility	Southern Asia		5501	1.321	1.277	1.192	1.094	1.014	0.974	0.948	0.922	0.893	0.876	0.88	0.905	0.941	0.984	1.035	1.09	1.15
95	Constant-fertility	Afghanistan		4	2.942	3.115	3.169	3.112	3.055	3.063	3.107	3.151	3.171	3.172	3.176	3.191	3.213	3.234	3.249	3.259	3.268
96	Constant-fertility	Bangladesh		50	1.163	1.198	1.087	0.962	0.859	0.777	0.698	0.621	0.551	0.492	0.446	0.41	0.378	0.355	0.342	0.339	0.344
97	Constant-fertility	Bhutan		64	1.33	1.242	1.106	0.965	0.85	0.766	0.692	0.608	0.518	0.434	0.366	0.325	0.304	0.301	0.311	0.326	0.341
98	Constant-fertility	India		356	1.202	1.145	1.057	0.942	0.836	0.775	0.733	0.689	0.636	0.59	0.561	0.552	0.552	0.555	0.563	0.576	0.594
99	Constant-fertility	Iran (Islamic Republic of)		364	1.134	0.874	0.645	0.521	0.449	0.353	0.209	0.037	-0.132	-0.279	-0.4	-0.49	-0.527	-0.499	-0.439	-0.402	-0.42
100	Constant-fertility	Maldives		462	1.99	1.526	1.153	0.989	0.935	0.899	0.811	0.665	0.503	0.366	0.264	0.184	0.125	0.106	0.148	0.23	0.293
101	Constant-fertility	Nepal		524	1.285	1.314	1.203	1.039	0.922	0.869	0.817	0.743	0.656	0.579	0.517	0.459	0.405	0.363	0.344	0.35	0.37
102	Constant-fertility	Pakistan		586	2.136	2.082	1.988	1.925	1.908	1.91	1.903	1.883	1.864	1.861	1.879	1.906	1.931	1.952	1.97	1.986	2.003
103	Constant-fertility	Sri Lanka		144	0.415	0.36	0.266	0.19	0.101	-0.002	-0.094	-0.141	-0.159	-0.164	-0.167	-0.169	-0.168	-0.158	-0.146	-0.136	-0.125
104	Constant-fertility	South-Eastern Asia		920	1.14	1.055	0.961	0.871	0.792	0.731	0.683	0.651	0.631	0.624	0.626	0.636	0.654	0.679	0.711	0.744	0.775
105	Constant-fertility	Brunei Darussalam		96	1.29	1.13	0.957	0.785	0.628	0.493	0.374	0.259	0.149	0.055	-0.017	-0.059	-0.075	-0.075	-0.07	-0.068	-0.07
106	Constant-fertility	Cambodia		116	1.615	1.502	1.381	1.309	1.272	1.241	1.193	1.144	1.1	1.07	1.046	1.031	1.029	1.039	1.058	1.07	1.076
107	Constant-fertility	Indonesia		360	1.159	1.072	0.976	0.886	0.805	0.741	0.688	0.653	0.632	0.625	0.628	0.637	0.647	0.658	0.669	0.677	0.685
108	Constant-fertility	Lao People's Democratic Republic		418	1.678	1.645	1.559	1.465	1.392	1.347	1.308	1.271	1.233	1.202	1.184	1.182	1.193	1.213	1.237	1.257	1.273
109	Constant-fertility	Malaysia	8	458	1.431	1.362	1.204	1.015	0.86	0.769	0.725	0.679	0.606	0.51	0.41	0.333	0.292	0.282	0.289	0.296	0.293
110	Constant-fertility	Myanmar		104	0.984	0.945	0.874	0.763	0.641	0.545	0.483	0.448	0.427	0.408	0.387	0.373	0.369	0.378	0.4	0.427	0.45
111	Constant-fertility	Philippines		608	1.638	1.628	1.571	1.497	1.44	1.407	1.392	1.387	1.379	1.37	1.365	1.365	1.37	1.379	1.391	1.402	1.409
112	Constant-fertility	Singapore		702	1.376	0.703	0.55	0.379	0.199	0.025	-0.128	-0.267	-0.369	-0.443	-0.5	-0.548	-0.582	-0.617	-0.653	-0.698	-0.723
113	Constant-fertility	Thailand		764	0.27	0.156	0.037	-0.099	-0.246	-0.389	-0.517	-0.62	-0.691	-0.735	-0.758	-0.766	-0.78	-0.806	-0.839	-0.865	-0.871
114	Constant-fertility	Timor-Leste		626	2.473	2.738	2.916	3.008	3.058	3.132	3.231	3.341	3.419	3.459	3.48	3.498	3.52	3.54	3.555	3.564	3.569
115	Constant-fertility	Viet Nam		704	1	0.809	0.645	0.542	0.465	0.368	0.244	0.118	0.016	-0.058	-0.119	-0.175	-0.221	-0.244	-0.237	-0.214	-0.194
116	Constant-fertility	Western Asia		922	1.874	1.748	1.647	1.604	1.572	1.561	1.56	1.566	1.577	1.599	1.635	1.685	1.744	1.805	1.864	1.92	1.974
117	Constant-fertility	Armenia		51	0.168	-0.041	-0.181	-0.242	-0.301	-0.405	-0.536	-0.637	-0.701	-0.759	-0.839	-0.938	-1.018	-1.045	-1.025	-1.001	-1.015
118	Constant-fertility	Azerbaijan	9	31	1.034	0.747	0.54	0.455	0.398	0.289	0.161	0.07	0.034	0.015	-0.014	-0.041	-0.046	-0.017	0.024	0.042	0.027
119	Constant-fertility	Bahrain		48	4.342	1.988	1.73	1.258	0.995	0.846	0.747	0.675	0.616	0.549	0.474	0.396	0.316	0.237	0.165	0.111	0.09
120	Constant-fertility	Cyprus	10	196	0.816	0.668	0.536	0.433	0.345	0.252	0.152	0.031	-0.08	-0.181	-0.277	-0.364	-0.442	-0.502	-0.549	-0.583	-0.61
121	Constant-fertility	Georgia	11	268	-0.257	-0.342	-0.385	-0.377	-0.376	-0.421	-0.481	-0.497	-0.477	-0.446	-0.423	-0.408	-0.381	-0.333	-0.282	-0.255	-0.264
122	Constant-fertility	Iraq		368	2.947	2.87	2.829	2.802	2.788	2.779	2.77	2.761	2.756	2.757	2.765	2.774	2.783	2.789	2.795	2.799	2.802
123	Constant-fertility	Israel		376	1.63	1.558	1.526	1.519	1.516	1.502	1.476	1.446	1.425	1.418	1.42	1.421	1.419	1.414	1.407	1.403	1.397
124	Constant-fertility	Jordan		400	2.412	1.202	1.488	1.864	2.05	2.014	1.985	1.956	1.93	1.913	1.912	1.921	1.932	1.94	1.94	1.938	1.936
125	Constant-fertility	Kuwait		414	1.84	1.431	1.24	1.06	0.937	0.802	0.647	0.538	0.468	0.446	0.454	0.46	0.448	0.418	0.384	0.354	0.326
126	Constant-fertility	Lebanon		422	0.579	-1.416	-0.869	-0.126	0.226	0.1	0.026	-0.038	-0.13	-0.258	-0.4	-0.535	-0.631	-0.68	-0.675	-0.631	-0.563
127	Constant-fertility	Oman		512	4.285	1.899	1.533	1.229	1.211	1.235	1.285	1.226	1.136	1.051	0.999	0.978	0.975	0.981	0.994	1.018	1.048
128	Constant-fertility	Qatar		634	2.419	1.73	1.426	1.169	0.928	0.858	0.792	0.702	0.609	0.522	0.445	0.372	0.297	0.225	0.173	0.148	0.142
129	Constant-fertility	Saudi Arabia		682	2.076	1.705	1.474	1.294	1.135	1.087	1.057	1.003	0.934	0.878	0.858	0.876	0.914	0.951	0.971	0.976	0.97
130	Constant-fertility	State of Palestine	12	275	2.893	2.901	2.806	2.706	2.651	2.642	2.642	2.629	2.603	2.58	2.57	2.572	2.577	2.581	2.583	2.585	2.586
131	Constant-fertility	Syrian Arab Republic		760	0.386	4.542	2.975	2.158	1.88	1.767	1.673	1.62	1.591	1.563	1.529	1.494	1.469	1.455	1.447	1.444	1.449
132	Constant-fertility	Turkey		792	1.447	0.671	0.694	0.745	0.66	0.575	0.495	0.423	0.35	0.284	0.232	0.198	0.179	0.172	0.166	0.166	0.169
133	Constant-fertility	United Arab Emirates		784	1.449	1.316	1.252	1.14	1.048	0.925	0.787	0.668	0.571	0.489	0.415	0.346	0.279	0.213	0.15	0.095	0.049
134	Constant-fertility	Yemen		887	2.717	2.725	2.664	2.581	2.549	2.542	2.544	2.537	2.521	2.506	2.505	2.518	2.54	2.559	2.574	2.584	2.591
135	Constant-fertility	EUROPE		908	0.036	-0.084	-0.148	-0.191	-0.228	-0.272	-0.326	-0.381	-0.418	-0.431	-0.425	-0.412	-0.395	-0.375	-0.357	-0.354	-0.371
136	Constant-fertility	Eastern Europe		923	-0.225	-0.381	-0.48	-0.522	-0.543	-0.576	-0.625	-0.671	-0.707	-0.738	-0.759	-0.765	-0.741	-0.691	-0.644	-0.634	-0.667
137	Constant-fertility	Belarus		112	-0.221	-0.353	-0.443	-0.455	-0.451	-0.485	-0.548	-0.6	-0.617	-0.614	-0.617	-0.632	-0.635	-0.606	-0.562	-0.539	-0.564
138	Constant-fertility	Bulgaria		100	-0.74	-0.844	-0.931	-0.992	-1.032	-1.066	-1.116	-1.177	-1.24	-1.293	-1.313	-1.297	-1.254	-1.195	-1.154	-1.169	-1.23
139	Constant-fertility	Czechia		203	-0.02	-0.161	-0.293	-0.376	-0.403	-0.417	-0.457	-0.54	-0.647	-0.744	-0.791	-0.779	-0.731	-0.68	-0.651	-0.647	-0.676
140	Constant-fertility	Hungary		348	-0.388	-0.473	-0.562	-0.652	-0.723	-0.769	-0.8	-0.842	-0.909	-0.982	-1.034	-1.046	-1.043	-1.047	-1.058	-1.066	-1.076
141	Constant-fertility	Poland		616	-0.151	-0.303	-0.445	-0.562	-0.666	-0.765	-0.851	-0.925	-1.009	-1.122	-1.25	-1.357	-1.405	-1.39	-1.338	-1.301	-1.307
142	Constant-fertility	Republic of Moldova	13	498	-0.219	-0.39	-0.576	-0.73	-0.856	-0.972	-1.092	-1.213	-1.344	-1.499	-1.658	-1.791	-1.841	-1.808	-1.744	-1.712	-1.753
143	Constant-fertility	Romania		642	-0.543	-0.562	-0.591	-0.65	-0.72	-0.796	-0.864	-0.927	-0.992	-1.047	-1.073	-1.075	-1.073	-1.065	-1.065	-1.071	-1.097
144	Constant-fertility	Russian Federation		643	-0.086	-0.293	-0.393	-0.409	-0.397	-0.402	-0.436	-0.468	-0.48	-0.481	-0.476	-0.466	-0.433	-0.382	-0.343	-0.346	-0.393
145	Constant-fertility	Slovakia		703	-0.023	-0.171	-0.329	-0.465	-0.567	-0.644	-0.718	-0.801	-0.897	-0.999	-1.087	-1.138	-1.142	-1.112	-1.077	-1.061	-1.073
146	Constant-fertility	Ukraine	14	804	-0.562	-0.656	-0.732	-0.755	-0.771	-0.823	-0.895	-0.958	-1.004	-1.046	-1.081	-1.095	-1.071	-1.015	-0.961	-0.957	-1.007
147	Constant-fertility	Northern Europe		924	0.525	0.465	0.402	0.344	0.307	0.285	0.26	0.216	0.174	0.155	0.153	0.146	0.129	0.111	0.1	0.094	0.078
148	Constant-fertility	Channel Islands	15	830	0.441	0.379	0.312	0.233	0.147	0.059	-0.016	-0.09	-0.133	-0.156	-0.169	-0.182	-0.202	-0.224	-0.248	-0.276	-0.304
149	Constant-fertility	Denmark		208	0.359	0.367	0.328	0.253	0.182	0.134	0.118	0.108	0.096	0.092	0.085	0.068	0.035	-0.011	-0.057	-0.08	-0.088
150	Constant-fertility	Estonia		233	-0.287	-0.42	-0.517	-0.549	-0.557	-0.597	-0.676	-0.757	-0.82	-0.864	-0.896	-0.921	-0.925	-0.899	-0.849	-0.815	-0.836
151	Constant-fertility	Faeroe Islands		234	0.424	0.508	0.596	0.608	0.541	0.472	0.459	0.51	0.586	0.648	0.681	0.698	0.709	0.719	0.724	0.72	0.722
152	Constant-fertility	Finland	16	246	0.347	0.302	0.228	0.141	0.075	0.052	0.066	0.079	0.087	0.089	0.077	0.05	0.019	-0.001	-0.016	-0.027	-0.039
153	Constant-fertility	Iceland		352	0.815	0.751	0.66	0.563	0.471	0.391	0.328	0.28	0.25	0.231	0.207	0.18	0.15	0.127	0.116	0.118	0.12
154	Constant-fertility	Ireland		372	0.8	0.731	0.63	0.606	0.6	0.56	0.474	0.36	0.266	0.218	0.215	0.245	0.285	0.306	0.289	0.236	0.174
155	Constant-fertility	Isle of Man		833	0.644	0.569	0.497	0.439	0.37	0.318	0.246	0.213	0.178	0.154	0.142	0.136	0.128	0.107	0.076	0.045	0.024
156	Constant-fertility	Latvia		428	-1.088	-0.983	-0.854	-0.868	-0.852	-0.873	-0.939	-1	-1.035	-1.043	-1.048	-1.053	-1.048	-1.017	-0.978	-0.976	-1.03
157	Constant-fertility	Lithuania		440	-0.595	-0.555	-0.639	-0.709	-0.741	-0.767	-0.81	-0.848	-0.869	-0.867	-0.858	-0.861	-0.881	-0.897	-0.885	-0.854	-0.839
158	Constant-fertility	Norway	17	578	0.933	0.914	0.85	0.755	0.662	0.597	0.559	0.504	0.45	0.406	0.373	0.341	0.297	0.249	0.209	0.179	0.148
159	Constant-fertility	Sweden		752	0.717	0.601	0.51	0.414	0.38	0.39	0.404	0.374	0.325	0.289	0.278	0.271	0.245	0.211	0.195	0.203	0.194
160	Constant-fertility	United Kingdom		826	0.583	0.507	0.439	0.384	0.349	0.324	0.293	0.241	0.195	0.177	0.176	0.168	0.149	0.13	0.122	0.118	0.104
161	Constant-fertility	Southern Europe		925	-0.148	-0.227	-0.265	-0.316	-0.377	-0.461	-0.569	-0.686	-0.783	-0.836	-0.838	-0.799	-0.741	-0.701	-0.7	-0.731	-0.776
162	Constant-fertility	Albania		8	0.136	0.056	-0.099	-0.287	-0.439	-0.552	-0.647	-0.722	-0.798	-0.871	-0.941	-1.014	-1.086	-1.153	-1.192	-1.18	-1.112
163	Constant-fertility	Andorra		20	-0.206	0.146	0.062	0.002	-0.097	-0.256	-0.455	-0.664	-0.835	-0.938	-0.964	-0.928	-0.845	-0.761	-0.725	-0.759	-0.837
164	Constant-fertility	Bosnia and Herzegovina		70	-0.266	-0.344	-0.448	-0.572	-0.696	-0.804	-0.887	-0.95	-1.01	-1.082	-1.163	-1.247	-1.322	-1.379	-1.406	-1.398	-1.376
165	Constant-fertility	Croatia		191	-0.558	-0.551	-0.559	-0.581	-0.63	-0.679	-0.727	-0.77	-0.813	-0.852	-0.888	-0.914	-0.923	-0.922	-0.916	-0.915	-0.927
166	Constant-fertility	Gibraltar		292	0.447	0.276	0.228	0.195	0.179	0.162	0.132	0.093	0.052	0.026	0.019	0.024	0.027	0.03	0.031	0.02	0.008
167	Constant-fertility	Greece		300	-0.193	-0.281	-0.318	-0.348	-0.41	-0.519	-0.656	-0.791	-0.899	-0.967	-0.997	-0.98	-0.943	-0.904	-0.895	-0.929	-0.971
168	Constant-fertility	Holy See	18	336	0.075	-0.075	0	-0.025	0.1	0.099	0.124	0.098	0.073	-0.098	0.098	0.024	-0.024	-0.049	0.049	-0.024	-0.123
169	Constant-fertility	Italy		380	-0.166	-0.238	-0.261	-0.304	-0.357	-0.434	-0.531	-0.637	-0.714	-0.732	-0.691	-0.619	-0.558	-0.539	-0.557	-0.591	-0.631
170	Constant-fertility	Malta		470	0.267	0.123	-0.081	-0.283	-0.392	-0.444	-0.468	-0.501	-0.556	-0.637	-0.735	-0.827	-0.885	-0.906	-0.891	-0.857	-0.828
171	Constant-fertility	Montenegro		499	0.072	0.001	-0.071	-0.154	-0.247	-0.328	-0.378	-0.406	-0.433	-0.478	-0.532	-0.578	-0.608	-0.625	-0.629	-0.631	-0.624
172	Constant-fertility	Portugal		620	-0.371	-0.325	-0.366	-0.431	-0.518	-0.625	-0.734	-0.843	-0.935	-1.004	-1.038	-1.03	-0.992	-0.97	-0.992	-1.046	-1.094
173	Constant-fertility	San Marino		674	0.443	0.198	0.077	-0.036	-0.138	-0.247	-0.353	-0.461	-0.531	-0.582	-0.616	-0.64	-0.657	-0.661	-0.665	-0.683	-0.687
174	Constant-fertility	Serbia	19	688	-0.36	-0.424	-0.502	-0.586	-0.661	-0.707	-0.731	-0.755	-0.795	-0.846	-0.888	-0.918	-0.936	-0.943	-0.945	-0.945	-0.939
175	Constant-fertility	Slovenia		705	0.019	-0.138	-0.252	-0.322	-0.373	-0.444	-0.537	-0.628	-0.688	-0.716	-0.719	-0.701	-0.663	-0.602	-0.543	-0.515	-0.536
176	Constant-fertility	Spain	20	724	-0.022	-0.141	-0.171	-0.213	-0.264	-0.358	-0.498	-0.662	-0.803	-0.893	-0.917	-0.871	-0.77	-0.68	-0.658	-0.704	-0.785
177	Constant-fertility	TFYR Macedonia	21	807	0.045	-0.076	-0.218	-0.351	-0.46	-0.544	-0.621	-0.7	-0.785	-0.864	-0.936	-0.991	-1.02	-1.023	-1.004	-0.986	-0.981
178	Constant-fertility	Western Europe		926	0.311	0.16	0.109	0.057	0	-0.063	-0.122	-0.17	-0.19	-0.176	-0.152	-0.148	-0.164	-0.18	-0.18	-0.176	-0.18
179	Constant-fertility	Austria		40	0.192	0.133	0.04	-0.066	-0.145	-0.214	-0.299	-0.404	-0.478	-0.495	-0.487	-0.5	-0.538	-0.57	-0.568	-0.548	-0.537
180	Constant-fertility	Belgium		56	0.565	0.314	0.273	0.23	0.186	0.136	0.083	0.032	0.003	-0.003	0.003	0.004	-0.005	-0.015	-0.022	-0.029	-0.044
181	Constant-fertility	France		250	0.392	0.347	0.326	0.298	0.242	0.177	0.132	0.116	0.113	0.125	0.142	0.155	0.16	0.155	0.149	0.138	0.117
182	Constant-fertility	Germany		276	0.173	-0.083	-0.152	-0.21	-0.26	-0.323	-0.403	-0.481	-0.514	-0.494	-0.464	-0.473	-0.519	-0.555	-0.555	-0.54	-0.534
183	Constant-fertility	Liechtenstein		438	0.625	0.561	0.463	0.332	0.196	0.088	0.022	-0.037	-0.068	-0.075	-0.065	-0.059	-0.061	-0.089	-0.125	-0.16	-0.19
184	Constant-fertility	Luxembourg		442	1.231	1.149	0.925	0.85	0.761	0.674	0.598	0.501	0.423	0.369	0.329	0.283	0.231	0.187	0.144	0.097	0.052
185	Constant-fertility	Monaco		492	0.555	0.589	0.633	0.642	0.625	0.667	0.755	0.813	0.844	0.874	0.914	0.948	0.975	0.959	0.93	0.887	0.851
186	Constant-fertility	Netherlands		528	0.274	0.25	0.178	0.081	-0.031	-0.124	-0.18	-0.211	-0.22	-0.206	-0.186	-0.184	-0.209	-0.24	-0.259	-0.266	-0.272
187	Constant-fertility	Switzerland		756	0.807	0.608	0.502	0.395	0.314	0.259	0.207	0.119	0.043	0.009	0.001	-0.019	-0.053	-0.078	-0.087	-0.097	-0.118
188	Constant-fertility	LATIN AMERICA AND THE CARIBBEAN		904	1.08	1.003	0.909	0.809	0.725	0.655	0.595	0.541	0.491	0.447	0.414	0.392	0.384	0.387	0.4	0.422	0.447
189	Constant-fertility	Caribbean		915	0.713	0.688	0.643	0.573	0.518	0.474	0.438	0.419	0.411	0.418	0.447	0.488	0.536	0.578	0.623	0.675	0.724
190	Constant-fertility	Anguilla		660	0.957	0.548	0.395	0.234	0.091	-0.039	-0.147	-0.216	-0.267	-0.3	-0.332	-0.352	-0.364	-0.351	-0.339	-0.329	-0.339
191	Constant-fertility	Antigua and Barbuda		28	1.061	1.006	0.906	0.781	0.652	0.538	0.444	0.374	0.336	0.327	0.331	0.321	0.292	0.26	0.24	0.232	0.235
192	Constant-fertility	Aruba		533	0.41	0.333	0.227	0.067	-0.107	-0.236	-0.284	-0.257	-0.206	-0.166	-0.154	-0.168	-0.206	-0.258	-0.303	-0.322	-0.317
193	Constant-fertility	Bahamas		44	1.05	0.909	0.746	0.596	0.477	0.391	0.319	0.242	0.177	0.124	0.078	0.031	-0.014	-0.05	-0.067	-0.07	-0.076
194	Constant-fertility	Barbados		52	0.224	0.12	0.015	-0.087	-0.18	-0.249	-0.289	-0.301	-0.29	-0.269	-0.251	-0.24	-0.238	-0.244	-0.254	-0.266	-0.275
195	Constant-fertility	British Virgin Islands		92	1.655	0.968	0.784	0.628	0.512	0.426	0.354	0.284	0.226	0.196	0.196	0.204	0.208	0.207	0.214	0.225	0.234
196	Constant-fertility	Caribbean Netherlands	22	535	1.326	0.779	0.634	0.514	0.424	0.362	0.317	0.276	0.246	0.248	0.25	0.25	0.247	0.239	0.237	0.226	0.197
197	Constant-fertility	Cayman Islands		136	1.26	1.122	0.989	0.848	0.708	0.586	0.498	0.432	0.414	0.428	0.444	0.431	0.391	0.334	0.276	0.222	0.175
198	Constant-fertility	Cuba		192	0.049	-0.004	-0.073	-0.186	-0.287	-0.397	-0.524	-0.655	-0.754	-0.813	-0.79	-0.741	-0.696	-0.713	-0.731	-0.701	-0.675
199	Constant-fertility	Curaçao		531	0.711	0.62	0.522	0.431	0.362	0.323	0.308	0.295	0.296	0.308	0.324	0.323	0.305	0.271	0.239	0.215	0.204
200	Constant-fertility	Dominica		212	0.556	0.491	0.329	0.174	0.087	0.041	-0.024	-0.113	-0.208	-0.276	-0.324	-0.346	-0.397	-0.455	-0.451	-0.416	-0.354
201	Constant-fertility	Dominican Republic		214	1.19	1.133	1.073	1.002	0.956	0.905	0.861	0.832	0.81	0.796	0.787	0.783	0.782	0.784	0.789	0.798	0.808
202	Constant-fertility	Grenada		308	0.542	0.497	0.363	0.291	0.224	0.167	0.088	0.005	-0.084	-0.159	-0.216	-0.246	-0.241	-0.208	-0.157	-0.116	-0.093
203	Constant-fertility	Guadeloupe	23	312	-0.04	0.032	0.116	0.053	-0.083	-0.222	-0.312	-0.33	-0.297	-0.243	-0.179	-0.127	-0.086	-0.084	-0.111	-0.16	-0.17
204	Constant-fertility	Haiti		332	1.402	1.407	1.363	1.298	1.242	1.214	1.198	1.198	1.191	1.183	1.187	1.206	1.24	1.277	1.309	1.335	1.355
205	Constant-fertility	Jamaica		388	0.36	0.265	0.131	0	-0.127	-0.224	-0.322	-0.4	-0.477	-0.553	-0.617	-0.672	-0.717	-0.74	-0.723	-0.669	-0.6
206	Constant-fertility	Martinique		474	0.019	0.015	-0.037	-0.099	-0.198	-0.326	-0.439	-0.479	-0.45	-0.379	-0.285	-0.199	-0.138	-0.12	-0.133	-0.14	-0.176
207	Constant-fertility	Montserrat		500	0.501	0.429	0.373	0.301	0.211	0.135	0.092	0.081	0.06	0.066	0.094	0.131	0.165	0.184	0.216	0.203	0.234
208	Constant-fertility	Puerto Rico		630	-0.091	-0.112	-0.162	-0.293	-0.428	-0.551	-0.667	-0.764	-0.864	-0.966	-1.064	-1.157	-1.245	-1.324	-1.389	-1.428	-1.428
209	Constant-fertility	Saint Kitts and Nevis		659	0.977	0.84	0.697	0.556	0.427	0.318	0.229	0.152	0.089	0.034	-0.006	-0.025	-0.026	-0.024	-0.019	-0.025	-0.031
210	Constant-fertility	Saint Lucia		662	0.497	0.408	0.27	0.115	-0.034	-0.168	-0.289	-0.406	-0.521	-0.63	-0.733	-0.83	-0.926	-1.006	-1.053	-1.064	-1.037
211	Constant-fertility	Saint Vincent and the Grenadines		670	0.317	0.305	0.266	0.223	0.19	0.086	-0.003	-0.067	-0.118	-0.157	-0.197	-0.228	-0.247	-0.26	-0.261	-0.257	-0.252
212	Constant-fertility	Sint Maarten (Dutch part)		534	1.355	1.21	1.023	0.843	0.71	0.626	0.574	0.523	0.478	0.454	0.448	0.444	0.422	0.382	0.336	0.302	0.273
213	Constant-fertility	Trinidad and Tobago		780	0.298	0.106	-0.024	-0.104	-0.174	-0.25	-0.334	-0.405	-0.457	-0.486	-0.496	-0.491	-0.464	-0.432	-0.41	-0.406	-0.412
214	Constant-fertility	Turks and Caicos Islands		796	1.546	1.376	1.252	1.125	0.973	0.822	0.704	0.612	0.562	0.539	0.525	0.518	0.507	0.481	0.443	0.397	0.357
215	Constant-fertility	United States Virgin Islands		850	0.042	-0.084	-0.188	-0.283	-0.369	-0.426	-0.45	-0.41	-0.338	-0.255	-0.169	-0.102	-0.061	-0.047	-0.039	-0.036	-0.008
216	Constant-fertility	Central America		916	1.422	1.359	1.266	1.158	1.07	0.999	0.939	0.882	0.825	0.773	0.733	0.707	0.695	0.689	0.691	0.703	0.721
217	Constant-fertility	Belize		84	2.199	2.099	1.92	1.754	1.63	1.554	1.495	1.424	1.349	1.283	1.233	1.196	1.17	1.153	1.144	1.14	1.137
218	Constant-fertility	Costa Rica		188	1.026	0.89	0.744	0.604	0.487	0.378	0.273	0.172	0.082	0.006	-0.061	-0.128	-0.19	-0.232	-0.248	-0.243	-0.231
219	Constant-fertility	El Salvador		222	0.62	0.67	0.653	0.557	0.524	0.462	0.406	0.358	0.306	0.252	0.202	0.153	0.103	0.06	0.04	0.05	0.079
220	Constant-fertility	Guatemala		320	2.176	2.169	2.09	1.984	1.903	1.856	1.825	1.793	1.755	1.713	1.674	1.643	1.623	1.611	1.606	1.607	1.613
221	Constant-fertility	Honduras		340	1.816	1.773	1.664	1.531	1.423	1.35	1.287	1.224	1.162	1.104	1.054	1.015	0.988	0.972	0.966	0.968	0.977
222	Constant-fertility	Mexico		484	1.349	1.267	1.16	1.047	0.949	0.868	0.796	0.725	0.655	0.59	0.54	0.505	0.485	0.47	0.46	0.46	0.467
223	Constant-fertility	Nicaragua		558	1.202	1.184	1.188	1.081	0.988	0.905	0.826	0.753	0.683	0.612	0.545	0.489	0.448	0.428	0.425	0.432	0.445
224	Constant-fertility	Panama		591	1.647	1.551	1.441	1.341	1.273	1.215	1.162	1.11	1.064	1.028	1.004	0.991	0.984	0.98	0.978	0.976	0.975
225	Constant-fertility	South America		931	0.975	0.883	0.779	0.676	0.587	0.511	0.444	0.384	0.328	0.28	0.24	0.21	0.194	0.192	0.204	0.223	0.245
226	Constant-fertility	Argentina		32	0.998	0.951	0.906	0.862	0.824	0.789	0.758	0.726	0.693	0.656	0.624	0.6	0.588	0.585	0.583	0.582	0.582
227	Constant-fertility	Bolivia (Plurinational State of)		68	1.628	1.639	1.607	1.553	1.501	1.47	1.452	1.436	1.418	1.398	1.382	1.376	1.377	1.384	1.393	1.401	1.41
228	Constant-fertility	Brazil		76	0.811	0.689	0.555	0.425	0.313	0.211	0.115	0.023	-0.069	-0.156	-0.234	-0.302	-0.353	-0.386	-0.399	-0.4	-0.397
229	Constant-fertility	Chile		152	0.823	0.719	0.608	0.477	0.373	0.276	0.184	0.098	0.024	-0.037	-0.089	-0.134	-0.177	-0.214	-0.232	-0.233	-0.23
230	Constant-fertility	Colombia		170	0.893	0.779	0.649	0.513	0.388	0.28	0.187	0.108	0.043	-0.012	-0.058	-0.1	-0.134	-0.152	-0.157	-0.154	-0.146
231	Constant-fertility	Ecuador		218	1.529	1.463	1.381	1.3	1.228	1.169	1.117	1.072	1.029	0.99	0.958	0.932	0.915	0.903	0.9	0.903	0.907
232	Constant-fertility	Falkland Islands (Malvinas)		238	0.185	0.055	-0.055	-0.11	-0.131	-0.146	-0.14	-0.169	-0.199	-0.208	-0.196	-0.168	-0.125	-0.141	-0.135	-0.158	-0.152
233	Constant-fertility	French Guiana		254	2.615	2.55	2.499	2.416	2.31	2.211	2.144	2.097	2.065	2.037	2.012	1.993	1.978	1.965	1.949	1.934	1.922
234	Constant-fertility	Guyana		328	0.672	0.679	0.602	0.518	0.437	0.394	0.369	0.373	0.381	0.393	0.41	0.423	0.445	0.483	0.539	0.598	0.645
235	Constant-fertility	Paraguay		600	1.364	1.323	1.237	1.145	1.061	1.008	0.97	0.939	0.902	0.86	0.822	0.797	0.787	0.797	0.819	0.842	0.86
236	Constant-fertility	Peru		604	1.308	1.257	1.19	1.106	1.036	0.976	0.922	0.873	0.83	0.791	0.761	0.74	0.726	0.724	0.726	0.734	0.74
237	Constant-fertility	Suriname		740	0.962	0.895	0.807	0.716	0.638	0.583	0.548	0.536	0.534	0.535	0.54	0.548	0.561	0.576	0.597	0.619	0.638
238	Constant-fertility	Uruguay		858	0.405	0.381	0.344	0.298	0.252	0.212	0.177	0.148	0.115	0.082	0.052	0.028	0.011	0.001	-0.006	-0.002	0.011
239	Constant-fertility	Venezuela (Bolivarian Republic of)		862	1.347	1.263	1.176	1.083	1.004	0.938	0.882	0.836	0.798	0.767	0.742	0.72	0.7	0.688	0.683	0.682	0.683
240	Constant-fertility	NORTHERN AMERICA		905	0.723	0.695	0.638	0.55	0.464	0.399	0.362	0.335	0.322	0.309	0.284	0.242	0.193	0.148	0.116	0.098	0.081
241	Constant-fertility	Bermuda		60	-0.42	-0.17	-0.253	-0.368	-0.498	-0.621	-0.694	-0.699	-0.652	-0.591	-0.554	-0.556	-0.589	-0.632	-0.674	-0.688	-0.687
242	Constant-fertility	Canada		124	0.928	0.842	0.731	0.613	0.516	0.445	0.394	0.338	0.305	0.284	0.256	0.209	0.159	0.112	0.077	0.051	0.026
243	Constant-fertility	Greenland		304	0.208	0.254	0.089	-0.059	-0.159	-0.204	-0.207	-0.174	-0.133	-0.108	-0.101	-0.106	-0.109	-0.097	-0.077	-0.058	-0.041
244	Constant-fertility	Saint Pierre and Miquelon		666	0.44	0.862	0.783	0.671	0.555	0.453	0.394	0.358	0.317	0.307	0.278	0.277	0.266	0.267	0.266	0.254	0.244
245	Constant-fertility	United States of America		840	0.7	0.678	0.628	0.543	0.459	0.394	0.358	0.334	0.325	0.312	0.287	0.246	0.197	0.152	0.12	0.103	0.088
246	Constant-fertility	OCEANIA		909	1.459	1.352	1.285	1.218	1.17	1.145	1.134	1.117	1.105	1.1	1.103	1.109	1.118	1.132	1.155	1.181	1.206
247	Constant-fertility	Australia/New Zealand		927	1.276	1.117	1.012	0.916	0.847	0.803	0.769	0.715	0.664	0.619	0.582	0.545	0.505	0.467	0.44	0.415	0.386
248	Constant-fertility	Australia	24	36	1.335	1.163	1.052	0.956	0.891	0.851	0.817	0.76	0.703	0.651	0.608	0.567	0.525	0.488	0.46	0.432	0.398
249	Constant-fertility	New Zealand		554	0.972	0.871	0.793	0.695	0.604	0.54	0.496	0.458	0.434	0.428	0.426	0.414	0.383	0.34	0.315	0.31	0.308
250	Constant-fertility	Melanesia		928	2.037	2.037	2.016	1.974	1.932	1.91	1.906	1.911	1.918	1.926	1.935	1.948	1.964	1.982	1.998	2.014	2.027
251	Constant-fertility	Fiji		242	0.816	0.712	0.65	0.615	0.582	0.551	0.527	0.535	0.556	0.581	0.606	0.635	0.666	0.701	0.73	0.756	0.778
252	Constant-fertility	New Caledonia		540	1.355	1.311	1.237	1.142	1.056	0.989	0.939	0.883	0.833	0.79	0.755	0.722	0.686	0.647	0.617	0.597	0.583
253	Constant-fertility	Papua New Guinea		598	2.178	2.179	2.15	2.095	2.043	2.015	2.005	2.004	2.004	2.004	2.007	2.014	2.025	2.039	2.051	2.063	2.073
254	Constant-fertility	Solomon Islands		90	2.15	2.188	2.231	2.241	2.221	2.197	2.187	2.203	2.223	2.242	2.255	2.267	2.278	2.287	2.296	2.304	2.311
255	Constant-fertility	Vanuatu		548	2.238	2.172	2.105	2.042	1.984	1.94	1.906	1.877	1.85	1.828	1.812	1.802	1.798	1.797	1.795	1.791	1.786
256	Constant-fertility	Micronesia		954	0.967	1.08	1.151	1.109	1.051	1.013	1.011	1.063	1.132	1.196	1.246	1.285	1.323	1.369	1.419	1.475	1.53
257	Constant-fertility	Guam		316	0.917	0.896	0.83	0.726	0.626	0.553	0.51	0.5	0.495	0.495	0.498	0.497	0.493	0.484	0.479	0.488	0.51
258	Constant-fertility	Kiribati		296	1.855	1.8	1.704	1.652	1.677	1.737	1.77	1.784	1.783	1.791	1.824	1.874	1.916	1.939	1.947	1.955	1.969
259	Constant-fertility	Marshall Islands		584	0.355	0.711	1.486	1.94	2.053	1.891	1.735	1.812	2.085	2.354	2.462	2.418	2.336	2.315	2.36	2.421	2.453
260	Constant-fertility	Micronesia (Fed. States of)		583	0.825	1.166	1.336	1.205	1.07	1.038	1.108	1.215	1.246	1.194	1.129	1.118	1.181	1.279	1.36	1.401	1.415
261	Constant-fertility	Nauru		520	-0.009	0.258	0.339	0.254	0.149	0.059	-0.013	-0.049	-0.066	-0.065	-0.046	-0.038	-0.024	0.003	0.014	0.027	0.055
262	Constant-fertility	Northern Mariana Islands		580	0.227	0.32	0.288	0.06	-0.248	-0.549	-0.775	-0.878	-0.838	-0.699	-0.547	-0.51	-0.655	-0.928	-1.207	-1.338	-1.293
263	Constant-fertility	Palau		585	1.109	1.122	1.032	0.864	0.69	0.574	0.521	0.484	0.448	0.39	0.309	0.221	0.173	0.18	0.169	0.131	0.131
264	Constant-fertility	Polynesia	25	957	0.827	0.738	0.894	0.971	0.94	0.901	0.886	0.931	1.006	1.083	1.147	1.198	1.246	1.304	1.375	1.449	1.517
265	Constant-fertility	American Samoa		16	0.237	0.473	0.601	0.643	0.513	0.474	0.52	0.636	0.723	0.771	0.818	0.88	0.951	1.019	1.08	1.138	1.202
266	Constant-fertility	Cook Islands		184	0.193	0.433	0.444	0.378	0.367	0.412	0.44	0.496	0.437	0.399	0.4	0.419	0.413	0.385	0.367	0.38	0.419
267	Constant-fertility	French Polynesia		258	0.981	0.569	0.75	0.639	0.537	0.446	0.368	0.303	0.253	0.216	0.187	0.165	0.143	0.126	0.117	0.116	0.121
268	Constant-fertility	Niue		570	0.258	0.29	0.731	0.739	0.745	0.666	0.725	0.758	0.767	0.703	0.679	0.674	0.644	0.679	0.649	0.621	0.631
269	Constant-fertility	Samoa		882	0.817	0.904	1.037	1.382	1.428	1.42	1.421	1.511	1.648	1.781	1.873	1.927	1.966	2.013	2.07	2.124	2.167
270	Constant-fertility	Tokelau		772	1.921	1.13	1.2	1.009	0.984	1.083	1.299	1.337	1.381	1.291	1.181	1.221	1.293	1.32	1.307	1.302	1.277
271	Constant-fertility	Tonga		776	0.999	1.1	1.251	1.342	1.34	1.287	1.263	1.342	1.467	1.576	1.636	1.658	1.676	1.715	1.774	1.833	1.874
272	Constant-fertility	Tuvalu		798	1.008	1.235	1.305	1.24	1.152	1.15	1.245	1.385	1.471	1.48	1.462	1.478	1.524	1.57	1.605	1.616	1.614
273	Constant-fertility	Wallis and Futuna Islands		876	-0.788	-0.203	-0.052	0.068	0.075	0.099	0.11	0.169	0.178	0.175	0.183	0.198	0.199	0.192	0.163	0.148	0.153

## Sheet: INSTANT-REPLACEMENT
United Nations
Population Division
Department of Economic and Social Affairs
World Population Prospects: The 2017 Revision
File POP/2: Average annual rate of population change by region, subregion and country, 1950-2100 (percentage)
Instant-replacement-fertility variant, 2015 - 2100
POP/DB/WPP/Rev.2017/POP/F02
June 2017 - Copyright © 2017 by United Nations. All rights reserved
Suggested citation: United Nations, Department of Economic and Social Affairs, Population Division (2017). World Population Prospects: The 2017 Revision, DVD Edition.
					Average annual rate of population change (percentage)
Index	Variant	Region, subregion, country or area *	Notes	Country code	2015-2020	2020-2025	2025-2030	2030-2035	2035-2040	2040-2045	2045-2050	2050-2055	2055-2060	2060-2065	2065-2070	2070-2075	2075-2080	2080-2085	2085-2090	2090-2095	2095-2100
1	Instant-replacement	WORLD		900	0.91	0.831	0.751	0.67	0.578	0.49	0.418	0.354	0.297	0.249	0.208	0.176	0.155	0.145	0.142	0.143	0.145
2	Instant-replacement	More developed regions	a	901	0.499	0.399	0.317	0.245	0.208	0.214	0.25	0.271	0.259	0.239	0.24	0.262	0.298	0.328	0.34	0.333	0.313
3	Instant-replacement	Less developed regions	b	902	0.993	0.916	0.834	0.749	0.646	0.54	0.447	0.369	0.304	0.25	0.203	0.161	0.13	0.112	0.107	0.108	0.114
4	Instant-replacement	Least developed countries	c	941	1.053	1.195	1.271	1.271	1.148	0.947	0.766	0.649	0.58	0.52	0.432	0.321	0.215	0.137	0.097	0.088	0.103
5	Instant-replacement	Less developed regions, excluding least developed countries	d	934	0.982	0.864	0.751	0.647	0.544	0.455	0.379	0.308	0.243	0.19	0.15	0.125	0.11	0.106	0.109	0.113	0.116
6	Instant-replacement	Less developed regions, excluding China		948	1.058	1.037	0.989	0.92	0.808	0.676	0.562	0.475	0.406	0.344	0.278	0.215	0.163	0.13	0.114	0.111	0.119
7	Instant-replacement	High-income countries	e	1503	0.697	0.577	0.493	0.404	0.333	0.303	0.316	0.328	0.313	0.288	0.276	0.28	0.3	0.324	0.339	0.339	0.324
8	Instant-replacement	Middle-income countries	e	1517	0.94	0.839	0.733	0.637	0.541	0.457	0.382	0.311	0.245	0.192	0.154	0.128	0.113	0.107	0.107	0.11	0.113
9	Instant-replacement	Upper-middle-income countries	e	1502	0.855	0.631	0.469	0.348	0.272	0.233	0.198	0.143	0.077	0.034	0.026	0.042	0.068	0.093	0.109	0.116	0.111
10	Instant-replacement	Lower-middle-income countries	e	1501	1.015	1.017	0.954	0.872	0.756	0.631	0.523	0.438	0.369	0.308	0.246	0.19	0.145	0.117	0.106	0.105	0.115
11	Instant-replacement	Low-income countries	e	1500	1.035	1.213	1.342	1.375	1.247	1.021	0.823	0.704	0.642	0.582	0.485	0.359	0.238	0.152	0.104	0.091	0.104
12	Instant-replacement	Sub-Saharan Africa	f	947	1.017	1.184	1.315	1.357	1.241	1.03	0.84	0.713	0.641	0.582	0.493	0.376	0.26	0.175	0.127	0.114	0.13
13	Instant-replacement	AFRICA		903	1.031	1.159	1.258	1.288	1.18	0.982	0.8	0.673	0.598	0.541	0.457	0.351	0.244	0.166	0.123	0.111	0.124
14	Instant-replacement	Eastern Africa		910	1.136	1.304	1.433	1.466	1.33	1.085	0.876	0.764	0.711	0.649	0.54	0.405	0.28	0.193	0.142	0.118	0.115
15	Instant-replacement	Burundi		108	1.08	1.234	1.338	1.454	1.43	1.14	0.824	0.691	0.669	0.644	0.542	0.375	0.226	0.156	0.15	0.168	0.183
16	Instant-replacement	Comoros		174	0.883	0.986	1.054	1.072	0.964	0.772	0.549	0.386	0.331	0.285	0.21	0.11	0.012	-0.049	-0.059	-0.024	0.032
17	Instant-replacement	Djibouti		262	1.207	1.22	1.164	1.055	0.917	0.766	0.62	0.503	0.424	0.361	0.292	0.224	0.173	0.156	0.169	0.191	0.208
18	Instant-replacement	Eritrea		232	0.944	1.125	1.25	1.339	1.266	1.041	0.791	0.631	0.58	0.548	0.471	0.351	0.229	0.145	0.108	0.096	0.094
19	Instant-replacement	Ethiopia		231	1.156	1.336	1.445	1.451	1.311	1.088	0.89	0.766	0.704	0.639	0.537	0.408	0.283	0.192	0.144	0.133	0.144
20	Instant-replacement	Kenya		404	1.294	1.394	1.47	1.455	1.296	1.07	0.885	0.774	0.7	0.617	0.506	0.385	0.276	0.196	0.141	0.107	0.095
21	Instant-replacement	Madagascar		450	1.239	1.388	1.483	1.462	1.292	1.052	0.862	0.769	0.713	0.637	0.523	0.398	0.293	0.222	0.182	0.159	0.157
22	Instant-replacement	Malawi		454	1.224	1.416	1.609	1.6	1.42	1.226	1.055	0.917	0.822	0.725	0.597	0.45	0.312	0.197	0.113	0.065	0.063
23	Instant-replacement	Mauritius	1	480	0.696	0.592	0.456	0.298	0.153	0.081	0.105	0.155	0.158	0.129	0.098	0.089	0.107	0.136	0.152	0.154	0.154
24	Instant-replacement	Mayotte		175	1.354	1.441	1.533	1.56	1.441	1.236	1.027	0.861	0.769	0.717	0.652	0.556	0.446	0.34	0.247	0.17	0.105
25	Instant-replacement	Mozambique		508	1.003	1.201	1.357	1.406	1.297	1.117	0.946	0.789	0.7	0.661	0.594	0.491	0.364	0.25	0.168	0.131	0.136
26	Instant-replacement	Réunion		638	0.608	0.63	0.592	0.516	0.391	0.247	0.116	0.035	0.007	0.009	0.02	0.025	0.015	-0.007	-0.037	-0.068	-0.09
27	Instant-replacement	Rwanda		646	1.188	1.262	1.327	1.378	1.303	1.046	0.779	0.656	0.623	0.593	0.503	0.362	0.228	0.146	0.113	0.105	0.104
28	Instant-replacement	Seychelles		690	0.39	0.232	0.137	0.096	0.059	-0.015	-0.131	-0.226	-0.262	-0.236	-0.182	-0.127	-0.085	-0.055	-0.031	-0.023	-0.03
29	Instant-replacement	Somalia		706	0.648	1.001	1.218	1.334	1.233	0.916	0.62	0.517	0.51	0.471	0.335	0.149	-0.009	-0.085	-0.079	-0.035	0.015
30	Instant-replacement	South Sudan		728	1.212	1.235	1.287	1.316	1.243	0.98	0.713	0.619	0.609	0.576	0.467	0.307	0.173	0.115	0.117	0.147	0.174
31	Instant-replacement	Uganda		800	1.079	1.319	1.516	1.615	1.462	1.128	0.893	0.821	0.805	0.742	0.603	0.438	0.306	0.224	0.173	0.134	0.111
32	Instant-replacement	United Republic of Tanzania	2	834	1.138	1.315	1.478	1.536	1.386	1.11	0.888	0.792	0.752	0.69	0.573	0.429	0.297	0.203	0.137	0.089	0.063
33	Instant-replacement	Zambia		894	1.119	1.305	1.477	1.553	1.416	1.116	0.892	0.806	0.769	0.705	0.584	0.438	0.315	0.231	0.177	0.14	0.12
34	Instant-replacement	Zimbabwe		716	1.163	1.228	1.333	1.341	1.227	1.064	0.907	0.775	0.689	0.62	0.527	0.42	0.318	0.237	0.181	0.147	0.131
35	Instant-replacement	Middle Africa		911	1.001	1.223	1.391	1.45	1.328	1.11	0.913	0.769	0.676	0.621	0.54	0.424	0.299	0.196	0.132	0.11	0.127
36	Instant-replacement	Angola		24	1.107	1.323	1.491	1.525	1.38	1.163	0.942	0.766	0.665	0.6	0.516	0.397	0.263	0.15	0.084	0.072	0.106
37	Instant-replacement	Cameroon		120	1.018	1.185	1.309	1.348	1.251	1.089	0.925	0.762	0.658	0.608	0.542	0.447	0.336	0.235	0.161	0.125	0.127
38	Instant-replacement	Central African Republic		140	0.131	0.973	1.199	1.282	1.176	0.964	0.788	0.712	0.682	0.629	0.53	0.405	0.28	0.192	0.144	0.128	0.134
39	Instant-replacement	Chad		148	0.958	1.194	1.359	1.38	1.23	1.043	0.891	0.758	0.636	0.544	0.456	0.354	0.24	0.146	0.098	0.099	0.143
40	Instant-replacement	Congo		178	0.983	1.179	1.365	1.44	1.306	1.037	0.824	0.737	0.703	0.649	0.55	0.428	0.317	0.234	0.169	0.117	0.088
41	Instant-replacement	Democratic Republic of the Congo		180	0.997	1.209	1.394	1.48	1.362	1.122	0.914	0.778	0.69	0.644	0.563	0.44	0.311	0.205	0.141	0.117	0.131
42	Instant-replacement	Equatorial Guinea		226	2.206	1.977	1.876	1.673	1.533	1.329	1.147	1.031	0.941	0.839	0.715	0.583	0.463	0.376	0.323	0.296	0.286
43	Instant-replacement	Gabon		266	1.105	1.151	1.198	1.194	1.119	0.983	0.819	0.67	0.55	0.483	0.43	0.36	0.282	0.21	0.155	0.122	0.113
44	Instant-replacement	Sao Tome and Principe		678	0.654	0.845	1.01	1.034	0.867	0.642	0.464	0.321	0.183	0.087	0.028	-0.057	-0.163	-0.262	-0.322	-0.322	-0.257
45	Instant-replacement	Northern Africa		912	1.089	1.053	1.008	0.984	0.906	0.761	0.615	0.486	0.398	0.343	0.286	0.224	0.167	0.126	0.104	0.097	0.099
46	Instant-replacement	Algeria		12	1.262	1.117	0.964	0.879	0.836	0.784	0.691	0.54	0.396	0.307	0.254	0.218	0.193	0.176	0.161	0.14	0.114
47	Instant-replacement	Egypt		818	1.078	1.02	1.006	1.025	0.936	0.744	0.591	0.483	0.423	0.37	0.301	0.234	0.183	0.154	0.136	0.115	0.097
48	Instant-replacement	Libya		434	1.268	1.136	0.991	0.87	0.77	0.658	0.514	0.365	0.248	0.182	0.165	0.171	0.182	0.178	0.166	0.151	0.146
49	Instant-replacement	Morocco		504	1.044	0.959	0.86	0.762	0.656	0.545	0.44	0.352	0.281	0.218	0.154	0.092	0.044	0.017	0.008	0.007	0.015
50	Instant-replacement	Sudan		729	0.939	1.165	1.264	1.303	1.232	1.032	0.789	0.59	0.488	0.468	0.428	0.328	0.194	0.077	0.026	0.056	0.133
51	Instant-replacement	Tunisia		788	1.051	0.894	0.71	0.577	0.515	0.48	0.425	0.338	0.241	0.168	0.129	0.121	0.126	0.133	0.133	0.123	0.106
52	Instant-replacement	Western Sahara		732	2.324	2.153	1.964	1.78	1.609	1.453	1.313	1.161	1.034	0.93	0.841	0.768	0.705	0.652	0.608	0.566	0.525
53	Instant-replacement	Southern Africa		913	1.04	0.955	0.864	0.807	0.74	0.659	0.583	0.523	0.478	0.436	0.388	0.337	0.293	0.261	0.24	0.225	0.212
54	Instant-replacement	Botswana		72	1.401	1.349	1.259	1.175	1.068	0.932	0.793	0.665	0.559	0.471	0.394	0.328	0.279	0.244	0.222	0.207	0.198
55	Instant-replacement	Lesotho		426	0.739	0.78	0.818	0.834	0.799	0.752	0.706	0.655	0.583	0.5	0.416	0.338	0.274	0.226	0.194	0.173	0.16
56	Instant-replacement	Namibia		516	1.2	1.246	1.276	1.242	1.13	0.983	0.845	0.735	0.663	0.592	0.493	0.382	0.284	0.215	0.179	0.164	0.159
57	Instant-replacement	South Africa		710	1.029	0.929	0.825	0.764	0.699	0.622	0.551	0.497	0.457	0.421	0.38	0.335	0.295	0.265	0.246	0.231	0.218
58	Instant-replacement	Swaziland		748	1.1	1.107	1.098	1.067	0.983	0.861	0.756	0.69	0.632	0.558	0.466	0.373	0.299	0.255	0.232	0.217	0.206
59	Instant-replacement	Western Africa		914	0.884	1.071	1.224	1.284	1.183	0.99	0.807	0.658	0.565	0.506	0.429	0.326	0.211	0.128	0.086	0.094	0.136
60	Instant-replacement	Benin		204	1.061	1.232	1.352	1.392	1.264	0.99	0.737	0.616	0.575	0.518	0.401	0.248	0.116	0.045	0.033	0.054	0.089
61	Instant-replacement	Burkina Faso		854	0.976	1.182	1.349	1.417	1.297	1.044	0.799	0.644	0.573	0.522	0.43	0.3	0.167	0.073	0.039	0.057	0.107
62	Instant-replacement	Cabo Verde		132	1.086	1.15	1.139	1.051	0.925	0.8	0.7	0.613	0.529	0.436	0.336	0.244	0.179	0.144	0.131	0.128	0.126
63	Instant-replacement	Côte d'Ivoire		384	0.885	1.079	1.233	1.249	1.099	0.916	0.793	0.7	0.59	0.483	0.386	0.297	0.212	0.148	0.12	0.127	0.157
64	Instant-replacement	Gambia		270	0.959	1.128	1.271	1.35	1.289	1.087	0.84	0.604	0.461	0.427	0.382	0.286	0.151	0.029	-0.027	0.01	0.104
65	Instant-replacement	Ghana		288	1.032	1.106	1.154	1.151	1.064	0.906	0.692	0.513	0.438	0.402	0.347	0.265	0.17	0.093	0.061	0.083	0.13
66	Instant-replacement	Guinea		324	0.954	1.191	1.327	1.337	1.224	1.066	0.89	0.746	0.657	0.579	0.487	0.383	0.273	0.182	0.122	0.103	0.122
67	Instant-replacement	Guinea-Bissau		624	0.987	1.126	1.21	1.242	1.154	0.937	0.715	0.572	0.497	0.444	0.351	0.233	0.126	0.067	0.053	0.075	0.113
68	Instant-replacement	Liberia		430	1.013	1.182	1.317	1.327	1.183	1.004	0.824	0.692	0.622	0.56	0.479	0.373	0.266	0.179	0.121	0.099	0.111
69	Instant-replacement	Mali		466	0.791	1.064	1.296	1.355	1.224	1.003	0.774	0.638	0.562	0.477	0.368	0.243	0.113	0.017	-0.033	-0.022	0.04
70	Instant-replacement	Mauritania		478	1.21	1.279	1.316	1.308	1.19	0.992	0.777	0.593	0.482	0.419	0.347	0.249	0.142	0.06	0.026	0.048	0.108
71	Instant-replacement	Niger		562	0.959	1.251	1.492	1.578	1.426	1.194	0.989	0.818	0.72	0.651	0.546	0.413	0.261	0.128	0.048	0.039	0.092
72	Instant-replacement	Nigeria		566	0.804	0.994	1.158	1.24	1.158	0.977	0.813	0.662	0.561	0.509	0.443	0.345	0.231	0.152	0.112	0.121	0.164
73	Instant-replacement	Saint Helena	3	654	0.706	0.77	0.648	0.362	0.1	0.022	0.074	0.185	0.218	0.207	0.159	0.141	0.144	0.131	0.098	0.069	0.089
74	Instant-replacement	Senegal		686	1.054	1.177	1.289	1.351	1.279	1.087	0.863	0.684	0.573	0.514	0.458	0.371	0.261	0.158	0.088	0.061	0.081
75	Instant-replacement	Sierra Leone		694	0.89	1.042	1.17	1.183	1.048	0.844	0.672	0.571	0.512	0.444	0.342	0.226	0.127	0.076	0.07	0.093	0.122
76	Instant-replacement	Togo		768	1.047	1.174	1.282	1.295	1.145	0.904	0.698	0.576	0.498	0.425	0.33	0.217	0.116	0.048	0.029	0.052	0.095
77	Instant-replacement	ASIA		935	0.95	0.816	0.685	0.567	0.461	0.38	0.314	0.252	0.19	0.138	0.103	0.087	0.084	0.09	0.101	0.109	0.112
78	Instant-replacement	Eastern Asia		906	0.726	0.471	0.269	0.112	0.018	-0.012	-0.026	-0.063	-0.119	-0.148	-0.131	-0.08	-0.018	0.041	0.085	0.108	0.105
79	Instant-replacement	China	4	156	0.772	0.501	0.286	0.125	0.035	0.006	-0.019	-0.075	-0.139	-0.164	-0.139	-0.082	-0.024	0.027	0.064	0.085	0.083
80	Instant-replacement	China, Hong Kong SAR	5	344	1.423	1.028	0.87	0.577	0.379	0.33	0.421	0.529	0.521	0.417	0.317	0.276	0.326	0.435	0.536	0.562	0.527
81	Instant-replacement	China, Macao SAR	6	446	2.236	1.854	1.476	1.157	0.983	0.954	0.964	0.919	0.833	0.718	0.627	0.581	0.571	0.569	0.591	0.622	0.621
82	Instant-replacement	China, Taiwan Province of China		158	0.915	0.685	0.482	0.28	0.055	-0.083	-0.035	0.077	0.085	0.004	-0.087	-0.131	-0.075	0.079	0.228	0.289	0.275
83	Instant-replacement	Dem. People's Republic of Korea		408	0.636	0.572	0.481	0.354	0.236	0.18	0.18	0.178	0.157	0.134	0.124	0.135	0.161	0.18	0.182	0.169	0.153
84	Instant-replacement	Japan		392	0.09	-0.075	-0.199	-0.283	-0.327	-0.299	-0.201	-0.115	-0.12	-0.173	-0.187	-0.128	-0.005	0.105	0.177	0.201	0.198
85	Instant-replacement	Mongolia		496	1.048	0.869	0.716	0.62	0.559	0.505	0.434	0.299	0.166	0.11	0.103	0.119	0.138	0.139	0.114	0.08	0.055
86	Instant-replacement	Republic of Korea		410	0.858	0.683	0.528	0.326	0.102	-0.05	-0.046	0.037	0.035	-0.018	-0.072	-0.096	-0.042	0.084	0.224	0.281	0.28
87	Instant-replacement	South-Central Asia	7	921	1.089	1.031	0.935	0.826	0.702	0.586	0.49	0.414	0.343	0.272	0.205	0.154	0.121	0.106	0.104	0.105	0.111
88	Instant-replacement	Central Asia		5500	1.111	0.962	0.827	0.763	0.712	0.618	0.493	0.379	0.3	0.254	0.223	0.19	0.161	0.142	0.134	0.128	0.121
89	Instant-replacement	Kazakhstan		398	0.777	0.638	0.542	0.526	0.541	0.525	0.461	0.363	0.282	0.253	0.26	0.27	0.274	0.257	0.225	0.187	0.156
90	Instant-replacement	Kyrgyzstan		417	0.808	0.711	0.627	0.594	0.526	0.393	0.253	0.148	0.079	0.041	0.002	-0.051	-0.09	-0.105	-0.108	-0.121	-0.134
91	Instant-replacement	Tajikistan		762	1.173	1.128	1.061	1.039	0.967	0.774	0.552	0.437	0.399	0.364	0.294	0.19	0.099	0.057	0.055	0.062	0.053
92	Instant-replacement	Turkmenistan		795	1.117	0.971	0.829	0.763	0.71	0.598	0.444	0.305	0.229	0.193	0.175	0.146	0.109	0.081	0.076	0.082	0.093
93	Instant-replacement	Uzbekistan		860	1.338	1.139	0.951	0.842	0.763	0.665	0.541	0.422	0.33	0.268	0.228	0.194	0.169	0.156	0.156	0.162	0.164
94	Instant-replacement	Southern Asia		5501	1.088	1.034	0.939	0.828	0.702	0.584	0.49	0.415	0.345	0.273	0.205	0.153	0.119	0.105	0.103	0.104	0.111
95	Instant-replacement	Afghanistan		4	0.986	1.197	1.355	1.403	1.241	0.946	0.691	0.548	0.499	0.452	0.339	0.177	0.021	-0.068	-0.081	-0.037	0.028
96	Instant-replacement	Bangladesh		50	1.103	1.129	1.015	0.886	0.767	0.665	0.571	0.486	0.406	0.332	0.267	0.214	0.17	0.135	0.11	0.094	0.088
97	Instant-replacement	Bhutan		64	1.31	1.212	1.064	0.911	0.783	0.686	0.608	0.525	0.425	0.323	0.234	0.179	0.152	0.146	0.148	0.151	0.153
98	Instant-replacement	India		356	1.069	1	0.905	0.784	0.648	0.538	0.462	0.4	0.336	0.267	0.202	0.158	0.133	0.122	0.121	0.12	0.125
99	Instant-replacement	Iran (Islamic Republic of)		364	1.47	1.149	0.84	0.679	0.642	0.629	0.568	0.426	0.237	0.086	0.012	0.004	0.037	0.088	0.128	0.14	0.128
100	Instant-replacement	Maldives		462	1.904	1.45	1.069	0.896	0.842	0.809	0.717	0.556	0.372	0.214	0.099	0.015	-0.05	-0.082	-0.057	0.014	0.078
101	Instant-replacement	Nepal		524	1.153	1.177	1.069	0.902	0.757	0.667	0.594	0.516	0.419	0.315	0.218	0.13	0.056	-0.004	-0.044	-0.061	-0.054
102	Instant-replacement	Pakistan		586	1.129	1.155	1.122	1.085	0.977	0.777	0.577	0.455	0.4	0.338	0.252	0.155	0.078	0.046	0.053	0.069	0.09
103	Instant-replacement	Sri Lanka		144	0.393	0.33	0.228	0.155	0.072	-0.038	-0.148	-0.211	-0.239	-0.244	-0.245	-0.253	-0.265	-0.272	-0.27	-0.262	-0.249
104	Instant-replacement	South-Eastern Asia		920	0.973	0.894	0.789	0.678	0.562	0.462	0.379	0.31	0.253	0.206	0.167	0.138	0.12	0.112	0.113	0.118	0.126
105	Instant-replacement	Brunei Darussalam		96	1.442	1.261	1.073	0.888	0.725	0.614	0.538	0.45	0.344	0.247	0.181	0.158	0.168	0.188	0.198	0.196	0.188
106	Instant-replacement	Cambodia		116	1.169	1.081	0.983	0.92	0.823	0.693	0.572	0.487	0.419	0.347	0.261	0.182	0.131	0.111	0.112	0.108	0.102
107	Instant-replacement	Indonesia		360	0.926	0.848	0.758	0.662	0.549	0.438	0.336	0.262	0.215	0.186	0.163	0.142	0.123	0.111	0.109	0.113	0.121
108	Instant-replacement	Lao People's Democratic Republic		418	1.108	1.098	1.04	0.944	0.799	0.642	0.51	0.409	0.32	0.23	0.135	0.051	-0.009	-0.037	-0.039	-0.031	-0.018
109	Instant-replacement	Malaysia	8	458	1.415	1.352	1.198	1.008	0.844	0.744	0.699	0.659	0.589	0.49	0.382	0.298	0.254	0.246	0.256	0.262	0.254
110	Instant-replacement	Myanmar		104	0.9	0.853	0.779	0.664	0.527	0.401	0.312	0.259	0.225	0.191	0.15	0.111	0.084	0.078	0.094	0.119	0.137
111	Instant-replacement	Philippines		608	0.949	0.973	0.956	0.881	0.75	0.626	0.511	0.416	0.354	0.305	0.251	0.192	0.137	0.099	0.083	0.086	0.103
112	Instant-replacement	Singapore		702	1.936	1.203	1.003	0.796	0.611	0.506	0.496	0.477	0.417	0.349	0.308	0.309	0.353	0.398	0.413	0.391	0.369
113	Instant-replacement	Thailand		764	0.651	0.509	0.379	0.263	0.155	0.068	0.036	0.029	0.013	0.007	0.025	0.066	0.112	0.15	0.167	0.169	0.17
114	Instant-replacement	Timor-Leste		626	0.194	0.421	0.648	0.822	0.795	0.513	0.147	-0.016	0.025	0.098	0.061	-0.118	-0.355	-0.535	-0.594	-0.557	-0.481
115	Instant-replacement	Viet Nam		704	1.164	1.013	0.78	0.601	0.512	0.476	0.435	0.353	0.236	0.129	0.068	0.052	0.06	0.068	0.072	0.076	0.085
116	Instant-replacement	Western Asia		922	1.284	1.167	1.07	1.01	0.902	0.766	0.633	0.521	0.437	0.371	0.307	0.245	0.192	0.153	0.129	0.12	0.122
117	Instant-replacement	Armenia		51	0.591	0.358	0.148	0.027	0.014	0.05	0.062	0.022	-0.06	-0.118	-0.122	-0.09	-0.05	-0.02	0	0.012	0.017
118	Instant-replacement	Azerbaijan	9	31	1.11	0.802	0.589	0.492	0.428	0.341	0.24	0.159	0.109	0.084	0.073	0.073	0.082	0.105	0.135	0.152	0.146
119	Instant-replacement	Bahrain		48	4.305	1.956	1.705	1.233	0.963	0.804	0.698	0.625	0.567	0.5	0.419	0.33	0.241	0.157	0.083	0.027	0
120	Instant-replacement	Cyprus	10	196	1.353	1.134	0.949	0.816	0.738	0.723	0.742	0.695	0.592	0.491	0.429	0.41	0.416	0.421	0.406	0.381	0.36
121	Instant-replacement	Georgia	11	268	-0.176	-0.261	-0.324	-0.346	-0.332	-0.319	-0.335	-0.356	-0.365	-0.344	-0.293	-0.236	-0.186	-0.146	-0.117	-0.098	-0.095
122	Instant-replacement	Iraq		368	1.274	1.327	1.41	1.421	1.266	1.03	0.824	0.682	0.613	0.553	0.458	0.345	0.247	0.176	0.137	0.123	0.127
123	Instant-replacement	Israel		376	0.99	0.963	0.956	0.96	0.93	0.849	0.726	0.598	0.523	0.493	0.473	0.439	0.386	0.322	0.26	0.215	0.182
124	Instant-replacement	Jordan		400	1.31	0.098	0.468	0.958	1.154	0.938	0.679	0.51	0.464	0.455	0.412	0.317	0.205	0.123	0.089	0.089	0.096
125	Instant-replacement	Kuwait		414	1.866	1.451	1.254	1.072	0.947	0.82	0.677	0.568	0.491	0.464	0.475	0.487	0.48	0.449	0.411	0.376	0.348
126	Instant-replacement	Lebanon		422	0.9	-1.056	-0.531	0.136	0.437	0.358	0.387	0.406	0.334	0.194	0.052	-0.037	-0.049	-0.014	0.029	0.061	0.087
127	Instant-replacement	Oman		512	3.799	1.476	1.149	0.851	0.814	0.767	0.723	0.591	0.468	0.355	0.256	0.165	0.079	0.01	-0.027	-0.026	-0.007
128	Instant-replacement	Qatar		634	2.45	1.761	1.456	1.195	0.956	0.892	0.833	0.751	0.663	0.575	0.499	0.43	0.363	0.3	0.253	0.229	0.222
129	Instant-replacement	Saudi Arabia		682	1.615	1.303	1.12	0.958	0.787	0.671	0.547	0.422	0.309	0.227	0.179	0.158	0.151	0.148	0.144	0.139	0.132
130	Instant-replacement	State of Palestine	12	275	1.281	1.413	1.461	1.445	1.296	1.067	0.868	0.735	0.655	0.589	0.493	0.369	0.247	0.155	0.1	0.075	0.068
131	Instant-replacement	Syrian Arab Republic		760	-0.327	3.979	2.374	1.533	1.225	1.045	0.849	0.701	0.615	0.554	0.479	0.383	0.279	0.187	0.119	0.08	0.077
132	Instant-replacement	Turkey		792	1.437	0.652	0.673	0.726	0.635	0.542	0.458	0.383	0.306	0.234	0.175	0.134	0.11	0.099	0.089	0.083	0.081
133	Instant-replacement	United Arab Emirates		784	1.564	1.42	1.356	1.251	1.174	1.075	0.958	0.85	0.764	0.698	0.644	0.594	0.544	0.492	0.445	0.407	0.376
134	Instant-replacement	Yemen		887	1.162	1.271	1.328	1.301	1.173	0.966	0.78	0.614	0.489	0.398	0.309	0.212	0.128	0.074	0.061	0.083	0.124
135	Instant-replacement	EUROPE		908	0.353	0.22	0.127	0.061	0.043	0.068	0.113	0.129	0.107	0.086	0.103	0.154	0.219	0.273	0.299	0.293	0.269
136	Instant-replacement	Eastern Europe		923	0.157	-0.004	-0.151	-0.234	-0.22	-0.13	-0.03	0.006	-0.032	-0.078	-0.065	0.013	0.122	0.208	0.239	0.219	0.18
137	Instant-replacement	Belarus		112	0.109	-0.017	-0.153	-0.216	-0.187	-0.096	-0.011	0.008	-0.029	-0.056	-0.031	0.042	0.129	0.193	0.215	0.202	0.174
138	Instant-replacement	Bulgaria		100	-0.376	-0.471	-0.583	-0.655	-0.637	-0.547	-0.44	-0.384	-0.4	-0.422	-0.377	-0.26	-0.116	0.004	0.062	0.052	0.013
139	Instant-replacement	Czechia		203	0.379	0.213	0.044	-0.068	-0.065	0.013	0.107	0.13	0.05	-0.045	-0.061	0.019	0.146	0.254	0.299	0.286	0.246
140	Instant-replacement	Hungary		348	0.101	0.003	-0.091	-0.179	-0.22	-0.187	-0.072	0.038	0.049	0.009	-0.007	0.036	0.117	0.201	0.254	0.265	0.239
141	Instant-replacement	Poland		616	0.374	0.181	-0.004	-0.144	-0.21	-0.183	-0.085	-0.026	-0.072	-0.163	-0.214	-0.185	-0.081	0.039	0.117	0.139	0.127
142	Instant-replacement	Republic of Moldova	13	498	0.448	0.218	-0.027	-0.208	-0.26	-0.184	-0.082	-0.059	-0.136	-0.235	-0.26	-0.19	-0.054	0.072	0.134	0.133	0.099
143	Instant-replacement	Romania		642	-0.16	-0.187	-0.23	-0.281	-0.301	-0.28	-0.215	-0.17	-0.185	-0.203	-0.171	-0.094	-0.003	0.073	0.11	0.118	0.104
144	Instant-replacement	Russian Federation		643	0.228	0.027	-0.134	-0.208	-0.166	-0.046	0.056	0.079	0.037	0.001	0.029	0.115	0.22	0.291	0.301	0.263	0.212
145	Instant-replacement	Slovakia		703	0.468	0.295	0.099	-0.067	-0.144	-0.12	-0.023	0.037	-0.009	-0.098	-0.139	-0.098	0.013	0.134	0.203	0.206	0.171
146	Instant-replacement	Ukraine	14	804	-0.128	-0.226	-0.344	-0.404	-0.367	-0.265	-0.161	-0.122	-0.157	-0.195	-0.166	-0.066	0.062	0.162	0.2	0.18	0.138
147	Instant-replacement	Northern Europe		924	0.666	0.602	0.522	0.454	0.426	0.432	0.444	0.424	0.384	0.361	0.363	0.372	0.377	0.374	0.368	0.36	0.345
148	Instant-replacement	Channel Islands	15	830	0.825	0.737	0.652	0.562	0.487	0.46	0.486	0.49	0.469	0.447	0.447	0.467	0.498	0.52	0.519	0.497	0.468
149	Instant-replacement	Denmark		208	0.56	0.568	0.531	0.451	0.382	0.361	0.396	0.432	0.441	0.438	0.431	0.425	0.419	0.405	0.386	0.374	0.364
150	Instant-replacement	Estonia		233	0.044	-0.096	-0.235	-0.29	-0.262	-0.205	-0.163	-0.16	-0.201	-0.242	-0.236	-0.178	-0.091	-0.005	0.054	0.074	0.056
151	Instant-replacement	Faeroe Islands		234	0.198	0.262	0.332	0.345	0.278	0.172	0.084	0.059	0.097	0.155	0.191	0.193	0.162	0.121	0.087	0.067	0.069
152	Instant-replacement	Finland	16	246	0.522	0.47	0.387	0.295	0.241	0.253	0.313	0.358	0.372	0.372	0.367	0.361	0.359	0.361	0.359	0.352	0.342
153	Instant-replacement	Iceland		352	0.867	0.803	0.711	0.607	0.514	0.443	0.394	0.358	0.333	0.313	0.288	0.266	0.245	0.23	0.225	0.228	0.229
154	Instant-replacement	Ireland		372	0.846	0.761	0.663	0.644	0.642	0.605	0.523	0.415	0.327	0.285	0.287	0.32	0.361	0.383	0.367	0.32	0.264
155	Instant-replacement	Isle of Man		833	0.804	0.728	0.659	0.597	0.526	0.493	0.46	0.464	0.446	0.424	0.414	0.416	0.427	0.426	0.41	0.386	0.366
156	Instant-replacement	Latvia		428	-0.696	-0.589	-0.504	-0.544	-0.479	-0.371	-0.276	-0.227	-0.237	-0.249	-0.214	-0.124	-0.01	0.087	0.132	0.119	0.071
157	Instant-replacement	Lithuania		440	-0.283	-0.224	-0.311	-0.41	-0.443	-0.379	-0.268	-0.192	-0.184	-0.199	-0.185	-0.124	-0.037	0.036	0.072	0.076	0.059
158	Instant-replacement	Norway	17	578	1.094	1.065	0.991	0.887	0.797	0.753	0.749	0.72	0.673	0.627	0.597	0.577	0.552	0.524	0.496	0.471	0.444
159	Instant-replacement	Sweden		752	0.823	0.705	0.608	0.504	0.471	0.499	0.539	0.53	0.487	0.448	0.437	0.438	0.429	0.411	0.403	0.409	0.399
160	Instant-replacement	United Kingdom		826	0.709	0.63	0.543	0.479	0.454	0.457	0.46	0.429	0.382	0.359	0.364	0.374	0.376	0.371	0.366	0.359	0.347
161	Instant-replacement	Southern Europe		925	0.258	0.149	0.094	0.044	0.011	-0.003	0.001	-0.002	-0.03	-0.051	-0.021	0.061	0.169	0.258	0.3	0.299	0.277
162	Instant-replacement	Albania		8	0.404	0.3	0.157	-0.025	-0.183	-0.254	-0.257	-0.244	-0.27	-0.318	-0.362	-0.376	-0.354	-0.32	-0.287	-0.249	-0.194
163	Instant-replacement	Andorra		20	0.377	0.617	0.479	0.423	0.365	0.287	0.225	0.156	0.066	0.003	0.03	0.126	0.262	0.381	0.443	0.433	0.386
164	Instant-replacement	Bosnia and Herzegovina		70	0.244	0.157	0.042	-0.106	-0.224	-0.221	-0.106	-0.015	-0.021	-0.079	-0.119	-0.096	-0.015	0.071	0.117	0.126	0.121
165	Instant-replacement	Croatia		191	-0.182	-0.185	-0.206	-0.235	-0.262	-0.228	-0.139	-0.069	-0.07	-0.1	-0.104	-0.062	0.019	0.101	0.147	0.15	0.131
166	Instant-replacement	Gibraltar		292	0.58	0.411	0.343	0.304	0.301	0.315	0.324	0.304	0.266	0.239	0.241	0.267	0.289	0.306	0.307	0.296	0.286
167	Instant-replacement	Greece		300	0.26	0.137	0.077	0.048	0.014	-0.02	-0.026	-0.028	-0.065	-0.094	-0.078	-0.004	0.1	0.202	0.26	0.262	0.24
168	Instant-replacement	Holy See	18	336	0.518	0.386	0.472	0.484	0.694	0.819	0.989	1.038	1.041	1.041	1.006	1.051	1.131	1.154	1.117	1.157	1.094
169	Instant-replacement	Italy		380	0.192	0.1	0.069	0.032	0.005	-0.009	-0.008	-0.011	-0.022	-0.01	0.053	0.15	0.247	0.31	0.335	0.333	0.315
170	Instant-replacement	Malta		470	0.71	0.552	0.328	0.105	-0.005	0.003	0.116	0.219	0.214	0.135	0.054	0.023	0.065	0.148	0.224	0.259	0.256
171	Instant-replacement	Montenegro		499	0.322	0.235	0.153	0.066	-0.012	-0.039	-0.008	0.025	0.019	-0.016	-0.044	-0.043	-0.013	0.021	0.044	0.051	0.057
172	Instant-replacement	Portugal		620	0.115	0.125	0.069	0.01	-0.046	-0.077	-0.052	-0.017	-0.029	-0.056	-0.045	0.02	0.124	0.218	0.265	0.266	0.25
173	Instant-replacement	San Marino		674	0.971	0.684	0.52	0.379	0.272	0.234	0.274	0.314	0.307	0.251	0.216	0.228	0.286	0.371	0.423	0.421	0.391
174	Instant-replacement	Serbia	19	688	-0.039	-0.104	-0.187	-0.268	-0.32	-0.299	-0.207	-0.132	-0.131	-0.162	-0.169	-0.137	-0.072	-0.005	0.035	0.043	0.038
175	Instant-replacement	Slovenia		705	0.329	0.148	0.007	-0.079	-0.111	-0.1	-0.073	-0.077	-0.117	-0.148	-0.126	-0.047	0.065	0.172	0.235	0.247	0.225
176	Instant-replacement	Spain	20	724	0.442	0.27	0.209	0.165	0.149	0.13	0.099	0.058	0	-0.047	-0.029	0.064	0.204	0.325	0.38	0.373	0.335
177	Instant-replacement	TFYR Macedonia	21	807	0.463	0.328	0.165	0.011	-0.089	-0.089	-0.016	0.028	-0.013	-0.084	-0.122	-0.096	-0.017	0.071	0.126	0.134	0.116
178	Instant-replacement	Western Europe		926	0.555	0.401	0.338	0.274	0.216	0.185	0.196	0.218	0.226	0.234	0.249	0.264	0.28	0.304	0.33	0.339	0.326
179	Instant-replacement	Austria		40	0.591	0.519	0.404	0.275	0.196	0.185	0.221	0.236	0.212	0.192	0.196	0.215	0.25	0.298	0.345	0.369	0.364
180	Instant-replacement	Belgium		56	0.745	0.488	0.437	0.384	0.343	0.323	0.324	0.316	0.299	0.29	0.296	0.312	0.332	0.349	0.357	0.352	0.337
181	Instant-replacement	France		250	0.443	0.394	0.37	0.342	0.291	0.235	0.204	0.196	0.195	0.208	0.229	0.247	0.258	0.257	0.255	0.246	0.228
182	Instant-replacement	Germany		276	0.559	0.307	0.227	0.152	0.101	0.088	0.128	0.181	0.209	0.224	0.24	0.252	0.272	0.317	0.371	0.398	0.388
183	Instant-replacement	Liechtenstein		438	0.949	0.87	0.763	0.614	0.478	0.418	0.445	0.463	0.459	0.449	0.455	0.476	0.514	0.533	0.527	0.498	0.463
184	Instant-replacement	Luxembourg		442	1.594	1.478	1.23	1.133	1.038	0.974	0.962	0.936	0.885	0.827	0.78	0.743	0.719	0.711	0.698	0.668	0.628
185	Instant-replacement	Monaco		492	0.418	0.436	0.485	0.517	0.489	0.492	0.544	0.569	0.589	0.627	0.68	0.708	0.716	0.68	0.637	0.589	0.555
186	Instant-replacement	Netherlands		528	0.474	0.443	0.365	0.263	0.157	0.098	0.109	0.13	0.14	0.155	0.178	0.2	0.213	0.222	0.228	0.228	0.223
187	Instant-replacement	Switzerland		756	1.163	0.94	0.807	0.678	0.592	0.575	0.608	0.607	0.565	0.522	0.504	0.498	0.507	0.532	0.555	0.553	0.527
188	Instant-replacement	LATIN AMERICA AND THE CARIBBEAN		904	1.043	0.958	0.858	0.75	0.648	0.56	0.484	0.416	0.348	0.281	0.223	0.177	0.146	0.126	0.115	0.111	0.112
189	Instant-replacement	Caribbean		915	0.59	0.555	0.497	0.404	0.309	0.22	0.143	0.081	0.025	-0.022	-0.046	-0.054	-0.051	-0.052	-0.049	-0.034	-0.015
190	Instant-replacement	Anguilla		660	1.197	0.773	0.588	0.418	0.302	0.226	0.181	0.146	0.112	0.09	0.076	0.091	0.118	0.155	0.172	0.175	0.161
191	Instant-replacement	Antigua and Barbuda		28	1.034	0.981	0.884	0.758	0.621	0.496	0.396	0.326	0.287	0.274	0.27	0.252	0.219	0.185	0.164	0.152	0.151
192	Instant-replacement	Aruba		533	0.576	0.496	0.419	0.278	0.11	-0.007	-0.017	0.063	0.153	0.21	0.223	0.209	0.192	0.179	0.174	0.171	0.169
193	Instant-replacement	Bahamas		44	1.281	1.13	0.95	0.776	0.65	0.599	0.584	0.554	0.5	0.438	0.39	0.364	0.355	0.352	0.349	0.341	0.325
194	Instant-replacement	Barbados		52	0.409	0.297	0.183	0.082	0.007	-0.022	-0.009	0.02	0.047	0.073	0.103	0.136	0.166	0.185	0.19	0.183	0.173
195	Instant-replacement	British Virgin Islands		92	1.623	0.942	0.758	0.595	0.468	0.377	0.304	0.234	0.17	0.127	0.117	0.118	0.123	0.123	0.127	0.127	0.128
196	Instant-replacement	Caribbean Netherlands	22	535	1.442	0.88	0.728	0.609	0.527	0.485	0.474	0.452	0.425	0.421	0.431	0.444	0.458	0.459	0.457	0.441	0.412
197	Instant-replacement	Cayman Islands		136	1.423	1.272	1.133	1	0.875	0.769	0.706	0.664	0.657	0.675	0.695	0.687	0.657	0.614	0.567	0.521	0.476
198	Instant-replacement	Cuba		192	0.282	0.234	0.155	0.03	-0.056	-0.102	-0.139	-0.198	-0.264	-0.301	-0.25	-0.154	-0.056	-0.02	-0.008	0.025	0.053
199	Instant-replacement	Curaçao		531	0.722	0.632	0.537	0.445	0.372	0.334	0.326	0.318	0.32	0.329	0.341	0.34	0.325	0.295	0.263	0.237	0.222
200	Instant-replacement	Dominica		212	0.664	0.592	0.417	0.246	0.156	0.137	0.113	0.049	-0.044	-0.124	-0.171	-0.172	-0.187	-0.215	-0.206	-0.181	-0.134
201	Instant-replacement	Dominican Republic		214	0.87	0.827	0.781	0.695	0.597	0.483	0.381	0.311	0.258	0.211	0.159	0.107	0.061	0.025	0.002	-0.012	-0.017
202	Instant-replacement	Grenada		308	0.475	0.427	0.281	0.203	0.137	0.071	-0.027	-0.135	-0.25	-0.344	-0.415	-0.457	-0.469	-0.458	-0.428	-0.403	-0.386
203	Instant-replacement	Guadeloupe	23	312	-0.008	0.059	0.154	0.099	-0.037	-0.178	-0.267	-0.277	-0.228	-0.161	-0.095	-0.05	-0.014	-0.009	-0.024	-0.059	-0.065
204	Instant-replacement	Haiti		332	0.797	0.816	0.791	0.728	0.617	0.476	0.337	0.239	0.167	0.103	0.04	-0.02	-0.059	-0.072	-0.061	-0.032	0.002
205	Instant-replacement	Jamaica		388	0.382	0.287	0.156	0.015	-0.138	-0.246	-0.325	-0.382	-0.458	-0.558	-0.645	-0.709	-0.744	-0.755	-0.74	-0.705	-0.66
206	Instant-replacement	Martinique		474	0.086	0.072	0.012	-0.036	-0.118	-0.242	-0.346	-0.368	-0.327	-0.246	-0.142	-0.052	0.008	0.03	0.027	0.03	0.004
207	Instant-replacement	Montserrat		500	0.459	0.378	0.308	0.235	0.149	0.061	-0.025	-0.036	-0.058	-0.051	-0.04	-0.007	0	0.025	0.04	0.036	0.058
208	Instant-replacement	Puerto Rico		630	0.303	0.268	0.204	0.074	-0.027	-0.071	-0.07	-0.069	-0.115	-0.174	-0.209	-0.206	-0.175	-0.139	-0.115	-0.097	-0.067
209	Instant-replacement	Saint Kitts and Nevis		659	1.075	0.924	0.772	0.629	0.502	0.408	0.343	0.282	0.222	0.166	0.132	0.124	0.137	0.15	0.154	0.147	0.136
210	Instant-replacement	Saint Lucia		662	0.956	0.829	0.653	0.475	0.344	0.285	0.273	0.241	0.164	0.077	0.018	-0.002	0.002	0.014	0.025	0.035	0.055
211	Instant-replacement	Saint Vincent and the Grenadines		670	0.377	0.357	0.312	0.266	0.236	0.142	0.067	0.011	-0.039	-0.08	-0.116	-0.139	-0.149	-0.156	-0.156	-0.155	-0.154
212	Instant-replacement	Sint Maarten (Dutch part)		534	1.559	1.404	1.207	1.004	0.87	0.825	0.824	0.805	0.766	0.732	0.721	0.729	0.731	0.712	0.673	0.632	0.6
213	Instant-replacement	Trinidad and Tobago		780	0.538	0.32	0.16	0.079	0.046	0.039	0.02	-0.022	-0.069	-0.086	-0.059	-0.006	0.054	0.094	0.108	0.103	0.098
214	Instant-replacement	Turks and Caicos Islands		796	1.582	1.404	1.276	1.155	1.013	0.865	0.745	0.652	0.606	0.59	0.579	0.572	0.559	0.53	0.493	0.449	0.409
215	Instant-replacement	United States Virgin Islands		850	-0.078	-0.207	-0.318	-0.425	-0.542	-0.645	-0.721	-0.722	-0.678	-0.62	-0.566	-0.536	-0.536	-0.563	-0.593	-0.624	-0.623
216	Instant-replacement	Central America		916	1.2	1.146	1.065	0.955	0.837	0.723	0.623	0.536	0.456	0.377	0.3	0.233	0.182	0.142	0.114	0.099	0.095
217	Instant-replacement	Belize		84	1.727	1.665	1.535	1.386	1.217	1.063	0.942	0.842	0.753	0.66	0.565	0.477	0.408	0.364	0.34	0.327	0.318
218	Instant-replacement	Costa Rica		188	1.202	1.052	0.894	0.747	0.637	0.551	0.481	0.413	0.337	0.266	0.211	0.167	0.135	0.122	0.123	0.133	0.145
219	Instant-replacement	El Salvador		222	0.567	0.616	0.603	0.501	0.448	0.367	0.303	0.256	0.198	0.128	0.058	-0.008	-0.069	-0.121	-0.151	-0.154	-0.137
220	Instant-replacement	Guatemala		320	1.33	1.375	1.365	1.289	1.149	0.995	0.865	0.763	0.684	0.605	0.508	0.398	0.294	0.208	0.147	0.111	0.098
221	Instant-replacement	Honduras		340	1.415	1.395	1.318	1.194	1.043	0.906	0.788	0.689	0.603	0.514	0.42	0.328	0.252	0.195	0.158	0.138	0.132
222	Instant-replacement	Mexico		484	1.202	1.129	1.033	0.919	0.802	0.691	0.593	0.506	0.426	0.346	0.272	0.213	0.172	0.139	0.115	0.103	0.099
223	Instant-replacement	Nicaragua		558	1.031	1.022	1.039	0.927	0.811	0.7	0.595	0.503	0.418	0.327	0.235	0.15	0.081	0.036	0.013	0.005	0.005
224	Instant-replacement	Panama		591	1.282	1.212	1.124	1.018	0.906	0.79	0.682	0.59	0.516	0.451	0.39	0.333	0.285	0.247	0.217	0.193	0.172
225	Instant-replacement	South America		931	1.024	0.92	0.806	0.695	0.598	0.52	0.455	0.393	0.328	0.265	0.212	0.172	0.147	0.134	0.129	0.129	0.13
226	Instant-replacement	Argentina		32	0.808	0.77	0.733	0.683	0.623	0.562	0.499	0.437	0.384	0.334	0.282	0.234	0.197	0.172	0.152	0.139	0.133
227	Instant-replacement	Bolivia (Plurinational State of)		68	1.032	1.058	1.051	0.997	0.882	0.75	0.638	0.556	0.492	0.427	0.352	0.276	0.209	0.161	0.13	0.11	0.1
228	Instant-replacement	Brazil		76	1.058	0.913	0.761	0.63	0.536	0.47	0.421	0.367	0.294	0.221	0.167	0.135	0.125	0.126	0.132	0.139	0.145
229	Instant-replacement	Chile		152	1.001	0.885	0.76	0.625	0.53	0.461	0.409	0.355	0.294	0.239	0.2	0.179	0.166	0.157	0.154	0.159	0.164
230	Instant-replacement	Colombia		170	1.03	0.901	0.761	0.622	0.504	0.415	0.345	0.288	0.234	0.183	0.145	0.117	0.101	0.099	0.102	0.106	0.11
231	Instant-replacement	Ecuador		218	1.174	1.132	1.072	0.988	0.873	0.756	0.654	0.572	0.503	0.435	0.366	0.295	0.235	0.185	0.152	0.133	0.118
232	Instant-replacement	Falkland Islands (Malvinas)		238	0.288	0.163	0.04	-0.02	-0.02	0	0.027	0.013	-0.007	0	0.027	0.074	0.107	0.12	0.139	0.125	0.137
233	Instant-replacement	French Guiana		254	1.655	1.647	1.651	1.615	1.504	1.329	1.113	0.926	0.839	0.801	0.761	0.694	0.599	0.494	0.404	0.342	0.305
234	Instant-replacement	Guyana		328	0.326	0.337	0.275	0.169	0.009	-0.127	-0.236	-0.304	-0.352	-0.405	-0.467	-0.54	-0.595	-0.613	-0.587	-0.537	-0.487
235	Instant-replacement	Paraguay		600	1.011	0.99	0.925	0.834	0.71	0.592	0.494	0.421	0.357	0.284	0.201	0.121	0.059	0.032	0.034	0.047	0.061
236	Instant-replacement	Peru		604	1.023	0.989	0.937	0.854	0.758	0.653	0.547	0.459	0.391	0.332	0.274	0.216	0.163	0.127	0.105	0.098	0.094
237	Instant-replacement	Suriname		740	0.724	0.658	0.572	0.479	0.371	0.264	0.171	0.113	0.084	0.063	0.04	0.01	-0.016	-0.03	-0.026	-0.01	0.009
238	Instant-replacement	Uruguay		858	0.44	0.412	0.374	0.327	0.281	0.243	0.215	0.192	0.162	0.128	0.096	0.074	0.061	0.055	0.049	0.052	0.061
239	Instant-replacement	Venezuela (Bolivarian Republic of)		862	1.106	1.038	0.965	0.866	0.752	0.644	0.553	0.48	0.422	0.37	0.318	0.264	0.215	0.179	0.155	0.14	0.13
240	Instant-replacement	NORTHERN AMERICA		905	0.87	0.846	0.783	0.687	0.602	0.554	0.552	0.557	0.555	0.538	0.512	0.479	0.451	0.428	0.41	0.396	0.379
241	Instant-replacement	Bermuda		60	-0.155	0.094	0.019	-0.086	-0.199	-0.269	-0.249	-0.168	-0.081	-0.011	0.037	0.066	0.087	0.108	0.119	0.124	0.126
242	Instant-replacement	Canada		124	1.233	1.127	0.993	0.855	0.758	0.727	0.747	0.748	0.728	0.695	0.664	0.637	0.625	0.616	0.603	0.581	0.554
243	Instant-replacement	Greenland		304	0.261	0.313	0.151	-0.001	-0.107	-0.152	-0.137	-0.078	-0.025	-0.006	-0.013	-0.02	-0.013	0.012	0.038	0.05	0.05
244	Instant-replacement	Saint Pierre and Miquelon		666	0.391	0.807	0.738	0.637	0.514	0.394	0.313	0.267	0.232	0.227	0.187	0.173	0.144	0.141	0.14	0.129	0.126
245	Instant-replacement	United States of America		840	0.83	0.814	0.759	0.667	0.583	0.533	0.529	0.534	0.533	0.518	0.492	0.459	0.429	0.404	0.385	0.371	0.355
246	Instant-replacement	OCEANIA		909	1.263	1.154	1.08	0.998	0.914	0.844	0.793	0.738	0.687	0.639	0.598	0.559	0.523	0.495	0.478	0.466	0.451
247	Instant-replacement	Australia/New Zealand		927	1.387	1.221	1.107	1.001	0.93	0.899	0.888	0.855	0.808	0.759	0.719	0.688	0.66	0.636	0.616	0.592	0.561
248	Instant-replacement	Australia	24	36	1.462	1.283	1.16	1.052	0.984	0.957	0.951	0.916	0.864	0.807	0.761	0.726	0.698	0.675	0.655	0.628	0.593
249	Instant-replacement	New Zealand		554	0.997	0.895	0.817	0.716	0.624	0.562	0.523	0.491	0.469	0.462	0.458	0.446	0.417	0.378	0.355	0.35	0.346
250	Instant-replacement	Melanesia		928	1.018	1.057	1.077	1.05	0.926	0.749	0.589	0.467	0.389	0.332	0.271	0.198	0.126	0.078	0.061	0.071	0.098
251	Instant-replacement	Fiji		242	0.454	0.366	0.307	0.248	0.153	0.044	-0.049	-0.105	-0.147	-0.171	-0.188	-0.206	-0.223	-0.23	-0.231	-0.22	-0.195
252	Instant-replacement	New Caledonia		540	1.246	1.202	1.142	1.061	0.967	0.876	0.803	0.735	0.681	0.636	0.596	0.55	0.498	0.447	0.409	0.385	0.369
253	Instant-replacement	Papua New Guinea		598	1.079	1.13	1.154	1.125	0.99	0.803	0.635	0.505	0.421	0.359	0.292	0.213	0.137	0.091	0.077	0.092	0.122
254	Instant-replacement	Solomon Islands		90	0.8	0.884	0.97	1.012	0.928	0.73	0.517	0.37	0.289	0.252	0.21	0.135	0.028	-0.081	-0.156	-0.185	-0.166
255	Instant-replacement	Vanuatu		548	1.294	1.297	1.29	1.256	1.142	0.969	0.81	0.693	0.62	0.563	0.494	0.408	0.327	0.264	0.221	0.194	0.181
256	Instant-replacement	Micronesia		954	0.388	0.502	0.576	0.52	0.422	0.269	0.075	-0.034	-0.035	-0.008	-0.011	-0.068	-0.166	-0.254	-0.285	-0.253	-0.186
257	Instant-replacement	Guam		316	0.678	0.662	0.612	0.52	0.398	0.269	0.16	0.105	0.088	0.083	0.063	0.02	-0.032	-0.082	-0.11	-0.114	-0.1
258	Instant-replacement	Kiribati		296	0.712	0.718	0.68	0.642	0.639	0.55	0.292	0.082	0.024	0.025	0.023	-0.014	-0.113	-0.218	-0.252	-0.195	-0.094
259	Instant-replacement	Marshall Islands		584	-0.852	-0.585	0.019	0.395	0.552	0.284	-0.283	-0.638	-0.531	-0.173	0.099	0.055	-0.285	-0.693	-0.94	-0.952	-0.806
260	Instant-replacement	Micronesia (Fed. States of)		583	-0.033	0.278	0.498	0.415	0.262	0.073	-0.13	-0.223	-0.248	-0.326	-0.484	-0.673	-0.819	-0.864	-0.79	-0.654	-0.537
261	Instant-replacement	Nauru		520	-0.039	0.23	0.311	0.222	0.114	0.031	-0.065	-0.122	-0.138	-0.132	-0.134	-0.121	-0.12	-0.121	-0.104	-0.086	-0.079
262	Instant-replacement	Northern Mariana Islands		580	0.553	0.684	0.665	0.423	0.117	-0.137	-0.252	-0.217	-0.093	0.056	0.175	0.206	0.137	0.015	-0.091	-0.116	-0.067
263	Instant-replacement	Palau		585	1.251	1.263	1.157	0.965	0.777	0.672	0.654	0.658	0.63	0.56	0.466	0.384	0.357	0.387	0.377	0.327	0.315
264	Instant-replacement	Polynesia	25	957	0.219	0.114	0.262	0.334	0.255	0.084	-0.123	-0.248	-0.281	-0.266	-0.278	-0.345	-0.452	-0.552	-0.601	-0.595	-0.557
265	Instant-replacement	American Samoa		16	-0.607	-0.413	-0.271	-0.188	-0.4	-0.711	-1.023	-1.176	-1.238	-1.281	-1.404	-1.665	-2.034	-2.427	-2.768	-3.051	-3.311
266	Instant-replacement	Cook Islands		184	0.06	0.315	0.346	0.269	0.227	0.229	0.243	0.306	0.244	0.183	0.148	0.139	0.124	0.101	0.077	0.072	0.093
267	Instant-replacement	French Polynesia		258	0.979	0.566	0.751	0.64	0.531	0.437	0.36	0.297	0.248	0.209	0.176	0.151	0.129	0.112	0.103	0.1	0.103
268	Instant-replacement	Niue		570	0.025	0.074	0.533	0.52	0.518	0.416	0.418	0.388	0.402	0.363	0.306	0.282	0.209	0.226	0.223	0.183	0.181
269	Instant-replacement	Samoa		882	-0.44	-0.402	-0.328	0.029	-0.007	-0.289	-0.703	-0.981	-1.071	-1.022	-1.034	-1.213	-1.553	-1.951	-2.299	-2.559	-2.762
270	Instant-replacement	Tokelau		772	1.226	0.402	0.524	0.455	0.389	0.355	0.375	0.238	0.351	0.32	0.139	0.075	0.013	-0.038	-0.088	-0.076	-0.102
271	Instant-replacement	Tonga		776	-0.077	0	0.128	0.219	0.184	-0.052	-0.421	-0.653	-0.671	-0.602	-0.596	-0.72	-0.964	-1.201	-1.32	-1.3	-1.202
272	Instant-replacement	Tuvalu		798	0.228	0.414	0.497	0.465	0.343	0.159	0.007	-0.01	0.062	0.088	0.023	-0.073	-0.165	-0.193	-0.148	-0.067	-0.023
273	Instant-replacement	Wallis and Futuna Islands		876	-0.793	-0.213	-0.058	0.065	0.068	0.069	0.079	0.141	0.16	0.161	0.154	0.15	0.145	0.144	0.125	0.109	0.106

## Sheet: MOMENTUM
United Nations
Population Division
Department of Economic and Social Affairs
World Population Prospects: The 2017 Revision
File POP/2: Average annual rate of population change by region, subregion and country, 1950-2100 (percentage)
Momentum variant (instant-replacement-fertility, constant-mortality and zero-migration), 2015 - 2100
POP/DB/WPP/Rev.2017/POP/F02
June 2017 - Copyright © 2017 by United Nations. All rights reserved
Suggested citation: United Nations, Department of Economic and Social Affairs, Population Division (2017). World Population Prospects: The 2017 Revision, DVD Edition.
					Average annual rate of population change (percentage)
Index	Variant	Region, subregion, country or area *	Notes	Country code	2015-2020	2020-2025	2025-2030	2030-2035	2035-2040	2040-2045	2045-2050	2050-2055	2055-2060	2060-2065	2065-2070	2070-2075	2075-2080	2080-2085	2085-2090	2090-2095	2095-2100
1	Momentum	WORLD		900	0.872	0.762	0.652	0.542	0.424	0.314	0.228	0.158	0.097	0.048	0.011	-0.009	-0.015	-0.012	-0.01	-0.011	-0.01
2	Momentum	More developed regions	a	901	0.239	0.088	-0.059	-0.179	-0.247	-0.256	-0.221	-0.19	-0.192	-0.198	-0.175	-0.117	-0.044	0.015	0.037	0.023	-0.003
3	Momentum	Less developed regions	b	902	0.999	0.892	0.784	0.67	0.538	0.408	0.3	0.212	0.141	0.085	0.039	0.006	-0.011	-0.016	-0.017	-0.016	-0.011
4	Momentum	Least developed countries	c	941	1.123	1.217	1.263	1.228	1.068	0.836	0.631	0.495	0.412	0.339	0.237	0.12	0.019	-0.038	-0.046	-0.018	0.016
5	Momentum	Less developed regions, excluding least developed countries	d	934	0.975	0.831	0.692	0.559	0.43	0.317	0.228	0.149	0.081	0.027	-0.007	-0.02	-0.018	-0.011	-0.011	-0.016	-0.018
6	Momentum	Less developed regions, excluding China		948	1.071	1.022	0.951	0.854	0.715	0.558	0.425	0.322	0.242	0.173	0.106	0.046	0.003	-0.018	-0.021	-0.011	0.002
7	Momentum	High-income countries	e	1503	0.385	0.233	0.085	-0.049	-0.151	-0.203	-0.2	-0.181	-0.183	-0.19	-0.175	-0.131	-0.067	-0.004	0.034	0.035	0.01
8	Momentum	Middle-income countries	e	1517	0.952	0.817	0.686	0.56	0.439	0.332	0.245	0.165	0.095	0.04	0.005	-0.011	-0.011	-0.008	-0.011	-0.017	-0.018
9	Momentum	Upper-middle-income countries	e	1502	0.818	0.588	0.386	0.224	0.116	0.055	0.01	-0.046	-0.107	-0.141	-0.134	-0.089	-0.031	0.005	0.002	-0.024	-0.042
10	Momentum	Lower-middle-income countries	e	1501	1.069	1.013	0.934	0.831	0.692	0.544	0.42	0.32	0.24	0.169	0.101	0.044	0.003	-0.018	-0.021	-0.012	-0.001
11	Momentum	Low-income countries	e	1500	1.056	1.206	1.306	1.303	1.138	0.88	0.657	0.524	0.451	0.38	0.269	0.134	0.017	-0.047	-0.054	-0.021	0.019
12	Momentum	Sub-Saharan Africa	f	947	0.993	1.134	1.237	1.244	1.09	0.844	0.629	0.487	0.405	0.34	0.244	0.123	0.014	-0.049	-0.056	-0.021	0.02
13	Momentum	AFRICA		903	1.021	1.122	1.192	1.19	1.046	0.816	0.61	0.468	0.383	0.317	0.227	0.118	0.019	-0.04	-0.05	-0.022	0.015
14	Momentum	Eastern Africa		910	1.124	1.265	1.359	1.356	1.181	0.899	0.662	0.535	0.475	0.405	0.286	0.143	0.024	-0.038	-0.045	-0.019	0.013
15	Momentum	Burundi		108	1.005	1.155	1.232	1.327	1.277	0.95	0.603	0.461	0.444	0.423	0.314	0.136	-0.016	-0.073	-0.047	0.009	0.042
16	Momentum	Comoros		174	1.115	1.193	1.234	1.224	1.09	0.874	0.632	0.445	0.37	0.304	0.214	0.104	0.001	-0.061	-0.063	-0.021	0.026
17	Momentum	Djibouti		262	1.091	1.091	1.018	0.893	0.741	0.577	0.421	0.297	0.216	0.154	0.087	0.023	-0.021	-0.035	-0.022	0.003	0.021
18	Momentum	Eritrea		232	1.11	1.191	1.269	1.311	1.195	0.931	0.652	0.462	0.385	0.332	0.243	0.121	0.008	-0.055	-0.052	-0.009	0.03
19	Momentum	Ethiopia		231	1.13	1.282	1.36	1.337	1.168	0.915	0.694	0.555	0.479	0.398	0.277	0.134	0.009	-0.058	-0.06	-0.022	0.02
20	Momentum	Kenya		404	1.276	1.354	1.397	1.348	1.157	0.898	0.684	0.549	0.461	0.371	0.258	0.139	0.038	-0.024	-0.043	-0.029	0.002
21	Momentum	Madagascar		450	1.21	1.332	1.398	1.348	1.151	0.883	0.672	0.563	0.493	0.398	0.265	0.124	0.018	-0.03	-0.029	-0.006	0.013
22	Momentum	Malawi		454	1.221	1.368	1.464	1.395	1.159	0.92	0.721	0.577	0.495	0.414	0.298	0.166	0.051	-0.028	-0.06	-0.042	0.005
23	Momentum	Mauritius	1	480	0.658	0.518	0.348	0.158	-0.01	-0.097	-0.074	-0.022	-0.019	-0.055	-0.088	-0.091	-0.058	-0.008	0.023	0.027	0.008
24	Momentum	Mayotte		175	1.334	1.399	1.471	1.482	1.347	1.122	0.891	0.702	0.59	0.524	0.446	0.334	0.203	0.082	-0.006	-0.05	-0.043
25	Momentum	Mozambique		508	0.935	1.099	1.221	1.229	1.07	0.846	0.649	0.477	0.383	0.34	0.267	0.159	0.04	-0.044	-0.071	-0.041	0.011
26	Momentum	Réunion		638	0.725	0.662	0.601	0.506	0.374	0.239	0.135	0.089	0.097	0.122	0.132	0.112	0.071	0.026	-0.004	-0.014	-0.008
27	Momentum	Rwanda		646	1.221	1.27	1.305	1.324	1.219	0.935	0.648	0.5	0.443	0.395	0.296	0.155	0.025	-0.046	-0.05	-0.011	0.031
28	Momentum	Seychelles		690	0.576	0.395	0.275	0.203	0.141	0.053	-0.052	-0.128	-0.146	-0.108	-0.05	-0.001	0.022	0.021	0.009	-0.003	-0.006
29	Momentum	Somalia		706	0.892	1.144	1.325	1.398	1.257	0.909	0.602	0.498	0.49	0.446	0.304	0.118	-0.024	-0.072	-0.044	0.006	0.033
30	Momentum	South Sudan		728	0.922	1.079	1.172	1.198	1.084	0.78	0.491	0.401	0.404	0.374	0.26	0.093	-0.036	-0.069	-0.03	0.02	0.039
31	Momentum	Uganda		800	1.122	1.337	1.498	1.552	1.34	0.947	0.668	0.577	0.556	0.482	0.325	0.146	0.019	-0.03	-0.029	-0.009	0.008
32	Momentum	United Republic of Tanzania	2	834	1.12	1.273	1.409	1.433	1.247	0.939	0.689	0.578	0.533	0.464	0.338	0.186	0.059	-0.012	-0.035	-0.026	0
33	Momentum	Zambia		894	1.118	1.281	1.396	1.423	1.233	0.887	0.634	0.533	0.491	0.418	0.284	0.131	0.018	-0.032	-0.035	-0.016	0.006
34	Momentum	Zimbabwe		716	1.161	1.171	1.182	1.132	0.963	0.753	0.56	0.413	0.337	0.284	0.209	0.118	0.038	-0.011	-0.027	-0.016	0.004
35	Momentum	Middle Africa		911	0.956	1.156	1.309	1.339	1.182	0.929	0.707	0.546	0.443	0.379	0.287	0.163	0.038	-0.047	-0.071	-0.041	0.012
36	Momentum	Angola		24	1.076	1.278	1.433	1.446	1.279	1.04	0.802	0.611	0.499	0.425	0.331	0.199	0.061	-0.04	-0.078	-0.051	0.009
37	Momentum	Cameroon		120	0.985	1.106	1.187	1.182	1.036	0.825	0.625	0.444	0.341	0.295	0.232	0.138	0.037	-0.038	-0.063	-0.038	0.01
38	Momentum	Central African Republic		140	0.703	0.948	1.092	1.09	0.91	0.644	0.443	0.367	0.348	0.296	0.191	0.068	-0.025	-0.057	-0.038	0	0.023
39	Momentum	Chad		148	0.912	1.151	1.304	1.292	1.099	0.871	0.691	0.544	0.416	0.318	0.228	0.125	0.021	-0.049	-0.065	-0.035	0.012
40	Momentum	Congo		178	1.002	1.119	1.249	1.288	1.117	0.814	0.577	0.48	0.447	0.395	0.292	0.162	0.052	-0.013	-0.037	-0.03	-0.005
41	Momentum	Democratic Republic of the Congo		180	0.924	1.148	1.328	1.386	1.235	0.961	0.728	0.572	0.468	0.407	0.308	0.17	0.035	-0.054	-0.076	-0.041	0.015
42	Momentum	Equatorial Guinea		226	0.838	0.903	0.98	0.962	0.801	0.6	0.406	0.258	0.172	0.115	0.067	0.025	-0.01	-0.035	-0.046	-0.033	-0.003
43	Momentum	Gabon		266	1.002	1.016	1.026	0.992	0.89	0.726	0.539	0.377	0.257	0.199	0.161	0.108	0.045	-0.012	-0.046	-0.044	-0.01
44	Momentum	Sao Tome and Principe		678	1.17	1.333	1.441	1.422	1.226	0.99	0.804	0.641	0.489	0.374	0.288	0.181	0.066	-0.027	-0.071	-0.058	-0.009
45	Momentum	Northern Africa		912	1.141	1.07	1.001	0.953	0.852	0.687	0.527	0.382	0.28	0.213	0.152	0.095	0.044	0.003	-0.023	-0.027	-0.008
46	Momentum	Algeria		12	1.264	1.099	0.924	0.814	0.744	0.668	0.55	0.374	0.208	0.109	0.063	0.057	0.065	0.059	0.022	-0.028	-0.048
47	Momentum	Egypt		818	1.118	1.043	0.997	0.994	0.886	0.677	0.511	0.388	0.311	0.244	0.169	0.098	0.038	-0.001	-0.022	-0.019	-0.001
48	Momentum	Libya		434	1.283	1.133	0.968	0.823	0.694	0.551	0.381	0.212	0.089	0.028	0.018	0.028	0.032	0.016	-0.008	-0.022	-0.016
49	Momentum	Morocco		504	1.162	1.056	0.936	0.808	0.672	0.544	0.433	0.333	0.243	0.161	0.093	0.049	0.025	0.009	-0.006	-0.019	-0.013
50	Momentum	Sudan		729	1.053	1.169	1.251	1.271	1.177	0.958	0.701	0.492	0.385	0.361	0.307	0.195	0.054	-0.06	-0.096	-0.053	0.023
51	Momentum	Tunisia		788	1.05	0.867	0.657	0.49	0.399	0.345	0.28	0.183	0.074	-0.004	-0.029	-0.003	0.039	0.055	0.031	-0.01	-0.034
52	Momentum	Western Sahara		732	1.266	1.117	0.938	0.765	0.608	0.459	0.309	0.168	0.063	0.007	-0.008	-0.001	0.007	0.004	-0.008	-0.014	-0.007
53	Momentum	Southern Africa		913	0.792	0.699	0.606	0.524	0.434	0.333	0.239	0.166	0.116	0.079	0.047	0.02	0.002	-0.006	-0.005	-0.001	0.003
54	Momentum	Botswana		72	1.102	0.995	0.878	0.78	0.668	0.529	0.387	0.259	0.163	0.099	0.059	0.031	0.01	-0.007	-0.014	-0.01	0.001
55	Momentum	Lesotho		426	0.86	0.843	0.78	0.691	0.561	0.443	0.351	0.277	0.207	0.132	0.069	0.021	-0.004	-0.01	-0.007	-0.001	0.003
56	Momentum	Namibia		516	1.119	1.128	1.096	1.014	0.858	0.672	0.505	0.387	0.321	0.259	0.175	0.082	0.01	-0.024	-0.024	-0.007	0.011
57	Momentum	South Africa		710	0.754	0.652	0.555	0.473	0.389	0.296	0.209	0.141	0.095	0.063	0.037	0.016	0.002	-0.004	-0.004	-0.001	0.002
58	Momentum	Swaziland		748	1.158	1.108	1.021	0.913	0.761	0.589	0.447	0.352	0.274	0.19	0.103	0.033	-0.005	-0.013	-0.007	0.001	0.006
59	Momentum	Western Africa		914	0.895	1.052	1.172	1.191	1.049	0.823	0.615	0.45	0.348	0.284	0.201	0.095	-0.009	-0.071	-0.07	-0.018	0.036
60	Momentum	Benin		204	1.056	1.215	1.323	1.347	1.202	0.912	0.648	0.522	0.479	0.418	0.294	0.138	0.009	-0.051	-0.046	-0.011	0.021
61	Momentum	Burkina Faso		854	1.074	1.249	1.379	1.404	1.246	0.962	0.696	0.526	0.441	0.376	0.264	0.117	-0.016	-0.087	-0.079	-0.014	0.048
62	Momentum	Cabo Verde		132	1.339	1.336	1.24	1.077	0.891	0.722	0.586	0.473	0.357	0.231	0.112	0.025	-0.016	-0.02	-0.007	0.005	0.009
63	Momentum	Côte d'Ivoire		384	0.799	0.95	1.065	1.039	0.851	0.642	0.51	0.415	0.304	0.202	0.119	0.047	-0.012	-0.043	-0.039	-0.011	0.015
64	Momentum	Gambia		270	1.062	1.198	1.302	1.345	1.256	1.037	0.776	0.521	0.358	0.307	0.253	0.156	0.027	-0.08	-0.113	-0.056	0.039
65	Momentum	Ghana		288	1.076	1.125	1.145	1.113	1	0.817	0.584	0.391	0.307	0.264	0.197	0.104	0.005	-0.064	-0.07	-0.02	0.037
66	Momentum	Guinea		324	0.979	1.129	1.229	1.2	1.049	0.862	0.661	0.498	0.391	0.299	0.197	0.089	-0.01	-0.07	-0.072	-0.023	0.032
67	Momentum	Guinea-Bissau		624	1.064	1.172	1.221	1.221	1.1	0.855	0.611	0.45	0.364	0.303	0.205	0.086	-0.017	-0.069	-0.058	-0.006	0.041
68	Momentum	Liberia		430	1.074	1.204	1.299	1.264	1.081	0.868	0.663	0.505	0.413	0.334	0.233	0.111	0.001	-0.064	-0.068	-0.02	0.032
69	Momentum	Mali		466	0.978	1.222	1.408	1.415	1.237	0.985	0.738	0.582	0.49	0.387	0.26	0.124	-0.003	-0.081	-0.088	-0.032	0.035
70	Momentum	Mauritania		478	1.076	1.165	1.221	1.213	1.091	0.886	0.662	0.472	0.358	0.295	0.223	0.123	0.014	-0.068	-0.09	-0.046	0.027
71	Momentum	Niger		562	0.951	1.23	1.451	1.51	1.33	1.075	0.852	0.666	0.557	0.476	0.357	0.206	0.046	-0.076	-0.115	-0.062	0.029
72	Momentum	Nigeria		566	0.791	0.951	1.079	1.114	0.982	0.759	0.566	0.397	0.288	0.236	0.169	0.074	-0.022	-0.075	-0.066	-0.009	0.042
73	Momentum	Saint Helena	3	654	0.658	0.651	0.5	0.203	-0.063	-0.144	-0.077	0.054	0.122	0.108	0.049	-0.036	-0.072	-0.036	0.045	0.076	0.058
74	Momentum	Senegal		686	1.156	1.25	1.33	1.357	1.253	1.027	0.776	0.568	0.428	0.343	0.263	0.156	0.034	-0.065	-0.102	-0.061	0.022
75	Momentum	Sierra Leone		694	0.904	1.046	1.133	1.098	0.914	0.67	0.472	0.358	0.297	0.231	0.131	0.028	-0.041	-0.055	-0.025	0.017	0.033
76	Momentum	Togo		768	1.048	1.154	1.241	1.232	1.062	0.804	0.586	0.458	0.376	0.301	0.2	0.084	-0.012	-0.061	-0.056	-0.011	0.033
77	Momentum	ASIA		935	0.954	0.79	0.635	0.489	0.359	0.257	0.179	0.11	0.045	-0.007	-0.036	-0.04	-0.025	-0.01	-0.007	-0.015	-0.022
78	Momentum	Eastern Asia		906	0.695	0.402	0.16	-0.036	-0.164	-0.217	-0.234	-0.26	-0.297	-0.309	-0.27	-0.184	-0.081	-0.008	0.004	-0.028	-0.06
79	Momentum	China	4	156	0.757	0.45	0.197	-0.005	-0.131	-0.182	-0.212	-0.254	-0.299	-0.308	-0.263	-0.172	-0.07	-0.005	-0.005	-0.045	-0.075
80	Momentum	China, Hong Kong SAR	5	344	0.926	0.562	0.193	-0.145	-0.403	-0.507	-0.404	-0.238	-0.247	-0.389	-0.496	-0.474	-0.284	-0.001	0.209	0.228	0.089
81	Momentum	China, Macao SAR	6	446	1.393	0.994	0.562	0.161	-0.091	-0.158	-0.146	-0.156	-0.226	-0.355	-0.456	-0.441	-0.289	-0.049	0.151	0.199	0.099
82	Momentum	China, Taiwan Province of China		158	0.735	0.477	0.242	-0.009	-0.28	-0.45	-0.4	-0.253	-0.215	-0.279	-0.35	-0.358	-0.254	-0.064	0.098	0.143	0.074
83	Momentum	Dem. People's Republic of Korea		408	0.596	0.492	0.358	0.193	0.04	-0.039	-0.04	-0.02	-0.02	-0.038	-0.059	-0.052	-0.014	0.023	0.033	0.013	-0.014
84	Momentum	Japan		392	-0.014	-0.236	-0.403	-0.52	-0.575	-0.544	-0.445	-0.374	-0.384	-0.409	-0.369	-0.259	-0.122	-0.013	0.044	0.048	0.019
85	Momentum	Mongolia		496	1.126	0.926	0.748	0.625	0.536	0.458	0.369	0.221	0.079	0.019	0.016	0.044	0.064	0.046	-0.003	-0.04	-0.038
86	Momentum	Republic of Korea		410	0.713	0.481	0.278	0.026	-0.252	-0.449	-0.454	-0.334	-0.285	-0.301	-0.326	-0.332	-0.253	-0.076	0.104	0.167	0.099
87	Momentum	South-Central Asia	7	921	1.143	1.048	0.931	0.799	0.654	0.518	0.407	0.314	0.228	0.146	0.076	0.027	0.001	-0.008	-0.011	-0.011	-0.009
88	Momentum	Central Asia		5500	1.17	1.002	0.846	0.758	0.684	0.573	0.432	0.3	0.202	0.14	0.1	0.069	0.043	0.016	-0.007	-0.018	-0.009
89	Momentum	Kazakhstan		398	0.739	0.562	0.432	0.384	0.374	0.342	0.265	0.153	0.058	0.021	0.031	0.064	0.08	0.048	-0.017	-0.056	-0.037
90	Momentum	Kyrgyzstan		417	1.137	1.032	0.93	0.865	0.766	0.619	0.476	0.356	0.263	0.196	0.133	0.078	0.044	0.018	-0.008	-0.035	-0.022
91	Momentum	Tajikistan		762	1.394	1.334	1.244	1.188	1.083	0.868	0.634	0.492	0.419	0.348	0.249	0.132	0.038	-0.005	-0.006	0.005	0.01
92	Momentum	Turkmenistan		795	1.192	1.03	0.872	0.789	0.723	0.6	0.433	0.281	0.192	0.146	0.118	0.079	0.037	-0.001	-0.015	-0.013	-0.004
93	Momentum	Uzbekistan		860	1.354	1.14	0.935	0.804	0.704	0.588	0.447	0.308	0.197	0.123	0.078	0.049	0.027	0.01	-0.001	-0.005	0
94	Momentum	Southern Asia		5501	1.142	1.05	0.934	0.8	0.653	0.516	0.406	0.315	0.229	0.146	0.075	0.025	0	-0.009	-0.011	-0.01	-0.009
95	Momentum	Afghanistan		4	1.144	1.333	1.469	1.487	1.293	0.973	0.704	0.546	0.482	0.417	0.289	0.12	-0.023	-0.088	-0.068	-0.002	0.049
96	Momentum	Bangladesh		50	1.357	1.241	1.086	0.914	0.755	0.617	0.492	0.377	0.271	0.178	0.104	0.054	0.024	0.01	0.003	-0.001	-0.001
97	Momentum	Bhutan		64	1.273	1.142	0.962	0.778	0.619	0.496	0.399	0.3	0.188	0.08	0.001	-0.033	-0.029	-0.011	0.003	0.004	-0.002
98	Momentum	India		356	1.08	0.985	0.87	0.728	0.574	0.445	0.355	0.28	0.203	0.124	0.056	0.011	-0.009	-0.013	-0.012	-0.012	-0.012
99	Momentum	Iran (Islamic Republic of)		364	1.509	1.145	0.805	0.606	0.532	0.487	0.393	0.209	-0.024	-0.185	-0.194	-0.079	0.051	0.097	0.05	-0.028	-0.064
100	Momentum	Maldives		462	1.42	1.165	0.886	0.708	0.624	0.54	0.377	0.144	-0.092	-0.246	-0.267	-0.186	-0.083	-0.024	-0.021	-0.036	-0.033
101	Momentum	Nepal		524	1.366	1.339	1.205	1.006	0.836	0.727	0.639	0.536	0.414	0.286	0.171	0.08	0.022	-0.003	-0.003	0.006	0.007
102	Momentum	Pakistan		586	1.235	1.236	1.187	1.134	1.011	0.801	0.594	0.46	0.39	0.311	0.207	0.096	0.011	-0.026	-0.025	-0.009	0.007
103	Momentum	Sri Lanka		144	0.805	0.666	0.55	0.46	0.367	0.264	0.181	0.132	0.111	0.102	0.089	0.065	0.034	0.01	0	0.003	0.011
104	Momentum	South-Eastern Asia		920	0.993	0.886	0.755	0.617	0.479	0.357	0.259	0.181	0.118	0.067	0.027	0	-0.012	-0.013	-0.008	-0.003	0.001
105	Momentum	Brunei Darussalam		96	1.336	1.13	0.908	0.685	0.484	0.338	0.235	0.129	0.019	-0.066	-0.101	-0.08	-0.029	0.014	0.027	0.014	-0.009
106	Momentum	Cambodia		116	1.322	1.19	1.05	0.938	0.805	0.649	0.508	0.395	0.291	0.188	0.098	0.038	0.008	-0.001	-0.003	-0.002	0.001
107	Momentum	Indonesia		360	0.969	0.86	0.749	0.631	0.498	0.363	0.247	0.162	0.11	0.078	0.051	0.024	0.001	-0.012	-0.014	-0.006	0.004
108	Momentum	Lao People's Democratic Republic		418	1.304	1.273	1.184	1.052	0.878	0.702	0.558	0.438	0.331	0.225	0.124	0.044	-0.002	-0.016	-0.011	0	0.008
109	Momentum	Malaysia	8	458	1.225	1.134	0.954	0.735	0.546	0.425	0.359	0.301	0.211	0.094	-0.016	-0.073	-0.063	-0.012	0.03	0.035	0.008
110	Momentum	Myanmar		104	0.922	0.86	0.767	0.636	0.485	0.346	0.246	0.185	0.145	0.103	0.054	0.008	-0.021	-0.024	-0.007	0.012	0.016
111	Momentum	Philippines		608	1.062	1.04	0.992	0.894	0.743	0.601	0.471	0.354	0.271	0.203	0.133	0.064	0.008	-0.023	-0.029	-0.018	0.003
112	Momentum	Singapore		702	0.845	0.604	0.372	0.118	-0.123	-0.261	-0.263	-0.229	-0.237	-0.263	-0.261	-0.205	-0.1	0.005	0.061	0.06	0.025
113	Momentum	Thailand		764	0.577	0.39	0.218	0.06	-0.085	-0.198	-0.239	-0.235	-0.227	-0.207	-0.165	-0.113	-0.059	-0.013	0.014	0.018	0.007
114	Momentum	Timor-Leste		626	1.002	1.242	1.428	1.512	1.405	1.102	0.768	0.59	0.556	0.518	0.387	0.178	-0.022	-0.126	-0.107	-0.015	0.065
115	Momentum	Viet Nam		704	1.178	1	0.735	0.522	0.399	0.335	0.279	0.194	0.08	-0.02	-0.068	-0.06	-0.026	0.001	0.003	-0.014	-0.028
116	Momentum	Western Asia		922	1.099	1.033	0.964	0.88	0.743	0.569	0.395	0.252	0.161	0.106	0.065	0.029	-0.003	-0.026	-0.032	-0.021	0.001
117	Momentum	Armenia		51	0.72	0.462	0.231	0.083	0.048	0.075	0.09	0.041	-0.063	-0.143	-0.149	-0.089	-0.019	0.01	-0.011	-0.048	-0.064
118	Momentum	Azerbaijan	9	31	1.095	0.772	0.539	0.418	0.332	0.228	0.115	0.023	-0.045	-0.083	-0.091	-0.075	-0.049	-0.029	-0.028	-0.037	-0.041
119	Momentum	Bahrain		48	1.154	0.902	0.678	0.507	0.352	0.158	-0.086	-0.343	-0.546	-0.629	-0.553	-0.351	-0.142	-0.03	-0.018	-0.038	-0.036
120	Momentum	Cyprus	10	196	0.921	0.709	0.431	0.185	0.058	0.069	0.136	0.119	-0.019	-0.18	-0.265	-0.231	-0.105	0.026	0.082	0.049	-0.02
121	Momentum	Georgia	11	268	0.038	-0.057	-0.125	-0.156	-0.153	-0.132	-0.12	-0.128	-0.14	-0.133	-0.098	-0.048	-0.004	0.015	0.003	-0.021	-0.029
122	Momentum	Iraq		368	1.237	1.322	1.394	1.384	1.203	0.947	0.72	0.557	0.47	0.392	0.279	0.149	0.037	-0.031	-0.051	-0.032	0.006
123	Momentum	Israel		376	0.829	0.768	0.733	0.72	0.686	0.603	0.473	0.331	0.243	0.211	0.2	0.179	0.128	0.054	-0.017	-0.055	-0.047
124	Momentum	Jordan		400	1.295	1.299	1.29	1.257	1.147	0.921	0.649	0.458	0.38	0.344	0.28	0.174	0.053	-0.034	-0.057	-0.026	0.024
125	Momentum	Kuwait		414	1.296	0.899	0.582	0.363	0.19	-0.01	-0.269	-0.526	-0.664	-0.585	-0.319	-0.033	0.109	0.083	-0.016	-0.085	-0.075
126	Momentum	Lebanon		422	1.373	1.263	1.065	0.829	0.632	0.531	0.503	0.465	0.366	0.222	0.085	0.005	-0.002	0.032	0.063	0.061	0.027
127	Momentum	Oman		512	1.176	0.993	0.759	0.597	0.51	0.398	0.172	-0.119	-0.367	-0.523	-0.535	-0.4	-0.217	-0.086	-0.041	-0.043	-0.035
128	Momentum	Qatar		634	0.856	0.637	0.428	0.246	0.074	-0.159	-0.489	-0.873	-1.219	-1.443	-1.487	-1.301	-0.92	-0.502	-0.211	-0.085	-0.049
129	Momentum	Saudi Arabia		682	1.208	1.036	0.851	0.689	0.542	0.364	0.157	-0.022	-0.127	-0.138	-0.081	-0.017	0.012	0.002	-0.021	-0.031	-0.017
130	Momentum	State of Palestine	12	275	1.4	1.476	1.5	1.46	1.287	1.035	0.81	0.647	0.534	0.434	0.309	0.166	0.041	-0.034	-0.055	-0.034	0.006
131	Momentum	Syrian Arab Republic		760	1.024	1.144	1.236	1.224	1.065	0.819	0.596	0.467	0.422	0.382	0.291	0.155	0.017	-0.073	-0.083	-0.033	0.026
132	Momentum	Turkey		792	1.015	0.899	0.786	0.667	0.539	0.414	0.302	0.209	0.136	0.083	0.046	0.023	0.007	-0.002	-0.004	-0.001	0.003
133	Momentum	United Arab Emirates		784	0.812	0.531	0.35	0.2	-0.012	-0.334	-0.747	-1.154	-1.452	-1.565	-1.431	-1.068	-0.613	-0.252	-0.074	-0.023	-0.011
134	Momentum	Yemen		887	1.257	1.347	1.375	1.325	1.154	0.927	0.723	0.542	0.401	0.297	0.193	0.085	-0.003	-0.05	-0.053	-0.02	0.021
135	Momentum	EUROPE		908	0.138	-0.03	-0.184	-0.294	-0.341	-0.331	-0.287	-0.259	-0.267	-0.269	-0.225	-0.138	-0.038	0.033	0.05	0.024	-0.012
136	Momentum	Eastern Europe		923	0.053	-0.146	-0.338	-0.459	-0.472	-0.392	-0.286	-0.244	-0.283	-0.32	-0.276	-0.152	-0.013	0.066	0.059	0.002	-0.044
137	Momentum	Belarus		112	0.016	-0.163	-0.343	-0.459	-0.465	-0.379	-0.278	-0.243	-0.275	-0.296	-0.244	-0.122	0.006	0.07	0.049	-0.012	-0.051
138	Momentum	Bulgaria		100	-0.364	-0.49	-0.619	-0.702	-0.681	-0.579	-0.459	-0.391	-0.388	-0.378	-0.3	-0.166	-0.028	0.061	0.067	0.014	-0.034
139	Momentum	Czechia		203	0.194	-0.038	-0.27	-0.435	-0.459	-0.388	-0.298	-0.277	-0.355	-0.413	-0.354	-0.195	-0.025	0.083	0.093	0.025	-0.048
140	Momentum	Hungary		348	-0.027	-0.184	-0.329	-0.459	-0.525	-0.5	-0.384	-0.273	-0.253	-0.269	-0.245	-0.174	-0.078	0.017	0.072	0.063	0.01
141	Momentum	Poland		616	0.339	0.101	-0.123	-0.3	-0.393	-0.369	-0.255	-0.183	-0.228	-0.31	-0.326	-0.238	-0.089	0.034	0.075	0.04	-0.017
142	Momentum	Republic of Moldova	13	498	0.479	0.22	-0.051	-0.258	-0.333	-0.262	-0.158	-0.144	-0.231	-0.327	-0.319	-0.191	-0.025	0.077	0.073	0.002	-0.057
143	Momentum	Romania		642	-0.058	-0.187	-0.297	-0.381	-0.424	-0.408	-0.339	-0.292	-0.295	-0.289	-0.235	-0.147	-0.051	0.019	0.04	0.02	-0.011
144	Momentum	Russian Federation		643	0.048	-0.163	-0.369	-0.484	-0.469	-0.364	-0.257	-0.23	-0.277	-0.311	-0.256	-0.121	0.018	0.082	0.053	-0.017	-0.058
145	Momentum	Slovakia		703	0.396	0.175	-0.064	-0.268	-0.374	-0.362	-0.264	-0.2	-0.245	-0.318	-0.317	-0.22	-0.069	0.058	0.098	0.052	-0.025
146	Momentum	Ukraine	14	804	-0.156	-0.33	-0.483	-0.572	-0.563	-0.468	-0.355	-0.308	-0.338	-0.358	-0.295	-0.153	-0.005	0.072	0.057	-0.006	-0.049
147	Momentum	Northern Europe		924	0.339	0.211	0.066	-0.048	-0.095	-0.092	-0.083	-0.097	-0.122	-0.128	-0.106	-0.065	-0.018	0.018	0.03	0.016	-0.007
148	Momentum	Channel Islands	15	830	0.306	0.13	-0.042	-0.205	-0.331	-0.384	-0.364	-0.339	-0.338	-0.329	-0.279	-0.186	-0.071	0.018	0.053	0.035	-0.002
149	Momentum	Denmark		208	0.222	0.151	0.041	-0.091	-0.189	-0.218	-0.184	-0.131	-0.092	-0.069	-0.061	-0.06	-0.049	-0.022	0.012	0.03	0.02
150	Momentum	Estonia		233	0.044	-0.142	-0.307	-0.384	-0.371	-0.313	-0.248	-0.219	-0.235	-0.253	-0.222	-0.137	-0.031	0.047	0.058	0.016	-0.029
151	Momentum	Faeroe Islands		234	0.14	0.159	0.195	0.184	0.107	0.001	-0.074	-0.079	-0.015	0.059	0.094	0.066	0.003	-0.055	-0.074	-0.044	0.001
152	Momentum	Finland	16	246	0.198	0.067	-0.082	-0.22	-0.292	-0.273	-0.202	-0.142	-0.116	-0.111	-0.107	-0.084	-0.043	-0.001	0.022	0.021	0.004
153	Momentum	Iceland		352	0.704	0.601	0.47	0.333	0.219	0.143	0.097	0.071	0.049	0.022	-0.002	-0.015	-0.012	0.002	0.015	0.015	0.003
154	Momentum	Ireland		372	0.711	0.458	0.298	0.235	0.216	0.172	0.081	-0.032	-0.117	-0.134	-0.077	0.014	0.078	0.076	0.022	-0.034	-0.051
155	Momentum	Isle of Man		833	0.201	0.107	0.017	-0.088	-0.18	-0.225	-0.227	-0.218	-0.211	-0.183	-0.133	-0.074	-0.025	0.007	0.023	0.026	0.018
156	Momentum	Latvia		428	-0.21	-0.344	-0.476	-0.544	-0.524	-0.442	-0.333	-0.253	-0.239	-0.251	-0.228	-0.146	-0.032	0.055	0.071	0.025	-0.03
157	Momentum	Lithuania		440	-0.159	-0.234	-0.345	-0.464	-0.516	-0.458	-0.328	-0.227	-0.201	-0.213	-0.206	-0.15	-0.055	0.031	0.064	0.037	-0.017
158	Momentum	Norway	17	578	0.494	0.392	0.25	0.104	0	-0.043	-0.052	-0.069	-0.098	-0.113	-0.101	-0.072	-0.036	-0.001	0.02	0.021	0.006
159	Momentum	Sweden		752	0.336	0.238	0.072	-0.071	-0.11	-0.076	-0.045	-0.055	-0.092	-0.115	-0.104	-0.073	-0.033	0.012	0.042	0.032	-0.004
160	Momentum	United Kingdom		826	0.364	0.232	0.085	-0.025	-0.067	-0.066	-0.067	-0.093	-0.124	-0.129	-0.105	-0.062	-0.016	0.019	0.028	0.014	-0.007
161	Momentum	Southern Europe		925	0.128	-0.062	-0.193	-0.289	-0.36	-0.401	-0.411	-0.405	-0.407	-0.387	-0.309	-0.186	-0.061	0.024	0.055	0.041	0.006
162	Momentum	Albania		8	0.647	0.53	0.375	0.179	0.01	-0.057	-0.033	0.002	-0.011	-0.067	-0.123	-0.137	-0.103	-0.047	0.002	0.022	0.003
163	Momentum	Andorra		20	0.604	0.311	0.115	-0.016	-0.154	-0.292	-0.392	-0.463	-0.544	-0.584	-0.503	-0.324	-0.127	0.017	0.069	0.054	0.016
164	Momentum	Bosnia and Herzegovina		70	0.193	0.055	-0.1	-0.285	-0.432	-0.433	-0.301	-0.191	-0.187	-0.238	-0.262	-0.207	-0.085	0.03	0.074	0.041	-0.025
165	Momentum	Croatia		191	-0.056	-0.185	-0.295	-0.39	-0.446	-0.42	-0.318	-0.224	-0.206	-0.222	-0.21	-0.146	-0.05	0.034	0.063	0.036	-0.014
166	Momentum	Gibraltar		292	0.222	0.098	-0.017	-0.094	-0.11	-0.101	-0.105	-0.13	-0.169	-0.173	-0.137	-0.071	-0.015	0.017	0.02	0.005	-0.007
167	Momentum	Greece		300	0.108	-0.086	-0.197	-0.267	-0.331	-0.386	-0.395	-0.385	-0.399	-0.393	-0.322	-0.199	-0.067	0.027	0.061	0.045	0.007
168	Momentum	Holy See	18	336	-1.586	-1.841	-2.028	-1.929	-1.502	-0.877	-0.663	-0.598	-0.528	-0.405	-0.367	-0.046	0.093	0.184	0.273	0.18	0.089
169	Momentum	Italy		380	-0.014	-0.188	-0.304	-0.39	-0.458	-0.505	-0.524	-0.517	-0.489	-0.418	-0.299	-0.167	-0.059	0.01	0.039	0.037	0.015
170	Momentum	Malta		470	0.431	0.222	-0.029	-0.259	-0.386	-0.361	-0.222	-0.105	-0.127	-0.229	-0.296	-0.268	-0.143	0.012	0.105	0.092	0.009
171	Momentum	Montenegro		499	0.339	0.21	0.099	-0.015	-0.11	-0.133	-0.088	-0.051	-0.063	-0.099	-0.113	-0.088	-0.04	0.002	0.02	0.011	-0.01
172	Momentum	Portugal		620	0.104	-0.083	-0.208	-0.305	-0.391	-0.439	-0.414	-0.358	-0.344	-0.336	-0.28	-0.182	-0.073	0.014	0.06	0.063	0.031
173	Momentum	San Marino		674	0.446	0.218	-0.001	-0.2	-0.351	-0.427	-0.397	-0.334	-0.327	-0.361	-0.358	-0.282	-0.136	0.023	0.106	0.099	0.02
174	Momentum	Serbia	19	688	0.024	-0.069	-0.171	-0.266	-0.318	-0.287	-0.189	-0.121	-0.124	-0.15	-0.15	-0.111	-0.043	0.019	0.043	0.026	-0.01
175	Momentum	Slovenia		705	0.201	-0.045	-0.244	-0.378	-0.436	-0.428	-0.383	-0.366	-0.396	-0.409	-0.348	-0.212	-0.052	0.055	0.072	0.023	-0.035
176	Momentum	Spain	20	724	0.292	0.047	-0.109	-0.205	-0.268	-0.324	-0.383	-0.426	-0.464	-0.471	-0.388	-0.226	-0.059	0.045	0.073	0.045	0
177	Momentum	TFYR Macedonia	21	807	0.456	0.287	0.094	-0.091	-0.211	-0.22	-0.145	-0.101	-0.143	-0.211	-0.228	-0.163	-0.045	0.058	0.086	0.04	-0.032
178	Momentum	Western Europe		926	0.17	0.039	-0.083	-0.189	-0.274	-0.322	-0.31	-0.262	-0.22	-0.188	-0.16	-0.126	-0.069	-0.001	0.045	0.047	0.016
179	Momentum	Austria		40	0.292	0.136	-0.052	-0.229	-0.341	-0.375	-0.345	-0.299	-0.282	-0.28	-0.268	-0.224	-0.128	-0.007	0.076	0.083	0.03
180	Momentum	Belgium		56	0.251	0.135	0.025	-0.072	-0.144	-0.176	-0.171	-0.158	-0.153	-0.145	-0.121	-0.079	-0.025	0.02	0.038	0.025	-0.001
181	Momentum	France		250	0.25	0.151	0.089	0.031	-0.039	-0.1	-0.13	-0.134	-0.122	-0.091	-0.051	-0.02	-0.002	0.005	0.004	-0.001	-0.003
182	Momentum	Germany		276	0.013	-0.141	-0.297	-0.422	-0.511	-0.553	-0.511	-0.41	-0.325	-0.279	-0.257	-0.221	-0.132	-0.007	0.083	0.093	0.035
183	Momentum	Liechtenstein		438	0.446	0.282	0.097	-0.117	-0.307	-0.398	-0.39	-0.351	-0.32	-0.291	-0.241	-0.168	-0.08	0	0.038	0.033	-0.001
184	Momentum	Luxembourg		442	0.643	0.442	0.254	0.084	-0.061	-0.152	-0.176	-0.181	-0.214	-0.25	-0.253	-0.205	-0.105	0.005	0.07	0.07	0.022
185	Momentum	Monaco		492	-0.2	-0.296	-0.359	-0.429	-0.522	-0.54	-0.475	-0.424	-0.358	-0.256	-0.14	-0.062	-0.009	0.022	0.038	0.029	0.01
186	Momentum	Netherlands		528	0.323	0.207	0.073	-0.069	-0.195	-0.257	-0.238	-0.189	-0.149	-0.115	-0.092	-0.075	-0.048	-0.011	0.018	0.024	0.011
187	Momentum	Switzerland		756	0.488	0.301	0.089	-0.107	-0.236	-0.276	-0.257	-0.241	-0.262	-0.288	-0.286	-0.237	-0.127	0.007	0.093	0.093	0.029
188	Momentum	LATIN AMERICA AND THE CARIBBEAN		904	1.065	0.946	0.812	0.675	0.546	0.434	0.34	0.257	0.18	0.112	0.058	0.022	0.004	-0.002	-0.002	-0.001	0
189	Momentum	Caribbean		915	0.847	0.766	0.66	0.54	0.417	0.314	0.235	0.172	0.119	0.073	0.038	0.012	-0.001	-0.005	-0.002	0.003	0.004
190	Momentum	Anguilla		660	0.881	0.687	0.471	0.268	0.116	0.033	-0.021	-0.049	-0.073	-0.094	-0.083	-0.05	-0.004	0.035	0.037	0.014	-0.014
191	Momentum	Antigua and Barbuda		28	1.016	0.932	0.801	0.64	0.467	0.311	0.195	0.13	0.108	0.103	0.085	0.05	0.019	0.005	0.004	0.009	0.008
192	Momentum	Aruba		533	0.335	0.242	0.154	-0.001	-0.182	-0.298	-0.281	-0.166	-0.045	0.022	0.022	-0.013	-0.039	-0.028	0.009	0.034	0.029
193	Momentum	Bahamas		44	0.989	0.802	0.584	0.372	0.216	0.144	0.117	0.086	0.031	-0.033	-0.073	-0.073	-0.04	0.005	0.034	0.032	0.007
194	Momentum	Barbados		52	0.218	0.157	0.087	0.006	-0.072	-0.12	-0.12	-0.092	-0.064	-0.044	-0.028	-0.014	-0.003	0.003	0.006	0.005	0.001
195	Momentum	British Virgin Islands		92	1.006	0.812	0.607	0.428	0.29	0.185	0.101	0.034	-0.011	-0.029	-0.025	-0.012	0.005	0.01	0.007	-0.002	-0.007
196	Momentum	Caribbean Netherlands	22	535	0.567	0.304	0.083	-0.085	-0.205	-0.289	-0.329	-0.351	-0.339	-0.295	-0.224	-0.141	-0.067	-0.02	-0.003	-0.005	-0.014
197	Momentum	Cayman Islands		136	0.71	0.493	0.283	0.086	-0.089	-0.231	-0.315	-0.325	-0.264	-0.162	-0.068	-0.012	0.012	0.02	0.011	-0.003	-0.008
198	Momentum	Cuba		192	0.435	0.28	0.108	-0.051	-0.17	-0.24	-0.275	-0.301	-0.313	-0.288	-0.217	-0.135	-0.064	-0.022	-0.001	0.005	-0.001
199	Momentum	Curaçao		531	0.34	0.202	0.081	-0.032	-0.129	-0.186	-0.193	-0.159	-0.099	-0.036	0.01	0.03	0.028	0.018	0.008	0.002	0
200	Momentum	Dominica		212	0.9	0.807	0.613	0.422	0.311	0.281	0.265	0.214	0.132	0.045	-0.016	-0.035	-0.028	-0.006	0.012	0.008	-0.004
201	Momentum	Dominican Republic		214	1.141	1.079	0.996	0.88	0.741	0.608	0.494	0.404	0.33	0.259	0.187	0.12	0.067	0.031	0.012	0.004	0.001
202	Momentum	Grenada		308	1.137	1.037	0.869	0.724	0.629	0.552	0.465	0.353	0.223	0.104	0.026	-0.004	0.001	0.011	0.009	-0.002	-0.01
203	Momentum	Guadeloupe	23	312	0.306	0.268	0.259	0.176	0.027	-0.107	-0.164	-0.136	-0.055	0.024	0.066	0.06	0.03	-0.002	-0.014	-0.006	0.01
204	Momentum	Haiti		332	1.107	1.105	1.05	0.954	0.811	0.649	0.502	0.386	0.296	0.214	0.13	0.054	0.001	-0.022	-0.018	-0.001	0.012
205	Momentum	Jamaica		388	1.033	0.942	0.795	0.628	0.481	0.387	0.335	0.289	0.222	0.131	0.046	-0.011	-0.03	-0.02	0.001	0.013	0.011
206	Momentum	Martinique		474	0.278	0.152	0.074	0.007	-0.088	-0.209	-0.282	-0.264	-0.181	-0.075	0.015	0.054	0.048	0.023	0.003	-0.003	0.001
207	Momentum	Montserrat		500	0.611	0.475	0.37	0.285	0.185	0.095	0.011	-0.039	-0.053	-0.021	-0.007	0.014	0.028	0.025	0.028	0.004	0
208	Momentum	Puerto Rico		630	0.643	0.514	0.36	0.202	0.084	0.036	0.041	0.037	-0.009	-0.067	-0.102	-0.1	-0.068	-0.031	-0.007	0	-0.001
209	Momentum	Saint Kitts and Nevis		659	1.008	0.846	0.668	0.499	0.354	0.247	0.174	0.108	0.038	-0.011	-0.026	-0.016	0.005	0.017	0.015	0.005	-0.007
210	Momentum	Saint Lucia		662	0.922	0.782	0.587	0.382	0.223	0.148	0.132	0.106	0.036	-0.045	-0.093	-0.092	-0.055	-0.012	0.015	0.015	0.002
211	Momentum	Saint Vincent and the Grenadines		670	0.929	0.835	0.699	0.545	0.404	0.3	0.234	0.187	0.137	0.08	0.029	-0.002	-0.011	-0.006	0.001	0.003	0.001
212	Momentum	Sint Maarten (Dutch part)		534	1.006	0.802	0.543	0.273	0.077	-0.013	-0.049	-0.075	-0.104	-0.115	-0.093	-0.046	0.001	0.029	0.031	0.021	0.003
213	Momentum	Trinidad and Tobago		780	0.595	0.374	0.194	0.085	0.032	0.006	-0.021	-0.069	-0.118	-0.136	-0.108	-0.052	-0.001	0.02	0.01	-0.008	-0.014
214	Momentum	Turks and Caicos Islands		796	0.972	0.764	0.612	0.467	0.299	0.12	-0.038	-0.123	-0.132	-0.087	-0.025	0.021	0.033	0.015	-0.009	-0.014	-0.002
215	Momentum	United States Virgin Islands		850	0.324	0.204	0.099	0.011	-0.059	-0.083	-0.057	0.012	0.092	0.147	0.158	0.127	0.073	0.026	0.001	-0.003	0.001
216	Momentum	Central America		916	1.247	1.161	1.047	0.912	0.765	0.625	0.502	0.395	0.302	0.217	0.141	0.079	0.035	0.007	-0.004	-0.005	-0.001
217	Momentum	Belize		84	1.323	1.284	1.176	1.02	0.84	0.667	0.525	0.414	0.319	0.224	0.129	0.049	0.001	-0.015	-0.009	0.003	0.008
218	Momentum	Costa Rica		188	1.099	0.93	0.75	0.581	0.444	0.341	0.263	0.195	0.123	0.053	-0.001	-0.032	-0.037	-0.021	-0.002	0.009	0.008
219	Momentum	El Salvador		222	1.18	1.097	0.967	0.82	0.686	0.581	0.5	0.426	0.345	0.256	0.169	0.093	0.035	0.002	-0.004	0.004	0.008
220	Momentum	Guatemala		320	1.363	1.385	1.35	1.245	1.076	0.895	0.737	0.607	0.5	0.396	0.283	0.168	0.07	0.003	-0.029	-0.029	-0.009
221	Momentum	Honduras		340	1.43	1.394	1.296	1.147	0.971	0.805	0.663	0.544	0.437	0.33	0.221	0.122	0.048	0.003	-0.014	-0.012	-0.003
222	Momentum	Mexico		484	1.227	1.127	1.004	0.865	0.721	0.585	0.464	0.358	0.266	0.184	0.116	0.065	0.03	0.009	-0.001	-0.002	-0.001
223	Momentum	Nicaragua		558	1.355	1.242	1.115	0.973	0.826	0.686	0.558	0.444	0.339	0.24	0.149	0.076	0.028	0.002	-0.007	-0.007	-0.003
224	Momentum	Panama		591	1.095	1.013	0.932	0.831	0.699	0.561	0.436	0.335	0.262	0.205	0.153	0.104	0.063	0.033	0.013	0.002	-0.004
225	Momentum	South America		931	1.012	0.873	0.726	0.585	0.461	0.36	0.277	0.202	0.13	0.067	0.021	-0.003	-0.01	-0.006	-0.001	0.001	0
226	Momentum	Argentina		32	0.761	0.698	0.638	0.567	0.487	0.406	0.323	0.243	0.178	0.127	0.083	0.049	0.023	0.005	-0.005	-0.007	-0.003
227	Momentum	Bolivia (Plurinational State of)		68	1.101	1.104	1.065	0.975	0.835	0.683	0.553	0.452	0.37	0.288	0.201	0.117	0.051	0.011	-0.007	-0.009	-0.005
228	Momentum	Brazil		76	1.017	0.835	0.648	0.484	0.357	0.266	0.198	0.132	0.057	-0.008	-0.045	-0.051	-0.035	-0.013	0.002	0.005	0.002
229	Momentum	Chile		152	0.86	0.711	0.545	0.388	0.262	0.176	0.122	0.077	0.028	-0.016	-0.042	-0.047	-0.035	-0.015	0.001	0.006	0.003
230	Momentum	Colombia		170	1.066	0.913	0.748	0.582	0.44	0.329	0.244	0.173	0.108	0.048	0.005	-0.017	-0.019	-0.009	0.001	0.005	0.003
231	Momentum	Ecuador		218	1.184	1.11	1.017	0.902	0.762	0.621	0.499	0.399	0.317	0.243	0.17	0.103	0.049	0.014	-0.003	-0.008	-0.006
232	Momentum	Falkland Islands (Malvinas)		238	0.206	0.068	-0.109	-0.213	-0.181	-0.154	-0.162	-0.164	-0.172	-0.13	-0.044	-0.015	-0.022	0.022	0.007	0.007	0.015
233	Momentum	French Guiana		254	1.181	1.153	1.146	1.114	1.012	0.84	0.608	0.413	0.337	0.328	0.319	0.262	0.154	0.029	-0.056	-0.071	-0.028
234	Momentum	Guyana		328	0.992	0.972	0.877	0.731	0.576	0.458	0.376	0.311	0.251	0.18	0.097	0.02	-0.028	-0.034	-0.015	0.004	0.008
235	Momentum	Paraguay		600	1.249	1.197	1.093	0.961	0.813	0.676	0.559	0.46	0.368	0.268	0.163	0.074	0.015	-0.01	-0.012	-0.006	0.001
236	Momentum	Peru		604	1.107	1.019	0.917	0.805	0.681	0.552	0.425	0.316	0.234	0.167	0.108	0.056	0.018	-0.002	-0.009	-0.007	-0.002
237	Momentum	Suriname		740	0.894	0.816	0.716	0.602	0.474	0.354	0.257	0.191	0.15	0.113	0.071	0.027	-0.006	-0.021	-0.02	-0.01	-0.002
238	Momentum	Uruguay		858	0.491	0.439	0.38	0.312	0.248	0.196	0.158	0.126	0.091	0.057	0.027	0.007	-0.001	-0.002	0	0.002	0.002
239	Momentum	Venezuela (Bolivarian Republic of)		862	1.118	1.018	0.908	0.782	0.643	0.514	0.404	0.314	0.242	0.178	0.119	0.069	0.032	0.011	0.001	-0.001	0
240	Momentum	NORTHERN AMERICA		905	0.502	0.403	0.266	0.121	0.005	-0.055	-0.054	-0.028	-0.016	-0.025	-0.04	-0.045	-0.031	-0.007	0.012	0.016	0.006
241	Momentum	Bermuda		60	0.131	0.025	-0.108	-0.265	-0.408	-0.469	-0.402	-0.261	-0.141	-0.081	-0.069	-0.074	-0.056	-0.016	0.022	0.035	0.02
242	Momentum	Canada		124	0.565	0.397	0.194	-0.014	-0.163	-0.214	-0.185	-0.14	-0.133	-0.157	-0.175	-0.154	-0.087	-0.008	0.046	0.052	0.019
243	Momentum	Greenland		304	0.597	0.435	0.251	0.087	-0.027	-0.072	-0.052	-0.005	0.022	0.014	-0.014	-0.027	-0.013	0.008	0.018	0.01	-0.005
244	Momentum	Saint Pierre and Miquelon		666	0.85	0.721	0.605	0.479	0.351	0.245	0.159	0.107	0.085	0.066	0.061	0.032	0.016	0.005	0.008	0.013	0.013
245	Momentum	United States of America		840	0.495	0.404	0.275	0.136	0.023	-0.037	-0.039	-0.016	-0.004	-0.011	-0.026	-0.033	-0.026	-0.007	0.009	0.012	0.005
246	Momentum	OCEANIA		909	0.791	0.697	0.583	0.466	0.355	0.264	0.196	0.14	0.09	0.045	0.01	-0.013	-0.02	-0.009	0.007	0.013	0.006
247	Momentum	Australia/New Zealand		927	0.691	0.547	0.381	0.226	0.12	0.066	0.043	0.02	-0.017	-0.054	-0.073	-0.068	-0.039	0.002	0.03	0.028	0.005
248	Momentum	Australia	24	36	0.703	0.551	0.377	0.219	0.113	0.064	0.044	0.02	-0.024	-0.069	-0.092	-0.083	-0.045	0.004	0.036	0.032	0.005
249	Momentum	New Zealand		554	0.624	0.526	0.403	0.265	0.151	0.079	0.038	0.019	0.017	0.021	0.022	0.01	-0.006	-0.01	0.001	0.008	0.004
250	Momentum	Melanesia		928	1.055	1.079	1.082	1.037	0.895	0.703	0.53	0.396	0.308	0.242	0.171	0.091	0.017	-0.027	-0.036	-0.018	0.006
251	Momentum	Fiji		242	0.892	0.798	0.722	0.64	0.526	0.41	0.317	0.241	0.176	0.125	0.083	0.044	0.011	-0.011	-0.02	-0.014	0
252	Momentum	New Caledonia		540	0.773	0.681	0.581	0.469	0.347	0.231	0.144	0.09	0.063	0.051	0.037	0.012	-0.009	-0.013	-0.003	0.003	0.002
253	Momentum	Papua New Guinea		598	1.068	1.107	1.118	1.074	0.926	0.726	0.548	0.409	0.319	0.249	0.175	0.092	0.018	-0.026	-0.033	-0.016	0.007
254	Momentum	Solomon Islands		90	1.186	1.244	1.289	1.279	1.147	0.915	0.683	0.508	0.399	0.327	0.249	0.14	0.02	-0.067	-0.091	-0.054	0.009
255	Momentum	Vanuatu		548	1.22	1.204	1.193	1.159	1.031	0.826	0.629	0.48	0.381	0.305	0.219	0.12	0.026	-0.043	-0.068	-0.05	-0.005
256	Momentum	Micronesia		954	0.971	0.984	0.948	0.851	0.716	0.55	0.373	0.275	0.265	0.254	0.197	0.094	-0.016	-0.08	-0.07	-0.012	0.039
257	Momentum	Guam		316	0.95	0.893	0.804	0.679	0.534	0.398	0.296	0.244	0.226	0.206	0.157	0.085	0.017	-0.02	-0.023	-0.007	0.008
258	Momentum	Kiribati		296	1.079	1.078	1.027	0.963	0.918	0.798	0.54	0.329	0.253	0.224	0.19	0.126	0.023	-0.073	-0.099	-0.049	0.028
259	Momentum	Marshall Islands		584	0.737	0.756	0.95	1.183	1.204	0.933	0.515	0.28	0.343	0.497	0.532	0.367	0.067	-0.19	-0.239	-0.089	0.103
260	Momentum	Micronesia (Fed. States of)		583	1.152	1.314	1.327	1.195	0.993	0.788	0.614	0.515	0.453	0.337	0.166	0.004	-0.093	-0.095	-0.03	0.038	0.056
261	Momentum	Nauru		520	0.818	0.679	0.553	0.431	0.327	0.217	0.131	0.07	0.048	0.039	0.036	0.032	0.019	0.012	0.003	0.003	0.009
262	Momentum	Northern Mariana Islands		580	0.764	0.758	0.627	0.328	-0.022	-0.288	-0.367	-0.241	-0.024	0.143	0.158	0.033	-0.119	-0.173	-0.105	0.009	0.063
263	Momentum	Palau		585	0.869	0.822	0.668	0.428	0.212	0.089	0.053	0.063	0.039	-0.032	-0.112	-0.139	-0.089	-0.007	0.052	0.058	0.024
264	Momentum	Polynesia	25	957	0.931	0.95	0.951	0.905	0.787	0.602	0.42	0.311	0.28	0.266	0.213	0.119	0.017	-0.045	-0.05	-0.014	0.021
265	Momentum	American Samoa		16	1.042	1.098	1.084	0.998	0.839	0.63	0.464	0.392	0.376	0.36	0.284	0.152	0.019	-0.061	-0.066	-0.022	0.022
266	Momentum	Cook Islands		184	0.987	0.938	0.766	0.556	0.403	0.327	0.291	0.247	0.183	0.111	0.045	0.003	-0.013	-0.013	-0.007	-0.004	-0.012
267	Momentum	French Polynesia		258	0.979	0.851	0.711	0.562	0.413	0.285	0.194	0.135	0.096	0.063	0.03	0.003	-0.011	-0.01	0	0.007	0.007
268	Momentum	Niue		570	0.751	0.678	0.611	0.55	0.397	0.337	0.332	0.255	0.272	0.209	0.119	0.079	0.059	0.049	0.02	0.049	0.039
269	Momentum	Samoa		882	0.897	1.045	1.184	1.244	1.15	0.896	0.62	0.461	0.428	0.436	0.374	0.229	0.057	-0.061	-0.084	-0.035	0.028
270	Momentum	Tokelau		772	0.877	1.131	1.153	0.96	0.754	0.52	0.459	0.507	0.494	0.416	0.265	0.186	0.054	0.022	0.022	0.032	0.011
271	Momentum	Tonga		776	0.861	1.013	1.158	1.211	1.124	0.888	0.598	0.416	0.38	0.377	0.313	0.175	0.012	-0.095	-0.097	-0.029	0.042
272	Momentum	Tuvalu		798	0.737	0.883	0.933	0.854	0.695	0.504	0.361	0.317	0.328	0.282	0.179	0.047	-0.043	-0.059	-0.013	0.027	0.038
273	Momentum	Wallis and Futuna Islands		876	0.585	0.557	0.515	0.415	0.27	0.176	0.159	0.166	0.173	0.138	0.082	0.024	-0.01	-0.018	-0.001	0.01	0.01

## Sheet: ZERO-MIGRATION
United Nations
Population Division
Department of Economic and Social Affairs
World Population Prospects: The 2017 Revision
File POP/2: Average annual rate of population change by region, subregion and country, 1950-2100 (percentage)
Zero-migration variant, 2015 - 2100
POP/DB/WPP/Rev.2017/POP/F02
June 2017 - Copyright © 2017 by United Nations. All rights reserved
Suggested citation: United Nations, Department of Economic and Social Affairs, Population Division (2017). World Population Prospects: The 2017 Revision, DVD Edition.
					Average annual rate of population change (percentage)
Index	Variant	Region, subregion, country or area *	Notes	Country code	2015-2020	2020-2025	2025-2030	2030-2035	2035-2040	2040-2045	2045-2050	2050-2055	2055-2060	2060-2065	2065-2070	2070-2075	2075-2080	2080-2085	2085-2090	2090-2095	2095-2100
1	Zero-migration	WORLD		900	1.088	0.978	0.874	0.783	0.701	0.627	0.554	0.482	0.415	0.359	0.312	0.27	0.231	0.197	0.166	0.135	0.103
2	Zero-migration	More developed regions	a	901	0.052	-0.022	-0.107	-0.183	-0.238	-0.278	-0.314	-0.345	-0.372	-0.383	-0.374	-0.352	-0.321	-0.291	-0.263	-0.243	-0.236
3	Zero-migration	Less developed regions	b	902	1.294	1.165	1.047	0.943	0.849	0.762	0.677	0.593	0.516	0.451	0.394	0.341	0.293	0.249	0.211	0.174	0.137
4	Zero-migration	Least developed countries	c	941	2.419	2.302	2.179	2.051	1.92	1.791	1.662	1.538	1.417	1.3	1.186	1.075	0.967	0.865	0.769	0.679	0.595
5	Zero-migration	Less developed regions, excluding least developed countries	d	934	1.078	0.932	0.799	0.683	0.58	0.486	0.395	0.306	0.225	0.159	0.106	0.061	0.022	-0.01	-0.034	-0.056	-0.08
6	Zero-migration	Less developed regions, excluding China		948	1.554	1.426	1.306	1.194	1.09	0.991	0.895	0.801	0.71	0.626	0.55	0.48	0.416	0.358	0.304	0.254	0.207
7	Zero-migration	High-income countries	e	1503	0.205	0.123	0.034	-0.055	-0.138	-0.21	-0.272	-0.323	-0.361	-0.381	-0.382	-0.372	-0.351	-0.327	-0.297	-0.271	-0.256
8	Zero-migration	Middle-income countries	e	1517	1.078	0.94	0.812	0.702	0.606	0.519	0.434	0.349	0.271	0.207	0.155	0.111	0.072	0.04	0.014	-0.011	-0.036
9	Zero-migration	Upper-middle-income countries	e	1502	0.626	0.461	0.315	0.197	0.104	0.022	-0.062	-0.148	-0.221	-0.27	-0.296	-0.31	-0.32	-0.319	-0.31	-0.3	-0.303
10	Zero-migration	Lower-middle-income countries	e	1501	1.464	1.331	1.202	1.08	0.966	0.861	0.761	0.664	0.571	0.487	0.41	0.341	0.279	0.224	0.176	0.131	0.092
11	Zero-migration	Low-income countries	e	1500	2.699	2.576	2.448	2.313	2.17	2.025	1.879	1.738	1.6	1.466	1.336	1.209	1.087	0.97	0.859	0.755	0.659
12	Zero-migration	Sub-Saharan Africa	f	947	2.68	2.566	2.455	2.339	2.212	2.076	1.936	1.797	1.661	1.531	1.405	1.28	1.158	1.04	0.928	0.822	0.722
13	Zero-migration	AFRICA		903	2.527	2.398	2.283	2.176	2.064	1.939	1.807	1.676	1.547	1.426	1.308	1.192	1.079	0.97	0.866	0.765	0.67
14	Zero-migration	Eastern Africa		910	2.751	2.606	2.462	2.316	2.165	2.016	1.869	1.726	1.587	1.453	1.324	1.2	1.081	0.968	0.86	0.759	0.664
15	Zero-migration	Burundi		108	3.112	2.892	2.676	2.565	2.506	2.414	2.263	2.086	1.923	1.793	1.681	1.563	1.433	1.297	1.174	1.059	0.954
16	Zero-migration	Comoros		174	2.485	2.292	2.118	1.968	1.831	1.694	1.552	1.404	1.265	1.135	1.018	0.9	0.785	0.675	0.569	0.473	0.385
17	Zero-migration	Djibouti		262	1.407	1.24	1.062	0.876	0.698	0.538	0.396	0.266	0.138	0.011	-0.103	-0.199	-0.264	-0.303	-0.322	-0.343	-0.363
18	Zero-migration	Eritrea		232	2.489	2.324	2.202	2.1	1.972	1.81	1.636	1.473	1.33	1.199	1.072	0.943	0.823	0.714	0.614	0.52	0.432
19	Zero-migration	Ethiopia		231	2.439	2.25	2.043	1.843	1.65	1.477	1.31	1.147	0.989	0.838	0.695	0.561	0.435	0.322	0.219	0.132	0.058
20	Zero-migration	Kenya		404	2.508	2.336	2.19	2.036	1.867	1.696	1.54	1.392	1.246	1.104	0.966	0.83	0.706	0.594	0.486	0.388	0.297
21	Zero-migration	Madagascar		450	2.673	2.583	2.447	2.285	2.13	1.995	1.868	1.74	1.608	1.48	1.357	1.237	1.125	1.015	0.91	0.813	0.72
22	Zero-migration	Malawi		454	2.934	2.81	2.674	2.511	2.346	2.183	2.019	1.861	1.702	1.545	1.389	1.238	1.096	0.963	0.836	0.721	0.615
23	Zero-migration	Mauritius	1	480	0.231	0.143	0.057	-0.066	-0.212	-0.343	-0.431	-0.461	-0.467	-0.48	-0.511	-0.555	-0.596	-0.616	-0.612	-0.583	-0.529
24	Zero-migration	Mayotte		175	2.583	2.373	2.231	2.093	1.926	1.741	1.55	1.378	1.23	1.095	0.971	0.851	0.737	0.626	0.516	0.411	0.309
25	Zero-migration	Mozambique		508	2.872	2.788	2.691	2.572	2.425	2.271	2.119	1.978	1.84	1.7	1.564	1.43	1.301	1.174	1.05	0.935	0.821
26	Zero-migration	Réunion		638	0.92	0.825	0.745	0.643	0.517	0.389	0.278	0.198	0.153	0.134	0.132	0.127	0.102	0.056	-0.007	-0.07	-0.116
27	Zero-migration	Rwanda		646	2.437	2.18	2	1.864	1.71	1.52	1.318	1.139	0.984	0.838	0.699	0.559	0.43	0.313	0.205	0.105	0.016
28	Zero-migration	Seychelles		690	0.723	0.51	0.376	0.307	0.254	0.18	0.072	-0.033	-0.097	-0.113	-0.099	-0.081	-0.073	-0.078	-0.094	-0.127	-0.173
29	Zero-migration	Somalia		706	3.201	3.124	3.009	2.872	2.726	2.585	2.445	2.292	2.134	1.976	1.826	1.681	1.54	1.402	1.27	1.138	1.015
30	Zero-migration	South Sudan		728	2.479	2.396	2.28	2.147	2.014	1.885	1.757	1.625	1.489	1.354	1.222	1.096	0.976	0.861	0.749	0.645	0.551
31	Zero-migration	Uganda		800	3.302	3.154	3.001	2.83	2.646	2.464	2.29	2.119	1.949	1.783	1.626	1.475	1.329	1.187	1.049	0.919	0.793
32	Zero-migration	United Republic of Tanzania	2	834	3.129	2.997	2.88	2.757	2.615	2.464	2.312	2.171	2.037	1.903	1.773	1.641	1.512	1.389	1.272	1.157	1.044
33	Zero-migration	Zambia		894	3.02	2.944	2.84	2.709	2.573	2.448	2.327	2.207	2.076	1.95	1.83	1.718	1.607	1.494	1.384	1.278	1.176
34	Zero-migration	Zimbabwe		716	2.4	2.122	1.952	1.839	1.716	1.57	1.41	1.241	1.079	0.931	0.8	0.679	0.561	0.45	0.344	0.246	0.155
35	Zero-migration	Middle Africa		911	3.036	2.907	2.783	2.647	2.492	2.322	2.151	1.989	1.833	1.687	1.541	1.399	1.262	1.129	1.004	0.885	0.773
36	Zero-migration	Angola		24	3.282	3.152	3.03	2.893	2.741	2.579	2.416	2.258	2.109	1.968	1.83	1.693	1.56	1.432	1.309	1.192	1.079
37	Zero-migration	Cameroon		120	2.584	2.466	2.355	2.251	2.139	2.018	1.889	1.759	1.629	1.505	1.389	1.273	1.159	1.046	0.934	0.825	0.722
38	Zero-migration	Central African Republic		140	2.258	2.325	2.275	2.139	1.959	1.798	1.663	1.54	1.411	1.273	1.129	0.987	0.854	0.736	0.627	0.526	0.426
39	Zero-migration	Chad		148	2.997	2.846	2.683	2.509	2.337	2.168	2.003	1.846	1.696	1.55	1.406	1.264	1.128	0.997	0.872	0.756	0.647
40	Zero-migration	Congo		178	2.672	2.575	2.528	2.47	2.357	2.204	2.058	1.937	1.83	1.726	1.613	1.495	1.378	1.263	1.153	1.042	0.937
41	Zero-migration	Democratic Republic of the Congo		180	3.191	3.044	2.907	2.755	2.582	2.388	2.195	2.012	1.838	1.678	1.515	1.358	1.209	1.063	0.928	0.8	0.683
42	Zero-migration	Equatorial Guinea		226	2.234	2.014	1.925	1.878	1.803	1.687	1.542	1.392	1.253	1.129	1.027	0.934	0.847	0.755	0.657	0.552	0.449
43	Zero-migration	Gabon		266	2.119	1.9	1.752	1.644	1.552	1.448	1.321	1.179	1.037	0.913	0.809	0.718	0.629	0.54	0.448	0.355	0.267
44	Zero-migration	Sao Tome and Principe		678	2.697	2.592	2.464	2.297	2.118	1.951	1.792	1.643	1.502	1.374	1.253	1.137	1.02	0.91	0.803	0.706	0.619
45	Zero-migration	Northern Africa		912	1.854	1.624	1.451	1.35	1.275	1.176	1.06	0.937	0.823	0.728	0.645	0.568	0.498	0.435	0.374	0.309	0.243
46	Zero-migration	Algeria		12	1.69	1.353	1.083	0.925	0.859	0.819	0.74	0.595	0.427	0.291	0.203	0.152	0.122	0.096	0.061	0.008	-0.06
47	Zero-migration	Egypt		818	1.929	1.664	1.494	1.432	1.382	1.262	1.114	0.971	0.854	0.764	0.678	0.593	0.512	0.437	0.365	0.292	0.215
48	Zero-migration	Libya		434	1.357	1.11	0.894	0.729	0.602	0.478	0.325	0.154	-0.002	-0.112	-0.163	-0.182	-0.188	-0.209	-0.246	-0.288	-0.319
49	Zero-migration	Morocco		504	1.411	1.218	1.042	0.895	0.766	0.651	0.546	0.446	0.345	0.247	0.153	0.069	0.001	-0.054	-0.1	-0.143	-0.179
50	Zero-migration	Sudan		729	2.515	2.396	2.278	2.143	1.995	1.847	1.712	1.592	1.479	1.367	1.251	1.132	1.018	0.916	0.825	0.737	0.656
51	Zero-migration	Tunisia		788	1.123	0.906	0.689	0.532	0.452	0.405	0.336	0.231	0.113	0.016	-0.045	-0.076	-0.092	-0.104	-0.122	-0.152	-0.19
52	Zero-migration	Western Sahara		732	1.509	1.268	1.035	0.835	0.674	0.542	0.41	0.271	0.133	0.026	-0.044	-0.077	-0.093	-0.112	-0.141	-0.185	-0.23
53	Zero-migration	Southern Africa		913	1.186	1.035	0.898	0.791	0.706	0.623	0.534	0.446	0.362	0.285	0.213	0.144	0.081	0.022	-0.031	-0.079	-0.123
54	Zero-migration	Botswana		72	1.653	1.449	1.25	1.089	0.956	0.83	0.692	0.547	0.404	0.275	0.171	0.095	0.038	-0.015	-0.07	-0.127	-0.179
55	Zero-migration	Lesotho		426	1.494	1.376	1.275	1.223	1.19	1.146	1.07	0.964	0.837	0.707	0.59	0.484	0.388	0.302	0.223	0.15	0.082
56	Zero-migration	Namibia		516	2.136	1.949	1.773	1.626	1.506	1.396	1.276	1.138	0.993	0.855	0.726	0.608	0.501	0.401	0.312	0.229	0.152
57	Zero-migration	South Africa		710	1.095	0.944	0.809	0.701	0.615	0.532	0.444	0.361	0.284	0.216	0.152	0.088	0.03	-0.025	-0.074	-0.117	-0.156
58	Zero-migration	Swaziland		748	1.887	1.675	1.489	1.353	1.251	1.143	1.018	0.881	0.742	0.609	0.486	0.372	0.269	0.178	0.099	0.027	-0.039
59	Zero-migration	Western Africa		914	2.702	2.614	2.529	2.436	2.325	2.197	2.058	1.919	1.781	1.649	1.522	1.393	1.265	1.142	1.024	0.911	0.804
60	Zero-migration	Benin		204	2.749	2.621	2.488	2.351	2.211	2.067	1.925	1.789	1.656	1.531	1.402	1.279	1.159	1.046	0.937	0.829	0.73
61	Zero-migration	Burkina Faso		854	3	2.871	2.739	2.59	2.425	2.251	2.078	1.918	1.762	1.615	1.475	1.337	1.203	1.074	0.948	0.832	0.725
62	Zero-migration	Cabo Verde		132	1.53	1.411	1.241	1.054	0.873	0.714	0.577	0.452	0.33	0.202	0.073	-0.047	-0.141	-0.209	-0.253	-0.285	-0.31
63	Zero-migration	Côte d'Ivoire		384	2.464	2.433	2.365	2.29	2.204	2.106	2	1.887	1.778	1.667	1.555	1.443	1.336	1.231	1.131	1.028	0.93
64	Zero-migration	Gambia		270	3.076	2.854	2.631	2.419	2.215	2.008	1.802	1.603	1.418	1.248	1.093	0.945	0.801	0.662	0.532	0.409	0.303
65	Zero-migration	Ghana		288	2.233	2.066	1.924	1.807	1.692	1.579	1.448	1.308	1.177	1.063	0.961	0.861	0.76	0.661	0.561	0.474	0.398
66	Zero-migration	Guinea		324	2.65	2.566	2.457	2.33	2.192	2.053	1.912	1.767	1.627	1.487	1.352	1.223	1.101	0.982	0.87	0.761	0.663
67	Zero-migration	Guinea-Bissau		624	2.55	2.37	2.204	2.081	1.976	1.856	1.718	1.566	1.421	1.292	1.173	1.062	0.948	0.839	0.73	0.629	0.539
68	Zero-migration	Liberia		430	2.625	2.546	2.45	2.33	2.193	2.051	1.91	1.775	1.643	1.516	1.39	1.267	1.146	1.028	0.916	0.809	0.712
69	Zero-migration	Mali		466	3.212	3.12	3.001	2.835	2.636	2.424	2.217	2.028	1.847	1.68	1.515	1.352	1.197	1.048	0.907	0.779	0.659
70	Zero-migration	Mauritania		478	2.567	2.394	2.238	2.1	1.971	1.841	1.707	1.575	1.451	1.336	1.227	1.122	1.02	0.92	0.816	0.721	0.632
71	Zero-migration	Niger		562	3.839	3.799	3.72	3.603	3.456	3.288	3.103	2.911	2.713	2.514	2.314	2.129	1.942	1.769	1.606	1.451	1.305
72	Zero-migration	Nigeria		566	2.615	2.537	2.47	2.394	2.295	2.173	2.038	1.901	1.762	1.634	1.51	1.38	1.25	1.126	1.008	0.894	0.784
73	Zero-migration	Saint Helena	3	654	0.451	0.479	0.366	0.111	-0.13	-0.262	-0.294	-0.24	-0.238	-0.217	-0.249	-0.288	-0.344	-0.413	-0.486	-0.51	-0.483
74	Zero-migration	Senegal		686	2.895	2.701	2.542	2.412	2.287	2.151	2.002	1.849	1.705	1.577	1.461	1.348	1.238	1.13	1.019	0.915	0.815
75	Zero-migration	Sierra Leone		694	2.177	2.028	1.885	1.732	1.577	1.416	1.26	1.109	0.957	0.814	0.674	0.54	0.409	0.292	0.187	0.094	0.013
76	Zero-migration	Togo		768	2.479	2.337	2.225	2.107	1.97	1.824	1.675	1.541	1.411	1.293	1.175	1.057	0.94	0.825	0.713	0.612	0.519
77	Zero-migration	ASIA		935	0.937	0.785	0.641	0.51	0.391	0.286	0.186	0.088	0	-0.072	-0.129	-0.174	-0.211	-0.237	-0.254	-0.266	-0.279
78	Zero-migration	Eastern Asia		906	0.357	0.181	0.026	-0.106	-0.221	-0.32	-0.414	-0.503	-0.571	-0.603	-0.604	-0.594	-0.58	-0.551	-0.506	-0.462	-0.442
79	Zero-migration	China	4	156	0.415	0.226	0.061	-0.076	-0.192	-0.293	-0.395	-0.493	-0.564	-0.594	-0.592	-0.582	-0.574	-0.551	-0.509	-0.465	-0.449
80	Zero-migration	China, Hong Kong SAR	5	344	0.375	0.218	0.006	-0.218	-0.413	-0.543	-0.608	-0.636	-0.701	-0.798	-0.875	-0.909	-0.862	-0.74	-0.566	-0.427	-0.343
81	Zero-migration	China, Macao SAR	6	446	0.806	0.649	0.395	0.122	-0.089	-0.22	-0.304	-0.387	-0.493	-0.609	-0.701	-0.765	-0.776	-0.752	-0.615	-0.39	-0.219
82	Zero-migration	China, Taiwan Province of China		158	0.148	0.075	-0.015	-0.146	-0.336	-0.522	-0.649	-0.724	-0.769	-0.808	-0.858	-0.904	-0.905	-0.833	-0.723	-0.622	-0.525
83	Zero-migration	Dem. People's Republic of Korea		408	0.476	0.401	0.306	0.18	0.057	-0.039	-0.106	-0.154	-0.188	-0.215	-0.233	-0.249	-0.263	-0.274	-0.284	-0.294	-0.303
84	Zero-migration	Japan		392	-0.274	-0.396	-0.499	-0.576	-0.632	-0.655	-0.649	-0.644	-0.68	-0.734	-0.753	-0.715	-0.617	-0.534	-0.471	-0.432	-0.408
85	Zero-migration	Mongolia		496	1.61	1.279	1.029	0.875	0.803	0.768	0.719	0.606	0.467	0.362	0.314	0.305	0.311	0.297	0.251	0.182	0.11
86	Zero-migration	Republic of Korea		410	0.276	0.188	0.089	-0.065	-0.266	-0.442	-0.581	-0.682	-0.744	-0.77	-0.79	-0.8	-0.777	-0.73	-0.647	-0.57	-0.477
87	Zero-migration	South-Central Asia	7	921	1.284	1.122	0.963	0.811	0.669	0.545	0.428	0.311	0.197	0.092	-0.002	-0.082	-0.149	-0.202	-0.245	-0.28	-0.305
88	Zero-migration	Central Asia		5500	1.516	1.239	1.017	0.899	0.834	0.758	0.64	0.502	0.38	0.292	0.232	0.18	0.132	0.084	0.036	-0.013	-0.064
89	Zero-migration	Kazakhstan		398	1.125	0.868	0.693	0.629	0.63	0.627	0.574	0.47	0.36	0.288	0.259	0.248	0.238	0.206	0.149	0.072	-0.005
90	Zero-migration	Kyrgyzstan		417	1.785	1.51	1.302	1.193	1.123	1.034	0.921	0.798	0.685	0.591	0.511	0.438	0.377	0.324	0.269	0.199	0.122
91	Zero-migration	Tajikistan		762	2.29	2.01	1.759	1.617	1.538	1.434	1.275	1.102	0.958	0.852	0.761	0.664	0.558	0.461	0.38	0.311	0.24
92	Zero-migration	Turkmenistan		795	1.696	1.365	1.1	0.961	0.897	0.816	0.68	0.516	0.377	0.284	0.233	0.189	0.134	0.072	0.01	-0.048	-0.093
93	Zero-migration	Uzbekistan		860	1.436	1.145	0.898	0.745	0.638	0.522	0.374	0.22	0.089	-0.01	-0.084	-0.147	-0.199	-0.239	-0.268	-0.291	-0.313
94	Zero-migration	Southern Asia		5501	1.275	1.118	0.961	0.808	0.663	0.537	0.419	0.303	0.19	0.084	-0.012	-0.093	-0.161	-0.215	-0.257	-0.292	-0.316
95	Zero-migration	Afghanistan		4	2.592	2.339	2.11	1.881	1.654	1.434	1.226	1.039	0.866	0.699	0.539	0.384	0.235	0.108	-0.001	-0.089	-0.158
96	Zero-migration	Bangladesh		50	1.321	1.148	0.967	0.789	0.628	0.489	0.358	0.232	0.115	0.007	-0.093	-0.184	-0.267	-0.339	-0.4	-0.446	-0.475
97	Zero-migration	Bhutan		64	1.18	0.995	0.8	0.622	0.476	0.354	0.238	0.114	-0.018	-0.148	-0.264	-0.351	-0.412	-0.45	-0.469	-0.477	-0.478
98	Zero-migration	India		356	1.14	1.001	0.858	0.703	0.547	0.418	0.308	0.204	0.101	0.001	-0.091	-0.167	-0.228	-0.274	-0.309	-0.337	-0.352
99	Zero-migration	Iran (Islamic Republic of)		364	1.107	0.791	0.54	0.415	0.366	0.303	0.167	-0.026	-0.225	-0.39	-0.504	-0.575	-0.602	-0.58	-0.535	-0.503	-0.503
100	Zero-migration	Maldives		462	1.4	1.077	0.794	0.64	0.588	0.538	0.407	0.2	-0.02	-0.205	-0.345	-0.454	-0.535	-0.566	-0.525	-0.441	-0.388
101	Zero-migration	Nepal		524	1.345	1.24	1.075	0.876	0.709	0.589	0.485	0.377	0.256	0.128	0.004	-0.119	-0.231	-0.332	-0.41	-0.458	-0.475
102	Zero-migration	Pakistan		586	2.023	1.783	1.563	1.404	1.282	1.148	0.99	0.822	0.671	0.54	0.429	0.329	0.234	0.148	0.07	-0.001	-0.059
103	Zero-migration	Sri Lanka		144	0.807	0.665	0.554	0.467	0.376	0.272	0.177	0.109	0.066	0.031	-0.003	-0.048	-0.099	-0.148	-0.191	-0.226	-0.253
104	Zero-migration	South-Eastern Asia		920	1.102	0.962	0.816	0.677	0.551	0.439	0.335	0.24	0.154	0.079	0.016	-0.037	-0.083	-0.121	-0.15	-0.172	-0.189
105	Zero-migration	Brunei Darussalam		96	1.167	0.977	0.784	0.601	0.431	0.286	0.154	0.018	-0.113	-0.226	-0.312	-0.364	-0.385	-0.391	-0.391	-0.393	-0.395
106	Zero-migration	Cambodia		116	1.678	1.45	1.254	1.122	1.011	0.886	0.743	0.607	0.483	0.372	0.263	0.159	0.074	0.01	-0.035	-0.082	-0.129
107	Zero-migration	Indonesia		360	1.126	0.958	0.805	0.668	0.535	0.413	0.298	0.198	0.115	0.049	-0.002	-0.048	-0.091	-0.129	-0.162	-0.191	-0.212
108	Zero-migration	Lao People's Democratic Republic		418	1.676	1.49	1.3	1.118	0.947	0.788	0.638	0.493	0.355	0.224	0.102	-0.008	-0.1	-0.172	-0.224	-0.268	-0.304
109	Zero-migration	Malaysia	8	458	1.187	1.064	0.875	0.667	0.495	0.379	0.304	0.23	0.131	0.011	-0.114	-0.221	-0.29	-0.321	-0.325	-0.323	-0.328
110	Zero-migration	Myanmar		104	0.936	0.823	0.698	0.545	0.384	0.237	0.12	0.029	-0.047	-0.117	-0.19	-0.257	-0.314	-0.35	-0.362	-0.356	-0.344
111	Zero-migration	Philippines		608	1.642	1.503	1.357	1.214	1.075	0.948	0.833	0.727	0.62	0.519	0.422	0.333	0.25	0.178	0.118	0.063	0.012
112	Zero-migration	Singapore		702	0.338	0.212	0.07	-0.106	-0.305	-0.507	-0.692	-0.832	-0.928	-0.994	-1.04	-1.076	-1.089	-1.097	-1.102	-1.115	-1.094
113	Zero-migration	Thailand		764	0.189	0.048	-0.049	-0.157	-0.288	-0.422	-0.55	-0.65	-0.706	-0.721	-0.714	-0.697	-0.689	-0.69	-0.692	-0.678	-0.639
114	Zero-migration	Timor-Leste		626	2.981	2.949	2.801	2.566	2.32	2.116	1.957	1.822	1.673	1.512	1.341	1.176	1.032	0.899	0.781	0.668	0.561
115	Zero-migration	Viet Nam		704	1.042	0.921	0.72	0.551	0.456	0.391	0.313	0.208	0.092	-0.012	-0.084	-0.125	-0.147	-0.161	-0.165	-0.161	-0.152
116	Zero-migration	Western Asia		922	1.574	1.425	1.292	1.176	1.062	0.943	0.816	0.692	0.581	0.49	0.415	0.358	0.31	0.267	0.223	0.177	0.131
117	Zero-migration	Armenia		51	0.326	0.159	0.017	-0.074	-0.114	-0.153	-0.223	-0.311	-0.386	-0.443	-0.485	-0.526	-0.56	-0.575	-0.564	-0.54	-0.524
118	Zero-migration	Azerbaijan	9	31	0.979	0.667	0.451	0.336	0.234	0.11	-0.018	-0.128	-0.204	-0.259	-0.303	-0.335	-0.349	-0.341	-0.321	-0.313	-0.328
119	Zero-migration	Bahrain		48	1.125	0.835	0.607	0.448	0.31	0.141	-0.075	-0.32	-0.546	-0.726	-0.83	-0.837	-0.747	-0.598	-0.472	-0.427	-0.45
120	Zero-migration	Cyprus	10	196	0.379	0.276	0.14	-0.001	-0.096	-0.164	-0.242	-0.338	-0.449	-0.569	-0.684	-0.78	-0.847	-0.861	-0.816	-0.719	-0.616
121	Zero-migration	Georgia	11	268	0	-0.055	-0.095	-0.107	-0.102	-0.105	-0.132	-0.166	-0.186	-0.188	-0.18	-0.173	-0.17	-0.17	-0.173	-0.182	-0.207
122	Zero-migration	Iraq		368	2.76	2.593	2.453	2.327	2.203	2.072	1.933	1.797	1.668	1.558	1.449	1.342	1.235	1.129	1.026	0.925	0.828
123	Zero-migration	Israel		376	1.42	1.275	1.18	1.123	1.074	1.017	0.936	0.842	0.747	0.667	0.61	0.563	0.518	0.464	0.399	0.332	0.262
124	Zero-migration	Jordan		400	2.169	1.936	1.748	1.591	1.442	1.276	1.099	0.927	0.783	0.665	0.567	0.471	0.375	0.282	0.192	0.109	0.032
125	Zero-migration	Kuwait		414	1.228	0.838	0.547	0.363	0.225	0.056	-0.183	-0.454	-0.667	-0.733	-0.627	-0.417	-0.222	-0.132	-0.149	-0.217	-0.275
126	Zero-migration	Lebanon		422	1.076	1.013	0.873	0.695	0.531	0.415	0.329	0.248	0.154	0.037	-0.091	-0.215	-0.31	-0.373	-0.4	-0.4	-0.382
127	Zero-migration	Oman		512	1.501	1.149	0.831	0.648	0.578	0.533	0.416	0.204	-0.049	-0.292	-0.481	-0.589	-0.6	-0.521	-0.385	-0.272	-0.258
128	Zero-migration	Qatar		634	0.775	0.549	0.359	0.215	0.087	-0.081	-0.325	-0.629	-0.96	-1.299	-1.615	-1.848	-1.891	-1.67	-1.236	-0.798	-0.575
129	Zero-migration	Saudi Arabia		682	1.514	1.206	0.942	0.746	0.594	0.455	0.299	0.123	-0.04	-0.151	-0.188	-0.172	-0.142	-0.137	-0.169	-0.226	-0.288
130	Zero-migration	State of Palestine	12	275	2.779	2.558	2.328	2.124	1.955	1.805	1.656	1.503	1.348	1.204	1.069	0.944	0.826	0.715	0.613	0.516	0.422
131	Zero-migration	Syrian Arab Republic		760	1.589	1.716	1.709	1.576	1.353	1.108	0.908	0.775	0.68	0.578	0.452	0.312	0.174	0.048	-0.058	-0.14	-0.183
132	Zero-migration	Turkey		792	0.994	0.865	0.75	0.642	0.528	0.414	0.296	0.186	0.085	-0.003	-0.082	-0.146	-0.201	-0.245	-0.286	-0.316	-0.337
133	Zero-migration	United Arab Emirates		784	0.663	0.411	0.264	0.156	0.003	-0.249	-0.584	-0.944	-1.297	-1.618	-1.868	-1.959	-1.799	-1.4	-0.934	-0.619	-0.53
134	Zero-migration	Yemen		887	2.44	2.18	1.933	1.714	1.507	1.307	1.109	0.902	0.703	0.519	0.359	0.223	0.109	0.008	-0.083	-0.164	-0.236
135	Zero-migration	EUROPE		908	-0.082	-0.164	-0.249	-0.314	-0.349	-0.374	-0.41	-0.456	-0.497	-0.511	-0.488	-0.442	-0.387	-0.336	-0.297	-0.278	-0.277
136	Zero-migration	Eastern Europe		923	-0.211	-0.31	-0.421	-0.491	-0.495	-0.463	-0.448	-0.465	-0.502	-0.533	-0.524	-0.469	-0.386	-0.305	-0.257	-0.246	-0.259
137	Zero-migration	Belarus		112	-0.172	-0.248	-0.35	-0.402	-0.39	-0.351	-0.337	-0.353	-0.381	-0.392	-0.372	-0.323	-0.263	-0.205	-0.166	-0.154	-0.164
138	Zero-migration	Bulgaria		100	-0.597	-0.632	-0.694	-0.742	-0.729	-0.68	-0.648	-0.645	-0.658	-0.661	-0.619	-0.533	-0.432	-0.341	-0.283	-0.273	-0.288
139	Zero-migration	Czechia		203	-0.064	-0.173	-0.312	-0.419	-0.435	-0.403	-0.398	-0.447	-0.54	-0.63	-0.648	-0.575	-0.455	-0.346	-0.283	-0.26	-0.266
140	Zero-migration	Hungary		348	-0.401	-0.456	-0.522	-0.603	-0.662	-0.684	-0.683	-0.687	-0.714	-0.749	-0.76	-0.729	-0.676	-0.625	-0.582	-0.541	-0.509
141	Zero-migration	Poland		616	-0.142	-0.272	-0.375	-0.473	-0.548	-0.605	-0.651	-0.692	-0.742	-0.815	-0.887	-0.925	-0.904	-0.833	-0.742	-0.663	-0.613
142	Zero-migration	Republic of Moldova	13	498	-0.165	-0.292	-0.419	-0.545	-0.634	-0.686	-0.73	-0.787	-0.861	-0.947	-1.012	-1.029	-0.966	-0.852	-0.732	-0.643	-0.6
143	Zero-migration	Romania		642	-0.335	-0.379	-0.421	-0.462	-0.498	-0.532	-0.556	-0.577	-0.603	-0.618	-0.603	-0.564	-0.524	-0.482	-0.448	-0.418	-0.404
144	Zero-migration	Russian Federation		643	-0.132	-0.252	-0.388	-0.459	-0.437	-0.367	-0.328	-0.337	-0.372	-0.395	-0.368	-0.293	-0.196	-0.117	-0.086	-0.102	-0.139
145	Zero-migration	Slovakia		703	0.025	-0.071	-0.21	-0.351	-0.44	-0.473	-0.488	-0.516	-0.572	-0.645	-0.694	-0.686	-0.621	-0.529	-0.453	-0.409	-0.396
146	Zero-migration	Ukraine	14	804	-0.442	-0.503	-0.575	-0.616	-0.6	-0.568	-0.558	-0.576	-0.607	-0.629	-0.613	-0.55	-0.46	-0.371	-0.313	-0.299	-0.314
147	Zero-migration	Northern Europe		924	0.258	0.185	0.088	0.006	-0.037	-0.063	-0.1	-0.153	-0.206	-0.227	-0.216	-0.201	-0.195	-0.192	-0.179	-0.161	-0.157
148	Zero-migration	Channel Islands	15	830	-0.004	-0.092	-0.192	-0.298	-0.407	-0.52	-0.629	-0.723	-0.782	-0.805	-0.798	-0.776	-0.744	-0.708	-0.671	-0.638	-0.609
149	Zero-migration	Denmark		208	0.094	0.085	0.029	-0.064	-0.15	-0.208	-0.235	-0.241	-0.244	-0.234	-0.222	-0.216	-0.224	-0.243	-0.259	-0.244	-0.219
150	Zero-migration	Estonia		233	-0.144	-0.224	-0.312	-0.342	-0.318	-0.302	-0.322	-0.362	-0.4	-0.426	-0.426	-0.402	-0.36	-0.308	-0.258	-0.227	-0.234
151	Zero-migration	Faeroe Islands		234	0.378	0.408	0.443	0.416	0.323	0.22	0.144	0.12	0.131	0.154	0.16	0.146	0.108	0.059	0.007	-0.043	-0.073
152	Zero-migration	Finland	16	246	0.089	0.03	-0.063	-0.168	-0.25	-0.287	-0.288	-0.276	-0.264	-0.252	-0.25	-0.261	-0.272	-0.267	-0.252	-0.234	-0.221
153	Zero-migration	Iceland		352	0.653	0.559	0.446	0.328	0.219	0.124	0.038	-0.032	-0.081	-0.115	-0.151	-0.187	-0.226	-0.258	-0.275	-0.275	-0.275
154	Zero-migration	Ireland		372	0.681	0.484	0.368	0.333	0.321	0.272	0.172	0.046	-0.058	-0.111	-0.112	-0.069	-0.009	0.033	0.032	-0.015	-0.078
155	Zero-migration	Isle of Man		833	0.092	0.047	-0.005	-0.08	-0.163	-0.234	-0.289	-0.327	-0.359	-0.369	-0.353	-0.321	-0.284	-0.263	-0.259	-0.261	-0.255
156	Zero-migration	Latvia		428	-0.475	-0.503	-0.553	-0.575	-0.545	-0.513	-0.505	-0.503	-0.503	-0.501	-0.489	-0.461	-0.414	-0.355	-0.303	-0.281	-0.293
157	Zero-migration	Lithuania		440	-0.364	-0.356	-0.396	-0.463	-0.493	-0.479	-0.45	-0.419	-0.396	-0.384	-0.372	-0.35	-0.318	-0.283	-0.246	-0.214	-0.204
158	Zero-migration	Norway	17	578	0.386	0.343	0.252	0.139	0.039	-0.033	-0.085	-0.141	-0.196	-0.23	-0.234	-0.225	-0.227	-0.23	-0.219	-0.199	-0.19
159	Zero-migration	Sweden		752	0.293	0.249	0.131	0.01	-0.036	-0.027	-0.021	-0.055	-0.11	-0.144	-0.139	-0.118	-0.115	-0.121	-0.103	-0.058	-0.041
160	Zero-migration	United Kingdom		826	0.296	0.212	0.109	0.031	-0.009	-0.035	-0.081	-0.145	-0.208	-0.23	-0.216	-0.201	-0.199	-0.198	-0.186	-0.168	-0.162
161	Zero-migration	Southern Europe		925	-0.178	-0.27	-0.332	-0.383	-0.439	-0.514	-0.61	-0.712	-0.794	-0.829	-0.806	-0.731	-0.631	-0.548	-0.504	-0.49	-0.49
162	Zero-migration	Albania		8	0.415	0.347	0.244	0.099	-0.049	-0.153	-0.206	-0.234	-0.263	-0.307	-0.369	-0.435	-0.482	-0.512	-0.519	-0.5	-0.452
163	Zero-migration	Andorra		20	0.055	-0.093	-0.17	-0.226	-0.312	-0.467	-0.681	-0.907	-1.097	-1.202	-1.205	-1.124	-0.988	-0.859	-0.77	-0.736	-0.725
164	Zero-migration	Bosnia and Herzegovina		70	-0.2	-0.224	-0.282	-0.385	-0.495	-0.571	-0.601	-0.597	-0.593	-0.617	-0.655	-0.685	-0.686	-0.658	-0.608	-0.545	-0.488
165	Zero-migration	Croatia		191	-0.372	-0.427	-0.462	-0.501	-0.538	-0.566	-0.59	-0.612	-0.631	-0.648	-0.66	-0.66	-0.64	-0.61	-0.574	-0.538	-0.509
166	Zero-migration	Gibraltar		292	0.14	0.063	-0.02	-0.072	-0.086	-0.104	-0.15	-0.209	-0.264	-0.299	-0.297	-0.274	-0.251	-0.236	-0.225	-0.226	-0.227
167	Zero-migration	Greece		300	-0.301	-0.393	-0.416	-0.429	-0.469	-0.557	-0.689	-0.821	-0.92	-0.96	-0.945	-0.875	-0.787	-0.705	-0.656	-0.641	-0.624
168	Zero-migration	Holy See	18	336	-1.859	-2.141	-2.329	-2.287	-2.022	-1.732	-1.643	-1.463	-1.755	-1.924	-1.985	-1.806	-1.726	-1.795	-2.076	-1.969	-2.056
169	Zero-migration	Italy		380	-0.251	-0.334	-0.394	-0.442	-0.498	-0.573	-0.67	-0.767	-0.834	-0.836	-0.767	-0.656	-0.548	-0.481	-0.45	-0.436	-0.428
170	Zero-migration	Malta		470	0.094	-0.002	-0.15	-0.314	-0.43	-0.467	-0.455	-0.446	-0.468	-0.529	-0.609	-0.667	-0.667	-0.618	-0.54	-0.461	-0.405
171	Zero-migration	Montenegro		499	0.12	0.048	-0.011	-0.083	-0.164	-0.234	-0.275	-0.297	-0.316	-0.35	-0.394	-0.432	-0.456	-0.467	-0.465	-0.457	-0.436
172	Zero-migration	Portugal		620	-0.327	-0.414	-0.45	-0.49	-0.556	-0.651	-0.755	-0.856	-0.928	-0.96	-0.949	-0.896	-0.818	-0.756	-0.727	-0.712	-0.679
173	Zero-migration	San Marino		674	0.035	-0.066	-0.18	-0.303	-0.413	-0.516	-0.625	-0.714	-0.764	-0.794	-0.795	-0.763	-0.707	-0.625	-0.551	-0.498	-0.44
174	Zero-migration	Serbia	19	688	-0.215	-0.239	-0.285	-0.342	-0.391	-0.408	-0.395	-0.382	-0.388	-0.409	-0.428	-0.433	-0.427	-0.408	-0.388	-0.369	-0.351
175	Zero-migration	Slovenia		705	0.009	-0.127	-0.242	-0.323	-0.37	-0.411	-0.464	-0.527	-0.578	-0.601	-0.586	-0.529	-0.44	-0.34	-0.259	-0.219	-0.223
176	Zero-migration	Spain	20	724	-0.065	-0.192	-0.272	-0.322	-0.373	-0.455	-0.584	-0.739	-0.875	-0.959	-0.964	-0.882	-0.731	-0.588	-0.519	-0.519	-0.555
177	Zero-migration	TFYR Macedonia	21	807	0.134	0.058	-0.054	-0.178	-0.279	-0.336	-0.363	-0.39	-0.435	-0.489	-0.536	-0.552	-0.532	-0.488	-0.435	-0.397	-0.376
178	Zero-migration	Western Europe		926	0.006	-0.053	-0.116	-0.18	-0.247	-0.319	-0.387	-0.433	-0.448	-0.424	-0.382	-0.355	-0.343	-0.326	-0.291	-0.258	-0.242
179	Zero-migration	Austria		40	-0.005	-0.048	-0.141	-0.262	-0.356	-0.427	-0.503	-0.584	-0.639	-0.641	-0.615	-0.596	-0.584	-0.551	-0.481	-0.403	-0.352
180	Zero-migration	Belgium		56	0.146	0.095	0.041	-0.018	-0.075	-0.134	-0.194	-0.243	-0.272	-0.274	-0.257	-0.236	-0.218	-0.198	-0.18	-0.167	-0.166
181	Zero-migration	France		250	0.257	0.193	0.155	0.119	0.06	-0.012	-0.07	-0.097	-0.106	-0.093	-0.068	-0.044	-0.03	-0.029	-0.026	-0.031	-0.045
182	Zero-migration	Germany		276	-0.275	-0.336	-0.414	-0.488	-0.552	-0.629	-0.719	-0.79	-0.809	-0.769	-0.709	-0.681	-0.679	-0.655	-0.587	-0.515	-0.471
183	Zero-migration	Liechtenstein		438	0.209	0.132	0.014	-0.145	-0.303	-0.437	-0.526	-0.593	-0.626	-0.621	-0.584	-0.532	-0.481	-0.442	-0.416	-0.397	-0.379
184	Zero-migration	Luxembourg		442	0.373	0.271	0.166	0.057	-0.056	-0.163	-0.266	-0.373	-0.47	-0.527	-0.544	-0.539	-0.511	-0.445	-0.373	-0.328	-0.308
185	Zero-migration	Monaco		492	-0.042	-0.12	-0.171	-0.227	-0.323	-0.353	-0.302	-0.256	-0.25	-0.23	-0.16	-0.085	0.001	0.031	0.044	0.025	0.006
186	Zero-migration	Netherlands		528	0.185	0.135	0.058	-0.045	-0.16	-0.257	-0.316	-0.343	-0.347	-0.323	-0.29	-0.273	-0.28	-0.291	-0.29	-0.277	-0.266
187	Zero-migration	Switzerland		756	0.208	0.105	-0.037	-0.183	-0.293	-0.365	-0.437	-0.538	-0.634	-0.679	-0.676	-0.667	-0.655	-0.612	-0.535	-0.466	-0.436
188	Zero-migration	LATIN AMERICA AND THE CARIBBEAN		904	1.044	0.897	0.756	0.625	0.503	0.39	0.286	0.187	0.091	0.001	-0.082	-0.156	-0.217	-0.267	-0.305	-0.331	-0.347
189	Zero-migration	Caribbean		915	0.914	0.803	0.685	0.563	0.446	0.338	0.235	0.139	0.05	-0.029	-0.088	-0.137	-0.178	-0.224	-0.264	-0.289	-0.308
190	Zero-migration	Anguilla		660	0.617	0.445	0.277	0.12	-0.02	-0.146	-0.257	-0.347	-0.398	-0.44	-0.463	-0.48	-0.484	-0.47	-0.459	-0.455	-0.446
191	Zero-migration	Antigua and Barbuda		28	1.023	0.932	0.804	0.654	0.498	0.354	0.23	0.138	0.077	0.047	0.029	-0.005	-0.057	-0.113	-0.155	-0.184	-0.2
192	Zero-migration	Aruba		533	0.198	0.142	0.085	-0.035	-0.199	-0.344	-0.405	-0.369	-0.285	-0.213	-0.188	-0.209	-0.251	-0.298	-0.325	-0.327	-0.312
193	Zero-migration	Bahamas		44	0.745	0.591	0.422	0.253	0.115	0.02	-0.06	-0.141	-0.215	-0.275	-0.324	-0.367	-0.399	-0.418	-0.416	-0.401	-0.389
194	Zero-migration	Barbados		52	0.095	0.087	0.061	0.015	-0.05	-0.117	-0.169	-0.189	-0.183	-0.167	-0.157	-0.158	-0.169	-0.189	-0.206	-0.22	-0.223
195	Zero-migration	British Virgin Islands		92	1.029	0.839	0.642	0.484	0.351	0.244	0.135	0.03	-0.055	-0.101	-0.115	-0.125	-0.139	-0.161	-0.177	-0.192	-0.208
196	Zero-migration	Caribbean Netherlands	22	535	0.452	0.236	0.059	-0.072	-0.181	-0.281	-0.376	-0.451	-0.495	-0.489	-0.458	-0.428	-0.398	-0.365	-0.325	-0.308	-0.316
197	Zero-migration	Cayman Islands		136	0.588	0.425	0.265	0.114	-0.029	-0.177	-0.311	-0.392	-0.396	-0.336	-0.249	-0.193	-0.174	-0.184	-0.199	-0.214	-0.223
198	Zero-migration	Cuba		192	0.259	0.165	0.055	-0.056	-0.154	-0.243	-0.338	-0.439	-0.519	-0.564	-0.532	-0.47	-0.411	-0.411	-0.417	-0.386	-0.36
199	Zero-migration	Curaçao		531	0.349	0.232	0.133	0.039	-0.05	-0.119	-0.163	-0.182	-0.172	-0.138	-0.097	-0.077	-0.079	-0.107	-0.142	-0.177	-0.201
200	Zero-migration	Dominica		212	0.795	0.718	0.558	0.4	0.302	0.249	0.188	0.098	-0.002	-0.089	-0.162	-0.209	-0.275	-0.346	-0.367	-0.366	-0.342
201	Zero-migration	Dominican Republic		214	1.368	1.216	1.065	0.917	0.776	0.645	0.527	0.42	0.324	0.236	0.151	0.068	-0.01	-0.084	-0.151	-0.209	-0.257
202	Zero-migration	Grenada		308	1.147	0.993	0.799	0.649	0.554	0.474	0.378	0.262	0.134	0.013	-0.093	-0.176	-0.231	-0.259	-0.27	-0.285	-0.307
203	Zero-migration	Guadeloupe	23	312	0.287	0.267	0.27	0.202	0.064	-0.081	-0.18	-0.213	-0.189	-0.149	-0.109	-0.093	-0.091	-0.124	-0.177	-0.242	-0.269
204	Zero-migration	Haiti		332	1.526	1.378	1.223	1.068	0.915	0.773	0.631	0.497	0.359	0.228	0.112	0.013	-0.064	-0.127	-0.178	-0.222	-0.258
205	Zero-migration	Jamaica		388	0.961	0.841	0.689	0.53	0.389	0.288	0.215	0.15	0.075	-0.017	-0.107	-0.19	-0.258	-0.311	-0.34	-0.347	-0.341
206	Zero-migration	Martinique		474	0.239	0.141	0.084	0.035	-0.05	-0.182	-0.302	-0.356	-0.343	-0.286	-0.21	-0.153	-0.13	-0.147	-0.187	-0.213	-0.259
207	Zero-migration	Montserrat		500	0.664	0.544	0.451	0.353	0.253	0.163	0.041	-0.031	-0.09	-0.111	-0.133	-0.113	-0.142	-0.143	-0.137	-0.167	-0.168
208	Zero-migration	Puerto Rico		630	0.266	0.195	0.122	0.02	-0.093	-0.198	-0.285	-0.353	-0.412	-0.472	-0.528	-0.581	-0.626	-0.656	-0.669	-0.659	-0.619
209	Zero-migration	Saint Kitts and Nevis		659	0.872	0.705	0.546	0.403	0.273	0.155	0.05	-0.05	-0.133	-0.198	-0.245	-0.273	-0.285	-0.295	-0.306	-0.318	-0.328
210	Zero-migration	Saint Lucia		662	0.448	0.356	0.249	0.121	-0.014	-0.13	-0.226	-0.311	-0.393	-0.474	-0.548	-0.615	-0.675	-0.717	-0.725	-0.7	-0.635
211	Zero-migration	Saint Vincent and the Grenadines		670	0.808	0.677	0.531	0.382	0.238	0.114	0.013	-0.063	-0.131	-0.195	-0.261	-0.323	-0.366	-0.396	-0.408	-0.408	-0.4
212	Zero-migration	Sint Maarten (Dutch part)		534	0.785	0.62	0.421	0.207	0.031	-0.093	-0.196	-0.283	-0.356	-0.393	-0.391	-0.373	-0.363	-0.378	-0.396	-0.399	-0.379
213	Zero-migration	Trinidad and Tobago		780	0.333	0.137	-0.012	-0.105	-0.168	-0.234	-0.317	-0.401	-0.465	-0.5	-0.504	-0.492	-0.466	-0.443	-0.426	-0.416	-0.406
214	Zero-migration	Turks and Caicos Islands		796	0.881	0.653	0.508	0.374	0.216	0.035	-0.144	-0.272	-0.341	-0.349	-0.328	-0.298	-0.28	-0.288	-0.318	-0.363	-0.39
215	Zero-migration	United States Virgin Islands		850	0.44	0.316	0.213	0.119	0.036	-0.014	-0.04	-0.032	-0.005	0.025	0.045	0.04	0.006	-0.054	-0.123	-0.184	-0.222
216	Zero-migration	Central America		916	1.36	1.189	1.022	0.867	0.726	0.599	0.48	0.366	0.253	0.144	0.043	-0.046	-0.122	-0.191	-0.251	-0.297	-0.328
217	Zero-migration	Belize		84	1.667	1.509	1.314	1.118	0.945	0.797	0.664	0.536	0.412	0.293	0.187	0.093	0.012	-0.052	-0.102	-0.142	-0.175
218	Zero-migration	Costa Rica		188	0.891	0.732	0.589	0.457	0.334	0.218	0.101	-0.008	-0.109	-0.191	-0.265	-0.338	-0.408	-0.456	-0.476	-0.472	-0.456
219	Zero-migration	El Salvador		222	1.171	1.045	0.895	0.745	0.611	0.502	0.413	0.327	0.237	0.139	0.039	-0.062	-0.164	-0.261	-0.334	-0.376	-0.391
220	Zero-migration	Guatemala		320	2.001	1.829	1.65	1.472	1.308	1.158	1.022	0.892	0.767	0.64	0.514	0.391	0.277	0.173	0.081	0.005	-0.057
221	Zero-migration	Honduras		340	1.656	1.488	1.308	1.12	0.943	0.786	0.643	0.513	0.388	0.267	0.145	0.032	-0.069	-0.156	-0.228	-0.283	-0.32
222	Zero-migration	Mexico		484	1.277	1.1	0.928	0.773	0.634	0.508	0.388	0.273	0.158	0.049	-0.049	-0.133	-0.199	-0.262	-0.318	-0.359	-0.387
223	Zero-migration	Nicaragua		558	1.423	1.234	1.069	0.914	0.775	0.644	0.52	0.405	0.29	0.174	0.057	-0.056	-0.153	-0.23	-0.288	-0.33	-0.359
224	Zero-migration	Panama		591	1.391	1.234	1.101	0.98	0.861	0.745	0.627	0.512	0.407	0.318	0.243	0.178	0.121	0.067	0.015	-0.034	-0.082
225	Zero-migration	South America		931	0.925	0.782	0.648	0.524	0.408	0.3	0.201	0.108	0.019	-0.066	-0.143	-0.212	-0.268	-0.309	-0.337	-0.352	-0.361
226	Zero-migration	Argentina		32	0.93	0.838	0.754	0.673	0.594	0.519	0.447	0.372	0.295	0.217	0.142	0.078	0.025	-0.018	-0.06	-0.097	-0.13
227	Zero-migration	Bolivia (Plurinational State of)		68	1.571	1.459	1.335	1.204	1.073	0.948	0.833	0.721	0.612	0.502	0.398	0.302	0.216	0.14	0.072	0.009	-0.046
228	Zero-migration	Brazil		76	0.75	0.596	0.455	0.327	0.207	0.095	-0.005	-0.101	-0.196	-0.288	-0.371	-0.443	-0.495	-0.528	-0.54	-0.537	-0.525
229	Zero-migration	Chile		152	0.686	0.574	0.459	0.342	0.23	0.124	0.022	-0.068	-0.145	-0.206	-0.259	-0.303	-0.343	-0.375	-0.387	-0.38	-0.367
230	Zero-migration	Colombia		170	0.872	0.704	0.553	0.41	0.275	0.151	0.038	-0.059	-0.141	-0.212	-0.276	-0.337	-0.393	-0.43	-0.45	-0.459	-0.456
231	Zero-migration	Ecuador		218	1.462	1.306	1.153	1.011	0.877	0.75	0.631	0.521	0.415	0.314	0.219	0.13	0.049	-0.025	-0.087	-0.137	-0.183
232	Zero-migration	Falkland Islands (Malvinas)		238	0.179	0.048	-0.068	-0.124	-0.145	-0.146	-0.168	-0.191	-0.229	-0.224	-0.212	-0.192	-0.157	-0.173	-0.159	-0.191	-0.178
233	Zero-migration	French Guiana		254	2.022	1.849	1.748	1.657	1.547	1.408	1.259	1.126	1.026	0.954	0.893	0.829	0.756	0.675	0.588	0.505	0.432
234	Zero-migration	Guyana		328	1.251	1.153	0.994	0.815	0.658	0.541	0.448	0.362	0.273	0.18	0.088	-0.007	-0.084	-0.137	-0.165	-0.182	-0.202
235	Zero-migration	Paraguay		600	1.495	1.344	1.168	0.993	0.841	0.709	0.594	0.482	0.366	0.245	0.126	0.024	-0.057	-0.115	-0.154	-0.185	-0.212
236	Zero-migration	Peru		604	1.313	1.149	0.994	0.855	0.73	0.613	0.497	0.384	0.28	0.183	0.095	0.014	-0.06	-0.121	-0.175	-0.216	-0.253
237	Zero-migration	Suriname		740	1.056	0.921	0.781	0.641	0.508	0.392	0.293	0.215	0.149	0.087	0.027	-0.034	-0.086	-0.132	-0.165	-0.189	-0.21
238	Zero-migration	Uruguay		858	0.454	0.405	0.354	0.293	0.229	0.17	0.116	0.064	0.012	-0.043	-0.097	-0.146	-0.188	-0.223	-0.257	-0.273	-0.281
239	Zero-migration	Venezuela (Bolivarian Republic of)		862	1.294	1.128	0.974	0.828	0.694	0.571	0.457	0.356	0.265	0.183	0.106	0.031	-0.041	-0.105	-0.158	-0.203	-0.24
240	Zero-migration	NORTHERN AMERICA		905	0.4	0.351	0.264	0.159	0.06	-0.018	-0.067	-0.086	-0.088	-0.088	-0.097	-0.121	-0.146	-0.162	-0.16	-0.143	-0.131
241	Zero-migration	Bermuda		60	-0.099	-0.156	-0.223	-0.328	-0.451	-0.572	-0.64	-0.635	-0.57	-0.494	-0.449	-0.454	-0.48	-0.505	-0.517	-0.499	-0.466
242	Zero-migration	Canada		124	0.278	0.177	0.051	-0.099	-0.232	-0.335	-0.417	-0.478	-0.507	-0.513	-0.519	-0.542	-0.558	-0.558	-0.531	-0.481	-0.429
243	Zero-migration	Greenland		304	0.506	0.342	0.179	0.031	-0.082	-0.152	-0.18	-0.175	-0.162	-0.164	-0.191	-0.222	-0.246	-0.253	-0.249	-0.247	-0.251
244	Zero-migration	Saint Pierre and Miquelon		666	0.877	0.776	0.665	0.539	0.404	0.284	0.18	0.108	0.055	0.01	-0.039	-0.074	-0.108	-0.146	-0.166	-0.192	-0.207
245	Zero-migration	United States of America		840	0.413	0.371	0.288	0.187	0.092	0.016	-0.031	-0.046	-0.046	-0.047	-0.057	-0.082	-0.109	-0.127	-0.128	-0.114	-0.106
246	Zero-migration	OCEANIA		909	0.957	0.858	0.746	0.636	0.542	0.467	0.396	0.327	0.262	0.206	0.159	0.115	0.071	0.034	0.009	-0.011	-0.034
247	Zero-migration	Australia/New Zealand		927	0.584	0.471	0.337	0.206	0.104	0.031	-0.036	-0.105	-0.168	-0.217	-0.248	-0.27	-0.29	-0.301	-0.292	-0.275	-0.269
248	Zero-migration	Australia	24	36	0.581	0.463	0.323	0.19	0.091	0.021	-0.043	-0.113	-0.18	-0.236	-0.274	-0.298	-0.315	-0.317	-0.299	-0.279	-0.272
249	Zero-migration	New Zealand		554	0.6	0.512	0.407	0.286	0.171	0.078	0	-0.062	-0.105	-0.119	-0.12	-0.13	-0.167	-0.222	-0.255	-0.259	-0.256
250	Zero-migration	Melanesia		928	1.927	1.794	1.667	1.54	1.407	1.278	1.152	1.038	0.929	0.824	0.724	0.624	0.53	0.444	0.363	0.292	0.227
251	Zero-migration	Fiji		242	1.182	1.021	0.893	0.78	0.669	0.565	0.47	0.385	0.304	0.228	0.159	0.097	0.04	-0.008	-0.056	-0.098	-0.133
252	Zero-migration	New Caledonia		540	0.852	0.737	0.63	0.52	0.411	0.309	0.218	0.138	0.069	0.014	-0.026	-0.063	-0.105	-0.151	-0.188	-0.21	-0.223
253	Zero-migration	Papua New Guinea		598	2.009	1.873	1.74	1.605	1.465	1.331	1.2	1.082	0.968	0.859	0.754	0.65	0.552	0.463	0.381	0.308	0.242
254	Zero-migration	Solomon Islands		90	2.351	2.213	2.095	1.967	1.817	1.659	1.502	1.363	1.235	1.12	1.006	0.892	0.777	0.664	0.56	0.47	0.387
255	Zero-migration	Vanuatu		548	2.051	1.888	1.761	1.657	1.537	1.4	1.261	1.131	1.017	0.909	0.808	0.705	0.607	0.516	0.431	0.348	0.27
256	Zero-migration	Micronesia		954	1.456	1.391	1.295	1.158	1.006	0.87	0.764	0.694	0.633	0.565	0.483	0.395	0.313	0.238	0.171	0.119	0.076
257	Zero-migration	Guam		316	1.149	1.06	0.946	0.808	0.668	0.538	0.434	0.359	0.297	0.243	0.188	0.124	0.056	-0.014	-0.076	-0.121	-0.153
258	Zero-migration	Kiribati		296	2.092	1.929	1.733	1.564	1.478	1.43	1.349	1.238	1.112	0.989	0.893	0.824	0.761	0.683	0.59	0.503	0.429
259	Zero-migration	Marshall Islands		584	1.732	1.588	1.705	1.833	1.726	1.44	1.146	0.991	0.992	1.027	0.985	0.837	0.641	0.461	0.338	0.263	0.206
260	Zero-migration	Micronesia (Fed. States of)		583	1.821	1.853	1.718	1.457	1.186	1.012	0.939	0.888	0.775	0.583	0.365	0.192	0.104	0.078	0.064	0.027	-0.04
261	Zero-migration	Nauru		520	0.842	0.716	0.599	0.485	0.372	0.269	0.167	0.079	0.018	-0.021	-0.042	-0.073	-0.098	-0.124	-0.149	-0.175	-0.195
262	Zero-migration	Northern Mariana Islands		580	0.437	0.417	0.349	0.154	-0.146	-0.448	-0.658	-0.72	-0.642	-0.481	-0.336	-0.306	-0.43	-0.645	-0.833	-0.884	-0.791
263	Zero-migration	Palau		585	0.71	0.671	0.549	0.363	0.182	0.045	-0.022	-0.061	-0.1	-0.175	-0.261	-0.346	-0.391	-0.378	-0.343	-0.307	-0.29
264	Zero-migration	Polynesia	25	957	1.472	1.449	1.414	1.328	1.196	1.057	0.952	0.889	0.848	0.793	0.715	0.62	0.528	0.448	0.383	0.326	0.272
265	Zero-migration	American Samoa		16	1.747	1.709	1.601	1.432	1.247	1.1	1.01	0.953	0.896	0.821	0.728	0.621	0.513	0.41	0.323	0.249	0.189
266	Zero-migration	Cook Islands		184	1.029	0.919	0.698	0.488	0.35	0.278	0.222	0.142	0.046	-0.044	-0.104	-0.155	-0.217	-0.3	-0.368	-0.408	-0.409
267	Zero-migration	French Polynesia		258	0.956	0.818	0.682	0.546	0.412	0.289	0.181	0.09	0.015	-0.049	-0.109	-0.165	-0.22	-0.268	-0.304	-0.326	-0.337
268	Zero-migration	Niue		570	0.882	0.753	0.594	0.502	0.395	0.304	0.258	0.235	0.182	0.09	0.04	-0.07	-0.121	-0.172	-0.184	-0.206	-0.282
269	Zero-migration	Samoa		882	2.025	2.074	2.1	2.031	1.861	1.668	1.523	1.442	1.391	1.314	1.199	1.061	0.931	0.818	0.722	0.63	0.545
270	Zero-migration	Tokelau		772	1.271	1.434	1.299	1.071	0.791	0.646	0.67	0.573	0.557	0.428	0.318	0.212	0.15	0.04	-0.06	-0.13	-0.192
271	Zero-migration	Tonga		776	1.823	1.881	1.921	1.857	1.701	1.509	1.356	1.271	1.222	1.149	1.036	0.901	0.776	0.676	0.6	0.535	0.467
272	Zero-migration	Tuvalu		798	1.411	1.512	1.479	1.315	1.118	0.995	0.96	0.953	0.912	0.798	0.661	0.545	0.472	0.425	0.379	0.326	0.254
273	Zero-migration	Wallis and Futuna Islands		876	0.559	0.522	0.464	0.369	0.241	0.133	0.068	0.04	0.006	-0.029	-0.075	-0.136	-0.196	-0.269	-0.338	-0.389	-0.413

## Sheet: CONSTANT-MORTALITY
United Nations
Population Division
Department of Economic and Social Affairs
World Population Prospects: The 2017 Revision
File POP/2: Average annual rate of population change by region, subregion and country, 1950-2100 (percentage)
Constant-mortality variant, 2015 - 2100
POP/DB/WPP/Rev.2017/POP/F02
June 2017 - Copyright © 2017 by United Nations. All rights reserved
Suggested citation: United Nations, Department of Economic and Social Affairs, Population Division (2017). World Population Prospects: The 2017 Revision, DVD Edition.
					Average annual rate of population change (percentage)
Index	Variant	Region, subregion, country or area *	Notes	Country code	2015-2020	2020-2025	2025-2030	2030-2035	2035-2040	2040-2045	2045-2050	2050-2055	2055-2060	2060-2065	2065-2070	2070-2075	2075-2080	2080-2085	2085-2090	2090-2095	2095-2100
1	Constant-mortality	WORLD		900	1.031	0.875	0.731	0.601	0.482	0.373	0.27	0.172	0.082	0.006	-0.058	-0.113	-0.161	-0.208	-0.258	-0.308	-0.351
2	Constant-mortality	More developed regions	a	901	0.197	0.085	-0.006	-0.092	-0.151	-0.185	-0.2	-0.214	-0.221	-0.22	-0.207	-0.186	-0.163	-0.149	-0.148	-0.159	-0.172
3	Constant-mortality	Less developed regions	b	902	1.198	1.026	0.865	0.721	0.588	0.463	0.343	0.231	0.128	0.04	-0.036	-0.102	-0.161	-0.217	-0.274	-0.33	-0.378
4	Constant-mortality	Least developed countries	c	941	2.229	2.08	1.917	1.756	1.593	1.429	1.266	1.112	0.965	0.824	0.688	0.555	0.428	0.308	0.197	0.094	-0.002
5	Constant-mortality	Less developed regions, excluding least developed countries	d	934	1.001	0.811	0.638	0.483	0.342	0.211	0.087	-0.028	-0.132	-0.218	-0.286	-0.339	-0.383	-0.423	-0.466	-0.507	-0.54
6	Constant-mortality	Less developed regions, excluding China		948	1.449	1.28	1.118	0.971	0.83	0.694	0.561	0.433	0.312	0.203	0.104	0.015	-0.066	-0.142	-0.214	-0.278	-0.336
7	Constant-mortality	High-income countries	e	1503	0.41	0.275	0.18	0.076	-0.014	-0.079	-0.119	-0.147	-0.161	-0.166	-0.167	-0.165	-0.16	-0.154	-0.15	-0.155	-0.166
8	Constant-mortality	Middle-income countries	e	1517	0.982	0.807	0.639	0.492	0.359	0.236	0.118	0.006	-0.096	-0.181	-0.247	-0.299	-0.341	-0.382	-0.426	-0.468	-0.502
9	Constant-mortality	Upper-middle-income countries	e	1502	0.574	0.34	0.158	0.004	-0.129	-0.245	-0.354	-0.456	-0.539	-0.591	-0.611	-0.602	-0.577	-0.559	-0.561	-0.573	-0.575
10	Constant-mortality	Lower-middle-income countries	e	1501	1.33	1.19	1.018	0.86	0.712	0.57	0.433	0.302	0.178	0.065	-0.037	-0.129	-0.211	-0.285	-0.353	-0.413	-0.463
11	Constant-mortality	Low-income countries	e	1500	2.529	2.345	2.17	1.998	1.821	1.64	1.461	1.291	1.127	0.97	0.817	0.668	0.523	0.386	0.258	0.14	0.029
12	Constant-mortality	Sub-Saharan Africa	f	947	2.534	2.349	2.18	2.017	1.846	1.668	1.489	1.317	1.152	0.997	0.847	0.698	0.554	0.414	0.284	0.161	0.047
13	Constant-mortality	AFRICA		903	2.386	2.195	2.027	1.875	1.721	1.556	1.385	1.22	1.062	0.915	0.775	0.638	0.503	0.372	0.247	0.13	0.021
14	Constant-mortality	Eastern Africa		910	2.605	2.403	2.214	2.03	1.845	1.661	1.48	1.308	1.144	0.987	0.837	0.693	0.555	0.425	0.303	0.191	0.086
15	Constant-mortality	Burundi		108	3.049	2.732	2.451	2.283	2.172	2.027	1.829	1.613	1.416	1.255	1.115	0.969	0.813	0.649	0.5	0.361	0.236
16	Constant-mortality	Comoros		174	2.191	1.986	1.802	1.644	1.497	1.348	1.191	1.035	0.887	0.746	0.619	0.491	0.364	0.239	0.12	0.011	-0.087
17	Constant-mortality	Djibouti		262	1.463	1.257	1.046	0.83	0.623	0.434	0.265	0.104	-0.052	-0.206	-0.347	-0.468	-0.558	-0.626	-0.68	-0.728	-0.773
18	Constant-mortality	Eritrea		232	2.184	2.013	1.861	1.747	1.607	1.423	1.219	1.032	0.869	0.725	0.588	0.445	0.305	0.174	0.055	-0.044	-0.131
19	Constant-mortality	Ethiopia		231	2.334	2.078	1.823	1.589	1.365	1.163	0.965	0.773	0.584	0.402	0.226	0.06	-0.094	-0.23	-0.348	-0.449	-0.537
20	Constant-mortality	Kenya		404	2.417	2.211	2.027	1.839	1.64	1.443	1.258	1.081	0.913	0.754	0.603	0.457	0.32	0.194	0.076	-0.03	-0.126
21	Constant-mortality	Madagascar		450	2.585	2.433	2.254	2.059	1.875	1.711	1.558	1.409	1.256	1.107	0.962	0.821	0.689	0.562	0.441	0.328	0.216
22	Constant-mortality	Malawi		454	2.743	2.565	2.402	2.198	2	1.807	1.616	1.435	1.259	1.089	0.924	0.764	0.613	0.468	0.329	0.202	0.085
23	Constant-mortality	Mauritius	1	480	0.19	0.061	-0.067	-0.229	-0.408	-0.567	-0.672	-0.717	-0.739	-0.771	-0.814	-0.86	-0.886	-0.87	-0.817	-0.745	-0.681
24	Constant-mortality	Mayotte		175	2.562	2.332	2.174	2.023	1.845	1.646	1.441	1.255	1.092	0.944	0.807	0.67	0.534	0.399	0.271	0.158	0.063
25	Constant-mortality	Mozambique		508	2.713	2.55	2.391	2.22	2.031	1.836	1.641	1.456	1.281	1.112	0.951	0.792	0.639	0.49	0.35	0.223	0.096
26	Constant-mortality	Réunion		638	0.705	0.604	0.466	0.321	0.16	-0.001	-0.134	-0.22	-0.259	-0.274	-0.284	-0.313	-0.364	-0.427	-0.486	-0.527	-0.546
27	Constant-mortality	Rwanda		646	2.269	1.981	1.776	1.618	1.444	1.233	1.008	0.801	0.617	0.447	0.29	0.138	-0.007	-0.147	-0.274	-0.383	-0.473
28	Constant-mortality	Seychelles		690	0.461	0.186	-0.003	-0.124	-0.219	-0.336	-0.476	-0.596	-0.661	-0.66	-0.617	-0.572	-0.55	-0.567	-0.608	-0.651	-0.679
29	Constant-mortality	Somalia		706	2.819	2.75	2.591	2.414	2.229	2.047	1.868	1.687	1.507	1.327	1.154	0.984	0.821	0.663	0.509	0.358	0.216
30	Constant-mortality	South Sudan		728	2.592	2.245	1.982	1.759	1.573	1.393	1.217	1.048	0.882	0.719	0.56	0.407	0.259	0.117	-0.015	-0.141	-0.257
31	Constant-mortality	Uganda		800	3.158	2.952	2.744	2.524	2.294	2.066	1.848	1.645	1.453	1.268	1.09	0.917	0.751	0.592	0.44	0.297	0.159
32	Constant-mortality	United Republic of Tanzania	2	834	2.913	2.749	2.615	2.479	2.319	2.146	1.972	1.812	1.663	1.515	1.372	1.228	1.088	0.952	0.823	0.698	0.576
33	Constant-mortality	Zambia		894	2.854	2.716	2.583	2.415	2.24	2.072	1.916	1.77	1.62	1.478	1.341	1.212	1.088	0.966	0.848	0.733	0.62
34	Constant-mortality	Zimbabwe		716	2.091	1.805	1.622	1.464	1.296	1.103	0.891	0.68	0.493	0.328	0.185	0.054	-0.075	-0.198	-0.314	-0.415	-0.5
35	Constant-mortality	Middle Africa		911	2.934	2.728	2.537	2.35	2.151	1.94	1.731	1.536	1.351	1.179	1.009	0.841	0.679	0.521	0.373	0.234	0.105
36	Constant-mortality	Angola		24	3.206	3.021	2.854	2.682	2.499	2.307	2.116	1.934	1.762	1.6	1.441	1.283	1.129	0.981	0.839	0.704	0.575
37	Constant-mortality	Cameroon		120	2.444	2.234	2.054	1.891	1.724	1.555	1.38	1.206	1.042	0.894	0.756	0.619	0.483	0.35	0.222	0.103	-0.006
38	Constant-mortality	Central African Republic		140	1.371	1.862	1.778	1.597	1.349	1.111	0.908	0.737	0.572	0.396	0.214	0.032	-0.136	-0.282	-0.411	-0.525	-0.636
39	Constant-mortality	Chad		148	2.913	2.672	2.433	2.198	1.966	1.737	1.518	1.308	1.11	0.919	0.735	0.555	0.384	0.219	0.062	-0.083	-0.221
40	Constant-mortality	Congo		178	2.479	2.362	2.298	2.212	2.069	1.889	1.719	1.581	1.46	1.346	1.22	1.087	0.954	0.823	0.702	0.583	0.472
41	Constant-mortality	Democratic Republic of the Congo		180	3.115	2.861	2.648	2.446	2.228	1.991	1.76	1.544	1.339	1.151	0.96	0.773	0.592	0.415	0.248	0.092	-0.051
42	Constant-mortality	Equatorial Guinea		226	3.531	2.897	2.447	2.037	1.814	1.572	1.337	1.139	0.942	0.742	0.549	0.369	0.215	0.08	-0.041	-0.155	-0.263
43	Constant-mortality	Gabon		266	2.076	1.804	1.602	1.451	1.322	1.185	1.028	0.855	0.691	0.551	0.438	0.34	0.24	0.133	0.02	-0.088	-0.181
44	Constant-mortality	Sao Tome and Principe		678	2.147	2.06	1.983	1.855	1.697	1.536	1.376	1.236	1.102	0.98	0.865	0.749	0.626	0.506	0.388	0.283	0.187
45	Constant-mortality	Northern Africa		912	1.737	1.489	1.295	1.171	1.071	0.947	0.806	0.659	0.523	0.412	0.321	0.243	0.168	0.088	0	-0.089	-0.164
46	Constant-mortality	Algeria		12	1.629	1.264	0.969	0.786	0.692	0.624	0.517	0.342	0.145	-0.011	-0.1	-0.132	-0.138	-0.164	-0.237	-0.342	-0.43
47	Constant-mortality	Egypt		818	1.83	1.529	1.346	1.267	1.2	1.057	0.884	0.72	0.587	0.486	0.396	0.308	0.213	0.112	0.011	-0.079	-0.152
48	Constant-mortality	Libya		434	1.301	1.033	0.795	0.604	0.446	0.286	0.098	-0.103	-0.276	-0.389	-0.443	-0.463	-0.485	-0.527	-0.586	-0.633	-0.646
49	Constant-mortality	Morocco		504	1.216	0.986	0.775	0.587	0.418	0.272	0.142	0.014	-0.122	-0.256	-0.365	-0.434	-0.475	-0.515	-0.574	-0.645	-0.696
50	Constant-mortality	Sudan		729	2.335	2.272	2.128	1.972	1.799	1.625	1.462	1.314	1.178	1.046	0.909	0.768	0.631	0.506	0.394	0.287	0.187
51	Constant-mortality	Tunisia		788	1.042	0.792	0.541	0.346	0.232	0.158	0.069	-0.055	-0.196	-0.309	-0.364	-0.365	-0.345	-0.349	-0.399	-0.468	-0.515
52	Constant-mortality	Western Sahara		732	2.485	2.149	1.836	1.559	1.326	1.133	0.961	0.772	0.595	0.445	0.324	0.226	0.145	0.068	-0.009	-0.084	-0.148
53	Constant-mortality	Southern Africa		913	1.061	0.827	0.619	0.471	0.344	0.22	0.09	-0.04	-0.16	-0.261	-0.345	-0.417	-0.479	-0.539	-0.593	-0.64	-0.676
54	Constant-mortality	Botswana		72	1.557	1.279	1.04	0.85	0.692	0.54	0.377	0.2	0.034	-0.103	-0.203	-0.276	-0.338	-0.405	-0.476	-0.541	-0.588
55	Constant-mortality	Lesotho		426	1.186	0.983	0.786	0.638	0.513	0.384	0.234	0.081	-0.072	-0.219	-0.344	-0.45	-0.541	-0.622	-0.699	-0.768	-0.829
56	Constant-mortality	Namibia		516	1.979	1.749	1.543	1.353	1.193	1.045	0.887	0.719	0.554	0.404	0.269	0.148	0.038	-0.066	-0.163	-0.253	-0.332
57	Constant-mortality	South Africa		710	0.983	0.747	0.537	0.391	0.265	0.142	0.015	-0.11	-0.224	-0.318	-0.396	-0.463	-0.521	-0.576	-0.625	-0.666	-0.697
58	Constant-mortality	Swaziland		748	1.564	1.297	1.055	0.862	0.699	0.53	0.348	0.165	-0.012	-0.172	-0.31	-0.427	-0.525	-0.615	-0.697	-0.77	-0.831
59	Constant-mortality	Western Africa		914	2.533	2.362	2.209	2.059	1.895	1.718	1.535	1.359	1.188	1.031	0.876	0.721	0.566	0.416	0.275	0.143	0.02
60	Constant-mortality	Benin		204	2.666	2.496	2.333	2.169	2.004	1.832	1.662	1.501	1.347	1.2	1.05	0.905	0.763	0.628	0.497	0.37	0.251
61	Constant-mortality	Burkina Faso		854	2.76	2.568	2.398	2.222	2.031	1.827	1.625	1.442	1.265	1.101	0.939	0.776	0.616	0.461	0.312	0.177	0.051
62	Constant-mortality	Cabo Verde		132	1.217	1.119	0.988	0.82	0.643	0.477	0.327	0.171	0.012	-0.154	-0.311	-0.435	-0.519	-0.571	-0.607	-0.637	-0.662
63	Constant-mortality	Côte d'Ivoire		384	2.336	2.193	2.043	1.901	1.758	1.611	1.462	1.31	1.165	1.02	0.879	0.738	0.606	0.476	0.354	0.229	0.111
64	Constant-mortality	Gambia		270	2.907	2.684	2.463	2.243	2.016	1.782	1.551	1.337	1.141	0.956	0.782	0.607	0.434	0.27	0.118	-0.024	-0.148
65	Constant-mortality	Ghana		288	2.097	1.883	1.704	1.555	1.414	1.272	1.115	0.951	0.799	0.667	0.544	0.422	0.299	0.176	0.056	-0.05	-0.139
66	Constant-mortality	Guinea		324	2.425	2.283	2.099	1.914	1.729	1.551	1.374	1.198	1.027	0.861	0.701	0.545	0.396	0.252	0.117	-0.011	-0.126
67	Constant-mortality	Guinea-Bissau		624	2.342	2.095	1.878	1.71	1.56	1.396	1.214	1.026	0.85	0.694	0.547	0.408	0.265	0.123	-0.015	-0.138	-0.245
68	Constant-mortality	Liberia		430	2.404	2.249	2.094	1.931	1.76	1.586	1.417	1.26	1.108	0.964	0.819	0.672	0.528	0.389	0.261	0.14	0.029
69	Constant-mortality	Mali		466	2.857	2.697	2.547	2.362	2.141	1.901	1.667	1.459	1.264	1.08	0.896	0.708	0.525	0.344	0.176	0.024	-0.119
70	Constant-mortality	Mauritania		478	2.652	2.423	2.215	2.046	1.889	1.733	1.576	1.421	1.273	1.135	1.004	0.877	0.755	0.634	0.511	0.396	0.287
71	Constant-mortality	Niger		562	3.705	3.592	3.461	3.302	3.115	2.909	2.694	2.475	2.255	2.037	1.818	1.613	1.405	1.211	1.027	0.852	0.685
72	Constant-mortality	Nigeria		566	2.452	2.275	2.121	1.967	1.795	1.607	1.413	1.226	1.044	0.88	0.721	0.558	0.394	0.235	0.089	-0.049	-0.178
73	Constant-mortality	Saint Helena	3	654	0.393	0.352	0.2	-0.066	-0.33	-0.463	-0.49	-0.435	-0.397	-0.378	-0.451	-0.591	-0.703	-0.722	-0.649	-0.573	-0.51
74	Constant-mortality	Senegal		686	2.69	2.46	2.283	2.144	2.011	1.861	1.697	1.53	1.372	1.233	1.105	0.98	0.852	0.722	0.59	0.471	0.364
75	Constant-mortality	Sierra Leone		694	1.999	1.737	1.521	1.301	1.083	0.863	0.652	0.456	0.266	0.086	-0.09	-0.26	-0.421	-0.566	-0.693	-0.804	-0.901
76	Constant-mortality	Togo		768	2.384	2.192	2.046	1.898	1.734	1.559	1.383	1.224	1.072	0.933	0.793	0.651	0.51	0.374	0.241	0.124	0.014
77	Constant-mortality	ASIA		935	0.856	0.666	0.484	0.318	0.167	0.03	-0.097	-0.214	-0.319	-0.405	-0.47	-0.516	-0.549	-0.576	-0.605	-0.634	-0.652
78	Constant-mortality	Eastern Asia		906	0.299	0.077	-0.124	-0.306	-0.466	-0.602	-0.72	-0.816	-0.879	-0.903	-0.89	-0.847	-0.782	-0.722	-0.691	-0.681	-0.667
79	Constant-mortality	China	4	156	0.346	0.113	-0.1	-0.289	-0.454	-0.597	-0.725	-0.831	-0.9	-0.926	-0.914	-0.871	-0.806	-0.747	-0.721	-0.717	-0.705
80	Constant-mortality	China, Hong Kong SAR	5	344	0.774	0.497	0.44	0.191	-0.02	-0.144	-0.182	-0.175	-0.16	-0.18	-0.225	-0.244	-0.196	-0.093	0.009	0.056	0.029
81	Constant-mortality	China, Macao SAR	6	446	1.599	1.408	1.143	0.863	0.646	0.52	0.465	0.407	0.34	0.253	0.164	0.109	0.119	0.192	0.268	0.282	0.222
82	Constant-mortality	China, Taiwan Province of China		158	0.231	0.089	-0.066	-0.252	-0.488	-0.696	-0.815	-0.864	-0.882	-0.901	-0.923	-0.921	-0.863	-0.753	-0.624	-0.514	-0.454
83	Constant-mortality	Dem. People's Republic of Korea		408	0.409	0.282	0.138	-0.035	-0.202	-0.333	-0.42	-0.464	-0.491	-0.523	-0.564	-0.6	-0.612	-0.607	-0.601	-0.606	-0.618
84	Constant-mortality	Japan		392	-0.297	-0.468	-0.603	-0.702	-0.762	-0.777	-0.77	-0.787	-0.831	-0.852	-0.81	-0.719	-0.622	-0.556	-0.519	-0.497	-0.48
85	Constant-mortality	Mongolia		496	1.465	1.094	0.806	0.617	0.514	0.453	0.381	0.248	0.085	-0.035	-0.084	-0.081	-0.073	-0.108	-0.191	-0.284	-0.339
86	Constant-mortality	Republic of Korea		410	0.291	0.152	0.015	-0.177	-0.418	-0.631	-0.779	-0.856	-0.865	-0.838	-0.815	-0.801	-0.765	-0.687	-0.576	-0.47	-0.415
87	Constant-mortality	South-Central Asia	7	921	1.157	0.976	0.788	0.609	0.44	0.283	0.131	-0.018	-0.163	-0.295	-0.41	-0.506	-0.585	-0.652	-0.711	-0.758	-0.789
88	Constant-mortality	Central Asia		5500	1.407	1.103	0.858	0.717	0.63	0.533	0.392	0.232	0.086	-0.021	-0.093	-0.147	-0.202	-0.269	-0.348	-0.418	-0.461
89	Constant-mortality	Kazakhstan		398	1.08	0.782	0.572	0.475	0.449	0.427	0.358	0.236	0.108	0.02	-0.018	-0.02	-0.032	-0.093	-0.199	-0.299	-0.345
90	Constant-mortality	Kyrgyzstan		417	1.405	1.095	0.861	0.737	0.656	0.556	0.424	0.288	0.156	0.05	-0.032	-0.091	-0.137	-0.195	-0.283	-0.387	-0.455
91	Constant-mortality	Tajikistan		762	2.029	1.735	1.477	1.336	1.257	1.145	0.965	0.775	0.617	0.504	0.406	0.302	0.183	0.069	-0.033	-0.119	-0.194
92	Constant-mortality	Turkmenistan		795	1.582	1.236	0.956	0.8	0.72	0.622	0.465	0.282	0.124	0.015	-0.054	-0.117	-0.189	-0.276	-0.364	-0.44	-0.493
93	Constant-mortality	Uzbekistan		860	1.387	1.078	0.812	0.637	0.506	0.366	0.193	0.012	-0.148	-0.269	-0.358	-0.428	-0.488	-0.544	-0.597	-0.638	-0.659
94	Constant-mortality	Southern Asia		5501	1.148	0.971	0.785	0.605	0.433	0.273	0.121	-0.028	-0.173	-0.307	-0.424	-0.521	-0.602	-0.669	-0.728	-0.773	-0.805
95	Constant-mortality	Afghanistan		4	2.327	2.019	1.76	1.52	1.28	1.037	0.8	0.584	0.382	0.188	-0.002	-0.189	-0.368	-0.528	-0.66	-0.766	-0.851
96	Constant-mortality	Bangladesh		50	0.984	0.883	0.678	0.473	0.277	0.096	-0.082	-0.247	-0.4	-0.54	-0.664	-0.769	-0.851	-0.911	-0.95	-0.968	-0.967
97	Constant-mortality	Bhutan		64	1.114	0.879	0.642	0.426	0.241	0.077	-0.082	-0.248	-0.418	-0.577	-0.706	-0.793	-0.842	-0.866	-0.878	-0.885	-0.884
98	Constant-mortality	India		356	1.053	0.882	0.708	0.524	0.341	0.177	0.032	-0.104	-0.238	-0.366	-0.483	-0.583	-0.662	-0.724	-0.772	-0.809	-0.834
99	Constant-mortality	Iran (Islamic Republic of)		364	0.999	0.667	0.378	0.208	0.112	0.002	-0.191	-0.458	-0.743	-0.954	-1.017	-0.943	-0.836	-0.801	-0.848	-0.896	-0.869
100	Constant-mortality	Maldives		462	1.806	1.229	0.781	0.557	0.442	0.336	0.16	-0.098	-0.381	-0.615	-0.738	-0.751	-0.704	-0.663	-0.66	-0.674	-0.671
101	Constant-mortality	Nepal		524	1.02	0.882	0.677	0.452	0.252	0.088	-0.071	-0.231	-0.408	-0.594	-0.78	-0.954	-1.096	-1.19	-1.231	-1.234	-1.222
102	Constant-mortality	Pakistan		586	1.879	1.639	1.412	1.242	1.106	0.953	0.771	0.581	0.407	0.254	0.117	-0.009	-0.131	-0.249	-0.361	-0.461	-0.545
103	Constant-mortality	Sri Lanka		144	0.308	0.16	-0.02	-0.16	-0.296	-0.454	-0.616	-0.737	-0.82	-0.868	-0.895	-0.928	-0.979	-1.038	-1.082	-1.094	-1.071
104	Constant-mortality	South-Eastern Asia		920	1.021	0.85	0.674	0.506	0.352	0.21	0.081	-0.033	-0.134	-0.22	-0.292	-0.352	-0.403	-0.444	-0.479	-0.506	-0.528
105	Constant-mortality	Brunei Darussalam		96	1.228	1.011	0.788	0.566	0.353	0.168	0.005	-0.154	-0.296	-0.405	-0.468	-0.489	-0.484	-0.478	-0.48	-0.491	-0.504
106	Constant-mortality	Cambodia		116	1.417	1.143	0.913	0.752	0.616	0.46	0.284	0.119	-0.039	-0.18	-0.298	-0.39	-0.464	-0.53	-0.593	-0.65	-0.694
107	Constant-mortality	Indonesia		360	1.027	0.835	0.655	0.491	0.333	0.178	0.036	-0.084	-0.182	-0.26	-0.322	-0.381	-0.438	-0.491	-0.537	-0.568	-0.585
108	Constant-mortality	Lao People's Democratic Republic		418	1.382	1.136	0.903	0.687	0.481	0.279	0.079	-0.109	-0.292	-0.464	-0.619	-0.753	-0.862	-0.949	-1.02	-1.077	-1.113
109	Constant-mortality	Malaysia	8	458	1.321	1.169	0.954	0.718	0.517	0.373	0.271	0.165	0.036	-0.113	-0.253	-0.349	-0.383	-0.374	-0.363	-0.375	-0.408
110	Constant-mortality	Myanmar		104	0.868	0.728	0.577	0.401	0.219	0.048	-0.093	-0.204	-0.299	-0.39	-0.481	-0.567	-0.639	-0.685	-0.704	-0.707	-0.711
111	Constant-mortality	Philippines		608	1.484	1.349	1.194	1.036	0.882	0.738	0.606	0.481	0.356	0.238	0.126	0.021	-0.074	-0.156	-0.229	-0.297	-0.359
112	Constant-mortality	Singapore		702	1.349	0.643	0.457	0.247	0.031	-0.164	-0.313	-0.431	-0.504	-0.551	-0.583	-0.608	-0.626	-0.644	-0.655	-0.658	-0.662
113	Constant-mortality	Thailand		764	0.169	-0.018	-0.163	-0.319	-0.494	-0.667	-0.816	-0.921	-0.966	-0.962	-0.938	-0.918	-0.911	-0.903	-0.876	-0.826	-0.765
114	Constant-mortality	Timor-Leste		626	2.077	2.015	1.934	1.808	1.656	1.5	1.348	1.234	1.114	0.981	0.821	0.648	0.485	0.333	0.203	0.082	-0.032
115	Constant-mortality	Viet Nam		704	0.964	0.808	0.57	0.359	0.223	0.122	0.015	-0.105	-0.231	-0.339	-0.405	-0.425	-0.421	-0.412	-0.411	-0.421	-0.43
116	Constant-mortality	Western Asia		922	1.688	1.412	1.195	1.052	0.913	0.778	0.643	0.509	0.386	0.283	0.197	0.126	0.061	-0.003	-0.066	-0.124	-0.172
117	Constant-mortality	Armenia		51	0.097	-0.121	-0.316	-0.462	-0.551	-0.625	-0.729	-0.856	-0.989	-1.095	-1.147	-1.141	-1.103	-1.075	-1.064	-1.048	-1.001
118	Constant-mortality	Azerbaijan	9	31	0.958	0.627	0.388	0.243	0.113	-0.037	-0.185	-0.316	-0.424	-0.506	-0.561	-0.588	-0.591	-0.593	-0.61	-0.636	-0.649
119	Constant-mortality	Bahrain		48	4.249	1.821	1.508	0.978	0.664	0.469	0.321	0.199	0.093	-0.022	-0.157	-0.315	-0.476	-0.603	-0.673	-0.689	-0.669
120	Constant-mortality	Cyprus	10	196	0.735	0.558	0.426	0.323	0.235	0.144	0.048	-0.062	-0.159	-0.237	-0.296	-0.336	-0.355	-0.358	-0.35	-0.334	-0.316
121	Constant-mortality	Georgia	11	268	-0.33	-0.468	-0.576	-0.649	-0.698	-0.741	-0.799	-0.852	-0.896	-0.909	-0.887	-0.842	-0.797	-0.776	-0.794	-0.828	-0.832
122	Constant-mortality	Iraq		368	2.746	2.513	2.351	2.214	2.081	1.934	1.779	1.629	1.487	1.363	1.239	1.117	0.993	0.87	0.749	0.631	0.521
123	Constant-mortality	Israel		376	1.513	1.347	1.231	1.153	1.089	1.022	0.936	0.83	0.721	0.629	0.562	0.504	0.441	0.362	0.272	0.184	0.109
124	Constant-mortality	Jordan		400	2.148	0.73	0.883	1.176	1.273	1.09	0.894	0.704	0.546	0.415	0.303	0.196	0.086	-0.026	-0.13	-0.22	-0.29
125	Constant-mortality	Kuwait		414	1.768	1.316	1.088	0.865	0.691	0.51	0.321	0.19	0.115	0.092	0.086	0.066	0.021	-0.036	-0.091	-0.136	-0.163
126	Constant-mortality	Lebanon		422	0.532	-1.501	-0.98	-0.268	0.038	-0.141	-0.241	-0.302	-0.392	-0.553	-0.745	-0.889	-0.927	-0.859	-0.744	-0.657	-0.637
127	Constant-mortality	Oman		512	4.055	1.531	1.063	0.662	0.542	0.447	0.382	0.198	-0.008	-0.195	-0.338	-0.434	-0.494	-0.537	-0.575	-0.603	-0.606
128	Constant-mortality	Qatar		634	2.345	1.601	1.252	0.953	0.663	0.548	0.441	0.319	0.195	0.077	-0.036	-0.14	-0.222	-0.275	-0.302	-0.316	-0.325
129	Constant-mortality	Saudi Arabia		682	1.881	1.389	1.07	0.806	0.552	0.394	0.246	0.081	-0.085	-0.221	-0.304	-0.34	-0.357	-0.38	-0.426	-0.485	-0.531
130	Constant-mortality	State of Palestine	12	275	2.622	2.425	2.188	1.977	1.798	1.636	1.474	1.309	1.14	0.98	0.828	0.69	0.562	0.444	0.334	0.225	0.124
131	Constant-mortality	Syrian Arab Republic		760	0.151	4.071	2.331	1.393	1.022	0.821	0.62	0.446	0.303	0.179	0.061	-0.056	-0.174	-0.29	-0.384	-0.447	-0.483
132	Constant-mortality	Turkey		792	1.323	0.444	0.392	0.387	0.24	0.09	-0.057	-0.196	-0.322	-0.424	-0.501	-0.556	-0.602	-0.643	-0.676	-0.695	-0.699
133	Constant-mortality	United Arab Emirates		784	1.378	1.201	1.103	0.957	0.833	0.676	0.503	0.36	0.254	0.174	0.102	0.027	-0.047	-0.108	-0.151	-0.17	-0.173
134	Constant-mortality	Yemen		887	2.288	2.002	1.745	1.509	1.304	1.084	0.861	0.631	0.405	0.196	0.009	-0.155	-0.297	-0.428	-0.551	-0.663	-0.759
135	Constant-mortality	EUROPE		908	0.004	-0.137	-0.236	-0.318	-0.366	-0.393	-0.417	-0.446	-0.462	-0.455	-0.419	-0.365	-0.312	-0.279	-0.273	-0.286	-0.296
136	Constant-mortality	Eastern Europe		923	-0.236	-0.392	-0.538	-0.645	-0.679	-0.664	-0.652	-0.673	-0.717	-0.743	-0.706	-0.608	-0.496	-0.424	-0.415	-0.44	-0.449
137	Constant-mortality	Belarus		112	-0.222	-0.349	-0.492	-0.594	-0.619	-0.593	-0.569	-0.576	-0.602	-0.609	-0.565	-0.469	-0.366	-0.307	-0.31	-0.347	-0.364
138	Constant-mortality	Bulgaria		100	-0.738	-0.841	-0.963	-1.067	-1.091	-1.067	-1.064	-1.09	-1.125	-1.125	-1.054	-0.93	-0.799	-0.704	-0.681	-0.702	-0.703
139	Constant-mortality	Czechia		203	-0.01	-0.159	-0.329	-0.46	-0.485	-0.452	-0.447	-0.5	-0.577	-0.614	-0.556	-0.429	-0.31	-0.242	-0.237	-0.275	-0.304
140	Constant-mortality	Hungary		348	-0.4	-0.5	-0.603	-0.711	-0.785	-0.808	-0.811	-0.828	-0.854	-0.861	-0.824	-0.761	-0.699	-0.643	-0.597	-0.566	-0.548
141	Constant-mortality	Poland		616	-0.234	-0.423	-0.581	-0.733	-0.855	-0.938	-0.995	-1.051	-1.126	-1.209	-1.249	-1.211	-1.111	-0.997	-0.914	-0.866	-0.831
142	Constant-mortality	Republic of Moldova	13	498	-0.286	-0.464	-0.644	-0.831	-0.981	-1.081	-1.172	-1.284	-1.423	-1.555	-1.612	-1.554	-1.403	-1.248	-1.154	-1.104	-1.049
143	Constant-mortality	Romania		642	-0.561	-0.595	-0.653	-0.738	-0.806	-0.862	-0.911	-0.956	-0.99	-0.98	-0.928	-0.857	-0.791	-0.739	-0.707	-0.683	-0.657
144	Constant-mortality	Russian Federation		643	-0.079	-0.276	-0.441	-0.54	-0.543	-0.491	-0.45	-0.459	-0.501	-0.527	-0.486	-0.384	-0.276	-0.221	-0.241	-0.293	-0.32
145	Constant-mortality	Slovakia		703	-0.011	-0.154	-0.337	-0.518	-0.639	-0.692	-0.718	-0.758	-0.825	-0.885	-0.888	-0.815	-0.698	-0.591	-0.537	-0.534	-0.546
146	Constant-mortality	Ukraine	14	804	-0.568	-0.659	-0.779	-0.863	-0.892	-0.885	-0.887	-0.915	-0.956	-0.969	-0.917	-0.8	-0.67	-0.588	-0.575	-0.595	-0.597
147	Constant-mortality	Northern Europe		924	0.472	0.374	0.269	0.181	0.138	0.122	0.103	0.065	0.036	0.021	0.013	0.005	-0.004	-0.013	-0.029	-0.056	-0.088
148	Constant-mortality	Channel Islands	15	830	0.407	0.315	0.221	0.117	0.014	-0.071	-0.125	-0.162	-0.166	-0.156	-0.15	-0.15	-0.153	-0.159	-0.169	-0.183	-0.204
149	Constant-mortality	Denmark		208	0.32	0.293	0.229	0.138	0.063	0.024	0.019	0.031	0.057	0.077	0.068	0.03	-0.014	-0.042	-0.045	-0.04	-0.049
150	Constant-mortality	Estonia		233	-0.31	-0.464	-0.613	-0.696	-0.714	-0.721	-0.749	-0.786	-0.823	-0.841	-0.817	-0.75	-0.659	-0.581	-0.555	-0.576	-0.594
151	Constant-mortality	Faeroe Islands		234	0.319	0.306	0.306	0.255	0.155	0.05	-0.013	-0.019	0.013	0.046	0.048	0.001	-0.075	-0.148	-0.198	-0.217	-0.224
152	Constant-mortality	Finland	16	246	0.294	0.196	0.081	-0.028	-0.091	-0.089	-0.052	-0.026	-0.013	-0.018	-0.04	-0.065	-0.079	-0.085	-0.092	-0.109	-0.134
153	Constant-mortality	Iceland		352	0.727	0.608	0.472	0.33	0.206	0.108	0.034	-0.026	-0.072	-0.118	-0.167	-0.213	-0.249	-0.272	-0.287	-0.305	-0.327
154	Constant-mortality	Ireland		372	0.749	0.624	0.48	0.424	0.399	0.344	0.243	0.12	0.028	-0.002	0.025	0.076	0.099	0.066	-0.006	-0.075	-0.107
155	Constant-mortality	Isle of Man		833	0.595	0.487	0.391	0.309	0.223	0.164	0.09	0.062	0.045	0.038	0.033	0.019	-0.01	-0.04	-0.064	-0.085	-0.105
156	Constant-mortality	Latvia		428	-1.098	-1.004	-0.921	-0.983	-0.968	-0.941	-0.943	-0.956	-0.961	-0.946	-0.893	-0.798	-0.685	-0.6	-0.583	-0.612	-0.628
157	Constant-mortality	Lithuania		440	-0.614	-0.578	-0.674	-0.785	-0.852	-0.866	-0.85	-0.817	-0.789	-0.775	-0.758	-0.721	-0.658	-0.58	-0.52	-0.503	-0.517
158	Constant-mortality	Norway	17	578	0.891	0.834	0.739	0.627	0.531	0.469	0.432	0.385	0.342	0.306	0.269	0.224	0.179	0.14	0.111	0.08	0.045
159	Constant-mortality	Sweden		752	0.661	0.507	0.386	0.276	0.243	0.262	0.275	0.25	0.213	0.183	0.164	0.145	0.128	0.122	0.12	0.096	0.054
160	Constant-mortality	United Kingdom		826	0.526	0.411	0.297	0.21	0.167	0.148	0.12	0.073	0.037	0.02	0.011	0.002	-0.008	-0.018	-0.036	-0.065	-0.099
161	Constant-mortality	Southern Europe		925	-0.187	-0.292	-0.346	-0.411	-0.479	-0.559	-0.651	-0.737	-0.776	-0.751	-0.67	-0.567	-0.486	-0.449	-0.446	-0.451	-0.442
162	Constant-mortality	Albania		8	0.079	-0.061	-0.229	-0.44	-0.662	-0.834	-0.939	-0.993	-1.051	-1.142	-1.252	-1.339	-1.375	-1.354	-1.286	-1.208	-1.17
163	Constant-mortality	Andorra		20	-0.257	0.072	-0.02	-0.088	-0.178	-0.333	-0.541	-0.751	-0.876	-0.877	-0.755	-0.566	-0.403	-0.338	-0.357	-0.385	-0.361
164	Constant-mortality	Bosnia and Herzegovina		70	-0.285	-0.37	-0.48	-0.633	-0.784	-0.883	-0.921	-0.92	-0.922	-0.949	-0.977	-0.973	-0.921	-0.833	-0.74	-0.676	-0.65
165	Constant-mortality	Croatia		191	-0.657	-0.701	-0.735	-0.785	-0.847	-0.884	-0.912	-0.938	-0.955	-0.954	-0.927	-0.876	-0.818	-0.774	-0.744	-0.716	-0.68
166	Constant-mortality	Gibraltar		292	0.4	0.192	0.097	0.036	0.009	-0.006	-0.036	-0.092	-0.136	-0.154	-0.155	-0.14	-0.132	-0.14	-0.157	-0.186	-0.214
167	Constant-mortality	Greece		300	-0.267	-0.409	-0.464	-0.503	-0.562	-0.663	-0.789	-0.909	-0.976	-0.969	-0.893	-0.781	-0.689	-0.648	-0.644	-0.635	-0.589
168	Constant-mortality	Holy See	18	336	-0.151	-0.305	-0.154	-0.181	-0.157	-0.131	-0.132	-0.214	-0.243	-0.246	-0.11	-0.167	-0.196	-0.141	-0.171	-0.201	-0.087
169	Constant-mortality	Italy		380	-0.207	-0.303	-0.336	-0.386	-0.442	-0.514	-0.594	-0.659	-0.659	-0.585	-0.471	-0.37	-0.315	-0.304	-0.311	-0.316	-0.308
170	Constant-mortality	Malta		470	0.252	0.096	-0.128	-0.358	-0.481	-0.504	-0.475	-0.457	-0.493	-0.572	-0.645	-0.662	-0.608	-0.513	-0.427	-0.388	-0.395
171	Constant-mortality	Montenegro		499	-0.029	-0.163	-0.275	-0.394	-0.512	-0.6	-0.654	-0.691	-0.735	-0.783	-0.816	-0.824	-0.815	-0.801	-0.779	-0.754	-0.722
172	Constant-mortality	Portugal		620	-0.465	-0.482	-0.536	-0.595	-0.669	-0.763	-0.865	-0.955	-0.997	-0.976	-0.898	-0.806	-0.743	-0.723	-0.713	-0.678	-0.613
173	Constant-mortality	San Marino		674	0.452	0.211	0.083	-0.039	-0.153	-0.258	-0.331	-0.375	-0.38	-0.375	-0.363	-0.332	-0.288	-0.241	-0.206	-0.189	-0.192
174	Constant-mortality	Serbia	19	688	-0.397	-0.489	-0.593	-0.703	-0.785	-0.823	-0.837	-0.855	-0.89	-0.92	-0.93	-0.914	-0.877	-0.831	-0.791	-0.76	-0.736
175	Constant-mortality	Slovenia		705	0.002	-0.184	-0.342	-0.455	-0.52	-0.558	-0.589	-0.626	-0.658	-0.656	-0.602	-0.496	-0.377	-0.297	-0.28	-0.308	-0.336
176	Constant-mortality	Spain	20	724	-0.033	-0.166	-0.218	-0.281	-0.345	-0.436	-0.563	-0.698	-0.783	-0.789	-0.707	-0.567	-0.442	-0.386	-0.399	-0.434	-0.448
177	Constant-mortality	TFYR Macedonia	21	807	0.023	-0.103	-0.262	-0.434	-0.574	-0.658	-0.707	-0.756	-0.823	-0.891	-0.922	-0.891	-0.807	-0.718	-0.662	-0.649	-0.655
178	Constant-mortality	Western Europe		926	0.263	0.079	0.002	-0.072	-0.146	-0.212	-0.251	-0.261	-0.238	-0.204	-0.189	-0.193	-0.194	-0.184	-0.17	-0.169	-0.181
179	Constant-mortality	Austria		40	0.178	0.098	-0.018	-0.141	-0.232	-0.299	-0.353	-0.389	-0.384	-0.361	-0.351	-0.351	-0.334	-0.289	-0.239	-0.217	-0.23
180	Constant-mortality	Belgium		56	0.517	0.232	0.158	0.085	0.026	-0.018	-0.045	-0.065	-0.071	-0.068	-0.062	-0.055	-0.049	-0.044	-0.05	-0.07	-0.096
181	Constant-mortality	France		250	0.326	0.239	0.188	0.135	0.064	-0.003	-0.044	-0.063	-0.06	-0.041	-0.02	-0.014	-0.022	-0.039	-0.058	-0.078	-0.09
182	Constant-mortality	Germany		276	0.134	-0.15	-0.238	-0.314	-0.382	-0.453	-0.496	-0.496	-0.446	-0.391	-0.376	-0.391	-0.386	-0.349	-0.303	-0.279	-0.289
183	Constant-mortality	Liechtenstein		438	0.595	0.504	0.392	0.247	0.098	-0.005	-0.05	-0.061	-0.035	0.001	0.024	0.022	0.012	0.002	-0.005	-0.02	-0.031
184	Constant-mortality	Luxembourg		442	1.221	1.128	0.889	0.8	0.701	0.614	0.554	0.493	0.45	0.417	0.379	0.336	0.299	0.27	0.238	0.201	0.155
185	Constant-mortality	Monaco		492	0.449	0.393	0.387	0.372	0.321	0.318	0.39	0.442	0.481	0.521	0.545	0.525	0.477	0.425	0.372	0.312	0.248
186	Constant-mortality	Netherlands		528	0.232	0.166	0.057	-0.067	-0.187	-0.274	-0.311	-0.309	-0.28	-0.246	-0.234	-0.251	-0.274	-0.28	-0.273	-0.263	-0.259
187	Constant-mortality	Switzerland		756	0.769	0.549	0.426	0.301	0.205	0.142	0.096	0.039	0.006	-0.006	-0.02	-0.04	-0.047	-0.039	-0.035	-0.054	-0.095
188	Constant-mortality	LATIN AMERICA AND THE CARIBBEAN		904	0.952	0.776	0.609	0.445	0.291	0.147	0.012	-0.113	-0.229	-0.332	-0.421	-0.493	-0.549	-0.59	-0.618	-0.636	-0.645
189	Constant-mortality	Caribbean		915	0.578	0.446	0.311	0.156	0.007	-0.136	-0.272	-0.388	-0.49	-0.575	-0.644	-0.703	-0.755	-0.799	-0.831	-0.853	-0.867
190	Constant-mortality	Anguilla		660	0.853	0.382	0.179	-0.026	-0.218	-0.373	-0.502	-0.601	-0.665	-0.723	-0.751	-0.761	-0.751	-0.725	-0.709	-0.713	-0.697
191	Constant-mortality	Antigua and Barbuda		28	0.982	0.868	0.718	0.539	0.35	0.173	0.027	-0.07	-0.122	-0.153	-0.194	-0.254	-0.313	-0.355	-0.378	-0.39	-0.402
192	Constant-mortality	Aruba		533	0.352	0.227	0.106	-0.069	-0.272	-0.432	-0.492	-0.438	-0.351	-0.303	-0.321	-0.387	-0.455	-0.481	-0.458	-0.421	-0.404
193	Constant-mortality	Bahamas		44	0.976	0.796	0.603	0.411	0.251	0.136	0.049	-0.039	-0.118	-0.19	-0.253	-0.302	-0.33	-0.337	-0.333	-0.337	-0.355
194	Constant-mortality	Barbados		52	0.179	0.03	-0.121	-0.262	-0.376	-0.447	-0.474	-0.465	-0.441	-0.412	-0.389	-0.373	-0.364	-0.362	-0.363	-0.362	-0.359
195	Constant-mortality	British Virgin Islands		92	1.562	0.801	0.56	0.343	0.171	0.046	-0.053	-0.143	-0.218	-0.278	-0.312	-0.332	-0.34	-0.346	-0.363	-0.388	-0.412
196	Constant-mortality	Caribbean Netherlands	22	535	1.249	0.643	0.454	0.295	0.163	0.073	0.015	-0.022	-0.041	-0.037	-0.037	-0.032	-0.031	-0.036	-0.056	-0.083	-0.111
197	Constant-mortality	Cayman Islands		136	1.232	1.055	0.886	0.718	0.552	0.407	0.315	0.27	0.286	0.319	0.321	0.277	0.218	0.159	0.107	0.066	0.029
198	Constant-mortality	Cuba		192	0.01	-0.065	-0.174	-0.343	-0.498	-0.633	-0.751	-0.844	-0.888	-0.88	-0.824	-0.768	-0.725	-0.7	-0.673	-0.643	-0.625
199	Constant-mortality	Curaçao		531	0.634	0.48	0.333	0.195	0.085	0.018	-0.007	-0.018	-0.019	-0.021	-0.035	-0.068	-0.112	-0.156	-0.194	-0.223	-0.25
200	Constant-mortality	Dominica		212	0.459	0.328	0.115	-0.092	-0.236	-0.329	-0.422	-0.528	-0.643	-0.755	-0.853	-0.918	-0.954	-0.949	-0.926	-0.913	-0.911
201	Constant-mortality	Dominican Republic		214	1.041	0.862	0.699	0.534	0.385	0.225	0.073	-0.058	-0.178	-0.288	-0.389	-0.483	-0.568	-0.643	-0.705	-0.755	-0.791
202	Constant-mortality	Grenada		308	0.429	0.284	0.067	-0.068	-0.194	-0.321	-0.489	-0.678	-0.886	-1.075	-1.215	-1.295	-1.336	-1.375	-1.429	-1.487	-1.514
203	Constant-mortality	Guadeloupe	23	312	-0.152	-0.169	-0.136	-0.234	-0.404	-0.576	-0.699	-0.733	-0.688	-0.611	-0.553	-0.55	-0.591	-0.655	-0.698	-0.7	-0.667
204	Constant-mortality	Haiti		332	1.138	0.948	0.765	0.589	0.416	0.249	0.076	-0.082	-0.242	-0.393	-0.528	-0.644	-0.742	-0.826	-0.897	-0.957	-1.004
205	Constant-mortality	Jamaica		388	0.257	0.091	-0.09	-0.277	-0.486	-0.666	-0.832	-0.974	-1.137	-1.324	-1.508	-1.671	-1.796	-1.876	-1.923	-1.961	-2.009
206	Constant-mortality	Martinique		474	-0.09	-0.172	-0.283	-0.38	-0.507	-0.676	-0.819	-0.858	-0.806	-0.699	-0.592	-0.539	-0.549	-0.594	-0.635	-0.65	-0.637
207	Constant-mortality	Montserrat		500	0.402	0.232	0.098	-0.03	-0.151	-0.26	-0.4	-0.452	-0.484	-0.495	-0.461	-0.458	-0.469	-0.489	-0.506	-0.554	-0.575
208	Constant-mortality	Puerto Rico		630	-0.179	-0.248	-0.312	-0.449	-0.596	-0.738	-0.865	-0.958	-1.043	-1.126	-1.208	-1.28	-1.33	-1.343	-1.315	-1.254	-1.177
209	Constant-mortality	Saint Kitts and Nevis		659	0.877	0.664	0.463	0.281	0.113	-0.033	-0.171	-0.303	-0.414	-0.495	-0.542	-0.568	-0.587	-0.607	-0.616	-0.615	-0.606
210	Constant-mortality	Saint Lucia		662	0.404	0.259	0.1	-0.079	-0.266	-0.434	-0.581	-0.713	-0.835	-0.947	-1.045	-1.115	-1.149	-1.139	-1.095	-1.031	-0.97
211	Constant-mortality	Saint Vincent and the Grenadines		670	0.209	0.109	0.007	-0.084	-0.166	-0.325	-0.472	-0.593	-0.702	-0.801	-0.896	-0.98	-1.054	-1.113	-1.159	-1.186	-1.199
212	Constant-mortality	Sint Maarten (Dutch part)		534	1.278	1.09	0.877	0.652	0.476	0.373	0.321	0.284	0.268	0.258	0.248	0.235	0.211	0.184	0.153	0.121	0.082
213	Constant-mortality	Trinidad and Tobago		780	0.231	-0.007	-0.18	-0.293	-0.381	-0.478	-0.596	-0.712	-0.8	-0.847	-0.85	-0.827	-0.803	-0.796	-0.801	-0.797	-0.774
214	Constant-mortality	Turks and Caicos Islands		796	1.443	1.188	1.002	0.827	0.635	0.437	0.27	0.141	0.071	0.047	0.029	-0.001	-0.052	-0.119	-0.174	-0.208	-0.222
215	Constant-mortality	United States Virgin Islands		850	-0.085	-0.33	-0.543	-0.724	-0.879	-0.994	-1.074	-1.079	-1.049	-1.019	-1.02	-1.074	-1.176	-1.29	-1.381	-1.445	-1.478
216	Constant-mortality	Central America		916	1.258	1.069	0.885	0.703	0.536	0.379	0.227	0.083	-0.056	-0.181	-0.292	-0.387	-0.465	-0.532	-0.583	-0.618	-0.64
217	Constant-mortality	Belize		84	2.013	1.781	1.513	1.27	1.055	0.875	0.718	0.558	0.401	0.246	0.107	-0.011	-0.103	-0.173	-0.23	-0.282	-0.332
218	Constant-mortality	Costa Rica		188	0.922	0.718	0.531	0.356	0.199	0.058	-0.074	-0.194	-0.302	-0.395	-0.482	-0.556	-0.607	-0.628	-0.626	-0.612	-0.597
219	Constant-mortality	El Salvador		222	0.474	0.407	0.308	0.14	0.026	-0.123	-0.259	-0.38	-0.508	-0.642	-0.774	-0.903	-1.02	-1.108	-1.154	-1.17	-1.178
220	Constant-mortality	Guatemala		320	1.903	1.704	1.503	1.306	1.121	0.947	0.783	0.624	0.466	0.308	0.159	0.019	-0.104	-0.211	-0.296	-0.365	-0.423
221	Constant-mortality	Honduras		340	1.597	1.406	1.207	1.003	0.807	0.631	0.461	0.301	0.144	-0.009	-0.159	-0.294	-0.411	-0.505	-0.575	-0.623	-0.657
222	Constant-mortality	Mexico		484	1.2	1.001	0.807	0.625	0.455	0.297	0.144	-0.002	-0.142	-0.264	-0.367	-0.452	-0.521	-0.581	-0.626	-0.657	-0.674
223	Constant-mortality	Nicaragua		558	1.032	0.888	0.807	0.617	0.442	0.272	0.108	-0.048	-0.202	-0.348	-0.483	-0.599	-0.687	-0.752	-0.799	-0.83	-0.848
224	Constant-mortality	Panama		591	1.52	1.324	1.133	0.955	0.804	0.661	0.523	0.393	0.277	0.179	0.091	0.014	-0.056	-0.122	-0.184	-0.241	-0.292
225	Constant-mortality	South America		931	0.862	0.685	0.519	0.359	0.208	0.069	-0.06	-0.179	-0.287	-0.383	-0.464	-0.526	-0.571	-0.6	-0.617	-0.625	-0.628
226	Constant-mortality	Argentina		32	0.904	0.78	0.668	0.562	0.462	0.364	0.269	0.172	0.078	-0.008	-0.083	-0.143	-0.194	-0.241	-0.284	-0.323	-0.355
227	Constant-mortality	Bolivia (Plurinational State of)		68	1.407	1.254	1.104	0.953	0.794	0.64	0.492	0.349	0.211	0.075	-0.053	-0.172	-0.278	-0.373	-0.456	-0.527	-0.588
228	Constant-mortality	Brazil		76	0.709	0.513	0.33	0.159	-0.002	-0.152	-0.288	-0.414	-0.528	-0.627	-0.706	-0.761	-0.79	-0.797	-0.789	-0.77	-0.746
229	Constant-mortality	Chile		152	0.738	0.581	0.429	0.259	0.116	-0.008	-0.116	-0.207	-0.282	-0.346	-0.403	-0.449	-0.48	-0.493	-0.491	-0.483	-0.476
230	Constant-mortality	Colombia		170	0.777	0.577	0.392	0.215	0.045	-0.114	-0.26	-0.386	-0.496	-0.592	-0.674	-0.739	-0.785	-0.807	-0.811	-0.803	-0.785
231	Constant-mortality	Ecuador		218	1.387	1.21	1.038	0.875	0.715	0.561	0.416	0.282	0.158	0.044	-0.062	-0.158	-0.243	-0.317	-0.38	-0.434	-0.48
232	Constant-mortality	Falkland Islands (Malvinas)		238	0.096	-0.048	-0.228	-0.33	-0.328	-0.319	-0.369	-0.406	-0.43	-0.4	-0.335	-0.333	-0.347	-0.345	-0.368	-0.366	-0.364
233	Constant-mortality	French Guiana		254	2.44	2.23	2.076	1.924	1.76	1.585	1.419	1.269	1.151	1.055	0.959	0.851	0.732	0.615	0.508	0.418	0.344
234	Constant-mortality	Guyana		328	0.546	0.443	0.281	0.108	-0.08	-0.239	-0.382	-0.494	-0.607	-0.724	-0.852	-0.987	-1.103	-1.181	-1.228	-1.267	-1.305
235	Constant-mortality	Paraguay		600	1.23	1.086	0.922	0.761	0.601	0.458	0.325	0.2	0.068	-0.071	-0.207	-0.328	-0.429	-0.503	-0.555	-0.597	-0.637
236	Constant-mortality	Peru		604	1.156	0.989	0.828	0.66	0.505	0.357	0.21	0.068	-0.061	-0.176	-0.274	-0.358	-0.428	-0.486	-0.537	-0.581	-0.617
237	Constant-mortality	Suriname		740	0.843	0.675	0.505	0.335	0.172	0.027	-0.098	-0.196	-0.282	-0.361	-0.439	-0.513	-0.575	-0.625	-0.663	-0.691	-0.711
238	Constant-mortality	Uruguay		858	0.32	0.235	0.15	0.059	-0.033	-0.119	-0.198	-0.268	-0.333	-0.394	-0.449	-0.498	-0.534	-0.559	-0.577	-0.583	-0.586
239	Constant-mortality	Venezuela (Bolivarian Republic of)		862	1.224	1.037	0.866	0.693	0.532	0.384	0.245	0.122	0.009	-0.092	-0.182	-0.262	-0.333	-0.391	-0.442	-0.481	-0.51
240	Constant-mortality	NORTHERN AMERICA		905	0.682	0.63	0.547	0.433	0.33	0.26	0.235	0.23	0.23	0.213	0.175	0.129	0.091	0.067	0.053	0.038	0.015
241	Constant-mortality	Bermuda		60	-0.51	-0.32	-0.443	-0.59	-0.738	-0.859	-0.905	-0.852	-0.746	-0.657	-0.631	-0.663	-0.708	-0.726	-0.702	-0.65	-0.598
242	Constant-mortality	Canada		124	0.85	0.726	0.597	0.462	0.359	0.297	0.269	0.242	0.228	0.209	0.175	0.139	0.109	0.09	0.074	0.052	0.019
243	Constant-mortality	Greenland		304	0.109	0.099	-0.1	-0.289	-0.438	-0.531	-0.569	-0.554	-0.543	-0.564	-0.615	-0.663	-0.685	-0.686	-0.683	-0.684	-0.687
244	Constant-mortality	Saint Pierre and Miquelon		666	0.341	0.667	0.528	0.379	0.227	0.088	-0.011	-0.083	-0.126	-0.179	-0.216	-0.269	-0.315	-0.344	-0.363	-0.366	-0.389
245	Constant-mortality	United States of America		840	0.664	0.62	0.541	0.43	0.327	0.256	0.231	0.229	0.231	0.213	0.175	0.128	0.09	0.064	0.05	0.036	0.015
246	Constant-mortality	OCEANIA		909	1.348	1.158	1.027	0.901	0.799	0.72	0.652	0.574	0.498	0.425	0.354	0.286	0.224	0.169	0.116	0.06	0
247	Constant-mortality	Australia/New Zealand		927	1.2	0.99	0.851	0.725	0.636	0.583	0.545	0.486	0.427	0.372	0.321	0.275	0.235	0.203	0.169	0.124	0.072
248	Constant-mortality	Australia	24	36	1.259	1.04	0.9	0.775	0.692	0.642	0.607	0.545	0.481	0.42	0.365	0.318	0.28	0.249	0.213	0.165	0.108
249	Constant-mortality	New Zealand		554	0.888	0.723	0.591	0.448	0.329	0.246	0.186	0.136	0.103	0.077	0.046	-0.002	-0.058	-0.102	-0.127	-0.149	-0.176
250	Constant-mortality	Melanesia		928	1.84	1.68	1.532	1.388	1.24	1.094	0.952	0.823	0.7	0.58	0.464	0.349	0.238	0.134	0.037	-0.049	-0.128
251	Constant-mortality	Fiji		242	0.69	0.482	0.321	0.184	0.047	-0.087	-0.212	-0.309	-0.4	-0.484	-0.553	-0.612	-0.672	-0.732	-0.79	-0.834	-0.856
252	Constant-mortality	New Caledonia		540	1.238	1.096	0.962	0.823	0.683	0.558	0.46	0.374	0.307	0.245	0.176	0.1	0.029	-0.024	-0.062	-0.098	-0.137
253	Constant-mortality	Papua New Guinea		598	1.974	1.812	1.655	1.5	1.342	1.189	1.04	0.903	0.772	0.644	0.52	0.398	0.282	0.173	0.072	-0.019	-0.104
254	Constant-mortality	Solomon Islands		90	1.887	1.721	1.605	1.493	1.357	1.199	1.031	0.893	0.77	0.663	0.552	0.431	0.302	0.179	0.071	-0.014	-0.087
255	Constant-mortality	Vanuatu		548	2.068	1.87	1.697	1.547	1.4	1.254	1.109	0.967	0.832	0.703	0.585	0.474	0.369	0.269	0.175	0.087	0.01
256	Constant-mortality	Micronesia		954	0.801	0.771	0.73	0.589	0.44	0.301	0.181	0.11	0.061	0.006	-0.073	-0.175	-0.28	-0.366	-0.421	-0.448	-0.466
257	Constant-mortality	Guam		316	0.796	0.676	0.53	0.359	0.187	0.039	-0.07	-0.127	-0.171	-0.224	-0.299	-0.394	-0.481	-0.542	-0.575	-0.591	-0.607
258	Constant-mortality	Kiribati		296	1.669	1.476	1.259	1.084	1.013	0.983	0.899	0.779	0.638	0.514	0.431	0.38	0.323	0.233	0.119	0.015	-0.058
259	Constant-mortality	Marshall Islands		584	0.058	0.089	0.59	0.887	0.933	0.663	0.273	0.058	0.111	0.293	0.364	0.199	-0.138	-0.468	-0.632	-0.596	-0.486
260	Constant-mortality	Micronesia (Fed. States of)		583	0.608	0.775	0.834	0.616	0.383	0.22	0.128	0.072	-0.053	-0.258	-0.49	-0.675	-0.776	-0.809	-0.827	-0.876	-0.96
261	Constant-mortality	Nauru		520	-0.116	0.082	0.099	-0.037	-0.176	-0.307	-0.437	-0.516	-0.559	-0.579	-0.602	-0.617	-0.634	-0.668	-0.67	-0.686	-0.678
262	Constant-mortality	Northern Mariana Islands		580	0.155	0.171	0.095	-0.174	-0.548	-0.906	-1.119	-1.105	-0.905	-0.692	-0.652	-0.852	-1.153	-1.349	-1.312	-1.098	-0.896
263	Constant-mortality	Palau		585	1.008	0.949	0.808	0.592	0.376	0.226	0.145	0.086	0.005	-0.099	-0.215	-0.302	-0.312	-0.25	-0.254	-0.318	-0.35
264	Constant-mortality	Polynesia	25	957	0.672	0.45	0.498	0.484	0.359	0.212	0.07	-0.016	-0.064	-0.101	-0.156	-0.235	-0.327	-0.405	-0.457	-0.487	-0.512
265	Constant-mortality	American Samoa		16	0.064	0.156	0.173	0.13	-0.114	-0.317	-0.454	-0.505	-0.554	-0.654	-0.797	-0.97	-1.123	-1.236	-1.315	-1.395	-1.501
266	Constant-mortality	Cook Islands		184	0.024	0.143	0.064	-0.073	-0.175	-0.226	-0.274	-0.256	-0.352	-0.446	-0.531	-0.596	-0.634	-0.649	-0.648	-0.653	-0.657
267	Constant-mortality	French Polynesia		258	0.878	0.376	0.495	0.322	0.157	0.007	-0.123	-0.23	-0.313	-0.378	-0.433	-0.482	-0.525	-0.556	-0.579	-0.592	-0.601
268	Constant-mortality	Niue		570	0.111	-0.012	0.425	0.346	0.177	0.128	0.093	0.046	-0.069	-0.14	-0.247	-0.262	-0.375	-0.42	-0.48	-0.504	-0.517
269	Constant-mortality	Samoa		882	0.602	0.501	0.469	0.696	0.627	0.479	0.301	0.205	0.175	0.17	0.132	0.036	-0.1	-0.231	-0.325	-0.381	-0.418
270	Constant-mortality	Tokelau		772	1.598	0.625	0.565	0.318	0.272	0.188	0.226	0.145	0.066	-0.026	-0.264	-0.335	-0.437	-0.489	-0.487	-0.499	-0.573
271	Constant-mortality	Tonga		776	0.833	0.792	0.821	0.81	0.715	0.549	0.375	0.291	0.267	0.246	0.183	0.071	-0.059	-0.163	-0.22	-0.245	-0.27
272	Constant-mortality	Tuvalu		798	0.835	0.91	0.893	0.747	0.557	0.449	0.42	0.445	0.423	0.33	0.194	0.084	0.02	-0.019	-0.057	-0.124	-0.207
273	Constant-mortality	Wallis and Futuna Islands		876	-0.942	-0.471	-0.413	-0.346	-0.394	-0.442	-0.476	-0.457	-0.457	-0.498	-0.543	-0.605	-0.642	-0.664	-0.674	-0.659	-0.653

## Sheet: NO CHANGE
United Nations
Population Division
Department of Economic and Social Affairs
World Population Prospects: The 2017 Revision
File POP/2: Average annual rate of population change by region, subregion and country, 1950-2100 (percentage)
No change variant (constant-fertility and constant-mortality), 2015 - 2100
POP/DB/WPP/Rev.2017/POP/F02
June 2017 - Copyright © 2017 by United Nations. All rights reserved
Suggested citation: United Nations, Department of Economic and Social Affairs, Population Division (2017). World Population Prospects: The 2017 Revision, DVD Edition.
					Average annual rate of population change (percentage)
Index	Variant	Region, subregion, country or area *	Notes	Country code	2015-2020	2020-2025	2025-2030	2030-2035	2035-2040	2040-2045	2045-2050	2050-2055	2055-2060	2060-2065	2065-2070	2070-2075	2075-2080	2080-2085	2085-2090	2090-2095	2095-2100
1	No change	WORLD		900	1.112	1.025	0.952	0.898	0.866	0.858	0.871	0.903	0.957	1.031	1.121	1.223	1.334	1.446	1.556	1.661	1.764
2	No change	More developed regions	a	901	0.172	0.037	-0.058	-0.143	-0.211	-0.265	-0.302	-0.333	-0.349	-0.353	-0.35	-0.343	-0.337	-0.333	-0.338	-0.351	-0.366
3	No change	Less developed regions	b	902	1.299	1.21	1.13	1.071	1.035	1.024	1.032	1.063	1.114	1.184	1.272	1.371	1.479	1.587	1.691	1.791	1.887
4	No change	Least developed countries	c	941	2.465	2.513	2.506	2.48	2.469	2.482	2.509	2.54	2.571	2.603	2.638	2.677	2.718	2.758	2.796	2.829	2.86
5	No change	Less developed regions, excluding least developed countries	d	934	1.076	0.942	0.823	0.728	0.653	0.597	0.557	0.538	0.541	0.567	0.614	0.676	0.75	0.828	0.904	0.978	1.053
6	No change	Less developed regions, excluding China		948	1.589	1.533	1.465	1.405	1.368	1.359	1.368	1.388	1.419	1.466	1.53	1.607	1.691	1.776	1.859	1.941	2.019
7	No change	High-income countries	e	1503	0.4	0.254	0.152	0.046	-0.044	-0.111	-0.155	-0.191	-0.211	-0.218	-0.218	-0.214	-0.209	-0.203	-0.199	-0.201	-0.205
8	No change	Middle-income countries	e	1517	1.058	0.942	0.834	0.751	0.689	0.644	0.614	0.605	0.618	0.654	0.71	0.782	0.865	0.952	1.037	1.121	1.205
9	No change	Upper-middle-income countries	e	1502	0.589	0.356	0.19	0.068	-0.04	-0.151	-0.256	-0.331	-0.366	-0.368	-0.346	-0.302	-0.237	-0.162	-0.092	-0.027	0.045
10	No change	Lower-middle-income countries	e	1501	1.458	1.418	1.33	1.247	1.187	1.154	1.136	1.127	1.129	1.146	1.181	1.23	1.287	1.347	1.409	1.471	1.534
11	No change	Low-income countries	e	1500	2.794	2.831	2.829	2.803	2.787	2.793	2.81	2.828	2.842	2.854	2.869	2.887	2.908	2.929	2.948	2.966	2.982
12	No change	Sub-Saharan Africa	f	947	2.767	2.778	2.769	2.75	2.736	2.736	2.743	2.752	2.761	2.77	2.782	2.797	2.813	2.829	2.845	2.86	2.874
13	No change	AFRICA		903	2.609	2.601	2.582	2.566	2.563	2.569	2.58	2.592	2.606	2.624	2.645	2.669	2.694	2.717	2.739	2.76	2.779
14	No change	Eastern Africa		910	2.876	2.886	2.855	2.796	2.751	2.734	2.729	2.726	2.718	2.712	2.711	2.717	2.727	2.737	2.747	2.757	2.765
15	No change	Burundi		108	3.26	3.131	3.009	2.96	2.97	2.994	2.992	2.958	2.921	2.904	2.908	2.918	2.92	2.914	2.905	2.902	2.904
16	No change	Comoros		174	2.424	2.402	2.355	2.311	2.283	2.272	2.267	2.268	2.265	2.264	2.27	2.28	2.292	2.301	2.307	2.311	2.315
17	No change	Djibouti		262	1.717	1.674	1.555	1.395	1.242	1.128	1.067	1.033	0.994	0.938	0.881	0.846	0.841	0.857	0.874	0.876	0.863
18	No change	Eritrea		232	2.43	2.46	2.457	2.451	2.425	2.385	2.343	2.316	2.304	2.301	2.3	2.3	2.3	2.302	2.306	2.31	2.314
19	No change	Ethiopia		231	2.738	2.791	2.738	2.628	2.539	2.502	2.494	2.485	2.463	2.433	2.409	2.398	2.399	2.405	2.41	2.411	2.408
20	No change	Kenya		404	2.643	2.608	2.545	2.454	2.367	2.309	2.271	2.239	2.208	2.183	2.169	2.165	2.165	2.165	2.166	2.167	2.168
21	No change	Madagascar		450	2.78	2.784	2.722	2.636	2.574	2.546	2.532	2.517	2.498	2.48	2.469	2.464	2.463	2.464	2.465	2.465	2.464
22	No change	Malawi		454	2.974	2.988	2.977	2.906	2.852	2.826	2.806	2.786	2.765	2.748	2.736	2.73	2.728	2.729	2.73	2.73	2.73
23	No change	Mauritius	1	480	0.23	0.1	-0.07	-0.273	-0.475	-0.635	-0.742	-0.816	-0.886	-0.969	-1.052	-1.127	-1.186	-1.22	-1.229	-1.216	-1.199
24	No change	Mayotte		175	2.823	2.781	2.759	2.713	2.64	2.567	2.507	2.471	2.453	2.439	2.423	2.408	2.396	2.387	2.382	2.38	2.381
25	No change	Mozambique		508	2.93	2.956	2.958	2.938	2.92	2.911	2.905	2.901	2.897	2.892	2.888	2.884	2.882	2.882	2.882	2.882	2.882
26	No change	Réunion		638	0.783	0.747	0.665	0.565	0.448	0.34	0.271	0.257	0.282	0.323	0.36	0.383	0.39	0.39	0.391	0.398	0.413
27	No change	Rwanda		646	2.544	2.463	2.401	2.344	2.285	2.234	2.19	2.157	2.131	2.111	2.098	2.094	2.093	2.092	2.092	2.092	2.093
28	No change	Seychelles		690	0.541	0.323	0.191	0.135	0.099	0.037	-0.037	-0.07	-0.04	0.041	0.139	0.225	0.286	0.324	0.342	0.348	0.351
29	No change	Somalia		706	3.047	3.172	3.186	3.175	3.173	3.192	3.216	3.233	3.239	3.241	3.245	3.25	3.256	3.261	3.265	3.267	3.269
30	No change	South Sudan		728	2.834	2.682	2.582	2.5	2.459	2.445	2.447	2.444	2.432	2.419	2.411	2.41	2.413	2.416	2.417	2.417	2.417
31	No change	Uganda		800	3.441	3.467	3.448	3.396	3.358	3.35	3.351	3.348	3.337	3.329	3.327	3.33	3.333	3.334	3.334	3.335	3.336
32	No change	United Republic of Tanzania	2	834	3.105	3.103	3.103	3.091	3.075	3.062	3.054	3.049	3.046	3.043	3.041	3.041	3.04	3.04	3.04	3.04	3.04
33	No change	Zambia		894	3.044	3.053	3.032	2.967	2.914	2.886	2.871	2.858	2.844	2.832	2.825	2.823	2.824	2.825	2.826	2.826	2.826
34	No change	Zimbabwe		716	2.365	2.269	2.226	2.195	2.172	2.137	2.093	2.054	2.026	2.011	2.007	2.007	2.007	2.007	2.006	2.006	2.006
35	No change	Middle Africa		911	3.175	3.189	3.19	3.186	3.179	3.176	3.176	3.18	3.184	3.188	3.191	3.195	3.2	3.205	3.209	3.214	3.218
36	No change	Angola		24	3.44	3.445	3.436	3.41	3.386	3.372	3.364	3.36	3.357	3.354	3.351	3.348	3.347	3.347	3.346	3.346	3.346
37	No change	Cameroon		120	2.695	2.676	2.65	2.618	2.594	2.576	2.559	2.545	2.534	2.527	2.523	2.523	2.524	2.525	2.526	2.526	2.526
38	No change	Central African Republic		140	1.572	2.261	2.368	2.361	2.302	2.262	2.26	2.273	2.276	2.266	2.253	2.244	2.242	2.244	2.249	2.254	2.256
39	No change	Chad		148	3.248	3.277	3.249	3.206	3.183	3.179	3.179	3.176	3.168	3.16	3.155	3.154	3.155	3.157	3.158	3.158	3.158
40	No change	Congo		178	2.666	2.698	2.755	2.778	2.764	2.738	2.723	2.725	2.736	2.746	2.752	2.752	2.751	2.749	2.749	2.749	2.75
41	No change	Democratic Republic of the Congo		180	3.344	3.327	3.332	3.342	3.343	3.342	3.342	3.344	3.347	3.349	3.349	3.348	3.348	3.348	3.348	3.348	3.349
42	No change	Equatorial Guinea		226	3.774	3.345	3.073	2.834	2.78	2.72	2.67	2.644	2.616	2.592	2.575	2.569	2.573	2.582	2.592	2.598	2.601
43	No change	Gabon		266	2.311	2.207	2.136	2.107	2.1	2.088	2.063	2.032	2.012	2.011	2.023	2.04	2.052	2.057	2.055	2.052	2.05
44	No change	Sao Tome and Principe		678	2.366	2.455	2.525	2.524	2.501	2.485	2.48	2.495	2.515	2.535	2.552	2.566	2.579	2.591	2.601	2.61	2.618
45	No change	Northern Africa		912	1.917	1.787	1.674	1.625	1.62	1.612	1.59	1.564	1.552	1.562	1.59	1.627	1.664	1.695	1.716	1.733	1.751
46	No change	Algeria		12	1.863	1.605	1.36	1.225	1.203	1.224	1.209	1.125	1.016	0.942	0.936	0.985	1.046	1.079	1.067	1.029	1.001
47	No change	Egypt		818	1.996	1.806	1.7	1.698	1.735	1.719	1.661	1.609	1.598	1.621	1.65	1.667	1.672	1.673	1.675	1.678	1.682
48	No change	Libya		434	1.454	1.281	1.098	0.941	0.814	0.697	0.574	0.453	0.356	0.304	0.298	0.321	0.347	0.356	0.345	0.327	0.317
49	No change	Morocco		504	1.346	1.202	1.051	0.914	0.801	0.721	0.666	0.618	0.563	0.511	0.483	0.491	0.521	0.55	0.56	0.555	0.549
50	No change	Sudan		729	2.569	2.69	2.678	2.623	2.56	2.519	2.505	2.505	2.5	2.487	2.472	2.461	2.459	2.462	2.466	2.467	2.466
51	No change	Tunisia		788	1.125	0.927	0.702	0.527	0.44	0.411	0.374	0.297	0.197	0.121	0.104	0.147	0.207	0.237	0.218	0.175	0.146
52	No change	Western Sahara		732	2.626	2.381	2.128	1.9	1.714	1.57	1.454	1.326	1.211	1.117	1.046	0.997	0.961	0.927	0.889	0.849	0.811
53	No change	Southern Africa		913	1.179	1.038	0.903	0.822	0.768	0.728	0.69	0.651	0.62	0.601	0.596	0.601	0.611	0.62	0.626	0.632	0.638
54	No change	Botswana		72	1.732	1.574	1.416	1.297	1.215	1.15	1.083	1.007	0.938	0.892	0.873	0.875	0.882	0.883	0.876	0.865	0.856
55	No change	Lesotho		426	1.369	1.312	1.218	1.161	1.151	1.154	1.14	1.115	1.084	1.063	1.056	1.062	1.074	1.085	1.092	1.095	1.097
56	No change	Namibia		516	2.184	2.103	2.007	1.917	1.866	1.841	1.821	1.793	1.761	1.735	1.721	1.718	1.722	1.725	1.725	1.722	1.719
57	No change	South Africa		710	1.089	0.937	0.795	0.71	0.65	0.603	0.558	0.513	0.476	0.453	0.442	0.441	0.442	0.443	0.442	0.44	0.437
58	No change	Swaziland		748	1.781	1.677	1.553	1.459	1.409	1.379	1.343	1.299	1.253	1.218	1.202	1.202	1.209	1.215	1.217	1.217	1.215
59	No change	Western Africa		914	2.738	2.745	2.75	2.747	2.743	2.741	2.743	2.749	2.758	2.769	2.781	2.792	2.804	2.817	2.83	2.845	2.859
60	No change	Benin		204	2.879	2.881	2.855	2.813	2.777	2.758	2.751	2.744	2.735	2.724	2.717	2.715	2.716	2.717	2.717	2.717	2.717
61	No change	Burkina Faso		854	3.005	3.021	3.02	2.999	2.972	2.955	2.946	2.944	2.942	2.939	2.937	2.936	2.936	2.937	2.938	2.938	2.938
62	No change	Cabo Verde		132	1.382	1.398	1.339	1.225	1.109	1.018	0.943	0.862	0.777	0.694	0.628	0.591	0.585	0.596	0.61	0.616	0.614
63	No change	Côte d'Ivoire		384	2.533	2.552	2.53	2.501	2.486	2.483	2.481	2.476	2.47	2.464	2.461	2.46	2.461	2.463	2.464	2.464	2.463
64	No change	Gambia		270	3.13	3.132	3.123	3.099	3.071	3.048	3.033	3.026	3.02	3.013	3.006	2.999	2.994	2.992	2.99	2.988	2.986
65	No change	Ghana		288	2.29	2.225	2.159	2.106	2.068	2.037	2.008	1.983	1.964	1.954	1.952	1.954	1.955	1.955	1.954	1.953	1.954
66	No change	Guinea		324	2.682	2.748	2.731	2.699	2.677	2.666	2.66	2.654	2.646	2.638	2.633	2.632	2.633	2.636	2.638	2.638	2.638
67	No change	Guinea-Bissau		624	2.588	2.531	2.468	2.427	2.408	2.396	2.378	2.357	2.34	2.331	2.332	2.338	2.344	2.346	2.346	2.347	2.348
68	No change	Liberia		430	2.617	2.638	2.625	2.588	2.557	2.537	2.524	2.519	2.517	2.516	2.515	2.514	2.515	2.518	2.521	2.525	2.526
69	No change	Mali		466	3.105	3.178	3.24	3.263	3.263	3.26	3.262	3.271	3.281	3.288	3.291	3.291	3.29	3.29	3.291	3.293	3.293
70	No change	Mauritania		478	2.839	2.759	2.673	2.611	2.565	2.534	2.513	2.496	2.481	2.47	2.465	2.464	2.465	2.465	2.465	2.463	2.461
71	No change	Niger		562	3.843	3.89	3.932	3.953	3.962	3.97	3.979	3.986	3.989	3.988	3.985	3.98	3.976	3.974	3.974	3.974	3.974
72	No change	Nigeria		566	2.647	2.645	2.652	2.653	2.647	2.638	2.63	2.627	2.629	2.631	2.633	2.632	2.631	2.63	2.631	2.631	2.632
73	No change	Saint Helena	3	654	0.427	0.403	0.241	-0.042	-0.304	-0.406	-0.434	-0.387	-0.364	-0.371	-0.442	-0.557	-0.653	-0.711	-0.664	-0.598	-0.564
74	No change	Senegal		686	2.933	2.885	2.847	2.827	2.815	2.802	2.784	2.766	2.753	2.748	2.75	2.754	2.756	2.755	2.753	2.752	2.752
75	No change	Sierra Leone		694	2.319	2.318	2.299	2.248	2.201	2.172	2.155	2.146	2.139	2.133	2.13	2.129	2.131	2.135	2.138	2.14	2.14
76	No change	Togo		768	2.589	2.559	2.538	2.504	2.462	2.426	2.401	2.387	2.38	2.378	2.376	2.374	2.373	2.373	2.374	2.376	2.376
77	No change	ASIA		935	0.919	0.775	0.64	0.525	0.428	0.35	0.288	0.247	0.228	0.232	0.259	0.303	0.362	0.427	0.491	0.554	0.619
78	No change	Eastern Asia		906	0.265	0.001	-0.216	-0.387	-0.549	-0.727	-0.904	-1.043	-1.126	-1.169	-1.197	-1.214	-1.206	-1.184	-1.177	-1.191	-1.206
79	No change	China	4	156	0.315	0.037	-0.19	-0.363	-0.528	-0.717	-0.909	-1.057	-1.141	-1.184	-1.214	-1.237	-1.235	-1.215	-1.212	-1.231	-1.251
80	No change	China, Hong Kong SAR	5	344	0.659	0.304	0.216	-0.029	-0.236	-0.391	-0.503	-0.592	-0.661	-0.728	-0.795	-0.841	-0.841	-0.799	-0.748	-0.732	-0.769
81	No change	China, Macao SAR	6	446	1.47	1.196	0.884	0.603	0.391	0.236	0.113	-0.027	-0.159	-0.287	-0.41	-0.512	-0.557	-0.529	-0.478	-0.483	-0.568
82	No change	China, Taiwan Province of China		158	0.134	-0.074	-0.285	-0.515	-0.766	-0.996	-1.186	-1.348	-1.485	-1.613	-1.728	-1.804	-1.829	-1.821	-1.797	-1.765	-1.745
83	No change	Dem. People's Republic of Korea		408	0.451	0.348	0.215	0.049	-0.108	-0.211	-0.263	-0.285	-0.303	-0.329	-0.354	-0.359	-0.342	-0.326	-0.325	-0.339	-0.351
84	No change	Japan		392	-0.344	-0.544	-0.702	-0.824	-0.909	-0.955	-0.989	-1.052	-1.143	-1.212	-1.217	-1.17	-1.116	-1.095	-1.101	-1.121	-1.138
85	No change	Mongolia		496	1.601	1.283	1.049	0.985	1.017	1.017	0.952	0.869	0.826	0.848	0.909	0.965	0.989	0.985	0.972	0.97	0.982
86	No change	Republic of Korea		410	0.222	0.04	-0.151	-0.385	-0.633	-0.862	-1.064	-1.222	-1.325	-1.388	-1.433	-1.464	-1.48	-1.477	-1.445	-1.406	-1.392
87	No change	South-Central Asia	7	921	1.281	1.195	1.077	0.952	0.848	0.778	0.721	0.666	0.615	0.58	0.573	0.589	0.618	0.651	0.688	0.728	0.773
88	No change	Central Asia		5500	1.53	1.297	1.115	1.058	1.058	1.028	0.95	0.87	0.832	0.84	0.865	0.884	0.895	0.905	0.918	0.935	0.953
89	No change	Kazakhstan		398	1.172	0.915	0.776	0.804	0.879	0.889	0.834	0.775	0.767	0.805	0.851	0.882	0.89	0.879	0.86	0.851	0.857
90	No change	Kyrgyzstan		417	1.573	1.35	1.183	1.161	1.203	1.205	1.158	1.119	1.117	1.152	1.191	1.222	1.25	1.273	1.286	1.29	1.299
91	No change	Tajikistan		762	2.187	2.006	1.841	1.786	1.794	1.786	1.732	1.672	1.641	1.648	1.667	1.677	1.677	1.677	1.684	1.694	1.701
92	No change	Turkmenistan		795	1.752	1.498	1.286	1.218	1.254	1.259	1.186	1.094	1.051	1.071	1.115	1.134	1.126	1.117	1.12	1.133	1.142
93	No change	Uzbekistan		860	1.5	1.257	1.036	0.916	0.846	0.761	0.639	0.514	0.428	0.386	0.366	0.349	0.335	0.33	0.333	0.338	0.338
94	No change	Southern Asia		5501	1.272	1.191	1.075	0.948	0.84	0.768	0.712	0.658	0.606	0.57	0.561	0.577	0.606	0.64	0.678	0.719	0.765
95	No change	Afghanistan		4	2.852	2.962	2.974	2.891	2.805	2.78	2.794	2.813	2.814	2.802	2.792	2.794	2.806	2.818	2.827	2.83	2.83
96	No change	Bangladesh		50	1.11	1.104	0.958	0.799	0.657	0.536	0.42	0.313	0.218	0.143	0.088	0.053	0.034	0.027	0.028	0.034	0.042
97	No change	Bhutan		64	1.263	1.124	0.947	0.771	0.621	0.502	0.393	0.28	0.166	0.067	-0.001	-0.033	-0.038	-0.029	-0.017	-0.01	-0.008
98	No change	India		356	1.152	1.057	0.938	0.795	0.662	0.569	0.497	0.427	0.352	0.286	0.243	0.221	0.212	0.208	0.207	0.21	0.214
99	No change	Iran (Islamic Republic of)		364	1.095	0.803	0.539	0.372	0.257	0.117	-0.077	-0.313	-0.553	-0.732	-0.796	-0.751	-0.67	-0.637	-0.672	-0.727	-0.75
100	No change	Maldives		462	1.949	1.457	1.055	0.856	0.758	0.675	0.539	0.342	0.132	-0.024	-0.08	-0.047	0.027	0.091	0.12	0.124	0.124
101	No change	Nepal		524	1.215	1.193	1.047	0.855	0.71	0.626	0.542	0.437	0.319	0.215	0.13	0.063	0.016	0.001	0.015	0.042	0.06
102	No change	Pakistan		586	2.103	2.024	1.908	1.824	1.784	1.76	1.725	1.679	1.635	1.609	1.603	1.609	1.616	1.618	1.617	1.617	1.619
103	No change	Sri Lanka		144	0.369	0.269	0.132	0.019	-0.098	-0.223	-0.334	-0.394	-0.418	-0.418	-0.407	-0.398	-0.394	-0.39	-0.377	-0.352	-0.317
104	No change	South-Eastern Asia		920	1.104	0.987	0.863	0.744	0.64	0.553	0.487	0.442	0.416	0.405	0.406	0.417	0.436	0.462	0.491	0.518	0.542
105	No change	Brunei Darussalam		96	1.266	1.078	0.874	0.663	0.465	0.292	0.141	0.003	-0.116	-0.204	-0.251	-0.259	-0.245	-0.229	-0.224	-0.23	-0.244
106	No change	Cambodia		116	1.544	1.376	1.211	1.1	1.032	0.972	0.901	0.829	0.761	0.714	0.695	0.7	0.715	0.728	0.735	0.739	0.743
107	No change	Indonesia		360	1.125	1.007	0.884	0.769	0.663	0.572	0.5	0.452	0.424	0.413	0.412	0.416	0.42	0.423	0.427	0.43	0.433
108	No change	Lao People's Democratic Republic		418	1.609	1.519	1.389	1.257	1.149	1.07	1	0.936	0.876	0.83	0.805	0.803	0.818	0.838	0.855	0.866	0.875
109	No change	Malaysia	8	458	1.401	1.305	1.12	0.904	0.724	0.609	0.543	0.474	0.379	0.263	0.158	0.1	0.099	0.13	0.155	0.151	0.124
110	No change	Myanmar		104	0.954	0.887	0.79	0.655	0.513	0.395	0.312	0.259	0.221	0.185	0.151	0.122	0.106	0.108	0.122	0.137	0.141
111	No change	Philippines		608	1.61	1.575	1.496	1.404	1.329	1.282	1.253	1.233	1.215	1.197	1.185	1.181	1.184	1.193	1.201	1.205	1.207
112	No change	Singapore		702	1.33	0.611	0.413	0.196	-0.029	-0.233	-0.396	-0.533	-0.625	-0.69	-0.74	-0.782	-0.82	-0.858	-0.891	-0.914	-0.933
113	No change	Thailand		764	0.221	0.059	-0.108	-0.293	-0.488	-0.672	-0.825	-0.937	-1.004	-1.034	-1.047	-1.059	-1.08	-1.105	-1.12	-1.122	-1.116
114	No change	Timor-Leste		626	2.403	2.621	2.769	2.846	2.885	2.945	3.031	3.131	3.201	3.232	3.242	3.252	3.27	3.29	3.304	3.311	3.313
115	No change	Viet Nam		704	0.965	0.741	0.54	0.398	0.281	0.148	-0.003	-0.144	-0.254	-0.329	-0.381	-0.418	-0.441	-0.446	-0.437	-0.428	-0.43
116	No change	Western Asia		922	1.835	1.67	1.54	1.473	1.419	1.387	1.371	1.366	1.372	1.394	1.434	1.487	1.547	1.606	1.66	1.711	1.759
117	No change	Armenia		51	0.117	-0.133	-0.312	-0.417	-0.515	-0.645	-0.796	-0.927	-1.039	-1.141	-1.233	-1.296	-1.317	-1.314	-1.314	-1.324	-1.334
118	No change	Azerbaijan	9	31	1.013	0.707	0.477	0.363	0.277	0.146	-0.001	-0.111	-0.173	-0.213	-0.248	-0.269	-0.263	-0.244	-0.236	-0.25	-0.27
119	No change	Bahrain		48	4.327	1.958	1.683	1.185	0.894	0.722	0.605	0.52	0.449	0.365	0.263	0.148	0.041	-0.034	-0.063	-0.057	-0.032
120	No change	Cyprus	10	196	0.768	0.578	0.408	0.273	0.157	0.045	-0.069	-0.202	-0.33	-0.447	-0.547	-0.627	-0.685	-0.728	-0.762	-0.792	-0.821
121	No change	Georgia	11	268	-0.317	-0.451	-0.533	-0.562	-0.596	-0.658	-0.72	-0.737	-0.724	-0.699	-0.67	-0.635	-0.584	-0.532	-0.509	-0.516	-0.518
122	No change	Iraq		368	2.912	2.81	2.748	2.705	2.676	2.651	2.628	2.608	2.594	2.589	2.59	2.593	2.595	2.595	2.595	2.594	2.594
123	No change	Israel		376	1.596	1.498	1.445	1.426	1.419	1.407	1.384	1.352	1.328	1.323	1.331	1.339	1.337	1.325	1.312	1.304	1.301
124	No change	Jordan		400	2.39	1.159	1.429	1.791	1.962	1.908	1.866	1.83	1.801	1.783	1.78	1.789	1.798	1.802	1.801	1.797	1.796
125	No change	Kuwait		414	1.825	1.398	1.185	0.974	0.816	0.65	0.478	0.371	0.321	0.316	0.322	0.312	0.28	0.239	0.2	0.165	0.139
126	No change	Lebanon		422	0.543	-1.493	-0.984	-0.271	0.051	-0.113	-0.213	-0.292	-0.405	-0.57	-0.751	-0.882	-0.923	-0.876	-0.789	-0.717	-0.698
127	No change	Oman		512	4.262	1.853	1.463	1.128	1.078	1.067	1.087	1.002	0.895	0.811	0.775	0.789	0.829	0.872	0.902	0.926	0.952
128	No change	Qatar		634	2.407	1.703	1.379	1.095	0.822	0.724	0.636	0.532	0.425	0.325	0.232	0.15	0.087	0.05	0.032	0.024	0.014
129	No change	Saudi Arabia		682	2.052	1.659	1.405	1.194	1.003	0.924	0.871	0.806	0.739	0.694	0.692	0.727	0.776	0.815	0.827	0.817	0.806
130	No change	State of Palestine	12	275	2.868	2.856	2.745	2.633	2.565	2.544	2.534	2.514	2.482	2.454	2.441	2.443	2.452	2.459	2.461	2.46	2.459
131	No change	Syrian Arab Republic		760	0.335	4.361	2.754	1.928	1.65	1.54	1.449	1.398	1.374	1.356	1.334	1.313	1.296	1.289	1.292	1.302	1.312
132	No change	Turkey		792	1.397	0.576	0.562	0.579	0.458	0.34	0.233	0.139	0.058	-0.004	-0.041	-0.058	-0.064	-0.066	-0.064	-0.059	-0.054
133	No change	United Arab Emirates		784	1.436	1.288	1.202	1.062	0.937	0.78	0.614	0.479	0.377	0.294	0.217	0.138	0.064	0.002	-0.048	-0.084	-0.11
134	No change	Yemen		887	2.672	2.642	2.552	2.443	2.386	2.353	2.33	2.3	2.263	2.231	2.215	2.215	2.225	2.233	2.235	2.233	2.231
135	No change	EUROPE		908	-0.029	-0.199	-0.302	-0.379	-0.441	-0.502	-0.561	-0.614	-0.641	-0.64	-0.622	-0.595	-0.567	-0.549	-0.549	-0.564	-0.58
136	No change	Eastern Europe		923	-0.292	-0.499	-0.641	-0.725	-0.782	-0.84	-0.903	-0.964	-1.016	-1.048	-1.047	-1.012	-0.957	-0.914	-0.907	-0.933	-0.956
137	No change	Belarus		112	-0.294	-0.481	-0.618	-0.685	-0.725	-0.779	-0.845	-0.898	-0.921	-0.92	-0.903	-0.872	-0.831	-0.797	-0.793	-0.817	-0.843
138	No change	Bulgaria		100	-0.806	-0.964	-1.094	-1.195	-1.26	-1.311	-1.383	-1.47	-1.549	-1.595	-1.587	-1.542	-1.482	-1.435	-1.448	-1.507	-1.542
139	No change	Czechia		203	-0.086	-0.282	-0.465	-0.592	-0.644	-0.672	-0.731	-0.84	-0.955	-1.018	-0.994	-0.919	-0.855	-0.827	-0.845	-0.898	-0.941
140	No change	Hungary		348	-0.453	-0.593	-0.731	-0.863	-0.963	-1.027	-1.079	-1.152	-1.241	-1.307	-1.323	-1.312	-1.302	-1.299	-1.3	-1.308	-1.318
141	No change	Poland		616	-0.215	-0.423	-0.616	-0.785	-0.935	-1.061	-1.16	-1.252	-1.367	-1.499	-1.606	-1.648	-1.627	-1.579	-1.552	-1.566	-1.603
142	No change	Republic of Moldova	13	498	-0.266	-0.48	-0.71	-0.914	-1.09	-1.246	-1.406	-1.581	-1.78	-1.985	-2.145	-2.212	-2.185	-2.133	-2.13	-2.179	-2.231
143	No change	Romania		642	-0.607	-0.676	-0.751	-0.854	-0.959	-1.058	-1.151	-1.242	-1.321	-1.361	-1.364	-1.35	-1.336	-1.328	-1.335	-1.349	-1.354
144	No change	Russian Federation		643	-0.15	-0.405	-0.544	-0.598	-0.618	-0.649	-0.693	-0.734	-0.759	-0.765	-0.746	-0.703	-0.649	-0.612	-0.618	-0.654	-0.685
145	No change	Slovakia		703	-0.078	-0.277	-0.482	-0.665	-0.805	-0.911	-1.008	-1.118	-1.241	-1.347	-1.4	-1.391	-1.343	-1.297	-1.285	-1.312	-1.347
146	No change	Ukraine	14	804	-0.642	-0.793	-0.915	-0.981	-1.043	-1.126	-1.219	-1.302	-1.367	-1.408	-1.414	-1.38	-1.322	-1.276	-1.276	-1.312	-1.341
147	No change	Northern Europe		924	0.467	0.364	0.264	0.181	0.135	0.113	0.091	0.053	0.025	0.012	0.004	-0.006	-0.018	-0.028	-0.042	-0.067	-0.098
148	No change	Channel Islands	15	830	0.387	0.28	0.172	0.056	-0.058	-0.158	-0.23	-0.287	-0.311	-0.321	-0.331	-0.348	-0.371	-0.398	-0.427	-0.459	-0.496
149	No change	Denmark		208	0.303	0.262	0.183	0.082	0	-0.046	-0.06	-0.06	-0.05	-0.044	-0.063	-0.107	-0.16	-0.198	-0.213	-0.219	-0.234
150	No change	Estonia		233	-0.372	-0.569	-0.715	-0.789	-0.834	-0.895	-0.978	-1.056	-1.114	-1.15	-1.16	-1.148	-1.111	-1.065	-1.052	-1.086	-1.122
151	No change	Faeroe Islands		234	0.365	0.407	0.463	0.452	0.381	0.317	0.321	0.396	0.499	0.577	0.609	0.602	0.588	0.587	0.601	0.626	0.642
152	No change	Finland	16	246	0.286	0.182	0.064	-0.049	-0.115	-0.119	-0.088	-0.068	-0.061	-0.071	-0.097	-0.127	-0.147	-0.16	-0.172	-0.193	-0.222
153	No change	Iceland		352	0.77	0.674	0.554	0.428	0.319	0.236	0.18	0.141	0.112	0.084	0.053	0.023	0.004	-0.003	-0.005	-0.011	-0.026
154	No change	Ireland		372	0.765	0.648	0.504	0.448	0.427	0.381	0.29	0.173	0.085	0.057	0.089	0.145	0.176	0.15	0.083	0.017	-0.012
155	No change	Isle of Man		833	0.594	0.48	0.377	0.292	0.209	0.154	0.078	0.045	0.022	0.011	0.006	-0.006	-0.034	-0.069	-0.098	-0.12	-0.143
156	No change	Latvia		428	-1.16	-1.122	-1.043	-1.095	-1.115	-1.16	-1.236	-1.304	-1.341	-1.349	-1.341	-1.318	-1.274	-1.234	-1.238	-1.289	-1.329
157	No change	Lithuania		440	-0.659	-0.677	-0.806	-0.912	-0.978	-1.029	-1.079	-1.115	-1.133	-1.133	-1.128	-1.129	-1.129	-1.109	-1.078	-1.065	-1.08
158	No change	Norway	17	578	0.886	0.824	0.726	0.612	0.514	0.45	0.41	0.358	0.312	0.272	0.232	0.186	0.137	0.096	0.062	0.029	-0.008
159	No change	Sweden		752	0.657	0.498	0.373	0.263	0.232	0.249	0.258	0.228	0.186	0.156	0.137	0.117	0.098	0.089	0.084	0.059	0.016
160	No change	United Kingdom		826	0.525	0.408	0.305	0.224	0.178	0.153	0.125	0.081	0.05	0.038	0.029	0.017	0.006	-0.003	-0.017	-0.042	-0.074
161	No change	Southern Europe		925	-0.219	-0.347	-0.422	-0.508	-0.6	-0.711	-0.839	-0.963	-1.042	-1.057	-1.015	-0.951	-0.907	-0.909	-0.945	-0.988	-1.013
162	No change	Albania		8	0.087	-0.038	-0.235	-0.467	-0.666	-0.815	-0.923	-1	-1.088	-1.191	-1.292	-1.371	-1.421	-1.436	-1.405	-1.347	-1.315
163	No change	Andorra		20	-0.25	0.065	-0.057	-0.162	-0.306	-0.511	-0.752	-0.987	-1.153	-1.218	-1.173	-1.055	-0.944	-0.913	-0.973	-1.061	-1.106
164	No change	Bosnia and Herzegovina		70	-0.336	-0.475	-0.631	-0.807	-0.976	-1.112	-1.211	-1.29	-1.372	-1.465	-1.554	-1.622	-1.657	-1.659	-1.64	-1.625	-1.627
165	No change	Croatia		191	-0.639	-0.695	-0.752	-0.817	-0.898	-0.963	-1.017	-1.064	-1.107	-1.14	-1.152	-1.146	-1.134	-1.13	-1.139	-1.152	-1.16
166	No change	Gibraltar		292	0.398	0.184	0.105	0.05	0.021	-0.002	-0.033	-0.082	-0.119	-0.131	-0.131	-0.12	-0.113	-0.117	-0.128	-0.151	-0.176
167	No change	Greece		300	-0.254	-0.403	-0.486	-0.554	-0.65	-0.786	-0.94	-1.082	-1.182	-1.225	-1.208	-1.155	-1.113	-1.115	-1.156	-1.202	-1.218
168	No change	Holy See	18	336	-0.151	-0.305	-0.128	-0.207	-0.157	-0.105	-0.132	-0.213	-0.216	-0.273	-0.138	-0.111	-0.168	-0.141	-0.142	-0.2	-0.115
169	No change	Italy		380	-0.248	-0.369	-0.424	-0.495	-0.576	-0.677	-0.791	-0.895	-0.936	-0.899	-0.816	-0.745	-0.722	-0.744	-0.787	-0.825	-0.845
170	No change	Malta		470	0.206	0.004	-0.254	-0.498	-0.627	-0.674	-0.691	-0.732	-0.821	-0.943	-1.052	-1.11	-1.109	-1.07	-1.029	-1.023	-1.051
171	No change	Montenegro		499	0.004	-0.121	-0.237	-0.359	-0.482	-0.574	-0.627	-0.665	-0.713	-0.769	-0.813	-0.833	-0.836	-0.835	-0.83	-0.827	-0.822
172	No change	Portugal		620	-0.448	-0.47	-0.559	-0.659	-0.773	-0.9	-1.028	-1.144	-1.23	-1.27	-1.261	-1.229	-1.218	-1.248	-1.298	-1.333	-1.34
173	No change	San Marino		674	0.391	0.102	-0.056	-0.202	-0.338	-0.478	-0.596	-0.695	-0.761	-0.803	-0.833	-0.847	-0.848	-0.847	-0.859	-0.881	-0.914
174	No change	Serbia	19	688	-0.421	-0.535	-0.656	-0.779	-0.875	-0.931	-0.973	-1.025	-1.093	-1.154	-1.193	-1.21	-1.21	-1.202	-1.194	-1.188	-1.184
175	No change	Slovenia		705	-0.049	-0.266	-0.434	-0.547	-0.626	-0.704	-0.79	-0.871	-0.926	-0.941	-0.91	-0.842	-0.767	-0.721	-0.722	-0.76	-0.802
176	No change	Spain	20	724	-0.082	-0.241	-0.309	-0.387	-0.475	-0.604	-0.773	-0.95	-1.077	-1.124	-1.082	-0.981	-0.892	-0.874	-0.926	-1.003	-1.054
177	No change	TFYR Macedonia	21	807	-0.016	-0.183	-0.368	-0.545	-0.69	-0.801	-0.901	-1.009	-1.122	-1.224	-1.289	-1.304	-1.277	-1.241	-1.228	-1.241	-1.262
178	No change	Western Europe		926	0.247	0.047	-0.042	-0.121	-0.199	-0.272	-0.324	-0.352	-0.344	-0.321	-0.311	-0.322	-0.333	-0.333	-0.331	-0.337	-0.352
179	No change	Austria		40	0.133	0.012	-0.132	-0.267	-0.367	-0.456	-0.55	-0.638	-0.678	-0.684	-0.695	-0.725	-0.746	-0.742	-0.727	-0.729	-0.757
180	No change	Belgium		56	0.502	0.205	0.124	0.052	-0.01	-0.062	-0.102	-0.136	-0.151	-0.151	-0.148	-0.149	-0.153	-0.16	-0.173	-0.197	-0.224
181	No change	France		250	0.329	0.248	0.202	0.151	0.08	0.013	-0.023	-0.036	-0.028	-0.006	0.015	0.023	0.017	0.006	-0.009	-0.024	-0.036
182	No change	Germany		276	0.104	-0.213	-0.327	-0.416	-0.495	-0.582	-0.656	-0.699	-0.688	-0.661	-0.667	-0.704	-0.73	-0.726	-0.713	-0.716	-0.743
183	No change	Liechtenstein		438	0.569	0.454	0.321	0.161	0.003	-0.115	-0.183	-0.224	-0.223	-0.207	-0.198	-0.214	-0.245	-0.282	-0.313	-0.344	-0.369
184	No change	Luxembourg		442	1.18	1.062	0.807	0.706	0.598	0.501	0.423	0.337	0.273	0.224	0.173	0.119	0.069	0.022	-0.028	-0.08	-0.137
185	No change	Monaco		492	0.491	0.484	0.501	0.491	0.475	0.531	0.639	0.719	0.784	0.839	0.877	0.887	0.876	0.853	0.821	0.78	0.733
186	No change	Netherlands		528	0.221	0.146	0.029	-0.101	-0.227	-0.321	-0.367	-0.378	-0.361	-0.337	-0.334	-0.359	-0.392	-0.411	-0.415	-0.414	-0.417
187	No change	Switzerland		756	0.75	0.513	0.377	0.248	0.148	0.077	0.015	-0.064	-0.116	-0.14	-0.162	-0.192	-0.213	-0.221	-0.235	-0.267	-0.319
188	No change	LATIN AMERICA AND THE CARIBBEAN		904	1.042	0.931	0.805	0.674	0.56	0.463	0.379	0.307	0.245	0.197	0.166	0.153	0.155	0.168	0.188	0.212	0.235
189	No change	Caribbean		915	0.668	0.602	0.519	0.415	0.327	0.254	0.195	0.161	0.145	0.146	0.163	0.19	0.222	0.259	0.3	0.342	0.378
190	No change	Anguilla		660	0.912	0.469	0.277	0.08	-0.109	-0.265	-0.383	-0.468	-0.518	-0.568	-0.598	-0.607	-0.598	-0.582	-0.576	-0.585	-0.601
191	No change	Antigua and Barbuda		28	1.031	0.949	0.82	0.663	0.5	0.355	0.242	0.175	0.149	0.145	0.134	0.106	0.078	0.062	0.061	0.067	0.07
192	No change	Aruba		533	0.365	0.247	0.101	-0.095	-0.299	-0.438	-0.479	-0.431	-0.368	-0.342	-0.364	-0.417	-0.475	-0.506	-0.503	-0.485	-0.476
193	No change	Bahamas		44	1.018	0.844	0.648	0.467	0.319	0.208	0.119	0.03	-0.046	-0.111	-0.168	-0.214	-0.247	-0.261	-0.262	-0.27	-0.292
194	No change	Barbados		52	0.168	0.013	-0.139	-0.283	-0.404	-0.485	-0.52	-0.518	-0.499	-0.478	-0.463	-0.455	-0.455	-0.46	-0.466	-0.47	-0.471
195	No change	British Virgin Islands		92	1.613	0.884	0.669	0.478	0.335	0.235	0.163	0.102	0.061	0.039	0.037	0.047	0.062	0.075	0.084	0.083	0.079
196	No change	Caribbean Netherlands	22	535	1.286	0.696	0.512	0.357	0.234	0.158	0.11	0.082	0.072	0.082	0.087	0.097	0.099	0.093	0.076	0.05	0.021
197	No change	Cayman Islands		136	1.226	1.047	0.876	0.696	0.52	0.377	0.293	0.248	0.256	0.283	0.282	0.238	0.181	0.123	0.068	0.023	-0.015
198	No change	Cuba		192	0	-0.099	-0.218	-0.381	-0.533	-0.684	-0.831	-0.949	-1.007	-1.005	-0.96	-0.924	-0.909	-0.908	-0.896	-0.875	-0.866
199	No change	Curaçao		531	0.662	0.529	0.394	0.27	0.179	0.13	0.123	0.129	0.145	0.161	0.163	0.147	0.12	0.092	0.07	0.056	0.043
200	No change	Dominica		212	0.506	0.4	0.2	0.01	-0.112	-0.184	-0.259	-0.346	-0.439	-0.519	-0.579	-0.611	-0.625	-0.607	-0.569	-0.54	-0.521
201	No change	Dominican Republic		214	1.158	1.073	0.987	0.892	0.82	0.747	0.684	0.638	0.602	0.576	0.561	0.553	0.553	0.559	0.568	0.58	0.592
202	No change	Grenada		308	0.511	0.441	0.282	0.184	0.089	0.007	-0.097	-0.211	-0.333	-0.437	-0.492	-0.489	-0.45	-0.407	-0.378	-0.362	-0.339
203	No change	Guadeloupe	23	312	-0.104	-0.085	-0.04	-0.134	-0.292	-0.44	-0.525	-0.52	-0.454	-0.37	-0.304	-0.279	-0.291	-0.322	-0.342	-0.335	-0.304
204	No change	Haiti		332	1.343	1.299	1.214	1.112	1.023	0.961	0.914	0.883	0.849	0.818	0.801	0.804	0.821	0.843	0.863	0.876	0.884
205	No change	Jamaica		388	0.331	0.211	0.053	-0.106	-0.263	-0.39	-0.516	-0.62	-0.727	-0.832	-0.921	-0.985	-1.014	-1.003	-0.959	-0.901	-0.854
206	No change	Martinique		474	-0.051	-0.104	-0.195	-0.291	-0.42	-0.565	-0.672	-0.681	-0.606	-0.491	-0.383	-0.321	-0.308	-0.326	-0.349	-0.356	-0.347
207	No change	Montserrat		500	0.444	0.329	0.235	0.129	0.018	-0.052	-0.119	-0.142	-0.162	-0.136	-0.065	-0.015	0.011	0.03	0.042	0.03	0.03
208	No change	Puerto Rico		630	-0.144	-0.21	-0.303	-0.467	-0.629	-0.775	-0.91	-1.025	-1.144	-1.264	-1.378	-1.483	-1.571	-1.636	-1.671	-1.675	-1.66
209	No change	Saint Kitts and Nevis		659	0.945	0.779	0.6	0.424	0.268	0.137	0.026	-0.071	-0.152	-0.212	-0.24	-0.251	-0.25	-0.25	-0.249	-0.249	-0.25
210	No change	Saint Lucia		662	0.454	0.327	0.149	-0.048	-0.242	-0.418	-0.577	-0.726	-0.869	-1.001	-1.118	-1.212	-1.281	-1.314	-1.317	-1.304	-1.293
211	No change	Saint Vincent and the Grenadines		670	0.291	0.254	0.191	0.123	0.066	-0.058	-0.163	-0.242	-0.308	-0.367	-0.418	-0.458	-0.485	-0.5	-0.509	-0.511	-0.512
212	No change	Sint Maarten (Dutch part)		534	1.323	1.143	0.919	0.703	0.538	0.436	0.383	0.343	0.32	0.309	0.303	0.287	0.258	0.22	0.179	0.141	0.096
213	No change	Trinidad and Tobago		780	0.271	0.055	-0.1	-0.205	-0.3	-0.404	-0.514	-0.608	-0.675	-0.714	-0.725	-0.715	-0.696	-0.685	-0.688	-0.696	-0.698
214	No change	Turks and Caicos Islands		796	1.521	1.318	1.164	1.004	0.822	0.647	0.512	0.416	0.371	0.358	0.351	0.332	0.302	0.254	0.211	0.177	0.154
215	No change	United States Virgin Islands		850	-0.02	-0.206	-0.366	-0.498	-0.597	-0.645	-0.641	-0.562	-0.454	-0.354	-0.285	-0.254	-0.25	-0.25	-0.232	-0.202	-0.16
216	No change	Central America		916	1.39	1.3	1.181	1.048	0.933	0.837	0.753	0.676	0.605	0.548	0.51	0.489	0.482	0.485	0.495	0.51	0.526
217	No change	Belize		84	2.165	2.038	1.836	1.646	1.501	1.405	1.33	1.245	1.158	1.081	1.023	0.987	0.968	0.957	0.95	0.941	0.928
218	No change	Costa Rica		188	0.989	0.82	0.639	0.466	0.317	0.185	0.065	-0.043	-0.138	-0.222	-0.298	-0.362	-0.404	-0.42	-0.417	-0.408	-0.404
219	No change	El Salvador		222	0.573	0.584	0.532	0.406	0.344	0.253	0.169	0.098	0.023	-0.048	-0.11	-0.165	-0.208	-0.226	-0.214	-0.184	-0.157
220	No change	Guatemala		320	2.135	2.097	1.993	1.865	1.761	1.692	1.639	1.588	1.532	1.477	1.432	1.403	1.388	1.383	1.387	1.394	1.399
221	No change	Honduras		340	1.787	1.718	1.587	1.432	1.301	1.204	1.116	1.03	0.946	0.869	0.804	0.756	0.727	0.713	0.711	0.716	0.722
222	No change	Mexico		484	1.32	1.212	1.08	0.941	0.816	0.709	0.612	0.521	0.439	0.373	0.328	0.301	0.287	0.28	0.278	0.282	0.287
223	No change	Nicaragua		558	1.164	1.111	1.084	0.945	0.819	0.705	0.598	0.501	0.41	0.328	0.263	0.219	0.198	0.195	0.202	0.214	0.226
224	No change	Panama		591	1.616	1.493	1.358	1.234	1.144	1.066	0.999	0.94	0.893	0.86	0.84	0.829	0.823	0.819	0.816	0.813	0.811
225	No change	South America		931	0.934	0.806	0.668	0.531	0.41	0.306	0.215	0.136	0.069	0.016	-0.02	-0.039	-0.04	-0.028	-0.009	0.013	0.034
226	No change	Argentina		32	0.96	0.884	0.814	0.748	0.69	0.637	0.588	0.542	0.499	0.463	0.439	0.427	0.424	0.424	0.424	0.423	0.423
227	No change	Bolivia (Plurinational State of)		68	1.561	1.523	1.453	1.367	1.283	1.221	1.173	1.129	1.087	1.048	1.017	0.998	0.989	0.988	0.991	0.996	1.001
228	No change	Brazil		76	0.767	0.604	0.429	0.259	0.107	-0.031	-0.159	-0.277	-0.384	-0.475	-0.548	-0.598	-0.627	-0.639	-0.639	-0.634	-0.632
229	No change	Chile		152	0.777	0.633	0.482	0.314	0.176	0.058	-0.042	-0.128	-0.201	-0.262	-0.314	-0.357	-0.387	-0.402	-0.404	-0.403	-0.404
230	No change	Colombia		170	0.86	0.716	0.554	0.387	0.231	0.094	-0.025	-0.125	-0.211	-0.282	-0.34	-0.381	-0.403	-0.408	-0.404	-0.395	-0.388
231	No change	Ecuador		218	1.492	1.396	1.288	1.182	1.085	1.003	0.932	0.872	0.82	0.777	0.745	0.723	0.71	0.705	0.707	0.71	0.712
232	No change	Falkland Islands (Malvinas)		238	0.103	-0.041	-0.214	-0.315	-0.313	-0.318	-0.353	-0.382	-0.413	-0.382	-0.317	-0.306	-0.327	-0.316	-0.33	-0.335	-0.314
233	No change	French Guiana		254	2.587	2.498	2.425	2.326	2.21	2.109	2.043	2.001	1.976	1.955	1.932	1.908	1.885	1.866	1.852	1.843	1.836
234	No change	Guyana		328	0.647	0.629	0.528	0.421	0.321	0.258	0.217	0.206	0.198	0.193	0.187	0.184	0.197	0.236	0.287	0.332	0.366
235	No change	Paraguay		600	1.347	1.29	1.188	1.08	0.98	0.909	0.853	0.803	0.747	0.687	0.635	0.599	0.582	0.586	0.601	0.615	0.623
236	No change	Peru		604	1.267	1.183	1.086	0.974	0.876	0.791	0.715	0.648	0.592	0.549	0.521	0.507	0.506	0.512	0.519	0.524	0.526
237	No change	Suriname		740	0.936	0.845	0.733	0.616	0.513	0.437	0.389	0.366	0.353	0.345	0.34	0.342	0.351	0.366	0.383	0.398	0.411
238	No change	Uruguay		858	0.363	0.306	0.241	0.17	0.1	0.039	-0.013	-0.055	-0.094	-0.129	-0.156	-0.176	-0.185	-0.186	-0.183	-0.174	-0.165
239	No change	Venezuela (Bolivarian Republic of)		862	1.316	1.204	1.09	0.972	0.869	0.784	0.711	0.651	0.603	0.565	0.538	0.521	0.512	0.51	0.51	0.512	0.514
240	No change	NORTHERN AMERICA		905	0.679	0.612	0.522	0.405	0.301	0.231	0.201	0.185	0.174	0.152	0.112	0.065	0.021	-0.011	-0.033	-0.053	-0.076
241	No change	Bermuda		60	-0.484	-0.295	-0.436	-0.6	-0.762	-0.885	-0.932	-0.886	-0.805	-0.746	-0.742	-0.789	-0.847	-0.887	-0.895	-0.88	-0.86
242	No change	Canada		124	0.878	0.751	0.605	0.46	0.349	0.279	0.241	0.201	0.174	0.14	0.093	0.042	-0.002	-0.038	-0.07	-0.109	-0.16
243	No change	Greenland		304	0.176	0.191	-0.007	-0.182	-0.301	-0.357	-0.363	-0.33	-0.303	-0.301	-0.318	-0.331	-0.329	-0.315	-0.305	-0.299	-0.291
244	No change	Saint Pierre and Miquelon		666	0.397	0.762	0.644	0.516	0.382	0.287	0.223	0.181	0.171	0.141	0.132	0.115	0.112	0.111	0.113	0.12	0.117
245	No change	United States of America		840	0.657	0.597	0.512	0.399	0.295	0.226	0.196	0.183	0.175	0.153	0.115	0.067	0.024	-0.008	-0.029	-0.047	-0.067
246	No change	OCEANIA		909	1.42	1.279	1.187	1.101	1.04	1.008	0.992	0.971	0.954	0.94	0.931	0.927	0.931	0.941	0.953	0.961	0.967
247	No change	Australia/New Zealand		927	1.235	1.04	0.91	0.794	0.716	0.67	0.638	0.587	0.536	0.487	0.443	0.402	0.366	0.337	0.306	0.264	0.213
248	No change	Australia	24	36	1.294	1.087	0.953	0.839	0.763	0.72	0.689	0.633	0.575	0.519	0.469	0.426	0.39	0.36	0.325	0.278	0.222
249	No change	New Zealand		554	0.929	0.793	0.679	0.554	0.451	0.387	0.35	0.322	0.309	0.301	0.284	0.254	0.218	0.193	0.183	0.172	0.154
250	No change	Melanesia		928	2.003	1.973	1.928	1.866	1.805	1.764	1.742	1.733	1.727	1.721	1.718	1.719	1.724	1.731	1.737	1.743	1.748
251	No change	Fiji		242	0.785	0.65	0.56	0.499	0.443	0.392	0.356	0.356	0.37	0.391	0.416	0.445	0.474	0.501	0.525	0.548	0.572
252	No change	New Caledonia		540	1.31	1.231	1.127	1.006	0.894	0.808	0.751	0.701	0.662	0.628	0.589	0.547	0.511	0.488	0.473	0.455	0.43
253	No change	Papua New Guinea		598	2.145	2.117	2.065	1.99	1.919	1.872	1.844	1.827	1.811	1.797	1.785	1.779	1.778	1.779	1.781	1.781	1.781
254	No change	Solomon Islands		90	2.096	2.096	2.109	2.099	2.06	2.018	1.995	2.003	2.022	2.04	2.051	2.057	2.062	2.071	2.084	2.095	2.103
255	No change	Vanuatu		548	2.203	2.108	2.018	1.937	1.861	1.802	1.756	1.715	1.68	1.652	1.634	1.626	1.624	1.621	1.618	1.615	1.612
256	No change	Micronesia		954	0.93	1.007	1.047	0.977	0.899	0.848	0.845	0.901	0.972	1.029	1.06	1.077	1.103	1.151	1.217	1.284	1.338
257	No change	Guam		316	0.875	0.817	0.715	0.579	0.455	0.373	0.336	0.342	0.353	0.353	0.341	0.322	0.313	0.321	0.344	0.371	0.392
258	No change	Kiribati		296	1.816	1.729	1.605	1.53	1.533	1.573	1.592	1.59	1.572	1.569	1.594	1.636	1.67	1.683	1.681	1.681	1.692
259	No change	Marshall Islands		584	0.316	0.632	1.373	1.807	1.922	1.765	1.618	1.707	1.986	2.252	2.34	2.265	2.152	2.119	2.188	2.291	2.346
260	No change	Micronesia (Fed. States of)		583	0.803	1.122	1.273	1.128	0.98	0.933	0.983	1.069	1.077	1.008	0.932	0.918	0.978	1.073	1.147	1.175	1.173
261	No change	Nauru		520	-0.064	0.17	0.216	0.099	-0.023	-0.129	-0.217	-0.251	-0.258	-0.251	-0.233	-0.227	-0.231	-0.209	-0.19	-0.176	-0.148
262	No change	Northern Mariana Islands		580	0.191	0.23	0.135	-0.162	-0.536	-0.879	-1.093	-1.11	-0.953	-0.776	-0.748	-0.947	-1.262	-1.506	-1.542	-1.395	-1.239
263	No change	Palau		585	1.061	1.036	0.909	0.704	0.499	0.361	0.286	0.235	0.172	0.093	-0.004	-0.074	-0.076	-0.025	-0.025	-0.081	-0.112
264	No change	Polynesia	25	957	0.788	0.665	0.79	0.842	0.789	0.736	0.716	0.765	0.848	0.932	0.998	1.049	1.101	1.17	1.252	1.335	1.406
265	No change	American Samoa		16	0.206	0.414	0.515	0.532	0.379	0.327	0.369	0.492	0.584	0.626	0.654	0.699	0.779	0.876	0.962	1.028	1.078
266	No change	Cook Islands		184	0.15	0.356	0.33	0.234	0.187	0.205	0.225	0.284	0.237	0.199	0.187	0.195	0.209	0.22	0.238	0.252	0.263
267	No change	French Polynesia		258	0.941	0.488	0.633	0.485	0.349	0.231	0.137	0.07	0.025	-0.004	-0.025	-0.04	-0.049	-0.05	-0.047	-0.043	-0.042
268	No change	Niue		570	0.233	0.182	0.689	0.666	0.568	0.563	0.61	0.632	0.583	0.538	0.497	0.512	0.499	0.521	0.508	0.479	0.5
269	No change	Samoa		882	0.774	0.825	0.929	1.257	1.291	1.278	1.28	1.379	1.526	1.666	1.757	1.803	1.836	1.884	1.949	2.013	2.061
270	No change	Tokelau		772	1.892	1.077	1.152	0.916	0.912	0.963	1.155	1.283	1.263	1.161	1.047	1.099	1.17	1.233	1.261	1.243	1.229
271	No change	Tonga		776	0.973	1.053	1.184	1.26	1.243	1.179	1.148	1.221	1.339	1.442	1.496	1.51	1.524	1.567	1.634	1.701	1.745
272	No change	Tuvalu		798	0.965	1.146	1.209	1.118	1.009	1.003	1.103	1.233	1.302	1.295	1.268	1.27	1.31	1.361	1.389	1.385	1.373
273	No change	Wallis and Futuna Islands		876	-0.857	-0.323	-0.23	-0.145	-0.16	-0.152	-0.126	-0.062	-0.037	-0.048	-0.054	-0.067	-0.059	-0.056	-0.05	-0.037	-0.026

[truncated: 1 more sheets: NOTES]
