# Supplementary material for: A survey of accepted authors in computer systems conferences
Source: PeerJ Comput Sci. 2020 Sep 28;6:e299. doi: 10.7717/peerj-cs.299 (PMC7924675; doi:10.7717/peerj-cs.299)
Supplement: Supplemental Information 2 — This is a snapshot of the github repository that includes the data and source code required to reproduce this paper (except for confidential survey data). The snapshot represents commit 6663a253f1ac4dc351a78ccc74c0de80c7cc06ad of http://github.com/eitanf/sysconf. The most pertinent article files are under pubs/diversity-survey/. [file peerj-cs-06-299-s002.bz2 › sysconf/data/geo/countries.json]

[
	{
		"name": {
			"common": "Aruba",
			"official": "Aruba",
			"native": {
				"nld": {
					"official": "Aruba",
					"common": "Aruba"
				},
				"pap": {
					"official": "Aruba",
					"common": "Aruba"
				}
			}
		},
		"tld": [".aw"],
		"cca2": "AW",
		"ccn3": "533",
		"cca3": "ABW",
		"cioc": "ARU",
		"currency": ["AWG"],
		"callingCode": ["297"],
		"capital": "Oranjestad",
		"altSpellings": ["AW"],
		"region": "Americas",
		"subregion": "Caribbean",
		"languages": {
			"nld": "Dutch",
			"pap": "Papiamento"
		},
		"translations": {
			"deu": {"official": "Aruba", "common": "Aruba"},
			"fra": {"official": "Aruba", "common": "Aruba"},
			"hrv": {"official": "Aruba", "common": "Aruba"},
			"ita": {"official": "Aruba", "common": "Aruba"},
			"jpn": {"official": "\u30a2\u30eb\u30d0", "common": "\u30a2\u30eb\u30d0"},
			"nld": {"official": "Aruba", "common": "Aruba"},
			"por": {"official": "Aruba", "common": "Aruba"},
			"rus": {"official": "\u0410\u0440\u0443\u0431\u0430", "common": "\u0410\u0440\u0443\u0431\u0430"},
			"slk": {"official": "Aruba", "common": "Aruba"},
			"spa": {"official": "Aruba", "common": "Aruba"},
			"fin": {"official": "Aruba", "common": "Aruba"},
			"zho": {"official": "\u963F\u9C81\u5DF4", "common": "\u963F\u9C81\u5DF4"}
		},
		"latlng": [12.5, -69.96666666],
		"demonym": "Aruban",
		"landlocked": false,
		"borders": [],
		"area": 180
	},
	{
		"name": {
			"common": "Afghanistan",
			"official": "Islamic Republic of Afghanistan",
			"native": {
				"prs": {
					"official": "\u062c\u0645\u0647\u0648\u0631\u06cc \u0627\u0633\u0644\u0627\u0645\u06cc \u0627\u0641\u063a\u0627\u0646\u0633\u062a\u0627\u0646",
					"common": "\u0627\u0641\u063a\u0627\u0646\u0633\u062a\u0627\u0646"
				},
				"pus": {
					"official": "\u062f \u0627\u0641\u063a\u0627\u0646\u0633\u062a\u0627\u0646 \u0627\u0633\u0644\u0627\u0645\u064a \u062c\u0645\u0647\u0648\u0631\u06cc\u062a",
					"common": "\u0627\u0641\u063a\u0627\u0646\u0633\u062a\u0627\u0646"
				},
				"tuk": {
					"official": "Owganystan Yslam Respublikasy",
					"common": "Owganystan"
				}
			}
		},
		"tld": [".af"],
		"cca2": "AF",
		"ccn3": "004",
		"cca3": "AFG",
		"cioc": "AFG",
		"currency": ["AFN"],
		"callingCode": ["93"],
		"capital": "Kabul",
		"altSpellings": ["AF", "Af\u0121\u0101nist\u0101n"],
		"region": "Asia",
		"subregion": "Southern Asia",
		"languages": {
			"prs": "Dari",
			"pus": "Pashto",
			"tuk": "Turkmen"
		},
		"translations": {
			"cym": {"official": "Gweriniaeth Islamaidd Affganistan", "common": "Affganistan"},
			"deu": {"official": "Islamische Republik Afghanistan", "common": "Afghanistan"},
			"fra": {"official": "R\u00e9publique islamique d'Afghanistan", "common": "Afghanistan"},
			"hrv": {"official": "Islamska Republika Afganistan", "common": "Afganistan"},
			"ita": {"official": "Repubblica islamica dell'Afghanistan", "common": "Afghanistan"},
			"jpn": {"official": "\u30a2\u30d5\u30ac\u30cb\u30b9\u30bf\u30f3\u00b7\u30a4\u30b9\u30e9\u30e0\u5171\u548c\u56fd", "common": "\u30a2\u30d5\u30ac\u30cb\u30b9\u30bf\u30f3"},
			"nld": {"official": "Islamitische Republiek Afghanistan", "common": "Afghanistan"},
			"por": {"official": "Rep\u00fablica Isl\u00e2mica do Afeganist\u00e3o", "common": "Afeganist\u00e3o"},
			"rus": {"official": "\u0418\u0441\u043b\u0430\u043c\u0441\u043a\u0430\u044f \u0420\u0435\u0441\u043f\u0443\u0431\u043b\u0438\u043a\u0430 \u0410\u0444\u0433\u0430\u043d\u0438\u0441\u0442\u0430\u043d", "common": "\u0410\u0444\u0433\u0430\u043d\u0438\u0441\u0442\u0430\u043d"},
			"slk": {"official": "Afg\u00e1nsky islamsk\u00fd \u0161t\u00e1t", "common": "Afganistan"},
			"spa": {"official": "Rep\u00fablica Isl\u00e1mica de Afganist\u00e1n", "common": "Afganist\u00e1n"},
			"fin": {"official": "Afganistanin islamilainen tasavalta", "common": "Afganistan"},
			"zho": {"official": "\u963F\u5BCC\u6C57\u4F0A\u65AF\u5170\u5171\u548C\u56FD", "common": "\u963F\u5BCC\u6C57"}
		},
		"latlng": [33, 65],
		"demonym": "Afghan",
		"landlocked": true,
		"borders": ["IRN", "PAK", "TKM", "UZB", "TJK", "CHN"],
		"area": 652230
	},
	{
		"name": {
			"common": "Angola",
			"official": "Republic of Angola",
			"native": {
				"por": {
					"official": "Rep\u00fablica de Angola",
					"common": "Angola"
				}
			}
		},
		"tld": [".ao"],
		"cca2": "AO",
		"ccn3": "024",
		"cca3": "AGO",
		"cioc": "ANG",
		"currency": ["AOA"],
		"callingCode": ["244"],
		"capital": "Luanda",
		"altSpellings": ["AO", "Rep\u00fablica de Angola", "\u0281\u025bpublika de an'\u0261\u0254la"],
		"region": "Africa",
		"subregion": "Middle Africa",
		"languages": {
			"por": "Portuguese"
		},
		"translations": {
			"cym": {"official": "Gweriniaeth Angola", "common": "Angola"},
			"deu": {"official": "Republik Angola", "common": "Angola"},
			"fra": {"official": "R\u00e9publique d'Angola", "common": "Angola"},
			"hrv": {"official": "Republika Angola", "common": "Angola"},
			"ita": {"official": "Repubblica dell'Angola", "common": "Angola"},
			"jpn": {"official": "\u30a2\u30f3\u30b4\u30e9\u5171\u548c\u56fd", "common": "\u30a2\u30f3\u30b4\u30e9"},
			"nld": {"official": "Republiek Angola", "common": "Angola"},
			"por": {"official": "Rep\u00fablica de Angola", "common": "Angola"},
			"rus": {"official": "\u0420\u0435\u0441\u043f\u0443\u0431\u043b\u0438\u043a\u0430 \u0410\u043d\u0433\u043e\u043b\u0430", "common": "\u0410\u043d\u0433\u043e\u043b\u0430"},
			"slk": {"official": "Angolsk\u00e1 republika", "common": "Angola"},
			"spa": {"official": "Rep\u00fablica de Angola", "common": "Angola"},
			"fin": {"official": "Angolan tasavalta", "common": "Angola"},
			"zho": {"official": "\u5B89\u54E5\u62C9\u5171\u548C\u56FD", "common": "\u5B89\u54E5\u62C9"}
		},
		"latlng": [-12.5, 18.5],
		"demonym": "Angolan",
		"landlocked": false,
		"borders": ["COG", "COD", "ZMB", "NAM"],
		"area": 1246700
	},
	{
		"name": {
			"common": "Anguilla",
			"official": "Anguilla",
			"native": {
				"eng": {
					"official": "Anguilla",
					"common": "Anguilla"
				}
			}
		},
		"tld": [".ai"],
		"cca2": "AI",
		"ccn3": "660",
		"cca3": "AIA",
		"cioc": "",
		"currency": ["XCD"],
		"callingCode": ["1264"],
		"capital": "The Valley",
		"altSpellings": ["AI"],
		"region": "Americas",
		"subregion": "Caribbean",
		"languages": {
			"eng": "English"
		},
		"translations": {
			"deu": {"official": "Anguilla", "common": "Anguilla"},
			"fra": {"official": "Anguilla", "common": "Anguilla"},
			"hrv": {"official": "Anguilla", "common": "Angvila"},
			"ita": {"official": "Anguilla", "common": "Anguilla"},
			"jpn": {"official": "\u30a2\u30f3\u30b0\u30a3\u30e9", "common": "\u30a2\u30f3\u30ae\u30e9"},
			"nld": {"official": "Anguilla", "common": "Anguilla"},
			"por": {"official": "Anguilla", "common": "Anguilla"},
			"rus": {"official": "\u0410\u043d\u0433\u0438\u043b\u044c\u044f", "common": "\u0410\u043d\u0433\u0438\u043b\u044c\u044f"},
			"slk": {"official": "Anguilla", "common": "Anguilla"},
			"spa": {"official": "Anguila", "common": "Anguilla"},
			"fin": {"official": "Anguilla", "common": "Anguilla"},
			"zho": {"official": "\u5B89\u572D\u62C9", "common": "\u5B89\u572D\u62C9"}
		},
		"latlng": [18.25, -63.16666666],
		"demonym": "Anguillian",
		"landlocked": false,
		"borders": [],
		"area": 91
	},
	{
		"name": {
			"common": "\u00c5land Islands",
			"official": "\u00c5land Islands",
			"native": {
				"swe": {
					"official": "Landskapet \u00c5land",
					"common": "\u00c5land"
				}
			}
		},
		"tld": [".ax"],
		"cca2": "AX",
		"ccn3": "248",
		"cca3": "ALA",
		"cioc": "",
		"currency": ["EUR"],
		"callingCode": ["358"],
		"capital": "Mariehamn",
		"altSpellings": ["AX", "Aaland", "Aland", "Ahvenanmaa"],
		"region": "Europe",
		"subregion": "Northern Europe",
		"languages": {
			"swe": "Swedish"
		},
		"translations": {
			"deu": {"official": "\u00c5land-Inseln", "common": "\u00c5land"},
			"fra": {"official": "Ahvenanmaa", "common": "Ahvenanmaa"},
			"hrv": {"official": "Aland Islands", "common": "\u00c5landski otoci"},
			"ita": {"official": "Isole \u00c5land", "common": "Isole Aland"},
			"jpn": {"official": "\u30aa\u30fc\u30e9\u30f3\u30c9\u8af8\u5cf6", "common": "\u30aa\u30fc\u30e9\u30f3\u30c9\u8af8\u5cf6"},
			"nld": {"official": "\u00c5land eilanden", "common": "\u00c5landeilanden"},
			"por": {"official": "Ilhas \u00c5land", "common": "Al\u00e2ndia"},
			"rus": {"official": "\u0410\u043b\u0430\u043d\u0434\u0441\u043a\u0438\u0435 \u043e\u0441\u0442\u0440\u043e\u0432\u0430", "common": "\u0410\u043b\u0430\u043d\u0434\u0441\u043a\u0438\u0435 \u043e\u0441\u0442\u0440\u043e\u0432\u0430"},
			"slk": {"official": "Alandsk\u00e9 ostrovy", "common": "Alandy"},
			"spa": {"official": "Islas \u00c5land", "common": "Alandia"},
			"fin": {"official": "Ahvenanmaan maakunta", "common": "Ahvenanmaa"},
			"zho": {"official": "\u5965\u5170\u7FA4\u5C9B", "common": "\u5965\u5170\u7FA4\u5C9B"}
		},
		"latlng": [60.116667, 19.9],
		"demonym": "\u00c5landish",
		"landlocked": false,
		"borders": [],
		"area": 1580
	},
	{
		"name": {
			"common": "Albania",
			"official": "Republic of Albania",
			"native": {
				"sqi": {
					"official": "Republika e Shqip\u00ebris\u00eb",
					"common": "Shqip\u00ebria"
				}
			}
		},
		"tld": [".al"],
		"cca2": "AL",
		"ccn3": "008",
		"cca3": "ALB",
		"cioc": "ALB",
		"currency": ["ALL"],
		"callingCode": ["355"],
		"capital": "Tirana",
		"altSpellings": ["AL", "Shqip\u00ebri", "Shqip\u00ebria", "Shqipnia"],
		"region": "Europe",
		"subregion": "Southern Europe",
		"languages": {
			"sqi": "Albanian"
		},
		"translations": {
			"cym": {"official": "Gweriniaeth Albania", "common": "Albania"},
			"deu": {"official": "Republik Albanien", "common": "Albanien"},
			"fra": {"official": "R\u00e9publique d'Albanie", "common": "Albanie"},
			"hrv": {"official": "Republika Albanija", "common": "Albanija"},
			"ita": {"official": "Repubblica d'Albania", "common": "Albania"},
			"jpn": {"official": "\u30a2\u30eb\u30d0\u30cb\u30a2\u5171\u548c\u56fd", "common": "\u30a2\u30eb\u30d0\u30cb\u30a2"},
			"nld": {"official": "Republiek Albani\u00eb", "common": "Albani\u00eb"},
			"por": {"official": "Rep\u00fablica da Alb\u00e2nia", "common": "Alb\u00e2nia"},
			"rus": {"official": "\u0420\u0435\u0441\u043f\u0443\u0431\u043b\u0438\u043a\u0430 \u0410\u043b\u0431\u0430\u043d\u0438\u044f", "common": "\u0410\u043b\u0431\u0430\u043d\u0438\u044f"},
			"slk": {"official": "Alb\u00e1nska republika", "common": "Alb\u00e1nsko"},
			"spa": {"official": "Rep\u00fablica de Albania", "common": "Albania"},
			"fin": {"official": "Albanian tasavalta", "common": "Albania"},
			"zho": {"official": "\u963F\u5C14\u5DF4\u5C3C\u4E9A\u5171\u548C\u56FD", "common": "\u963F\u5C14\u5DF4\u5C3C\u4E9A"}
		},
		"latlng": [41, 20],
		"demonym": "Albanian",
		"landlocked": false,
		"borders": ["MNE", "GRC", "MKD", "UNK"],
		"area": 28748
	},
	{
		"name": {
			"common": "Andorra",
			"official": "Principality of Andorra",
			"native": {
				"cat": {
					"official": "Principat d'Andorra",
					"common": "Andorra"
				}
			}
		},
		"tld": [".ad"],
		"cca2": "AD",
		"ccn3": "020",
		"cca3": "AND",
		"cioc": "AND",
		"currency": ["EUR"],
		"callingCode": ["376"],
		"capital": "Andorra la Vella",
		"altSpellings": ["AD", "Principality of Andorra", "Principat d'Andorra"],
		"region": "Europe",
		"subregion": "Southern Europe",
		"languages": {
			"cat": "Catalan"
		},
		"translations": {
			"cym": {"official": "Tywysogaeth Andorra", "common": "Andorra"},
			"deu": {"official": "F\u00fcrstentum Andorra", "common": "Andorra"},
			"fra": {"official": "Principaut\u00e9 d'Andorre", "common": "Andorre"},
			"hrv": {"official": "Kne\u017eevina Andora", "common": "Andora"},
			"ita": {"official": "Principato di Andorra", "common": "Andorra"},
			"jpn": {"official": "\u30a2\u30f3\u30c9\u30e9\u516c\u56fd", "common": "\u30a2\u30f3\u30c9\u30e9"},
			"nld": {"official": "Prinsdom Andorra", "common": "Andorra"},
			"por": {"official": "Principado de Andorra", "common": "Andorra"},
			"rus": {"official": "\u041a\u043d\u044f\u0436\u0435\u0441\u0442\u0432\u043e \u0410\u043d\u0434\u043e\u0440\u0440\u0430", "common": "\u0410\u043d\u0434\u043e\u0440\u0440\u0430"},
			"slk": {"official": "Andorrsk\u00e9 knie\u017eatstvo", "common": "Andorra"},
			"spa": {"official": "Principado de Andorra", "common": "Andorra"},
			"fin": {"official": "Andorran ruhtinaskunta", "common": "Andorra"},
			"zho": {"official": "\u5B89\u9053\u5C14\u516C\u56FD", "common": "\u5B89\u9053\u5C14"}
		},
		"latlng": [42.5, 1.5],
		"demonym": "Andorran",
		"landlocked": true,
		"borders": ["FRA", "ESP"],
		"area": 468
	},
	{
		"name": {
			"common": "United Arab Emirates",
			"official": "United Arab Emirates",
			"native": {
				"ara": {
					"official": "\u0627\u0644\u0625\u0645\u0627\u0631\u0627\u062a \u0627\u0644\u0639\u0631\u0628\u064a\u0629 \u0627\u0644\u0645\u062a\u062d\u062f\u0629",
					"common": "\u062f\u0648\u0644\u0629 \u0627\u0644\u0625\u0645\u0627\u0631\u0627\u062a \u0627\u0644\u0639\u0631\u0628\u064a\u0629 \u0627\u0644\u0645\u062a\u062d\u062f\u0629"
				}
			}
		},
		"tld": [".ae", "\u0627\u0645\u0627\u0631\u0627\u062a."],
		"cca2": "AE",
		"ccn3": "784",
		"cca3": "ARE",
		"cioc": "UAE",
		"currency": ["AED"],
		"callingCode": ["971"],
		"capital": "Abu Dhabi",
		"altSpellings": ["AE", "UAE", "Emirates"],
		"region": "Asia",
		"subregion": "Western Asia",
		"languages": {
			"ara": "Arabic"
		},
		"translations": {
			"deu": {"official": "Vereinigte Arabische Emirate", "common": "Vereinigte Arabische Emirate"},
			"fra": {"official": "\u00c9mirats arabes unis", "common": "\u00c9mirats arabes unis"},
			"hrv": {"official": "Ujedinjeni Arapski Emirati", "common": "Ujedinjeni Arapski Emirati"},
			"ita": {"official": "Emirati Arabi Uniti", "common": "Emirati Arabi Uniti"},
			"jpn": {"official": "\u30a2\u30e9\u30d6\u9996\u9577\u56fd\u9023\u90a6", "common": "\u30a2\u30e9\u30d6\u9996\u9577\u56fd\u9023\u90a6"},
			"nld": {"official": "Verenigde Arabische Emiraten", "common": "Verenigde Arabische Emiraten"},
			"por": {"official": "Emirados \u00c1rabes Unidos", "common": "Emirados \u00c1rabes Unidos"},
			"rus": {"official": "\u041e\u0431\u044a\u0435\u0434\u0438\u043d\u0435\u043d\u043d\u044b\u0435 \u0410\u0440\u0430\u0431\u0441\u043a\u0438\u0435 \u042d\u043c\u0438\u0440\u0430\u0442\u044b", "common": "\u041e\u0431\u044a\u0435\u0434\u0438\u043d\u0451\u043d\u043d\u044b\u0435 \u0410\u0440\u0430\u0431\u0441\u043a\u0438\u0435 \u042d\u043c\u0438\u0440\u0430\u0442\u044b"},
			"slk": {"official": "Spojen\u00e9 arabsk\u00e9 emir\u00e1ty", "common": "Spojen\u00e9 arabsk\u00e9 emir\u00e1ty"},
			"spa": {"official": "Emiratos \u00c1rabes Unidos", "common": "Emiratos \u00c1rabes Unidos"},
			"fin": {"official": "Yhdistyneet arabiemiirikunnat", "common": "Arabiemiraatit"},
			"zho": {"official": "\u963F\u62C9\u4F2F\u8054\u5408\u914B\u957F\u56FD", "common": "\u963F\u62C9\u4F2F\u8054\u5408\u914B\u957F\u56FD"}
		},
		"latlng": [24, 54],
		"demonym": "Emirati",
		"landlocked": false,
		"borders": ["OMN", "SAU"],
		"area": 83600
	},
	{
		"name": {
			"common": "Argentina",
			"official": "Argentine Republic",
			"native": {
				"grn": {
					"official": "Argentine Republic",
					"common": "Argentina"
				},
				"spa": {
					"official": "Rep\u00fablica Argentina",
					"common": "Argentina"
				}
			}
		},
		"tld": [".ar"],
		"cca2": "AR",
		"ccn3": "032",
		"cca3": "ARG",
		"cioc": "ARG",
		"currency": ["ARS"],
		"callingCode": ["54"],
		"capital": "Buenos Aires",
		"altSpellings": ["AR", "Argentine Republic", "Rep\u00fablica Argentina"],
		"region": "Americas",
		"subregion": "South America",
		"languages": {
			"grn": "Guaran\u00ed",
			"spa": "Spanish"
		},
		"translations": {
			"cym": {"official": "Gweriniaeth yr Ariannin", "common": "Ariannin"},
			"deu": {"official": "Argentinische Republik", "common": "Argentinien"},
			"fra": {"official": "R\u00e9publique argentine", "common": "Argentine"},
			"hrv": {"official": "Argentinski Republika", "common": "Argentina"},
			"ita": {"official": "Repubblica Argentina", "common": "Argentina"},
			"jpn": {"official": "\u30a2\u30eb\u30bc\u30f3\u30c1\u30f3\u5171\u548c\u56fd", "common": "\u30a2\u30eb\u30bc\u30f3\u30c1\u30f3"},
			"nld": {"official": "Argentijnse Republiek", "common": "Argentini\u00eb"},
			"por": {"official": "Rep\u00fablica Argentina", "common": "Argentina"},
			"rus": {"official": "\u0410\u0440\u0433\u0435\u043d\u0442\u0438\u043d\u0441\u043a\u0430\u044f \u0420\u0435\u0441\u043f\u0443\u0431\u043b\u0438\u043a\u0430", "common": "\u0410\u0440\u0433\u0435\u043d\u0442\u0438\u043d\u0430"},
			"slk": {"official": "Argent\u00ednska republika", "common": "Argent\u00edna"},
			"spa": {"official": "Rep\u00fablica Argentina", "common": "Argentina"},
			"fin": {"official": "Argentiinan tasavalta", "common": "Argentiina"},
			"zho": {"official": "\u963F\u6839\u5EF7\u5171\u548C\u56FD", "common": "\u963F\u6839\u5EF7"}
		},
		"latlng": [-34, -64],
		"demonym": "Argentine",
		"landlocked": false,
		"borders": ["BOL", "BRA", "CHL", "PRY", "URY"],
		"area": 2780400
	},
	{
		"name": {
			"common": "Armenia",
			"official": "Republic of Armenia",
			"native": {
				"hye": {
					"official": "\u0540\u0561\u0575\u0561\u057d\u057f\u0561\u0576\u056b \u0540\u0561\u0576\u0580\u0561\u057a\u0565\u057f\u0578\u0582\u0569\u0575\u0578\u0582\u0576",
					"common": "\u0540\u0561\u0575\u0561\u057d\u057f\u0561\u0576"
				},
				"rus": {
					"official": "\u0420\u0435\u0441\u043f\u0443\u0431\u043b\u0438\u043a\u0430 \u0410\u0440\u043c\u0435\u043d\u0438\u044f",
					"common": "\u0410\u0440\u043c\u0435\u043d\u0438\u044f"
				}
			}
		},
		"tld": [".am"],
		"cca2": "AM",
		"ccn3": "051",
		"cca3": "ARM",
		"cioc": "ARM",
		"currency": ["AMD"],
		"callingCode": ["374"],
		"capital": "Yerevan",
		"altSpellings": ["AM", "Hayastan", "Republic of Armenia", "\u0540\u0561\u0575\u0561\u057d\u057f\u0561\u0576\u056b \u0540\u0561\u0576\u0580\u0561\u057a\u0565\u057f\u0578\u0582\u0569\u0575\u0578\u0582\u0576"],
		"region": "Asia",
		"subregion": "Western Asia",
		"languages": {
			"hye": "Armenian",
			"rus": "Russian"
		},
		"translations": {
			"cym": {"official": "Gweriniaeth Armenia", "common": "Armenia"},
			"deu": {"official": "Republik Armenien", "common": "Armenien"},
			"fra": {"official": "R\u00e9publique d'Arm\u00e9nie", "common": "Arm\u00e9nie"},
			"hrv": {"official": "Republika Armenija", "common": "Armenija"},
			"ita": {"official": "Repubblica di Armenia", "common": "Armenia"},
			"jpn": {"official": "\u30a2\u30eb\u30e1\u30cb\u30a2\u5171\u548c\u56fd", "common": "\u30a2\u30eb\u30e1\u30cb\u30a2"},
			"nld": {"official": "Republiek Armeni\u00eb", "common": "Armeni\u00eb"},
			"por": {"official": "Rep\u00fablica da Arm\u00e9nia", "common": "Arm\u00e9nia"},
			"rus": {"official": "\u0420\u0435\u0441\u043f\u0443\u0431\u043b\u0438\u043a\u0430 \u0410\u0440\u043c\u0435\u043d\u0438\u044f", "common": "\u0410\u0440\u043c\u0435\u043d\u0438\u044f"},
			"slk": {"official": "Arm\u00e9nska republika", "common": "Arm\u00e9nsko"},
			"spa": {"official": "Rep\u00fablica de Armenia", "common": "Armenia"},
			"fin": {"official": "Armenian tasavalta", "common": "Armenia"},
			"zho": {"official": "\u4E9A\u7F8E\u5C3C\u4E9A\u5171\u548C\u56FD", "common": "\u4E9A\u7F8E\u5C3C\u4E9A"}
		},
		"latlng": [40, 45],
		"demonym": "Armenian",
		"landlocked": true,
		"borders": ["AZE", "GEO", "IRN", "TUR"],
		"area": 29743
	},
	{
		"name": {
			"common": "American Samoa",
			"official": "American Samoa",
			"native": {
				"eng": {
					"official": "American Samoa",
					"common": "American Samoa"
				},
				"smo": {
					"official": "S\u0101moa Amelika",
					"common": "S\u0101moa Amelika"
				}
			}
		},
		"tld": [".as"],
		"cca2": "AS",
		"ccn3": "016",
		"cca3": "ASM",
		"cioc": "ASA",
		"currency": ["USD"],
		"callingCode": ["1684"],
		"capital": "Pago Pago",
		"altSpellings": ["AS", "Amerika S\u0101moa", "Amelika S\u0101moa", "S\u0101moa Amelika"],
		"region": "Oceania",
		"subregion": "Polynesia",
		"languages": {
			"eng": "English",
			"smo": "Samoan"
		},
		"translations": {
			"deu": {"official": "Amerikanisch-Samoa", "common": "Amerikanisch-Samoa"},
			"fra": {"official": "Samoa am\u00e9ricaines", "common": "Samoa am\u00e9ricaines"},
			"hrv": {"official": "ameri\u010dka Samoa", "common": "Ameri\u010dka Samoa"},
			"ita": {"official": "Samoa americane", "common": "Samoa Americane"},
			"jpn": {"official": "\u7c73\u30b5\u30e2\u30a2", "common": "\u30a2\u30e1\u30ea\u30ab\u9818\u30b5\u30e2\u30a2"},
			"nld": {"official": "Amerikaans Samoa", "common": "Amerikaans Samoa"},
			"por": {"official": "Samoa americana", "common": "Samoa Americana"},
			"rus": {"official": "\u0430\u043c\u0435\u0440\u0438\u043a\u0430\u043d\u0441\u043a\u043e\u0435 \u0421\u0430\u043c\u043e\u0430", "common": "\u0410\u043c\u0435\u0440\u0438\u043a\u0430\u043d\u0441\u043a\u043e\u0435 \u0421\u0430\u043c\u043e\u0430"},
			"slk": {"official": "Americk\u00e1 Samoa", "common": "Americk\u00e1 Samoa"},
			"spa": {"official": "Samoa Americana", "common": "Samoa Americana"},
			"fin": {"official": "Amerikan Samoa", "common": "Amerikan Samoa"},
			"zho": {"official": "\u7F8E\u5C5E\u8428\u6469\u4E9A", "common": "\u7F8E\u5C5E\u8428\u6469\u4E9A"}
		},
		"latlng": [-14.33333333, -170],
		"demonym": "American Samoan",
		"landlocked": false,
		"borders": [],
		"area": 199
	},
	{
		"name": {
			"common": "Antarctica",
			"official": "Antarctica",
			"native": {}
		},
		"tld": [".aq"],
		"cca2": "AQ",
		"ccn3": "010",
		"cca3": "ATA",
		"cioc": "",
		"currency": [],
		"callingCode": [],
		"capital": "",
		"altSpellings": ["AQ"],
		"region": "",
		"subregion": "",
		"languages": {},
		"translations": {
			"cym": {"official": "Yr Antarctig", "common": "Yr Antarctig"},
			"deu": {"official": "Antarktika", "common": "Antarktis"},
			"fra": {"official": "Antarctique", "common": "Antarctique"},
			"hrv": {"official": "Antarktika", "common": "Antarktika"},
			"ita": {"official": "Antartide", "common": "Antartide"},
			"jpn": {"official": "\u5357\u6975\u5927\u9678", "common": "\u5357\u6975"},
			"nld": {"official": "Antarctica", "common": "Antarctica"},
			"por": {"official": "Ant\u00e1rtica", "common": "Ant\u00e1rtida"},
			"rus": {"official": "\u0410\u043d\u0442\u0430\u0440\u043a\u0442\u0438\u0434\u0430", "common": "\u0410\u043d\u0442\u0430\u0440\u043a\u0442\u0438\u0434\u0430"},
			"slk": {"official": "Antarkt\u00edda", "common": "Antarkt\u00edda"},
			"spa": {"official": "Ant\u00e1rtida", "common": "Ant\u00e1rtida"},
			"fin": {"official": "Etel\u00e4manner", "common": "Etel\u00e4manner"},
			"zho": {"official": "\u5357\u6781\u6D32", "common": "\u5357\u6781\u6D32"}
		},
		"latlng": [-90, 0],
		"demonym": "Antarctican",
		"landlocked": false,
		"borders": [],
		"area": 14000000
	},
	{
		"name": {
			"common": "French Southern and Antarctic Lands",
			"official": "Territory of the French Southern and Antarctic Lands",
			"native": {
				"fra": {
					"official": "Territoire des Terres australes et antarctiques fran\u00e7aises",
					"common": "Terres australes et antarctiques fran\u00e7aises"
				}
			}
		},
		"tld": [".tf"],
		"cca2": "TF",
		"ccn3": "260",
		"cca3": "ATF",
		"cioc": "",
		"currency": ["EUR"],
		"callingCode": [],
		"capital": "Port-aux-Fran\u00e7ais",
		"altSpellings": ["TF", "French Southern Territories"],
		"region": "",
		"subregion": "",
		"languages": {
			"fra": "French"
		},
		"translations": {
			"deu": {"official": "Gebiet der Franz\u00f6sisch S\u00fcd-und Antarktisgebiete", "common": "Franz\u00f6sische S\u00fcd-und Antarktisgebiete"},
			"fra": {"official": "Territoire des Terres australes et antarctiques fran\u00e7aises", "common": "Terres australes et antarctiques fran\u00e7aises"},
			"hrv": {"official": "Teritoriju Francuski ju\u017eni i antarkti\u010dki teritoriji", "common": "Francuski ju\u017eni i antarkti\u010dki teritoriji"},
			"ita": {"official": "Territorio della australi e antartiche francesi Terre", "common": "Territori Francesi del Sud"},
			"jpn": {"official": "\u30d5\u30e9\u30f3\u30b9\u9818\u5357\u65b9\u00b7\u5357\u6975\u5730\u57df\u306e\u9818\u571f", "common": "\u30d5\u30e9\u30f3\u30b9\u9818\u5357\u65b9\u30fb\u5357\u6975\u5730\u57df"},
			"nld": {"official": "Grondgebied van de Franse Zuidelijke en Antarctische gebieden", "common": "Franse Gebieden in de zuidelijke Indische Oceaan"},
			"por": {"official": "Territ\u00f3rio do Sul e Ant\u00e1rtica Francesa", "common": "Terras Austrais e Ant\u00e1rticas Francesas"},
			"rus": {"official": "\u0422\u0435\u0440\u0440\u0438\u0442\u043e\u0440\u0438\u044f \u0424\u0440\u0430\u043d\u0446\u0443\u0437\u0441\u043a\u0438\u0435 \u042e\u0436\u043d\u044b\u0435 \u0438 \u0410\u043d\u0442\u0430\u0440\u043a\u0442\u0438\u0447\u0435\u0441\u043a\u0438\u0435 \u0437\u0435\u043c\u043b\u0438", "common": "\u0424\u0440\u0430\u043d\u0446\u0443\u0437\u0441\u043a\u0438\u0435 \u042e\u0436\u043d\u044b\u0435 \u0438 \u0410\u043d\u0442\u0430\u0440\u043a\u0442\u0438\u0447\u0435\u0441\u043a\u0438\u0435 \u0442\u0435\u0440\u0440\u0438\u0442\u043e\u0440\u0438\u0438"},
			"slk": {"official": "Franc\u00fazske ju\u017en\u00e9 a antarktick\u00e9 \u00fazemia", "common": "Franc\u00fazske ju\u017dn\u00e9 a antarktick\u00e9 \u00fazemia"},
			"spa": {"official": "Territorio del Franc\u00e9s Tierras australes y ant\u00e1rticas", "common": "Tierras Australes y Ant\u00e1rticas Francesas"},
			"fin": {"official": "Ranskan etel\u00e4iset ja antarktiset alueet", "common": "Ranskan etel\u00e4iset ja antarktiset alueet"},
			"zho": {"official": "\u6CD5\u56FD\u5357\u90E8\u548C\u5357\u6781\u571F\u5730", "common": "\u6CD5\u56FD\u5357\u90E8\u548C\u5357\u6781\u571F\u5730"}
		},
		"latlng": [-49.25, 69.167],
		"demonym": "French",
		"landlocked": false,
		"borders": [],
		"area": 7747
	},
	{
		"name": {
			"common": "Antigua and Barbuda",
			"official": "Antigua and Barbuda",
			"native": {
				"eng": {
					"official": "Antigua and Barbuda",
					"common": "Antigua and Barbuda"
				}
			}
		},
		"tld": [".ag"],
		"cca2": "AG",
		"ccn3": "028",
		"cca3": "ATG",
		"cioc": "ANT",
		"currency": ["XCD"],
		"callingCode": ["1268"],
		"capital": "Saint John's",
		"altSpellings": ["AG"],
		"region": "Americas",
		"subregion": "Caribbean",
		"languages": {
			"eng": "English"
		},
		"translations": {
			"cym": {"official": "Antigwa a Barbiwda", "common": "Antigwa a Barbiwda"},
			"deu": {"official": "Antigua und Barbuda", "common": "Antigua und Barbuda"},
			"fra": {"official": "Antigua -et-Barbuda", "common": "Antigua-et-Barbuda"},
			"hrv": {"official": "Antigva i Barbuda", "common": "Antigva i Barbuda"},
			"ita": {"official": "Antigua e Barbuda", "common": "Antigua e Barbuda"},
			"jpn": {"official": "\u30a2\u30f3\u30c1\u30b0\u30a2\u30d0\u30fc\u30d6\u30fc\u30c0", "common": "\u30a2\u30f3\u30c6\u30a3\u30b0\u30a2\u30fb\u30d0\u30fc\u30d6\u30fc\u30c0"},
			"nld": {"official": "Antigua en Barbuda", "common": "Antigua en Barbuda"},
			"por": {"official": "Antigua e Barbuda", "common": "Ant\u00edgua e Barbuda"},
			"rus": {"official": "\u0410\u043d\u0442\u0438\u0433\u0443\u0430 \u0438 \u0411\u0430\u0440\u0431\u0443\u0434\u0430", "common": "\u0410\u043d\u0442\u0438\u0433\u0443\u0430 \u0438 \u0411\u0430\u0440\u0431\u0443\u0434\u0430"},
			"slk": {"official": "Antigua a Barbuda", "common": "Antigua a Barbuda"},
			"spa": {"official": "Antigua y Barbuda", "common": "Antigua y Barbuda"},
			"fin": {"official": "Antigua ja Barbuda", "common": "Antigua ja Barbuda"},
			"zho": {"official": "\u5B89\u63D0\u74DC\u548C\u5DF4\u5E03\u8FBE", "common": "\u5B89\u63D0\u74DC\u548C\u5DF4\u5E03\u8FBE"}
		},
		"latlng": [17.05, -61.8],
		"demonym": "Antiguan, Barbudan",
		"landlocked": false,
		"borders": [],
		"area": 442
	},
	{
		"name": {
			"common": "Australia",
			"official": "Commonwealth of Australia",
			"native": {
				"eng": {
					"official": "Commonwealth of Australia",
					"common": "Australia"
				}
			}
		},
		"tld": [".au"],
		"cca2": "AU",
		"ccn3": "036",
		"cca3": "AUS",
		"cioc": "AUS",
		"currency": ["AUD"],
		"callingCode": ["61"],
		"capital": "Canberra",
		"altSpellings": ["AU"],
		"region": "Oceania",
		"subregion": "Australia and New Zealand",
		"languages": {
			"eng": "English"
		},
		"translations": {
			"cym": {"official": "Cymanwlad Awstralia", "common": "Awstralia"},
			"deu": {"official": "Commonwealth Australien", "common": "Australien"},
			"fra": {"official": "Australie", "common": "Australie"},
			"hrv": {"official": "Commonwealth of Australia", "common": "Australija"},
			"ita": {"official": "Commonwealth dell'Australia", "common": "Australia"},
			"jpn": {"official": "\u30aa\u30fc\u30b9\u30c8\u30e9\u30ea\u30a2\u9023\u90a6", "common": "\u30aa\u30fc\u30b9\u30c8\u30e9\u30ea\u30a2"},
			"nld": {"official": "Gemenebest van Australi\u00eb", "common": "Australi\u00eb"},
			"por": {"official": "Comunidade da Austr\u00e1lia", "common": "Austr\u00e1lia"},
			"rus": {"official": "\u0421\u043e\u0434\u0440\u0443\u0436\u0435\u0441\u0442\u0432\u043e \u0410\u0432\u0441\u0442\u0440\u0430\u043b\u0438\u0438", "common": "\u0410\u0432\u0441\u0442\u0440\u0430\u043b\u0438\u044f"},
			"slk": {"official": "Austr\u00e1lsky zv\u00e4z", "common": "Austr\u00e1lia"},
			"spa": {"official": "Mancomunidad de Australia", "common": "Australia"},
			"fin": {"official": "Australian liittovaltio", "common": "Australia"},
			"zho": {"official": "\u6FB3\u5927\u5229\u4E9A\u8054\u90A6", "common": "\u6FB3\u5927\u5229\u4E9A"}
		},
		"latlng": [-27, 133],
		"demonym": "Australian",
		"landlocked": false,
		"borders": [],
		"area": 7692024
	},
	{
		"name": {
			"common": "Austria",
			"official": "Republic of Austria",
			"native": {
				"bar": {
					"official": "Republik \u00d6sterreich",
					"common": "\u00d6sterreich"
				}
			}
		},
		"tld": [".at"],
		"cca2": "AT",
		"ccn3": "040",
		"cca3": "AUT",
		"cioc": "AUT",
		"currency": ["EUR"],
		"callingCode": ["43"],
		"capital": "Vienna",
		"altSpellings": ["AT", "Osterreich", "Oesterreich"],
		"region": "Europe",
		"subregion": "Western Europe",
		"languages": {
			"bar": "Austro-Bavarian German"
		},
		"translations": {
			"cym": {"official": "Gweriniaeth Awstria", "common": "Awstria"},
			"deu": {"official": "Republik \u00d6sterreich", "common": "\u00d6sterreich"},
			"fra": {"official": "R\u00e9publique d'Autriche", "common": "Autriche"},
			"hrv": {"official": "Republika Austrija", "common": "Austrija"},
			"ita": {"official": "Repubblica d'Austria", "common": "Austria"},
			"jpn": {"official": "\u30aa\u30fc\u30b9\u30c8\u30ea\u30a2\u5171\u548c\u56fd", "common": "\u30aa\u30fc\u30b9\u30c8\u30ea\u30a2"},
			"nld": {"official": "Republiek Oostenrijk", "common": "Oostenrijk"},
			"por": {"official": "Rep\u00fablica da \u00c1ustria", "common": "\u00c1ustria"},
			"rus": {"official": "\u0410\u0432\u0441\u0442\u0440\u0438\u0439\u0441\u043a\u0430\u044f \u0420\u0435\u0441\u043f\u0443\u0431\u043b\u0438\u043a\u0430", "common": "\u0410\u0432\u0441\u0442\u0440\u0438\u044f"},
			"slk": {"official": "Rak\u00faska republika", "common": "Rak\u00fasko"},
			"spa": {"official": "Rep\u00fablica de Austria", "common": "Austria"},
			"fin": {"official": "It\u00e4vallan tasavalta", "common": "It\u00e4valta"},
			"zho": {"official": "\u5965\u5730\u5229\u5171\u548C\u56FD", "common": "\u5965\u5730\u5229"}
		},
		"latlng": [47.33333333, 13.33333333],
		"demonym": "Austrian",
		"landlocked": true,
		"borders": ["CZE", "DEU", "HUN", "ITA", "LIE", "SVK", "SVN", "CHE"],
		"area": 83871
	},
	{
		"name": {
			"common": "Azerbaijan",
			"official": "Republic of Azerbaijan",
			"native": {
				"aze": {
					"official": "Az\u0259rbaycan Respublikas\u0131",
					"common": "Az\u0259rbaycan"
				},
				"rus": {
					"official": "\u0410\u0437\u0435\u0440\u0431\u0430\u0439\u0434\u0436\u0430\u043d\u0441\u043a\u0430\u044f \u0420\u0435\u0441\u043f\u0443\u0431\u043b\u0438\u043a\u0430",
					"common": "\u0410\u0437\u0435\u0440\u0431\u0430\u0439\u0434\u0436\u0430\u043d"
				}
			}
		},
		"tld": [".az"],
		"cca2": "AZ",
		"ccn3": "031",
		"cca3": "AZE",
		"cioc": "AZE",
		"currency": ["AZN"],
		"callingCode": ["994"],
		"capital": "Baku",
		"altSpellings": ["AZ", "Republic of Azerbaijan", "Az\u0259rbaycan Respublikas\u0131"],
		"region": "Asia",
		"subregion": "Western Asia",
		"languages": {
			"aze": "Azerbaijani",
			"rus": "Russian"
		},
		"translations": {
			"cym": {"official": "Gweriniaeth Aserbaijan", "common": "Aserbaijan"},
			"deu": {"official": "Republik Aserbaidschan", "common": "Aserbaidschan"},
			"fra": {"official": "R\u00e9publique d'Azerba\u00efdjan", "common": "Azerba\u00efdjan"},
			"hrv": {"official": "Republika Azerbajd\u017ean", "common": "Azerbajd\u017ean"},
			"ita": {"official": "Repubblica dell'Azerbaigian", "common": "Azerbaijan"},
			"jpn": {"official": "\u30a2\u30bc\u30eb\u30d0\u30a4\u30b8\u30e3\u30f3\u5171\u548c\u56fd", "common": "\u30a2\u30bc\u30eb\u30d0\u30a4\u30b8\u30e3\u30f3"},
			"nld": {"official": "Republiek Azerbeidzjan", "common": "Azerbeidzjan"},
			"por": {"official": "Rep\u00fablica do Azerbaij\u00e3o", "common": "Azerbeij\u00e3o"},
			"rus": {"official": "\u0410\u0437\u0435\u0440\u0431\u0430\u0439\u0434\u0436\u0430\u043d\u0441\u043a\u0430\u044f \u0420\u0435\u0441\u043f\u0443\u0431\u043b\u0438\u043a\u0430", "common": "\u0410\u0437\u0435\u0440\u0431\u0430\u0439\u0434\u0436\u0430\u043d"},
			"slk": {"official": "Azerbaj\u01c6ansk\u00e1 republika", "common": "Azerbaj\u01c7an"},
			"spa": {"official": "Rep\u00fablica de Azerbaiy\u00e1n", "common": "Azerbaiy\u00e1n"},
			"fin": {"official": "Azerbaidzanin tasavalta", "common": "Azerbaidzan"},
			"zho": {"official": "\u963F\u585E\u62DC\u7586\u5171\u548C\u56FD", "common": "\u963F\u585E\u62DC\u7586"}
		},
		"latlng": [40.5, 47.5],
		"demonym": "Azerbaijani",
		"landlocked": true,
		"borders": ["ARM", "GEO", "IRN", "RUS", "TUR"],
		"area": 86600
	},
	{
		"name": {
			"common": "Burundi",
			"official": "Republic of Burundi",
			"native": {
				"fra": {
					"official": "R\u00e9publique du Burundi",
					"common": "Burundi"
				},
				"run": {
					"official": "Republika y'Uburundi ",
					"common": "Uburundi"
				}
			}
		},
		"tld": [".bi"],
		"cca2": "BI",
		"ccn3": "108",
		"cca3": "BDI",
		"cioc": "BDI",
		"currency": ["BIF"],
		"callingCode": ["257"],
		"capital": "Bujumbura",
		"altSpellings": ["BI", "Republic of Burundi", "Republika y'Uburundi", "R\u00e9publique du Burundi"],
		"region": "Africa",
		"subregion": "Eastern Africa",
		"languages": {
			"fra": "French",
			"run": "Kirundi"
		},
		"translations": {
			"cym": {"official": "Gweriniaeth Bwrwndi", "common": "Bwrwndi"},
			"deu": {"official": "Republik Burundi", "common": "Burundi"},
			"fra": {"official": "R\u00e9publique du Burundi", "common": "Burundi"},
			"hrv": {"official": "Burundi", "common": "Burundi"},
			"ita": {"official": "Repubblica del Burundi", "common": "Burundi"},
			"jpn": {"official": "\u30d6\u30eb\u30f3\u30b8\u5171\u548c\u56fd", "common": "\u30d6\u30eb\u30f3\u30b8"},
			"nld": {"official": "Republiek Burundi", "common": "Burundi"},
			"por": {"official": "Rep\u00fablica do Burundi", "common": "Burundi"},
			"rus": {"official": "\u0420\u0435\u0441\u043f\u0443\u0431\u043b\u0438\u043a\u0430 \u0411\u0443\u0440\u0443\u043d\u0434\u0438", "common": "\u0411\u0443\u0440\u0443\u043d\u0434\u0438"},
			"slk": {"official": "Burundsk\u00e1 republika", "common": "Burundi"},
			"spa": {"official": "Rep\u00fablica de Burundi", "common": "Burundi"},
			"fin": {"official": "Burundin tasavalta", "common": "Burundi"},
			"zho": {"official": "\u5E03\u9686\u8FEA\u5171\u548C\u56FD", "common": "\u5E03\u9686\u8FEA"}
		},
		"latlng": [-3.5, 30],
		"demonym": "Burundian",
		"landlocked": true,
		"borders": ["COD", "RWA", "TZA"],
		"area": 27834
	},
	{
		"name": {
			"common": "Belgium",
			"official": "Kingdom of Belgium",
			"native": {
				"deu": {
					"official": "K\u00f6nigreich Belgien",
					"common": "Belgien"
				},
				"fra": {
					"official": "Royaume de Belgique",
					"common": "Belgique"
				},
				"nld": {
					"official": "Koninkrijk Belgi\u00eb",
					"common": "Belgi\u00eb"
				}
			}
		},
		"tld": [".be"],
		"cca2": "BE",
		"ccn3": "056",
		"cca3": "BEL",
		"cioc": "BEL",
		"currency": ["EUR"],
		"callingCode": ["32"],
		"capital": "Brussels",
		"altSpellings": ["BE", "Belgi\u00eb", "Belgie", "Belgien", "Belgique", "Kingdom of Belgium", "Koninkrijk Belgi\u00eb", "Royaume de Belgique", "K\u00f6nigreich Belgien"],
		"region": "Europe",
		"subregion": "Western Europe",
		"languages": {
			"deu": "German",
			"fra": "French",
			"nld": "Dutch"
		},
		"translations": {
			"cym": {"official": "Teyrnas Gwlad Belg", "common": "Gwlad Belg"},
			"deu": {"official": "K\u00f6nigreich Belgien", "common": "Belgien"},
			"fra": {"official": "Royaume de Belgique", "common": "Belgique"},
			"hrv": {"official": "Kraljevina Belgija", "common": "Belgija"},
			"ita": {"official": "Regno del Belgio", "common": "Belgio"},
			"jpn": {"official": "\u30d9\u30eb\u30ae\u30fc\u738b\u56fd", "common": "\u30d9\u30eb\u30ae\u30fc"},
			"nld": {"official": "Koninkrijk Belgi\u00eb", "common": "Belgi\u00eb"},
			"por": {"official": "Reino da B\u00e9lgica", "common": "B\u00e9lgica"},
			"rus": {"official": "\u041a\u043e\u0440\u043e\u043b\u0435\u0432\u0441\u0442\u0432\u043e \u0411\u0435\u043b\u044c\u0433\u0438\u044f", "common": "\u0411\u0435\u043b\u044c\u0433\u0438\u044f"},
			"slk": {"official": "Belgick\u00e9 kr\u00e1\u013eovstvo", "common": "Belgicko"},
			"spa": {"official": "Reino de B\u00e9lgica", "common": "B\u00e9lgica"},
			"fin": {"official": "Belgian kuningaskunta", "common": "Belgia"},
			"zho": {"official": "\u6BD4\u5229\u65F6\u738B\u56FD", "common": "\u6BD4\u5229\u65F6"}
		},
		"latlng": [50.83333333, 4],
		"demonym": "Belgian",
		"landlocked": false,
		"borders": ["FRA", "DEU", "LUX", "NLD"],
		"area": 30528
	},
	{
		"name": {
			"common": "Benin",
			"official": "Republic of Benin",
			"native": {
				"fra": {
					"official": "R\u00e9publique du B\u00e9nin",
					"common": "B\u00e9nin"
				}
			}
		},
		"tld": [".bj"],
		"cca2": "BJ",
		"ccn3": "204",
		"cca3": "BEN",
		"cioc": "BEN",
		"currency": ["XOF"],
		"callingCode": ["229"],
		"capital": "Porto-Novo",
		"altSpellings": ["BJ", "Republic of Benin", "R\u00e9publique du B\u00e9nin"],
		"region": "Africa",
		"subregion": "Western Africa",
		"languages": {
			"fra": "French"
		},
		"translations": {
			"cym": {"official": "Gweriniaeth Benin", "common": "Benin"},
			"deu": {"official": "Republik Benin", "common": "Benin"},
			"fra": {"official": "R\u00e9publique du B\u00e9nin", "common": "B\u00e9nin"},
			"hrv": {"official": "Republika Benin", "common": "Benin"},
			"ita": {"official": "Repubblica del Benin", "common": "Benin"},
			"jpn": {"official": "\u30d9\u30ca\u30f3\u5171\u548c\u56fd", "common": "\u30d9\u30ca\u30f3"},
			"nld": {"official": "Republiek Benin", "common": "Benin"},
			"por": {"official": "Rep\u00fablica do Benin", "common": "Benin"},
			"rus": {"official": "\u0420\u0435\u0441\u043f\u0443\u0431\u043b\u0438\u043a\u0430 \u0411\u0435\u043d\u0438\u043d", "common": "\u0411\u0435\u043d\u0438\u043d"},
			"slk": {"official": "Beninsk\u00e1 republika", "common": "Benin"},
			"spa": {"official": "Rep\u00fablica de Benin", "common": "Ben\u00edn"},
			"fin": {"official": "Beninin tasavalta", "common": "Benin"},
			"zho": {"official": "\u8D1D\u5B81\u5171\u548C\u56FD", "common": "\u8D1D\u5B81"}
		},
		"latlng": [9.5, 2.25],
		"demonym": "Beninese",
		"landlocked": false,
		"borders": ["BFA", "NER", "NGA", "TGO"],
		"area": 112622
	},
	{
		"name": {
			"common": "Burkina Faso",
			"official": "Burkina Faso",
			"native": {
				"fra": {
					"official": "R\u00e9publique du Burkina",
					"common": "Burkina Faso"
				}
			}
		},
		"tld": [".bf"],
		"cca2": "BF",
		"ccn3": "854",
		"cca3": "BFA",
		"cioc": "BUR",
		"currency": ["XOF"],
		"callingCode": ["226"],
		"capital": "Ouagadougou",
		"altSpellings": ["BF"],
		"region": "Africa",
		"subregion": "Western Africa",
		"languages": {
			"fra": "French"
		},
		"translations": {
			"cym": {"official": "Bwrcina Ffaso", "common": "Bwrcina Ffaso"},
			"deu": {"official": "Burkina Faso", "common": "Burkina Faso"},
			"fra": {"official": "R\u00e9publique du Burkina", "common": "Burkina Faso"},
			"hrv": {"official": "Burkina Faso", "common": "Burkina Faso"},
			"ita": {"official": "Burkina Faso", "common": "Burkina Faso"},
			"jpn": {"official": "\u30d6\u30eb\u30ad\u30ca\u30d5\u30a1\u30bd", "common": "\u30d6\u30eb\u30ad\u30ca\u30d5\u30a1\u30bd"},
			"nld": {"official": "Burkina Faso", "common": "Burkina Faso"},
			"por": {"official": "Burkina Faso", "common": "Burkina Faso"},
			"rus": {"official": "\u0411\u0443\u0440\u043a\u0438\u043d\u0430 -\u0424\u0430\u0441\u043e", "common": "\u0411\u0443\u0440\u043a\u0438\u043d\u0430-\u0424\u0430\u0441\u043e"},
			"slk": {"official": "Burkina Faso", "common": "Burkina Faso"},
			"spa": {"official": "Burkina Faso", "common": "Burkina Faso"},
			"fin": {"official": "Burkina Faso", "common": "Burkina Faso"},
			"zho": {"official": "\u5E03\u57FA\u7EB3\u6CD5\u7D22", "common": "\u5E03\u57FA\u7EB3\u6CD5\u7D22"}
		},
		"latlng": [13, -2],
		"demonym": "Burkinabe",
		"landlocked": true,
		"borders": ["BEN", "CIV", "GHA", "MLI", "NER", "TGO"],
		"area": 272967
	},
	{
		"name": {
			"common": "Bangladesh",
			"official": "People's Republic of Bangladesh",
			"native": {
				"ben": {
					"official": "\u09ac\u09be\u0982\u09b2\u09be\u09a6\u09c7\u09b6 \u0997\u09a3\u09aa\u09cd\u09b0\u099c\u09be\u09a4\u09a8\u09cd\u09a4\u09cd\u09b0\u09c0",
					"common": "\u09ac\u09be\u0982\u09b2\u09be\u09a6\u09c7\u09b6"
				}
			}
		},
		"tld": [".bd"],
		"cca2": "BD",
		"ccn3": "050",
		"cca3": "BGD",
		"cioc": "BAN",
		"currency": ["BDT"],
		"callingCode": ["880"],
		"capital": "Dhaka",
		"altSpellings": ["BD", "People's Republic of Bangladesh", "G\u00f4n\u00f4pr\u00f4jat\u00f4ntri Bangladesh"],
		"region": "Asia",
		"subregion": "Southern Asia",
		"languages": {
			"ben": "Bengali"
		},
		"translations": {
			"cym": {"official": "Gweriniaeth Pobl Bangladesh", "common": "Bangladesh"},
			"deu": {"official": "Volksrepublik Bangladesch", "common": "Bangladesch"},
			"fra": {"official": "La R\u00e9publique populaire du Bangladesh", "common": "Bangladesh"},
			"hrv": {"official": "Narodna Republika Banglade\u0161", "common": "Banglade\u0161"},
			"ita": {"official": "Repubblica popolare del Bangladesh", "common": "Bangladesh"},
			"jpn": {"official": "\u30d0\u30f3\u30b0\u30e9\u30c7\u30b7\u30e5\u4eba\u6c11\u5171\u548c\u56fd", "common": "\u30d0\u30f3\u30b0\u30e9\u30c7\u30b7\u30e5"},
			"nld": {"official": "Volksrepubliek Bangladesh", "common": "Bangladesh"},
			"por": {"official": "Rep\u00fablica Popular do Bangladesh", "common": "Bangladesh"},
			"rus": {"official": "\u041d\u0430\u0440\u043e\u0434\u043d\u0430\u044f \u0420\u0435\u0441\u043f\u0443\u0431\u043b\u0438\u043a\u0430 \u0411\u0430\u043d\u0433\u043b\u0430\u0434\u0435\u0448", "common": "\u0411\u0430\u043d\u0433\u043b\u0430\u0434\u0435\u0448"},
			"slk": {"official": "Banglad\u00e9\u0161ska \u013eudov\u00e1 republika", "common": "Banglad\u00e9\u0161"},
			"spa": {"official": "Rep\u00fablica Popular de Bangladesh", "common": "Bangladesh"},
			"fin": {"official": "Bangladeshin kansantasavalta", "common": "Bangladesh"},
			"zho": {"official": "\u5B5F\u52A0\u62C9\u4EBA\u6C11\u5171\u548C\u56FD", "common": "\u5B5F\u52A0\u62C9\u56FD"}
		},
		"latlng": [24, 90],
		"demonym": "Bangladeshi",
		"landlocked": false,
		"borders": ["MMR", "IND"],
		"area": 147570
	},
	{
		"name": {
			"common": "Bulgaria",
			"official": "Republic of Bulgaria",
			"native": {
				"bul": {
					"official": "\u0420\u0435\u043f\u0443\u0431\u043b\u0438\u043a\u0430 \u0411\u044a\u043b\u0433\u0430\u0440\u0438\u044f",
					"common": "\u0411\u044a\u043b\u0433\u0430\u0440\u0438\u044f"
				}
			}
		},
		"tld": [".bg"],
		"cca2": "BG",
		"ccn3": "100",
		"cca3": "BGR",
		"cioc": "BUL",
		"currency": ["BGN"],
		"callingCode": ["359"],
		"capital": "Sofia",
		"altSpellings": ["BG", "Republic of Bulgaria", "\u0420\u0435\u043f\u0443\u0431\u043b\u0438\u043a\u0430 \u0411\u044a\u043b\u0433\u0430\u0440\u0438\u044f"],
		"region": "Europe",
		"subregion": "Eastern Europe",
		"languages": {
			"bul": "Bulgarian"
		},
		"translations": {
			"cym": {"official": "Gweriniaeth Bwlgaria", "common": "Bwlgaria"},
			"deu": {"official": "Republik Bulgarien", "common": "Bulgarien"},
			"fra": {"official": "R\u00e9publique de Bulgarie", "common": "Bulgarie"},
			"hrv": {"official": "Republika Bugarska", "common": "Bugarska"},
			"ita": {"official": "Repubblica di Bulgaria", "common": "Bulgaria"},
			"jpn": {"official": "\u30d6\u30eb\u30ac\u30ea\u30a2\u5171\u548c\u56fd", "common": "\u30d6\u30eb\u30ac\u30ea\u30a2"},
			"nld": {"official": "Republiek Bulgarije", "common": "Bulgarije"},
			"por": {"official": "Rep\u00fablica da Bulg\u00e1ria", "common": "Bulg\u00e1ria"},
			"rus": {"official": "\u0420\u0435\u0441\u043f\u0443\u0431\u043b\u0438\u043a\u0430 \u0411\u043e\u043b\u0433\u0430\u0440\u0438\u044f", "common": "\u0411\u043e\u043b\u0433\u0430\u0440\u0438\u044f"},
			"slk": {"official": "Bulharsk\u00e1 republika", "common": "Bulharsko"},
			"spa": {"official": "Rep\u00fablica de Bulgaria", "common": "Bulgaria"},
			"fin": {"official": "Bulgarian tasavalta", "common": "Bulgaria"},
			"zho": {"official": "\u4FDD\u52A0\u5229\u4E9A\u5171\u548C\u56FD", "common": "\u4FDD\u52A0\u5229\u4E9A"}
		},
		"latlng": [43, 25],
		"demonym": "Bulgarian",
		"landlocked": false,
		"borders": ["GRC", "MKD", "ROU", "SRB", "TUR"],
		"area": 110879
	},
	{
		"name": {
			"common": "Bahrain",
			"official": "Kingdom of Bahrain",
			"native": {
				"ara": {
					"official": "\u0645\u0645\u0644\u0643\u0629 \u0627\u0644\u0628\u062d\u0631\u064a\u0646",
					"common": "\u200f\u0627\u0644\u0628\u062d\u0631\u064a\u0646"
				}
			}
		},
		"tld": [".bh"],
		"cca2": "BH",
		"ccn3": "048",
		"cca3": "BHR",
		"cioc": "BRN",
		"currency": ["BHD"],
		"callingCode": ["973"],
		"capital": "Manama",
		"altSpellings": ["BH", "Kingdom of Bahrain", "Mamlakat al-Ba\u1e25rayn"],
		"region": "Asia",
		"subregion": "Western Asia",
		"languages": {
			"ara": "Arabic"
		},
		"translations": {
			"cym": {"official": "Teyrnas Bahrein", "common": "Bahrain"},
			"deu": {"official": "K\u00f6nigreich Bahrain", "common": "Bahrain"},
			"fra": {"official": "Royaume de Bahre\u00efn", "common": "Bahre\u00efn"},
			"hrv": {"official": "Kraljevina Bahrein", "common": "Bahrein"},
			"ita": {"official": "Regno del Bahrain", "common": "Bahrein"},
			"jpn": {"official": "\u30d0\u30fc\u30ec\u30fc\u30f3\u738b\u56fd", "common": "\u30d0\u30fc\u30ec\u30fc\u30f3"},
			"nld": {"official": "Koninkrijk Bahrein", "common": "Bahrein"},
			"por": {"official": "Reino do Bahrein", "common": "Bahrein"},
			"rus": {"official": "\u041a\u043e\u0440\u043e\u043b\u0435\u0432\u0441\u0442\u0432\u043e \u0411\u0430\u0445\u0440\u0435\u0439\u043d", "common": "\u0411\u0430\u0445\u0440\u0435\u0439\u043d"},
			"slk": {"official": "Bahrajnsk\u00e9 kr\u00e1\u013eovstvo", "common": "Bahrajn"},
			"spa": {"official": "Reino de Bahrein", "common": "Bahrein"},
			"fin": {"official": "Bahrainin kuningaskunta", "common": "Bahrain"},
			"zho": {"official": "\u5DF4\u6797\u738B\u56FD", "common": "\u5DF4\u6797"}
		},
		"latlng": [26, 50.55],
		"demonym": "Bahraini",
		"landlocked": false,
		"borders": [],
		"area": 765
	},
	{
		"name": {
			"common": "Bahamas",
			"official": "Commonwealth of the Bahamas",
			"native": {
				"eng": {
					"official": "Commonwealth of the Bahamas",
					"common": "Bahamas"
				}
			}
		},
		"tld": [".bs"],
		"cca2": "BS",
		"ccn3": "044",
		"cca3": "BHS",
		"cioc": "BAH",
		"currency": ["BSD"],
		"callingCode": ["1242"],
		"capital": "Nassau",
		"altSpellings": ["BS", "Commonwealth of the Bahamas"],
		"region": "Americas",
		"subregion": "Caribbean",
		"languages": {
			"eng": "English"
		},
		"translations": {
			"cym": {"official": "Cymanwlad y Bahamas", "common": "Bahamas"},
			"deu": {"official": "Commonwealth der Bahamas", "common": "Bahamas"},
			"fra": {"official": "Commonwealth des Bahamas", "common": "Bahamas"},
			"hrv": {"official": "Zajednica Bahama", "common": "Bahami"},
			"ita": {"official": "Commonwealth delle Bahamas", "common": "Bahamas"},
			"jpn": {"official": "\u30d0\u30cf\u30de", "common": "\u30d0\u30cf\u30de"},
			"nld": {"official": "Gemenebest van de Bahama's", "common": "Bahama\u2019s"},
			"por": {"official": "Comunidade das Bahamas", "common": "Bahamas"},
			"rus": {"official": "\u0421\u043e\u0434\u0440\u0443\u0436\u0435\u0441\u0442\u0432\u043e \u0411\u0430\u0433\u0430\u043c\u0441\u043a\u0438\u0445 \u041e\u0441\u0442\u0440\u043e\u0432\u043e\u0432", "common": "\u0411\u0430\u0433\u0430\u043c\u0441\u043a\u0438\u0435 \u041e\u0441\u0442\u0440\u043e\u0432\u0430"},
			"slk": {"official": "Bahamsk\u00e9 spolo\u010denstvo", "common": "Bahamy"},
			"spa": {"official": "Commonwealth de las Bahamas", "common": "Bahamas"},
			"fin": {"official": "Bahaman liittovaltio", "common": "Bahamasaaret"},
			"zho": {"official": "\u5DF4\u54C8\u9A6C\u8054\u90A6", "common": "\u5DF4\u54C8\u9A6C"}
		},
		"latlng": [24.25, -76],
		"demonym": "Bahamian",
		"landlocked": false,
		"borders": [],
		"area": 13943
	},
	{
		"name": {
			"common": "Bosnia and Herzegovina",
			"official": "Bosnia and Herzegovina",
			"native": {
				"bos": {
					"official": "Bosna i Hercegovina",
					"common": "Bosna i Hercegovina"
				},
				"hrv": {
					"official": "Bosna i Hercegovina",
					"common": "Bosna i Hercegovina"
				},
				"srp": {
					"official": "\u0411\u043e\u0441\u043da \u0438 \u0425\u0435\u0440\u0446\u0435\u0433\u043e\u0432\u0438\u043d\u0430",
					"common": "\u0411\u043e\u0441\u043da \u0438 \u0425\u0435\u0440\u0446\u0435\u0433\u043e\u0432\u0438\u043d\u0430"
				}
			}
		},
		"tld": [".ba"],
		"cca2": "BA",
		"ccn3": "070",
		"cca3": "BIH",
		"cioc": "BIH",
		"currency": ["BAM"],
		"callingCode": ["387"],
		"capital": "Sarajevo",
		"altSpellings": ["BA", "Bosnia-Herzegovina", "\u0411\u043e\u0441\u043d\u0430 \u0438 \u0425\u0435\u0440\u0446\u0435\u0433\u043e\u0432\u0438\u043d\u0430"],
		"region": "Europe",
		"subregion": "Southern Europe",
		"languages": {
			"bos": "Bosnian",
			"hrv": "Croatian",
			"srp": "Serbian"
		},
		"translations": {
			"cym": {"official": "Bosnia a Hercegovina", "common": "Bosnia a Hercegovina"},
			"deu": {"official": "Bosnien und Herzegowina", "common": "Bosnien und Herzegowina"},
			"fra": {"official": "Bosnie-et-Herz\u00e9govine", "common": "Bosnie-Herz\u00e9govine"},
			"hrv": {"official": "Bosna i Hercegovina", "common": "Bosna i Hercegovina"},
			"ita": {"official": "Bosnia-Erzegovina", "common": "Bosnia ed Erzegovina"},
			"jpn": {"official": "\u30dc\u30b9\u30cb\u30a2\u00b7\u30d8\u30eb\u30c4\u30a7\u30b4\u30d3\u30ca", "common": "\u30dc\u30b9\u30cb\u30a2\u30fb\u30d8\u30eb\u30c4\u30a7\u30b4\u30d3\u30ca"},
			"nld": {"official": "Bosni\u00eb-Herzegovina", "common": "Bosni\u00eb en Herzegovina"},
			"por": {"official": "B\u00f3snia e Herzegovina", "common": "B\u00f3snia e Herzegovina"},
			"rus": {"official": "\u0411\u043e\u0441\u043d\u0438\u044f \u0438 \u0413\u0435\u0440\u0446\u0435\u0433\u043e\u0432\u0438\u043d\u0430", "common": "\u0411\u043e\u0441\u043d\u0438\u044f \u0438 \u0413\u0435\u0440\u0446\u0435\u0433\u043e\u0432\u0438\u043d\u0430"},
			"slk": {"official": "Republika Bosny a Hercegoviny", "common": "Bosna a Hercegovina"},
			"spa": {"official": "Bosnia y Herzegovina", "common": "Bosnia y Herzegovina"},
			"fin": {"official": "Bosnia ja Hertsegovina", "common": "Bosnia ja Hertsegovina"},
			"zho": {"official": "\u6CE2\u65AF\u5C3C\u4E9A\u548C\u9ED1\u585E\u54E5\u7EF4\u90A3", "common": "\u6CE2\u65AF\u5C3C\u4E9A\u548C\u9ED1\u585E\u54E5\u7EF4\u90A3"}
		},
		"latlng": [44, 18],
		"demonym": "Bosnian, Herzegovinian",
		"landlocked": false,
		"borders": ["HRV", "MNE", "SRB"],
		"area": 51209
	},
	{
		"name": {
			"common": "Saint Barth\u00e9lemy",
			"official": "Collectivity of Saint Barth\u00e9lemy",
			"native": {
				"fra": {
					"official": "Collectivit\u00e9 de Saint-Barth\u00e9lemy",
					"common": "Saint-Barth\u00e9lemy"
				}
			}
		},
		"tld": [".bl"],
		"cca2": "BL",
		"ccn3": "652",
		"cca3": "BLM",
		"cioc": "",
		"currency": ["EUR"],
		"callingCode": ["590"],
		"capital": "Gustavia",
		"altSpellings": ["BL", "St. Barthelemy", "Collectivity of Saint Barth\u00e9lemy", "Collectivit\u00e9 de Saint-Barth\u00e9lemy"],
		"region": "Americas",
		"subregion": "Caribbean",
		"languages": {
			"fra": "French"
		},
		"translations": {
			"deu": {"official": "Gebietsk\u00f6rperschaft Saint -Barth\u00e9lemy", "common": "Saint-Barth\u00e9lemy"},
			"fra": {"official": "Collectivit\u00e9 de Saint-Barth\u00e9lemy", "common": "Saint-Barth\u00e9lemy"},
			"hrv": {"official": "Kolektivnost sv Barth\u00e9lemy", "common": "Saint Barth\u00e9lemy"},
			"ita": {"official": "Collettivit\u00e0 di Saint Barth\u00e9lemy", "common": "Antille Francesi"},
			"jpn": {"official": "\u30b5\u30f3\u00b7\u30d0\u30eb\u30c6\u30eb\u30df\u30fc\u5cf6\u306e\u96c6\u5408\u4f53", "common": "\u30b5\u30f3\u30fb\u30d0\u30eb\u30c6\u30eb\u30df\u30fc"},
			"nld": {"official": "Gemeenschap Saint Barth\u00e9lemy", "common": "Saint Barth\u00e9lemy"},
			"por": {"official": "Coletividade de Saint Barth\u00e9lemy", "common": "S\u00e3o Bartolomeu"},
			"rus": {"official": "\u041a\u043e\u043b\u043b\u0435\u043a\u0442\u0438\u0432\u043d\u043e\u0441\u0442\u044c \u0421\u0430\u043d\u043a\u0442 -\u0411\u0430\u0440\u0442\u0435\u043b\u044c\u043c\u0438", "common": "\u0421\u0435\u043d-\u0411\u0430\u0440\u0442\u0435\u043b\u0435\u043c\u0438"},
			"slk": {"official": "Sv\u00e4t\u00fd Bartolomej", "common": "Sv\u00e4t\u00fd Bartolomej"},
			"spa": {"official": "Colectividad de San Barth\u00e9lemy", "common": "San Bartolom\u00e9"},
			"fin": {"official": "Saint-Barth\u00e9lemyn yhteis\u00f6", "common": "Saint-Barth\u00e9lemy"},
			"zho": {"official": "\u5723\u5DF4\u6CF0\u52D2\u7C73\u96C6\u4F53", "common": "\u5723\u5DF4\u6CF0\u52D2\u7C73"}
		},
		"latlng": [18.5, -63.41666666],
		"demonym": "Saint Barth\u00e9lemy Islander",
		"landlocked": false,
		"borders": [],
		"area": 21
	},
	{
		"name": {
			"common": "Belarus",
			"official": "Republic of Belarus",
			"native": {
				"bel": {
					"official": "\u0420\u044d\u0441\u043f\u0443\u0431\u043b\u0456\u043a\u0430 \u0411\u0435\u043b\u0430\u0440\u0443\u0441\u044c",
					"common": "\u0411\u0435\u043b\u0430\u0440\u0443\u0301\u0441\u044c"
				},
				"rus": {
					"official": "\u0420\u0435\u0441\u043f\u0443\u0431\u043b\u0438\u043a\u0430 \u0411\u0435\u043b\u0430\u0440\u0443\u0441\u044c",
					"common": "\u0411\u0435\u043b\u0430\u0440\u0443\u0441\u044c"
				}
			}
		},
		"tld": [".by"],
		"cca2": "BY",
		"ccn3": "112",
		"cca3": "BLR",
		"cioc": "BLR",
		"currency": ["BYN"],
		"callingCode": ["375"],
		"capital": "Minsk",
		"altSpellings": ["BY", "Bielaru\u015b", "Republic of Belarus", "\u0411\u0435\u043b\u043e\u0440\u0443\u0441\u0441\u0438\u044f", "\u0420\u0435\u0441\u043f\u0443\u0431\u043b\u0438\u043a\u0430 \u0411\u0435\u043b\u043e\u0440\u0443\u0441\u0441\u0438\u044f"],
		"region": "Europe",
		"subregion": "Eastern Europe",
		"languages": {
			"bel": "Belarusian",
			"rus": "Russian"
		},
		"translations": {
			"cym": {"official": "Gweriniaeth Belarws", "common": "Belarws"},
			"deu": {"official": "Republik Belarus", "common": "Wei\u00dfrussland"},
			"fra": {"official": "R\u00e9publique de Bi\u00e9lorussie", "common": "Bi\u00e9lorussie"},
			"hrv": {"official": "Republika Bjelorusija", "common": "Bjelorusija"},
			"ita": {"official": "Repubblica di Belarus", "common": "Bielorussia"},
			"jpn": {"official": "\u30d9\u30e9\u30eb\u30fc\u30b7\u5171\u548c\u56fd", "common": "\u30d9\u30e9\u30eb\u30fc\u30b7"},
			"nld": {"official": "Republiek Belarus", "common": "Wit-Rusland"},
			"por": {"official": "Rep\u00fablica da Bielorr\u00fassia", "common": "Bielor\u00fassia"},
			"rus": {"official": "\u0420\u0435\u0441\u043f\u0443\u0431\u043b\u0438\u043a\u0430 \u0411\u0435\u043b\u0430\u0440\u0443\u0441\u044c", "common": "\u0411\u0435\u043b\u0430\u0440\u0443\u0441\u044c"},
			"slk": {"official": "Bielorusk\u00e1 republika", "common": "Bielorusko"},
			"spa": {"official": "Rep\u00fablica de Belar\u00fas", "common": "Bielorrusia"},
			"fin": {"official": "Valko-Ven\u00e4j\u00e4n tasavalta", "common": "Valko-Ven\u00e4j\u00e4"},
			"zho": {"official": "\u767D\u4FC4\u7F57\u65AF\u5171\u548C\u56FD", "common": "\u767D\u4FC4\u7F57\u65AF"}
		},
		"latlng": [53, 28],
		"demonym": "Belarusian",
		"landlocked": true,
		"borders": ["LVA", "LTU", "POL", "RUS", "UKR"],
		"area": 207600
	},
	{
		"name": {
			"common": "Belize",
			"official": "Belize",
			"native": {
				"bjz": {
					"official": "Belize",
					"common": "Belize"
				},
				"eng": {
					"official": "Belize",
					"common": "Belize"
				},
				"spa": {
					"official": "Belice",
					"common": "Belice"
				}
			}
		},
		"tld": [".bz"],
		"cca2": "BZ",
		"ccn3": "084",
		"cca3": "BLZ",
		"cioc": "BIZ",
		"currency": ["BZD"],
		"callingCode": ["501"],
		"capital": "Belmopan",
		"altSpellings": ["BZ"],
		"region": "Americas",
		"subregion": "Central America",
		"languages": {
			"bjz": "Belizean Creole",
			"eng": "English",
			"spa": "Spanish"
		},
		"translations": {
			"cym": {"official": "Belîs", "common": "Belîs"},
			"deu": {"official": "Belize", "common": "Belize"},
			"fra": {"official": "Belize", "common": "Belize"},
			"hrv": {"official": "Belize", "common": "Belize"},
			"ita": {"official": "Belize", "common": "Belize"},
			"jpn": {"official": "\u30d9\u30ea\u30fc\u30ba", "common": "\u30d9\u30ea\u30fc\u30ba"},
			"nld": {"official": "Belize", "common": "Belize"},
			"por": {"official": "Belize", "common": "Belize"},
			"rus": {"official": "\u0411\u0435\u043b\u0438\u0437", "common": "\u0411\u0435\u043b\u0438\u0437"},
			"slk": {"official": "Belize", "common": "Belize"},
			"spa": {"official": "Belice", "common": "Belice"},
			"fin": {"official": "Belize", "common": "Belize"},
			"zho": {"official": "\u4F2F\u5229\u5179", "common": "\u4F2F\u5229\u5179"}
		},
		"latlng": [17.25, -88.75],
		"demonym": "Belizean",
		"landlocked": false,
		"borders": ["GTM", "MEX"],
		"area": 22966
	},
	{
		"name": {
			"common": "Bermuda",
			"official": "Bermuda",
			"native": {
				"eng": {
					"official": "Bermuda",
					"common": "Bermuda"
				}
			}
		},
		"tld": [".bm"],
		"cca2": "BM",
		"ccn3": "060",
		"cca3": "BMU",
		"cioc": "BER",
		"currency": ["BMD"],
		"callingCode": ["1441"],
		"capital": "Hamilton",
		"altSpellings": ["BM", "The Islands of Bermuda", "The Bermudas", "Somers Isles"],
		"region": "Americas",
		"subregion": "Northern America",
		"languages": {
			"eng": "English"
		},
		"translations": {
			"cym": {"official": "Bermiwda", "common": "Bermiwda"},
			"deu": {"official": "Bermuda", "common": "Bermuda"},
			"fra": {"official": "Bermudes", "common": "Bermudes"},
			"hrv": {"official": "Bermuda", "common": "Bermudi"},
			"ita": {"official": "Bermuda", "common": "Bermuda"},
			"jpn": {"official": "\u30d0\u30df\u30e5\u30fc\u30c0", "common": "\u30d0\u30df\u30e5\u30fc\u30c0"},
			"nld": {"official": "Bermuda", "common": "Bermuda"},
			"por": {"official": "Bermudas", "common": "Bermudas"},
			"rus": {"official": "\u0411\u0435\u0440\u043c\u0443\u0434\u0441\u043a\u0438\u0435 \u043e\u0441\u0442\u0440\u043e\u0432\u0430", "common": "\u0411\u0435\u0440\u043c\u0443\u0434\u0441\u043a\u0438\u0435 \u041e\u0441\u0442\u0440\u043e\u0432\u0430"},
			"slk": {"official": "Bermudy", "common": "Bermudy"},
			"spa": {"official": "Bermuda", "common": "Bermudas"},
			"fin": {"official": "Bermuda", "common": "Bermuda"},
			"zho": {"official": "\u767E\u6155\u5927", "common": "\u767E\u6155\u5927"}
		},
		"latlng": [32.33333333, -64.75],
		"demonym": "Bermudian",
		"landlocked": false,
		"borders": [],
		"area": 54
	},
	{
		"name": {
			"common": "Bolivia",
			"official": "Plurinational State of Bolivia",
			"native": {
				"aym": {
					"official": "Wuliwya Suyu",
					"common": "Wuliwya"
				},
				"grn": {
					"official": "Tet\u00e3 Vol\u00edvia",
					"common": "Vol\u00edvia"
				},
				"que": {
					"official": "Buliwya Mamallaqta",
					"common": "Buliwya"
				},
				"spa": {
					"official": "Estado Plurinacional de Bolivia",
					"common": "Bolivia"
				}
			}
		},
		"tld": [".bo"],
		"cca2": "BO",
		"ccn3": "068",
		"cca3": "BOL",
		"cioc": "BOL",
		"currency": ["BOB", "BOV"],
		"callingCode": ["591"],
		"capital": "Sucre",
		"altSpellings": ["BO", "Buliwya", "Wuliwya", "Bolivia, Plurinational State of", "Plurinational State of Bolivia", "Estado Plurinacional de Bolivia", "Buliwya Mamallaqta", "Wuliwya Suyu", "Tet\u00e3 Vol\u00edvia"],
		"region": "Americas",
		"subregion": "South America",
		"languages": {
			"aym": "Aymara",
			"grn": "Guaran\u00ed",
			"que": "Quechua",
			"spa": "Spanish"
		},
		"translations": {
			"cym": {"official": "Gweriniaeth Bolifia", "common": "Bolifia"},
			"deu": {"official": "Multinationaler Staat von Bolivien", "common": "Bolivien"},
			"fra": {"official": "\u00c9tat plurinational de Bolivie", "common": "Bolivie"},
			"hrv": {"official": "Plurinational State of Bolivia", "common": "Bolivija"},
			"ita": {"official": "Stato Plurinazionale della Bolivia", "common": "Bolivia"},
			"jpn": {"official": "\u30dc\u30ea\u30d3\u30a2\u306e\u591a\u6c11\u65cf\u56fd", "common": "\u30dc\u30ea\u30d3\u30a2\u591a\u6c11\u65cf\u56fd"},
			"nld": {"official": "Plurinationale Staat van Bolivia", "common": "Bolivia"},
			"por": {"official": "Estado Plurinacional da Bol\u00edvia", "common": "Bol\u00edvia"},
			"rus": {"official": "\u041c\u043d\u043e\u0433\u043e\u043d\u0430\u0446\u0438\u043e\u043d\u0430\u043b\u044c\u043d\u043e\u0435 \u0413\u043e\u0441\u0443\u0434\u0430\u0440\u0441\u0442\u0432\u043e \u0411\u043e\u043b\u0438\u0432\u0438\u044f", "common": "\u0411\u043e\u043b\u0438\u0432\u0438\u044f"},
			"slk": {"official": "Bol\u00edvijsk\u00e1 republika", "common": "Bol\u00edvia"},
			"spa": {"official": "Estado Plurinacional de Bolivia", "common": "Bolivia"},
			"fin": {"official": "Bolivian monikansainen valtio", "common": "Bolivia"},
			"zho": {"official": "\u591A\u6C11\u65CF\u73BB\u5229\u7EF4\u4E9A\u56FD", "common": "\u73BB\u5229\u7EF4\u4E9A"}
		},
		"latlng": [-17, -65],
		"demonym": "Bolivian",
		"landlocked": true,
		"borders": ["ARG", "BRA", "CHL", "PRY", "PER"],
		"area": 1098581
	},
	{
		"name": {
			"common": "Brazil",
			"official": "Federative Republic of Brazil",
			"native": {
				"por": {
					"official": "Rep\u00fablica Federativa do Brasil",
					"common": "Brasil"
				}
			}
		},
		"tld": [".br"],
		"cca2": "BR",
		"ccn3": "076",
		"cca3": "BRA",
		"cioc": "BRA",
		"currency": ["BRL"],
		"callingCode": ["55"],
		"capital": "Bras\u00edlia",
		"altSpellings": ["BR", "Brasil", "Federative Republic of Brazil", "Rep\u00fablica Federativa do Brasil"],
		"region": "Americas",
		"subregion": "South America",
		"languages": {
			"por": "Portuguese"
		},
		"translations": {
			"cym": {"official": "Gweriniaeth Ffederal Brasil", "common": "Brasil"},
			"deu": {"official": "F\u00f6derative Republik Brasilien", "common": "Brasilien"},
			"fra": {"official": "R\u00e9publique f\u00e9d\u00e9rative du Br\u00e9sil", "common": "Br\u00e9sil"},
			"hrv": {"official": "Savezne Republike Brazil", "common": "Brazil"},
			"ita": {"official": "Repubblica federativa del Brasile", "common": "Brasile"},
			"jpn": {"official": "\u30d6\u30e9\u30b8\u30eb\u9023\u90a6\u5171\u548c\u56fd", "common": "\u30d6\u30e9\u30b8\u30eb"},
			"nld": {"official": "Federale Republiek Brazili\u00eb", "common": "Brazili\u00eb"},
			"por": {"official": "Rep\u00fablica Federativa do Brasil", "common": "Brasil"},
			"rus": {"official": "\u0424\u0435\u0434\u0435\u0440\u0430\u0442\u0438\u0432\u043d\u0430\u044f \u0420\u0435\u0441\u043f\u0443\u0431\u043b\u0438\u043a\u0430 \u0411\u0440\u0430\u0437\u0438\u043b\u0438\u044f", "common": "\u0411\u0440\u0430\u0437\u0438\u043b\u0438\u044f"},
			"slk": {"official": "Braz\u00edlska federat\u00edvna republika", "common": "Braz\u00edlia"},
			"spa": {"official": "Rep\u00fablica Federativa del Brasil", "common": "Brasil"},
			"fin": {"official": "Brasilian liittotasavalta", "common": "Brasilia"},
			"zho": {"official": "\u5DF4\u897F\u8054\u90A6\u5171\u548C\u56FD", "common": "\u5DF4\u897F"}
		},
		"latlng": [-10, -55],
		"demonym": "Brazilian",
		"landlocked": false,
		"borders": ["ARG", "BOL", "COL", "GUF", "GUY", "PRY", "PER", "SUR", "URY", "VEN"],
		"area": 8515767
	},
	{
		"name": {
			"common": "Barbados",
			"official": "Barbados",
			"native": {
				"eng": {
					"official": "Barbados",
					"common": "Barbados"
				}
			}
		},
		"tld": [".bb"],
		"cca2": "BB",
		"ccn3": "052",
		"cca3": "BRB",
		"cioc": "BAR",
		"currency": ["BBD"],
		"callingCode": ["1246"],
		"capital": "Bridgetown",
		"altSpellings": ["BB"],
		"region": "Americas",
		"subregion": "Caribbean",
		"languages": {
			"eng": "English"
		},
		"translations": {
			"cym": {"official": "Barbados", "common": "Barbados"},
			"deu": {"official": "Barbados", "common": "Barbados"},
			"fra": {"official": "Barbade", "common": "Barbade"},
			"hrv": {"official": "Barbados", "common": "Barbados"},
			"ita": {"official": "Barbados", "common": "Barbados"},
			"jpn": {"official": "\u30d0\u30eb\u30d0\u30c9\u30b9", "common": "\u30d0\u30eb\u30d0\u30c9\u30b9"},
			"nld": {"official": "Barbados", "common": "Barbados"},
			"por": {"official": "Barbados", "common": "Barbados"},
			"rus": {"official": "\u0411\u0430\u0440\u0431\u0430\u0434\u043e\u0441", "common": "\u0411\u0430\u0440\u0431\u0430\u0434\u043e\u0441"},
			"slk": {"official": "Barbados", "common": "Barbados"},
			"spa": {"official": "Barbados", "common": "Barbados"},
			"fin": {"official": "Barbados", "common": "Barbados"},
			"zho": {"official": "\u5DF4\u5DF4\u591A\u65AF", "common": "\u5DF4\u5DF4\u591A\u65AF"}
		},
		"latlng": [13.16666666, -59.53333333],
		"demonym": "Barbadian",
		"landlocked": false,
		"borders": [],
		"area": 430
	},
	{
		"name": {
			"common": "Brunei",
			"official": "Nation of Brunei, Abode of Peace",
			"native": {
				"msa": {
					"official": "Nation of Brunei, Abode Damai",
					"common": "Negara Brunei Darussalam"
				}
			}
		},
		"tld": [".bn"],
		"cca2": "BN",
		"ccn3": "096",
		"cca3": "BRN",
		"cioc": "BRU",
		"currency": ["BND"],
		"callingCode": ["673"],
		"capital": "Bandar Seri Begawan",
		"altSpellings": ["BN", "Brunei Darussalam", "Nation of Brunei", "the Abode of Peace"],
		"region": "Asia",
		"subregion": "South-Eastern Asia",
		"languages": {
			"msa": "Malay"
		},
		"translations": {
			"cym": {"official": "Teyrnas Brwnei", "common": "Brunei"},
			"deu": {"official": "Nation von Brunei, Wohnung des Friedens", "common": "Brunei"},
			"fra": {"official": "\u00c9tat de Brunei Darussalam", "common": "Brunei"},
			"hrv": {"official": "Nacija od Bruneja, Ku\u0107u Mira", "common": "Brunej"},
			"ita": {"official": "Nazione di Brunei, Dimora della Pace", "common": "Brunei"},
			"jpn": {"official": "\u30d6\u30eb\u30cd\u30a4\u3001\u5e73\u548c\u306e\u7cbe\u820e\u306e\u56fd\u5bb6", "common": "\u30d6\u30eb\u30cd\u30a4\u30fb\u30c0\u30eb\u30b5\u30e9\u30fc\u30e0"},
			"nld": {"official": "Natie van Brunei, de verblijfplaats van de Vrede", "common": "Brunei"},
			"por": {"official": "Na\u00e7\u00e3o do Brunei, Morada da Paz", "common": "Brunei"},
			"rus": {"official": "\u041d\u0430\u0446\u0438\u044f \u0411\u0440\u0443\u043d\u0435\u0439, \u043e\u0431\u0438\u0442\u0435\u043b\u044c \u043c\u0438\u0440\u0430", "common": "\u0411\u0440\u0443\u043d\u0435\u0439"},
			"slk": {"official": "Brunejsk\u00fd sultan\u00e2t", "common": "Brunej"},
			"spa": {"official": "Naci\u00f3n de Brunei, Morada de la Paz", "common": "Brunei"},
			"fin": {"official": "Brunei Darussalamin valtio", "common": "Brunei"},
			"zho": {"official": "\u6587\u83B1\u548C\u5E73\u4E4B\u56FD", "common": "\u6587\u83B1"}
		},
		"latlng": [4.5, 114.66666666],
		"demonym": "Bruneian",
		"landlocked": false,
		"borders": ["MYS"],
		"area": 5765
	},
	{
		"name": {
			"common": "Bhutan",
			"official": "Kingdom of Bhutan",
			"native": {
				"dzo": {
					"official": "\u0f60\u0f56\u0fb2\u0f74\u0f42\u0f0b\u0f62\u0f92\u0fb1\u0f63\u0f0b\u0f41\u0f56\u0f0b",
					"common": "\u0f60\u0f56\u0fb2\u0f74\u0f42\u0f0b\u0f61\u0f74\u0f63\u0f0b"
				}
			}
		},
		"tld": [".bt"],
		"cca2": "BT",
		"ccn3": "064",
		"cca3": "BTN",
		"cioc": "BHU",
		"currency": ["BTN", "INR"],
		"callingCode": ["975"],
		"capital": "Thimphu",
		"altSpellings": ["BT", "Kingdom of Bhutan"],
		"region": "Asia",
		"subregion": "Southern Asia",
		"languages": {
			"dzo": "Dzongkha"
		},
		"translations": {
			"cym": {"official": "Teyrnas Bhwtan", "common": "Bhwtan"},
			"deu": {"official": "K\u00f6nigreich Bhutan", "common": "Bhutan"},
			"fra": {"official": "Royaume du Bhoutan", "common": "Bhoutan"},
			"hrv": {"official": "Kraljevina Butan", "common": "Butan"},
			"ita": {"official": "Regno del Bhutan", "common": "Bhutan"},
			"jpn": {"official": "\u30d6\u30fc\u30bf\u30f3\u738b\u56fd", "common": "\u30d6\u30fc\u30bf\u30f3"},
			"nld": {"official": "Koninkrijk Bhutan", "common": "Bhutan"},
			"por": {"official": "Reino do But\u00e3o", "common": "But\u00e3o"},
			"rus": {"official": "\u041a\u043e\u0440\u043e\u043b\u0435\u0432\u0441\u0442\u0432\u043e \u0411\u0443\u0442\u0430\u043d", "common": "\u0411\u0443\u0442\u0430\u043d"},
			"slk": {"official": "Bhut\u00e1nske kr\u00e2\u013eovstvo", "common": "Bhut\u00e1n"},
			"spa": {"official": "Reino de But\u00e1n", "common": "But\u00e1n"},
			"fin": {"official": "Bhutanin kuningaskunta", "common": "Bhutan"},
			"zho": {"official": "\u4E0D\u4E39\u738B\u56FD", "common": "\u4E0D\u4E39"}
		},
		"latlng": [27.5, 90.5],
		"demonym": "Bhutanese",
		"landlocked": true,
		"borders": ["CHN", "IND"],
		"area": 38394
	},
	{
		"name": {
			"common": "Bouvet Island",
			"official": "Bouvet Island",
			"native": {
				"nor": {
					"official": "Bouvet\u00f8ya",
					"common": "Bouvet\u00f8ya"
				}
			}
		},
		"tld": [".bv"],
		"cca2": "BV",
		"ccn3": "074",
		"cca3": "BVT",
		"cioc": "",
		"currency": ["NOK"],
		"callingCode": [],
		"capital": "",
		"altSpellings": ["BV", "Bouvet\u00f8ya", "Bouvet-\u00f8ya"],
		"region": "",
		"subregion": "",
		"languages": {
			"nor": "Norwegian"
		},
		"translations": {
			"deu": {"official": "Bouvet-Insel", "common": "Bouvetinsel"},
			"fra": {"official": "\u00cele Bouvet", "common": "\u00cele Bouvet"},
			"hrv": {"official": "Bouvet Island", "common": "Otok Bouvet"},
			"ita": {"official": "Isola Bouvet", "common": "Isola Bouvet"},
			"jpn": {"official": "\u30d6\u30fc\u30f4\u30a7\u5cf6", "common": "\u30d6\u30fc\u30d9\u5cf6"},
			"nld": {"official": "Bouvet Island", "common": "Bouveteiland"},
			"por": {"official": "Ilha Bouvet", "common": "Ilha Bouvet"},
			"rus": {"official": "\u041e\u0441\u0442\u0440\u043e\u0432 \u0411\u0443\u0432\u0435", "common": "\u041e\u0441\u0442\u0440\u043e\u0432 \u0411\u0443\u0432\u0435"},
			"slk": {"official": "Bouvetov ostrov", "common": "Bouvetov ostrov"},
			"spa": {"official": "Isla Bouvet", "common": "Isla Bouvet"},
			"fin": {"official": "Bouvet'nsaari", "common": "Bouvet'nsaari"},
			"zho": {"official": "\u5E03\u7EF4\u5C9B", "common": "\u5E03\u7EF4\u5C9B"}
		},
		"latlng": [-54.43333333, 3.4],
		"demonym": "",
		"landlocked": false,
		"borders": [],
		"area": 49
	},
	{
		"name": {
			"common": "Botswana",
			"official": "Republic of Botswana",
			"native": {
				"eng": {
					"official": "Republic of Botswana",
					"common": "Botswana"
				},
				"tsn": {
					"official": "Lefatshe la Botswana",
					"common": "Botswana"
				}
			}
		},
		"tld": [".bw"],
		"cca2": "BW",
		"ccn3": "072",
		"cca3": "BWA",
		"cioc": "BOT",
		"currency": ["BWP"],
		"callingCode": ["267"],
		"capital": "Gaborone",
		"altSpellings": ["BW", "Republic of Botswana", "Lefatshe la Botswana"],
		"region": "Africa",
		"subregion": "Southern Africa",
		"languages": {
			"eng": "English",
			"tsn": "Tswana"
		},
		"translations": {
			"deu": {"official": "Republik Botsuana", "common": "Botswana"},
			"fra": {"official": "R\u00e9publique du Botswana", "common": "Botswana"},
			"hrv": {"official": "Republika Bocvana", "common": "Bocvana"},
			"ita": {"official": "Repubblica del Botswana", "common": "Botswana"},
			"jpn": {"official": "\u30dc\u30c4\u30ef\u30ca\u5171\u548c\u56fd", "common": "\u30dc\u30c4\u30ef\u30ca"},
			"nld": {"official": "Republiek Botswana", "common": "Botswana"},
			"por": {"official": "Rep\u00fablica do Botswana", "common": "Botswana"},
			"rus": {"official": "\u0420\u0435\u0441\u043f\u0443\u0431\u043b\u0438\u043a\u0430 \u0411\u043e\u0442\u0441\u0432\u0430\u043d\u0430", "common": "\u0411\u043e\u0442\u0441\u0432\u0430\u043d\u0430"},
			"slk": {"official": "Botswansk\u00e1 republika", "common": "Botswana"},
			"spa": {"official": "Rep\u00fablica de Botswana", "common": "Botswana"},
			"fin": {"official": "Botswanan tasavalta", "common": "Botswana"},
			"zho": {"official": "\u535A\u8328\u74E6\u7EB3\u5171\u548C\u56FD", "common": "\u535A\u8328\u74E6\u7EB3"}
		},
		"latlng": [-22, 24],
		"demonym": "Motswana",
		"landlocked": true,
		"borders": ["NAM", "ZAF", "ZMB", "ZWE"],
		"area": 582000
	},
	{
		"name": {
			"common": "Central African Republic",
			"official": "Central African Republic",
			"native": {
				"fra": {
					"official": "R\u00e9publique centrafricaine",
					"common": "R\u00e9publique centrafricaine"
				},
				"sag": {
					"official": "K\u00f6d\u00f6r\u00f6s\u00ease t\u00ee B\u00eaafr\u00eeka",
					"common": "B\u00eaafr\u00eeka"
				}
			}
		},
		"tld": [".cf"],
		"cca2": "CF",
		"ccn3": "140",
		"cca3": "CAF",
		"cioc": "CAF",
		"currency": ["XAF"],
		"callingCode": ["236"],
		"capital": "Bangui",
		"altSpellings": ["CF", "Central African Republic", "R\u00e9publique centrafricaine"],
		"region": "Africa",
		"subregion": "Middle Africa",
		"languages": {
			"fra": "French",
			"sag": "Sango"
		},
		"translations": {
			"cym": {"official": "Gweriniaeth Canolbarth Affrica", "common": "Gweriniaeth Canolbarth Affrica"},
			"deu": {"official": "Zentralafrikanische Republik", "common": "Zentralafrikanische Republik"},
			"fra": {"official": "R\u00e9publique centrafricaine", "common": "R\u00e9publique centrafricaine"},
			"hrv": {"official": "Centralna Afri\u010dka Republika", "common": "Srednjoafri\u010dka Republika"},
			"ita": {"official": "Repubblica Centrafricana", "common": "Repubblica Centrafricana"},
			"jpn": {"official": "\u4e2d\u592e\u30a2\u30d5\u30ea\u30ab\u5171\u548c\u56fd", "common": "\u4e2d\u592e\u30a2\u30d5\u30ea\u30ab\u5171\u548c\u56fd"},
			"nld": {"official": "Centraal-Afrikaanse Republiek", "common": "Centraal-Afrikaanse Republiek"},
			"por": {"official": "Rep\u00fablica Centro-Africano", "common": "Rep\u00fablica Centro-Africana"},
			"rus": {"official": "\u0426\u0435\u043d\u0442\u0440\u0430\u043b\u044c\u043d\u043e-\u0410\u0444\u0440\u0438\u043a\u0430\u043d\u0441\u043a\u0430\u044f \u0420\u0435\u0441\u043f\u0443\u0431\u043b\u0438\u043a\u0430", "common": "\u0426\u0435\u043d\u0442\u0440\u0430\u043b\u044c\u043d\u043e\u0430\u0444\u0440\u0438\u043a\u0430\u043d\u0441\u043a\u0430\u044f \u0420\u0435\u0441\u043f\u0443\u0431\u043b\u0438\u043a\u0430"},
			"slk": {"official": "Stredoafrick\u00e1 republika", "common": "Stredoafrick\u00e1 republika"},
			"spa": {"official": "Rep\u00fablica Centroafricana", "common": "Rep\u00fablica Centroafricana"},
			"fin": {"official": "Keski-Afrikan tasavalta", "common": "Keski-Afrikan tasavalta"},
			"zho": {"official": "\u4E2D\u975E\u5171\u548C\u56FD", "common": "\u4E2D\u975E\u5171\u548C\u56FD"}
		},
		"latlng": [7, 21],
		"demonym": "Central African",
		"landlocked": true,
		"borders": ["CMR", "TCD", "COD", "COG", "SSD", "SDN"],
		"area": 622984
	},
	{
		"name": {
			"common": "Canada",
			"official": "Canada",
			"native": {
				"eng": {
					"official": "Canada",
					"common": "Canada"
				},
				"fra": {
					"official": "Canada",
					"common": "Canada"
				}
			}
		},
		"tld": [".ca"],
		"cca2": "CA",
		"ccn3": "124",
		"cca3": "CAN",
		"cioc": "CAN",
		"currency": ["CAD"],
		"callingCode": ["1"],
		"capital": "Ottawa",
		"altSpellings": ["CA"],
		"region": "Americas",
		"subregion": "Northern America",
		"languages": {
			"eng": "English",
			"fra": "French"
		},
		"translations": {
			"cym": {"official": "Canada", "common": "Canada"},
			"deu": {"official": "Kanada", "common": "Kanada"},
			"fra": {"official": "Canada", "common": "Canada"},
			"hrv": {"official": "Kanada", "common": "Kanada"},
			"ita": {"official": "Canada", "common": "Canada"},
			"jpn": {"official": "\u30ab\u30ca\u30c0", "common": "\u30ab\u30ca\u30c0"},
			"nld": {"official": "Canada", "common": "Canada"},
			"por": {"official": "Canad\u00e1", "common": "Canad\u00e1"},
			"rus": {"official": "\u041a\u0430\u043d\u0430\u0434\u0430", "common": "\u041a\u0430\u043d\u0430\u0434\u0430"},
			"slk": {"official": "Kanada", "common": "Kanada"},
			"spa": {"official": "Canad\u00e1", "common": "Canad\u00e1"},
			"fin": {"official": "Kanada", "common": "Kanada"},
			"zho": {"official": "\u52A0\u62FF\u5927", "common": "\u52A0\u62FF\u5927"}
		},
		"latlng": [60, -95],
		"demonym": "Canadian",
		"landlocked": false,
		"borders": ["USA"],
		"area": 9984670
	},
	{
		"name": {
			"common": "Cocos (Keeling) Islands",
			"official": "Territory of the Cocos (Keeling) Islands",
			"native": {
				"eng": {
					"official": "Territory of the Cocos (Keeling) Islands",
					"common": "Cocos (Keeling) Islands"
				}
			}
		},
		"tld": [".cc"],
		"cca2": "CC",
		"ccn3": "166",
		"cca3": "CCK",
		"cioc": "",
		"currency": ["AUD"],
		"callingCode": ["61"],
		"capital": "West Island",
		"altSpellings": ["CC", "Territory of the Cocos (Keeling) Islands", "Keeling Islands"],
		"region": "Oceania",
		"subregion": "Australia and New Zealand",
		"languages": {
			"eng": "English"
		},
		"translations": {
			"cym": {"official": "Tiriogaeth yr Ynysoedd Cocos (Keeling)", "common": "Ynysoedd Cocos"},
			"deu": {"official": "Gebiet der Cocos (Keeling) Islands", "common": "Kokosinseln"},
			"fra": {"official": "Territoire des \u00eeles Cocos (Keeling)", "common": "\u00celes Cocos"},
			"hrv": {"official": "Teritoriju Kokosovi (Keeling) Islands", "common": "Kokosovi Otoci"},
			"ita": {"official": "Territorio della (Keeling) Isole Cocos", "common": "Isole Cocos e Keeling"},
			"jpn": {"official": "\u30b3\u30b3\u30b9\u8af8\u5cf6\u306e\u9818\u571f", "common": "\u30b3\u30b3\u30b9\uff08\u30ad\u30fc\u30ea\u30f3\u30b0\uff09\u8af8\u5cf6"},
			"nld": {"official": "Grondgebied van de Eilanden Cocos (Keeling )", "common": "Cocoseilanden"},
			"por": {"official": "Territ\u00f3rio dos Cocos (Keeling)", "common": "Ilhas Cocos (Keeling)"},
			"rus": {"official": "\u0422\u0435\u0440\u0440\u0438\u0442\u043e\u0440\u0438\u044f \u041a\u043e\u043a\u043e\u0441\u043e\u0432\u044b\u0435 (\u041a\u0438\u043b\u0438\u043d\u0433) \u043e\u0441\u0442\u0440\u043e\u0432\u0430", "common": "\u041a\u043e\u043a\u043e\u0441\u043e\u0432\u044b\u0435 \u043e\u0441\u0442\u0440\u043e\u0432\u0430"},
			"slk": {"official": "Kokosov\u00e9 ostrovy", "common": "Kokosov\u00e9 ostrovy"},
			"spa": {"official": "Territorio de los (Keeling) Islas Cocos", "common": "Islas Cocos o Islas Keeling"},
			"fin": {"official": "Kookossaaret", "common": "Kookossaaret"},
			"zho": {"official": "\u79D1\u79D1\u65AF", "common": "\u79D1\u79D1\u65AF"}
		},
		"latlng": [-12.5, 96.83333333],
		"demonym": "Cocos Islander",
		"landlocked": false,
		"borders": [],
		"area": 14
	},
	{
		"name": {
			"common": "Switzerland",
			"official": "Swiss Confederation",
			"native": {
				"fra": {
					"official": "Conf\u00e9d\u00e9ration suisse",
					"common": "Suisse"
				},
				"gsw": {
					"official": "Schweizerische Eidgenossenschaft",
					"common": "Schweiz"
				},
				"ita": {
					"official": "Confederazione Svizzera",
					"common": "Svizzera"
				},
				"roh": {
					"official": "Confederaziun svizra",
					"common": "Svizra"
				}
			}
		},
		"tld": [".ch"],
		"cca2": "CH",
		"ccn3": "756",
		"cca3": "CHE",
		"cioc": "SUI",
		"currency": ["CHE", "CHF", "CHW"],
		"callingCode": ["41"],
		"capital": "Bern",
		"altSpellings": ["CH", "Swiss Confederation", "Schweiz", "Suisse", "Svizzera", "Svizra"],
		"region": "Europe",
		"subregion": "Western Europe",
		"languages": {
			"fra": "French",
			"gsw": "Swiss German",
			"ita": "Italian",
			"roh": "Romansh"
		},
		"translations": {
			"deu": {"official": "Schweizerische Eidgenossenschaft", "common": "Schweiz"},
			"fra": {"official": "Conf\u00e9d\u00e9ration suisse", "common": "Suisse"},
			"hrv": {"official": "\u0161vicarska Konfederacija", "common": "\u0160vicarska"},
			"ita": {"official": "Confederazione svizzera", "common": "Svizzera"},
			"jpn": {"official": "\u30b9\u30a4\u30b9\u9023\u90a6", "common": "\u30b9\u30a4\u30b9"},
			"nld": {"official": "Zwitserse Confederatie", "common": "Zwitserland"},
			"por": {"official": "Confedera\u00e7\u00e3o Su\u00ed\u00e7a", "common": "Su\u00ed\u00e7a"},
			"rus": {"official": "\u0428\u0432\u0435\u0439\u0446\u0430\u0440\u0441\u043a\u0430\u044f \u041a\u043e\u043d\u0444\u0435\u0434\u0435\u0440\u0430\u0446\u0438\u044f", "common": "\u0428\u0432\u0435\u0439\u0446\u0430\u0440\u0438\u044f"},
			"slk": {"official": "\u0160vaj\u010diarska konfeder\u00e1cia", "common": "\u0160vaj\u010diarsko"},
			"spa": {"official": "Confederaci\u00f3n Suiza", "common": "Suiza"},
			"fin": {"official": "Sveitsin valaliitto", "common": "Sveitsi"},
			"zho": {"official": "\u745E\u58EB\u8054\u90A6", "common": "\u745E\u58EB"}
		},
		"latlng": [47, 8],
		"demonym": "Swiss",
		"landlocked": true,
		"borders": ["AUT", "FRA", "ITA", "LIE", "DEU"],
		"area": 41284
	},
	{
		"name": {
			"common": "Chile",
			"official": "Republic of Chile",
			"native": {
				"spa": {
					"official": "Rep\u00fablica de Chile",
					"common": "Chile"
				}
			}
		},
		"tld": [".cl"],
		"cca2": "CL",
		"ccn3": "152",
		"cca3": "CHL",
		"cioc": "CHI",
		"currency": ["CLF", "CLP"],
		"callingCode": ["56"],
		"capital": "Santiago",
		"altSpellings": ["CL", "Republic of Chile", "Rep\u00fablica de Chile"],
		"region": "Americas",
		"subregion": "South America",
		"languages": {
			"spa": "Spanish"
		},
		"translations": {
			"cym": {"official": "Gweriniaeth Chile", "common": "Chile"},
			"deu": {"official": "Republik Chile", "common": "Chile"},
			"fra": {"official": "R\u00e9publique du Chili", "common": "Chili"},
			"hrv": {"official": "Republika \u010cile", "common": "\u010cile"},
			"ita": {"official": "Repubblica del Cile", "common": "Cile"},
			"jpn": {"official": "\u30c1\u30ea\u5171\u548c\u56fd", "common": "\u30c1\u30ea"},
			"nld": {"official": "Republiek Chili", "common": "Chili"},
			"por": {"official": "Rep\u00fablica do Chile", "common": "Chile"},
			"rus": {"official": "\u0420\u0435\u0441\u043f\u0443\u0431\u043b\u0438\u043a\u0430 \u0427\u0438\u043b\u0438", "common": "\u0427\u0438\u043b\u0438"},
			"slk": {"official": "\u010c\u00edlska republika", "common": "\u010cile"},
			"spa": {"official": "Rep\u00fablica de Chile", "common": "Chile"},
			"fin": {"official": "Chilen tasavalta", "common": "Chile"},
			"zho": {"official": "\u667A\u5229\u5171\u548C\u56FD", "common": "\u667A\u5229"}
		},
		"latlng": [-30, -71],
		"demonym": "Chilean",
		"landlocked": false,
		"borders": ["ARG", "BOL", "PER"],
		"area": 756102
	},
	{
		"name": {
			"common": "China",
			"official": "People's Republic of China",
			"native": {
				"zho": {
					"official": "\u4e2d\u534e\u4eba\u6c11\u5171\u548c\u56fd",
					"common": "\u4e2d\u56fd"
				}
			}
		},
		"tld": [".cn", ".\u4e2d\u56fd", ".\u4e2d\u570b", ".\u516c\u53f8", ".\u7f51\u7edc"],
		"cca2": "CN",
		"ccn3": "156",
		"cca3": "CHN",
		"cioc": "CHN",
		"currency": ["CNY"],
		"callingCode": ["86"],
		"capital": "Beijing",
		"altSpellings": ["CN", "Zh\u014dnggu\u00f3", "Zhongguo", "Zhonghua", "People's Republic of China", "\u4e2d\u534e\u4eba\u6c11\u5171\u548c\u56fd", "Zh\u014dnghu\u00e1 R\u00e9nm\u00edn G\u00f2ngh\u00e9gu\u00f3"],
		"region": "Asia",
		"subregion": "Eastern Asia",
		"languages": {
			"zho": "Chinese"
		},
		"translations": {
			"cym": {"official": "Gweriniaeth Pobl Tsieina", "common": "Tsieina"},
			"deu": {"official": "Volksrepublik China", "common": "China"},
			"fra": {"official": "R\u00e9publique populaire de Chine", "common": "Chine"},
			"hrv": {"official": "Narodna Republika Kina", "common": "Kina"},
			"ita": {"official": "Repubblica popolare cinese", "common": "Cina"},
			"jpn": {"official": "\u4e2d\u83ef\u4eba\u6c11\u5171\u548c\u56fd", "common": "\u4e2d\u56fd"},
			"nld": {"official": "Volksrepubliek China", "common": "China"},
			"por": {"official": "Rep\u00fablica Popular da China", "common": "China"},
			"rus": {"official": "\u041d\u0430\u0440\u043e\u0434\u043d\u0430\u044f \u0420\u0435\u0441\u043f\u0443\u0431\u043b\u0438\u043a\u0430 \u041a\u0438\u0442\u0430\u0439", "common": "\u041a\u0438\u0442\u0430\u0439"},
			"slk": {"official": "\u010c\u00ednska \u013eudov\u00e1 republika", "common": "\u010c\u00edna"},
			"spa": {"official": "Rep\u00fablica Popular de China", "common": "China"},
			"fin": {"official": "Kiinan kansantasavalta", "common": "Kiina"}
		},
		"latlng": [35, 105],
		"demonym": "Chinese",
		"landlocked": false,
		"borders": ["AFG", "BTN", "MMR", "HKG", "IND", "KAZ", "PRK", "KGZ", "LAO", "MAC", "MNG", "PAK", "RUS", "TJK", "VNM"],
		"area": 9706961
	},
	{
		"name": {
			"common": "Ivory Coast",
			"official": "Republic of C\u00f4te d'Ivoire",
			"native": {
				"fra": {
					"official": "R\u00e9publique de C\u00f4te d'Ivoire",
					"common": "C\u00f4te d'Ivoire"
				}
			}
		},
		"tld": [".ci"],
		"cca2": "CI",
		"ccn3": "384",
		"cca3": "CIV",
		"cioc": "CIV",
		"currency": ["XOF"],
		"callingCode": ["225"],
		"capital": "Yamoussoukro",
		"altSpellings": ["CI", "C\u00f4te d'Ivoire", "Ivory Coast", "Republic of C\u00f4te d'Ivoire", "R\u00e9publique de C\u00f4te d'Ivoire"],
		"region": "Africa",
		"subregion": "Western Africa",
		"languages": {
			"fra": "French"
		},
		"translations": {
			"deu": {"official": "Republik C\u00f4te d'Ivoire", "common": "Elfenbeink\u00fcste"},
			"fra": {"official": "R\u00e9publique de C\u00f4te d' Ivoire", "common": "C\u00f4te d'Ivoire"},
			"hrv": {"official": "Republika C\u00f4te d'Ivoire", "common": "Obala Bjelokosti"},
			"ita": {"official": "Repubblica della Costa d'Avorio", "common": "Costa d'Avorio"},
			"jpn": {"official": "\u30b3\u30fc\u30c8\u30b8\u30dc\u30ef\u30fc\u30eb\u5171\u548c\u56fd", "common": "\u30b3\u30fc\u30c8\u30b8\u30dc\u30ef\u30fc\u30eb"},
			"nld": {"official": "Republiek Ivoorkust", "common": "Ivoorkust"},
			"por": {"official": "Rep\u00fablica da C\u00f4te d'Ivoire", "common": "Costa do Marfim"},
			"rus": {"official": "\u0420\u0435\u0441\u043f\u0443\u0431\u043b\u0438\u043a\u0430 \u041a\u043e\u0442-\u0434'\u0418\u0432\u0443\u0430\u0440\u0435", "common": "\u041a\u043e\u0442-\u0434\u2019\u0418\u0432\u0443\u0430\u0440"},
			"slk": {"official": "Republika Pobre\u017eie Slonoviny", "common": "Pobr\u017eie Slonoviny"},
			"spa": {"official": "Rep\u00fablica de C\u00f4te d'Ivoire", "common": "Costa de Marfil"},
			"fin": {"official": "Norsunluurannikon tasavalta", "common": "Norsunluurannikko"},
			"zho": {"official": "\u79D1\u7279\u8FEA\u74E6\u5171\u548C\u56FD", "common": "\u79D1\u7279\u8FEA\u74E6"}
		},
		"latlng": [8, -5],
		"demonym": "Ivorian",
		"landlocked": false,
		"borders": ["BFA", "GHA", "GIN", "LBR", "MLI"],
		"area": 322463
	},
	{
		"name": {
			"common": "Cameroon",
			"official": "Republic of Cameroon",
			"native": {
				"eng": {
					"official": "Republic of Cameroon",
					"common": "Cameroon"
				},
				"fra": {
					"official": "R\u00e9publique du Cameroun",
					"common": "Cameroun"
				}
			}
		},
		"tld": [".cm"],
		"cca2": "CM",
		"ccn3": "120",
		"cca3": "CMR",
		"cioc": "CMR",
		"currency": ["XAF"],
		"callingCode": ["237"],
		"capital": "Yaound\u00e9",
		"altSpellings": ["CM", "Republic of Cameroon", "R\u00e9publique du Cameroun"],
		"region": "Africa",
		"subregion": "Middle Africa",
		"languages": {
			"eng": "English",
			"fra": "French"
		},
		"translations": {
			"cym": {"official": "Gweriniaeth Camer\u0175n", "common": "Camer\u0175n"},
			"deu": {"official": "Republik Kamerun", "common": "Kamerun"},
			"fra": {"official": "R\u00e9publique du Cameroun", "common": "Cameroun"},
			"hrv": {"official": "Republika Kamerun", "common": "Kamerun"},
			"ita": {"official": "Repubblica del Camerun", "common": "Camerun"},
			"jpn": {"official": "\u30ab\u30e1\u30eb\u30fc\u30f3\u5171\u548c\u56fd", "common": "\u30ab\u30e1\u30eb\u30fc\u30f3"},
			"nld": {"official": "Republiek Kameroen", "common": "Kameroen"},
			"por": {"official": "Rep\u00fablica dos Camar\u00f5es", "common": "Camar\u00f5es"},
			"rus": {"official": "\u0420\u0435\u0441\u043f\u0443\u0431\u043b\u0438\u043a\u0430 \u041a\u0430\u043c\u0435\u0440\u0443\u043d", "common": "\u041a\u0430\u043c\u0435\u0440\u0443\u043d"},
			"slk": {"official": "Kamerunsk\u00e1 republika", "common": "Kamerun"},
			"spa": {"official": "Rep\u00fablica de Camer\u00fan", "common": "Camer\u00fan"},
			"fin": {"official": "Kamerunin tasavalta", "common": "Kamerun"},
			"zho": {"official": "\u5580\u9EA6\u9686\u5171\u548C\u56FD", "common": "\u5580\u9EA6\u9686"}
		},
		"latlng": [6, 12],
		"demonym": "Cameroonian",
		"landlocked": false,
		"borders": ["CAF", "TCD", "COG", "GNQ", "GAB", "NGA"],
		"area": 475442
	},
	{
		"name": {
			"common": "DR Congo",
			"official": "Democratic Republic of the Congo",
			"native": {
				"fra": {
					"official": "R\u00e9publique d\u00e9mocratique du Congo",
					"common": "RD Congo"
				},
				"kon": {
					"official": "Repubilika ya Kongo Demokratiki",
					"common": "Repubilika ya Kongo Demokratiki"
				},
				"lin": {
					"official": "Republiki ya Kong\u00f3 Demokratiki",
					"common": "Republiki ya Kong\u00f3 Demokratiki"
				},
				"lua": {
					"official": "Ditunga dia Kongu wa Mungalaata",
					"common": "Ditunga dia Kongu wa Mungalaata"
				},
				"swa": {
					"official": "Jamhuri ya Kidemokrasia ya Kongo",
					"common": "Jamhuri ya Kidemokrasia ya Kongo"
				}
			}
		},
		"tld": [".cd"],
		"cca2": "CD",
		"ccn3": "180",
		"cca3": "COD",
		"cioc": "COD",
		"currency": ["CDF"],
		"callingCode": ["243"],
		"capital": "Kinshasa",
		"altSpellings": ["CD", "DR Congo", "Congo-Kinshasa", "Congo, the Democratic Republic of the", "DRC"],
		"region": "Africa",
		"subregion": "Middle Africa",
		"languages": {
			"fra": "French",
			"kon": "Kikongo",
			"lin": "Lingala",
			"lua": "Tshiluba",
			"swa": "Swahili"
		},
		"translations": {
			"cym": {"official": "Gweriniaeth Ddemocrataidd Congo", "common": "Gweriniaeth Ddemocrataidd Congo"},
			"deu": {"official": "Demokratische Republik Kongo", "common": "Kongo (Dem. Rep.)"},
			"fra": {"official": "R\u00e9publique d\u00e9mocratique du Congo", "common": "Congo (R\u00e9p. d\u00e9m.)"},
			"hrv": {"official": "Demokratska Republika Kongo", "common": "Kongo, Demokratska Republika"},
			"ita": {"official": "Repubblica Democratica del Congo", "common": "Congo (Rep. Dem.)"},
			"jpn": {"official": "\u30b3\u30f3\u30b4\u6c11\u4e3b\u5171\u548c\u56fd", "common": "\u30b3\u30f3\u30b4\u6c11\u4e3b\u5171\u548c\u56fd"},
			"nld": {"official": "Democratische Republiek Congo", "common": "Congo (DRC)"},
			"por": {"official": "Rep\u00fablica Democr\u00e1tica do Congo", "common": "Rep\u00fablica Democr\u00e1tica do Congo"},
			"rus": {"official": "\u0414\u0435\u043c\u043e\u043a\u0440\u0430\u0442\u0438\u0447\u0435\u0441\u043a\u0430\u044f \u0420\u0435\u0441\u043f\u0443\u0431\u043b\u0438\u043a\u0430 \u041a\u043e\u043d\u0433\u043e", "common": "\u0414\u0435\u043c\u043e\u043a\u0440\u0430\u0442\u0438\u0447\u0435\u0441\u043a\u0430\u044f \u0420\u0435\u0441\u043f\u0443\u0431\u043b\u0438\u043a\u0430 \u041a\u043e\u043d\u0433\u043e"},
			"slk": {"official": "Kon\u017esk\u00e1 demokratick\u00e1 republika", "common": "Kongo"},
			"spa": {"official": "Rep\u00fablica Democr\u00e1tica del Congo", "common": "Congo (Rep. Dem.)"},
			"fin": {"official": "Kongon demokraattinen tasavalta", "common": "Kongon demokraattinen tasavalta"},
			"zho": {"official": "\u521A\u679C\u6C11\u4E3B\u5171\u548C\u56FD", "common": "\u6C11\u4E3B\u521A\u679C"}
		},
		"latlng": [0, 25],
		"demonym": "Congolese",
		"landlocked": false,
		"borders": ["AGO", "BDI", "CAF", "COG", "RWA", "SSD", "TZA", "UGA", "ZMB"],
		"area": 2344858
	},
	{
		"name": {
			"common": "Republic of the Congo",
			"official": "Republic of the Congo",
			"native": {
				"fra": {
					"official": "R\u00e9publique du Congo",
					"common": "R\u00e9publique du Congo"
				},
				"kon": {
					"official": "Repubilika ya Kongo",
					"common": "Repubilika ya Kongo"
				},
				"lin": {
					"official": "Republ\u00edki ya Kong\u00f3",
					"common": "Republ\u00edki ya Kong\u00f3"
				}
			}
		},
		"tld": [".cg"],
		"cca2": "CG",
		"ccn3": "178",
		"cca3": "COG",
		"cioc": "CGO",
		"currency": ["XAF"],
		"callingCode": ["242"],
		"capital": "Brazzaville",
		"altSpellings": ["CG", "Congo", "Congo-Brazzaville"],
		"region": "Africa",
		"subregion": "Middle Africa",
		"languages": {
			"fra": "French",
			"kon": "Kikongo",
			"lin": "Lingala"
		},
		"translations": {
			"cym": {"official": "Gweriniaeth y Congo", "common": "Gweriniaeth y Congo"},
			"deu": {"official": "Republik Kongo", "common": "Kongo"},
			"fra": {"official": "R\u00e9publique du Congo", "common": "Congo"},
			"hrv": {"official": "Republika Kongo", "common": "Kongo"},
			"ita": {"official": "Repubblica del Congo", "common": "Congo"},
			"jpn": {"official": "\u30b3\u30f3\u30b4\u5171\u548c\u56fd", "common": "\u30b3\u30f3\u30b4\u5171\u548c\u56fd"},
			"nld": {"official": "Republiek Congo", "common": "Congo"},
			"por": {"official": "Rep\u00fablica do Congo", "common": "Congo"},
			"rus": {"official": "\u0420\u0435\u0441\u043f\u0443\u0431\u043b\u0438\u043a\u0430 \u041a\u043e\u043d\u0433\u043e", "common": "\u0420\u0435\u0441\u043f\u0443\u0431\u043b\u0438\u043a\u0430 \u041a\u043e\u043d\u0433\u043e"},
			"slk": {"official": "Kon\u017esk\u00e1 republika", "common": "Kongo"},
			"spa": {"official": "Rep\u00fablica del Congo", "common": "Congo"},
			"fin": {"official": "Kongon tasavalta", "common": "Kongo-Brazzaville"},
			"zho": {"official": "\u521A\u679C\u5171\u548C\u56FD", "common": "\u521A\u679C"}
		},
		"latlng": [-1, 15],
		"demonym": "Congolese",
		"landlocked": false,
		"borders": ["AGO", "CMR", "CAF", "COD", "GAB"],
		"area": 342000
	},
	{
		"name": {
			"common": "Cook Islands",
			"official": "Cook Islands",
			"native": {
				"eng": {
					"official": "Cook Islands",
					"common": "Cook Islands"
				},
				"rar": {
					"official": "K\u016bki '\u0100irani",
					"common": "K\u016bki '\u0100irani"
				}
			}
		},
		"tld": [".ck"],
		"cca2": "CK",
		"ccn3": "184",
		"cca3": "COK",
		"cioc": "COK",
		"currency": ["NZD"],
		"callingCode": ["682"],
		"capital": "Avarua",
		"altSpellings": ["CK", "K\u016bki '\u0100irani"],
		"region": "Oceania",
		"subregion": "Polynesia",
		"languages": {
			"eng": "English",
			"rar": "Cook Islands M\u0101ori"
		},
		"translations": {
			"cym": {"official": "Ynysoedd Cook", "common": "Ynysoedd Cook"},
			"deu": {"official": "Cook-Inseln", "common": "Cookinseln"},
			"fra": {"official": "\u00celes Cook", "common": "\u00celes Cook"},
			"hrv": {"official": "Cook Islands", "common": "Cookovo Oto\u010dje"},
			"ita": {"official": "Isole Cook", "common": "Isole Cook"},
			"jpn": {"official": "\u30af\u30c3\u30af\u8af8\u5cf6", "common": "\u30af\u30c3\u30af\u8af8\u5cf6"},
			"nld": {"official": "Cook eilanden", "common": "Cookeilanden"},
			"por": {"official": "Ilhas Cook", "common": "Ilhas Cook"},
			"rus": {"official": "\u043e\u0441\u0442\u0440\u043e\u0432\u0430 \u041a\u0443\u043a\u0430", "common": "\u041e\u0441\u0442\u0440\u043e\u0432\u0430 \u041a\u0443\u043a\u0430"},
			"slk": {"official": "Cookove ostrovy", "common": "Cookove ostrovy"},
			"spa": {"official": "Islas Cook", "common": "Islas Cook"},
			"fin": {"official": "Cookinsaaret", "common": "Cookinsaaret"},
			"zho": {"official": "\u5E93\u514B\u7FA4\u5C9B", "common": "\u5E93\u514B\u7FA4\u5C9B"}
		},
		"latlng": [-21.23333333, -159.76666666],
		"demonym": "Cook Islander",
		"landlocked": false,
		"borders": [],
		"area": 236
	},
	{
		"name": {
			"common": "Colombia",
			"official": "Republic of Colombia",
			"native": {
				"spa": {
					"official": "Rep\u00fablica de Colombia",
					"common": "Colombia"
				}
			}
		},
		"tld": [".co"],
		"cca2": "CO",
		"ccn3": "170",
		"cca3": "COL",
		"cioc": "COL",
		"currency": ["COP"],
		"callingCode": ["57"],
		"capital": "Bogot\u00e1",
		"altSpellings": ["CO", "Republic of Colombia", "Rep\u00fablica de Colombia"],
		"region": "Americas",
		"subregion": "South America",
		"languages": {
			"spa": "Spanish"
		},
		"translations": {
			"cym": {"official": "Gweriniaeth Colombia", "common": "Colombia"},
			"deu": {"official": "Republik Kolumbien", "common": "Kolumbien"},
			"fra": {"official": "R\u00e9publique de Colombie", "common": "Colombie"},
			"hrv": {"official": "Republika Kolumbija", "common": "Kolumbija"},
			"ita": {"official": "Repubblica di Colombia", "common": "Colombia"},
			"jpn": {"official": "\u30b3\u30ed\u30f3\u30d3\u30a2\u5171\u548c\u56fd", "common": "\u30b3\u30ed\u30f3\u30d3\u30a2"},
			"nld": {"official": "Republiek Colombia", "common": "Colombia"},
			"por": {"official": "Rep\u00fablica da Col\u00f4mbia", "common": "Col\u00f4mbia"},
			"rus": {"official": "\u0420\u0435\u0441\u043f\u0443\u0431\u043b\u0438\u043a\u0430 \u041a\u043e\u043b\u0443\u043c\u0431\u0438\u044f", "common": "\u041a\u043e\u043b\u0443\u043c\u0431\u0438\u044f"},
			"slk": {"official": "Kolumbijsk\u00e1 republika", "common": "Kolumbia"},
			"spa": {"official": "Rep\u00fablica de Colombia", "common": "Colombia"},
			"fin": {"official": "Kolumbian tasavalta", "common": "Kolumbia"},
			"zho": {"official": "\u54E5\u4F26\u6BD4\u4E9A\u5171\u548C\u56FD", "common": "\u54E5\u4F26\u6BD4\u4E9A"}
		},
		"latlng": [4, -72],
		"demonym": "Colombian",
		"landlocked": false,
		"borders": ["BRA", "ECU", "PAN", "PER", "VEN"],
		"area": 1141748
	},
	{
		"name": {
			"common": "Comoros",
			"official": "Union of the Comoros",
			"native": {
				"ara": {
					"official": "\u0627\u0644\u0627\u062a\u062d\u0627\u062f \u0627\u0644\u0642\u0645\u0631\u064a",
					"common": "\u0627\u0644\u0642\u0645\u0631\u200e"
				},
				"fra": {
					"official": "Union des Comores",
					"common": "Comores"
				},
				"zdj": {
					"official": "Udzima wa Komori",
					"common": "Komori"
				}
			}
		},
		"tld": [".km"],
		"cca2": "KM",
		"ccn3": "174",
		"cca3": "COM",
		"cioc": "COM",
		"currency": ["KMF"],
		"callingCode": ["269"],
		"capital": "Moroni",
		"altSpellings": ["KM", "Union of the Comoros", "Union des Comores", "Udzima wa Komori", "al-Itti\u1e25\u0101d al-Qumur\u012b"],
		"region": "Africa",
		"subregion": "Eastern Africa",
		"languages": {
			"ara": "Arabic",
			"fra": "French",
			"zdj": "Comorian"
		},
		"translations": {
			"cym": {"official": "Undeb y Comoros", "common": "Y Comoros"},
			"deu": {"official": "Union der Komoren", "common": "Union der Komoren"},
			"fra": {"official": "Union des Comores", "common": "Comores"},
			"hrv": {"official": "Savez Komori", "common": "Komori"},
			"ita": {"official": "Unione delle Comore", "common": "Comore"},
			"jpn": {"official": "\u30b3\u30e2\u30ed\u9023\u5408", "common": "\u30b3\u30e2\u30ed"},
			"nld": {"official": "Unie van de Comoren", "common": "Comoren"},
			"por": {"official": "Uni\u00e3o das Comores", "common": "Comores"},
			"rus": {"official": "\u0421\u043e\u044e\u0437 \u041a\u043e\u043c\u043e\u0440\u0441\u043a\u0438\u0445 \u041e\u0441\u0442\u0440\u043e\u0432\u043e\u0432", "common": "\u041a\u043e\u043c\u043e\u0440\u044b"},
			"slk": {"official": "Komorsk\u00e1 \u00fania", "common": "Komory"},
			"spa": {"official": "Uni\u00f3n de las Comoras", "common": "Comoras"},
			"fin": {"official": "Komorien liitto", "common": "Komorit"},
			"zho": {"official": "\u79D1\u6469\u7F57\u8054\u76DF", "common": "\u79D1\u6469\u7F57"}
		},
		"latlng": [-12.16666666, 44.25],
		"demonym": "Comoran",
		"landlocked": false,
		"borders": [],
		"area": 1862
	},
	{
		"name": {
			"common": "Cape Verde",
			"official": "Republic of Cabo Verde",
			"native": {
				"por": {
					"official": "Rep\u00fablica de Cabo Verde",
					"common": "Cabo Verde"
				}
			}
		},
		"tld": [".cv"],
		"cca2": "CV",
		"ccn3": "132",
		"cca3": "CPV",
		"cioc": "CPV",
		"currency": ["CVE"],
		"callingCode": ["238"],
		"capital": "Praia",
		"altSpellings": ["CV", "Republic of Cabo Verde", "Rep\u00fablica de Cabo Verde"],
		"region": "Africa",
		"subregion": "Western Africa",
		"languages": {
			"por": "Portuguese"
		},
		"translations": {
			"cym": {"official": "Gweriniaeth Cabo Verde", "common": "Penrhyn Verde"},
			"deu": {"official": "Republik Cabo Verde", "common": "Kap Verde"},
			"fra": {"official": "R\u00e9publique du Cap-Vert", "common": "\u00celes du Cap-Vert"},
			"hrv": {"official": "Republika Cabo Verde", "common": "Zelenortska Republika"},
			"ita": {"official": "Repubblica di Capo Verde", "common": "Capo Verde"},
			"jpn": {"official": "\u30ab\u30fc\u30dc\u30d9\u30eb\u30c7\u5171\u548c\u56fd", "common": "\u30ab\u30fc\u30dc\u30d9\u30eb\u30c7"},
			"nld": {"official": "Republiek van Cabo Verde", "common": "Kaapverdi\u00eb"},
			"por": {"official": "Rep\u00fablica de Cabo Verde", "common": "Cabo Verde"},
			"rus": {"official": "\u0420\u0435\u0441\u043f\u0443\u0431\u043b\u0438\u043a\u0430 \u041a\u0430\u0431\u043e -\u0412\u0435\u0440\u0434\u0435", "common": "\u041a\u0430\u0431\u043e-\u0412\u0435\u0440\u0434\u0435"},
			"slk": {"official": "Kapverdsk\u00e1 republika", "common": "Kapverdy"},
			"spa": {"official": "Rep\u00fablica de Cabo Verde", "common": "Cabo Verde"},
			"fin": {"official": "Kap Verden tasavalta", "common": "Kap Verde"},
			"zho": {"official": "\u4F5B\u5F97\u89D2\u5171\u548C\u56FD", "common": "\u4F5B\u5F97\u89D2"}
		},
		"latlng": [16, -24],
		"demonym": "Cape Verdian",
		"landlocked": false,
		"borders": [],
		"area": 4033
	},
	{
		"name": {
			"common": "Costa Rica",
			"official": "Republic of Costa Rica",
			"native": {
				"spa": {
					"official": "Rep\u00fablica de Costa Rica",
					"common": "Costa Rica"
				}
			}
		},
		"tld": [".cr"],
		"cca2": "CR",
		"ccn3": "188",
		"cca3": "CRI",
		"cioc": "CRC",
		"currency": ["CRC"],
		"callingCode": ["506"],
		"capital": "San Jos\u00e9",
		"altSpellings": ["CR", "Republic of Costa Rica", "Rep\u00fablica de Costa Rica"],
		"region": "Americas",
		"subregion": "Central America",
		"languages": {
			"spa": "Spanish"
		},
		"translations": {
			"cym": {"official": "Gweriniaeth Costa Rica", "common": "Costa Rica"},
			"deu": {"official": "Republik Costa Rica", "common": "Costa Rica"},
			"fra": {"official": "R\u00e9publique du Costa Rica", "common": "Costa Rica"},
			"hrv": {"official": "Republika Kostarika", "common": "Kostarika"},
			"ita": {"official": "Repubblica di Costa Rica", "common": "Costa Rica"},
			"jpn": {"official": "\u30b3\u30b9\u30bf\u30ea\u30ab\u5171\u548c\u56fd", "common": "\u30b3\u30b9\u30bf\u30ea\u30ab"},
			"nld": {"official": "Republiek Costa Rica", "common": "Costa Rica"},
			"por": {"official": "Rep\u00fablica da Costa Rica", "common": "Costa Rica"},
			"rus": {"official": "\u0420\u0435\u0441\u043f\u0443\u0431\u043b\u0438\u043a\u0430 \u041a\u043e\u0441\u0442\u0430-\u0420\u0438\u043a\u0430", "common": "\u041a\u043e\u0441\u0442\u0430-\u0420\u0438\u043a\u0430"},
			"slk": {"official": "Kostarick\u00e1 republika", "common": "Kostarika"},
			"spa": {"official": "Rep\u00fablica de Costa Rica", "common": "Costa Rica"},
			"fin": {"official": "Costa Rican tasavalta", "common": "Costa Rica"},
			"zho": {"official": "\u54E5\u65AF\u8FBE\u9ECE\u52A0\u5171\u548C\u56FD", "common": "\u54E5\u65AF\u8FBE\u9ECE\u52A0"}
		},
		"latlng": [10, -84],
		"demonym": "Costa Rican",
		"landlocked": false,
		"borders": ["NIC", "PAN"],
		"area": 51100
	},
	{
		"name": {
			"common": "Cuba",
			"official": "Republic of Cuba",
			"native": {
				"spa": {
					"official": "Rep\u00fablica de Cuba",
					"common": "Cuba"
				}
			}
		},
		"tld": [".cu"],
		"cca2": "CU",
		"ccn3": "192",
		"cca3": "CUB",
		"cioc": "CUB",
		"currency": ["CUC", "CUP"],
		"callingCode": ["53"],
		"capital": "Havana",
		"altSpellings": ["CU", "Republic of Cuba", "Rep\u00fablica de Cuba"],
		"region": "Americas",
		"subregion": "Caribbean",
		"languages": {
			"spa": "Spanish"
		},
		"translations": {
			"cym": {"official": "Gweriniaeth Ciwba", "common": "Ciwba"},
			"deu": {"official": "Republik Kuba", "common": "Kuba"},
			"fra": {"official": "R\u00e9publique de Cuba", "common": "Cuba"},
			"hrv": {"official": "Republika Kuba", "common": "Kuba"},
			"ita": {"official": "Repubblica di Cuba", "common": "Cuba"},
			"jpn": {"official": "\u30ad\u30e5\u30fc\u30d0\u5171\u548c\u56fd", "common": "\u30ad\u30e5\u30fc\u30d0"},
			"nld": {"official": "Republiek Cuba", "common": "Cuba"},
			"por": {"official": "Rep\u00fablica de Cuba", "common": "Cuba"},
			"rus": {"official": "\u0420\u0435\u0441\u043f\u0443\u0431\u043b\u0438\u043a\u0430 \u041a\u0443\u0431\u0430", "common": "\u041a\u0443\u0431\u0430"},
			"slk": {"official": "Kub\u00e1nska republika", "common": "Kuba"},
			"spa": {"official": "Rep\u00fablica de Cuba", "common": "Cuba"},
			"fin": {"official": "Kuuban tasavalta", "common": "Kuuba"},
			"zho": {"official": "\u53E4\u5DF4\u5171\u548C\u56FD", "common": "\u53E4\u5DF4"}
		},
		"latlng": [21.5, -80],
		"demonym": "Cuban",
		"landlocked": false,
		"borders": [],
		"area": 109884
	},
	{
		"name": {
			"common": "Cura\u00e7ao",
			"official": "Country of Cura\u00e7ao",
			"native": {
				"eng": {
					"official": "Country of Cura\u00e7ao",
					"common": "Cura\u00e7ao"
				},
				"nld": {
					"official": "Land Cura\u00e7ao",
					"common": "Cura\u00e7ao"
				},
				"pap": {
					"official": "Pais K\u00f2rsou",
					"common": "Pais K\u00f2rsou"
				}
			}
		},
		"tld": [".cw"],
		"cca2": "CW",
		"ccn3": "531",
		"cca3": "CUW",
		"cioc": "",
		"currency": ["ANG"],
		"callingCode": ["5999"],
		"capital": "Willemstad",
		"altSpellings": ["CW", "Curacao", "K\u00f2rsou", "Country of Cura\u00e7ao", "Land Cura\u00e7ao", "Pais K\u00f2rsou"],
		"region": "Americas",
		"subregion": "Caribbean",
		"languages": {
			"eng": "English",
			"nld": "Dutch",
			"pap": "Papiamento"
		},
		"translations": {
			"deu": {"official": "Land Cura\u00e7ao", "common": "Cura\u00e7ao"},
			"fra": {"official": "Cura\u00e7ao", "common": "Cura\u00e7ao"},
			"nld": {"official": "Land Cura\u00e7ao", "common": "Cura\u00e7ao"},
			"por": {"official": "Pa\u00eds de Cura\u00e7ao", "common": "ilha da Cura\u00e7\u00e3o"},
			"rus": {"official": "\u0421\u0442\u0440\u0430\u043d\u0430 \u041a\u044e\u0440\u0430\u0441\u0430\u043e", "common": "\u041a\u044e\u0440\u0430\u0441\u0430\u043e"},
			"slk": {"official": "Curacao", "common": "Curacao"},
			"spa": {"official": "Pa\u00eds de Curazao", "common": "Curazao"},
			"fin": {"official": "Cura\u00e7ao", "common": "Cura\u00e7ao"},
			"zho": {"official": "\u5E93\u62C9\u7D22", "common": "\u5E93\u62C9\u7D22"}
		},
		"latlng": [12.116667, -68.933333],
		"demonym": "Dutch",
		"landlocked": false,
		"borders": [],
		"area": 444
	},
	{
		"name": {
			"common": "Christmas Island",
			"official": "Territory of Christmas Island",
			"native": {
				"eng": {
					"official": "Territory of Christmas Island",
					"common": "Christmas Island"
				}
			}
		},
		"tld": [".cx"],
		"cca2": "CX",
		"ccn3": "162",
		"cca3": "CXR",
		"cioc": "",
		"currency": ["AUD"],
		"callingCode": ["61"],
		"capital": "Flying Fish Cove",
		"altSpellings": ["CX", "Territory of Christmas Island"],
		"region": "Oceania",
		"subregion": "Australia and New Zealand",
		"languages": {
			"eng": "English"
		},
		"translations": {
			"cym": {"official": "Tiriogaeth yr Ynys y Nadolig", "common": "Ynys y Nadolig"},
			"deu": {"official": "Gebiet der Weihnachtsinsel", "common": "Weihnachtsinsel"},
			"fra": {"official": "Territoire de l'\u00eele Christmas", "common": "\u00cele Christmas"},
			"hrv": {"official": "Teritorij Bo\u017ei\u0107ni otok", "common": "Bo\u017ei\u0107ni otok"},
			"ita": {"official": "Territorio di Christmas Island", "common": "Isola di Natale"},
			"jpn": {"official": "\u30af\u30ea\u30b9\u30de\u30b9\u5cf6\u306e\u9818\u571f", "common": "\u30af\u30ea\u30b9\u30de\u30b9\u5cf6"},
			"nld": {"official": "Grondgebied van Christmas Island", "common": "Christmaseiland"},
			"por": {"official": "Territ\u00f3rio da Ilha Christmas", "common": "Ilha do Natal"},
			"rus": {"official": "\u0422\u0435\u0440\u0440\u0438\u0442\u043e\u0440\u0438\u044f \u043e\u0441\u0442\u0440\u043e\u0432\u0430 \u0420\u043e\u0436\u0434\u0435\u0441\u0442\u0432\u0430", "common": "\u041e\u0441\u0442\u0440\u043e\u0432 \u0420\u043e\u0436\u0434\u0435\u0441\u0442\u0432\u0430"},
			"slk": {"official": "Terit\u00f3rium Viano\u010dn\u00e9ho ostrova", "common": "Viano\u010dn\u00fa ostrov"},
			"spa": {"official": "Territorio de la Isla de Navidad", "common": "Isla de Navidad"},
			"fin": {"official": "Joulusaaren alue", "common": "Joulusaari"},
			"zho": {"official": "\u5723\u8BDE\u5C9B", "common": "\u5723\u8BDE\u5C9B"}
		},
		"latlng": [-10.5, 105.66666666],
		"demonym": "Christmas Islander",
		"landlocked": false,
		"borders": [],
		"area": 135
	},
	{
		"name": {
			"common": "Cayman Islands",
			"official": "Cayman Islands",
			"native": {
				"eng": {
					"official": "Cayman Islands",
					"common": "Cayman Islands"
				}
			}
		},
		"tld": [".ky"],
		"cca2": "KY",
		"ccn3": "136",
		"cca3": "CYM",
		"cioc": "CAY",
		"currency": ["KYD"],
		"callingCode": ["1345"],
		"capital": "George Town",
		"altSpellings": ["KY"],
		"region": "Americas",
		"subregion": "Caribbean",
		"languages": {
			"eng": "English"
		},
		"translations": {
			"cym": {"official": "Ynysoedd Cayman", "common": "Ynysoedd Cayman"},
			"deu": {"official": "Cayman-Inseln", "common": "Kaimaninseln"},
			"fra": {"official": "\u00celes Ca\u00efmans", "common": "\u00celes Ca\u00efmans"},
			"hrv": {"official": "Kajmanski otoci", "common": "Kajmanski otoci"},
			"ita": {"official": "Isole Cayman", "common": "Isole Cayman"},
			"jpn": {"official": "\u30b1\u30a4\u30de\u30f3\u8af8\u5cf6", "common": "\u30b1\u30a4\u30de\u30f3\u8af8\u5cf6"},
			"nld": {"official": "Caymaneilanden", "common": "Caymaneilanden"},
			"por": {"official": "Ilhas Cayman", "common": "Ilhas Caim\u00e3o"},
			"rus": {"official": "\u041a\u0430\u0439\u043c\u0430\u043d\u043e\u0432\u044b \u043e\u0441\u0442\u0440\u043e\u0432\u0430", "common": "\u041a\u0430\u0439\u043c\u0430\u043d\u043e\u0432\u044b \u043e\u0441\u0442\u0440\u043e\u0432\u0430"},
			"slk": {"official": "Kajmanie ostrovy", "common": "Kajmanie ostrovy"},
			"spa": {"official": "Islas Caim\u00e1n", "common": "Islas Caim\u00e1n"},
			"fin": {"official": "Caymansaaret", "common": "Caymansaaret"},
			"zho": {"official": "\u5F00\u66FC\u7FA4\u5C9B", "common": "\u5F00\u66FC\u7FA4\u5C9B"}
		},
		"latlng": [19.5, -80.5],
		"demonym": "Caymanian",
		"landlocked": false,
		"borders": [],
		"area": 264
	},
	{
		"name": {
			"common": "Cyprus",
			"official": "Republic of Cyprus",
			"native": {
				"ell": {
					"official": "\u0394\u03b7\u03bc\u03bf\u03ba\u03c1\u03b1\u03c4\u03af\u03b1 \u03c4\u03b7\u03c2 \u039a\u03cd\u03c0\u03c1\u03bf\u03c2",
					"common": "\u039a\u03cd\u03c0\u03c1\u03bf\u03c2"
				},
				"tur": {
					"official": "K\u0131br\u0131s Cumhuriyeti",
					"common": "K\u0131br\u0131s"
				}
			}
		},
		"tld": [".cy"],
		"cca2": "CY",
		"ccn3": "196",
		"cca3": "CYP",
		"cioc": "CYP",
		"currency": ["EUR"],
		"callingCode": ["357"],
		"capital": "Nicosia",
		"altSpellings": ["CY", "K\u00fdpros", "K\u0131br\u0131s", "Republic of Cyprus", "\u039a\u03c5\u03c0\u03c1\u03b9\u03b1\u03ba\u03ae \u0394\u03b7\u03bc\u03bf\u03ba\u03c1\u03b1\u03c4\u03af\u03b1", "K\u0131br\u0131s Cumhuriyeti"],
		"region": "Europe",
		"subregion": "Eastern Europe",
		"languages": {
			"ell": "Greek",
			"tur": "Turkish"
		},
		"translations": {
			"cym": {"official": "Gweriniaeth Cyprus", "common": "Cyprus"},
			"deu": {"official": "Republik Zypern", "common": "Zypern"},
			"fra": {"official": "R\u00e9publique de Chypre", "common": "Chypre"},
			"hrv": {"official": "Republika Cipar", "common": "Cipar"},
			"ita": {"official": "Repubblica di Cipro", "common": "Cipro"},
			"jpn": {"official": "\u30ad\u30d7\u30ed\u30b9\u5171\u548c\u56fd", "common": "\u30ad\u30d7\u30ed\u30b9"},
			"nld": {"official": "Republiek Cyprus", "common": "Cyprus"},
			"por": {"official": "Rep\u00fablica de Chipre", "common": "Chipre"},
			"rus": {"official": "\u0420\u0435\u0441\u043f\u0443\u0431\u043b\u0438\u043a\u0430 \u041a\u0438\u043f\u0440", "common": "\u041a\u0438\u043f\u0440"},
			"slk": {"official": "Cypersk\u00e1 republika", "common": "Cyprus"},
			"spa": {"official": "Rep\u00fablica de Chipre", "common": "Chipre"},
			"fin": {"official": "Kyproksen tasavalta", "common": "Kypros"},
			"zho": {"official": "\u585E\u6D66\u8DEF\u65AF\u5171\u548C\u56FD", "common": "\u585E\u6D66\u8DEF\u65AF"}
		},
		"latlng": [35, 33],
		"demonym": "Cypriot",
		"landlocked": false,
		"borders": ["GBR"],
		"area": 9251
	},
	{
		"name": {
			"common": "Czechia",
			"official": "Czech Republic",
			"native": {
				"ces": {
					"official": "\u010desk\u00e1 republika",
					"common": "\u010cesko"
				},
				"slk": {
					"official": "\u010cesk\u00e1 republika",
					"common": "\u010cesko"
				}
			}
		},
		"tld": [".cz"],
		"cca2": "CZ",
		"ccn3": "203",
		"cca3": "CZE",
		"cioc": "CZE",
		"currency": ["CZK"],
		"callingCode": ["420"],
		"capital": "Prague",
		"altSpellings": ["CZ", "\u010cesk\u00e1 republika", "\u010cesko"],
		"region": "Europe",
		"subregion": "Eastern Europe",
		"languages": {
			"ces": "Czech",
			"slk": "Slovak"
		},
		"translations": {
			"cym": {"official": "Y Weriniaeth Tsiec", "common": "Y Weriniaeth Tsiec"},
			"deu": {"official": "Tschechische Republik", "common": "Tschechien"},
			"fra": {"official": "R\u00e9publique tch\u00e8que", "common": "Tch\u00e9quie"},
			"hrv": {"official": "\u010ce\u0161ka", "common": "\u010ce\u0161ka"},
			"ita": {"official": "Repubblica Ceca", "common": "Cechia"},
			"jpn": {"official": "\u30c1\u30a7\u30b3\u5171\u548c\u56fd", "common": "\u30c1\u30a7\u30b3"},
			"nld": {"official": "Tsjechische Republiek", "common": "Tsjechi\u00eb"},
			"por": {"official": "Rep\u00fablica Checa", "common": "Ch\u00e9quia"},
			"rus": {"official": "\u0427\u0435\u0448\u0441\u043a\u0430\u044f \u0420\u0435\u0441\u043f\u0443\u0431\u043b\u0438\u043a\u0430", "common": "\u0427\u0435\u0445\u0438\u044f"},
			"slk": {"official": "\u010cesk\u00e1 republika", "common": "\u010cesko"},
			"spa": {"official": "Rep\u00fablica Checa", "common": "Chequia"},
			"fin": {"official": "T\u0161ekin tasavalta", "common": "T\u0161ekki"},
			"zho": {"official": "\u6377\u514B\u5171\u548C\u56FD", "common": "\u6377\u514B"}
		},
		"latlng": [49.75, 15.5],
		"demonym": "Czech",
		"landlocked": true,
		"borders": ["AUT", "DEU", "POL", "SVK"],
		"area": 78865
	},
	{
		"name": {
			"common": "Germany",
			"official": "Federal Republic of Germany",
			"native": {
				"deu": {
					"official": "Bundesrepublik Deutschland",
					"common": "Deutschland"
				}
			}
		},
		"tld": [".de"],
		"cca2": "DE",
		"ccn3": "276",
		"cca3": "DEU",
		"cioc": "GER",
		"currency": ["EUR"],
		"callingCode": ["49"],
		"capital": "Berlin",
		"altSpellings": ["DE", "Federal Republic of Germany", "Bundesrepublik Deutschland"],
		"region": "Europe",
		"subregion": "Western Europe",
		"languages": {
			"deu": "German"
		},
		"translations": {
			"deu": {"official": "Bundesrepublik Deutschland", "common": "Deutschland"},
			"fra": {"official": "R\u00e9publique f\u00e9d\u00e9rale d'Allemagne", "common": "Allemagne"},
			"hrv": {"official": "Njema\u010dka Federativna Republika", "common": "Njema\u010dka"},
			"ita": {"official": "Repubblica federale di Germania", "common": "Germania"},
			"jpn": {"official": "\u30c9\u30a4\u30c4\u9023\u90a6\u5171\u548c\u56fd", "common": "\u30c9\u30a4\u30c4"},
			"nld": {"official": "Bondsrepubliek Duitsland", "common": "Duitsland"},
			"por": {"official": "Rep\u00fablica Federal da Alemanha", "common": "Alemanha"},
			"rus": {"official": "\u0424\u0435\u0434\u0435\u0440\u0430\u0442\u0438\u0432\u043d\u0430\u044f \u0420\u0435\u0441\u043f\u0443\u0431\u043b\u0438\u043a\u0430 \u0413\u0435\u0440\u043c\u0430\u043d\u0438\u044f", "common": "\u0413\u0435\u0440\u043c\u0430\u043d\u0438\u044f"},
			"slk": {"official": "Nemeck\u00e1 spolkov\u00e1 republika", "common": "Nemecko"},
			"spa": {"official": "Rep\u00fablica Federal de Alemania", "common": "Alemania"},
			"fin": {"official": "Saksan liittotasavalta", "common": "Saksa"},
			"zho": {"official": "\u5FB7\u610F\u5FD7\u8054\u90A6\u5171\u548C\u56FD", "common": "\u5FB7\u56FD"}
		},
		"latlng": [51, 9],
		"demonym": "German",
		"landlocked": false,
		"borders": ["AUT", "BEL", "CZE", "DNK", "FRA", "LUX", "NLD", "POL", "CHE"],
		"area": 357114
	},
	{
		"name": {
			"common": "Djibouti",
			"official": "Republic of Djibouti",
			"native": {
				"ara": {
					"official": "\u062c\u0645\u0647\u0648\u0631\u064a\u0629 \u062c\u064a\u0628\u0648\u062a\u064a",
					"common": "\u062c\u064a\u0628\u0648\u062a\u064a\u200e"
				},
				"fra": {
					"official": "R\u00e9publique de Djibouti",
					"common": "Djibouti"
				}
			}
		},
		"tld": [".dj"],
		"cca2": "DJ",
		"ccn3": "262",
		"cca3": "DJI",
		"cioc": "DJI",
		"currency": ["DJF"],
		"callingCode": ["253"],
		"capital": "Djibouti",
		"altSpellings": ["DJ", "Jabuuti", "Gabuuti", "Republic of Djibouti", "R\u00e9publique de Djibouti", "Gabuutih Ummuuno", "Jamhuuriyadda Jabuuti"],
		"region": "Africa",
		"subregion": "Eastern Africa",
		"languages": {
			"ara": "Arabic",
			"fra": "French"
		},
		"translations": {
			"cym": {"official": "Gweriniaeth Jibwti", "common": "Jibwti"},
			"deu": {"official": "Republik Dschibuti", "common": "Dschibuti"},
			"fra": {"official": "R\u00e9publique de Djibouti", "common": "Djibouti"},
			"hrv": {"official": "Republika D\u017eibuti", "common": "D\u017eibuti"},
			"ita": {"official": "Repubblica di Gibuti", "common": "Gibuti"},
			"jpn": {"official": "\u30b8\u30d6\u30c1\u5171\u548c\u56fd", "common": "\u30b8\u30d6\u30c1"},
			"nld": {"official": "Republiek Djibouti", "common": "Djibouti"},
			"por": {"official": "Rep\u00fablica do Djibouti", "common": "Djibouti"},
			"rus": {"official": "\u0420\u0435\u0441\u043f\u0443\u0431\u043b\u0438\u043a\u0430 \u0414\u0436\u0438\u0431\u0443\u0442\u0438", "common": "\u0414\u0436\u0438\u0431\u0443\u0442\u0438"},
			"slk": {"official": "\u01c5ibutsk\u00e1 republika", "common": "\u01c5ibutsko"},
			"spa": {"official": "Rep\u00fablica de Djibouti", "common": "Djibouti"},
			"fin": {"official": "Dijiboutin tasavalta", "common": "Dijibouti"},
			"zho": {"official": "\u5409\u5E03\u63D0\u5171\u548C\u56FD", "common": "\u5409\u5E03\u63D0"}
		},
		"latlng": [11.5, 43],
		"demonym": "Djibouti",
		"landlocked": false,
		"borders": ["ERI", "ETH", "SOM"],
		"area": 23200
	},
	{
		"name": {
			"common": "Dominica",
			"official": "Commonwealth of Dominica",
			"native": {
				"eng": {
					"official": "Commonwealth of Dominica",
					"common": "Dominica"
				}
			}
		},
		"tld": [".dm"],
		"cca2": "DM",
		"ccn3": "212",
		"cca3": "DMA",
		"cioc": "DMA",
		"currency": ["XCD"],
		"callingCode": ["1767"],
		"capital": "Roseau",
		"altSpellings": ["DM", "Dominique", "Wai\u2018tu kubuli", "Commonwealth of Dominica"],
		"region": "Americas",
		"subregion": "Caribbean",
		"languages": {
			"eng": "English"
		},
		"translations": {
			"cym": {"official": "Cymanwlad Dominica", "common": "Dominica"},
			"deu": {"official": "Commonwealth von Dominica", "common": "Dominica"},
			"fra": {"official": "Commonwealth de la Dominique", "common": "Dominique"},
			"hrv": {"official": "Zajednica Dominika", "common": "Dominika"},
			"ita": {"official": "Commonwealth di Dominica", "common": "Dominica"},
			"jpn": {"official": "\u30c9\u30df\u30cb\u30ab\u56fd", "common": "\u30c9\u30df\u30cb\u30ab\u56fd"},
			"nld": {"official": "Gemenebest Dominica", "common": "Dominica"},
			"por": {"official": "Comunidade da Dominica", "common": "Dominica"},
			"rus": {"official": "\u0421\u043e\u0434\u0440\u0443\u0436\u0435\u0441\u0442\u0432\u043e \u0414\u043e\u043c\u0438\u043d\u0438\u043a\u0438", "common": "\u0414\u043e\u043c\u0438\u043d\u0438\u043a\u0430"},
			"slk": {"official": "Dominick\u00e9 spolo\u010denstvo", "common": "Dominika"},
			"spa": {"official": "Mancomunidad de Dominica", "common": "Dominica"},
			"fin": {"official": "Dominican liittovaltio", "common": "Dominica"},
			"zho": {"official": "\u591A\u7C73\u5C3C\u52A0\u5171\u548C\u56FD", "common": "\u591A\u7C73\u5C3C\u52A0"}
		},
		"latlng": [15.41666666, -61.33333333],
		"demonym": "Dominican",
		"landlocked": false,
		"borders": [],
		"area": 751
	},
	{
		"name": {
			"common": "Denmark",
			"official": "Kingdom of Denmark",
			"native": {
				"dan": {
					"official": "Kongeriget Danmark",
					"common": "Danmark"
				}
			}
		},
		"tld": [".dk"],
		"cca2": "DK",
		"ccn3": "208",
		"cca3": "DNK",
		"cioc": "DEN",
		"currency": ["DKK"],
		"callingCode": ["45"],
		"capital": "Copenhagen",
		"altSpellings": ["DK", "Danmark", "Kingdom of Denmark", "Kongeriget Danmark"],
		"region": "Europe",
		"subregion": "Northern Europe",
		"languages": {
			"dan": "Danish"
		},
		"translations": {
			"cym": {"official": "Teyrnas Denmarc", "common": "Denmarc"},
			"deu": {"official": "K\u00f6nigreich D\u00e4nemark", "common": "D\u00e4nemark"},
			"fra": {"official": "Royaume du Danemark", "common": "Danemark"},
			"hrv": {"official": "Kraljevina Danska", "common": "Danska"},
			"ita": {"official": "Regno di Danimarca", "common": "Danimarca"},
			"jpn": {"official": "\u30c7\u30f3\u30de\u30fc\u30af\u738b\u56fd", "common": "\u30c7\u30f3\u30de\u30fc\u30af"},
			"nld": {"official": "Koninkrijk Denemarken", "common": "Denemarken"},
			"por": {"official": "Reino da Dinamarca", "common": "Dinamarca"},
			"rus": {"official": "\u041a\u043e\u0440\u043e\u043b\u0435\u0432\u0441\u0442\u0432\u043e \u0414\u0430\u043d\u0438\u044f", "common": "\u0414\u0430\u043d\u0438\u044f"},
			"slk": {"official": "D\u00e1nske kr\u00e1\u013eovstvo", "common": "D\u00e1nsko"},
			"spa": {"official": "Reino de Dinamarca", "common": "Dinamarca"},
			"fin": {"official": "Tanskan kuningaskunta", "common": "Tanska"},
			"zho": {"official": "\u4E39\u9EA6\u738B\u56FD", "common": "\u4E39\u9EA6"}
		},
		"latlng": [56, 10],
		"demonym": "Danish",
		"landlocked": false,
		"borders": ["DEU"],
		"area": 43094
	},
	{
		"name": {
			"common": "Dominican Republic",
			"official": "Dominican Republic",
			"native": {
				"spa": {
					"official": "Rep\u00fablica Dominicana",
					"common": "Rep\u00fablica Dominicana"
				}
			}
		},
		"tld": [".do"],
		"cca2": "DO",
		"ccn3": "214",
		"cca3": "DOM",
		"cioc": "DOM",
		"currency": ["DOP"],
		"callingCode": ["1809", "1829", "1849"],
		"capital": "Santo Domingo",
		"altSpellings": ["DO"],
		"region": "Americas",
		"subregion": "Caribbean",
		"languages": {
			"spa": "Spanish"
		},
		"translations": {
			"cym": {"official": "Gweriniaeth Dominica", "common": "Gweriniaeth Dominica"},
			"deu": {"official": "Dominikanische Republik", "common": "Dominikanische Republik"},
			"fra": {"official": "R\u00e9publique Dominicaine", "common": "R\u00e9publique dominicaine"},
			"hrv": {"official": "Dominikanska Republika", "common": "Dominikanska Republika"},
			"ita": {"official": "Repubblica Dominicana", "common": "Repubblica Dominicana"},
			"jpn": {"official": "\u30c9\u30df\u30cb\u30ab\u5171\u548c\u56fd", "common": "\u30c9\u30df\u30cb\u30ab\u5171\u548c\u56fd"},
			"nld": {"official": "Dominicaanse Republiek", "common": "Dominicaanse Republiek"},
			"por": {"official": "Rep\u00fablica Dominicana", "common": "Rep\u00fablica Dominicana"},
			"rus": {"official": "\u0414\u043e\u043c\u0438\u043d\u0438\u043a\u0430\u043d\u0441\u043a\u0430\u044f \u0420\u0435\u0441\u043f\u0443\u0431\u043b\u0438\u043a\u0430", "common": "\u0414\u043e\u043c\u0438\u043d\u0438\u043a\u0430\u043d\u0441\u043a\u0430\u044f \u0420\u0435\u0441\u043f\u0443\u0431\u043b\u0438\u043a\u0430"},
			"slk": {"official": "Dominik\u00e1nska republika", "common": "Dominik\u00e1nska republika"},
			"spa": {"official": "Rep\u00fablica Dominicana", "common": "Rep\u00fablica Dominicana"},
			"fin": {"official": "Dominikaaninen tasavalta", "common": "Dominikaaninen tasavalta"},
			"zho": {"official": "\u591A\u660E\u5C3C\u52A0\u5171\u548C\u56FD", "common": "\u591A\u660E\u5C3C\u52A0"}
		},
		"latlng": [19, -70.66666666],
		"demonym": "Dominican",
		"landlocked": false,
		"borders": ["HTI"],
		"area": 48671
	},
	{
		"name": {
			"common": "Algeria",
			"official": "People's Democratic Republic of Algeria",
			"native": {
				"ara": {
					"official": "\u0627\u0644\u062c\u0645\u0647\u0648\u0631\u064a\u0629 \u0627\u0644\u062f\u064a\u0645\u0642\u0631\u0627\u0637\u064a\u0629 \u0627\u0644\u0634\u0639\u0628\u064a\u0629 \u0627\u0644\u062c\u0632\u0627\u0626\u0631\u064a\u0629",
					"common": "\u0627\u0644\u062c\u0632\u0627\u0626\u0631"
				}
			}
		},
		"tld": [".dz", "\u0627\u0644\u062c\u0632\u0627\u0626\u0631."],
		"cca2": "DZ",
		"ccn3": "012",
		"cca3": "DZA",
		"cioc": "ALG",
		"currency": ["DZD"],
		"callingCode": ["213"],
		"capital": "Algiers",
		"altSpellings": ["DZ", "Dzayer", "Alg\u00e9rie"],
		"region": "Africa",
		"subregion": "Northern Africa",
		"languages": {
			"ara": "Arabic"
		},
		"translations": {
			"cym": {"official": "Gweriniaeth Ddemocrataidd Pobl Algeria", "common": "Algeria"},
			"deu": {"official": "Demokratische Volksrepublik Algerien", "common": "Algerien"},
			"fra": {"official": "R\u00e9publique d\u00e9mocratique et populaire d'Alg\u00e9rie", "common": "Alg\u00e9rie"},
			"hrv": {"official": "Narodna Demokratska Republika Al\u017eir", "common": "Al\u017eir"},
			"ita": {"official": "Repubblica popolare democratica di Algeria", "common": "Algeria"},
			"jpn": {"official": "\u30a2\u30eb\u30b8\u30a7\u30ea\u30a2\u4eba\u6c11\u6c11\u4e3b\u5171\u548c\u56fd", "common": "\u30a2\u30eb\u30b8\u30a7\u30ea\u30a2"},
			"nld": {"official": "Democratische Volksrepubliek Algerije", "common": "Algerije"},
			"por": {"official": "Rep\u00fablica Argelina Democr\u00e1tica e Popular", "common": "Arg\u00e9lia"},
			"rus": {"official": "\u041d\u0430\u0440\u043e\u0434\u043d\u043e-\u0414\u0435\u043c\u043e\u043a\u0440\u0430\u0442\u0438\u0447\u0435\u0441\u043a\u0430\u044f \u0420\u0435\u0441\u043f\u0443\u0431\u043b\u0438\u043a\u0430 \u0410\u043b\u0436\u0438\u0440", "common": "\u0410\u043b\u0436\u0438\u0440"},
			"slk": {"official": "Al\u017e\u00edrska demokratick\u00e1 \u013eudová republika", "common": "Al\u017e\u00edrsko"},
			"spa": {"official": "Rep\u00fablica Argelina Democr\u00e1tica y Popular", "common": "Argelia"},
			"fin": {"official": "Algerian demokraattinen kansantasavalta", "common": "Algeria"},
			"zho": {"official": "\u963F\u5C14\u53CA\u5229\u4E9A\u4EBA\u6C11\u6C11\u4E3B\u5171\u548C\u56FD", "common": "\u963F\u5C14\u53CA\u5229\u4E9A"}
		},
		"latlng": [28, 3],
		"demonym": "Algerian",
		"landlocked": false,
		"borders": ["TUN", "LBY", "NER", "ESH", "MRT", "MLI", "MAR"],
		"area": 2381741
	},
	{
		"name": {
			"common": "Ecuador",
			"official": "Republic of Ecuador",
			"native": {
				"spa": {
					"official": "Rep\u00fablica del Ecuador",
					"common": "Ecuador"
				}
			}
		},
		"tld": [".ec"],
		"cca2": "EC",
		"ccn3": "218",
		"cca3": "ECU",
		"cioc": "ECU",
		"currency": ["USD"],
		"callingCode": ["593"],
		"capital": "Quito",
		"altSpellings": ["EC", "Republic of Ecuador", "Rep\u00fablica del Ecuador"],
		"region": "Americas",
		"subregion": "South America",
		"languages": {
			"spa": "Spanish"
		},
		"translations": {
			"cym": {"official": "Gweriniaeth Ecwador", "common": "Ecwador"},
			"deu": {"official": "Republik Ecuador", "common": "Ecuador"},
			"fra": {"official": "R\u00e9publique de l'\u00c9quateur", "common": "\u00c9quateur"},
			"hrv": {"official": "Republika Ekvador", "common": "Ekvador"},
			"ita": {"official": "Repubblica dell'Ecuador", "common": "Ecuador"},
			"jpn": {"official": "\u30a8\u30af\u30a2\u30c9\u30eb\u5171\u548c\u56fd", "common": "\u30a8\u30af\u30a2\u30c9\u30eb"},
			"nld": {"official": "Republiek Ecuador", "common": "Ecuador"},
			"por": {"official": "Rep\u00fablica do Equador", "common": "Equador"},
			"rus": {"official": "\u0420\u0435\u0441\u043f\u0443\u0431\u043b\u0438\u043a\u0430 \u042d\u043a\u0432\u0430\u0434\u043e\u0440", "common": "\u042d\u043a\u0432\u0430\u0434\u043e\u0440"},
			"slk": {"official": "Ekv\u00e1dorsk\u00e1 republika", "common": "Ekv\u00e1dor"},
			"spa": {"official": "Rep\u00fablica del Ecuador", "common": "Ecuador"},
			"fin": {"official": "Ecuadorin tasavalta", "common": "Ecuador"},
			"zho": {"official": "\u5384\u74DC\u591A\u5C14\u5171\u548C\u56FD", "common": "\u5384\u74DC\u591A\u5C14"}
		},
		"latlng": [-2, -77.5],
		"demonym": "Ecuadorean",
		"landlocked": false,
		"borders": ["COL", "PER"],
		"area": 276841
	},
	{
		"name": {
			"common": "Egypt",
			"official": "Arab Republic of Egypt",
			"native": {
				"ara": {
					"official": "\u062c\u0645\u0647\u0648\u0631\u064a\u0629 \u0645\u0635\u0631 \u0627\u0644\u0639\u0631\u0628\u064a\u0629",
					"common": "\u0645\u0635\u0631"
				}
			}
		},
		"tld": [".eg", ".\u0645\u0635\u0631"],
		"cca2": "EG",
		"ccn3": "818",
		"cca3": "EGY",
		"cioc": "EGY",
		"currency": ["EGP"],
		"callingCode": ["20"],
		"capital": "Cairo",
		"altSpellings": ["EG", "Arab Republic of Egypt"],
		"region": "Africa",
		"subregion": "Northern Africa",
		"languages": {
			"ara": "Arabic"
		},
		"translations": {
			"cym": {"official": "Gweriniaeth Arabaidd yr Aifft", "common": "Yr Aifft"},
			"deu": {"official": "Arabische Republik \u00c4gypten", "common": "\u00c4gypten"},
			"fra": {"official": "R\u00e9publique arabe d'\u00c9gypte", "common": "\u00c9gypte"},
			"hrv": {"official": "Arapska Republika Egipat", "common": "Egipat"},
			"ita": {"official": "Repubblica araba d'Egitto", "common": "Egitto"},
			"jpn": {"official": "\u30a8\u30b8\u30d7\u30c8\u00b7\u30a2\u30e9\u30d6\u5171\u548c\u56fd", "common": "\u30a8\u30b8\u30d7\u30c8"},
			"nld": {"official": "Arabische Republiek Egypte", "common": "Egypte"},
			"por": {"official": "Rep\u00fablica \u00c1rabe do Egipto", "common": "Egito"},
			"rus": {"official": "\u0410\u0440\u0430\u0431\u0441\u043a\u0430\u044f \u0420\u0435\u0441\u043f\u0443\u0431\u043b\u0438\u043a\u0430 \u0415\u0433\u0438\u043f\u0435\u0442", "common": "\u0415\u0433\u0438\u043f\u0435\u0442"},
			"slk": {"official": "Egyptsk\u00e1 arabsk\u00e1 republika", "common": "Egypt"},
			"spa": {"official": "Rep\u00fablica \u00c1rabe de Egipto", "common": "Egipto"},
			"fin": {"official": "Egyptin arabitasavalta", "common": "Egypti"},
			"zho": {"official": "\u963F\u62C9\u4F2F\u57C3\u53CA\u5171\u548C\u56FD", "common": "\u57C3\u53CA"}
		},
		"latlng": [27, 30],
		"demonym": "Egyptian",
		"landlocked": false,
		"borders": ["ISR", "LBY", "SDN"],
		"area": 1002450
	},
	{
		"name": {
			"common": "Eritrea",
			"official": "State of Eritrea",
			"native": {
				"ara": {
					"official": "\u062f\u0648\u0644\u0629 \u0625\u0631\u062a\u0631\u064a\u0627",
					"common": "\u0625\u0631\u062a\u0631\u064a\u0627\u200e"
				},
				"eng": {
					"official": "State of Eritrea",
					"common": "Eritrea"
				},
				"tir": {
					"official": "\u1203\u1308\u1228 \u12a4\u122d\u1275\u122b",
					"common": "\u12a4\u122d\u1275\u122b"
				}
			}
		},
		"tld": [".er"],
		"cca2": "ER",
		"ccn3": "232",
		"cca3": "ERI",
		"cioc": "ERI",
		"currency": ["ERN"],
		"callingCode": ["291"],
		"capital": "Asmara",
		"altSpellings": ["ER", "State of Eritrea", "\u1203\u1308\u1228 \u12a4\u122d\u1275\u122b", "Dawlat Iritriy\u00e1", "\u02beErtr\u0101", "Iritriy\u0101"],
		"region": "Africa",
		"subregion": "Eastern Africa",
		"languages": {
			"ara": "Arabic",
			"eng": "English",
			"tir": "Tigrinya"
		},
		"translations": {
			"cym": {"official": "Gwladwriaeth Eritrea", "common": "Eritrea"},
			"deu": {"official": "Staat Eritrea", "common": "Eritrea"},
			"fra": {"official": "\u00c9tat d'\u00c9rythr\u00e9e", "common": "\u00c9rythr\u00e9e"},
			"hrv": {"official": "Dr\u017eava Eritreji", "common": "Eritreja"},
			"ita": {"official": "Stato di Eritrea", "common": "Eritrea"},
			"jpn": {"official": "\u30a8\u30ea\u30c8\u30ea\u30a2\u56fd", "common": "\u30a8\u30ea\u30c8\u30ea\u30a2"},
			"nld": {"official": "Staat Eritrea", "common": "Eritrea"},
			"por": {"official": "Estado da Eritreia", "common": "Eritreia"},
			"rus": {"official": "\u0413\u043e\u0441\u0443\u0434\u0430\u0440\u0441\u0442\u0432\u043e \u042d\u0440\u0438\u0442\u0440\u0435\u044f", "common": "\u042d\u0440\u0438\u0442\u0440\u0435\u044f"},
			"slk": {"official": "Eritrejsk\u00fd \u0161t\u00e1t", "common": "Eritrea"},
			"spa": {"official": "Estado de Eritrea", "common": "Eritrea"},
			"fin": {"official": "Eritrean valtio", "common": "Eritrea"},
			"zho": {"official": "\u5384\u7ACB\u7279\u91CC\u4E9A", "common": "\u5384\u7ACB\u7279\u91CC\u4E9A"}
		},
		"latlng": [15, 39],
		"demonym": "Eritrean",
		"landlocked": false,
		"borders": ["DJI", "ETH", "SDN"],
		"area": 117600
	},
	{
		"name": {
			"common": "Western Sahara",
			"official": "Sahrawi Arab Democratic Republic",
			"native": {
				"ber": {
					"official": "Sahrawi Arab Democratic Republic",
					"common": "Western Sahara"
				},
				"mey": {
					"official": "\u0627\u0644\u062c\u0645\u0647\u0648\u0631\u064a\u0629 \u0627\u0644\u0639\u0631\u0628\u064a\u0629 \u0627\u0644\u0635\u062d\u0631\u0627\u0648\u064a\u0629 \u0627\u0644\u062f\u064a\u0645\u0642\u0631\u0627\u0637\u064a\u0629",
					"common": "\u0627\u0644\u0635\u062d\u0631\u0627\u0621 \u0627\u0644\u063a\u0631\u0628\u064a\u0629"
				},
				"spa": {
					"official": "Rep\u00fablica \u00c1rabe Saharaui Democr\u00e1tica",
					"common": "Sahara Occidental"
				}
			}
		},
		"tld": [".eh"],
		"cca2": "EH",
		"ccn3": "732",
		"cca3": "ESH",
		"cioc": "",
		"currency": ["MAD", "DZD", "MRO"],
		"callingCode": ["212"],
		"capital": "El Aai\u00fan",
		"altSpellings": ["EH", "Tane\u1e93roft Tutrimt"],
		"region": "Africa",
		"subregion": "Northern Africa",
		"languages": {
			"ber": "Berber",
			"mey": "Hassaniya",
			"spa": "Spanish"
		},
		"translations": {
			"deu": {"official": "Demokratische Arabische Republik Sahara", "common": "Westsahara"},
			"fra": {"official": "R\u00e9publique arabe sahraouie d\u00e9mocratique", "common": "Sahara Occidental"},
			"hrv": {"official": "Sahrawi Arab Demokratska Republika", "common": "Zapadna Sahara"},
			"ita": {"official": "Repubblica Araba Saharawi Democratica", "common": "Sahara Occidentale"},
			"jpn": {"official": "\u30b5\u30cf\u30e9\u30a2\u30e9\u30d6\u6c11\u4e3b\u5171\u548c\u56fd", "common": "\u897f\u30b5\u30cf\u30e9"},
			"nld": {"official": "Sahrawi Arabische Democratische Republiek", "common": "Westelijke Sahara"},
			"por": {"official": "Rep\u00fablica \u00c1rabe Saharaui Democr\u00e1tica", "common": "Saara Ocidental"},
			"rus": {"official": "Sahrawi \u0410\u0440\u0430\u0431\u0441\u043a\u0430\u044f \u0414\u0435\u043c\u043e\u043a\u0440\u0430\u0442\u0438\u0447\u0435\u0441\u043a\u0430\u044f \u0420\u0435\u0441\u043f\u0443\u0431\u043b\u0438\u043a\u0430", "common": "\u0417\u0430\u043f\u0430\u0434\u043d\u0430\u044f \u0421\u0430\u0445\u0430\u0440\u0430"},
			"slk": {"official": "Z\u00e1padn\u00e1 Sahara", "common": "Z\u00e1padn\u00e1 Sahara"},
			"spa": {"official": "Rep\u00fablica \u00c1rabe Saharaui Democr\u00e1tica", "common": "Sahara Occidental"},
			"fin": {"official": "L\u00e4nsi-Sahara", "common": "L\u00e4nsi-Sahara"},
			"zho": {"official": "\u963F\u62C9\u4F2F\u6492\u54C8\u62C9\u6C11\u4E3B\u5171\u548C\u56FD", "common": "\u897F\u6492\u54C8\u62C9"}
		},
		"latlng": [24.5, -13],
		"demonym": "Sahrawi",
		"landlocked": false,
		"borders": ["DZA", "MRT", "MAR"],
		"area": 266000
	},
	{
		"name": {
			"common": "Spain",
			"official": "Kingdom of Spain",
			"native": {
				"cat": {
					"official": "Regne d'Espanya",
					"common": "Espanya"
				},
				"eus": {
					"official": "Espainiako Erresuma",
					"common": "Espainia"
				},
				"glg": {
					"official": "Reino de Espa\u00f1a",
					"common": ""
				},
				"oci": {
					"official": "Reialme d'Espanha",
					"common": "Espanha"
				},
				"spa": {
					"official": "Reino de Espa\u00f1a",
					"common": "Espa\u00f1a"
				}
			}
		},
		"tld": [".es"],
		"cca2": "ES",
		"ccn3": "724",
		"cca3": "ESP",
		"cioc": "ESP",
		"currency": ["EUR"],
		"callingCode": ["34"],
		"capital": "Madrid",
		"altSpellings": ["ES", "Kingdom of Spain", "Reino de Espa\u00f1a"],
		"region": "Europe",
		"subregion": "Southern Europe",
		"languages": {
			"cat": "Catalan",
			"eus": "Basque",
			"glg": "Galician",
			"oci": "Occitan",
			"spa": "Spanish"
		},
		"translations": {
			"deu": {"official": "K\u00f6nigreich Spanien", "common": "Spanien"},
			"fra": {"official": "Royaume d'Espagne", "common": "Espagne"},
			"hrv": {"official": "Kraljevina \u0160panjolska", "common": "\u0160panjolska"},
			"ita": {"official": "Regno di Spagna", "common": "Spagna"},
			"jpn": {"official": "\u30b9\u30da\u30a4\u30f3\u738b\u56fd", "common": "\u30b9\u30da\u30a4\u30f3"},
			"nld": {"official": "Koninkrijk Spanje", "common": "Spanje"},
			"por": {"official": "Reino de Espanha", "common": "Espanha"},
			"rus": {"official": "\u041a\u043e\u0440\u043e\u043b\u0435\u0432\u0441\u0442\u0432\u043e \u0418\u0441\u043f\u0430\u043d\u0438\u044f", "common": "\u0418\u0441\u043f\u0430\u043d\u0438\u044f"},
			"slk": {"official": "\u0160panielske kr\u00e1\u013eovstvo", "common": "\u0160panielsko"},
			"spa": {"official": "Reino de Espa\u00f1a", "common": "Espa\u00f1a"},
			"fin": {"official": "Espanjan kuningaskunta", "common": "Espanja"},
			"zho": {"official": "\u897F\u73ED\u7259\u738B\u56FD", "common": "\u897F\u73ED\u7259"}
		},
		"latlng": [40, -4],
		"demonym": "Spanish",
		"landlocked": false,
		"borders": ["AND", "FRA", "GIB", "PRT", "MAR"],
		"area": 505992
	},
	{
		"name": {
			"common": "Estonia",
			"official": "Republic of Estonia",
			"native": {
				"est": {
					"official": "Eesti Vabariik",
					"common": "Eesti"
				}
			}
		},
		"tld": [".ee"],
		"cca2": "EE",
		"ccn3": "233",
		"cca3": "EST",
		"cioc": "EST",
		"currency": ["EUR"],
		"callingCode": ["372"],
		"capital": "Tallinn",
		"altSpellings": ["EE", "Eesti", "Republic of Estonia", "Eesti Vabariik"],
		"region": "Europe",
		"subregion": "Northern Europe",
		"languages": {
			"est": "Estonian"
		},
		"translations": {
			"cym": {"official": "Gweriniaeth Estonia", "common": "Estonia"},
			"deu": {"official": "Republik Estland", "common": "Estland"},
			"fra": {"official": "R\u00e9publique d'Estonie", "common": "Estonie"},
			"hrv": {"official": "Republika Estonija", "common": "Estonija"},
			"ita": {"official": "Repubblica di Estonia", "common": "Estonia"},
			"jpn": {"official": "\u30a8\u30b9\u30c8\u30cb\u30a2\u5171\u548c\u56fd", "common": "\u30a8\u30b9\u30c8\u30cb\u30a2"},
			"nld": {"official": "Republiek Estland", "common": "Estland"},
			"por": {"official": "Rep\u00fablica da Est\u00f3nia", "common": "Est\u00f3nia"},
			"rus": {"official": "\u042d\u0441\u0442\u043e\u043d\u0441\u043a\u0430\u044f \u0420\u0435\u0441\u043f\u0443\u0431\u043b\u0438\u043a\u0430", "common": "\u042d\u0441\u0442\u043e\u043d\u0438\u044f"},
			"slk": {"official": "Est\u00f3nska republika", "common": "Est\u00f3nsko"},
			"spa": {"official": "Rep\u00fablica de Estonia", "common": "Estonia"},
			"fin": {"official": "Viron tasavalta", "common": "Viro"},
			"zho": {"official": "\u7231\u6C99\u5C3C\u4E9A\u5171\u548C\u56FD", "common": "\u7231\u6C99\u5C3C\u4E9A"}
		},
		"latlng": [59, 26],
		"demonym": "Estonian",
		"landlocked": false,
		"borders": ["LVA", "RUS"],
		"area": 45227
	},
	{
		"name": {
			"common": "Ethiopia",
			"official": "Federal Democratic Republic of Ethiopia",
			"native": {
				"amh": {
					"official": "\u12e8\u12a2\u1275\u12ee\u1335\u12eb \u134c\u12f4\u122b\u120b\u12ca \u12f2\u121e\u12ad\u122b\u1232\u12eb\u12ca \u122a\u1350\u1265\u120a\u12ad",
					"common": "\u12a2\u1275\u12ee\u1335\u12eb"
				}
			}
		},
		"tld": [".et"],
		"cca2": "ET",
		"ccn3": "231",
		"cca3": "ETH",
		"cioc": "ETH",
		"currency": ["ETB"],
		"callingCode": ["251"],
		"capital": "Addis Ababa",
		"altSpellings": ["ET", "\u02be\u012aty\u014d\u1e57\u1e57y\u0101", "Federal Democratic Republic of Ethiopia", "\u12e8\u12a2\u1275\u12ee\u1335\u12eb \u134c\u12f4\u122b\u120b\u12ca \u12f2\u121e\u12ad\u122b\u1232\u12eb\u12ca \u122a\u1350\u1265\u120a\u12ad"],
		"region": "Africa",
		"subregion": "Eastern Africa",
		"languages": {
			"amh": "Amharic"
		},
		"translations": {
			"cym": {"official": "Gweriniaeth Ddemocrataidd Ffederal Ethiopia", "common": "Ethiopia"},
			"deu": {"official": "Demokratische Bundesrepublik \u00c4thiopien", "common": "\u00c4thiopien"},
			"fra": {"official": "R\u00e9publique f\u00e9d\u00e9rale d\u00e9mocratique d'\u00c9thiopie", "common": "\u00c9thiopie"},
			"hrv": {"official": "Savezna Demokratska Republika Etiopija", "common": "Etiopija"},
			"ita": {"official": "Repubblica federale democratica di Etiopia", "common": "Etiopia"},
			"jpn": {"official": "\u30a8\u30c1\u30aa\u30d4\u30a2\u9023\u90a6\u6c11\u4e3b\u5171\u548c\u56fd", "common": "\u30a8\u30c1\u30aa\u30d4\u30a2"},
			"nld": {"official": "Federale Democratische Republiek Ethiopi\u00eb", "common": "Ethiopi\u00eb"},
			"por": {"official": "Rep\u00fablica Federal Democr\u00e1tica da Eti\u00f3pia", "common": "Eti\u00f3pia"},
			"rus": {"official": "\u0424\u0435\u0434\u0435\u0440\u0430\u0442\u0438\u0432\u043d\u0430\u044f \u0414\u0435\u043c\u043e\u043a\u0440\u0430\u0442\u0438\u0447\u0435\u0441\u043a\u0430\u044f \u0420\u0435\u0441\u043f\u0443\u0431\u043b\u0438\u043a\u0430 \u042d\u0444\u0438\u043e\u043f\u0438\u044f", "common": "\u042d\u0444\u0438\u043e\u043f\u0438\u044f"},
			"slk": {"official": "Eti\u00f3pska federat\u00edvna demokratick\u00e1 republika", "common": "Eti\u00f3pia"},
			"spa": {"official": "Rep\u00fablica Democr\u00e1tica Federal de Etiop\u00eda", "common": "Etiop\u00eda"},
			"fin": {"official": "Etiopian demokraattinen liittotasavalta", "common": "Etiopia"},
			"zho": {"official": "\u57C3\u585E\u4FC4\u6BD4\u4E9A\u8054\u90A6\u6C11\u4E3B\u5171\u548C\u56FD", "common": "\u57C3\u585E\u4FC4\u6BD4\u4E9A"}
		},
		"latlng": [8, 38],
		"demonym": "Ethiopian",
		"landlocked": true,
		"borders": ["DJI", "ERI", "KEN", "SOM", "SSD", "SDN"],
		"area": 1104300
	},
	{
		"name": {
			"common": "Finland",
			"official": "Republic of Finland",
			"native": {
				"fin": {
					"official": "Suomen tasavalta",
					"common": "Suomi"
				},
				"swe": {
					"official": "Republiken Finland",
					"common": "Finland"
				}
			}
		},
		"tld": [".fi"],
		"cca2": "FI",
		"ccn3": "246",
		"cca3": "FIN",
		"cioc": "FIN",
		"currency": ["EUR"],
		"callingCode": ["358"],
		"capital": "Helsinki",
		"altSpellings": ["FI", "Suomi", "Republic of Finland", "Suomen tasavalta", "Republiken Finland"],
		"region": "Europe",
		"subregion": "Northern Europe",
		"languages": {
			"fin": "Finnish",
			"swe": "Swedish"
		},
		"translations": {
			"deu": {"official": "Republik Finnland", "common": "Finnland"},
			"fra": {"official": "R\u00e9publique de Finlande", "common": "Finlande"},
			"hrv": {"official": "Republika Finska", "common": "Finska"},
			"ita": {"official": "Repubblica di Finlandia", "common": "Finlandia"},
			"jpn": {"official": "\u30d5\u30a3\u30f3\u30e9\u30f3\u30c9\u5171\u548c\u56fd", "common": "\u30d5\u30a3\u30f3\u30e9\u30f3\u30c9"},
			"nld": {"official": "Republiek Finland", "common": "Finland"},
			"por": {"official": "Rep\u00fablica da Finl\u00e2ndia", "common": "Finl\u00e2ndia"},
			"rus": {"official": "\u0424\u0438\u043d\u043b\u044f\u043d\u0434\u0441\u043a\u0430\u044f \u0420\u0435\u0441\u043f\u0443\u0431\u043b\u0438\u043a\u0430", "common": "\u0424\u0438\u043d\u043b\u044f\u043d\u0434\u0438\u044f"},
			"slk": {"official": "F\u00ednska republika", "common": "F\u00ednsko"},
			"spa": {"official": "Rep\u00fablica de Finlandia", "common": "Finlandia"},
			"fin": {"official": "Suomen tasavalta", "common": "Suomi"},
			"zho": {"official": "\u82AC\u5170\u5171\u548C\u56FD", "common": "\u82AC\u5170"}
		},
		"latlng": [64, 26],
		"demonym": "Finnish",
		"landlocked": false,
		"borders": ["NOR", "SWE", "RUS"],
		"area": 338424
	},
	{
		"name": {
			"common": "Fiji",
			"official": "Republic of Fiji",
			"native": {
				"eng": {
					"official": "Republic of Fiji",
					"common": "Fiji"
				},
				"fij": {
					"official": "Matanitu Tugalala o Viti",
					"common": "Viti"
				},
				"hif": {
					"official": "\u0930\u093f\u092a\u092c\u094d\u0932\u093f\u0915 \u0911\u092b \u092b\u0940\u091c\u0940",
					"common": "\u092b\u093f\u091c\u0940"
				}
			}
		},
		"tld": [".fj"],
		"cca2": "FJ",
		"ccn3": "242",
		"cca3": "FJI",
		"cioc": "FIJ",
		"currency": ["FJD"],
		"callingCode": ["679"],
		"capital": "Suva",
		"altSpellings": ["FJ", "Viti", "Republic of Fiji", "Matanitu ko Viti", "Fij\u012b Ga\u1e47ar\u0101jya"],
		"region": "Oceania",
		"subregion": "Melanesia",
		"languages": {
			"eng": "English",
			"fij": "Fijian",
			"hif": "Fiji Hindi"
		},
		"translations": {
			"deu": {"official": "Republik Fidschi", "common": "Fidschi"},
			"fra": {"official": "R\u00e9publique des Fidji", "common": "Fidji"},
			"hrv": {"official": "Republika Fid\u017ei", "common": "Fi\u0111i"},
			"ita": {"official": "Repubblica di Figi", "common": "Figi"},
			"jpn": {"official": "\u30d5\u30a3\u30b8\u30fc\u5171\u548c\u56fd", "common": "\u30d5\u30a3\u30b8\u30fc"},
			"nld": {"official": "Republiek Fiji", "common": "Fiji"},
			"por": {"official": "Rep\u00fablica de Fiji", "common": "Fiji"},
			"rus": {"official": "\u0420\u0435\u0441\u043f\u0443\u0431\u043b\u0438\u043a\u0430 \u0424\u0438\u0434\u0436\u0438", "common": "\u0424\u0438\u0434\u0436\u0438"},
			"slk": {"official": "Fi\u01c6ijsk\u00e1 republika", "common": "Fi\u01c6i"},
			"spa": {"official": "Rep\u00fablica de Fiji", "common": "Fiyi"},
			"fin": {"official": "Fid\u017ein tasavalta", "common": "Fid\u017ei"},
			"zho": {"official": "\u6590\u6D4E\u5171\u548C\u56FD", "common": "\u6590\u6D4E"}
		},
		"latlng": [-18, 175],
		"demonym": "Fijian",
		"landlocked": false,
		"borders": [],
		"area": 18272
	},
	{
		"name": {
			"common": "Falkland Islands",
			"official": "Falkland Islands",
			"native": {
				"eng": {
					"official": "Falkland Islands",
					"common": "Falkland Islands"
				}
			}
		},
		"tld": [".fk"],
		"cca2": "FK",
		"ccn3": "238",
		"cca3": "FLK",
		"cioc": "",
		"currency": ["FKP"],
		"callingCode": ["500"],
		"capital": "Stanley",
		"altSpellings": ["FK", "Islas Malvinas", "Falkland Islands (Malvinas)"],
		"region": "Americas",
		"subregion": "South America",
		"languages": {
			"eng": "English"
		},
		"translations": {
			"deu": {"official": "Falkland-Inseln", "common": "Falklandinseln"},
			"fra": {"official": "\u00celes Malouines", "common": "\u00celes Malouines"},
			"hrv": {"official": "Falklandski otoci", "common": "Falklandski Otoci"},
			"ita": {"official": "Isole Falkland", "common": "Isole Falkland o Isole Malvine"},
			"jpn": {"official": "\u30d5\u30a9\u30fc\u30af\u30e9\u30f3\u30c9", "common": "\u30d5\u30a9\u30fc\u30af\u30e9\u30f3\u30c9\uff08\u30de\u30eb\u30d3\u30ca\u30b9\uff09\u8af8\u5cf6"},
			"nld": {"official": "Falkland eilanden", "common": "Falklandeilanden"},
			"por": {"official": "Ilhas Malvinas", "common": "Ilhas Malvinas"},
			"rus": {"official": "\u0424\u043e\u043b\u043a\u043b\u0435\u043d\u0434\u0441\u043a\u0438\u0435 \u043e\u0441\u0442\u0440\u043e\u0432\u0430", "common": "\u0424\u043e\u043b\u043a\u043b\u0435\u043d\u0434\u0441\u043a\u0438\u0435 \u043e\u0441\u0442\u0440\u043e\u0432\u0430"},
			"slk": {"official": "Falklandsk\u00e9 ostrovy", "common": "Falklandy"},
			"spa": {"official": "islas Malvinas", "common": "Islas Malvinas"},
			"fin": {"official": "Falkandinsaaret", "common": "Falkandinsaaret"},
			"zho": {"official": "\u798F\u514B\u5170\u7FA4\u5C9B", "common": "\u798F\u514B\u5170\u7FA4\u5C9B"}
		},
		"latlng": [-51.75, -59],
		"demonym": "Falkland Islander",
		"landlocked": false,
		"borders": [],
		"area": 12173
	},
	{
		"name": {
			"common": "France",
			"official": "French Republic",
			"native": {
				"fra": {
					"official": "R\u00e9publique fran\u00e7aise",
					"common": "France"
				}
			}
		},
		"tld": [".fr"],
		"cca2": "FR",
		"ccn3": "250",
		"cca3": "FRA",
		"cioc": "FRA",
		"currency": ["EUR"],
		"callingCode": ["33"],
		"capital": "Paris",
		"altSpellings": ["FR", "French Republic", "R\u00e9publique fran\u00e7aise"],
		"region": "Europe",
		"subregion": "Western Europe",
		"languages": {
			"fra": "French"
		},
		"translations": {
			"deu": {"official": "Franz\u00f6sische Republik", "common": "Frankreich"},
			"fra": {"official": "R\u00e9publique fran\u00e7aise", "common": "France"},
			"hrv": {"official": "Francuska Republika", "common": "Francuska"},
			"ita": {"official": "Repubblica francese", "common": "Francia"},
			"jpn": {"official": "\u30d5\u30e9\u30f3\u30b9\u5171\u548c\u56fd", "common": "\u30d5\u30e9\u30f3\u30b9"},
			"nld": {"official": "Franse Republiek", "common": "Frankrijk"},
			"por": {"official": "Rep\u00fablica Francesa", "common": "Fran\u00e7a"},
			"rus": {"official": "\u0424\u0440\u0430\u043d\u0446\u0443\u0437\u0441\u043a\u0430\u044f \u0420\u0435\u0441\u043f\u0443\u0431\u043b\u0438\u043a\u0430", "common": "\u0424\u0440\u0430\u043d\u0446\u0438\u044f"},
			"slk": {"official": "Franc\u00fazska republika", "common": "Franc\u00fazsko"},
			"spa": {"official": "Rep\u00fablica franc\u00e9s", "common": "Francia"},
			"fin": {"official": "Ranskan tasavalta", "common": "Ranska"},
			"zho": {"official": "\u6CD5\u5170\u897F\u5171\u548C\u56FD", "common": "\u6CD5\u56FD"}
		},
		"latlng": [46, 2],
		"demonym": "French",
		"landlocked": false,
		"borders": ["AND", "BEL", "DEU", "ITA", "LUX", "MCO", "ESP", "CHE"],
		"area": 551695
	},
	{
		"name": {
			"common": "Faroe Islands",
			"official": "Faroe Islands",
			"native": {
				"dan": {
					"official": "F\u00e6r\u00f8erne",
					"common": "F\u00e6r\u00f8erne"
				},
				"fao": {
					"official": "F\u00f8royar",
					"common": "F\u00f8royar"
				}
			}
		},
		"tld": [".fo"],
		"cca2": "FO",
		"ccn3": "234",
		"cca3": "FRO",
		"cioc": "",
		"currency": ["DKK"],
		"callingCode": ["298"],
		"capital": "T\u00f3rshavn",
		"altSpellings": ["FO", "F\u00f8royar", "F\u00e6r\u00f8erne"],
		"region": "Europe",
		"subregion": "Northern Europe",
		"languages": {
			"dan": "Danish",
			"fao": "Faroese"
		},
		"translations": {
			"deu": {"official": "F\u00e4r\u00f6er", "common": "F\u00e4r\u00f6er-Inseln"},
			"fra": {"official": "\u00celes F\u00e9ro\u00e9", "common": "\u00celes F\u00e9ro\u00e9"},
			"hrv": {"official": "Farski Otoci", "common": "Farski Otoci"},
			"ita": {"official": "Isole Faroe", "common": "Isole Far Oer"},
			"jpn": {"official": "\u30d5\u30a7\u30ed\u30fc\u8af8\u5cf6", "common": "\u30d5\u30a7\u30ed\u30fc\u8af8\u5cf6"},
			"nld": {"official": "Faer\u00f6er", "common": "Faer\u00f6er"},
			"por": {"official": "Ilhas Faroe", "common": "Ilhas Faro\u00e9"},
			"rus": {"official": "\u0424\u0430\u0440\u0435\u0440\u0441\u043a\u0438\u0435 \u043e\u0441\u0442\u0440\u043e\u0432\u0430", "common": "\u0424\u0430\u0440\u0435\u0440\u0441\u043a\u0438\u0435 \u043e\u0441\u0442\u0440\u043e\u0432\u0430"},
			"slk": {"official": "Faersk\u00e9 ostrovy", "common": "Faersk\u00e9 ostrovy"},
			"spa": {"official": "Islas Feroe", "common": "Islas Faroe"},
			"fin": {"official": "F\u00e4rsaaret", "common": "F\u00e4rsaaret"},
			"zho": {"official": "\u6CD5\u7F57\u7FA4\u5C9B", "common": "\u6CD5\u7F57\u7FA4\u5C9B"}
		},
		"latlng": [62, -7],
		"demonym": "Faroese",
		"landlocked": false,
		"borders": [],
		"area": 1393
	},
	{
		"name": {
			"common": "Micronesia",
			"official": "Federated States of Micronesia",
			"native": {
				"eng": {
					"official": "Federated States of Micronesia",
					"common": "Micronesia"
				}
			}
		},
		"tld": [".fm"],
		"cca2": "FM",
		"ccn3": "583",
		"cca3": "FSM",
		"cioc": "FSM",
		"currency": ["USD"],
		"callingCode": ["691"],
		"capital": "Palikir",
		"altSpellings": ["FM", "Federated States of Micronesia", "Micronesia, Federated States of"],
		"region": "Oceania",
		"subregion": "Micronesia",
		"languages": {
			"eng": "English"
		},
		"translations": {
			"deu": {"official": "F\u00f6derierte Staaten von Mikronesien", "common": "Mikronesien"},
			"fra": {"official": "\u00c9tats f\u00e9d\u00e9r\u00e9s de Micron\u00e9sie", "common": "Micron\u00e9sie"},
			"hrv": {"official": "Savezne Dr\u017eave Mikronezije", "common": "Mikronezija"},
			"ita": {"official": "Stati federati di Micronesia", "common": "Micronesia"},
			"jpn": {"official": "\u30df\u30af\u30ed\u30cd\u30b7\u30a2\u9023\u90a6", "common": "\u30df\u30af\u30ed\u30cd\u30b7\u30a2\u9023\u90a6"},
			"nld": {"official": "Federale Staten van Micronesia", "common": "Micronesi\u00eb"},
			"por": {"official": "Estados Federados da Micron\u00e9sia", "common": "Micron\u00e9sia"},
			"rus": {"official": "\u0424\u0435\u0434\u0435\u0440\u0430\u0442\u0438\u0432\u043d\u044b\u0435 \u0428\u0442\u0430\u0442\u044b \u041c\u0438\u043a\u0440\u043e\u043d\u0435\u0437\u0438\u0438", "common": "\u0424\u0435\u0434\u0435\u0440\u0430\u0442\u0438\u0432\u043d\u044b\u0435 \u0428\u0442\u0430\u0442\u044b \u041c\u0438\u043a\u0440\u043e\u043d\u0435\u0437\u0438\u0438"},
			"slk": {"official": "Mikron/u00e9zske federat\u00edvne \u0161t\u00e1ty", "common": "Mikron\u00e9zia"},
			"spa": {"official": "Estados Federados de Micronesia", "common": "Micronesia"},
			"fin": {"official": "Mikronesian liittovaltio", "common": "Mikronesia"},
			"zho": {"official": "\u5BC6\u514B\u7F57\u5C3C\u897F\u4E9A\u8054\u90A6", "common": "\u5BC6\u514B\u7F57\u5C3C\u897F\u4E9A"}
		},
		"latlng": [6.91666666, 158.25],
		"demonym": "Micronesian",
		"landlocked": false,
		"borders": [],
		"area": 702
	},
	{
		"name": {
			"common": "Gabon",
			"official": "Gabonese Republic",
			"native": {
				"fra": {
					"official": "R\u00e9publique gabonaise",
					"common": "Gabon"
				}
			}
		},
		"tld": [".ga"],
		"cca2": "GA",
		"ccn3": "266",
		"cca3": "GAB",
		"cioc": "GAB",
		"currency": ["XAF"],
		"callingCode": ["241"],
		"capital": "Libreville",
		"altSpellings": ["GA", "Gabonese Republic", "R\u00e9publique Gabonaise"],
		"region": "Africa",
		"subregion": "Middle Africa",
		"languages": {
			"fra": "French"
		},
		"translations": {
			"deu": {"official": "Gabunische Republik", "common": "Gabun"},
			"fra": {"official": "R\u00e9publique gabonaise", "common": "Gabon"},
			"hrv": {"official": "Gabon Republika", "common": "Gabon"},
			"ita": {"official": "Repubblica gabonese", "common": "Gabon"},
			"jpn": {"official": "\u30ac\u30dc\u30f3\u5171\u548c\u56fd", "common": "\u30ac\u30dc\u30f3"},
			"nld": {"official": "Republiek Gabon", "common": "Gabon"},
			"por": {"official": "Rep\u00fablica do Gab\u00e3o", "common": "Gab\u00e3o"},
			"rus": {"official": "\u0413\u0430\u0431\u043e\u043d\u0430 \u0420\u0435\u0441\u043f\u0443\u0431\u043b\u0438\u043a\u0430", "common": "\u0413\u0430\u0431\u043e\u043d"},
			"slk": {"official": "Gabonsk\u00e1 republika", "common": "Gabon"},
			"spa": {"official": "Rep\u00fablica de Gab\u00f3n", "common": "Gab\u00f3n"},
			"fin": {"official": "Gabonin tasavalta", "common": "Gabon"},
			"zho": {"official": "\u52A0\u84EC\u5171\u548C\u56FD", "common": "\u52A0\u84EC"}
		},
		"latlng": [-1, 11.75],
		"demonym": "Gabonese",
		"landlocked": false,
		"borders": ["CMR", "COG", "GNQ"],
		"area": 267668
	},
	{
		"name": {
			"common": "United Kingdom",
			"official": "United Kingdom of Great Britain and Northern Ireland",
			"native": {
				"eng": {
					"official": "United Kingdom of Great Britain and Northern Ireland",
					"common": "United Kingdom"
				}
			}
		},
		"tld": [".uk"],
		"cca2": "GB",
		"ccn3": "826",
		"cca3": "GBR",
		"cioc": "GBR",
		"currency": ["GBP"],
		"callingCode": ["44"],
		"capital": "London",
		"altSpellings": ["GB", "UK", "Great Britain"],
		"region": "Europe",
		"subregion": "Northern Europe",
		"languages": {
			"eng": "English"
		},
		"translations": {
			"deu": {"official": "Vereinigtes K\u00f6nigreich Gro\u00dfbritannien und Nordirland", "common": "Vereinigtes K\u00f6nigreich"},
			"fra": {"official": "Royaume-Uni de Grande-Bretagne et d'Irlande du Nord", "common": "Royaume-Uni"},
			"hrv": {"official": "Ujedinjeno Kraljevstvo Velike Britanije i Sjeverne Irske", "common": "Ujedinjeno Kraljevstvo"},
			"ita": {"official": "Regno Unito di Gran Bretagna e Irlanda del Nord", "common": "Regno Unito"},
			"jpn": {"official": "\u30b0\u30ec\u30fc\u30c8\u00b7\u30d6\u30ea\u30c6\u30f3\u304a\u3088\u3073\u5317\u30a2\u30a4\u30eb\u30e9\u30f3\u30c9\u9023\u5408\u738b\u56fd", "common": "\u30a4\u30ae\u30ea\u30b9"},
			"nld": {"official": "Verenigd Koninkrijk van Groot-Brittanni\u00eb en Noord-Ierland", "common": "Verenigd Koninkrijk"},
			"por": {"official": "Reino Unido da Gr\u00e3-Bretanha e Irlanda do Norte", "common": "Reino Unido"},
			"rus": {"official": "\u0421\u043e\u0435\u0434\u0438\u043d\u0435\u043d\u043d\u043e\u0435 \u041a\u043e\u0440\u043e\u043b\u0435\u0432\u0441\u0442\u0432\u043e \u0412\u0435\u043b\u0438\u043a\u043e\u0431\u0440\u0438\u0442\u0430\u043d\u0438\u0438 \u0438 \u0421\u0435\u0432\u0435\u0440\u043d\u043e\u0439 \u0418\u0440\u043b\u0430\u043d\u0434\u0438\u0438", "common": "\u0412\u0435\u043b\u0438\u043a\u043e\u0431\u0440\u0438\u0442\u0430\u043d\u0438\u044f"},
			"slk": {"official": "Spojen\u00e9 kr\u00e1\u013eovstvo Ve\u013ekej Brit\u00e1nie a Severn\u00e9ho\u00ccrska", "common": "Ve\u013ek\u00e1 Brit\u00e1nia (Spojen\u00e9 kr\u00e1\u013eovstvo)"},
			"spa": {"official": "Reino Unido de Gran Breta\u00f1a e Irlanda del Norte", "common": "Reino Unido"},
			"fin": {"official": "Ison-Britannian ja Pohjois-Irlannin yhdistynyt kuningaskunta", "common": "Yhdistynyt kuningaskunta"},
			"zho": {"official": "\u5927\u4E0D\u5217\u98A0\u53CA\u5317\u7231\u5C14\u5170\u8054\u5408\u738B\u56FD", "common": "\u82F1\u56FD"}
		},
		"latlng": [54, -2],
		"demonym": "British",
		"landlocked": false,
		"borders": ["IRL"],
		"area": 242900
	},
	{
		"name": {
			"common": "Georgia",
			"official": "Georgia",
			"native": {
				"kat": {
					"official": "\u10e1\u10d0\u10e5\u10d0\u10e0\u10d7\u10d5\u10d4\u10da\u10dd",
					"common": "\u10e1\u10d0\u10e5\u10d0\u10e0\u10d7\u10d5\u10d4\u10da\u10dd"
				}
			}
		},
		"tld": [".ge"],
		"cca2": "GE",
		"ccn3": "268",
		"cca3": "GEO",
		"cioc": "GEO",
		"currency": ["GEL"],
		"callingCode": ["995"],
		"capital": "Tbilisi",
		"altSpellings": ["GE", "Sakartvelo"],
		"region": "Asia",
		"subregion": "Western Asia",
		"languages": {
			"kat": "Georgian"
		},
		"translations": {
			"deu": {"official": "Georgia", "common": "Georgien"},
			"fra": {"official": "R\u00e9publique de G\u00e9orgie", "common": "G\u00e9orgie"},
			"hrv": {"official": "Gruzija", "common": "Gruzija"},
			"ita": {"official": "Georgia", "common": "Georgia"},
			"jpn": {"official": "\u30b0\u30eb\u30b8\u30a2", "common": "\u30b0\u30eb\u30b8\u30a2"},
			"nld": {"official": "Georgia", "common": "Georgi\u00eb"},
			"por": {"official": "Georgia", "common": "Ge\u00f3rgia"},
			"rus": {"official": "\u0413\u0440\u0443\u0437\u0438\u044f", "common": "\u0413\u0440\u0443\u0437\u0438\u044f"},
			"slk": {"official": "Gruz\u00ednsko", "common": "Gruz\u00ednsko"},
			"spa": {"official": "Georgia", "common": "Georgia"},
			"fin": {"official": "Georgia", "common": "Georgia"},
			"zho": {"official": "\u683C\u9C81\u5409\u4E9A", "common": "\u683C\u9C81\u5409\u4E9A"}
		},
		"latlng": [42, 43.5],
		"demonym": "Georgian",
		"landlocked": false,
		"borders": ["ARM", "AZE", "RUS", "TUR"],
		"area": 69700
	},
	{
		"name": {
			"common": "Guernsey",
			"official": "Bailiwick of Guernsey",
			"native": {
				"eng": {
					"official": "Bailiwick of Guernsey",
					"common": "Guernsey"
				},
				"fra": {
					"official": "Bailliage de Guernesey",
					"common": "Guernesey"
				},
				"nfr": {
					"official": "Dg\u00e8rn\u00e9siais",
					"common": "Dg\u00e8rn\u00e9siais"
				}
			}
		},
		"tld": [".gg"],
		"cca2": "GG",
		"ccn3": "831",
		"cca3": "GGY",
		"cioc": "",
		"currency": ["GBP"],
		"callingCode": ["44"],
		"capital": "St. Peter Port",
		"altSpellings": ["GG", "Bailiwick of Guernsey", "Bailliage de Guernesey"],
		"region": "Europe",
		"subregion": "Northern Europe",
		"languages": {
			"eng": "English",
			"fra": "French",
			"nfr": "Guern\u00e9siais"
		},
		"translations": {
			"deu": {"official": "Guernsey", "common": "Guernsey"},
			"fra": {"official": "Bailliage de Guernesey", "common": "Guernesey"},
			"hrv": {"official": "Struka Guernsey", "common": "Guernsey"},
			"ita": {"official": "Baliato di Guernsey", "common": "Guernsey"},
			"jpn": {"official": "\u30ac\u30fc\u30f3\u30b8\u30fc\u306e\u5f97\u610f\u5206\u91ce", "common": "\u30ac\u30fc\u30f3\u30b8\u30fc"},
			"nld": {"official": "Baljuwschap Guernsey", "common": "Guernsey"},
			"por": {"official": "Bailiado de Guernsey", "common": "Guernsey"},
			"rus": {"official": "\u041a\u043e\u0440\u043e\u043d\u043d\u043e\u0435 \u0432\u043b\u0430\u0434\u0435\u043d\u0438\u0435 \u0413\u0435\u0440\u043d\u0441\u0438", "common": "\u0413\u0435\u0440\u043d\u0441\u0438"},
			"slk": {"official": "Guernsey", "common": "Guernsey"},
			"spa": {"official": "Bail\u00eda de Guernsey", "common": "Guernsey"},
			"fin": {"official": "Guernsey", "common": "Guernsey"},
			"zho": {"official": "\u6839\u897F\u5C9B", "common": "\u6839\u897F\u5C9B"}
		},
		"latlng": [49.46666666, -2.58333333],
		"demonym": "Channel Islander",
		"landlocked": false,
		"borders": [],
		"area": 78
	},
	{
		"name": {
			"common": "Ghana",
			"official": "Republic of Ghana",
			"native": {
				"eng": {
					"official": "Republic of Ghana",
					"common": "Ghana"
				}
			}
		},
		"tld": [".gh"],
		"cca2": "GH",
		"ccn3": "288",
		"cca3": "GHA",
		"cioc": "GHA",
		"currency": ["GHS"],
		"callingCode": ["233"],
		"capital": "Accra",
		"altSpellings": ["GH"],
		"region": "Africa",
		"subregion": "Western Africa",
		"languages": {
			"eng": "English"
		},
		"translations": {
			"deu": {"official": "Republik Ghana", "common": "Ghana"},
			"fra": {"official": "R\u00e9publique du Ghana", "common": "Ghana"},
			"hrv": {"official": "Republika Gana", "common": "Gana"},
			"ita": {"official": "Repubblica del Ghana", "common": "Ghana"},
			"jpn": {"official": "\u30ac\u30fc\u30ca\u5171\u548c\u56fd", "common": "\u30ac\u30fc\u30ca"},
			"nld": {"official": "Republiek Ghana", "common": "Ghana"},
			"por": {"official": "Rep\u00fablica do Gana", "common": "Gana"},
			"rus": {"official": "\u0420\u0435\u0441\u043f\u0443\u0431\u043b\u0438\u043a\u0430 \u0413\u0430\u043d\u0430", "common": "\u0413\u0430\u043d\u0430"},
			"slk": {"official": "Ghansk/u00e1 republika", "common": "Ghana"},
			"spa": {"official": "Rep\u00fablica de Ghana", "common": "Ghana"},
			"fin": {"official": "Ghanan tasavalta", "common": "Ghana"},
			"zho": {"official": "\u52A0\u7EB3\u5171\u548C\u56FD", "common": "\u52A0\u7EB3"}
		},
		"latlng": [8, -2],
		"demonym": "Ghanaian",
		"landlocked": false,
		"borders": ["BFA", "CIV", "TGO"],
		"area": 238533
	},
	{
		"name": {
			"common": "Gibraltar",
			"official": "Gibraltar",
			"native": {
				"eng": {
					"official": "Gibraltar",
					"common": "Gibraltar"
				}
			}
		},
		"tld": [".gi"],
		"cca2": "GI",
		"ccn3": "292",
		"cca3": "GIB",
		"cioc": "",
		"currency": ["GIP"],
		"callingCode": ["350"],
		"capital": "Gibraltar",
		"altSpellings": ["GI"],
		"region": "Europe",
		"subregion": "Southern Europe",
		"languages": {
			"eng": "English"
		},
		"translations": {
			"deu": {"official": "Gibraltar", "common": "Gibraltar"},
			"fra": {"official": "Gibraltar", "common": "Gibraltar"},
			"hrv": {"official": "Gibraltar", "common": "Gibraltar"},
			"ita": {"official": "Gibilterra", "common": "Gibilterra"},
			"jpn": {"official": "\u30b8\u30d6\u30e9\u30eb\u30bf\u30eb", "common": "\u30b8\u30d6\u30e9\u30eb\u30bf\u30eb"},
			"nld": {"official": "Gibraltar", "common": "Gibraltar"},
			"por": {"official": "Gibraltar", "common": "Gibraltar"},
			"rus": {"official": "\u0413\u0438\u0431\u0440\u0430\u043b\u0442\u0430\u0440", "common": "\u0413\u0438\u0431\u0440\u0430\u043b\u0442\u0430\u0440"},
			"slk": {"official": "Gibralt\u00e1r", "common": "Gibralt\u00e1r"},
			"spa": {"official": "Gibraltar", "common": "Gibraltar"},
			"fin": {"official": "Gibraltar", "common": "Gibraltar"},
			"zho": {"official": "\u76F4\u5E03\u7F57\u9640", "common": "\u76F4\u5E03\u7F57\u9640"}
		},
		"latlng": [36.13333333, -5.35],
		"demonym": "Gibraltar",
		"landlocked": false,
		"borders": ["ESP"],
		"area": 6
	},
	{
		"name": {
			"common": "Guinea",
			"official": "Republic of Guinea",
			"native": {
				"fra": {
					"official": "R\u00e9publique de Guin\u00e9e",
					"common": "Guin\u00e9e"
				}
			}
		},
		"tld": [".gn"],
		"cca2": "GN",
		"ccn3": "324",
		"cca3": "GIN",
		"cioc": "GUI",
		"currency": ["GNF"],
		"callingCode": ["224"],
		"capital": "Conakry",
		"altSpellings": ["GN", "Republic of Guinea", "R\u00e9publique de Guin\u00e9e"],
		"region": "Africa",
		"subregion": "Western Africa",
		"languages": {
			"fra": "French"
		},
		"translations": {
			"deu": {"official": "Republik Guinea", "common": "Guinea"},
			"fra": {"official": "R\u00e9publique de Guin\u00e9e", "common": "Guin\u00e9e"},
			"hrv": {"official": "Republika Gvineja", "common": "Gvineja"},
			"ita": {"official": "Repubblica di Guinea", "common": "Guinea"},
			"jpn": {"official": "\u30ae\u30cb\u30a2\u5171\u548c\u56fd", "common": "\u30ae\u30cb\u30a2"},
			"nld": {"official": "Republiek Guinee", "common": "Guinee"},
			"por": {"official": "Rep\u00fablica da Guin\u00e9", "common": "Guin\u00e9"},
			"rus": {"official": "\u0420\u0435\u0441\u043f\u0443\u0431\u043b\u0438\u043a\u0430 \u0413\u0432\u0438\u043d\u0435\u044f", "common": "\u0413\u0432\u0438\u043d\u0435\u044f"},
			"slk": {"official": "Guinejsk\u00e1 republika", "common": "Guinea"},
			"spa": {"official": "Rep\u00fablica de Guinea", "common": "Guinea"},
			"fin": {"official": "Guinean tasavalta", "common": "Guinea"},
			"zho": {"official": "\u51E0\u5185\u4E9A\u5171\u548C\u56FD", "common": "\u51E0\u5185\u4E9A"}
		},
		"latlng": [11, -10],
		"demonym": "Guinean",
		"landlocked": false,
		"borders": ["CIV", "GNB", "LBR", "MLI", "SEN", "SLE"],
		"area": 245857
	},
	{
		"name": {
			"common": "Guadeloupe",
			"official": "Guadeloupe",
			"native": {
				"fra": {
					"official": "Guadeloupe",
					"common": "Guadeloupe"
				}
			}
		},
		"tld": [".gp"],
		"cca2": "GP",
		"ccn3": "312",
		"cca3": "GLP",
		"cioc": "",
		"currency": ["EUR"],
		"callingCode": ["590"],
		"capital": "Basse-Terre",
		"altSpellings": ["GP", "Gwadloup"],
		"region": "Americas",
		"subregion": "Caribbean",
		"languages": {
			"fra": "French"
		},
		"translations": {
			"deu": {"official": "Guadeloupe", "common": "Guadeloupe"},
			"fra": {"official": "Guadeloupe", "common": "Guadeloupe"},
			"hrv": {"official": "Gvadalupa", "common": "Gvadalupa"},
			"ita": {"official": "Guadeloupe", "common": "Guadeloupa"},
			"jpn": {"official": "\u30b0\u30a2\u30c9\u30eb\u30fc\u30d7\u5cf6", "common": "\u30b0\u30a2\u30c9\u30eb\u30fc\u30d7"},
			"nld": {"official": "Guadeloupe", "common": "Guadeloupe"},
			"por": {"official": "Guadalupe", "common": "Guadalupe"},
			"rus": {"official": "\u0413\u0432\u0430\u0434\u0435\u043b\u0443\u043f\u0430", "common": "\u0413\u0432\u0430\u0434\u0435\u043b\u0443\u043f\u0430"},
			"slk": {"official": "Guadeloupe", "common": "Guadeloupe"},
			"spa": {"official": "Guadalupe", "common": "Guadalupe"},
			"fin": {"official": "Guadeloupen departmentti", "common": "Guadeloupe"},
			"zho": {"official": "\u74DC\u5FB7\u7F57\u666E\u5C9B", "common": "\u74DC\u5FB7\u7F57\u666E\u5C9B"}
		},
		"latlng": [16.25, -61.583333],
		"demonym": "Guadeloupian",
		"landlocked": false,
		"borders": [],
		"area": 1628
	},
	{
		"name": {
			"common": "Gambia",
			"official": "Republic of the Gambia",
			"native": {
				"eng": {
					"official": "Republic of the Gambia",
					"common": "Gambia"
				}
			}
		},
		"tld": [".gm"],
		"cca2": "GM",
		"ccn3": "270",
		"cca3": "GMB",
		"cioc": "GAM",
		"currency": ["GMD"],
		"callingCode": ["220"],
		"capital": "Banjul",
		"altSpellings": ["GM", "Republic of the Gambia"],
		"region": "Africa",
		"subregion": "Western Africa",
		"languages": {
			"eng": "English"
		},
		"translations": {
			"deu": {"official": "Republik Gambia", "common": "Gambia"},
			"fra": {"official": "R\u00e9publique de Gambie", "common": "Gambie"},
			"hrv": {"official": "Republika Gambija", "common": "Gambija"},
			"ita": {"official": "Repubblica del Gambia", "common": "Gambia"},
			"jpn": {"official": "\u30ac\u30f3\u30d3\u30a2\u5171\u548c\u56fd", "common": "\u30ac\u30f3\u30d3\u30a2"},
			"nld": {"official": "Republiek Gambia", "common": "Gambia"},
			"por": {"official": "Rep\u00fablica da G\u00e2mbia", "common": "G\u00e2mbia"},
			"rus": {"official": "\u0420\u0435\u0441\u043f\u0443\u0431\u043b\u0438\u043a\u0430 \u0413\u0430\u043c\u0431\u0438\u044f", "common": "\u0413\u0430\u043c\u0431\u0438\u044f"},
			"slk": {"official": "Gambijsk/u00e1 republika", "common": "Gambia"},
			"spa": {"official": "Rep\u00fablica de Gambia", "common": "Gambia"},
			"fin": {"official": "Gambian tasavalta", "common": "Gambia"},
			"zho": {"official": "\u5188\u6BD4\u4E9A\u5171\u548C\u56FD", "common": "\u5188\u6BD4\u4E9A"}
		},
		"latlng": [13.46666666, -16.56666666],
		"demonym": "Gambian",
		"landlocked": false,
		"borders": ["SEN"],
		"area": 10689
	},
	{
		"name": {
			"common": "Guinea-Bissau",
			"official": "Republic of Guinea-Bissau",
			"native": {
				"por": {
					"official": "Rep\u00fablica da Guin\u00e9-Bissau",
					"common": "Guin\u00e9-Bissau"
				}
			}
		},
		"tld": [".gw"],
		"cca2": "GW",
		"ccn3": "624",
		"cca3": "GNB",
		"cioc": "GBS",
		"currency": ["XOF"],
		"callingCode": ["245"],
		"capital": "Bissau",
		"altSpellings": ["GW", "Republic of Guinea-Bissau", "Rep\u00fablica da Guin\u00e9-Bissau"],
		"region": "Africa",
		"subregion": "Western Africa",
		"languages": {
			"por": "Portuguese"
		},
		"translations": {
			"deu": {"official": "Republik Guinea-Bissau", "common": "Guinea-Bissau"},
			"fra": {"official": "R\u00e9publique de Guin\u00e9e-Bissau", "common": "Guin\u00e9e-Bissau"},
			"hrv": {"official": "Republika Gvineja Bisau", "common": "Gvineja Bisau"},
			"ita": {"official": "Repubblica di Guinea-Bissau", "common": "Guinea-Bissau"},
			"jpn": {"official": "\u30ae\u30cb\u30a2\u30d3\u30b5\u30a6\u5171\u548c\u56fd", "common": "\u30ae\u30cb\u30a2\u30d3\u30b5\u30a6"},
			"nld": {"official": "Republiek Guinee-Bissau", "common": "Guinee-Bissau"},
			"por": {"official": "Rep\u00fablica da Guin\u00e9-Bissau", "common": "Guin\u00e9-Bissau"},
			"rus": {"official": "\u0420\u0435\u0441\u043f\u0443\u0431\u043b\u0438\u043a\u0430 \u0413\u0432\u0438\u043d\u0435\u044f -\u0411\u0438\u0441\u0430\u0443", "common": "\u0413\u0432\u0438\u043d\u0435\u044f-\u0411\u0438\u0441\u0430\u0443"},
			"slk": {"official": "Guinejsko-bissausk\u00e1 republika", "common": "Guinea-Bissau"},
			"spa": {"official": "Rep\u00fablica de Guinea-Bissau", "common": "Guinea-Bis\u00e1u"},
			"fin": {"official": "Guinea-Bissaun tasavalta", "common": "Guinea-Bissau"},
			"zho": {"official": "\u51E0\u5185\u4E9A\u6BD4\u7ECD\u5171\u548C\u56FD", "common": "\u51E0\u5185\u4E9A\u6BD4\u7ECD"}
		},
		"latlng": [12, -15],
		"demonym": "Guinea-Bissauan",
		"landlocked": false,
		"borders": ["GIN", "SEN"],
		"area": 36125
	},
	{
		"name": {
			"common": "Equatorial Guinea",
			"official": "Republic of Equatorial Guinea",
			"native": {
				"fra": {
					"official": "R\u00e9publique de la Guin\u00e9e \u00c9quatoriale",
					"common": "Guin\u00e9e \u00e9quatoriale"
				},
				"por": {
					"official": "Rep\u00fablica da Guin\u00e9 Equatorial",
					"common": "Guin\u00e9 Equatorial"
				},
				"spa": {
					"official": "Rep\u00fablica de Guinea Ecuatorial",
					"common": "Guinea Ecuatorial"
				}
			}
		},
		"tld": [".gq"],
		"cca2": "GQ",
		"ccn3": "226",
		"cca3": "GNQ",
		"cioc": "GEQ",
		"currency": ["XAF"],
		"callingCode": ["240"],
		"capital": "Malabo",
		"altSpellings": ["GQ", "Republic of Equatorial Guinea", "Rep\u00fablica de Guinea Ecuatorial", "R\u00e9publique de Guin\u00e9e \u00e9quatoriale", "Rep\u00fablica da Guin\u00e9 Equatorial"],
		"region": "Africa",
		"subregion": "Middle Africa",
		"languages": {
			"fra": "French",
			"por": "Portuguese",
			"spa": "Spanish"
		},
		"translations": {
			"cym": {"official": "Gweriniaeth Gini Gyhydeddol", "common": "Gini Gyhydeddol"},
			"deu": {"official": "Republik \u00c4quatorialguinea", "common": "\u00c4quatorialguinea"},
			"fra": {"official": "R\u00e9publique de Guin\u00e9e \u00e9quatoriale", "common": "Guin\u00e9e \u00e9quatoriale"},
			"hrv": {"official": "Republika Ekvatorska Gvineja", "common": "Ekvatorijalna Gvineja"},
			"ita": {"official": "Repubblica della Guinea Equatoriale", "common": "Guinea Equatoriale"},
			"jpn": {"official": "\u8d64\u9053\u30ae\u30cb\u30a2\u5171\u548c\u56fd", "common": "\u8d64\u9053\u30ae\u30cb\u30a2"},
			"nld": {"official": "Republiek Equatoriaal-Guinea", "common": "Equatoriaal-Guinea"},
			"por": {"official": "Rep\u00fablica da Guin\u00e9 Equatorial", "common": "Guin\u00e9 Equatorial"},
			"rus": {"official": "\u0420\u0435\u0441\u043f\u0443\u0431\u043b\u0438\u043a\u0430 \u042d\u043a\u0432\u0430\u0442\u043e\u0440\u0438\u0430\u043b\u044c\u043d\u0430\u044f \u0413\u0432\u0438\u043d\u0435\u044f", "common": "\u042d\u043a\u0432\u0430\u0442\u043e\u0440\u0438\u0430\u043b\u044c\u043d\u0430\u044f \u0413\u0432\u0438\u043d\u0435\u044f"},
			"slk": {"official": "Republika rovn\u00edkovej Guiney", "common": "Rovn\u00edkov\u00e1 Guinea"},
			"spa": {"official": "Rep\u00fablica de Guinea Ecuatorial", "common": "Guinea Ecuatorial"},
			"fin": {"official": "P\u00e4iv\u00e4ntasaajan Guinean tasavalta", "common": "P\u00e4iv\u00e4ntasaajan Guinea"},
			"zho": {"official": "\u8D64\u9053\u51E0\u5185\u4E9A\u5171\u548C\u56FD", "common": "\u8D64\u9053\u51E0\u5185\u4E9A"}
		},
		"latlng": [2, 10],
		"demonym": "Equatorial Guinean",
		"landlocked": false,
		"borders": ["CMR", "GAB"],
		"area": 28051
	},
	{
		"name": {
			"common": "Greece",
			"official": "Hellenic Republic",
			"native": {
				"ell": {
					"official": "\u0395\u03bb\u03bb\u03b7\u03bd\u03b9\u03ba\u03ae \u0394\u03b7\u03bc\u03bf\u03ba\u03c1\u03b1\u03c4\u03af\u03b1",
					"common": "\u0395\u03bb\u03bb\u03ac\u03b4\u03b1"
				}
			}
		},
		"tld": [".gr"],
		"cca2": "GR",
		"ccn3": "300",
		"cca3": "GRC",
		"cioc": "GRE",
		"currency": ["EUR"],
		"callingCode": ["30"],
		"capital": "Athens",
		"altSpellings": ["GR", "Ell\u00e1da", "Hellenic Republic", "\u0395\u03bb\u03bb\u03b7\u03bd\u03b9\u03ba\u03ae \u0394\u03b7\u03bc\u03bf\u03ba\u03c1\u03b1\u03c4\u03af\u03b1"],
		"region": "Europe",
		"subregion": "Southern Europe",
		"languages": {
			"ell": "Greek"
		},
		"translations": {
			"deu": {"official": "Hellenische Republik", "common": "Griechenland"},
			"fra": {"official": "R\u00e9publique hell\u00e9nique", "common": "Gr\u00e8ce"},
			"hrv": {"official": "Helenska Republika", "common": "Gr\u010dka"},
			"ita": {"official": "Repubblica ellenica", "common": "Grecia"},
			"jpn": {"official": "\u30ae\u30ea\u30b7\u30e3\u5171\u548c\u56fd", "common": "\u30ae\u30ea\u30b7\u30e3"},
			"nld": {"official": "Helleense Republiek", "common": "Griekenland"},
			"por": {"official": "Rep\u00fablica Hel\u00e9nica", "common": "Gr\u00e9cia"},
			"rus": {"official": "\u0413\u0440\u0435\u0447\u0435\u0441\u043a\u0430\u044f \u0420\u0435\u0441\u043f\u0443\u0431\u043b\u0438\u043a\u0430", "common": "\u0413\u0440\u0435\u0446\u0438\u044f"},
			"slk": {"official": "Gr\u00e9cka republika", "common": "Gre\u00e9cko"},
			"spa": {"official": "Rep\u00fablica Hel\u00e9nica", "common": "Grecia"},
			"fin": {"official": "Helleenien tasavalta", "common": "Kreikka"},
			"zho": {"official": "\u5E0C\u814A\u5171\u548C\u56FD", "common": "\u5E0C\u814A"}
		},
		"latlng": [39, 22],
		"demonym": "Greek",
		"landlocked": false,
		"borders": ["ALB", "BGR", "TUR", "MKD"],
		"area": 131990
	},
	{
		"name": {
			"common": "Grenada",
			"official": "Grenada",
			"native": {
				"eng": {
					"official": "Grenada",
					"common": "Grenada"
				}
			}
		},
		"tld": [".gd"],
		"cca2": "GD",
		"ccn3": "308",
		"cca3": "GRD",
		"cioc": "GRN",
		"currency": ["XCD"],
		"callingCode": ["1473"],
		"capital": "St. George's",
		"altSpellings": ["GD"],
		"region": "Americas",
		"subregion": "Caribbean",
		"languages": {
			"eng": "English"
		},
		"translations": {
			"deu": {"official": "Grenada", "common": "Grenada"},
			"fra": {"official": "Grenade", "common": "Grenade"},
			"hrv": {"official": "Grenada", "common": "Grenada"},
			"ita": {"official": "Grenada", "common": "Grenada"},
			"jpn": {"official": "\u30b0\u30ec\u30ca\u30c0", "common": "\u30b0\u30ec\u30ca\u30c0"},
			"nld": {"official": "Grenada", "common": "Grenada"},
			"por": {"official": "Grenada", "common": "Granada"},
			"rus": {"official": "\u0413\u0440\u0435\u043d\u0430\u0434\u0430", "common": "\u0413\u0440\u0435\u043d\u0430\u0434\u0430"},
			"slk": {"official": "Grenada", "common": "Grenada"},
			"spa": {"official": "Granada", "common": "Grenada"},
			"fin": {"official": "Grenada", "common": "Grenada"},
			"zho": {"official": "\u683C\u6797\u7EB3\u8FBE", "common": "\u683C\u6797\u7EB3\u8FBE"}
		},
		"latlng": [12.11666666, -61.66666666],
		"demonym": "Grenadian",
		"landlocked": false,
		"borders": [],
		"area": 344
	},
	{
		"name": {
			"common": "Greenland",
			"official": "Greenland",
			"native": {
				"kal": {
					"official": "Kalaallit Nunaat",
					"common": "Kalaallit Nunaat"
				}
			}
		},
		"tld": [".gl"],
		"cca2": "GL",
		"ccn3": "304",
		"cca3": "GRL",
		"cioc": "",
		"currency": ["DKK"],
		"callingCode": ["299"],
		"capital": "Nuuk",
		"altSpellings": ["GL", "Gr\u00f8nland"],
		"region": "Americas",
		"subregion": "Northern America",
		"languages": {
			"kal": "Greenlandic"
		},
		"translations": {
			"deu": {"official": "Gr\u00f6nland", "common": "Gr\u00f6nland"},
			"fra": {"official": "Groenland", "common": "Groenland"},
			"hrv": {"official": "Grenland", "common": "Grenland"},
			"ita": {"official": "Groenlandia", "common": "Groenlandia"},
			"jpn": {"official": "\u30b0\u30ea\u30fc\u30f3\u30e9\u30f3\u30c9", "common": "\u30b0\u30ea\u30fc\u30f3\u30e9\u30f3\u30c9"},
			"nld": {"official": "Groenland", "common": "Groenland"},
			"por": {"official": "Groenl\u00e2ndia", "common": "Gronel\u00e2ndia"},
			"rus": {"official": "\u0413\u0440\u0435\u043d\u043b\u0430\u043d\u0434\u0438\u044f", "common": "\u0413\u0440\u0435\u043d\u043b\u0430\u043d\u0434\u0438\u044f"},
			"slk": {"official": "Gr\u00f3nsko", "common": "Gr\u00f3nsko"},
			"spa": {"official": "Groenlandia", "common": "Groenlandia"},
			"fin": {"official": "Gro\u00f6nlanti", "common": "Gro\u00f6nlanti"},
			"zho": {"official": "\u683C\u9675\u5170", "common": "\u683C\u9675\u5170"}
		},
		"latlng": [72, -40],
		"demonym": "Greenlandic",
		"landlocked": false,
		"borders": [],
		"area": 2166086
	},
	{
		"name": {
			"common": "Guatemala",
			"official": "Republic of Guatemala",
			"native": {
				"spa": {
					"official": "Rep\u00fablica de Guatemala",
					"common": "Guatemala"
				}
			}
		},
		"tld": [".gt"],
		"cca2": "GT",
		"ccn3": "320",
		"cca3": "GTM",
		"cioc": "GUA",
		"currency": ["GTQ"],
		"callingCode": ["502"],
		"capital": "Guatemala City",
		"altSpellings": ["GT"],
		"region": "Americas",
		"subregion": "Central America",
		"languages": {
			"spa": "Spanish"
		},
		"translations": {
			"deu": {"official": "Republik Guatemala", "common": "Guatemala"},
			"fra": {"official": "R\u00e9publique du Guatemala", "common": "Guatemala"},
			"hrv": {"official": "Republika Gvatemala", "common": "Gvatemala"},
			"ita": {"official": "Repubblica del Guatemala", "common": "Guatemala"},
			"jpn": {"official": "\u30b0\u30a2\u30c6\u30de\u30e9\u5171\u548c\u56fd", "common": "\u30b0\u30a2\u30c6\u30de\u30e9"},
			"nld": {"official": "Republiek Guatemala", "common": "Guatemala"},
			"por": {"official": "Rep\u00fablica da Guatemala", "common": "Guatemala"},
			"rus": {"official": "\u0420\u0435\u0441\u043f\u0443\u0431\u043b\u0438\u043a\u0430 \u0413\u0432\u0430\u0442\u0435\u043c\u0430\u043b\u0430", "common": "\u0413\u0432\u0430\u0442\u0435\u043c\u0430\u043b\u0430"},
			"slk": {"official": "Guatemalsk\u00e1 republika", "common": "Guatemala"},
			"spa": {"official": "Rep\u00fablica de Guatemala", "common": "Guatemala"},
			"fin": {"official": "Guatemalan tasavalta", "common": "Guatemala"},
			"zho": {"official": "\u5371\u5730\u9A6C\u62C9\u5171\u548C\u56FD", "common": "\u5371\u5730\u9A6C\u62C9"}
		},
		"latlng": [15.5, -90.25],
		"demonym": "Guatemalan",
		"landlocked": false,
		"borders": ["BLZ", "SLV", "HND", "MEX"],
		"area": 108889
	},
	{
		"name": {
			"common": "French Guiana",
			"official": "Guiana",
			"native": {
				"fra": {
					"official": "Guyanes",
					"common": "Guyane fran\u00e7aise"
				}
			}
		},
		"tld": [".gf"],
		"cca2": "GF",
		"ccn3": "254",
		"cca3": "GUF",
		"cioc": "",
		"currency": ["EUR"],
		"callingCode": ["594"],
		"capital": "Cayenne",
		"altSpellings": ["GF", "Guiana", "Guyane"],
		"region": "Americas",
		"subregion": "South America",
		"languages": {
			"fra": "French"
		},
		"translations": {
			"deu": {"official": "Guayana", "common": "Franz\u00f6sisch Guyana"},
			"fra": {"official": "Guyane", "common": "Guyane"},
			"hrv": {"official": "Gijana", "common": "Francuska Gvajana"},
			"ita": {"official": "Guiana", "common": "Guyana francese"},
			"jpn": {"official": "\u30ae\u30a2\u30ca", "common": "\u30d5\u30e9\u30f3\u30b9\u9818\u30ae\u30a2\u30ca"},
			"nld": {"official": "Guyana", "common": "Frans-Guyana"},
			"por": {"official": "Guiana", "common": "Guiana Francesa"},
			"rus": {"official": "\u0413\u0432\u0438\u0430\u043d\u0430", "common": "\u0424\u0440\u0430\u043d\u0446\u0443\u0437\u0441\u043a\u0430\u044f \u0413\u0432\u0438\u0430\u043d\u0430"},
			"slk": {"official": "Franc\u00fazska Guyana", "common": "Guyana"},
			"spa": {"official": "Guayana", "common": "Guayana Francesa"},
			"fin": {"official": "Ranskan Guayana", "common": "Ranskan Guayana"},
			"zho": {"official": "\u6CD5\u5C5E\u572D\u4E9A\u90A3", "common": "\u6CD5\u5C5E\u572D\u4E9A\u90A3"}
		},
		"latlng": [4, -53],
		"demonym": "",
		"landlocked": false,
		"borders": ["BRA", "SUR"],
		"area": 83534
	},
	{
		"name": {
			"common": "Guam",
			"official": "Guam",
			"native": {
				"cha": {
					"official": "Gu\u00e5h\u00e5n",
					"common": "Gu\u00e5h\u00e5n"
				},
				"eng": {
					"official": "Guam",
					"common": "Guam"
				},
				"spa": {
					"official": "Guam",
					"common": "Guam"
				}
			}
		},
		"tld": [".gu"],
		"cca2": "GU",
		"ccn3": "316",
		"cca3": "GUM",
		"cioc": "GUM",
		"currency": ["USD"],
		"callingCode": ["1671"],
		"capital": "Hag\u00e5t\u00f1a",
		"altSpellings": ["GU", "Gu\u00e5h\u00e5n"],
		"region": "Oceania",
		"subregion": "Micronesia",
		"languages": {
			"cha": "Chamorro",
			"eng": "English",
			"spa": "Spanish"
		},
		"translations": {
			"deu": {"official": "Guam", "common": "Guam"},
			"fra": {"official": "Guam", "common": "Guam"},
			"hrv": {"official": "Guam", "common": "Guam"},
			"ita": {"official": "Guam", "common": "Guam"},
			"jpn": {"official": "\u30b0\u30a2\u30e0", "common": "\u30b0\u30a2\u30e0"},
			"nld": {"official": "Guam", "common": "Guam"},
			"por": {"official": "Guam", "common": "Guam"},
			"rus": {"official": "\u0413\u0443\u0430\u043c", "common": "\u0413\u0443\u0430\u043c"},
			"slk": {"official": "Guam", "common": "Guam"},
			"spa": {"official": "Guam", "common": "Guam"},
			"fin": {"official": "Guam", "common": "Guam"},
			"zho": {"official": "\u5173\u5C9B", "common": "\u5173\u5C9B"}
		},
		"latlng": [13.46666666, 144.78333333],
		"demonym": "Guamanian",
		"landlocked": false,
		"borders": [],
		"area": 549
	},
	{
		"name": {
			"common": "Guyana",
			"official": "Co-operative Republic of Guyana",
			"native": {
				"eng": {
					"official": "Co-operative Republic of Guyana",
					"common": "Guyana"
				}
			}
		},
		"tld": [".gy"],
		"cca2": "GY",
		"ccn3": "328",
		"cca3": "GUY",
		"cioc": "GUY",
		"currency": ["GYD"],
		"callingCode": ["592"],
		"capital": "Georgetown",
		"altSpellings": ["GY", "Co-operative Republic of Guyana"],
		"region": "Americas",
		"subregion": "South America",
		"languages": {
			"eng": "English"
		},
		"translations": {
			"deu": {"official": "Kooperative Republik Guyana", "common": "Guyana"},
			"fra": {"official": "R\u00e9publique coop\u00e9rative de Guyana", "common": "Guyana"},
			"hrv": {"official": "Zadruga Republika Gvajana", "common": "Gvajana"},
			"ita": {"official": "Co -operative Republic of Guyana", "common": "Guyana"},
			"jpn": {"official": "\u30ac\u30a4\u30a2\u30ca\u306e\u5354\u540c\u5171\u548c\u56fd", "common": "\u30ac\u30a4\u30a2\u30ca"},
			"nld": {"official": "Co\u00f6peratieve Republiek Guyana", "common": "Guyana"},
			"por": {"official": "Co -operative Rep\u00fablica da Guiana", "common": "Guiana"},
			"rus": {"official": "\u041a\u043e\u043e\u043f\u0435\u0440\u0430\u0442\u0438\u0432\u043d\u0430\u044f \u0420\u0435\u0441\u043f\u0443\u0431\u043b\u0438\u043a\u0430 \u0413\u0430\u0439\u0430\u043d\u0430", "common": "\u0413\u0430\u0439\u0430\u043d\u0430"},
			"slk": {"official": "Guyansk\u00e1 kooperat\u00edvna republika", "common": "Guyana"},
			"spa": {"official": "Rep\u00fablica Cooperativa de Guyana", "common": "Guyana"},
			"fin": {"official": "Guayanan osuustoiminnallinen tasavalta", "common": "Guayana"},
			"zho": {"official": "\u572D\u4E9A\u90A3\u5171\u548C\u56FD", "common": "\u572D\u4E9A\u90A3"}
		},
		"latlng": [5, -59],
		"demonym": "Guyanese",
		"landlocked": false,
		"borders": ["BRA", "SUR", "VEN"],
		"area": 214969
	},
	{
		"name": {
			"common": "Hong Kong",
			"official": "Hong Kong Special Administrative Region of the People's Republic of China",
			"native": {
				"eng": {
					"official": "Hong Kong Special Administrative Region of the People's Republic of China",
					"common": "Hong Kong"
				},
				"zho": {
					"official": "\u4E2D\u534E\u4EBA\u6C11\u5171\u548C\u56FD\u9999\u6E2F\u7279\u522B\u884C\u653F\u533A",
					"common": "\u9999\u6e2f"
				}
			}
		},
		"tld": [".hk", ".\u9999\u6e2f"],
		"cca2": "HK",
		"ccn3": "344",
		"cca3": "HKG",
		"cioc": "HKG",
		"currency": ["HKD"],
		"callingCode": ["852"],
		"capital": "City of Victoria",
		"altSpellings": ["HK"],
		"region": "Asia",
		"subregion": "Eastern Asia",
		"languages": {
			"eng": "English",
			"zho": "Chinese"
		},
		"translations": {
			"deu": {"official": "Sonderverwaltungszone der Volksrepublik China", "common": "Hongkong"},
			"fra": {"official": "R\u00e9gion administrative sp\u00e9ciale de Hong Kong de la R\u00e9publique populaire de Chine", "common": "Hong Kong"},
			"hrv": {"official": "Hong Kong Posebnog upravnog podru\u010djaNarodne Republike Kine", "common": "Hong Kong"},
			"ita": {"official": "Hong Kong Regione amministrativa speciale della Repubblica Popolare Cinese", "common": "Hong Kong"},
			"jpn": {"official": "\u4e2d\u83ef\u4eba\u6c11\u5171\u548c\u56fd\u9999\u6e2f\u7279\u5225\u884c\u653f\u533a", "common": "\u9999\u6e2f"},
			"nld": {"official": "Hong Kong Speciale Administratieve Regio van de Volksrepubliek China", "common": "Hongkong"},
			"por": {"official": "Hong Kong Regi\u00e3o Administrativa Especial da Rep\u00fablica Popular da China", "common": "Hong Kong"},
			"rus": {"official": "Hong Kong \u0421\u043f\u0435\u0446\u0438\u0430\u043b\u044c\u043d\u044b\u0439 \u0430\u0434\u043c\u0438\u043d\u0438\u0441\u0442\u0440\u0430\u0442\u0438\u0432\u043d\u044b\u0439 \u0440\u0430\u0439\u043e\u043d \u041a\u0438\u0442\u0430\u0439\u0441\u043a\u043e\u0439 \u041d\u0430\u0440\u043e\u0434\u043d\u043e\u0439 \u0420\u0435\u0441\u043f\u0443\u0431\u043b\u0438\u043a\u0438 \u041a\u0438\u0442\u0430\u044f", "common": "\u0413\u043e\u043d\u043a\u043e\u043d\u0433"},
			"slk": {"official": "\u0160peci\u00e1lna administrat\u00edvna oblas\u0165\u010c\u00ednskej \u013eudovej republiky Hongkong", "common": "Hongkong"},
			"spa": {"official": "Hong Kong Regi\u00f3n Administrativa Especial de la Rep\u00fablica Popular China", "common": "Hong Kong"},
			"fin": {"official": "Hong Kongin erityishallintoalue", "common": "Hongkong"}
		},
		"latlng": [22.267, 114.188],
		"demonym": "Hong Konger",
		"landlocked": false,
		"borders": ["CHN"],
		"area": 1104
	},
	{
		"name": {
			"common": "Heard Island and McDonald Islands",
			"official": "Heard Island and McDonald Islands",
			"native": {
				"eng": {
					"official": "Heard Island and McDonald Islands",
					"common": "Heard Island and McDonald Islands"
				}
			}
		},
		"tld": [".hm", ".aq"],
		"cca2": "HM",
		"ccn3": "334",
		"cca3": "HMD",
		"cioc": "",
		"currency": ["AUD"],
		"callingCode": [],
		"capital": "",
		"altSpellings": ["HM", "Heard Island and McDonald Islands"],
		"region": "",
		"subregion": "",
		"languages": {
			"eng": "English"
		},
		"translations": {
			"deu": {"official": "Heard und McDonaldinseln", "common": "Heard und die McDonaldinseln"},
			"fra": {"official": "Des \u00eeles Heard et McDonald", "common": "\u00celes Heard-et-MacDonald"},
			"hrv": {"official": "Otok Heard i oto\u010dje McDonald", "common": "Otok Heard i oto\u010dje McDonald"},
			"ita": {"official": "Isole Heard e McDonald", "common": "Isole Heard e McDonald"},
			"jpn": {"official": "\u30cf\u30fc\u30c9\u5cf6\u3068\u30de\u30af\u30c9\u30ca\u30eb\u30c9\u8af8\u5cf6", "common": "\u30cf\u30fc\u30c9\u5cf6\u3068\u30de\u30af\u30c9\u30ca\u30eb\u30c9\u8af8\u5cf6"},
			"nld": {"official": "Heard en McDonaldeilanden", "common": "Heard-en McDonaldeilanden"},
			"por": {"official": "Ilha Heard e Ilhas McDonald", "common": "Ilha Heard e Ilhas McDonald"},
			"rus": {"official": "\u041e\u0441\u0442\u0440\u043e\u0432 \u0425\u0435\u0440\u0434 \u0438 \u043e\u0441\u0442\u0440\u043e\u0432\u0430 \u041c\u0430\u043a\u0434\u043e\u043d\u0430\u043b\u044c\u0434", "common": "\u041e\u0441\u0442\u0440\u043e\u0432 \u0425\u0435\u0440\u0434 \u0438 \u043e\u0441\u0442\u0440\u043e\u0432\u0430 \u041c\u0430\u043a\u0434\u043e\u043d\u0430\u043b\u044c\u0434"},
			"slk": {"official": "Terit\u00f3rium Heardovho ostrova a Macdonaldov\u00fdch ostrovov", "common": "Heardov ostrov"},
			"spa": {"official": "Islas Heard y McDonald", "common": "Islas Heard y McDonald"},
			"fin": {"official": "Heard ja McDonaldinsaaret", "common": "Heard ja McDonaldinsaaret"},
			"zho": {"official": "\u8D6B\u5FB7\u5C9B\u548C\u9EA6\u5F53\u52B3\u7FA4\u5C9B", "common": "\u8D6B\u5FB7\u5C9B\u548C\u9EA6\u5F53\u52B3\u7FA4\u5C9B"}
		},
		"latlng": [-53.1, 72.51666666],
		"demonym": "Heard and McDonald Islander",
		"landlocked": false,
		"borders": [],
		"area": 412
	},
	{
		"name": {
			"common": "Honduras",
			"official": "Republic of Honduras",
			"native": {
				"spa": {
					"official": "Rep\u00fablica de Honduras",
					"common": "Honduras"
				}
			}
		},
		"tld": [".hn"],
		"cca2": "HN",
		"ccn3": "340",
		"cca3": "HND",
		"cioc": "HON",
		"currency": ["HNL"],
		"callingCode": ["504"],
		"capital": "Tegucigalpa",
		"altSpellings": ["HN", "Republic of Honduras", "Rep\u00fablica de Honduras"],
		"region": "Americas",
		"subregion": "Central America",
		"languages": {
			"spa": "Spanish"
		},
		"translations": {
			"deu": {"official": "Republik Honduras", "common": "Honduras"},
			"fra": {"official": "R\u00e9publique du Honduras", "common": "Honduras"},
			"hrv": {"official": "Republika Honduras", "common": "Honduras"},
			"ita": {"official": "Repubblica di Honduras", "common": "Honduras"},
			"jpn": {"official": "\u30db\u30f3\u30b8\u30e5\u30e9\u30b9\u5171\u548c\u56fd", "common": "\u30db\u30f3\u30b8\u30e5\u30e9\u30b9"},
			"nld": {"official": "Republiek Honduras", "common": "Honduras"},
			"por": {"official": "Rep\u00fablica de Honduras", "common": "Honduras"},
			"rus": {"official": "\u0420\u0435\u0441\u043f\u0443\u0431\u043b\u0438\u043a\u0430 \u0413\u043e\u043d\u0434\u0443\u0440\u0430\u0441", "common": "\u0413\u043e\u043d\u0434\u0443\u0440\u0430\u0441"},
			"slk": {"official": "Hondurask\u00e1 republika", "common": "Honduras"},
			"spa": {"official": "Rep\u00fablica de Honduras", "common": "Honduras"},
			"fin": {"official": "Hondurasin tasavalta", "common": "Honduras"},
			"zho": {"official": "\u6D2A\u90FD\u62C9\u65AF\u5171\u548C\u56FD", "common": "\u6D2A\u90FD\u62C9\u65AF"}
		},
		"latlng": [15, -86.5],
		"demonym": "Honduran",
		"landlocked": false,
		"borders": ["GTM", "SLV", "NIC"],
		"area": 112492
	},
	{
		"name": {
			"common": "Croatia",
			"official": "Republic of Croatia",
			"native": {
				"hrv": {
					"official": "Republika Hrvatska",
					"common": "Hrvatska"
				}
			}
		},
		"tld": [".hr"],
		"cca2": "HR",
		"ccn3": "191",
		"cca3": "HRV",
		"cioc": "CRO",
		"currency": ["HRK"],
		"callingCode": ["385"],
		"capital": "Zagreb",
		"altSpellings": ["HR", "Hrvatska", "Republic of Croatia", "Republika Hrvatska"],
		"region": "Europe",
		"subregion": "Southern Europe",
		"languages": {
			"hrv": "Croatian"
		},
		"translations": {
			"cym": {"official": "Gweriniaeth Croatia", "common": "Croatia"},
			"deu": {"official": "Republik Kroatien", "common": "Kroatien"},
			"fra": {"official": "R\u00e9publique de Croatie", "common": "Croatie"},
			"hrv": {"official": "Republika Hrvatska", "common": "Hrvatska"},
			"ita": {"official": "Repubblica di Croazia", "common": "Croazia"},
			"jpn": {"official": "\u30af\u30ed\u30a2\u30c1\u30a2\u5171\u548c\u56fd", "common": "\u30af\u30ed\u30a2\u30c1\u30a2"},
			"nld": {"official": "Republiek Kroati\u00eb", "common": "Kroati\u00eb"},
			"por": {"official": "Rep\u00fablica da Cro\u00e1cia", "common": "Cro\u00e1cia"},
			"rus": {"official": "\u0420\u0435\u0441\u043f\u0443\u0431\u043b\u0438\u043a\u0430 \u0425\u043e\u0440\u0432\u0430\u0442\u0438\u044f", "common": "\u0425\u043e\u0440\u0432\u0430\u0442\u0438\u044f"},
			"slk": {"official": "Chorv\u00e1tska republika", "common": "Chorv\u00e1tsko"},
			"spa": {"official": "Rep\u00fablica de Croacia", "common": "Croacia"},
			"fin": {"official": "Kroatian tasavalta", "common": "Kroatia"},
			"zho": {"official": "\u514B\u7F57\u5730\u4E9A\u5171\u548C\u56FD", "common": "\u514B\u7F57\u5730\u4E9A"}
		},
		"latlng": [45.16666666, 15.5],
		"demonym": "Croatian",
		"landlocked": false,
		"borders": ["BIH", "HUN", "MNE", "SRB", "SVN"],
		"area": 56594
	},
	{
		"name": {
			"common": "Haiti",
			"official": "Republic of Haiti",
			"native": {
				"fra": {
					"official": "R\u00e9publique d'Ha\u00efti",
					"common": "Ha\u00efti"
				},
				"hat": {
					"official": "Repiblik Ayiti",
					"common": "Ayiti"
				}
			}
		},
		"tld": [".ht"],
		"cca2": "HT",
		"ccn3": "332",
		"cca3": "HTI",
		"cioc": "HAI",
		"currency": ["HTG", "USD"],
		"callingCode": ["509"],
		"capital": "Port-au-Prince",
		"altSpellings": ["HT", "Republic of Haiti", "R\u00e9publique d'Ha\u00efti", "Repiblik Ayiti"],
		"region": "Americas",
		"subregion": "Caribbean",
		"languages": {
			"fra": "French",
			"hat": "Haitian Creole"
		},
		"translations": {
			"deu": {"official": "Republik Haiti", "common": "Haiti"},
			"fra": {"official": "R\u00e9publique d'Ha\u00efti", "common": "Ha\u00efti"},
			"hrv": {"official": "Republika Haiti", "common": "Haiti"},
			"ita": {"official": "Repubblica di Haiti", "common": "Haiti"},
			"jpn": {"official": "\u30cf\u30a4\u30c1\u5171\u548c\u56fd", "common": "\u30cf\u30a4\u30c1"},
			"nld": {"official": "Republiek Ha\u00efti", "common": "Ha\u00efti"},
			"por": {"official": "Rep\u00fablica do Haiti", "common": "Haiti"},
			"rus": {"official": "\u0420\u0435\u0441\u043f\u0443\u0431\u043b\u0438\u043a\u0430 \u0413\u0430\u0438\u0442\u0438", "common": "\u0413\u0430\u0438\u0442\u0438"},
			"slk": {"official": "Haitsk\u00e1 republika", "common": "Haiti"},
			"spa": {"official": "Rep\u00fablica de Hait\u00ed", "common": "Haiti"},
			"fin": {"official": "Haitin tasavalta", "common": "Haiti"},
			"zho": {"official": "\u6D77\u5730\u5171\u548C\u56FD", "common": "\u6D77\u5730"}
		},
		"latlng": [19, -72.41666666],
		"demonym": "Haitian",
		"landlocked": false,
		"borders": ["DOM"],
		"area": 27750
	},
	{
		"name": {
			"common": "Hungary",
			"official": "Hungary",
			"native": {
				"hun": {
					"official": "Magyarorsz\u00e1g",
					"common": "Magyarorsz\u00e1g"
				}
			}
		},
		"tld": [".hu"],
		"cca2": "HU",
		"ccn3": "348",
		"cca3": "HUN",
		"cioc": "HUN",
		"currency": ["HUF"],
		"callingCode": ["36"],
		"capital": "Budapest",
		"altSpellings": ["HU"],
		"region": "Europe",
		"subregion": "Eastern Europe",
		"languages": {
			"hun": "Hungarian"
		},
		"translations": {
			"deu": {"official": "Ungarn", "common": "Ungarn"},
			"fra": {"official": "Hongrie", "common": "Hongrie"},
			"hrv": {"official": "Mad\u017earska", "common": "Ma\u0111arska"},
			"ita": {"official": "Ungheria", "common": "Ungheria"},
			"jpn": {"official": "\u30cf\u30f3\u30ac\u30ea\u30fc", "common": "\u30cf\u30f3\u30ac\u30ea\u30fc"},
			"nld": {"official": "Hongarije", "common": "Hongarije"},
			"por": {"official": "Hungria", "common": "Hungria"},
			"rus": {"official": "\u0412\u0435\u043d\u0433\u0440\u0438\u044f", "common": "\u0412\u0435\u043d\u0433\u0440\u0438\u044f"},
			"slk": {"official": "Ma\u010farsko", "common": "Ma\u010farsko"},
			"spa": {"official": "Hungr\u00eda", "common": "Hungr\u00eda"},
			"fin": {"official": "Unkari", "common": "Unkari"},
			"zho": {"official": "\u5308\u7259\u5229", "common": "\u5308\u7259\u5229"}
		},
		"latlng": [47, 20],
		"demonym": "Hungarian",
		"landlocked": true,
		"borders": ["AUT", "HRV", "ROU", "SRB", "SVK", "SVN", "UKR"],
		"area": 93028
	},
	{
		"name": {
			"common": "Indonesia",
			"official": "Republic of Indonesia",
			"native": {
				"ind": {
					"official": "Republik Indonesia",
					"common": "Indonesia"
				}
			}
		},
		"tld": [".id"],
		"cca2": "ID",
		"ccn3": "360",
		"cca3": "IDN",
		"cioc": "INA",
		"currency": ["IDR"],
		"callingCode": ["62"],
		"capital": "Jakarta",
		"altSpellings": ["ID", "Republic of Indonesia", "Republik Indonesia"],
		"region": "Asia",
		"subregion": "South-Eastern Asia",
		"languages": {
			"ind": "Indonesian"
		},
		"translations": {
			"deu": {"official": "Republik Indonesien", "common": "Indonesien"},
			"fra": {"official": "R\u00e9publique d'Indon\u00e9sie", "common": "Indon\u00e9sie"},
			"hrv": {"official": "Republika Indonezija", "common": "Indonezija"},
			"ita": {"official": "Repubblica di Indonesia", "common": "Indonesia"},
			"jpn": {"official": "\u30a4\u30f3\u30c9\u30cd\u30b7\u30a2\u5171\u548c\u56fd", "common": "\u30a4\u30f3\u30c9\u30cd\u30b7\u30a2"},
			"nld": {"official": "Republiek Indonesi\u00eb", "common": "Indonesi\u00eb"},
			"por": {"official": "Rep\u00fablica da Indon\u00e9sia", "common": "Indon\u00e9sia"},
			"rus": {"official": "\u0420\u0435\u0441\u043f\u0443\u0431\u043b\u0438\u043a\u0430 \u0418\u043d\u0434\u043e\u043d\u0435\u0437\u0438\u044f", "common": "\u0418\u043d\u0434\u043e\u043d\u0435\u0437\u0438\u044f"},
			"slk": {"official": "Indon\u00e9zska republika", "common": "Indon\u00e9zia"},
			"spa": {"official": "Rep\u00fablica de Indonesia", "common": "Indonesia"},
			"fin": {"official": "Indonesian tasavalta", "common": "Indonesia"},
			"zho": {"official": "\u5370\u5EA6\u5C3C\u897F\u4E9A\u5171\u548C\u56FD", "common": "\u5370\u5EA6\u5C3C\u897F\u4E9A"}
		},
		"latlng": [-5, 120],
		"demonym": "Indonesian",
		"landlocked": false,
		"borders": ["TLS", "MYS", "PNG"],
		"area": 1904569
	},
	{
		"name": {
			"common": "Isle of Man",
			"official": "Isle of Man",
			"native": {
				"eng": {
					"official": "Isle of Man",
					"common": "Isle of Man"
				},
				"glv": {
					"official": "Ellan Vannin or Mannin",
					"common": "Mannin"
				}
			}
		},
		"tld": [".im"],
		"cca2": "IM",
		"ccn3": "833",
		"cca3": "IMN",
		"cioc": "",
		"currency": ["GBP"],
		"callingCode": ["44"],
		"capital": "Douglas",
		"altSpellings": ["IM", "Ellan Vannin", "Mann", "Mannin"],
		"region": "Europe",
		"subregion": "Northern Europe",
		"languages": {
			"eng": "English",
			"glv": "Manx"
		},
		"translations": {
			"deu": {"official": "Isle of Man", "common": "Insel Man"},
			"fra": {"official": "Isle of Man", "common": "\u00cele de Man"},
			"hrv": {"official": "Mana ostrvo", "common": "Otok Man"},
			"ita": {"official": "Isola di Man", "common": "Isola di Man"},
			"jpn": {"official": "\u30de\u30f3\u5cf6", "common": "\u30de\u30f3\u5cf6"},
			"nld": {"official": "Isle of Man", "common": "Isle of Man"},
			"por": {"official": "Isle of Man", "common": "Ilha de Man"},
			"rus": {"official": "\u041e\u0441\u0442\u0440\u043e\u0432 \u041c\u044d\u043d", "common": "\u041e\u0441\u0442\u0440\u043e\u0432 \u041c\u044d\u043d"},
			"slk": {"official": "Ostrov Man", "common": "Man"},
			"spa": {"official": "Isla de Man", "common": "Isla de Man"},
			"fin": {"official": "Mansaari", "common": "Mansaari"},
			"zho": {"official": "\u9A6C\u6069\u5C9B", "common": "\u9A6C\u6069\u5C9B"}
		},
		"latlng": [54.25, -4.5],
		"demonym": "Manx",
		"landlocked": false,
		"borders": [],
		"area": 572
	},
	{
		"name": {
			"common": "India",
			"official": "Republic of India",
			"native": {
				"eng": {
					"official": "Republic of India",
					"common": "India"
				},
				"hin": {
					"official": "\u092d\u093e\u0930\u0924 \u0917\u0923\u0930\u093e\u091c\u094d\u092f",
					"common": "\u092d\u093e\u0930\u0924"
				},
				"tam": {
					"official": "\u0B87\u0BA8\u0BCD\u0BA4\u0BBF\u0BAF\u0B95\u0BCD \u0B95\u0BC1\u0B9F\u0BBF\u0BAF\u0BB0\u0B9A\u0BC1",
					"common": "\u0B87\u0BA8\u0BCD\u0BA4\u0BBF\u0BAF\u0BBE"
				}
			}
		},
		"tld": [".in"],
		"cca2": "IN",
		"ccn3": "356",
		"cca3": "IND",
		"cioc": "IND",
		"currency": ["INR"],
		"callingCode": ["91"],
		"capital": "New Delhi",
		"altSpellings": ["IN", "Bh\u0101rat", "Republic of India", "Bharat Ganrajya", "\u0B87\u0BA8\u0BCD\u0BA4\u0BBF\u0BAF\u0BBE"],
		"region": "Asia",
		"subregion": "Southern Asia",
		"languages": {
			"eng": "English",
			"hin": "Hindi",
			"tam": "Tamil"
		},
		"translations": {
			"deu": {"official": "Republik Indien", "common": "Indien"},
			"fra": {"official": "R\u00e9publique de l'Inde", "common": "Inde"},
			"hrv": {"official": "Republika Indija", "common": "Indija"},
			"ita": {"official": "Repubblica dell'India", "common": "India"},
			"jpn": {"official": "\u30a4\u30f3\u30c9\u5171\u548c\u56fd", "common": "\u30a4\u30f3\u30c9"},
			"nld": {"official": "Republiek India", "common": "India"},
			"por": {"official": "Rep\u00fablica da \u00cdndia", "common": "\u00cdndia"},
			"rus": {"official": "\u0420\u0435\u0441\u043f\u0443\u0431\u043b\u0438\u043a\u0430 \u0418\u043d\u0434\u0438\u044f", "common": "\u0418\u043d\u0434\u0438\u044f"},
			"slk": {"official": "Indick\u00e1 republika", "common": "India"},
			"spa": {"official": "Rep\u00fablica de la India", "common": "India"},
			"fin": {"official": "Intian tasavalta", "common": "Intia"},
			"zho": {"official": "\u5370\u5EA6\u5171\u548C\u56FD", "common": "\u5370\u5EA6"}
		},
		"latlng": [20, 77],
		"demonym": "Indian",
		"landlocked": false,
		"borders": ["AFG", "BGD", "BTN", "MMR", "CHN", "NPL", "PAK", "LKA"],
		"area": 3287590
	},
	{
		"name": {
			"common": "British Indian Ocean Territory",
			"official": "British Indian Ocean Territory",
			"native": {
				"eng": {
					"official": "British Indian Ocean Territory",
					"common": "British Indian Ocean Territory"
				}
			}
		},
		"tld": [".io"],
		"cca2": "IO",
		"ccn3": "086",
		"cca3": "IOT",
		"cioc": "",
		"currency": ["USD"],
		"callingCode": ["246"],
		"capital": "Diego Garcia",
		"altSpellings": ["IO"],
		"region": "Africa",
		"subregion": "Eastern Africa",
		"languages": {
			"eng": "English"
		},
		"translations": {
			"cym": {"official": "Tiriogaeth Brydeinig Cefnfor India", "common": "Tiriogaeth Brydeinig Cefnfor India"},
			"deu": {"official": "Britisch-Indischer Ozean", "common": "Britisches Territorium im Indischen Ozean"},
			"fra": {"official": "Territoire britannique de l' oc\u00e9an Indien", "common": "Territoire britannique de l'oc\u00e9an Indien"},
			"hrv": {"official": "British Indian Ocean Territory", "common": "Britanski Indijskooceanski teritorij"},
			"ita": {"official": "Territorio britannico dell'Oceano Indiano", "common": "Territorio britannico dell'oceano indiano"},
			"jpn": {"official": "\u30a4\u30ae\u30ea\u30b9\u9818\u30a4\u30f3\u30c9\u6d0b\u5730\u57df", "common": "\u30a4\u30ae\u30ea\u30b9\u9818\u30a4\u30f3\u30c9\u6d0b\u5730\u57df"},
			"nld": {"official": "Brits Indische Oceaan Territorium", "common": "Britse Gebieden in de Indische Oceaan"},
			"por": {"official": "British Indian Ocean Territory", "common": "Territ\u00f3rio Brit\u00e2nico do Oceano \u00cdndico"},
			"rus": {"official": "\u0411\u0440\u0438\u0442\u0430\u043d\u0441\u043a\u0430\u044f \u0442\u0435\u0440\u0440\u0438\u0442\u043e\u0440\u0438\u044f \u0418\u043d\u0434\u0438\u0439\u0441\u043a\u043e\u0433\u043e \u043e\u043a\u0435\u0430\u043d\u0430", "common": "\u0411\u0440\u0438\u0442\u0430\u043d\u0441\u043a\u0430\u044f \u0442\u0435\u0440\u0440\u0438\u0442\u043e\u0440\u0438\u044f \u0432 \u0418\u043d\u0434\u0438\u0439\u0441\u043a\u043e\u043c \u043e\u043a\u0435\u0430\u043d\u0435"},
			"slk": {"official": "Britsk\u00e9 indickooce\u00e1nske \u00fazemie", "common": "Britsk\u00e9 indickooce\u00e1nske \u00fazemie"},
			"spa": {"official": "Territorio Brit\u00e1nico del Oc\u00e9ano \u00cdndico", "common": "Territorio Brit\u00e1nico del Oc\u00e9ano \u00cdndico"},
			"fin": {"official": "Brittil\u00e4inen Intian valtameren alue", "common": "Brittil\u00e4inen Intian valtameren alue"},
			"zho": {"official": "\u82F1\u5C5E\u5370\u5EA6\u6D0B\u9886\u5730", "common": "\u82F1\u5C5E\u5370\u5EA6\u6D0B\u9886\u5730"}
		},
		"latlng": [-6, 71.5],
		"demonym": "Indian",
		"landlocked": false,
		"borders": [],
		"area": 60
	},
	{
		"name": {
			"common": "Ireland",
			"official": "Republic of Ireland",
			"native": {
				"eng": {
					"official": "Republic of Ireland",
					"common": "Ireland"
				},
				"gle": {
					"official": "Poblacht na h\u00c9ireann",
					"common": "\u00c9ire"
				}
			}
		},
		"tld": [".ie"],
		"cca2": "IE",
		"ccn3": "372",
		"cca3": "IRL",
		"cioc": "IRL",
		"currency": ["EUR"],
		"callingCode": ["353"],
		"capital": "Dublin",
		"altSpellings": ["IE", "\u00c9ire", "Republic of Ireland", "Poblacht na h\u00c9ireann"],
		"region": "Europe",
		"subregion": "Northern Europe",
		"languages": {
			"eng": "English",
			"gle": "Irish"
		},
		"translations": {
			"deu": {"official": "Republik Irland", "common": "Irland"},
			"fra": {"official": "R\u00e9publique d'Irlande", "common": "Irlande"},
			"hrv": {"official": "Republika Irska", "common": "Irska"},
			"ita": {"official": "Repubblica d'Irlanda", "common": "Irlanda"},
			"jpn": {"official": "\u30a2\u30a4\u30eb\u30e9\u30f3\u30c9\u5171\u548c\u56fd", "common": "\u30a2\u30a4\u30eb\u30e9\u30f3\u30c9"},
			"nld": {"official": "Republic of Ireland", "common": "Ierland"},
			"por": {"official": "Rep\u00fablica da Irlanda", "common": "Irlanda"},
			"rus": {"official": "\u0418\u0440\u043b\u0430\u043d\u0434\u0438\u044f", "common": "\u0418\u0440\u043b\u0430\u043d\u0434\u0438\u044f"},
			"slk": {"official": "\u00cdrska republika", "common": "\u00cdrsko"},
			"spa": {"official": "Rep\u00fablica de Irlanda", "common": "Irlanda"},
			"fin": {"official": "Irlannin tasavalta", "common": "Irlanti"},
			"zho": {"official": "\u7231\u5C14\u5170\u5171\u548C\u56FD", "common": "\u7231\u5C14\u5170"}
		},
		"latlng": [53, -8],
		"demonym": "Irish",
		"landlocked": false,
		"borders": ["GBR"],
		"area": 70273
	},
	{
		"name": {
			"common": "Iran",
			"official": "Islamic Republic of Iran",
			"native": {
				"fas": {
					"official": "\u062c\u0645\u0647\u0648\u0631\u06cc \u0627\u0633\u0644\u0627\u0645\u06cc \u0627\u06cc\u0631\u0627\u0646",
					"common": "\u0627\u06cc\u0631\u0627\u0646"
				}
			}
		},
		"tld": [".ir", "\u0627\u06cc\u0631\u0627\u0646."],
		"cca2": "IR",
		"ccn3": "364",
		"cca3": "IRN",
		"cioc": "IRI",
		"currency": ["IRR"],
		"callingCode": ["98"],
		"capital": "Tehran",
		"altSpellings": ["IR", "Islamic Republic of Iran", "Iran, Islamic Republic of", "Jomhuri-ye Esl\u0101mi-ye Ir\u0101n"],
		"region": "Asia",
		"subregion": "Southern Asia",
		"languages": {
			"fas": "Persian"
		},
		"translations": {
			"deu": {"official": "Islamische Republik Iran", "common": "Iran"},
			"fra": {"official": "R\u00e9publique islamique d'Iran", "common": "Iran"},
			"hrv": {"official": "Islamska Republika Iran", "common": "Iran"},
			"ita": {"official": "Repubblica islamica dell'Iran", "common": "Iran"},
			"jpn": {"official": "\u30a4\u30e9\u30f3\u00b7\u30a4\u30b9\u30e9\u30e0\u5171\u548c\u56fd", "common": "\u30a4\u30e9\u30f3\u30fb\u30a4\u30b9\u30e9\u30e0\u5171\u548c\u56fd"},
			"nld": {"official": "Islamitische Republiek Iran", "common": "Iran"},
			"por": {"official": "Rep\u00fablica Isl\u00e2mica do Ir\u00e3", "common": "Ir\u00e3o"},
			"rus": {"official": "\u0418\u0441\u043b\u0430\u043c\u0441\u043a\u0430\u044f \u0420\u0435\u0441\u043f\u0443\u0431\u043b\u0438\u043a\u0430 \u0418\u0440\u0430\u043d", "common": "\u0418\u0440\u0430\u043d"},
			"slk": {"official": "Ir\u00e1nska islamsk\u00e1 republika", "common": "Ir\u00e1n"},
			"spa": {"official": "Rep\u00fablica Isl\u00e1mica de Ir\u00e1n", "common": "Iran"},
			"fin": {"official": "Iranin islamilainen tasavalta", "common": "Iran"},
			"zho": {"official": "\u4F0A\u6717\u4F0A\u65AF\u5170\u5171\u548C\u56FD", "common": "\u4F0A\u6717"}
		},
		"latlng": [32, 53],
		"demonym": "Iranian",
		"landlocked": false,
		"borders": ["AFG", "ARM", "AZE", "IRQ", "PAK", "TUR", "TKM"],
		"area": 1648195
	},
	{
		"name": {
			"common": "Iraq",
			"official": "Republic of Iraq",
			"native": {
				"ara": {
					"official": "\u062c\u0645\u0647\u0648\u0631\u064a\u0629 \u0627\u0644\u0639\u0631\u0627\u0642",
					"common": "\u0627\u0644\u0639\u0631\u0627\u0642"
				},
				"arc": {
					"official": "\u0729\u0718\u073c\u071b\u0722\u0735\u0710 \u0710\u071d\u073c\u072a\u0732\u0729",
					"common": "\u0729\u0718\u073c\u071b\u0722\u0735\u0710"
				},
				"ckb": {
					"official": "\u06a9\u06c6\u0645\u0627\u0631\u06cc \u0639\u06ce\u0631\u0627\u0642",
					"common": "\u06a9\u06c6\u0645\u0627\u0631\u06cc"
				}
			}
		},
		"tld": [".iq"],
		"cca2": "IQ",
		"ccn3": "368",
		"cca3": "IRQ",
		"cioc": "IRQ",
		"currency": ["IQD"],
		"callingCode": ["964"],
		"capital": "Baghdad",
		"altSpellings": ["IQ", "Republic of Iraq", "Jumh\u016briyyat al-\u2018Ir\u0101q"],
		"region": "Asia",
		"subregion": "Western Asia",
		"languages": {
			"ara": "Arabic",
			"arc": "Aramaic",
			"ckb": "Sorani"
		},
		"translations": {
			"deu": {"official": "Republik Irak", "common": "Irak"},
			"fra": {"official": "R\u00e9publique d'Irak", "common": "Irak"},
			"hrv": {"official": "Republika Irak", "common": "Irak"},
			"ita": {"official": "Repubblica dell'Iraq", "common": "Iraq"},
			"jpn": {"official": "\u30a4\u30e9\u30af\u5171\u548c\u56fd", "common": "\u30a4\u30e9\u30af"},
			"nld": {"official": "Republiek Irak", "common": "Irak"},
			"por": {"official": "Rep\u00fablica do Iraque", "common": "Iraque"},
			"rus": {"official": "\u0420\u0435\u0441\u043f\u0443\u0431\u043b\u0438\u043a\u0430 \u0418\u0440\u0430\u043a", "common": "\u0418\u0440\u0430\u043a"},
			"slk": {"official": "Irack\u00e1 republika", "common": "Irak"},
			"spa": {"official": "Rep\u00fablica de Irak", "common": "Irak"},
			"fin": {"official": "Irakin tasavalta", "common": "Irak"},
			"zho": {"official": "\u4F0A\u62C9\u514B\u5171\u548C\u56FD", "common": "\u4F0A\u62C9\u514B"}
		},
		"latlng": [33, 44],
		"demonym": "Iraqi",
		"landlocked": false,
		"borders": ["IRN", "JOR", "KWT", "SAU", "SYR", "TUR"],
		"area": 438317
	},
	{
		"name": {
			"common": "Iceland",
			"official": "Iceland",
			"native": {
				"isl": {
					"official": "\u00cdsland",
					"common": "\u00cdsland"
				}
			}
		},
		"tld": [".is"],
		"cca2": "IS",
		"ccn3": "352",
		"cca3": "ISL",
		"cioc": "ISL",
		"currency": ["ISK"],
		"callingCode": ["354"],
		"capital": "Reykjavik",
		"altSpellings": ["IS", "Island", "Republic of Iceland", "L\u00fd\u00f0veldi\u00f0 \u00cdsland"],
		"region": "Europe",
		"subregion": "Northern Europe",
		"languages": {
			"isl": "Icelandic"
		},
		"translations": {
			"deu": {"official": "Island", "common": "Island"},
			"fra": {"official": "R\u00e9publique d'Islande", "common": "Islande"},
			"hrv": {"official": "Island", "common": "Island"},
			"ita": {"official": "Islanda", "common": "Islanda"},
			"jpn": {"official": "\u30a2\u30a4\u30b9\u30e9\u30f3\u30c9", "common": "\u30a2\u30a4\u30b9\u30e9\u30f3\u30c9"},
			"nld": {"official": "IJsland", "common": "IJsland"},
			"por": {"official": "Isl\u00e2ndia", "common": "Isl\u00e2ndia"},
			"rus": {"official": "\u0418\u0441\u043b\u0430\u043d\u0434\u0438\u044f", "common": "\u0418\u0441\u043b\u0430\u043d\u0434\u0438\u044f"},
			"slk": {"official": "Islandsk\u00e1 republika", "common": "Island"},
			"spa": {"official": "Islandia", "common": "Islandia"},
			"fin": {"official": "Islanti", "common": "Islanti"},
			"zho": {"official": "\u51B0\u5C9B", "common": "\u51B0\u5C9B"}
		},
		"latlng": [65, -18],
		"demonym": "Icelander",
		"landlocked": false,
		"borders": [],
		"area": 103000
	},
	{
		"name": {
			"common": "Israel",
			"official": "State of Israel",
			"native": {
				"ara": {
					"official": "\u062f\u0648\u0644\u0629 \u0625\u0633\u0631\u0627\u0626\u064a\u0644",
					"common": "\u0625\u0633\u0631\u0627\u0626\u064a\u0644"
				},
				"heb": {
					"official": "\u05de\u05d3\u05d9\u05e0\u05ea \u05d9\u05e9\u05e8\u05d0\u05dc",
					"common": "\u05d9\u05e9\u05e8\u05d0\u05dc"
				}
			}
		},
		"tld": [".il"],
		"cca2": "IL",
		"ccn3": "376",
		"cca3": "ISR",
		"cioc": "ISR",
		"currency": ["ILS"],
		"callingCode": ["972"],
		"capital": "Jerusalem",
		"altSpellings": ["IL", "State of Israel", "Med\u012bnat Yisr\u0101'el"],
		"region": "Asia",
		"subregion": "Western Asia",
		"languages": {
			"ara": "Arabic",
			"heb": "Hebrew"
		},
		"translations": {
			"deu": {"official": "Staat Israel", "common": "Israel"},
			"fra": {"official": "\u00c9tat d'Isra\u00ebl", "common": "Isra\u00ebl"},
			"hrv": {"official": "Dr\u017eava Izrael", "common": "Izrael"},
			"ita": {"official": "Stato di Israele", "common": "Israele"},
			"jpn": {"official": "\u30a4\u30b9\u30e9\u30a8\u30eb\u56fd", "common": "\u30a4\u30b9\u30e9\u30a8\u30eb"},
			"nld": {"official": "Staat Isra\u00ebl", "common": "Isra\u00ebl"},
			"por": {"official": "Estado de Israel", "common": "Israel"},
			"rus": {"official": "\u0413\u043e\u0441\u0443\u0434\u0430\u0440\u0441\u0442\u0432\u043e \u0418\u0437\u0440\u0430\u0438\u043b\u044c", "common": "\u0418\u0437\u0440\u0430\u0438\u043b\u044c"},
			"slk": {"official": "Izraelsk\u00fd \u0161t\u00e1t", "common": "Izrael"},
			"spa": {"official": "Estado de Israel", "common": "Israel"},
			"fin": {"official": "Israelin valtio", "common": "Israel"},
			"zho": {"official": "\u4EE5\u8272\u5217\u56FD", "common": "\u4EE5\u8272\u5217"}
		},
		"latlng": [31.47, 35.13],
		"demonym": "Israeli",
		"landlocked": false,
		"borders": ["EGY", "JOR", "LBN", "SYR"],
		"area": 20770
	},
	{
		"name": {
			"common": "Italy",
			"official": "Italian Republic",
			"native": {
				"bar": {
					"official": "Italienische Republik",
					"common": "Italien"
				},
				"ita": {
					"official": "Repubblica italiana",
					"common": "Italia"
				},
				"srd": {
					"official": "Repubbricanu Italia",
					"common": "Italia"
				}
			}
		},
		"tld": [".it"],
		"cca2": "IT",
		"ccn3": "380",
		"cca3": "ITA",
		"cioc": "ITA",
		"currency": ["EUR"],
		"callingCode": ["39"],
		"capital": "Rome",
		"altSpellings": ["IT", "Italian Republic", "Repubblica italiana"],
		"region": "Europe",
		"subregion": "Southern Europe",
		"languages": {
			"bar": "Austro-Bavarian German",
			"ita": "Italian",
			"srd": "Sardinian"
		},
		"translations": {
			"deu": {"official": "Italienische Republik", "common": "Italien"},
			"fra": {"official": "R\u00e9publique italienne", "common": "Italie"},
			"hrv": {"official": "talijanska Republika", "common": "Italija"},
			"ita": {"official": "Repubblica italiana", "common": "Italia"},
			"jpn": {"official": "\u30a4\u30bf\u30ea\u30a2\u5171\u548c\u56fd", "common": "\u30a4\u30bf\u30ea\u30a2"},
			"nld": {"official": "Italiaanse Republiek", "common": "Itali\u00eb"},
			"por": {"official": "Rep\u00fablica Italiana", "common": "It\u00e1lia"},
			"rus": {"official": "\u0438\u0442\u0430\u043b\u044c\u044f\u043d\u0441\u043a\u0430\u044f \u0420\u0435\u0441\u043f\u0443\u0431\u043b\u0438\u043a\u0430", "common": "\u0418\u0442\u0430\u043b\u0438\u044f"},
			"slk": {"official": "Talianska republika", "common": "Taliansko"},
			"spa": {"official": "Rep\u00fablica Italiana", "common": "Italia"},
			"fin": {"official": "Italian tasavalta", "common": "Italia"},
			"zho": {"official": "\u610F\u5927\u5229\u5171\u548C\u56FD", "common": "\u610F\u5927\u5229"}
		},
		"latlng": [42.83333333, 12.83333333],
		"demonym": "Italian",
		"landlocked": false,
		"borders": ["AUT", "FRA", "SMR", "SVN", "CHE", "VAT"],
		"area": 301336
	},
	{
		"name": {
			"common": "Jamaica",
			"official": "Jamaica",
			"native": {
				"eng": {
					"official": "Jamaica",
					"common": "Jamaica"
				},
				"jam": {
					"official": "Jamaica",
					"common": "Jamaica"
				}
			}
		},
		"tld": [".jm"],
		"cca2": "JM",
		"ccn3": "388",
		"cca3": "JAM",
		"cioc": "JAM",
		"currency": ["JMD"],
		"callingCode": ["1876"],
		"capital": "Kingston",
		"altSpellings": ["JM"],
		"region": "Americas",
		"subregion": "Caribbean",
		"languages": {
			"eng": "English",
			"jam": "Jamaican Patois"
		},
		"translations": {
			"deu": {"official": "Jamaika", "common": "Jamaika"},
			"fra": {"official": "Jama\u00efque", "common": "Jama\u00efque"},
			"hrv": {"official": "Jamajka", "common": "Jamajka"},
			"ita": {"official": "Giamaica", "common": "Giamaica"},
			"jpn": {"official": "\u30b8\u30e3\u30de\u30a4\u30ab", "common": "\u30b8\u30e3\u30de\u30a4\u30ab"},
			"nld": {"official": "Jamaica", "common": "Jamaica"},
			"por": {"official": "Jamaica", "common": "Jamaica"},
			"rus": {"official": "\u042f\u043c\u0430\u0439\u043a\u0430", "common": "\u042f\u043c\u0430\u0439\u043a\u0430"},
			"slk": {"official": "Jamajka", "common": "Jamajka"},
			"spa": {"official": "Jamaica", "common": "Jamaica"},
			"fin": {"official": "Jamaika", "common": "Jamaika"},
			"zho": {"official": "\u7259\u4E70\u52A0", "common": "\u7259\u4E70\u52A0"}
		},
		"latlng": [18.25, -77.5],
		"demonym": "Jamaican",
		"landlocked": false,
		"borders": [],
		"area": 10991
	},
	{
		"name": {
			"common": "Jersey",
			"official": "Bailiwick of Jersey",
			"native": {
				"eng": {
					"official": "Bailiwick of Jersey",
					"common": "Jersey"
				},
				"fra": {
					"official": "Bailliage de Jersey",
					"common": "Jersey"
				},
				"nrf": {
					"official": "Bailliage d\u00e9 J\u00e8rri",
					"common": "J\u00e8rri"
				}
			}
		},
		"tld": [".je"],
		"cca2": "JE",
		"ccn3": "832",
		"cca3": "JEY",
		"cioc": "",
		"currency": ["GBP"],
		"callingCode": ["44"],
		"capital": "Saint Helier",
		"altSpellings": ["JE", "Bailiwick of Jersey", "Bailliage de Jersey", "Bailliage d\u00e9 J\u00e8rri"],
		"region": "Europe",
		"subregion": "Northern Europe",
		"languages": {
			"eng": "English",
			"fra": "French",
			"nrf": "J\u00e8rriais"
		},
		"translations": {
			"deu": {"official": "Vogtei Jersey", "common": "Jersey"},
			"fra": {"official": "Bailliage de Jersey", "common": "Jersey"},
			"hrv": {"official": "Struka od Jersey", "common": "Jersey"},
			"ita": {"official": "Baliato di Jersey", "common": "Isola di Jersey"},
			"jpn": {"official": "\u30b8\u30e3\u30fc\u30b8\u306e\u5f97\u610f\u5206\u91ce", "common": "\u30b8\u30e3\u30fc\u30b8\u30fc"},
			"nld": {"official": "Baljuwschap Jersey", "common": "Jersey"},
			"por": {"official": "Bailiado de Jersey", "common": "Jersey"},
			"rus": {"official": "\u041a\u043e\u0440\u043e\u043d\u043d\u043e\u0435 \u0432\u043b\u0430\u0434\u0435\u043d\u0438\u0435 \u0414\u0436\u0435\u0440\u0441\u0438", "common": "\u0414\u0436\u0435\u0440\u0441\u0438"},
			"slk": {"official": "Bailiwick Jersey", "common": "Jersey"},
			"spa": {"official": "Bail\u00eda de Jersey", "common": "Jersey"},
			"fin": {"official": "Jersey", "common": "Jersey"},
			"zho": {"official": "\u6CFD\u897F\u5C9B", "common": "\u6CFD\u897F\u5C9B"}
		},
		"latlng": [49.25, -2.16666666],
		"demonym": "Channel Islander",
		"landlocked": false,
		"borders": [],
		"area": 116
	},
	{
		"name": {
			"common": "Jordan",
			"official": "Hashemite Kingdom of Jordan",
			"native": {
				"ara": {
					"official": "\u0627\u0644\u0645\u0645\u0644\u0643\u0629 \u0627\u0644\u0623\u0631\u062f\u0646\u064a\u0629 \u0627\u0644\u0647\u0627\u0634\u0645\u064a\u0629",
					"common": "\u0627\u0644\u0623\u0631\u062f\u0646"
				}
			}
		},
		"tld": [".jo", "\u0627\u0644\u0627\u0631\u062f\u0646."],
		"cca2": "JO",
		"ccn3": "400",
		"cca3": "JOR",
		"cioc": "JOR",
		"currency": ["JOD"],
		"callingCode": ["962"],
		"capital": "Amman",
		"altSpellings": ["JO", "Hashemite Kingdom of Jordan", "al-Mamlakah al-Urdun\u012byah al-H\u0101shim\u012byah"],
		"region": "Asia",
		"subregion": "Western Asia",
		"languages": {
			"ara": "Arabic"
		},
		"translations": {
			"deu": {"official": "Haschemitisches K\u00f6nigreich Jordanien", "common": "Jordanien"},
			"fra": {"official": "Royaume hach\u00e9mite de Jordanie", "common": "Jordanie"},
			"hrv": {"official": "Ha\u0161emitske Kraljevine Jordan", "common": "Jordan"},
			"ita": {"official": "Regno hascemita di Giordania", "common": "Giordania"},
			"jpn": {"official": "\u30e8\u30eb\u30c0\u30f3\u00b7\u30cf\u30b7\u30df\u30c6\u738b\u56fd", "common": "\u30e8\u30eb\u30c0\u30f3"},
			"nld": {"official": "Hasjemitisch Koninkrijk Jordani\u00eb", "common": "Jordani\u00eb"},
			"por": {"official": "Reino Hachemita da Jord\u00e2nia", "common": "Jord\u00e2nia"},
			"rus": {"official": "\u0418\u043e\u0440\u0434\u0430\u043d\u0441\u043a\u043e\u0433\u043e \u0425\u0430\u0448\u0438\u043c\u0438\u0442\u0441\u043a\u043e\u0433\u043e \u041a\u043e\u0440\u043e\u043b\u0435\u0432\u0441\u0442\u0432\u0430", "common": "\u0418\u043e\u0440\u0434\u0430\u043d\u0438\u044f"},
			"slk": {"official": "Jord\u00e1nske h\u00e1\u0161imovsk\u00e9 kr\u00e1\u013eovstvo", "common": "Jord\u00e1nsko"},
			"spa": {"official": "Reino Hachemita de Jordania", "common": "Jordania"},
			"fin": {"official": "Jordanian ha\u0161emiittinen kunigaskunta", "common": "Jordania"},
			"zho": {"official": "\u7EA6\u65E6\u54C8\u5E0C\u59C6\u738B\u56FD", "common": "\u7EA6\u65E6"}
		},
		"latlng": [31, 36],
		"demonym": "Jordanian",
		"landlocked": false,
		"borders": ["IRQ", "ISR", "SAU", "SYR"],
		"area": 89342
	},
	{
		"name": {
			"common": "Japan",
			"official": "Japan",
			"native": {
				"jpn": {
					"official": "\u65e5\u672c",
					"common": "\u65e5\u672c"
				}
			}
		},
		"tld": [".jp", ".\u307f\u3093\u306a"],
		"cca2": "JP",
		"ccn3": "392",
		"cca3": "JPN",
		"cioc": "JPN",
		"currency": ["JPY"],
		"callingCode": ["81"],
		"capital": "Tokyo",
		"altSpellings": ["JP", "Nippon", "Nihon"],
		"region": "Asia",
		"subregion": "Eastern Asia",
		"languages": {
			"jpn": "Japanese"
		},
		"translations": {
			"deu": {"official": "Japan", "common": "Japan"},
			"fra": {"official": "Japon", "common": "Japon"},
			"hrv": {"official": "Japan", "common": "Japan"},
			"ita": {"official": "Giappone", "common": "Giappone"},
			"jpn": {"official": "\u65e5\u672c", "common": "\u65e5\u672c"},
			"nld": {"official": "Japan", "common": "Japan"},
			"por": {"official": "Jap\u00e3o", "common": "Jap\u00e3o"},
			"rus": {"official": "\u042f\u043f\u043e\u043d\u0438\u044f", "common": "\u042f\u043f\u043e\u043d\u0438\u044f"},
			"slk": {"official": "Japonsko", "common": "Japonsko"},
			"spa": {"official": "Jap\u00f3n", "common": "Jap\u00f3n"},
			"fin": {"official": "Japani", "common": "Japani"},
			"zho": {"official": "\u65e5\u672c\u56fd", "common": "\u65E5\u672C"}
		},
		"latlng": [36, 138],
		"demonym": "Japanese",
		"landlocked": false,
		"borders": [],
		"area": 377930
	},
	{
		"name": {
			"common": "Kazakhstan",
			"official": "Republic of Kazakhstan",
			"native": {
				"kaz": {
					"official": "\u049a\u0430\u0437\u0430\u049b\u0441\u0442\u0430\u043d \u0420\u0435\u0441\u043f\u0443\u0431\u043b\u0438\u043a\u0430\u0441\u044b",
					"common": "\u049a\u0430\u0437\u0430\u049b\u0441\u0442\u0430\u043d"
				},
				"rus": {
					"official": "\u0420\u0435\u0441\u043f\u0443\u0431\u043b\u0438\u043a\u0430 \u041a\u0430\u0437\u0430\u0445\u0441\u0442\u0430\u043d",
					"common": "\u041a\u0430\u0437\u0430\u0445\u0441\u0442\u0430\u043d"
				}
			}
		},
		"tld": [".kz", ".\u049b\u0430\u0437"],
		"cca2": "KZ",
		"ccn3": "398",
		"cca3": "KAZ",
		"cioc": "KAZ",
		"currency": ["KZT"],
		"callingCode": ["76", "77"],
		"capital": "Astana",
		"altSpellings": ["KZ", "Qazaqstan", "\u041a\u0430\u0437\u0430\u0445\u0441\u0442\u0430\u043d", "Republic of Kazakhstan", "\u049a\u0430\u0437\u0430\u049b\u0441\u0442\u0430\u043d \u0420\u0435\u0441\u043f\u0443\u0431\u043b\u0438\u043a\u0430\u0441\u044b", "Qazaqstan Respubl\u00efkas\u0131", "\u0420\u0435\u0441\u043f\u0443\u0431\u043b\u0438\u043a\u0430 \u041a\u0430\u0437\u0430\u0445\u0441\u0442\u0430\u043d", "Respublika Kazakhstan"],
		"region": "Asia",
		"subregion": "Central Asia",
		"languages": {
			"kaz": "Kazakh",
			"rus": "Russian"
		},
		"translations": {
			"deu": {"official": "Republik Kasachstan", "common": "Kasachstan"},
			"fra": {"official": "R\u00e9publique du Kazakhstan", "common": "Kazakhstan"},
			"hrv": {"official": "Republika Kazahstan", "common": "Kazahstan"},
			"ita": {"official": "Repubblica del Kazakhstan", "common": "Kazakistan"},
			"jpn": {"official": "\u30ab\u30b6\u30d5\u30b9\u30bf\u30f3\u5171\u548c\u56fd", "common": "\u30ab\u30b6\u30d5\u30b9\u30bf\u30f3"},
			"nld": {"official": "Republiek Kazachstan", "common": "Kazachstan"},
			"por": {"official": "Rep\u00fablica do Cazaquist\u00e3o", "common": "Cazaquist\u00e3o"},
			"rus": {"official": "\u0420\u0435\u0441\u043f\u0443\u0431\u043b\u0438\u043a\u0430 \u041a\u0430\u0437\u0430\u0445\u0441\u0442\u0430\u043d", "common": "\u041a\u0430\u0437\u0430\u0445\u0441\u0442\u0430\u043d"},
			"slk": {"official": "Kaza\u0161sk\u00e1 republika", "common": "Kazachstan"},
			"spa": {"official": "Rep\u00fablica de Kazajst\u00e1n", "common": "Kazajist\u00e1n"},
			"fin": {"official": "Kazakstanin tasavalta", "common": "Kazakstan"},
			"zho": {"official": "\u54C8\u8428\u514B\u65AF\u5766\u5171\u548C\u56FD", "common": "\u54C8\u8428\u514B\u65AF\u5766"}
		},
		"latlng": [48, 68],
		"demonym": "Kazakhstani",
		"landlocked": true,
		"borders": ["CHN", "KGZ", "RUS", "TKM", "UZB"],
		"area": 2724900
	},
	{
		"name": {
			"common": "Kenya",
			"official": "Republic of Kenya",
			"native": {
				"eng": {
					"official": "Republic of Kenya",
					"common": "Kenya"
				},
				"swa": {
					"official": "Republic of Kenya",
					"common": "Kenya"
				}
			}
		},
		"tld": [".ke"],
		"cca2": "KE",
		"ccn3": "404",
		"cca3": "KEN",
		"cioc": "KEN",
		"currency": ["KES"],
		"callingCode": ["254"],
		"capital": "Nairobi",
		"altSpellings": ["KE", "Republic of Kenya", "Jamhuri ya Kenya"],
		"region": "Africa",
		"subregion": "Eastern Africa",
		"languages": {
			"eng": "English",
			"swa": "Swahili"
		},
		"translations": {
			"deu": {"official": "Republik Kenia", "common": "Kenia"},
			"fra": {"official": "R\u00e9publique du Kenya", "common": "Kenya"},
			"hrv": {"official": "Republika Kenija", "common": "Kenija"},
			"ita": {"official": "Repubblica del Kenya", "common": "Kenya"},
			"jpn": {"official": "\u30b1\u30cb\u30a2\u5171\u548c\u56fd", "common": "\u30b1\u30cb\u30a2"},
			"nld": {"official": "Republiek Kenia", "common": "Kenia"},
			"por": {"official": "Rep\u00fablica do Qu\u00e9nia", "common": "Qu\u00e9nia"},
			"rus": {"official": "\u0420\u0435\u0441\u043f\u0443\u0431\u043b\u0438\u043a\u0430 \u041a\u0435\u043d\u0438\u044f", "common": "\u041a\u0435\u043d\u0438\u044f"},
			"slk": {"official": "Kensk\u00e1 republika", "common": "Ke\u0148a"},
			"spa": {"official": "Rep\u00fablica de Kenya", "common": "Kenia"},
			"fin": {"official": "Kenian tasavalta", "common": "Kenia"},
			"zho": {"official": "\u80AF\u5C3C\u4E9A\u5171\u548C\u56FD", "common": "\u80AF\u5C3C\u4E9A"}
		},
		"latlng": [1, 38],
		"demonym": "Kenyan",
		"landlocked": false,
		"borders": ["ETH", "SOM", "SSD", "TZA", "UGA"],
		"area": 580367
	},
	{
		"name": {
			"common": "Kyrgyzstan",
			"official": "Kyrgyz Republic",
			"native": {
				"kir": {
					"official": "\u041a\u044b\u0440\u0433\u044b\u0437 \u0420\u0435\u0441\u043f\u0443\u0431\u043b\u0438\u043a\u0430\u0441\u044b",
					"common": "\u041a\u044b\u0440\u0433\u044b\u0437\u0441\u0442\u0430\u043d"
				},
				"rus": {
					"official": "\u041a\u044b\u0440\u0433\u044b\u0437\u0441\u043a\u0430\u044f \u0420\u0435\u0441\u043f\u0443\u0431\u043b\u0438\u043a\u0430",
					"common": "\u041a\u0438\u0440\u0433\u0438\u0437\u0438\u044f"
				}
			}
		},
		"tld": [".kg"],
		"cca2": "KG",
		"ccn3": "417",
		"cca3": "KGZ",
		"cioc": "KGZ",
		"currency": ["KGS"],
		"callingCode": ["996"],
		"capital": "Bishkek",
		"altSpellings": ["KG", "\u041a\u0438\u0440\u0433\u0438\u0437\u0438\u044f", "Kyrgyz Republic", "\u041a\u044b\u0440\u0433\u044b\u0437 \u0420\u0435\u0441\u043f\u0443\u0431\u043b\u0438\u043a\u0430\u0441\u044b", "Kyrgyz Respublikasy"],
		"region": "Asia",
		"subregion": "Central Asia",
		"languages": {
			"kir": "Kyrgyz",
			"rus": "Russian"
		},
		"translations": {
			"deu": {"official": "Kirgisische Republik", "common": "Kirgisistan"},
			"fra": {"official": "R\u00e9publique kirghize", "common": "Kirghizistan"},
			"hrv": {"official": "Kirgistanu", "common": "Kirgistan"},
			"ita": {"official": "Kirghizistan", "common": "Kirghizistan"},
			"jpn": {"official": "\u30ad\u30eb\u30ae\u30b9\u5171\u548c\u56fd", "common": "\u30ad\u30eb\u30ae\u30b9"},
			"nld": {"official": "Kirgizische Republiek", "common": "Kirgizi\u00eb"},
			"por": {"official": "Rep\u00fablica do Quirguist\u00e3o", "common": "Quirguist\u00e3o"},
			"rus": {"official": "\u041a\u044b\u0440\u0433\u044b\u0437\u0441\u043a\u0430\u044f \u0420\u0435\u0441\u043f\u0443\u0431\u043b\u0438\u043a\u0430", "common": "\u041a\u0438\u0440\u0433\u0438\u0437\u0438\u044f"},
			"slk": {"official": "Kirgizsk\u00e1 republika", "common": "Kirgizsko"},
			"spa": {"official": "Rep\u00fablica Kirguisa", "common": "Kirguizist\u00e1n"},
			"fin": {"official": "Kirgisian tasavalta", "common": "Kirgisia"},
			"zho": {"official": "\u5409\u5C14\u5409\u65AF\u65AF\u5766\u5171\u548C\u56FD", "common": "\u5409\u5C14\u5409\u65AF\u65AF\u5766"}
		},
		"latlng": [41, 75],
		"demonym": "Kirghiz",
		"landlocked": true,
		"borders": ["CHN", "KAZ", "TJK", "UZB"],
		"area": 199951
	},
	{
		"name": {
			"common": "Cambodia",
			"official": "Kingdom of Cambodia",
			"native": {
				"khm": {
					"official": "\u1796\u17d2\u179a\u17c7\u179a\u17b6\u1787\u17b6\u178e\u17b6\u1785\u1780\u17d2\u179a\u1780\u1798\u17d2\u1796\u17bb\u1787\u17b6",
					"common": "K\u00e2mp\u016dch\u00e9a"
				}
			}
		},
		"tld": [".kh"],
		"cca2": "KH",
		"ccn3": "116",
		"cca3": "KHM",
		"cioc": "CAM",
		"currency": ["KHR"],
		"callingCode": ["855"],
		"capital": "Phnom Penh",
		"altSpellings": ["KH", "Kingdom of Cambodia"],
		"region": "Asia",
		"subregion": "South-Eastern Asia",
		"languages": {
			"khm": "Khmer"
		},
		"translations": {
			"cym": {"official": "Teyrnas Cambodia", "common": "Cambodia"},
			"deu": {"official": "K\u00f6nigreich Kambodscha", "common": "Kambodscha"},
			"fra": {"official": "Royaume du Cambodge", "common": "Cambodge"},
			"hrv": {"official": "Kraljevina Kambod\u017ea", "common": "Kambod\u017ea"},
			"ita": {"official": "Regno di Cambogia", "common": "Cambogia"},
			"jpn": {"official": "\u30ab\u30f3\u30dc\u30b8\u30a2\u738b\u56fd", "common": "\u30ab\u30f3\u30dc\u30b8\u30a2"},
			"nld": {"official": "Koninkrijk Cambodja", "common": "Cambodja"},
			"por": {"official": "Reino do Camboja", "common": "Camboja"},
			"rus": {"official": "\u041a\u043e\u0440\u043e\u043b\u0435\u0432\u0441\u0442\u0432\u043e \u041a\u0430\u043c\u0431\u043e\u0434\u0436\u0430", "common": "\u041a\u0430\u043c\u0431\u043e\u0434\u0436\u0430"},
			"slk": {"official": "Kambo\u01c6sk\u00e9 kr\u00e1\u013eovstvo", "common": "Kambo\u01c6a"},
			"spa": {"official": "Reino de Camboya", "common": "Camboya"},
			"fin": {"official": "Kambod\u017ean kuningaskunta", "common": "Kambod\u017ea"},
			"zho": {"official": "\u67EC\u57D4\u5BE8\u738B\u56FD", "common": "\u67EC\u57D4\u5BE8"}
		},
		"latlng": [13, 105],
		"demonym": "Cambodian",
		"landlocked": false,
		"borders": ["LAO", "THA", "VNM"],
		"area": 181035
	},
	{
		"name": {
			"common": "Kiribati",
			"official": "Independent and Sovereign Republic of Kiribati",
			"native": {
				"eng": {
					"official": "Independent and Sovereign Republic of Kiribati",
					"common": "Kiribati"
				},
				"gil": {
					"official": "Ribaberiki Kiribati",
					"common": "Kiribati"
				}
			}
		},
		"tld": [".ki"],
		"cca2": "KI",
		"ccn3": "296",
		"cca3": "KIR",
		"cioc": "KIR",
		"currency": ["AUD"],
		"callingCode": ["686"],
		"capital": "South Tarawa",
		"altSpellings": ["KI", "Republic of Kiribati", "Ribaberiki Kiribati"],
		"region": "Oceania",
		"subregion": "Micronesia",
		"languages": {
			"eng": "English",
			"gil": "Gilbertese"
		},
		"translations": {
			"deu": {"official": "Unabh\u00e4ngige und souver\u00e4ne Republik Kiribati", "common": "Kiribati"},
			"fra": {"official": "R\u00e9publique de Kiribati", "common": "Kiribati"},
			"hrv": {"official": "Samostalne i suverene Republike Kiribati", "common": "Kiribati"},
			"ita": {"official": "Repubblica indipendente e sovrano di Kiribati", "common": "Kiribati"},
			"jpn": {"official": "\u30ad\u30ea\u30d0\u30b9\u306e\u72ec\u7acb\u3068\u4e3b\u6a29\u5171\u548c\u56fd", "common": "\u30ad\u30ea\u30d0\u30b9"},
			"nld": {"official": "Onafhankelijke en soevereine republiek Kiribati", "common": "Kiribati"},
			"por": {"official": "Independente e soberano Rep\u00fablica de Kiribati", "common": "Kiribati"},
			"rus": {"official": "\u041d\u0435\u0437\u0430\u0432\u0438\u0441\u0438\u043c\u043e\u0439 \u0438 \u0441\u0443\u0432\u0435\u0440\u0435\u043d\u043d\u043e\u0439 \u0420\u0435\u0441\u043f\u0443\u0431\u043b\u0438\u043a\u0438 \u041a\u0438\u0440\u0438\u0431\u0430\u0442\u0438", "common": "\u041a\u0438\u0440\u0438\u0431\u0430\u0442\u0438"},
			"slk": {"official": "Kiribatsk\u00e1 republika", "common": "Kiribati"},
			"spa": {"official": "Rep\u00fablica Independiente y Soberano de Kiribati", "common": "Kiribati"},
			"fin": {"official": "Kiribatin tasavalta", "common": "Kiribati"},
			"zho": {"official": "\u57FA\u91CC\u5DF4\u65AF\u5171\u548C\u56FD", "common": "\u57FA\u91CC\u5DF4\u65AF"}
		},
		"latlng": [1.41666666, 173],
		"demonym": "I-Kiribati",
		"landlocked": false,
		"borders": [],
		"area": 811
	},
	{
		"name": {
			"common": "Saint Kitts and Nevis",
			"official": "Federation of Saint Christopher and Nevisa",
			"native": {
				"eng": {
					"official": "Federation of Saint Christopher and Nevisa",
					"common": "Saint Kitts and Nevis"
				}
			}
		},
		"tld": [".kn"],
		"cca2": "KN",
		"ccn3": "659",
		"cca3": "KNA",
		"cioc": "SKN",
		"currency": ["XCD"],
		"callingCode": ["1869"],
		"capital": "Basseterre",
		"altSpellings": ["KN", "Federation of Saint Christopher and Nevis"],
		"region": "Americas",
		"subregion": "Caribbean",
		"languages": {
			"eng": "English"
		},
		"translations": {
			"deu": {"official": "F\u00f6deration von Saint Kitts und Nevisa", "common": "Saint Christopher und Nevis"},
			"fra": {"official": "F\u00e9d\u00e9ration de Saint -Christophe-et Nevisa", "common": "Saint-Christophe-et-Ni\u00e9v\u00e8s"},
			"hrv": {"official": "Federacija Sv.Kristofora i Nevisa", "common": "Sveti Kristof i Nevis"},
			"ita": {"official": "Federazione di Saint Christopher e Nevisa", "common": "Saint Kitts e Nevis"},
			"jpn": {"official": "\u30bb\u30f3\u30c8\u30af\u30ea\u30b9\u30c8\u30d5\u30a1\u30fcNevisa\u9023\u76df", "common": "\u30bb\u30f3\u30c8\u30af\u30ea\u30b9\u30c8\u30d5\u30a1\u30fc\u30fb\u30cd\u30a4\u30d3\u30b9"},
			"nld": {"official": "Federatie van Saint Kitts en Nevisa", "common": "Saint Kitts en Nevis"},
			"por": {"official": "Federa\u00e7\u00e3o de S\u00e3o Crist\u00f3v\u00e3o e Nevisa", "common": "S\u00e3o Crist\u00f3v\u00e3o e Nevis"},
			"rus": {"official": "\u0424\u0435\u0434\u0435\u0440\u0430\u0446\u0438\u044f \u0421\u0435\u043d\u0442-\u041a\u0440\u0438\u0441\u0442\u043e\u0444\u0435\u0440 \u0438 Nevisa", "common": "\u0421\u0435\u043d\u0442-\u041a\u0438\u0442\u0441 \u0438 \u041d\u0435\u0432\u0438\u0441"},
			"slk": {"official": "Feder\u0ee1cia Sv\u00e4t\u00e9ho Kri\u0161tofa a Nevisu", "common": "Sv\u00e4t\u00fd Kri\u0161tof a Nevis"},
			"spa": {"official": "Federaci\u00f3n de San Crist\u00f3bal y Nevisa", "common": "San Crist\u00f3bal y Nieves"},
			"fin": {"official": "Saint Christopherin ja Nevisin federaatio", "common": "Saint Kitts ja Nevis"},
			"zho": {"official": "\u5723\u514B\u91CC\u65AF\u6258\u5F17\u548C\u5C3C\u7EF4\u65AF\u8054\u90A6", "common": "\u5723\u57FA\u8328\u548C\u5C3C\u7EF4\u65AF"}
		},
		"latlng": [17.33333333, -62.75],
		"demonym": "Kittitian or Nevisian",
		"landlocked": false,
		"borders": [],
		"area": 261
	},
	{
		"name": {
			"common": "South Korea",
			"official": "Republic of Korea",
			"native": {
				"kor": {
					"official": "\ud55c\uad6d",
					"common": "\ub300\ud55c\ubbfc\uad6d"
				}
			}
		},
		"tld": [".kr", ".\ud55c\uad6d"],
		"cca2": "KR",
		"ccn3": "410",
		"cca3": "KOR",
		"cioc": "KOR",
		"currency": ["KRW"],
		"callingCode": ["82"],
		"capital": "Seoul",
		"altSpellings": ["KR", "Korea, Republic of", "Republic of Korea"],
		"region": "Asia",
		"subregion": "Eastern Asia",
		"languages": {
			"kor": "Korean"
		},
		"translations": {
			"deu": {"official": "Republik Korea", "common": "S\u00fcdkorea"},
			"fra": {"official": "R\u00e9publique de Cor\u00e9e", "common": "Cor\u00e9e du Sud"},
			"hrv": {"official": "Republika Koreja", "common": "Ju\u017ena Koreja"},
			"ita": {"official": "Repubblica di Corea", "common": "Corea del Sud"},
			"jpn": {"official": "\u5927\u97d3\u6c11\u56fd", "common": "\u5927\u97d3\u6c11\u56fd"},
			"nld": {"official": "Republiek Korea", "common": "Zuid-Korea"},
			"por": {"official": "Rep\u00fablica da Coreia", "common": "Coreia do Sul"},
			"rus": {"official": "\u0420\u0435\u0441\u043f\u0443\u0431\u043b\u0438\u043a\u0430 \u041a\u043e\u0440\u0435\u044f", "common": "\u042e\u0436\u043d\u0430\u044f \u041a\u043e\u0440\u0435\u044f"},
			"slk": {"official": "K\u00f3rejsk\u00e1 republika", "common": "Ju\u017en\u00e1 K\u00f3rea"},
			"spa": {"official": "Rep\u00fablica de Corea", "common": "Corea del Sur"},
			"fin": {"official": "Korean tasavalta", "common": "Etel\u00e4-Korea"},
			"zho": {"official": "\u5927\u97E9\u6C11\u56FD", "common": "\u97E9\u56FD"}
		},
		"latlng": [37, 127.5],
		"demonym": "South Korean",
		"landlocked": false,
		"borders": ["PRK"],
		"area": 100210
	},
	{
		"name": {
			"common": "Kosovo",
			"official": "Republic of Kosovo",
			"native": {
				"sqi": {
					"official": "Republika e Kosov\u00ebs",
					"common": "Kosova"
				},
				"srp": {
					"official": "\u0420\u0435\u043f\u0443\u0431\u043b\u0438\u043a\u0430 \u041a\u043e\u0441\u043e\u0432\u043e",
					"common": "\u041a\u043e\u0441\u043e\u0432\u043e"
				}
			}
		},
		"tld": [],
		"cca2": "XK",
		"ccn3": "",
		"cca3": "UNK",
		"cioc": "KOS",
		"currency": ["EUR"],
		"callingCode": ["383"],
		"capital": "Pristina",
		"altSpellings": ["XK", "\u0420\u0435\u043f\u0443\u0431\u043b\u0438\u043a\u0430 \u041a\u043e\u0441\u043e\u0432\u043e"],
		"region": "Europe",
		"subregion": "Eastern Europe",
		"languages": {
			"sqi": "Albanian",
			"srp": "Serbian"
		},
		"translations": {
			"deu": {"official": "Republik Kosovo", "common": "Kosovo"},
			"fra": {"official": "R\u00E9publique du Kosovo", "common": "Kosovo"},
			"hrv": {"official": "Republika Kosovo", "common": "Kosovo"},
			"ita": {"official": "Repubblica del Kosovo", "common": "Kosovo"},
			"nld": {"official": "Republiek Kosovo", "common":"Kosovo"},
			"por": {"official": "Rep\u00fablica do Kosovo", "common": "Kosovo"},
			"rus": {"official": "\u0420\u0435\u0441\u043f\u0443\u0431\u043b\u0438\u043a\u0430 \u041a\u043e\u0441\u043e\u0432\u043e", "common": "\u0420\u0435\u0441\u043f\u0443\u0431\u043b\u0438\u043a\u0430 \u041a\u043e\u0441\u043e\u0432\u043e"},
			"slk": {"official": "Republika Kosovo", "common": "Kosovo"},
			"spa": {"official": "Rep\u00fablica de Kosovo", "common": "Kosovo"},
			"fin": {"official": "Kosovon tasavalta", "common": "Kosovo"},
			"zho": {"official": "\u79D1\u7D22\u6C83\u5171\u548C\u56FD", "common": "\u79D1\u7D22\u6C83"}
		},
		"latlng": [42.666667, 21.166667],
		"demonym": "Kosovar",
		"landlocked": true,
		"borders": ["ALB", "MKD", "MNE", "SRB"],
		"area": 10908
	},
	{
		"name": {
			"common": "Kuwait",
			"official": "State of Kuwait",
			"native": {
				"ara": {
					"official": "\u062f\u0648\u0644\u0629 \u0627\u0644\u0643\u0648\u064a\u062a",
					"common": "\u0627\u0644\u0643\u0648\u064a\u062a"
				}
			}
		},
		"tld": [".kw"],
		"cca2": "KW",
		"ccn3": "414",
		"cca3": "KWT",
		"cioc": "KUW",
		"currency": ["KWD"],
		"callingCode": ["965"],
		"capital": "Kuwait City",
		"altSpellings": ["KW", "State of Kuwait", "Dawlat al-Kuwait"],
		"region": "Asia",
		"subregion": "Western Asia",
		"languages": {
			"ara": "Arabic"
		},
		"translations": {
			"deu": {"official": "Staat Kuwait", "common": "Kuwait"},
			"fra": {"official": "\u00c9tat du Kowe\u00eft", "common": "Kowe\u00eft"},
			"hrv": {"official": "Dr\u017eava Kuvajt", "common": "Kuvajt"},
			"ita": {"official": "Stato del Kuwait", "common": "Kuwait"},
			"jpn": {"official": "\u30af\u30a6\u30a7\u30fc\u30c8\u56fd", "common": "\u30af\u30a6\u30a7\u30fc\u30c8"},
			"nld": {"official": "Staat Koeweit", "common": "Koeweit"},
			"por": {"official": "Estado do Kuwait", "common": "Kuwait"},
			"rus": {"official": "\u0413\u043e\u0441\u0443\u0434\u0430\u0440\u0441\u0442\u0432\u043e \u041a\u0443\u0432\u0435\u0439\u0442", "common": "\u041a\u0443\u0432\u0435\u0439\u0442"},
			"slk": {"official": "Kuvajtsk\u00fd \u0161t\u00e1t", "common": "Kuvajt"},
			"spa": {"official": "Estado de Kuwait", "common": "Kuwait"},
			"fin": {"official": "Kuwaitin valtio", "common": "Kuwait"},
			"zho": {"official": "\u79D1\u5A01\u7279\u56FD", "common": "\u79D1\u5A01\u7279"}
		},
		"latlng": [29.5, 45.75],
		"demonym": "Kuwaiti",
		"landlocked": false,
		"borders": ["IRQ", "SAU"],
		"area": 17818
	},
	{
		"name": {
			"common": "Laos",
			"official": "Lao People's Democratic Republic",
			"native": {
				"lao": {
					"official": "\u0eaa\u0eb2\u0e97\u0eb2\u0ea5\u0eb0\u0e99\u0eb0 \u0e8a\u0eb2\u0e97\u0eb4\u0e9b\u0eb0\u0ec4\u0e95 \u0e84\u0ebb\u0e99\u0ea5\u0eb2\u0ea7 \u0e82\u0ead\u0e87",
					"common": "\u0eaa\u0e9b\u0e9b\u0ea5\u0eb2\u0ea7"
				}
			}
		},
		"tld": [".la"],
		"cca2": "LA",
		"ccn3": "418",
		"cca3": "LAO",
		"cioc": "LAO",
		"currency": ["LAK"],
		"callingCode": ["856"],
		"capital": "Vientiane",
		"altSpellings": ["LA", "Lao", "Lao People's Democratic Republic", "Sathalanalat Paxathipatai Paxaxon Lao"],
		"region": "Asia",
		"subregion": "South-Eastern Asia",
		"languages": {
			"lao": "Lao"
		},
		"translations": {
			"deu": {"official": "Laos, Demokratische Volksrepublik", "common": "Laos"},
			"fra": {"official": "R\u00e9publique d\u00e9mocratique populaire lao", "common": "Laos"},
			"hrv": {"official": "Narodna Demokratska Republika", "common": "Laos"},
			"ita": {"official": "Repubblica democratica popolare del Laos", "common": "Laos"},
			"jpn": {"official": "\u30e9\u30aa\u30b9\u4eba\u6c11\u6c11\u4e3b\u5171\u548c\u56fd", "common": "\u30e9\u30aa\u30b9\u4eba\u6c11\u6c11\u4e3b\u5171\u548c\u56fd"},
			"nld": {"official": "Lao Democratische Volksrepubliek", "common": "Laos"},
			"por": {"official": "Laos, Rep\u00fablica Democr\u00e1tica", "common": "Laos"},
			"rus": {"official": "\u041b\u0430\u043e\u0441\u0441\u043a\u0430\u044f \u041d\u0430\u0440\u043e\u0434\u043d\u043e-\u0414\u0435\u043c\u043e\u043a\u0440\u0430\u0442\u0438\u0447\u0435\u0441\u043a\u0430\u044f \u0420\u0435\u0441\u043f\u0443\u0431\u043b\u0438\u043a\u0430", "common": "\u041b\u0430\u043e\u0441"},
			"slk": {"official": "Laosk\u00e1 \u013eudovodemokratick\u00e1 republika", "common": "Laos"},
			"spa": {"official": "Rep\u00fablica Democr\u00e1tica Popular Lao", "common": "Laos"},
			"fin": {"official": "Laosin demokraattinen kansantasavalta", "common": "Laos"},
			"zho": {"official": "\u8001\u631D\u4EBA\u6C11\u6C11\u4E3B\u5171\u548C\u56FD", "common": "\u8001\u631D"}
		},
		"latlng": [18, 105],
		"demonym": "Laotian",
		"landlocked": true,
		"borders": ["MMR", "KHM", "CHN", "THA", "VNM"],
		"area": 236800
	},
	{
		"name": {
			"common": "Lebanon",
			"official": "Lebanese Republic",
			"native": {
				"ara": {
					"official": "\u0627\u0644\u062c\u0645\u0647\u0648\u0631\u064a\u0629 \u0627\u0644\u0644\u0628\u0646\u0627\u0646\u064a\u0629",
					"common": "\u0644\u0628\u0646\u0627\u0646"
				},
				"fra": {
					"official": "R\u00e9publique libanaise",
					"common": "Liban"
				}
			}
		},
		"tld": [".lb"],
		"cca2": "LB",
		"ccn3": "422",
		"cca3": "LBN",
		"cioc": "LIB",
		"currency": ["LBP"],
		"callingCode": ["961"],
		"capital": "Beirut",
		"altSpellings": ["LB", "Lebanese Republic", "Al-Jumh\u016br\u012byah Al-Libn\u0101n\u012byah"],
		"region": "Asia",
		"subregion": "Western Asia",
		"languages": {
			"ara": "Arabic",
			"fra": "French"
		},
		"translations": {
			"deu": {"official": "Libanesische Republik", "common": "Libanon"},
			"fra": {"official": "R\u00e9publique libanaise", "common": "Liban"},
			"hrv": {"official": "Libanonska Republika", "common": "Libanon"},
			"ita": {"official": "Repubblica libanese", "common": "Libano"},
			"jpn": {"official": "\u30ec\u30d0\u30ce\u30f3\u5171\u548c\u56fd", "common": "\u30ec\u30d0\u30ce\u30f3"},
			"nld": {"official": "Libanese Republiek", "common": "Libanon"},
			"por": {"official": "Rep\u00fablica Libanesa", "common": "L\u00edbano"},
			"rus": {"official": "\u041b\u0438\u0432\u0430\u043d\u0441\u043a\u0430\u044f \u0420\u0435\u0441\u043f\u0443\u0431\u043b\u0438\u043a\u0430", "common": "\u041b\u0438\u0432\u0430\u043d"},
			"slk": {"official": "Libanonsk\u00e1 republika", "common": "Libanon"},
			"spa": {"official": "Rep\u00fablica Libanesa", "common": "L\u00edbano"},
			"fin": {"official": "Libanonin tasavalta", "common": "Libanon"},
			"zho": {"official": "\u9ECE\u5DF4\u5AE9\u5171\u548C\u56FD", "common": "\u9ECE\u5DF4\u5AE9"}
		},
		"latlng": [33.83333333, 35.83333333],
		"demonym": "Lebanese",
		"landlocked": false,
		"borders": ["ISR", "SYR"],
		"area": 10452
	},
	{
		"name": {
			"common": "Liberia",
			"official": "Republic of Liberia",
			"native": {
				"eng": {
					"official": "Republic of Liberia",
					"common": "Liberia"
				}
			}
		},
		"tld": [".lr"],
		"cca2": "LR",
		"ccn3": "430",
		"cca3": "LBR",
		"cioc": "LBR",
		"currency": ["LRD"],
		"callingCode": ["231"],
		"capital": "Monrovia",
		"altSpellings": ["LR", "Republic of Liberia"],
		"region": "Africa",
		"subregion": "Western Africa",
		"languages": {
			"eng": "English"
		},
		"translations": {
			"deu": {"official": "Republik Liberia", "common": "Liberia"},
			"fra": {"official": "R\u00e9publique du Lib\u00e9ria", "common": "Liberia"},
			"hrv": {"official": "Republika Liberija", "common": "Liberija"},
			"ita": {"official": "Repubblica di Liberia", "common": "Liberia"},
			"jpn": {"official": "\u30ea\u30d9\u30ea\u30a2\u5171\u548c\u56fd", "common": "\u30ea\u30d9\u30ea\u30a2"},
			"nld": {"official": "Republiek Liberia", "common": "Liberia"},
			"por": {"official": "Rep\u00fablica da Lib\u00e9ria", "common": "Lib\u00e9ria"},
			"rus": {"official": "\u0420\u0435\u0441\u043f\u0443\u0431\u043b\u0438\u043a\u0430 \u041b\u0438\u0431\u0435\u0440\u0438\u044f", "common": "\u041b\u0438\u0431\u0435\u0440\u0438\u044f"},
			"slk": {"official": "Lib\u00e9rijsk\u00e1 republika", "common": "Lib\u00e9ria"},
			"spa": {"official": "Rep\u00fablica de Liberia", "common": "Liberia"},
			"fin": {"official": "Liberian tasavalta", "common": "Liberia"},
			"zho": {"official": "\u5229\u6BD4\u91CC\u4E9A\u5171\u548C\u56FD", "common": "\u5229\u6BD4\u91CC\u4E9A"}
		},
		"latlng": [6.5, -9.5],
		"demonym": "Liberian",
		"landlocked": false,
		"borders": ["GIN", "CIV", "SLE"],
		"area": 111369
	},
	{
		"name": {
			"common": "Libya",
			"official": "State of Libya",
			"native": {
				"ara": {
					"official": "\u0627\u0644\u062f\u0648\u0644\u0629 \u0644\u064a\u0628\u064a\u0627",
					"common": "\u200f\u0644\u064a\u0628\u064a\u0627"
				}
			}
		},
		"tld": [".ly"],
		"cca2": "LY",
		"ccn3": "434",
		"cca3": "LBY",
		"cioc": "LBA",
		"currency": ["LYD"],
		"callingCode": ["218"],
		"capital": "Tripoli",
		"altSpellings": ["LY", "State of Libya", "Dawlat Libya"],
		"region": "Africa",
		"subregion": "Northern Africa",
		"languages": {
			"ara": "Arabic"
		},
		"translations": {
			"deu": {"official": "Staat Libyen", "common": "Libyen"},
			"fra": {"official": "Grande R\u00e9publique arabe libyenne populaire et socialiste", "common": "Libye"},
			"hrv": {"official": "Dr\u017eava Libiji", "common": "Libija"},
			"ita": {"official": "Stato della Libia", "common": "Libia"},
			"jpn": {"official": "\u30ea\u30d3\u30a2\u306e\u56fd\u5bb6", "common": "\u30ea\u30d3\u30a2"},
			"nld": {"official": "Staat van Libi\u00eb", "common": "Libi\u00eb"},
			"por": {"official": "Estado da L\u00edbia", "common": "L\u00edbia"},
			"rus": {"official": "\u0413\u043e\u0441\u0443\u0434\u0430\u0440\u0441\u0442\u0432\u043e \u041b\u0438\u0432\u0438\u0438", "common": "\u041b\u0438\u0432\u0438\u044f"},
			"slk": {"official": "L\u00edbya", "common": "L\u00edbya"},
			"spa": {"official": "Estado de Libia", "common": "Libia"},
			"fin": {"official": "Libyan valtio", "common": "Libya"},
			"zho": {"official": "\u5229\u6BD4\u4E9A\u56FD", "common": "\u5229\u6BD4\u4E9A"}
		},
		"latlng": [25, 17],
		"demonym": "Libyan",
		"landlocked": false,
		"borders": ["DZA", "TCD", "EGY", "NER", "SDN", "TUN"],
		"area": 1759540
	},
	{
		"name": {
			"common": "Saint Lucia",
			"official": "Saint Lucia",
			"native": {
				"eng": {
					"official": "Saint Lucia",
					"common": "Saint Lucia"
				}
			}
		},
		"tld": [".lc"],
		"cca2": "LC",
		"ccn3": "662",
		"cca3": "LCA",
		"cioc": "LCA",
		"currency": ["XCD"],
		"callingCode": ["1758"],
		"capital": "Castries",
		"altSpellings": ["LC"],
		"region": "Americas",
		"subregion": "Caribbean",
		"languages": {
			"eng": "English"
		},
		"translations": {
			"deu": {"official": "St. Lucia", "common": "Saint Lucia"},
			"fra": {"official": "Sainte-Lucie", "common": "Sainte-Lucie"},
			"hrv": {"official": "Sveta Lucija", "common": "Sveta Lucija"},
			"ita": {"official": "Santa Lucia", "common": "Santa Lucia"},
			"jpn": {"official": "\u30bb\u30f3\u30c8\u30eb\u30b7\u30a2", "common": "\u30bb\u30f3\u30c8\u30eb\u30b7\u30a2"},
			"nld": {"official": "Saint Lucia", "common": "Saint Lucia"},
			"por": {"official": "Santa L\u00facia", "common": "Santa L\u00facia"},
			"rus": {"official": "\u0421\u0435\u043d\u0442-\u041b\u044e\u0441\u0438\u044f", "common": "\u0421\u0435\u043d\u0442-\u041b\u044e\u0441\u0438\u044f"},
			"slk": {"official": "Sv\u00e4t\u00e1 Lucia", "common": "Sv\u00e4t\u00e1 Lucia"},
			"spa": {"official": "Santa Luc\u00eda", "common": "Santa Luc\u00eda"},
			"fin": {"official": "Saint Lucia", "common": "Saint Lucia"},
			"zho": {"official": "\u5723\u5362\u897F\u4E9A", "common": "\u5723\u5362\u897F\u4E9A"}
		},
		"latlng": [13.88333333, -60.96666666],
		"demonym": "Saint Lucian",
		"landlocked": false,
		"borders": [],
		"area": 616
	},
	{
		"name": {
			"common": "Liechtenstein",
			"official": "Principality of Liechtenstein",
			"native": {
				"deu": {
					"official": "F\u00fcrstentum Liechtenstein",
					"common": "Liechtenstein"
				}
			}
		},
		"tld": [".li"],
		"cca2": "LI",
		"ccn3": "438",
		"cca3": "LIE",
		"cioc": "LIE",
		"currency": ["CHF"],
		"callingCode": ["423"],
		"capital": "Vaduz",
		"altSpellings": ["LI", "Principality of Liechtenstein", "F\u00fcrstentum Liechtenstein"],
		"region": "Europe",
		"subregion": "Western Europe",
		"languages": {
			"deu": "German"
		},
		"translations": {
			"deu": {"official": "F\u00fcrstentum Liechtenstein", "common": "Liechtenstein"},
			"fra": {"official": "Principaut\u00e9 du Liechtenstein", "common": "Liechtenstein"},
			"hrv": {"official": "Kne\u017eevina Lihten\u0161tajn", "common": "Lihten\u0161tajn"},
			"ita": {"official": "Principato del Liechtenstein", "common": "Liechtenstein"},
			"jpn": {"official": "\u30ea\u30d2\u30c6\u30f3\u30b7\u30e5\u30bf\u30a4\u30f3\u516c\u56fd", "common": "\u30ea\u30d2\u30c6\u30f3\u30b7\u30e5\u30bf\u30a4\u30f3"},
			"nld": {"official": "Vorstendom Liechtenstein", "common": "Liechtenstein"},
			"por": {"official": "Principado de Liechtenstein", "common": "Liechtenstein"},
			"rus": {"official": "\u041a\u043d\u044f\u0436\u0435\u0441\u0442\u0432\u043e \u041b\u0438\u0445\u0442\u0435\u043d\u0448\u0442\u0435\u0439\u043d", "common": "\u041b\u0438\u0445\u0442\u0435\u043d\u0448\u0442\u0435\u0439\u043d"},
			"slk": {"official": "Lichten\u0161tajnsk\u00e9 knie\u017eatstvo", "common": "Lichten\u0161tajnsko"},
			"spa": {"official": "Principado de Liechtenstein", "common": "Liechtenstein"},
			"fin": {"official": "Liechensteinin ruhtinaskunta", "common": "Liechenstein"},
			"zho": {"official": "\u5217\u652F\u6566\u58EB\u767B\u516C\u56FD", "common": "\u5217\u652F\u6566\u58EB\u767B"}
		},
		"latlng": [47.26666666, 9.53333333],
		"demonym": "Liechtensteiner",
		"landlocked": true,
		"borders": ["AUT", "CHE"],
		"area": 160
	},
	{
		"name": {
			"common": "Sri Lanka",
			"official": "Democratic Socialist Republic of Sri Lanka",
			"native": {
				"sin": {
					"official": "\u0dc1\u0dca\u200d\u0dbb\u0dd3 \u0dbd\u0d82\u0d9a\u0dcf \u0db4\u0dca\u200d\u0dbb\u0da2\u0dcf\u0dad\u0dcf\u0db1\u0dca\u0dad\u0dca\u200d\u0dbb\u0dd2\u0d9a \u0dc3\u0db8\u0dcf\u0da2\u0dc0\u0dcf\u0daf\u0dd3 \u0da2\u0db1\u0dbb\u0da2\u0dba",
					"common": "\u0dc1\u0dca\u200d\u0dbb\u0dd3 \u0dbd\u0d82\u0d9a\u0dcf\u0dc0"
				},
				"tam": {
					"official": "\u0b87\u0bb2\u0b99\u0bcd\u0b95\u0bc8 \u0b9a\u0ba9\u0ba8\u0bbe\u0baf\u0b95 \u0b9a\u0bcb\u0b9a\u0bb2\u0bbf\u0b9a\u0b95\u0bcd \u0b95\u0bc1\u0b9f\u0bbf\u0baf\u0bb0\u0b9a\u0bc1",
					"common": "\u0b87\u0bb2\u0b99\u0bcd\u0b95\u0bc8"
				}
			}
		},
		"tld": [".lk", ".\u0b87\u0bb2\u0b99\u0bcd\u0b95\u0bc8", ".\u0dbd\u0d82\u0d9a\u0dcf"],
		"cca2": "LK",
		"ccn3": "144",
		"cca3": "LKA",
		"cioc": "SRI",
		"currency": ["LKR"],
		"callingCode": ["94"],
		"capital": "Colombo",
		"altSpellings": ["LK", "ila\u1e45kai", "Democratic Socialist Republic of Sri Lanka"],
		"region": "Asia",
		"subregion": "Southern Asia",
		"languages": {
			"sin": "Sinhala",
			"tam": "Tamil"
		},
		"translations": {
			"deu": {"official": "Demokratische Sozialistische Republik Sri Lanka", "common": "Sri Lanka"},
			"fra": {"official": "R\u00e9publique d\u00e9mocratique socialiste du Sri Lanka", "common": "Sri Lanka"},
			"hrv": {"official": "Demokratska Socijalisti\u010dke Republike \u0160ri Lanke", "common": "\u0160ri Lanka"},
			"ita": {"official": "Repubblica democratica socialista dello Sri Lanka", "common": "Sri Lanka"},
			"jpn": {"official": "\u30b9\u30ea\u30e9\u30f3\u30ab\u6c11\u4e3b\u793e\u4f1a\u4e3b\u7fa9\u5171\u548c\u56fd", "common": "\u30b9\u30ea\u30e9\u30f3\u30ab"},
			"nld": {"official": "Democratische Socialistische Republiek Sri Lanka", "common": "Sri Lanka"},
			"por": {"official": "Rep\u00fablica Democr\u00e1tica Socialista do Sri Lanka", "common": "Sri Lanka"},
			"rus": {"official": "\u0414\u0435\u043c\u043e\u043a\u0440\u0430\u0442\u0438\u0447\u0435\u0441\u043a\u0430\u044f \u0421\u043e\u0446\u0438\u0430\u043b\u0438\u0441\u0442\u0438\u0447\u0435\u0441\u043a\u0430\u044f \u0420\u0435\u0441\u043f\u0443\u0431\u043b\u0438\u043a\u0430 \u0428\u0440\u0438-\u041b\u0430\u043d\u043a\u0430", "common": "\u0428\u0440\u0438-\u041b\u0430\u043d\u043a\u0430"},
			"slk": {"official": "Sr\u00edlansk\u00e1 demokratick\u00e1 socialistick\u00e1 republika", "common": "Sr\u00ed Lanka"},
			"spa": {"official": "Rep\u00fablica Democr\u00e1tica Socialista de Sri Lanka", "common": "Sri Lanka"},
			"fin": {"official": "Sri Lankan demokraattinen sosialistinen tasavalta", "common": "Sri Lanka"},
			"zho": {"official": "\u65AF\u91CC\u5170\u5361\u6C11\u4E3B\u793E\u4F1A\u4E3B\u4E49\u5171\u548C\u56FD", "common": "\u65AF\u91CC\u5170\u5361"}
		},
		"latlng": [7, 81],
		"demonym": "Sri Lankan",
		"landlocked": false,
		"borders": ["IND"],
		"area": 65610
	},
	{
		"name": {
			"common": "Lesotho",
			"official": "Kingdom of Lesotho",
			"native": {
				"eng": {
					"official": "Kingdom of Lesotho",
					"common": "Lesotho"
				},
				"sot": {
					"official": "Kingdom of Lesotho",
					"common": "Lesotho"
				}
			}
		},
		"tld": [".ls"],
		"cca2": "LS",
		"ccn3": "426",
		"cca3": "LSO",
		"cioc": "LES",
		"currency": ["LSL", "ZAR"],
		"callingCode": ["266"],
		"capital": "Maseru",
		"altSpellings": ["LS", "Kingdom of Lesotho", "Muso oa Lesotho"],
		"region": "Africa",
		"subregion": "Southern Africa",
		"languages": {
			"eng": "English",
			"sot": "Sotho"
		},
		"translations": {
			"deu": {"official": "K\u00f6nigreich Lesotho", "common": "Lesotho"},
			"fra": {"official": "Royaume du Lesotho", "common": "Lesotho"},
			"hrv": {"official": "Kraljevina Lesoto", "common": "Lesoto"},
			"ita": {"official": "Regno del Lesotho", "common": "Lesotho"},
			"jpn": {"official": "\u30ec\u30bd\u30c8\u738b\u56fd", "common": "\u30ec\u30bd\u30c8"},
			"nld": {"official": "Koninkrijk Lesotho", "common": "Lesotho"},
			"por": {"official": "Reino do Lesoto", "common": "Lesoto"},
			"rus": {"official": "\u041a\u043e\u0440\u043e\u043b\u0435\u0432\u0441\u0442\u0432\u043e \u041b\u0435\u0441\u043e\u0442\u043e", "common": "\u041b\u0435\u0441\u043e\u0442\u043e"},
			"slk": {"official": "Lesothsk\u00e9 kr\u00e1\u013eovstvo", "common": "Lesotho"},
			"spa": {"official": "Reino de Lesotho", "common": "Lesotho"},
			"fin": {"official": "Lesothon kuningaskunta", "common": "Lesotho"},
			"zho": {"official": "\u83B1\u7D22\u6258\u738B\u56FD", "common": "\u83B1\u7D22\u6258"}
		},
		"latlng": [-29.5, 28.5],
		"demonym": "Mosotho",
		"landlocked": true,
		"borders": ["ZAF"],
		"area": 30355
	},
	{
		"name": {
			"common": "Lithuania",
			"official": "Republic of Lithuania",
			"native": {
				"lit": {
					"official": "Lietuvos Respublikos",
					"common": "Lietuva"
				}
			}
		},
		"tld": [".lt"],
		"cca2": "LT",
		"ccn3": "440",
		"cca3": "LTU",
		"cioc": "LTU",
		"currency": ["EUR"],
		"callingCode": ["370"],
		"capital": "Vilnius",
		"altSpellings": ["LT", "Republic of Lithuania", "Lietuvos Respublika"],
		"region": "Europe",
		"subregion": "Northern Europe",
		"languages": {
			"lit": "Lithuanian"
		},
		"translations": {
			"deu": {"official": "Republik Litauen", "common": "Litauen"},
			"fra": {"official": "R\u00e9publique de Lituanie", "common": "Lituanie"},
			"hrv": {"official": "Republika Litva", "common": "Litva"},
			"ita": {"official": "Repubblica di Lituania", "common": "Lituania"},
			"jpn": {"official": "\u30ea\u30c8\u30a2\u30cb\u30a2\u5171\u548c\u56fd", "common": "\u30ea\u30c8\u30a2\u30cb\u30a2"},
			"nld": {"official": "Republiek Litouwen", "common": "Litouwen"},
			"por": {"official": "Rep\u00fablica da Litu\u00e2nia", "common": "Litu\u00e2nia"},
			"rus": {"official": "\u041b\u0438\u0442\u043e\u0432\u0441\u043a\u0430\u044f \u0420\u0435\u0441\u043f\u0443\u0431\u043b\u0438\u043a\u0430", "common": "\u041b\u0438\u0442\u0432\u0430"},
			"slk": {"official": "Litovsk\u00e1 republika", "common": "Litva"},
			"spa": {"official": "Rep\u00fablica de Lituania", "common": "Lituania"},
			"fin": {"official": "Liettuan tasavalta", "common": "Liettua"},
			"zho": {"official": "\u7ACB\u9676\u5B9B\u5171\u548C\u56FD", "common": "\u7ACB\u9676\u5B9B"}
		},
		"latlng": [56, 24],
		"demonym": "Lithuanian",
		"landlocked": false,
		"borders": ["BLR", "LVA", "POL", "RUS"],
		"area": 65300
	},
	{
		"name": {
			"common": "Luxembourg",
			"official": "Grand Duchy of Luxembourg",
			"native": {
				"deu": {
					"official": "Gro\u00dfherzogtum Luxemburg",
					"common": "Luxemburg"
				},
				"fra": {
					"official": "Grand-Duch\u00e9 de Luxembourg",
					"common": "Luxembourg"
				},
				"ltz": {
					"official": "Groussherzogtum L\u00ebtzebuerg",
					"common": "L\u00ebtzebuerg"
				}
			}
		},
		"tld": [".lu"],
		"cca2": "LU",
		"ccn3": "442",
		"cca3": "LUX",
		"cioc": "LUX",
		"currency": ["EUR"],
		"callingCode": ["352"],
		"capital": "Luxembourg",
		"altSpellings": ["LU", "Grand Duchy of Luxembourg", "Grand-Duch\u00e9 de Luxembourg", "Gro\u00dfherzogtum Luxemburg", "Groussherzogtum L\u00ebtzebuerg"],
		"region": "Europe",
		"subregion": "Western Europe",
		"languages": {
			"deu": "German",
			"fra": "French",
			"ltz": "Luxembourgish"
		},
		"translations": {
			"deu": {"official": "Gro\u00dfherzogtum Luxemburg,", "common": "Luxemburg"},
			"fra": {"official": "Grand-Duch\u00e9 de Luxembourg", "common": "Luxembourg"},
			"hrv": {"official": "Veliko Vojvodstvo Luksemburg", "common": "Luksemburg"},
			"ita": {"official": "Granducato di Lussemburgo", "common": "Lussemburgo"},
			"jpn": {"official": "\u30eb\u30af\u30bb\u30f3\u30d6\u30eb\u30af\u5927\u516c\u56fd", "common": "\u30eb\u30af\u30bb\u30f3\u30d6\u30eb\u30af"},
			"nld": {"official": "Groothertogdom Luxemburg", "common": "Luxemburg"},
			"por": {"official": "Gr\u00e3o-Ducado do Luxemburgo", "common": "Luxemburgo"},
			"rus": {"official": "\u0412\u0435\u043b\u0438\u043a\u043e\u0435 \u0413\u0435\u0440\u0446\u043e\u0433\u0441\u0442\u0432\u043e \u041b\u044e\u043a\u0441\u0435\u043c\u0431\u0443\u0440\u0433", "common": "\u041b\u044e\u043a\u0441\u0435\u043c\u0431\u0443\u0440\u0433"},
			"slk": {"official": "Luxembursk\u00e9 ve\u013ekovojvodstvo", "common": "Luxembursko"},
			"spa": {"official": "Gran Ducado de Luxemburgo", "common": "Luxemburgo"},
			"fin": {"official": "Luxemburgin suurherttuakunta", "common": "Luxemburg"},
			"zho": {"official": "\u5362\u68EE\u5821\u5927\u516C\u56FD", "common": "\u5362\u68EE\u5821"}
		},
		"latlng": [49.75, 6.16666666],
		"demonym": "Luxembourger",
		"landlocked": true,
		"borders": ["BEL", "FRA", "DEU"],
		"area": 2586
	},
	{
		"name": {
			"common": "Latvia",
			"official": "Republic of Latvia",
			"native": {
				"lav": {
					"official": "Latvijas Republikas",
					"common": "Latvija"
				}
			}
		},
		"tld": [".lv"],
		"cca2": "LV",
		"ccn3": "428",
		"cca3": "LVA",
		"cioc": "LAT",
		"currency": ["EUR"],
		"callingCode": ["371"],
		"capital": "Riga",
		"altSpellings": ["LV", "Republic of Latvia", "Latvijas Republika"],
		"region": "Europe",
		"subregion": "Northern Europe",
		"languages": {
			"lav": "Latvian"
		},
		"translations": {
			"deu": {"official": "Republik Lettland", "common": "Lettland"},
			"fra": {"official": "R\u00e9publique de Lettonie", "common": "Lettonie"},
			"hrv": {"official": "Republika Latvija", "common": "Latvija"},
			"ita": {"official": "Repubblica di Lettonia", "common": "Lettonia"},
			"jpn": {"official": "\u30e9\u30c8\u30d3\u30a2\u5171\u548c\u56fd", "common": "\u30e9\u30c8\u30d3\u30a2"},
			"nld": {"official": "Republiek Letland", "common": "Letland"},
			"por": {"official": "Rep\u00fablica da Let\u00f3nia", "common": "Let\u00f3nia"},
			"rus": {"official": "\u041b\u0430\u0442\u0432\u0438\u0439\u0441\u043a\u0430\u044f \u0420\u0435\u0441\u043f\u0443\u0431\u043b\u0438\u043a\u0430", "common": "\u041b\u0430\u0442\u0432\u0438\u044f"},
			"slk": {"official": "Loty\u0161sk\u00e1 republika", "common": "Loty\u0161sko"},
			"spa": {"official": "Rep\u00fablica de Letonia", "common": "Letonia"},
			"fin": {"official": "Latvian tasavalta", "common": "Latvia"},
			"zho": {"official": "\u62C9\u8131\u7EF4\u4E9A\u5171\u548C\u56FD", "common": "\u62C9\u8131\u7EF4\u4E9A"}
		},
		"latlng": [57, 25],
		"demonym": "Latvian",
		"landlocked": false,
		"borders": ["BLR", "EST", "LTU", "RUS"],
		"area": 64559
	},
	{
		"name": {
			"common": "Macau",
			"official": "Macao Special Administrative Region of the People's Republic of China",
			"native": {
				"por": {
					"official": "Regi\u00e3o Administrativa Especial de Macau da Rep\u00fablica Popular da China",
					"common": "Macau"
				},
				"zho": {
					"official": "\u4E2D\u534E\u4EBA\u6C11\u5171\u548C\u56FD\u6FB3\u95E8\u7279\u522B\u884C\u653F\u533A",
					"common": "\u6FB3\u95E8"
				}
			}
		},
		"tld": [".mo"],
		"cca2": "MO",
		"ccn3": "446",
		"cca3": "MAC",
		"cioc": "",
		"currency": ["MOP"],
		"callingCode": ["853"],
		"capital": "",
		"altSpellings": ["MO", "\u6fb3\u95e8", "Macao", "Macao Special Administrative Region of the People's Republic of China", "\u4e2d\u83ef\u4eba\u6c11\u5171\u548c\u570b\u6fb3\u9580\u7279\u5225\u884c\u653f\u5340", "Regi\u00e3o Administrativa Especial de Macau da Rep\u00fablica Popular da China"],
		"region": "Asia",
		"subregion": "Eastern Asia",
		"languages": {
			"por": "Portuguese",
			"zho": "Chinese"
		},
		"translations": {
			"deu": {"official": "Sonderverwaltungsregion Macau der Volksrepublik China", "common": "Macao"},
			"fra": {"official": "R\u00e9gion administrative sp\u00e9ciale de Macao de la R\u00e9publique populaire de Chine", "common": "Macao"},
			"hrv": {"official": "Makao Posebnog upravnog podru\u010djaNarodne Republike Kine", "common": "Makao"},
			"ita": {"official": "Macao Regione amministrativa speciale della Repubblica Popolare Cinese", "common": "Macao"},
			"jpn": {"official": "\u4e2d\u83ef\u4eba\u6c11\u5171\u548c\u56fd\u30de\u30ab\u30aa\u7279\u5225\u884c\u653f\u533a", "common": "\u30de\u30ab\u30aa"},
			"nld": {"official": "Speciale Administratieve Regio Macau van de Volksrepubliek China", "common": "Macao"},
			"por": {"official": "Macau Regi\u00e3o Administrativa Especial da Rep\u00fablica Popular da China", "common": "Macau"},
			"rus": {"official": "\u0421\u043f\u0435\u0446\u0438\u0430\u043b\u044c\u043d\u044b\u0439 \u0430\u0434\u043c\u0438\u043d\u0438\u0441\u0442\u0440\u0430\u0442\u0438\u0432\u043d\u044b\u0439 \u0440\u0430\u0439\u043e\u043d \u041c\u0430\u043a\u0430\u043e \u041a\u0438\u0442\u0430\u0439\u0441\u043a\u043e\u0439 \u041d\u0430\u0440\u043e\u0434\u043d\u043e\u0439 \u0420\u0435\u0441\u043f\u0443\u0431\u043b\u0438\u043a\u0438 \u041a\u0438\u0442\u0430\u0439", "common": "\u041c\u0430\u043a\u0430\u043e"},
			"slk": {"official": "Macao, \u0160peci\u00e0lna administrat\u00edvna oblas\u0166", "common": "Macao"},
			"spa": {"official": "Macao, Regi\u00f3n Administrativa Especial de la Rep\u00fablica Popular China", "common": "Macao"},
			"fin": {"official": "Macaon Kiinan kansantasavallan erityishallintoalue", "common": "Macao"}
		},
		"latlng": [22.16666666, 113.55],
		"demonym": "Chinese",
		"landlocked": false,
		"borders": ["CHN"],
		"area": 30
	},
	{
		"name": {
			"common": "Saint Martin",
			"official": "Saint Martin",
			"native": {
				"fra": {
					"official": "Saint-Martin",
					"common": "Saint-Martin"
				}
			}
		},
		"tld": [".fr", ".gp"],
		"cca2": "MF",
		"ccn3": "663",
		"cca3": "MAF",
		"cioc": "",
		"currency": ["EUR"],
		"callingCode": ["590"],
		"capital": "Marigot",
		"altSpellings": ["MF", "Collectivity of Saint Martin", "Collectivit\u00e9 de Saint-Martin", "Saint Martin (French part)"],
		"region": "Americas",
		"subregion": "Caribbean",
		"languages": {
			"fra": "French"
		},
		"translations": {
			"deu": {"official": "St. Martin", "common": "Saint Martin"},
			"fra": {"official": "Saint-Martin", "common": "Saint-Martin"},
			"hrv": {"official": "Saint Martin", "common": "Sveti Martin"},
			"ita": {"official": "saint Martin", "common": "Saint Martin"},
			"jpn": {"official": "\u30b5\u30f3\u30de\u30eb\u30bf\u30f3\u5cf6", "common": "\u30b5\u30f3\u30fb\u30de\u30eb\u30bf\u30f3\uff08\u30d5\u30e9\u30f3\u30b9\u9818\uff09"},
			"nld": {"official": "Saint Martin", "common": "Saint-Martin"},
			"por": {"official": "saint Martin", "common": "S\u00e3o Martinho"},
			"rus": {"official": "\u0421\u0435\u043d-\u041c\u0430\u0440\u0442\u0435\u043d", "common": "\u0421\u0435\u043d-\u041c\u0430\u0440\u0442\u0435\u043d"},
			"slk": {"official": "Saint-Martin", "common": "Saint-Martin"},
			"spa": {"official": "Saint Martin", "common": "Saint Martin"},
			"fin": {"official": "Saint-Martin", "common": "Saint-Martin"},
			"zho": {"official": "\u5723\u9A6C\u4E01", "common": "\u5723\u9A6C\u4E01"}
		},
		"latlng": [18.08333333, -63.95],
		"demonym": "Saint Martin Islander",
		"landlocked": false,
		"borders": ["SXM"],
		"area": 53
	},
	{
		"name": {
			"common": "Morocco",
			"official": "Kingdom of Morocco",
			"native": {
				"ara": {
					"official": "\u0627\u0644\u0645\u0645\u0644\u0643\u0629 \u0627\u0644\u0645\u063a\u0631\u0628\u064a\u0629",
					"common": "\u0627\u0644\u0645\u063a\u0631\u0628"
				},
				"ber": {
					"official": "\u2d5c\u2d30\u2d33\u2d4d\u2d37\u2d49\u2d5c \u2d4f \u2d4d\u2d4e\u2d56\u2d54\u2d49\u2d31",
					"common": "\u2d4d\u2d4e\u2d30\u2d56\u2d54\u2d49\u2d31"
				}
			}
		},
		"tld": [".ma", "\u0627\u0644\u0645\u063a\u0631\u0628."],
		"cca2": "MA",
		"ccn3": "504",
		"cca3": "MAR",
		"cioc": "MAR",
		"currency": ["MAD"],
		"callingCode": ["212"],
		"capital": "Rabat",
		"altSpellings": ["MA", "Kingdom of Morocco", "Al-Mamlakah al-Ma\u0121ribiyah"],
		"region": "Africa",
		"subregion": "Northern Africa",
		"languages": {
			"ara": "Arabic",
			"ber": "Berber"
		},
		"translations": {
			"deu": {"official": "K\u00f6nigreich Marokko", "common": "Marokko"},
			"fra": {"official": "Royaume du Maroc", "common": "Maroc"},
			"hrv": {"official": "Kraljevina Maroko", "common": "Maroko"},
			"ita": {"official": "Regno del Marocco", "common": "Marocco"},
			"jpn": {"official": "\u30e2\u30ed\u30c3\u30b3\u738b\u56fd", "common": "\u30e2\u30ed\u30c3\u30b3"},
			"nld": {"official": "Koninkrijk Marokko", "common": "Marokko"},
			"por": {"official": "Reino de Marrocos", "common": "Marrocos"},
			"rus": {"official": "\u041a\u043e\u0440\u043e\u043b\u0435\u0432\u0441\u0442\u0432\u043e \u041c\u0430\u0440\u043e\u043a\u043a\u043e", "common": "\u041c\u0430\u0440\u043e\u043a\u043a\u043e"},
			"slk": {"official": "Marock\u00e9 knie\u017eatstvo", "common": "Maroko"},
			"spa": {"official": "Reino de Marruecos", "common": "Marruecos"},
			"fin": {"official": "Marokon kuningaskunta", "common": "Marokko"},
			"zho": {"official": "\u6469\u6D1B\u54E5\u738B\u56FD", "common": "\u6469\u6D1B\u54E5"}
		},
		"latlng": [32, -5],
		"demonym": "Moroccan",
		"landlocked": false,
		"borders": ["DZA", "ESH", "ESP"],
		"area": 446550
	},
	{
		"name": {
			"common": "Monaco",
			"official": "Principality of Monaco",
			"native": {
				"fra": {
					"official": "Principaut\u00e9 de Monaco",
					"common": "Monaco"
				}
			}
		},
		"tld": [".mc"],
		"cca2": "MC",
		"ccn3": "492",
		"cca3": "MCO",
		"cioc": "MON",
		"currency": ["EUR"],
		"callingCode": ["377"],
		"capital": "Monaco",
		"altSpellings": ["MC", "Principality of Monaco", "Principaut\u00e9 de Monaco"],
		"region": "Europe",
		"subregion": "Western Europe",
		"languages": {
			"fra": "French"
		},
		"translations": {
			"deu": {"official": "F\u00fcrstentum Monaco", "common": "Monaco"},
			"fra": {"official": "Principaut\u00e9 de Monaco", "common": "Monaco"},
			"hrv": {"official": "Kne\u017eevina Monako", "common": "Monako"},
			"ita": {"official": "Principato di Monaco", "common": "Principato di Monaco"},
			"jpn": {"official": "\u30e2\u30ca\u30b3\u516c\u56fd", "common": "\u30e2\u30ca\u30b3"},
			"nld": {"official": "Vorstendom Monaco", "common": "Monaco"},
			"por": {"official": "Principado do M\u00f3naco", "common": "M\u00f3naco"},
			"rus": {"official": "\u041a\u043d\u044f\u0436\u0435\u0441\u0442\u0432\u043e \u041c\u043e\u043d\u0430\u043a\u043e", "common": "\u041c\u043e\u043d\u0430\u043a\u043e"},
			"slk": {"official": "Monack\u00e9 knie\u017eatstvo", "common": "Monako"},
			"spa": {"official": "Principado de M\u00f3naco", "common": "M\u00f3naco"},
			"fin": {"official": "Monacon ruhtinaskunta", "common": "Monaco"},
			"zho": {"official": "\u6469\u7EB3\u54E5\u516C\u56FD", "common": "\u6469\u7EB3\u54E5"}
		},
		"latlng": [43.73333333, 7.4],
		"demonym": "Monegasque",
		"landlocked": false,
		"borders": ["FRA"],
		"area": 2.02
	},
	{
		"name": {
			"common": "Moldova",
			"official": "Republic of Moldova",
			"native": {
				"ron": {
					"official": "Republica Moldova",
					"common": "Moldova"
				}
			}
		},
		"tld": [".md"],
		"cca2": "MD",
		"ccn3": "498",
		"cca3": "MDA",
		"cioc": "MDA",
		"currency": ["MDL"],
		"callingCode": ["373"],
		"capital": "Chi\u0219in\u0103u",
		"altSpellings": ["MD", "Moldova, Republic of", "Republic of Moldova", "Republica Moldova"],
		"region": "Europe",
		"subregion": "Eastern Europe",
		"languages": {
			"ron": "Moldavian"
		},
		"translations": {
			"deu": {"official": "Republik Moldau", "common": "Moldawie"},
			"fra": {"official": "R\u00e9publique de Moldavie", "common": "Moldavie"},
			"hrv": {"official": "Moldavija", "common": "Moldova"},
			"ita": {"official": "Repubblica di Moldova", "common": "Moldavia"},
			"jpn": {"official": "\u30e2\u30eb\u30c9\u30d0\u5171\u548c\u56fd", "common": "\u30e2\u30eb\u30c9\u30d0\u5171\u548c\u56fd"},
			"nld": {"official": "Republiek Moldavi\u00eb", "common": "Moldavi\u00eb"},
			"por": {"official": "Rep\u00fablica da Mold\u00e1via", "common": "Mold\u00e1via"},
			"rus": {"official": "\u041c\u043e\u043b\u0434\u043e\u0432\u0430", "common": "\u041c\u043e\u043b\u0434\u0430\u0432\u0438\u044f"},
			"slk": {"official": "Moldavsk\u00e1 republika", "common": "Moldavsko"},
			"spa": {"official": "Rep\u00fablica de Moldova", "common": "Moldavia"},
			"fin": {"official": "Moldovan tasavalta", "common": "Moldova"},
			"zho": {"official": "\u6469\u5C14\u591A\u74E6\u5171\u548C\u56FD", "common": "\u6469\u5C14\u591A\u74E6"}
		},
		"latlng": [47, 29],
		"demonym": "Moldovan",
		"landlocked": true,
		"borders": ["ROU", "UKR"],
		"area": 33846
	},
	{
		"name": {
			"common": "Madagascar",
			"official": "Republic of Madagascar",
			"native": {
				"fra": {
					"official": "R\u00e9publique de Madagascar",
					"common": "Madagascar"
				},
				"mlg": {
					"official": "Repoblikan'i Madagasikara",
					"common": "Madagasikara"
				}
			}
		},
		"tld": [".mg"],
		"cca2": "MG",
		"ccn3": "450",
		"cca3": "MDG",
		"cioc": "MAD",
		"currency": ["MGA"],
		"callingCode": ["261"],
		"capital": "Antananarivo",
		"altSpellings": ["MG", "Republic of Madagascar", "Repoblikan'i Madagasikara", "R\u00e9publique de Madagascar"],
		"region": "Africa",
		"subregion": "Eastern Africa",
		"languages": {
			"fra": "French",
			"mlg": "Malagasy"
		},
		"translations": {
			"deu": {"official": "Republik Madagaskar", "common": "Madagaskar"},
			"fra": {"official": "R\u00e9publique de Madagascar", "common": "Madagascar"},
			"hrv": {"official": "Republika Madagaskar", "common": "Madagaskar"},
			"ita": {"official": "Repubblica del Madagascar", "common": "Madagascar"},
			"jpn": {"official": "\u30de\u30c0\u30ac\u30b9\u30ab\u30eb\u5171\u548c\u56fd", "common": "\u30de\u30c0\u30ac\u30b9\u30ab\u30eb"},
			"nld": {"official": "Republiek Madagaskar", "common": "Madagaskar"},
			"por": {"official": "Rep\u00fablica de Madag\u00e1scar", "common": "Madag\u00e1scar"},
			"rus": {"official": "\u0420\u0435\u0441\u043f\u0443\u0431\u043b\u0438\u043a\u0430 \u041c\u0430\u0434\u0430\u0433\u0430\u0441\u043a\u0430\u0440", "common": "\u041c\u0430\u0434\u0430\u0433\u0430\u0441\u043a\u0430\u0440"},
			"slk": {"official": "Madagaskarsk\u00e1 republika", "common": "Madagaskar"},
			"spa": {"official": "Rep\u00fablica de Madagascar", "common": "Madagascar"},
			"fin": {"official": "Madagaskarin tasavalta", "common": "Madagaskar"},
			"zho": {"official": "\u9A6C\u8FBE\u52A0\u65AF\u52A0\u5171\u548C\u56FD", "common": "\u9A6C\u8FBE\u52A0\u65AF\u52A0"}
		},
		"latlng": [-20, 47],
		"demonym": "Malagasy",
		"landlocked": false,
		"borders": [],
		"area": 587041
	},
	{
		"name": {
			"common": "Maldives",
			"official": "Republic of the Maldives",
			"native": {
				"div": {
					"official": "\u078b\u07a8\u0788\u07ac\u0780\u07a8\u0783\u07a7\u0787\u07b0\u0796\u07ad\u078e\u07ac \u0796\u07aa\u0789\u07b0\u0780\u07ab\u0783\u07a8\u0787\u07b0\u0794\u07a7",
					"common": "\u078b\u07a8\u0788\u07ac\u0780\u07a8\u0783\u07a7\u0787\u07b0\u0796\u07ad\u078e\u07ac"
				}
			}
		},
		"tld": [".mv"],
		"cca2": "MV",
		"ccn3": "462",
		"cca3": "MDV",
		"cioc": "MDV",
		"currency": ["MVR"],
		"callingCode": ["960"],
		"capital": "Mal\u00e9",
		"altSpellings": ["MV", "Maldive Islands", "Republic of the Maldives", "Dhivehi Raajjeyge Jumhooriyya"],
		"region": "Asia",
		"subregion": "Southern Asia",
		"languages": {
			"div": "Maldivian"
		},
		"translations": {
			"deu": {"official": "Republik Malediven", "common": "Malediven"},
			"fra": {"official": "R\u00e9publique des Maldives", "common": "Maldives"},
			"hrv": {"official": "Republika Maldivi", "common": "Maldivi"},
			"ita": {"official": "Repubblica delle Maldive", "common": "Maldive"},
			"jpn": {"official": "\u30e2\u30eb\u30c7\u30a3\u30d6\u5171\u548c\u56fd", "common": "\u30e2\u30eb\u30c7\u30a3\u30d6"},
			"nld": {"official": "Republiek van de Malediven", "common": "Maldiven"},
			"por": {"official": "Rep\u00fablica das Maldivas", "common": "Maldivas"},
			"slk": {"official": "Rep\u00fablica de las Maldivas", "common": "Maldivas"},
			"rus": {"official": "\u0420\u0435\u0441\u043f\u0443\u0431\u043b\u0438\u043a\u0430 \u041c\u0430\u043b\u044c\u0434\u0438\u0432\u044b", "common": "\u041c\u0430\u043b\u044c\u0434\u0438\u0432\u044b"},
			"svk": {"official": "Maldivsk\u00e1 republika", "common": "Maldivy"},
			"fin": {"official": "Malediivien tasavalta", "common": "Malediivit"},
			"zho": {"official": "\u9A6C\u5C14\u4EE3\u592B\u5171\u548C\u56FD", "common": "\u9A6C\u5C14\u4EE3\u592B"}
		},
		"latlng": [3.25, 73],
		"demonym": "Maldivan",
		"landlocked": false,
		"borders": [],
		"area": 300
	},
	{
		"name": {
			"common": "Mexico",
			"official": "United Mexican States",
			"native": {
				"spa": {
					"official": "Estados Unidos Mexicanos",
					"common": "M\u00e9xico"
				}
			}
		},
		"tld": [".mx"],
		"cca2": "MX",
		"ccn3": "484",
		"cca3": "MEX",
		"cioc": "MEX",
		"currency": ["MXN"],
		"callingCode": ["52"],
		"capital": "Mexico City",
		"altSpellings": ["MX", "Mexicanos", "United Mexican States", "Estados Unidos Mexicanos"],
		"region": "Americas",
		"subregion": "Northern America",
		"languages": {
			"spa": "Spanish"
		},
		"translations": {
			"deu": {"official": "Vereinigte Mexikanische Staaten", "common": "Mexiko"},
			"fra": {"official": "\u00c9tats-Unis du Mexique", "common": "Mexique"},
			"hrv": {"official": "Sjedinjene Meksi\u010dke Dr\u017eave", "common": "Meksiko"},
			"ita": {"official": "Stati Uniti del Messico", "common": "Messico"},
			"jpn": {"official": "\u30e1\u30ad\u30b7\u30b3\u5408\u8846\u56fd", "common": "\u30e1\u30ad\u30b7\u30b3"},
			"nld": {"official": "Verenigde Mexicaanse Staten", "common": "Mexico"},
			"por": {"official": "Estados Unidos Mexicanos", "common": "M\u00e9xico"},
			"rus": {"official": "\u041c\u0435\u043a\u0441\u0438\u043a\u0430\u043d\u0441\u043a\u0438\u0445 \u0421\u043e\u0435\u0434\u0438\u043d\u0435\u043d\u043d\u044b\u0445 \u0428\u0442\u0430\u0442\u043e\u0432", "common": "\u041c\u0435\u043a\u0441\u0438\u043a\u0430"},
			"slk": {"official": "Spojen\u00e9 \u0161t\u00e1\u0161y mexick\u00e9", "common": "Mexiko"},
			"spa": {"official": "Estados Unidos Mexicanos", "common": "M\u00e9xico"},
			"fin": {"official": "Meksikon yhdysvallat", "common": "Meksiko"},
			"zho": {"official": "\u58A8\u897F\u54E5\u5408\u4F17\u56FD", "common": "\u58A8\u897F\u54E5"}
		},
		"latlng": [23, -102],
		"demonym": "Mexican",
		"landlocked": false,
		"borders": ["BLZ", "GTM", "USA"],
		"area": 1964375
	},
	{
		"name": {
			"common": "Marshall Islands",
			"official": "Republic of the Marshall Islands",
			"native": {
				"eng": {
					"official": "Republic of the Marshall Islands",
					"common": "Marshall Islands"
				},
				"mah": {
					"official": "Republic of the Marshall Islands",
					"common": "M\u0327aje\u013c"
				}
			}
		},
		"tld": [".mh"],
		"cca2": "MH",
		"ccn3": "584",
		"cca3": "MHL",
		"cioc": "MHL",
		"currency": ["USD"],
		"callingCode": ["692"],
		"capital": "Majuro",
		"altSpellings": ["MH", "Republic of the Marshall Islands", "Aolep\u0101n Aor\u014dkin M\u0327aje\u013c"],
		"region": "Oceania",
		"subregion": "Micronesia",
		"languages": {
			"eng": "English",
			"mah": "Marshallese"
		},
		"translations": {
			"deu": {"official": "Republik der Marshall-Inseln", "common": "Marshallinseln"},
			"fra": {"official": "R\u00e9publique des \u00celes Marshall", "common": "\u00celes Marshall"},
			"hrv": {"official": "Republika Mar\u0161alovi Otoci", "common": "Mar\u0161alovi Otoci"},
			"ita": {"official": "Repubblica delle Isole Marshall", "common": "Isole Marshall"},
			"jpn": {"official": "\u30de\u30fc\u30b7\u30e3\u30eb\u8af8\u5cf6\u5171\u548c\u56fd", "common": "\u30de\u30fc\u30b7\u30e3\u30eb\u8af8\u5cf6"},
			"nld": {"official": "Republiek van de Marshall-eilanden", "common": "Marshalleilanden"},
			"por": {"official": "Rep\u00fablica das Ilhas Marshall", "common": "Ilhas Marshall"},
			"rus": {"official": "\u0420\u0435\u0441\u043f\u0443\u0431\u043b\u0438\u043a\u0430 \u041c\u0430\u0440\u0448\u0430\u043b\u043b\u043e\u0432\u044b \u043e\u0441\u0442\u0440\u043e\u0432\u0430", "common": "\u041c\u0430\u0440\u0448\u0430\u043b\u043b\u043e\u0432\u044b \u041e\u0441\u0442\u0440\u043e\u0432\u0430"},
			"slk": {"official": "Republika Marshallov\u00fdch ostrovov", "common": "Marshallove ostrovy"},
			"spa": {"official": "Rep\u00fablica de las Islas Marshall", "common": "Islas Marshall"},
			"fin": {"official": "Marshallinsaarten tasavalta", "common": "Marshallinsaaret"},
			"zho": {"official": "\u9A6C\u7ECD\u5C14\u7FA4\u5C9B\u5171\u548C\u56FD", "common": "\u9A6C\u7ECD\u5C14\u7FA4\u5C9B"}
		},
		"latlng": [9, 168],
		"demonym": "Marshallese",
		"landlocked": false,
		"borders": [],
		"area": 181
	},
	{
		"name": {
			"common": "Macedonia",
			"official": "Republic of Macedonia",
			"native": {
				"mkd": {
					"official": "\u0420\u0435\u043f\u0443\u0431\u043b\u0438\u043a\u0430 \u041c\u0430\u043a\u0435\u0434\u043e\u043d\u0438\u0458\u0430",
					"common": "\u041c\u0430\u043a\u0435\u0434\u043e\u043d\u0438\u0458\u0430"
				}
			}
		},
		"tld": [".mk"],
		"cca2": "MK",
		"ccn3": "807",
		"cca3": "MKD",
		"cioc": "MKD",
		"currency": ["MKD"],
		"callingCode": ["389"],
		"capital": "Skopje",
		"altSpellings": ["MK", "Macedonia, the Former Yugoslav Republic of", "Republic of Macedonia", "\u0420\u0435\u043f\u0443\u0431\u043b\u0438\u043a\u0430 \u041c\u0430\u043a\u0435\u0434\u043e\u043d\u0438\u0458\u0430"],
		"region": "Europe",
		"subregion": "Southern Europe",
		"languages": {
			"mkd": "Macedonian"
		},
		"translations": {
			"deu": {"official": "Republik Mazedonien", "common": "Mazedonien"},
			"fra": {"official": "R\u00e9publique de Mac\u00e9doine", "common": "Mac\u00e9doine"},
			"hrv": {"official": "Republika Makedonija", "common": "Makedonija"},
			"ita": {"official": "Repubblica di Macedonia", "common": "Macedonia"},
			"jpn": {"official": "\u30de\u30b1\u30c9\u30cb\u30a2\u5171\u548c\u56fd", "common": "\u30de\u30b1\u30c9\u30cb\u30a2\u65e7\u30e6\u30fc\u30b4\u30b9\u30e9\u30d3\u30a2\u5171\u548c\u56fd"},
			"nld": {"official": "Republic of Macedonia", "common": "Macedoni\u00eb"},
			"por": {"official": "Rep\u00fablica da Maced\u00f3nia", "common": "Maced\u00f3nia"},
			"rus": {"official": "\u0420\u0435\u0441\u043f\u0443\u0431\u043b\u0438\u043a\u0430 \u041c\u0430\u043a\u0435\u0434\u043e\u043d\u0438\u044f", "common": "\u0420\u0435\u0441\u043f\u0443\u0431\u043b\u0438\u043a\u0430 \u041c\u0430\u043a\u0435\u0434\u043e\u043d\u0438\u044f"},
			"slk": {"official": "Maced\u00f3nska republika", "common": "Maced\u00f3nsko"},
			"spa": {"official": "Rep\u00fablica de Macedonia", "common": "Macedonia"},
			"fin": {"official": "Makedonian tasavalta", "common": "Makedonia"},
			"zho": {"official": "\u9A6C\u5176\u987F\u5171\u548C\u56FD", "common": "\u9A6C\u5176\u987F"}
		},
		"latlng": [41.83333333, 22],
		"demonym": "Macedonian",
		"landlocked": true,
		"borders": ["ALB", "BGR", "GRC", "UNK", "SRB"],
		"area": 25713
	},
	{
		"name": {
			"common": "Mali",
			"official": "Republic of Mali",
			"native": {
				"fra": {
					"official": "R\u00e9publique du Mali",
					"common": "Mali"
				}
			}
		},
		"tld": [".ml"],
		"cca2": "ML",
		"ccn3": "466",
		"cca3": "MLI",
		"cioc": "MLI",
		"currency": ["XOF"],
		"callingCode": ["223"],
		"capital": "Bamako",
		"altSpellings": ["ML", "Republic of Mali", "R\u00e9publique du Mali"],
		"region": "Africa",
		"subregion": "Western Africa",
		"languages": {
			"fra": "French"
		},
		"translations": {
			"deu": {"official": "Republik Mali", "common": "Mali"},
			"fra": {"official": "R\u00e9publique du Mali", "common": "Mali"},
			"hrv": {"official": "Republika Mali", "common": "Mali"},
			"ita": {"official": "Repubblica del Mali", "common": "Mali"},
			"jpn": {"official": "\u30de\u30ea\u5171\u548c\u56fd", "common": "\u30de\u30ea"},
			"nld": {"official": "Republiek Mali", "common": "Mali"},
			"por": {"official": "Rep\u00fablica do Mali", "common": "Mali"},
			"rus": {"official": "\u0420\u0435\u0441\u043f\u0443\u0431\u043b\u0438\u043a\u0430 \u041c\u0430\u043b\u0438", "common": "\u041c\u0430\u043b\u0438"},
			"slk": {"official": "Malijsk\u00e1 republika", "common": "Mali"},
			"spa": {"official": "Rep\u00fablica de Mal\u00ed", "common": "Mali"},
			"fin": {"official": "Malin tasavalta", "common": "Mali"},
			"zho": {"official": "\u9A6C\u91CC\u5171\u548C\u56FD", "common": "\u9A6C\u91CC"}
		},
		"latlng": [17, -4],
		"demonym": "Malian",
		"landlocked": true,
		"borders": ["DZA", "BFA", "GIN", "CIV", "MRT", "NER", "SEN"],
		"area": 1240192
	},
	{
		"name": {
			"common": "Malta",
			"official": "Republic of Malta",
			"native": {
				"eng": {
					"official": "Republic of Malta",
					"common": "Malta"
				},
				"mlt": {
					"official": "Repubblika ta ' Malta",
					"common": "Malta"
				}
			}
		},
		"tld": [".mt"],
		"cca2": "MT",
		"ccn3": "470",
		"cca3": "MLT",
		"cioc": "MLT",
		"currency": ["EUR"],
		"callingCode": ["356"],
		"capital": "Valletta",
		"altSpellings": ["MT", "Republic of Malta", "Repubblika ta' Malta"],
		"region": "Europe",
		"subregion": "Southern Europe",
		"languages": {
			"eng": "English",
			"mlt": "Maltese"
		},
		"translations": {
			"deu": {"official": "Republik Malta", "common": "Malta"},
			"fra": {"official": "R\u00e9publique de Malte", "common": "Malte"},
			"hrv": {"official": "Republika Malta", "common": "Malta"},
			"ita": {"official": "Repubblica di Malta", "common": "Malta"},
			"jpn": {"official": "\u30de\u30eb\u30bf\u5171\u548c\u56fd", "common": "\u30de\u30eb\u30bf"},
			"nld": {"official": "Republiek Malta", "common": "Malta"},
			"por": {"official": "Rep\u00fablica de Malta", "common": "Malta"},
			"rus": {"official": "\u0420\u0435\u0441\u043f\u0443\u0431\u043b\u0438\u043a\u0430 \u041c\u0430\u043b\u044c\u0442\u0430", "common": "\u041c\u0430\u043b\u044c\u0442\u0430"},
			"slk": {"official": "Maltsk\u00e1 republika", "common": "Malta"},
			"spa": {"official": "Rep\u00fablica de Malta", "common": "Malta"},
			"fin": {"official": "Maltan tasavalta", "common": "Malta"},
			"zho": {"official": "\u9A6C\u8033\u4ED6\u5171\u548C\u56FD", "common": "\u9A6C\u8033\u4ED6"}
		},
		"latlng": [35.83333333, 14.58333333],
		"demonym": "Maltese",
		"landlocked": false,
		"borders": [],
		"area": 316
	},
	{
		"name": {
			"common": "Myanmar",
			"official": "Republic of the Union of Myanmar",
			"native": {
				"mya": {
					"official": "\u1015\u103c\u100a\u103a\u1011\u1031\u102c\u1004\u103a\u1005\u102f \u101e\u1019\u1039\u1019\u1010 \u1019\u103c\u1014\u103a\u1019\u102c\u1014\u102d\u102f\u1004\u103a\u1004\u1036\u1010\u1031\u102c\u103a",
					"common": "\u1019\u103c\u1014\u103a\u1019\u102c"
				}
			}
		},
		"tld": [".mm"],
		"cca2": "MM",
		"ccn3": "104",
		"cca3": "MMR",
		"cioc": "MYA",
		"currency": ["MMK"],
		"callingCode": ["95"],
		"capital": "Naypyidaw",
		"altSpellings": ["MM", "Burma", "Republic of the Union of Myanmar", "Pyidaunzu Thanm\u0103da My\u0103ma Nainngandaw"],
		"region": "Asia",
		"subregion": "South-Eastern Asia",
		"languages": {
			"mya": "Burmese"
		},
		"translations": {
			"deu": {"official": "Republik der Union von Myanmar", "common": "Myanmar"},
			"fra": {"official": "R\u00e9publique de l'Union du Myanmar", "common": "Birmanie"},
			"hrv": {"official": "Republika Unije Mijanmar", "common": "Mijanmar"},
			"ita": {"official": "Repubblica dell'Unione di Myanmar", "common": "Birmania"},
			"jpn": {"official": "\u30df\u30e3\u30f3\u30de\u30fc\u9023\u90a6\u5171\u548c\u56fd", "common": "\u30df\u30e3\u30f3\u30de\u30fc"},
			"nld": {"official": "Republiek van de Unie van Myanmar", "common": "Myanmar"},
			"por": {"official": "Rep\u00fablica da Uni\u00e3o de Myanmar", "common": "Myanmar"},
			"rus": {"official": "\u0420\u0435\u0441\u043f\u0443\u0431\u043b\u0438\u043a\u0430 \u0421\u043e\u044e\u0437\u0430 \u041c\u044c\u044f\u043d\u043c\u0430", "common": "\u041c\u044c\u044f\u043d\u043c\u0430"},
			"slk": {"official": "Mjanmarsk\u00e1 zv\u00e4zov\u00e1 republika", "common": "Mjanmarsko"},
			"spa": {"official": "Rep\u00fablica de la Uni\u00f3n de Myanmar", "common": "Myanmar"},
			"fin": {"official": "Myanmarin liiton tasavalta", "common": "Myanmar"},
			"zho": {"official": "\u7F05\u7538\u8054\u90A6\u5171\u548C\u56FD", "common": "\u7F05\u7538"}
		},
		"latlng": [22, 98],
		"demonym": "Bamar",
		"landlocked": false,
		"borders": ["BGD", "CHN", "IND", "LAO", "THA"],
		"area": 676578
	},
	{
		"name": {
			"common": "Montenegro",
			"official": "Montenegro",
			"native": {
				"srp": {
					"official": "\u0426\u0440\u043d\u0430 \u0413\u043e\u0440\u0430",
					"common": "\u0426\u0440\u043d\u0430 \u0413\u043e\u0440\u0430"
				}
			}
		},
		"tld": [".me"],
		"cca2": "ME",
		"ccn3": "499",
		"cca3": "MNE",
		"cioc": "MNE",
		"currency": ["EUR"],
		"callingCode": ["382"],
		"capital": "Podgorica",
		"altSpellings": ["ME", "Crna Gora"],
		"region": "Europe",
		"subregion": "Southern Europe",
		"languages": {
			"srp": "Montenegrin"
		},
		"translations": {
			"deu": {"official": "Montenegro", "common": "Montenegro"},
			"fra": {"official": "Mont\u00e9n\u00e9gro", "common": "Mont\u00e9n\u00e9gro"},
			"hrv": {"official": "Crna Gora", "common": "Crna Gora"},
			"ita": {"official": "Montenegro", "common": "Montenegro"},
			"jpn": {"official": "\u30e2\u30f3\u30c6\u30cd\u30b0\u30ed", "common": "\u30e2\u30f3\u30c6\u30cd\u30b0\u30ed"},
			"nld": {"official": "Montenegro", "common": "Montenegro"},
			"por": {"official": "Montenegro", "common": "Montenegro"},
			"rus": {"official": "\u0427\u0435\u0440\u043d\u043e\u0433\u043e\u0440\u0438\u044f", "common": "\u0427\u0435\u0440\u043d\u043e\u0433\u043e\u0440\u0438\u044f"},
			"slk": {"official": "\u010cierna Hora", "common": "\u010cierna Hora"},
			"spa": {"official": "Montenegro", "common": "Montenegro"},
			"fin": {"official": "Montenegro", "common": "Montenegro"},
			"zho": {"official": "\u9ED1\u5C71", "common": "\u9ED1\u5C71"}
		},
		"latlng": [42.5, 19.3],
		"demonym": "Montenegrin",
		"landlocked": false,
		"borders": ["ALB", "BIH", "HRV", "UNK", "SRB"],
		"area": 13812
	},
	{
		"name": {
			"common": "Mongolia",
			"official": "Mongolia",
			"native": {
				"mon": {
					"official": "\u041c\u043e\u043d\u0433\u043e\u043b \u0443\u043b\u0441",
					"common": "\u041c\u043e\u043d\u0433\u043e\u043b \u0443\u043b\u0441"
				}
			}
		},
		"tld": [".mn"],
		"cca2": "MN",
		"ccn3": "496",
		"cca3": "MNG",
		"cioc": "MGL",
		"currency": ["MNT"],
		"callingCode": ["976"],
		"capital": "Ulan Bator",
		"altSpellings": ["MN"],
		"region": "Asia",
		"subregion": "Eastern Asia",
		"languages": {
			"mon": "Mongolian"
		},
		"translations": {
			"deu": {"official": "Mongolei", "common": "Mongolei"},
			"fra": {"official": "Mongolie", "common": "Mongolie"},
			"hrv": {"official": "Mongolija", "common": "Mongolija"},
			"ita": {"official": "Mongolia", "common": "Mongolia"},
			"jpn": {"official": "\u30e2\u30f3\u30b4\u30eb", "common": "\u30e2\u30f3\u30b4\u30eb"},
			"nld": {"official": "Mongoli\u00eb", "common": "Mongoli\u00eb"},
			"por": {"official": "Mong\u00f3lia", "common": "Mong\u00f3lia"},
			"rus": {"official": "\u041c\u043e\u043d\u0433\u043e\u043b\u0438\u044f", "common": "\u041c\u043e\u043d\u0433\u043e\u043b\u0438\u044f"},
			"slk": {"official": "Mongolsko", "common": "Mongolsko"},
			"spa": {"official": "Mongolia", "common": "Mongolia"},
			"fin": {"official": "Mongolian tasavalta", "common": "Mongolia"},
			"zho": {"official": "\u8499\u53E4", "common": "\u8499\u53E4"}
		},
		"latlng": [46, 105],
		"demonym": "Mongolian",
		"landlocked": true,
		"borders": ["CHN", "RUS"],
		"area": 1564110
	},
	{
		"name": {
			"common": "Northern Mariana Islands",
			"official": "Commonwealth of the Northern Mariana Islands",
			"native": {
				"cal": {
					"official": "Commonwealth of the Northern Mariana Islands",
					"common": "Northern Mariana Islands"
				},
				"cha": {
					"official": "Sankattan Siha Na Islas Mari\u00e5nas",
					"common": "Na Islas Mari\u00e5nas"
				},
				"eng": {
					"official": "Commonwealth of the Northern Mariana Islands",
					"common": "Northern Mariana Islands"
				}
			}
		},
		"tld": [".mp"],
		"cca2": "MP",
		"ccn3": "580",
		"cca3": "MNP",
		"cioc": "",
		"currency": ["USD"],
		"callingCode": ["1670"],
		"capital": "Saipan",
		"altSpellings": ["MP", "Commonwealth of the Northern Mariana Islands", "Sankattan Siha Na Islas Mari\u00e5nas"],
		"region": "Oceania",
		"subregion": "Micronesia",
		"languages": {
			"cal": "Carolinian",
			"cha": "Chamorro",
			"eng": "English"
		},
		"translations": {
			"deu": {"official": "Commonwealth der N\u00f6rdlichen Marianen", "common": "N\u00f6rdliche Marianen"},
			"fra": {"official": "Commonwealth des \u00eeles Mariannes du Nord", "common": "\u00celes Mariannes du Nord"},
			"hrv": {"official": "Zajednica je Sjeverni Marijanski otoci", "common": "Sjevernomarijanski otoci"},
			"ita": {"official": "Commonwealth delle Isole Marianne Settentrionali", "common": "Isole Marianne Settentrionali"},
			"jpn": {"official": "\u5317\u30de\u30ea\u30a2\u30ca\u8af8\u5cf6", "common": "\u5317\u30de\u30ea\u30a2\u30ca\u8af8\u5cf6"},
			"nld": {"official": "Commonwealth van de Noordelijke Marianen", "common": "Noordelijke Marianeneilanden"},
			"por": {"official": "Comunidade das Ilhas Marianas do Norte", "common": "Marianas Setentrionais"},
			"rus": {"official": "\u0421\u043e\u0434\u0440\u0443\u0436\u0435\u0441\u0442\u0432\u043e \u0421\u0435\u0432\u0435\u0440\u043d\u044b\u0445 \u041c\u0430\u0440\u0438\u0430\u043d\u0441\u043a\u0438\u0445 \u043e\u0441\u0442\u0440\u043e\u0432\u043e\u0432", "common": "\u0421\u0435\u0432\u0435\u0440\u043d\u044b\u0435 \u041c\u0430\u0440\u0438\u0430\u043d\u0441\u043a\u0438\u0435 \u043e\u0441\u0442\u0440\u043e\u0432\u0430"},
			"slk": {"official": "Spolo\u010denstvo ostrovov Severn\u00e9 Mari\u00e1ny", "common": "Severn\u00e9 Mari\u00e1ny"},
			"spa": {"official": "Mancomunidad de las Islas Marianas del Norte", "common": "Islas Marianas del Norte"},
			"fin": {"official": "Pohjois-Mariaanit", "common": "Pohjois-Mariaanit"},
			"zho": {"official": "\u5317\u9A6C\u91CC\u4E9A\u7EB3\u7FA4\u5C9B", "common": "\u5317\u9A6C\u91CC\u4E9A\u7EB3\u7FA4\u5C9B"}
		},
		"latlng": [15.2, 145.75],
		"demonym": "American",
		"landlocked": false,
		"borders": [],
		"area": 464
	},
	{
		"name": {
			"common": "Mozambique",
			"official": "Republic of Mozambique",
			"native": {
				"por": {
					"official": "Rep\u00fablica de Mo\u00e7ambique",
					"common": "Mo\u00e7ambique"
				}
			}
		},
		"tld": [".mz"],
		"cca2": "MZ",
		"ccn3": "508",
		"cca3": "MOZ",
		"cioc": "MOZ",
		"currency": ["MZN"],
		"callingCode": ["258"],
		"capital": "Maputo",
		"altSpellings": ["MZ", "Republic of Mozambique", "Rep\u00fablica de Mo\u00e7ambique"],
		"region": "Africa",
		"subregion": "Eastern Africa",
		"languages": {
			"por": "Portuguese"
		},
		"translations": {
			"deu": {"official": "Republik Mosambik", "common": "Mosambik"},
			"fra": {"official": "R\u00e9publique du Mozambique", "common": "Mozambique"},
			"hrv": {"official": "Republika Mozambiku", "common": "Mozambik"},
			"ita": {"official": "Repubblica del Mozambico", "common": "Mozambico"},
			"jpn": {"official": "\u30e2\u30b6\u30f3\u30d3\u30fc\u30af\u5171\u548c\u56fd", "common": "\u30e2\u30b6\u30f3\u30d3\u30fc\u30af"},
			"nld": {"official": "Republiek Mozambique", "common": "Mozambique"},
			"por": {"official": "Rep\u00fablica de Mo\u00e7ambique", "common": "Mo\u00e7ambique"},
			"rus": {"official": "\u0420\u0435\u0441\u043f\u0443\u0431\u043b\u0438\u043a\u0430 \u041c\u043e\u0437\u0430\u043c\u0431\u0438\u043a", "common": "\u041c\u043e\u0437\u0430\u043c\u0431\u0438\u043a"},
			"slk": {"official": "Mozambick\u00e1 republika", "common": "Mozambik"},
			"spa": {"official": "Rep\u00fablica de Mozambique", "common": "Mozambique"},
			"fin": {"official": "Mosambikin tasavalta", "common": "Mosambik"},
			"zho": {"official": "\u83AB\u6851\u6BD4\u514B\u5171\u548C\u56FD", "common": "\u83AB\u6851\u6BD4\u514B"}
		},
		"latlng": [-18.25, 35],
		"demonym": "Mozambican",
		"landlocked": false,
		"borders": ["MWI", "ZAF", "SWZ", "TZA", "ZMB", "ZWE"],
		"area": 801590
	},
	{
		"name": {
			"common": "Mauritania",
			"official": "Islamic Republic of Mauritania",
			"native": {
				"ara": {
					"official": "\u0627\u0644\u062c\u0645\u0647\u0648\u0631\u064a\u0629 \u0627\u0644\u0625\u0633\u0644\u0627\u0645\u064a\u0629 \u0627\u0644\u0645\u0648\u0631\u064a\u062a\u0627\u0646\u064a\u0629",
					"common": "\u0645\u0648\u0631\u064a\u062a\u0627\u0646\u064a\u0627"
				}
			}
		},
		"tld": [".mr"],
		"cca2": "MR",
		"ccn3": "478",
		"cca3": "MRT",
		"cioc": "MTN",
		"currency": ["MRO"],
		"callingCode": ["222"],
		"capital": "Nouakchott",
		"altSpellings": ["MR", "Islamic Republic of Mauritania", "al-Jumh\u016briyyah al-\u02beIsl\u0101miyyah al-M\u016br\u012bt\u0101niyyah"],
		"region": "Africa",
		"subregion": "Western Africa",
		"languages": {
			"ara": "Arabic"
		},
		"translations": {
			"deu": {"official": "Islamische Republik Mauretanien", "common": "Mauretanien"},
			"fra": {"official": "R\u00e9publique islamique de Mauritanie", "common": "Mauritanie"},
			"hrv": {"official": "Islamska Republika Mauritanija", "common": "Mauritanija"},
			"ita": {"official": "Repubblica islamica di Mauritania", "common": "Mauritania"},
			"jpn": {"official": "\u30e2\u30fc\u30ea\u30bf\u30cb\u30a2\u00b7\u30a4\u30b9\u30e9\u30e0\u5171\u548c\u56fd", "common": "\u30e2\u30fc\u30ea\u30bf\u30cb\u30a2"},
			"nld": {"official": "Islamitische Republiek Mauritani\u00eb", "common": "Mauritani\u00eb"},
			"por": {"official": "Rep\u00fablica Isl\u00e2mica da Maurit\u00e2nia", "common": "Maurit\u00e2nia"},
			"rus": {"official": "\u0418\u0441\u043b\u0430\u043c\u0441\u043a\u0430\u044f \u0420\u0435\u0441\u043f\u0443\u0431\u043b\u0438\u043a\u0430 \u041c\u0430\u0432\u0440\u0438\u0442\u0430\u043d\u0438\u044f", "common": "\u041c\u0430\u0432\u0440\u0438\u0442\u0430\u043d\u0438\u044f"},
			"slk": {"official": "Maurit\u00e1nska islamsk\u00e1 republika", "common": "Maurit\u00e1nia"},
			"spa": {"official": "Rep\u00fablica Isl\u00e1mica de Mauritania", "common": "Mauritania"},
			"fin": {"official": "Mauritanian islamilainen tasavalta", "common": "Mauritania"},
			"zho": {"official": "\u6BDB\u91CC\u5854\u5C3C\u4E9A\u4F0A\u65AF\u5170\u5171\u548C\u56FD", "common": "\u6BDB\u91CC\u5854\u5C3C\u4E9A"}
		},
		"latlng": [20, -12],
		"demonym": "Mauritanian",
		"landlocked": false,
		"borders": ["DZA", "MLI", "SEN", "ESH"],
		"area": 1030700
	},
	{
		"name": {
			"common": "Montserrat",
			"official": "Montserrat",
			"native": {
				"eng": {
					"official": "Montserrat",
					"common": "Montserrat"
				}
			}
		},
		"tld": [".ms"],
		"cca2": "MS",
		"ccn3": "500",
		"cca3": "MSR",
		"cioc": "",
		"currency": ["XCD"],
		"callingCode": ["1664"],
		"capital": "Plymouth",
		"altSpellings": ["MS"],
		"region": "Americas",
		"subregion": "Caribbean",
		"languages": {
			"eng": "English"
		},
		"translations": {
			"deu": {"official": "Montserrat", "common": "Montserrat"},
			"fra": {"official": "Montserrat", "common": "Montserrat"},
			"hrv": {"official": "Montserrat", "common": "Montserrat"},
			"ita": {"official": "Montserrat", "common": "Montserrat"},
			"jpn": {"official": "\u30e2\u30f3\u30c8\u30bb\u30e9\u30c8", "common": "\u30e2\u30f3\u30c8\u30bb\u30e9\u30c8"},
			"nld": {"official": "Montserrat", "common": "Montserrat"},
			"por": {"official": "Montserrat", "common": "Montserrat"},
			"rus": {"official": "\u041c\u043e\u043d\u0442\u0441\u0435\u0440\u0440\u0430\u0442", "common": "\u041c\u043e\u043d\u0442\u0441\u0435\u0440\u0440\u0430\u0442"},
			"slk": {"official": "Montserrat", "common": "Montserrat"},
			"spa": {"official": "Montserrat", "common": "Montserrat"},
			"fin": {"official": "Montserrat", "common": "Montserrat"},
			"zho": {"official": "\u8499\u7279\u585E\u62C9\u7279", "common": "\u8499\u7279\u585E\u62C9\u7279"}
		},
		"latlng": [16.75, -62.2],
		"demonym": "Montserratian",
		"landlocked": false,
		"borders": [],
		"area": 102
	},
	{
		"name": {
			"common": "Martinique",
			"official": "Martinique",
			"native": {
				"fra": {
					"official": "Martinique",
					"common": "Martinique"
				}
			}
		},
		"tld": [".mq"],
		"cca2": "MQ",
		"ccn3": "474",
		"cca3": "MTQ",
		"cioc": "",
		"currency": ["EUR"],
		"callingCode": ["596"],
		"capital": "Fort-de-France",
		"altSpellings": ["MQ"],
		"region": "Americas",
		"subregion": "Caribbean",
		"languages": {
			"fra": "French"
		},
		"translations": {
			"deu": {"official": "Martinique", "common": "Martinique"},
			"fra": {"official": "Martinique", "common": "Martinique"},
			"hrv": {"official": "Martinique", "common": "Martinique"},
			"ita": {"official": "Martinique", "common": "Martinica"},
			"jpn": {"official": "\u30de\u30eb\u30c6\u30a3\u30cb\u30fc\u30af\u5cf6", "common": "\u30de\u30eb\u30c6\u30a3\u30cb\u30fc\u30af"},
			"nld": {"official": "Martinique", "common": "Martinique"},
			"por": {"official": "Martinique", "common": "Martinica"},
			"rus": {"official": "\u041c\u0430\u0440\u0442\u0438\u043d\u0438\u043a\u0430", "common": "\u041c\u0430\u0440\u0442\u0438\u043d\u0438\u043a\u0430"},
			"spa": {"official": "Martinica", "common": "Martinica"},
			"svk": {"official": "Martinik", "common": "Martinik"},
			"fin": {"official": "Martinique", "common": "Martinique"},
			"zho": {"official": "\u9A6C\u63D0\u5C3C\u514B", "common": "\u9A6C\u63D0\u5C3C\u514B"}
		},
		"latlng": [14.666667, -61],
		"demonym": "French",
		"landlocked": false,
		"borders": [],
		"area": 1128
	},
	{
		"name": {
			"common": "Mauritius",
			"official": "Republic of Mauritius",
			"native": {
				"eng": {
					"official": "Republic of Mauritius",
					"common": "Mauritius"
				},
				"fra": {
					"official": "R\u00e9publique de Maurice",
					"common": "Maurice"
				},
				"mfe": {
					"official": "Republik Moris",
					"common": "Moris"
				}
			}
		},
		"tld": [".mu"],
		"cca2": "MU",
		"ccn3": "480",
		"cca3": "MUS",
		"cioc": "MRI",
		"currency": ["MUR"],
		"callingCode": ["230"],
		"capital": "Port Louis",
		"altSpellings": ["MU", "Republic of Mauritius", "R\u00e9publique de Maurice"],
		"region": "Africa",
		"subregion": "Eastern Africa",
		"languages": {
			"eng": "English",
			"fra": "French",
			"mfe": "Mauritian Creole"
		},
		"translations": {
			"deu": {"official": "Republik Mauritius", "common": "Mauritius"},
			"fra": {"official": "R\u00e9publique de Maurice", "common": "\u00cele Maurice"},
			"hrv": {"official": "Republika Mauricijus", "common": "Mauricijus"},
			"ita": {"official": "Repubblica di Mauritius", "common": "Mauritius"},
			"jpn": {"official": "\u30e2\u30fc\u30ea\u30b7\u30e3\u30b9\u5171\u548c\u56fd", "common": "\u30e2\u30fc\u30ea\u30b7\u30e3\u30b9"},
			"nld": {"official": "Republiek Mauritius", "common": "Mauritius"},
			"por": {"official": "Rep\u00fablica das Maur\u00edcias", "common": "Maur\u00edcio"},
			"rus": {"official": "\u0420\u0435\u0441\u043f\u0443\u0431\u043b\u0438\u043a\u0430 \u041c\u0430\u0432\u0440\u0438\u043a\u0438\u0439", "common": "\u041c\u0430\u0432\u0440\u0438\u043a\u0438\u0439"},
			"slk": {"official": "Maur\u00edcijsk\u00e1 republika", "common": "Maur\u00edcius"},
			"spa": {"official": "Rep\u00fablica de Mauricio", "common": "Mauricio"},
			"fin": {"official": "Mauritiuksen tasavalta", "common": "Mauritius"},
			"zho": {"official": "\u6BDB\u91CC\u6C42\u65AF\u5171\u548C\u56FD", "common": "\u6BDB\u91CC\u6C42\u65AF"}
		},
		"latlng": [-20.28333333, 57.55],
		"demonym": "Mauritian",
		"landlocked": false,
		"borders": [],
		"area": 2040
	},
	{
		"name": {
			"common": "Malawi",
			"official": "Republic of Malawi",
			"native": {
				"eng": {
					"official": "Republic of Malawi",
					"common": "Malawi"
				},
				"nya": {
					"official": "Chalo cha Malawi, Dziko la Mala\u0175i",
					"common": "Mala\u0175i"
				}
			}
		},
		"tld": [".mw"],
		"cca2": "MW",
		"ccn3": "454",
		"cca3": "MWI",
		"cioc": "MAW",
		"currency": ["MWK"],
		"callingCode": ["265"],
		"capital": "Lilongwe",
		"altSpellings": ["MW", "Republic of Malawi"],
		"region": "Africa",
		"subregion": "Eastern Africa",
		"languages": {
			"eng": "English",
			"nya": "Chewa"
		},
		"translations": {
			"deu": {"official": "Republik Malawi", "common": "Malawi"},
			"fra": {"official": "R\u00e9publique du Malawi", "common": "Malawi"},
			"hrv": {"official": "Republika Malavi", "common": "Malavi"},
			"ita": {"official": "Repubblica del Malawi", "common": "Malawi"},
			"jpn": {"official": "\u30de\u30e9\u30a6\u30a4\u5171\u548c\u56fd", "common": "\u30de\u30e9\u30a6\u30a4"},
			"nld": {"official": "Republiek Malawi", "common": "Malawi"},
			"por": {"official": "Rep\u00fablica do Malawi", "common": "Malawi"},
			"rus": {"official": "\u0420\u0435\u0441\u043f\u0443\u0431\u043b\u0438\u043a\u0430 \u041c\u0430\u043b\u0430\u0432\u0438", "common": "\u041c\u0430\u043b\u0430\u0432\u0438"},
			"slk": {"official": "Malawijsk\u00e1 republika", "common": "Malawi"},
			"spa": {"official": "Rep\u00fablica de Malawi", "common": "Malawi"},
			"fin": {"official": "Malawin tasavalta", "common": "Malawi"},
			"zho": {"official": "\u9A6C\u62C9\u7EF4\u5171\u548C\u56FD", "common": "\u9A6C\u62C9\u7EF4"}
		},
		"latlng": [-13.5, 34],
		"demonym": "Malawian",
		"landlocked": true,
		"borders": ["MOZ", "TZA", "ZMB"],
		"area": 118484
	},
	{
		"name": {
			"common": "Malaysia",
			"official": "Malaysia",
			"native": {
				"eng": {
					"official": "Malaysia",
					"common": "Malaysia"
				},
				"msa": {
					"official": "\u0645\u0644\u064a\u0633\u064a\u0627",
					"common": "\u0645\u0644\u064a\u0633\u064a\u0627"
				}
			}
		},
		"tld": [".my"],
		"cca2": "MY",
		"ccn3": "458",
		"cca3": "MYS",
		"cioc": "MAS",
		"currency": ["MYR"],
		"callingCode": ["60"],
		"capital": "Kuala Lumpur",
		"altSpellings": ["MY"],
		"region": "Asia",
		"subregion": "South-Eastern Asia",
		"languages": {
			"eng": "English",
			"msa": "Malay"
		},
		"translations": {
			"deu": {"official": "Malaysia", "common": "Malaysia"},
			"fra": {"official": "F\u00e9d\u00e9ration de Malaisie", "common": "Malaisie"},
			"hrv": {"official": "Malezija", "common": "Malezija"},
			"ita": {"official": "Malaysia", "common": "Malesia"},
			"jpn": {"official": "\u30de\u30ec\u30fc\u30b7\u30a2", "common": "\u30de\u30ec\u30fc\u30b7\u30a2"},
			"nld": {"official": "Maleisi\u00eb", "common": "Maleisi\u00eb"},
			"por": {"official": "Mal\u00e1sia", "common": "Mal\u00e1sia"},
			"rus": {"official": "\u041c\u0430\u043b\u0430\u0439\u0437\u0438\u044f", "common": "\u041c\u0430\u043b\u0430\u0439\u0437\u0438\u044f"},
			"slk": {"official": "Malajzia", "common": "Malajzia"},
			"spa": {"official": "Malasia", "common": "Malasia"},
			"fin": {"official": "Malesia", "common": "Malesia"},
			"zho": {"official": "\u9A6C\u6765\u897F\u4E9A", "common": "\u9A6C\u6765\u897F\u4E9A"}
		},
		"latlng": [2.5, 112.5],
		"demonym": "Malaysian",
		"landlocked": false,
		"borders": ["BRN", "IDN", "THA"],
		"area": 330803
	},
	{
		"name": {
			"common": "Mayotte",
			"official": "Department of Mayotte",
			"native": {
				"fra": {
					"official": "D\u00e9partement de Mayotte",
					"common": "Mayotte"
				}
			}
		},
		"tld": [".yt"],
		"cca2": "YT",
		"ccn3": "175",
		"cca3": "MYT",
		"cioc": "",
		"currency": ["EUR"],
		"callingCode": ["262"],
		"capital": "Mamoudzou",
		"altSpellings": ["YT", "Department of Mayotte", "D\u00e9partement de Mayotte"],
		"region": "Africa",
		"subregion": "Eastern Africa",
		"languages": {
			"fra": "French"
		},
		"translations": {
			"deu": {"official": "\u00dcbersee-D\u00e9partement Mayotte", "common": "Mayotte"},
			"fra": {"official": "D\u00e9partement de Mayotte", "common": "Mayotte"},
			"hrv": {"official": "Odjel Mayotte", "common": "Mayotte"},
			"ita": {"official": "Dipartimento di Mayotte", "common": "Mayotte"},
			"jpn": {"official": "\u30de\u30e8\u30c3\u30c8\u79d1", "common": "\u30de\u30e8\u30c3\u30c8"},
			"nld": {"official": "Afdeling Mayotte", "common": "Mayotte"},
			"por": {"official": "Departamento de Mayotte", "common": "Mayotte"},
			"rus": {"official": "\u0414\u0435\u043f\u0430\u0440\u0442\u0430\u043c\u0435\u043d\u0442 \u041c\u0430\u0439\u043e\u0442\u0442\u0430", "common": "\u041c\u0430\u0439\u043e\u0442\u0442\u0430"},
			"slk": {"official": "Department Mayotte", "common": "Mayotte"},
			"spa": {"official": "Departamento de Mayotte", "common": "Mayotte"},
			"fin": {"official": "Mayotte", "common": "Mayotte"},
			"zho": {"official": "\u9A6C\u7EA6\u7279", "common": "\u9A6C\u7EA6\u7279"}
		},
		"latlng": [-12.83333333, 45.16666666],
		"demonym": "Mahoran",
		"landlocked": false,
		"borders": [],
		"area": 374
	},
	{
		"name": {
			"common": "Namibia",
			"official": "Republic of Namibia",
			"native": {
				"afr": {
					"official": "Republiek van Namibi\u00eb",
					"common": "Namibi\u00eb"
				},
				"deu": {
					"official": "Republik Namibia",
					"common": "Namibia"
				},
				"eng": {
					"official": "Republic of Namibia",
					"common": "Namibia"
				},
				"her": {
					"official": "Republic of Namibia",
					"common": "Namibia"
				},
				"hgm": {
					"official": "Republic of Namibia",
					"common": "Namibia"
				},
				"kwn": {
					"official": "Republic of Namibia",
					"common": "Namibia"
				},
				"loz": {
					"official": "Republic of Namibia",
					"common": "Namibia"
				},
				"ndo": {
					"official": "Republic of Namibia",
					"common": "Namibia"
				},
				"tsn": {
					"official": "Lefatshe la Namibia",
					"common": "Namibia"
				}
			}
		},
		"tld": [".na"],
		"cca2": "NA",
		"ccn3": "516",
		"cca3": "NAM",
		"cioc": "NAM",
		"currency": ["NAD", "ZAR"],
		"callingCode": ["264"],
		"capital": "Windhoek",
		"altSpellings": ["NA", "Namibi\u00eb", "Republic of Namibia"],
		"region": "Africa",
		"subregion": "Southern Africa",
		"languages": {
			"afr": "Afrikaans",
			"deu": "German",
			"eng": "English",
			"her": "Herero",
			"hgm": "Khoekhoe",
			"kwn": "Kwangali",
			"loz": "Lozi",
			"ndo": "Ndonga",
			"tsn": "Tswana"
		},
		"translations": {
			"deu": {"official": "Republik Namibia", "common": "Namibia"},
			"fra": {"official": "R\u00e9publique de Namibie", "common": "Namibie"},
			"hrv": {"official": "Republika Namibija", "common": "Namibija"},
			"ita": {"official": "Repubblica di Namibia", "common": "Namibia"},
			"jpn": {"official": "\u30ca\u30df\u30d3\u30a2\u5171\u548c\u56fd", "common": "\u30ca\u30df\u30d3\u30a2"},
			"nld": {"official": "Republiek Namibi\u00eb", "common": "Namibi\u00eb"},
			"por": {"official": "Rep\u00fablica da Nam\u00edbia", "common": "Nam\u00edbia"},
			"rus": {"official": "\u0420\u0435\u0441\u043f\u0443\u0431\u043b\u0438\u043a\u0430 \u041d\u0430\u043c\u0438\u0431\u0438\u044f", "common": "\u041d\u0430\u043c\u0438\u0431\u0438\u044f"},
			"slk": {"official": "Nam\u00edbijsk\u00e1 republika", "common": "Nam\u00edbia"},
			"spa": {"official": "Rep\u00fablica de Namibia", "common": "Namibia"},
			"fin": {"official": "Namibian tasavalta", "common": "Namibia"},
			"zho": {"official": "\u7EB3\u7C73\u6BD4\u4E9A\u5171\u548C\u56FD", "common": "\u7EB3\u7C73\u6BD4\u4E9A"}
		},
		"latlng": [-22, 17],
		"demonym": "Namibian",
		"landlocked": false,
		"borders": ["AGO", "BWA", "ZAF", "ZMB"],
		"area": 825615
	},
	{
		"name": {
			"common": "New Caledonia",
			"official": "New Caledonia",
			"native": {
				"fra": {
					"official": "Nouvelle-Cal\u00e9donie",
					"common": "Nouvelle-Cal\u00e9donie"
				}
			}
		},
		"tld": [".nc"],
		"cca2": "NC",
		"ccn3": "540",
		"cca3": "NCL",
		"cioc": "",
		"currency": ["XPF"],
		"callingCode": ["687"],
		"capital": "Noum\u00e9a",
		"altSpellings": ["NC"],
		"region": "Oceania",
		"subregion": "Melanesia",
		"languages": {
			"fra": "French"
		},
		"translations": {
			"deu": {"official": "Neukaledonien", "common": "Neukaledonien"},
			"fra": {"official": "Nouvelle-Cal\u00e9donie", "common": "Nouvelle-Cal\u00e9donie"},
			"hrv": {"official": "Nova Kaledonija", "common": "Nova Kaledonija"},
			"ita": {"official": "Nuova Caledonia", "common": "Nuova Caledonia"},
			"jpn": {"official": "\u30cb\u30e5\u30fc\u30ab\u30ec\u30c9\u30cb\u30a2", "common": "\u30cb\u30e5\u30fc\u30ab\u30ec\u30c9\u30cb\u30a2"},
			"nld": {"official": "nieuw -Caledoni\u00eb", "common": "Nieuw-Caledoni\u00eb"},
			"por": {"official": "New Caledonia", "common": "Nova Caled\u00f3nia"},
			"rus": {"official": "\u041d\u043e\u0432\u0430\u044f \u041a\u0430\u043b\u0435\u0434\u043e\u043d\u0438\u044f", "common": "\u041d\u043e\u0432\u0430\u044f \u041a\u0430\u043b\u0435\u0434\u043e\u043d\u0438\u044f"},
			"slk": {"official": "Nov\u00e1 Kaled\u00f3nia", "common": "Nov\u00e1 Kaled\u00f3nia"},
			"spa": {"official": "nueva Caledonia", "common": "Nueva Caledonia"},
			"fin": {"official": "Uusi-Kaledonia", "common": "Uusi-Kaledonia"},
			"zho": {"official": "\u65B0\u5580\u91CC\u591A\u5C3C\u4E9A", "common": "\u65B0\u5580\u91CC\u591A\u5C3C\u4E9A"}
		},
		"latlng": [-21.5, 165.5],
		"demonym": "New Caledonian",
		"landlocked": false,
		"borders": [],
		"area": 18575
	},
	{
		"name": {
			"common": "Niger",
			"official": "Republic of Niger",
			"native": {
				"fra": {
					"official": "R\u00e9publique du Niger",
					"common": "Niger"
				}
			}
		},
		"tld": [".ne"],
		"cca2": "NE",
		"ccn3": "562",
		"cca3": "NER",
		"cioc": "NIG",
		"currency": ["XOF"],
		"callingCode": ["227"],
		"capital": "Niamey",
		"altSpellings": ["NE", "Nijar"],
		"region": "Africa",
		"subregion": "Western Africa",
		"languages": {
			"fra": "French"
		},
		"translations": {
			"deu": {"official": "Republik Niger", "common": "Niger"},
			"fra": {"official": "R\u00e9publique du Niger", "common": "Niger"},
			"hrv": {"official": "Republika Niger", "common": "Niger"},
			"ita": {"official": "Repubblica del Niger", "common": "Niger"},
			"jpn": {"official": "\u30cb\u30b8\u30a7\u30fc\u30eb\u5171\u548c\u56fd", "common": "\u30cb\u30b8\u30a7\u30fc\u30eb"},
			"nld": {"official": "Republiek Niger", "common": "Niger"},
			"por": {"official": "Rep\u00fablica do N\u00edger", "common": "N\u00edger"},
			"rus": {"official": "\u0420\u0435\u0441\u043f\u0443\u0431\u043b\u0438\u043a\u0430 \u041d\u0438\u0433\u0435\u0440", "common": "\u041d\u0438\u0433\u0435\u0440"},
			"slk": {"official": "Nig\u00e9rsk\u00e1 republika", "common": "Niger"},
			"spa": {"official": "Rep\u00fablica de N\u00edger", "common": "N\u00edger"},
			"fin": {"official": "Nigerin tasavalta", "common": "Niger"},
			"zho": {"official": "\u5C3C\u65E5\u5C14\u5171\u548C\u56FD", "common": "\u5C3C\u65E5\u5C14"}
		},
		"latlng": [16, 8],
		"demonym": "Nigerien",
		"landlocked": true,
		"borders": ["DZA", "BEN", "BFA", "TCD", "LBY", "MLI", "NGA"],
		"area": 1267000
	},
	{
		"name": {
			"common": "Norfolk Island",
			"official": "Territory of Norfolk Island",
			"native": {
				"eng": {
					"official": "Territory of Norfolk Island",
					"common": "Norfolk Island"
				},
				"pih": {
					"official": "Teratri of Norf'k Ailen",
					"common": "Norf'k Ailen"
				}
			}
		},
		"tld": [".nf"],
		"cca2": "NF",
		"ccn3": "574",
		"cca3": "NFK",
		"cioc": "",
		"currency": ["AUD"],
		"callingCode": ["672"],
		"capital": "Kingston",
		"altSpellings": ["NF", "Territory of Norfolk Island", "Teratri of Norf'k Ailen"],
		"region": "Oceania",
		"subregion": "Australia and New Zealand",
		"languages": {
			"eng": "English",
			"pih": "Norfuk"
		},
		"translations": {
			"deu": {"official": "Gebiet der Norfolk-Insel", "common": "Norfolkinsel"},
			"fra": {"official": "Territoire de l'\u00eele Norfolk", "common": "\u00cele Norfolk"},
			"hrv": {"official": "Teritorij Norfolk Island", "common": "Otok Norfolk"},
			"ita": {"official": "Territorio di Norfolk Island", "common": "Isola Norfolk"},
			"jpn": {"official": "\u30ce\u30fc\u30d5\u30a9\u30fc\u30af\u5cf6\u306e\u9818\u571f", "common": "\u30ce\u30fc\u30d5\u30a9\u30fc\u30af\u5cf6"},
			"nld": {"official": "Grondgebied van Norfolk Island", "common": "Norfolkeiland"},
			"por": {"official": "Territ\u00f3rio da Ilha Norfolk", "common": "Ilha Norfolk"},
			"rus": {"official": "\u0422\u0435\u0440\u0440\u0438\u0442\u043e\u0440\u0438\u044f \u043e\u0441\u0442\u0440\u043e\u0432\u0430 \u041d\u043e\u0440\u0444\u043e\u043b\u043a", "common": "\u041d\u043e\u0440\u0444\u043e\u043b\u043a"},
			"slk": {"official": "Terit\u00f3rium ostrova Norfolk", "common": "Norfolk"},
			"spa": {"official": "Territorio de la Isla Norfolk", "common": "Isla de Norfolk"},
			"fin": {"official": "Norfolkinsaaren territorio", "common": "Norfolkinsaari"},
			"zho": {"official": "\u8BFA\u798F\u514B\u5C9B", "common": "\u8BFA\u798F\u514B\u5C9B"}
		},
		"latlng": [-29.03333333, 167.95],
		"demonym": "Norfolk Islander",
		"landlocked": false,
		"borders": [],
		"area": 36
	},
	{
		"name": {
			"common": "Nigeria",
			"official": "Federal Republic of Nigeria",
			"native": {
				"eng": {
					"official": "Federal Republic of Nigeria",
					"common": "Nigeria"
				}
			}
		},
		"tld": [".ng"],
		"cca2": "NG",
		"ccn3": "566",
		"cca3": "NGA",
		"cioc": "NGR",
		"currency": ["NGN"],
		"callingCode": ["234"],
		"capital": "Abuja",
		"altSpellings": ["NG", "Nijeriya", "Na\u00edj\u00edr\u00ed\u00e0", "Federal Republic of Nigeria"],
		"region": "Africa",
		"subregion": "Western Africa",
		"languages": {
			"eng": "English"
		},
		"translations": {
			"deu": {"official": "Bundesrepublik Nigeria", "common": "Nigeria"},
			"fra": {"official": "R\u00e9publique f\u00e9d\u00e9rale du Nigeria", "common": "Nig\u00e9ria"},
			"hrv": {"official": "Savezna Republika Nigerija", "common": "Nigerija"},
			"ita": {"official": "Repubblica federale di Nigeria", "common": "Nigeria"},
			"jpn": {"official": "\u30ca\u30a4\u30b8\u30a7\u30ea\u30a2\u9023\u90a6\u5171\u548c\u56fd", "common": "\u30ca\u30a4\u30b8\u30a7\u30ea\u30a2"},
			"nld": {"official": "Federale Republiek Nigeria", "common": "Nigeria"},
			"por": {"official": "Rep\u00fablica Federal da Nig\u00e9ria", "common": "Nig\u00e9ria"},
			"rus": {"official": "\u0424\u0435\u0434\u0435\u0440\u0430\u0442\u0438\u0432\u043d\u0430\u044f \u0420\u0435\u0441\u043f\u0443\u0431\u043b\u0438\u043a\u0430 \u041d\u0438\u0433\u0435\u0440\u0438\u044f", "common": "\u041d\u0438\u0433\u0435\u0440\u0438\u044f"},
			"slk": {"official": "Nig\u00e9rijsk\u00e1 federat\u00edvna republika", "common": "Nig\u00e9ria"},
			"spa": {"official": "Rep\u00fablica Federal de Nigeria", "common": "Nigeria"},
			"fin": {"official": "Nigerian liittotasavalta", "common": "Nigeria"},
			"zho": {"official": "\u5C3C\u65E5\u5229\u4E9A\u8054\u90A6\u5171\u548C\u56FD", "common": "\u5C3C\u65E5\u5229\u4E9A"}
		},
		"latlng": [10, 8],
		"demonym": "Nigerian",
		"landlocked": false,
		"borders": ["BEN", "CMR", "TCD", "NER"],
		"area": 923768
	},
	{
		"name": {
			"common": "Nicaragua",
			"official": "Republic of Nicaragua",
			"native": {
				"spa": {
					"official": "Rep\u00fablica de Nicaragua",
					"common": "Nicaragua"
				}
			}
		},
		"tld": [".ni"],
		"cca2": "NI",
		"ccn3": "558",
		"cca3": "NIC",
		"cioc": "NCA",
		"currency": ["NIO"],
		"callingCode": ["505"],
		"capital": "Managua",
		"altSpellings": ["NI", "Republic of Nicaragua", "Rep\u00fablica de Nicaragua"],
		"region": "Americas",
		"subregion": "Central America",
		"languages": {
			"spa": "Spanish"
		},
		"translations": {
			"deu": {"official": "Republik Nicaragua", "common": "Nicaragua"},
			"fra": {"official": "R\u00e9publique du Nicaragua", "common": "Nicaragua"},
			"hrv": {"official": "Republika Nikaragva", "common": "Nikaragva"},
			"ita": {"official": "Repubblica del Nicaragua", "common": "Nicaragua"},
			"jpn": {"official": "\u30cb\u30ab\u30e9\u30b0\u30a2\u5171\u548c\u56fd", "common": "\u30cb\u30ab\u30e9\u30b0\u30a2"},
			"nld": {"official": "Republiek Nicaragua", "common": "Nicaragua"},
			"por": {"official": "Rep\u00fablica da Nicar\u00e1gua", "common": "Nicar\u00e1gua"},
			"rus": {"official": "\u0420\u0435\u0441\u043f\u0443\u0431\u043b\u0438\u043a\u0430 \u041d\u0438\u043a\u0430\u0440\u0430\u0433\u0443\u0430", "common": "\u041d\u0438\u043a\u0430\u0440\u0430\u0433\u0443\u0430"},
			"slk": {"official": "Nikaragujsk\u00e1 republika", "common": "Nikaragua"},
			"spa": {"official": "Rep\u00fablica de Nicaragua", "common": "Nicaragua"},
			"fin": {"official": "Nicaraguan tasavalta", "common": "Nicaragua"},
			"zho": {"official": "\u5C3C\u52A0\u62C9\u74DC\u5171\u548C\u56FD", "common": "\u5C3C\u52A0\u62C9\u74DC"}
		},
		"latlng": [13, -85],
		"demonym": "Nicaraguan",
		"landlocked": false,
		"borders": ["CRI", "HND"],
		"area": 130373
	},
	{
		"name": {
			"common": "Niue",
			"official": "Niue",
			"native": {
				"eng": {
					"official": "Niue",
					"common": "Niue"
				},
				"niu": {
					"official": "Niu\u0113",
					"common": "Niu\u0113"
				}
			}
		},
		"tld": [".nu"],
		"cca2": "NU",
		"ccn3": "570",
		"cca3": "NIU",
		"cioc": "",
		"currency": ["NZD"],
		"callingCode": ["683"],
		"capital": "Alofi",
		"altSpellings": ["NU"],
		"region": "Oceania",
		"subregion": "Polynesia",
		"languages": {
			"eng": "English",
			"niu": "Niuean"
		},
		"translations": {
			"deu": {"official": "Niue", "common": "Niue"},
			"fra": {"official": "Niue", "common": "Niue"},
			"hrv": {"official": "Niue", "common": "Niue"},
			"ita": {"official": "Niue", "common": "Niue"},
			"jpn": {"official": "\u30cb\u30a6\u30a8", "common": "\u30cb\u30a6\u30a8"},
			"nld": {"official": "Niue", "common": "Niue"},
			"por": {"official": "Niue", "common": "Niue"},
			"rus": {"official": "\u041d\u0438\u0443\u044d", "common": "\u041d\u0438\u0443\u044d"},
			"slk": {"official": "Niue", "common": "Niue"},
			"spa": {"official": "Niue", "common": "Niue"},
			"fin": {"official": "Niue", "common": "Niue"},
			"zho": {"official": "\u7EBD\u57C3", "common": "\u7EBD\u57C3"}
		},
		"latlng": [-19.03333333, -169.86666666],
		"demonym": "Niuean",
		"landlocked": false,
		"borders": [],
		"area": 260
	},
	{
		"name": {
			"common": "Netherlands",
			"official": "Netherlands",
			"native": {
				"nld": {
					"official": "Nederland",
					"common": "Nederland"
				}
			}
		},
		"tld": [".nl"],
		"cca2": "NL",
		"ccn3": "528",
		"cca3": "NLD",
		"cioc": "NED",
		"currency": ["EUR"],
		"callingCode": ["31"],
		"capital": "Amsterdam",
		"altSpellings": ["NL", "Holland", "Nederland"],
		"region": "Europe",
		"subregion": "Western Europe",
		"languages": {
			"nld": "Dutch"
		},
		"translations": {
			"deu": {"official": "Niederlande", "common": "Niederlande"},
			"fra": {"official": "Pays-Bas", "common": "Pays-Bas"},
			"hrv": {"official": "Holandija", "common": "Nizozemska"},
			"ita": {"official": "Paesi Bassi", "common": "Paesi Bassi"},
			"jpn": {"official": "\u30aa\u30e9\u30f3\u30c0", "common": "\u30aa\u30e9\u30f3\u30c0"},
			"nld": {"official": "Nederland", "common": "Nederland"},
			"por": {"official": "Holanda", "common": "Holanda"},
			"rus": {"official": "\u041d\u0438\u0434\u0435\u0440\u043b\u0430\u043d\u0434\u044b", "common": "\u041d\u0438\u0434\u0435\u0440\u043b\u0430\u043d\u0434\u044b"},
			"slk": {"official": "Holandsk\u00e9 kr\u00e1\u013eovstvo", "common": "Holansko"},
			"spa": {"official": "Pa\u00edses Bajos", "common": "Pa\u00edses Bajos"},
			"fin": {"official": "Alankomaat", "common": "Alankomaat"},
			"zho": {"official": "\u8377\u5170", "common": "\u8377\u5170"}
		},
		"latlng": [52.5, 5.75],
		"demonym": "Dutch",
		"landlocked": false,
		"borders": ["BEL", "DEU"],
		"area": 41850
	},
	{
		"name": {
			"common": "Norway",
			"official": "Kingdom of Norway",
			"native": {
				"nno": {
					"official": "Kongeriket Noreg",
					"common": "Noreg"
				},
				"nob": {
					"official": "Kongeriket Norge",
					"common": "Norge"
				},
				"smi": {
					"official": "Norgga gonagasriika",
					"common": "Norgga"
				}
			}
		},
		"tld": [".no"],
		"cca2": "NO",
		"ccn3": "578",
		"cca3": "NOR",
		"cioc": "NOR",
		"currency": ["NOK"],
		"callingCode": ["47"],
		"capital": "Oslo",
		"altSpellings": ["NO", "Norge", "Noreg", "Kingdom of Norway", "Kongeriket Norge", "Kongeriket Noreg"],
		"region": "Europe",
		"subregion": "Northern Europe",
		"languages": {
			"nno": "Norwegian Nynorsk",
			"nob": "Norwegian Bokm\u00e5l",
			"smi": "Sami"
		},
		"translations": {
			"deu": {"official": "K\u00f6nigreich Norwegen", "common": "Norwegen"},
			"fra": {"official": "Royaume de Norv\u00e8ge", "common": "Norv\u00e8ge"},
			"hrv": {"official": "Kraljevina Norve\u0161ka", "common": "Norve\u0161ka"},
			"ita": {"official": "Regno di Norvegia", "common": "Norvegia"},
			"jpn": {"official": "\u30ce\u30eb\u30a6\u30a7\u30fc\u738b\u56fd", "common": "\u30ce\u30eb\u30a6\u30a7\u30fc"},
			"nld": {"official": "Koninkrijk Noorwegen", "common": "Noorwegen"},
			"por": {"official": "Reino da Noruega", "common": "Noruega"},
			"rus": {"official": "\u041a\u043e\u0440\u043e\u043b\u0435\u0432\u0441\u0442\u0432\u043e \u041d\u043e\u0440\u0432\u0435\u0433\u0438\u044f", "common": "\u041d\u043e\u0440\u0432\u0435\u0433\u0438\u044f"},
			"slk": {"official": "N\u00f3rske kr\u00e1\u013eovstvo", "common": "N\u00f3rsko"},
			"spa": {"official": "Reino de Noruega", "common": "Noruega"},
			"fin": {"official": "Norjan kuningaskunta", "common": "Norja"},
			"zho": {"official": "\u632A\u5A01\u738B\u56FD", "common": "\u632A\u5A01"}
		},
		"latlng": [62, 10],
		"demonym": "Norwegian",
		"landlocked": false,
		"borders": ["FIN", "SWE", "RUS"],
		"area": 323802
	},
	{
		"name": {
			"common": "Nepal",
			"official": "Federal Democratic Republic of Nepal",
			"native": {
				"nep": {
					"official": "\u0928\u0947\u092a\u093e\u0932 \u0938\u0902\u0918\u0940\u092f \u0932\u094b\u0915\u0924\u093e\u0928\u094d\u0924\u094d\u0930\u093f\u0915 \u0917\u0923\u0924\u0928\u094d\u0924\u094d\u0930",
					"common": "\u0928\u0947\u092a\u093e\u0932"
				}
			}
		},
		"tld": [".np"],
		"cca2": "NP",
		"ccn3": "524",
		"cca3": "NPL",
		"cioc": "NEP",
		"currency": ["NPR"],
		"callingCode": ["977"],
		"capital": "Kathmandu",
		"altSpellings": ["NP", "Federal Democratic Republic of Nepal", "Lokt\u0101ntrik Ganatantra Nep\u0101l"],
		"region": "Asia",
		"subregion": "Southern Asia",
		"languages": {
			"nep": "Nepali"
		},
		"translations": {
			"deu": {"official": "Demokratischen Bundesrepublik Nepal", "common": "N\u00e9pal"},
			"fra": {"official": "R\u00e9publique du N\u00e9pal", "common": "N\u00e9pal"},
			"hrv": {"official": "Savezna Demokratska Republika Nepal", "common": "Nepal"},
			"ita": {"official": "Repubblica federale democratica del Nepal", "common": "Nepal"},
			"jpn": {"official": "\u30cd\u30d1\u30fc\u30eb\u9023\u90a6\u6c11\u4e3b\u5171\u548c\u56fd", "common": "\u30cd\u30d1\u30fc\u30eb"},
			"nld": {"official": "Federale Democratische Republiek Nepal", "common": "Nepal"},
			"por": {"official": "Rep\u00fablica Democr\u00e1tica Federal do Nepal", "common": "Nepal"},
			"rus": {"official": "\u0424\u0435\u0434\u0435\u0440\u0430\u0442\u0438\u0432\u043d\u0430\u044f \u0414\u0435\u043c\u043e\u043a\u0440\u0430\u0442\u0438\u0447\u0435\u0441\u043a\u0430\u044f \u0420\u0435\u0441\u043f\u0443\u0431\u043b\u0438\u043a\u0430 \u041d\u0435\u043f\u0430\u043b", "common": "\u041d\u0435\u043f\u0430\u043b"},
			"slk": {"official": "Nep\u00e1lska federat\u00edvna demokratick\u00e1 republika", "common": "Nep\u00e1l"},
			"spa": {"official": "Rep\u00fablica Democr\u00e1tica Federal de Nepal", "common": "Nepal"},
			"fin": {"official": "Nepalin demokraattinen liittotasavalta", "common": "Nepal"},
			"zho": {"official": "\u5C3C\u6CCA\u5C14\u8054\u90A6\u6C11\u4E3B\u5171\u548C\u56FD", "common": "\u5C3C\u6CCA\u5C14"}
		},
		"latlng": [28, 84],
		"demonym": "Nepalese",
		"landlocked": true,
		"borders": ["CHN", "IND"],
		"area": 147181
	},
	{
		"name": {
			"common": "Nauru",
			"official": "Republic of Nauru",
			"native": {
				"eng": {
					"official": "Republic of Nauru",
					"common": "Nauru"
				},
				"nau": {
					"official": "Republic of Nauru",
					"common": "Nauru"
				}
			}
		},
		"tld": [".nr"],
		"cca2": "NR",
		"ccn3": "520",
		"cca3": "NRU",
		"cioc": "NRU",
		"currency": ["AUD"],
		"callingCode": ["674"],
		"capital": "Yaren",
		"altSpellings": ["NR", "Naoero", "Pleasant Island", "Republic of Nauru", "Ripublik Naoero"],
		"region": "Oceania",
		"subregion": "Micronesia",
		"languages": {
			"eng": "English",
			"nau": "Nauru"
		},
		"translations": {
			"deu": {"official": "Republik Nauru", "common": "Nauru"},
			"fra": {"official": "R\u00e9publique de Nauru", "common": "Nauru"},
			"hrv": {"official": "Republika Nauru", "common": "Nauru"},
			"ita": {"official": "Repubblica di Nauru", "common": "Nauru"},
			"jpn": {"official": "\u30ca\u30a6\u30eb\u5171\u548c\u56fd", "common": "\u30ca\u30a6\u30eb"},
			"nld": {"official": "Republiek Nauru", "common": "Nauru"},
			"por": {"official": "Rep\u00fablica de Nauru", "common": "Nauru"},
			"rus": {"official": "\u0420\u0435\u0441\u043f\u0443\u0431\u043b\u0438\u043a\u0430 \u041d\u0430\u0443\u0440\u0443", "common": "\u041d\u0430\u0443\u0440\u0443"},
			"slk": {"official": "Naursk\u00e1 republika", "common": "Nauru"},
			"spa": {"official": "Rep\u00fablica de Nauru", "common": "Nauru"},
			"fin": {"official": "Naurun tasavalta", "common": "Nauru"},
			"zho": {"official": "\u7459\u9C81\u5171\u548C\u56FD", "common": "\u7459\u9C81"}
		},
		"latlng": [-0.53333333, 166.91666666],
		"demonym": "Nauruan",
		"landlocked": false,
		"borders": [],
		"area": 21
	},
	{
		"name": {
			"common": "New Zealand",
			"official": "New Zealand",
			"native": {
				"eng": {
					"official": "New Zealand",
					"common": "New Zealand"
				},
				"mri": {
					"official": "Aotearoa",
					"common": "Aotearoa"
				},
				"nzs": {
					"official": "New Zealand",
					"common": "New Zealand"
				}
			}
		},
		"tld": [".nz"],
		"cca2": "NZ",
		"ccn3": "554",
		"cca3": "NZL",
		"cioc": "NZL",
		"currency": ["NZD"],
		"callingCode": ["64"],
		"capital": "Wellington",
		"altSpellings": ["NZ", "Aotearoa"],
		"region": "Oceania",
		"subregion": "Australia and New Zealand",
		"languages": {
			"eng": "English",
			"mri": "M\u0101ori",
			"nzs": "New Zealand Sign Language"
		},
		"translations": {
			"deu": {"official": "Neuseeland", "common": "Neuseeland"},
			"fra": {"official": "Nouvelle-Z\u00e9lande", "common": "Nouvelle-Z\u00e9lande"},
			"hrv": {"official": "Novi Zeland", "common": "Novi Zeland"},
			"ita": {"official": "Nuova Zelanda", "common": "Nuova Zelanda"},
			"jpn": {"official": "\u30cb\u30e5\u30fc\u30b8\u30fc\u30e9\u30f3\u30c9", "common": "\u30cb\u30e5\u30fc\u30b8\u30fc\u30e9\u30f3\u30c9"},
			"nld": {"official": "Nieuw Zeeland", "common": "Nieuw-Zeeland"},
			"por": {"official": "nova Zel\u00e2ndia", "common": "Nova Zel\u00e2ndia"},
			"rus": {"official": "\u041d\u043e\u0432\u0430\u044f \u0417\u0435\u043b\u0430\u043d\u0434\u0438\u044f", "common": "\u041d\u043e\u0432\u0430\u044f \u0417\u0435\u043b\u0430\u043d\u0434\u0438\u044f"},
			"slk": {"official": "Nov\u00fd Z\u00e9land", "common": "Nov\u00fd Z\u00e9land"},
			"spa": {"official": "nueva Zelanda", "common": "Nueva Zelanda"},
			"fin": {"official": "Uusi-Seelanti", "common": "Uusi-Seelanti"},
			"zho": {"official": "\u65B0\u897F\u5170", "common": "\u65B0\u897F\u5170"}
		},
		"latlng": [-41, 174],
		"demonym": "New Zealander",
		"landlocked": false,
		"borders": [],
		"area": 270467
	},
	{
		"name": {
			"common": "Oman",
			"official": "Sultanate of Oman",
			"native": {
				"ara": {
					"official": "\u0633\u0644\u0637\u0646\u0629 \u0639\u0645\u0627\u0646",
					"common": "\u0639\u0645\u0627\u0646"
				}
			}
		},
		"tld": [".om"],
		"cca2": "OM",
		"ccn3": "512",
		"cca3": "OMN",
		"cioc": "OMA",
		"currency": ["OMR"],
		"callingCode": ["968"],
		"capital": "Muscat",
		"altSpellings": ["OM", "Sultanate of Oman", "Sal\u1e6danat \u02bbUm\u0101n"],
		"region": "Asia",
		"subregion": "Western Asia",
		"languages": {
			"ara": "Arabic"
		},
		"translations": {
			"deu": {"official": "Sultanat Oman", "common": "Oman"},
			"fra": {"official": "Sultanat d'Oman", "common": "Oman"},
			"hrv": {"official": "Sultanat Oman", "common": "Oman"},
			"ita": {"official": "Sultanato dell'Oman", "common": "oman"},
			"jpn": {"official": "\u30aa\u30de\u30fc\u30f3\u00b7\u30b9\u30eb\u30bf\u30f3\u56fd", "common": "\u30aa\u30de\u30fc\u30f3"},
			"nld": {"official": "Sultanaat van Oman", "common": "Oman"},
			"por": {"official": "Sultanato de Om\u00e3", "common": "Om\u00e3"},
			"rus": {"official": "\u0421\u0443\u043b\u0442\u0430\u043d\u0430\u0442 \u041e\u043c\u0430\u043d", "common": "\u041e\u043c\u0430\u043d"},
			"slk": {"official": "Om\u00e1nsky sultan\u00e1t", "common": "Om\u00e1n"},
			"spa": {"official": "Sultanato de Om\u00e1n", "common": "Om\u00e1n"},
			"fin": {"official": "Omanin sulttaanikunta", "common": "Oman"},
			"zho": {"official": "\u963F\u66FC\u82CF\u4E39\u56FD", "common": "\u963F\u66FC"}
		},
		"latlng": [21, 57],
		"demonym": "Omani",
		"landlocked": false,
		"borders": ["SAU", "ARE", "YEM"],
		"area": 309500
	},
	{
		"name": {
			"common": "Pakistan",
			"official": "Islamic Republic of Pakistan",
			"native": {
				"eng": {
					"official": "Islamic Republic of Pakistan",
					"common": "Pakistan"
				},
				"urd": {
					"official": "\u0627\u0633\u0644\u0627\u0645\u06cc \u062c\u0645\u06c1\u0648\u0631\u06cc\u06c2 \u067e\u0627\u0643\u0633\u062a\u0627\u0646",
					"common": "\u067e\u0627\u0643\u0633\u062a\u0627\u0646"
				}
			}
		},
		"tld": [".pk"],
		"cca2": "PK",
		"ccn3": "586",
		"cca3": "PAK",
		"cioc": "PAK",
		"currency": ["PKR"],
		"callingCode": ["92"],
		"capital": "Islamabad",
		"altSpellings": ["PK", "P\u0101kist\u0101n", "Islamic Republic of Pakistan", "Isl\u0101m\u012b Jumh\u016briya'eh P\u0101kist\u0101n"],
		"region": "Asia",
		"subregion": "Southern Asia",
		"languages": {
			"eng": "English",
			"urd": "Urdu"
		},
		"translations": {
			"deu": {"official": "Islamische Republik Pakistan", "common": "Pakistan"},
			"fra": {"official": "R\u00e9publique islamique du Pakistan", "common": "Pakistan"},
			"hrv": {"official": "Islamska Republika Pakistan", "common": "Pakistan"},
			"ita": {"official": "Repubblica islamica del Pakistan", "common": "Pakistan"},
			"jpn": {"official": "\u30d1\u30ad\u30b9\u30bf\u30f3", "common": "\u30d1\u30ad\u30b9\u30bf\u30f3"},
			"nld": {"official": "Islamitische Republiek Pakistan", "common": "Pakistan"},
			"por": {"official": "Rep\u00fablica Isl\u00e2mica do Paquist\u00e3o", "common": "Paquist\u00e3o"},
			"rus": {"official": "\u0418\u0441\u043b\u0430\u043c\u0441\u043a\u0430\u044f \u0420\u0435\u0441\u043f\u0443\u0431\u043b\u0438\u043a\u0430 \u041f\u0430\u043a\u0438\u0441\u0442\u0430\u043d", "common": "\u041f\u0430\u043a\u0438\u0441\u0442\u0430\u043d"},
			"slk": {"official": "Pakistansk\u00e1 islamsk\u00e1 republika", "common": "Pakistan"},
			"spa": {"official": "Rep\u00fablica Isl\u00e1mica de Pakist\u00e1n", "common": "Pakist\u00e1n"},
			"fin": {"official": "Pakistanin islamilainen tasavalta", "common": "Pakistan"},
			"zho": {"official": "\u5DF4\u57FA\u65AF\u5766\u4F0A\u65AF\u5170\u5171\u548C\u56FD", "common": "\u5DF4\u57FA\u65AF\u5766"}
		},
		"latlng": [30, 70],
		"demonym": "Pakistani",
		"landlocked": false,
		"borders": ["AFG", "CHN", "IND", "IRN"],
		"area": 881912
	},
	{
		"name": {
			"common": "Panama",
			"official": "Republic of Panama",
			"native": {
				"spa": {
					"official": "Rep\u00fablica de Panam\u00e1",
					"common": "Panam\u00e1"
				}
			}
		},
		"tld": [".pa"],
		"cca2": "PA",
		"ccn3": "591",
		"cca3": "PAN",
		"cioc": "PAN",
		"currency": ["PAB", "USD"],
		"callingCode": ["507"],
		"capital": "Panama City",
		"altSpellings": ["PA", "Republic of Panama", "Rep\u00fablica de Panam\u00e1"],
		"region": "Americas",
		"subregion": "Central America",
		"languages": {
			"spa": "Spanish"
		},
		"translations": {
			"deu": {"official": "Republik Panama", "common": "Panama"},
			"fra": {"official": "R\u00e9publique du Panama", "common": "Panama"},
			"hrv": {"official": "Republika Panama", "common": "Panama"},
			"ita": {"official": "Repubblica di Panama", "common": "Panama"},
			"jpn": {"official": "\u30d1\u30ca\u30de\u5171\u548c\u56fd", "common": "\u30d1\u30ca\u30de"},
			"nld": {"official": "Republiek Panama", "common": "Panama"},
			"por": {"official": "Rep\u00fablica do Panam\u00e1", "common": "Panam\u00e1"},
			"rus": {"official": "\u0420\u0435\u0441\u043f\u0443\u0431\u043b\u0438\u043a\u0430 \u041f\u0430\u043d\u0430\u043c\u0430", "common": "\u041f\u0430\u043d\u0430\u043c\u0430"},
			"slk": {"official": "Panamsk\u00e1 republika", "common": "Panama"},
			"spa": {"official": "Rep\u00fablica de Panam\u00e1", "common": "Panam\u00e1"},
			"fin": {"official": "Panaman tasavalta", "common": "Panama"},
			"zho": {"official": "\u5DF4\u62FF\u9A6C\u5171\u548C\u56FD", "common": "\u5DF4\u62FF\u9A6C"}
		},
		"latlng": [9, -80],
		"demonym": "Panamanian",
		"landlocked": false,
		"borders": ["COL", "CRI"],
		"area": 75417
	},
	{
		"name": {
			"common": "Pitcairn Islands",
			"official": "Pitcairn Group of Islands",
			"native": {
				"eng": {
					"official": "Pitcairn Group of Islands",
					"common": "Pitcairn Islands"
				}
			}
		},
		"tld": [".pn"],
		"cca2": "PN",
		"ccn3": "612",
		"cca3": "PCN",
		"cioc": "",
		"currency": ["NZD"],
		"callingCode": ["64"],
		"capital": "Adamstown",
		"altSpellings": ["PN", "Pitcairn", "Pitcairn Henderson Ducie and Oeno Islands"],
		"region": "Oceania",
		"subregion": "Polynesia",
		"languages": {
			"eng": "English"
		},
		"translations": {
			"deu": {"official": "Pitcairn Inselgruppe", "common": "Pitcairn"},
			"fra": {"official": "Groupe d'\u00eeles Pitcairn", "common": "\u00celes Pitcairn"},
			"hrv": {"official": "Pitcairn skupine otoka", "common": "Pitcairnovo oto\u010dje"},
			"ita": {"official": "Pitcairn gruppo di isole", "common": "Isole Pitcairn"},
			"jpn": {"official": "\u5cf6\u306e\u30d4\u30c8\u30b1\u30a2\u30f3\u30b0\u30eb\u30fc\u30d7", "common": "\u30d4\u30c8\u30b1\u30a2\u30f3"},
			"nld": {"official": "Pitcairn groep eilanden", "common": "Pitcairneilanden"},
			"por": {"official": "Pitcairn grupo de ilhas", "common": "Ilhas Pitcairn"},
			"rus": {"official": "\u041f\u0438\u0442\u043a\u044d\u0440\u043d \u0433\u0440\u0443\u043f\u043f\u0430 \u043e\u0441\u0442\u0440\u043e\u0432\u043e\u0432", "common": "\u041e\u0441\u0442\u0440\u043e\u0432\u0430 \u041f\u0438\u0442\u043a\u044d\u0440\u043d"},
			"slk": {"official": "Pitcairnove ostrovy", "common": "Pitcairnove ostrovy"},
			"spa": {"official": "Grupo de Islas Pitcairn", "common": "Islas Pitcairn"},
			"fin": {"official": "Pitcairn", "common": "Pitcairn"},
			"zho": {"official": "\u76AE\u7279\u51EF\u6069\u7FA4\u5C9B", "common": "\u76AE\u7279\u51EF\u6069\u7FA4\u5C9B"}
		},
		"latlng": [-25.06666666, -130.1],
		"demonym": "Pitcairn Islander",
		"landlocked": false,
		"borders": [],
		"area": 47
	},
	{
		"name": {
			"common": "Peru",
			"official": "Republic of Peru",
			"native": {
				"aym": {
					"official": "Piruw Suyu",
					"common": "Piruw"
				},
				"que": {
					"official": "Piruw Ripuwlika",
					"common": "Piruw"
				},
				"spa": {
					"official": "Rep\u00fablica del Per\u00fa",
					"common": "Per\u00fa"
				}
			}
		},
		"tld": [".pe"],
		"cca2": "PE",
		"ccn3": "604",
		"cca3": "PER",
		"cioc": "PER",
		"currency": ["PEN"],
		"callingCode": ["51"],
		"capital": "Lima",
		"altSpellings": ["PE", "Republic of Peru", "Rep\u00fablica del Per\u00fa"],
		"region": "Americas",
		"subregion": "South America",
		"languages": {
			"aym": "Aymara",
			"que": "Quechua",
			"spa": "Spanish"
		},
		"translations": {
			"deu": {"official": "Republik Peru", "common": "Peru"},
			"fra": {"official": "R\u00e9publique du P\u00e9rou", "common": "P\u00e9rou"},
			"hrv": {"official": "Republika Peru", "common": "Peru"},
			"ita": {"official": "Repubblica del Per\u00f9", "common": "Per\u00f9"},
			"jpn": {"official": "\u30da\u30eb\u30fc\u5171\u548c\u56fd", "common": "\u30da\u30eb\u30fc"},
			"nld": {"official": "Republiek Peru", "common": "Peru"},
			"por": {"official": "Rep\u00fablica do Peru", "common": "Per\u00fa"},
			"rus": {"official": "\u0420\u0435\u0441\u043f\u0443\u0431\u043b\u0438\u043a\u0430 \u041f\u0435\u0440\u0443", "common": "\u041f\u0435\u0440\u0443"},
			"slk": {"official": "Peru\u00e1nska republika", "common": "Peru"},
			"spa": {"official": "Rep\u00fablica de Per\u00fa", "common": "Per\u00fa"},
			"fin": {"official": "Perun tasavalta", "common": "Peru"},
			"zho": {"official": "\u79D8\u9C81\u5171\u548C\u56FD", "common": "\u79D8\u9C81"}
		},
		"latlng": [-10, -76],
		"demonym": "Peruvian",
		"landlocked": false,
		"borders": ["BOL", "BRA", "CHL", "COL", "ECU"],
		"area": 1285216
	},
	{
		"name": {
			"common": "Philippines",
			"official": "Republic of the Philippines",
			"native": {
				"eng": {
					"official": "Republic of the Philippines",
					"common": "Philippines"
				},
				"fil": {
					"official": "Republic of the Philippines",
					"common": "Pilipinas"
				}
			}
		},
		"tld": [".ph"],
		"cca2": "PH",
		"ccn3": "608",
		"cca3": "PHL",
		"cioc": "PHI",
		"currency": ["PHP"],
		"callingCode": ["63"],
		"capital": "Manila",
		"altSpellings": ["PH", "Republic of the Philippines", "Rep\u00fablika ng Pilipinas"],
		"region": "Asia",
		"subregion": "South-Eastern Asia",
		"languages": {
			"eng": "English",
			"fil": "Filipino"
		},
		"translations": {
			"deu": {"official": "Republik der Philippinen", "common": "Philippinen"},
			"fra": {"official": "R\u00e9publique des Philippines", "common": "Philippines"},
			"hrv": {"official": "Republika Filipini", "common": "Filipini"},
			"ita": {"official": "Repubblica delle Filippine", "common": "Filippine"},
			"jpn": {"official": "\u30d5\u30a3\u30ea\u30d4\u30f3\u5171\u548c\u56fd", "common": "\u30d5\u30a3\u30ea\u30d4\u30f3"},
			"nld": {"official": "Republiek der Filipijnen", "common": "Filipijnen"},
			"por": {"official": "Rep\u00fablica das Filipinas", "common": "Filipinas"},
			"rus": {"official": "\u0420\u0435\u0441\u043f\u0443\u0431\u043b\u0438\u043a\u0430 \u0424\u0438\u043b\u0438\u043f\u043f\u0438\u043d\u044b", "common": "\u0424\u0438\u043b\u0438\u043f\u043f\u0438\u043d\u044b"},
			"slk": {"official": "Filip\u00ednska republika", "common": "Filip\u00edny"},
			"spa": {"official": "Rep\u00fablica de las Filipinas", "common": "Filipinas"},
			"fin": {"official": "Filippiinien tasavalta", "common": "Filippiinit"},
			"zho": {"official": "\u83F2\u5F8B\u5BBE\u5171\u548C\u56FD", "common": "\u83F2\u5F8B\u5BBE"}
		},
		"latlng": [13, 122],
		"demonym": "Filipino",
		"landlocked": false,
		"borders": [],
		"area": 342353
	},
	{
		"name": {
			"common": "Palau",
			"official": "Republic of Palau",
			"native": {
				"eng": {
					"official": "Republic of Palau",
					"common": "Palau"
				},
				"pau": {
					"official": "Beluu er a Belau",
					"common": "Belau"
				}
			}
		},
		"tld": [".pw"],
		"cca2": "PW",
		"ccn3": "585",
		"cca3": "PLW",
		"cioc": "PLW",
		"currency": ["USD"],
		"callingCode": ["680"],
		"capital": "Ngerulmud",
		"altSpellings": ["PW", "Republic of Palau", "Beluu er a Belau"],
		"region": "Oceania",
		"subregion": "Micronesia",
		"languages": {
			"eng": "English",
			"pau": "Palauan"
		},
		"translations": {
			"deu": {"official": "Palau", "common": "Palau"},
			"fra": {"official": "R\u00e9publique des Palaos (Palau)", "common": "Palaos (Palau)"},
			"hrv": {"official": "Republika Palau", "common": "Palau"},
			"ita": {"official": "Repubblica di Palau", "common": "Palau"},
			"jpn": {"official": "\u30d1\u30e9\u30aa\u5171\u548c\u56fd", "common": "\u30d1\u30e9\u30aa"},
			"nld": {"official": "Republiek van Palau", "common": "Palau"},
			"por": {"official": "Rep\u00fablica de Palau", "common": "Palau"},
			"rus": {"official": "\u0420\u0435\u0441\u043f\u0443\u0431\u043b\u0438\u043a\u0430 \u041f\u0430\u043b\u0430\u0443", "common": "\u041f\u0430\u043b\u0430\u0443"},
			"slk": {"official": "Palausk\u00e1 republika", "common": "Palau"},
			"spa": {"official": "Rep\u00fablica de Palau", "common": "Palau"},
			"fin": {"official": "Palaun tasavalta", "common": "Palau"},
			"zho": {"official": "\u5E15\u52B3\u5171\u548C\u56FD", "common": "\u5E15\u52B3"}
		},
		"latlng": [7.5, 134.5],
		"demonym": "Palauan",
		"landlocked": false,
		"borders": [],
		"area": 459
	},
	{
		"name": {
			"common": "Papua New Guinea",
			"official": "Independent State of Papua New Guinea",
			"native": {
				"eng": {
					"official": "Independent State of Papua New Guinea",
					"common": "Papua New Guinea"
				},
				"hmo": {
					"official": "Independen Stet bilong Papua Niugini",
					"common": "Papua Niu Gini"
				},
				"tpi": {
					"official": "Independen Stet bilong Papua Niugini",
					"common": "Papua Niugini"
				}
			}
		},
		"tld": [".pg"],
		"cca2": "PG",
		"ccn3": "598",
		"cca3": "PNG",
		"cioc": "PNG",
		"currency": ["PGK"],
		"callingCode": ["675"],
		"capital": "Port Moresby",
		"altSpellings": ["PG", "Independent State of Papua New Guinea", "Independen Stet bilong Papua Niugini"],
		"region": "Oceania",
		"subregion": "Melanesia",
		"languages": {
			"eng": "English",
			"hmo": "Hiri Motu",
			"tpi": "Tok Pisin"
		},
		"translations": {
			"deu": {"official": "Unabh\u00e4ngige Staat Papua-Neuguinea", "common": "Papua-Neuguinea"},
			"fra": {"official": "\u00c9tat ind\u00e9pendant de Papouasie-Nouvelle-Guin\u00e9e", "common": "Papouasie-Nouvelle-Guin\u00e9e"},
			"hrv": {"official": "Nezavisna Dr\u017eava Papui Novoj Gvineji", "common": "Papua Nova Gvineja"},
			"ita": {"official": "Stato indipendente di Papua Nuova Guinea", "common": "Papua Nuova Guinea"},
			"jpn": {"official": "\u30d1\u30d7\u30a2\u30cb\u30e5\u30fc\u30ae\u30cb\u30a2\u72ec\u7acb\u56fd", "common": "\u30d1\u30d7\u30a2\u30cb\u30e5\u30fc\u30ae\u30cb\u30a2"},
			"nld": {"official": "Onafhankelijke Staat Papoea -Nieuw-Guinea", "common": "Papoea-Nieuw-Guinea"},
			"por": {"official": "Estado Independente da Papua Nova Guin\u00e9", "common": "Papua Nova Guin\u00e9"},
			"rus": {"official": "\u041d\u0435\u0437\u0430\u0432\u0438\u0441\u0438\u043c\u043e\u0435 \u0413\u043e\u0441\u0443\u0434\u0430\u0440\u0441\u0442\u0432\u043e \u041f\u0430\u043f\u0443\u0430-\u041d\u043e\u0432\u043e\u0439 \u0413\u0432\u0438\u043d\u0435\u0438", "common": "\u041f\u0430\u043f\u0443\u0430 \u2014 \u041d\u043e\u0432\u0430\u044f \u0413\u0432\u0438\u043d\u0435\u044f"},
			"slk": {"official": "Nez\u00e1visl\u00fd \u0161t\u00e1t Papua-Nov\u00e1 Guinea", "common": "Papua-Nov\u00e1 Guinea"},
			"spa": {"official": "Estado Independiente de Pap\u00faa Nueva Guinea", "common": "Pap\u00faa Nueva Guinea"},
			"fin": {"official": "Papua-Uuden-Guinean Itsen\u00e4inen valtio", "common": "Papua-Uusi-Guinea"},
			"zho": {"official": "\u5DF4\u5E03\u4E9A\u65B0\u51E0\u5185\u4E9A", "common": "\u5DF4\u5E03\u4E9A\u65B0\u51E0\u5185\u4E9A"}
		},
		"latlng": [-6, 147],
		"demonym": "Papua New Guinean",
		"landlocked": false,
		"borders": ["IDN"],
		"area": 462840
	},
	{
		"name": {
			"common": "Poland",
			"official": "Republic of Poland",
			"native": {
				"pol": {
					"official": "Rzeczpospolita Polska",
					"common": "Polska"
				}
			}
		},
		"tld": [".pl"],
		"cca2": "PL",
		"ccn3": "616",
		"cca3": "POL",
		"cioc": "POL",
		"currency": ["PLN"],
		"callingCode": ["48"],
		"capital": "Warsaw",
		"altSpellings": ["PL", "Republic of Poland", "Rzeczpospolita Polska"],
		"region": "Europe",
		"subregion": "Eastern Europe",
		"languages": {
			"pol": "Polish"
		},
		"translations": {
			"deu": {"official": "Republik Polen", "common": "Polen"},
			"fra": {"official": "R\u00e9publique de Pologne", "common": "Pologne"},
			"hrv": {"official": "Republika Poljska", "common": "Poljska"},
			"ita": {"official": "Repubblica di Polonia", "common": "Polonia"},
			"jpn": {"official": "\u30dd\u30fc\u30e9\u30f3\u30c9\u5171\u548c\u56fd", "common": "\u30dd\u30fc\u30e9\u30f3\u30c9"},
			"nld": {"official": "Republiek Polen", "common": "Polen"},
			"por": {"official": "Rep\u00fablica da Pol\u00f3nia", "common": "Pol\u00f3nia"},
			"rus": {"official": "\u0420\u0435\u0441\u043f\u0443\u0431\u043b\u0438\u043a\u0430 \u041f\u043e\u043b\u044c\u0448\u0430", "common": "\u041f\u043e\u043b\u044c\u0448\u0430"},
			"slk": {"official": "Po\u013esk\u00e1 republika", "common": "Po\u013esko"},
			"spa": {"official": "Rep\u00fablica de Polonia", "common": "Polonia"},
			"fin": {"official": "Puolan tasavalta", "common": "Puola"},
			"zho": {"official": "\u6CE2\u5170\u5171\u548C\u56FD", "common": "\u6CE2\u5170"}
		},
		"latlng": [52, 20],
		"demonym": "Polish",
		"landlocked": false,
		"borders": ["BLR", "CZE", "DEU", "LTU", "RUS", "SVK", "UKR"],
		"area": 312679
	},
	{
		"name": {
			"common": "Puerto Rico",
			"official": "Commonwealth of Puerto Rico",
			"native": {
				"eng": {
					"official": "Commonwealth of Puerto Rico",
					"common": "Puerto Rico"
				},
				"spa": {
					"official": "Estado Libre Asociado de Puerto Rico",
					"common": "Puerto Rico"
				}
			}
		},
		"tld": [".pr"],
		"cca2": "PR",
		"ccn3": "630",
		"cca3": "PRI",
		"cioc": "PUR",
		"currency": ["USD"],
		"callingCode": ["1787", "1939"],
		"capital": "San Juan",
		"altSpellings": ["PR", "Commonwealth of Puerto Rico", "Estado Libre Asociado de Puerto Rico"],
		"region": "Americas",
		"subregion": "Caribbean",
		"languages": {
			"eng": "English",
			"spa": "Spanish"
		},
		"translations": {
			"deu": {"official": "Commonwealth von Puerto Rico", "common": "Puerto Rico"},
			"fra": {"official": "Porto Rico", "common": "Porto Rico"},
			"hrv": {"official": "Zajednica Puerto Rico", "common": "Portoriko"},
			"ita": {"official": "Commonwealth di Porto Rico", "common": "Porto Rico"},
			"jpn": {"official": "\u30d7\u30a8\u30eb\u30c8\u30ea\u30b3\u306e\u30b3\u30e2\u30f3\u30a6\u30a7\u30eb\u30b9", "common": "\u30d7\u30a8\u30eb\u30c8\u30ea\u30b3"},
			"nld": {"official": "Gemenebest van Puerto Rico", "common": "Puerto Rico"},
			"por": {"official": "Commonwealth of Puerto Rico", "common": "Porto Rico"},
			"rus": {"official": "\u0421\u043e\u0434\u0440\u0443\u0436\u0435\u0441\u0442\u0432\u043e \u041f\u0443\u044d\u0440\u0442\u043e-\u0420\u0438\u043a\u043e", "common": "\u041f\u0443\u044d\u0440\u0442\u043e-\u0420\u0438\u043a\u043e"},
			"slk": {"official": "Portorick\u00e9 spolo\u010denstvo", "common": "Portoriko"},
			"spa": {"official": "Asociado de Puerto Rico", "common": "Puerto Rico"},
			"fin": {"official": "Puerto Rico", "common": "Puerto Rico"},
			"zho": {"official": "\u6CE2\u591A\u9ECE\u5404\u8054\u90A6", "common": "\u6CE2\u591A\u9ECE\u5404"}
		},
		"latlng": [18.25, -66.5],
		"demonym": "Puerto Rican",
		"landlocked": false,
		"borders": [],
		"area": 8870
	},
	{
		"name": {
			"common": "North Korea",
			"official": "Democratic People's Republic of Korea",
			"native": {
				"kor": {
					"official": "\uc870\uc120 \ubbfc\uc8fc\uc8fc\uc758 \uc778\ubbfc \uacf5\ud654\uad6d",
					"common": "\ubd81\ud55c"
				}
			}
		},
		"tld": [".kp"],
		"cca2": "KP",
		"ccn3": "408",
		"cca3": "PRK",
		"cioc": "PRK",
		"currency": ["KPW"],
		"callingCode": ["850"],
		"capital": "Pyongyang",
		"altSpellings": ["KP", "Democratic People's Republic of Korea", "\uc870\uc120\ubbfc\uc8fc\uc8fc\uc758\uc778\ubbfc\uacf5\ud654\uad6d", "Chos\u014fn Minjuju\u016di Inmin Konghwaguk", "Korea, Democratic People's Republic of"],
		"region": "Asia",
		"subregion": "Eastern Asia",
		"languages": {
			"kor": "Korean"
		},
		"translations": {
			"deu": {"official": "Demokratische Volksrepublik Korea", "common": "Nordkorea"},
			"fra": {"official": "R\u00e9publique populaire d\u00e9mocratique de Cor\u00e9e", "common": "Cor\u00e9e du Nord"},
			"hrv": {"official": "Demokratska Narodna Republika Koreja", "common": "Sjeverna Koreja"},
			"ita": {"official": "Repubblica democratica popolare di Corea", "common": "Corea del Nord"},
			"jpn": {"official": "\u671d\u9bae\u6c11\u4e3b\u4e3b\u7fa9\u4eba\u6c11\u5171\u548c\u56fd", "common": "\u671d\u9bae\u6c11\u4e3b\u4e3b\u7fa9\u4eba\u6c11\u5171\u548c\u56fd"},
			"nld": {"official": "Democratische Volksrepubliek Korea", "common": "Noord-Korea"},
			"por": {"official": "Rep\u00fablica Popular Democr\u00e1tica da Coreia", "common": "Coreia do Norte"},
			"rus": {"official": "\u041a\u043e\u0440\u0435\u0439\u0441\u043a\u0430\u044f \u041d\u0430\u0440\u043e\u0434\u043d\u043e-\u0414\u0435\u043c\u043e\u043a\u0440\u0430\u0442\u0438\u0447\u0435\u0441\u043a\u0430\u044f \u0420\u0435\u0441\u043f\u0443\u0431\u043b\u0438\u043a\u0430 \u041a\u043e\u0440\u0435\u044f", "common": "\u0421\u0435\u0432\u0435\u0440\u043d\u0430\u044f \u041a\u043e\u0440\u0435\u044f"},
			"slk": {"official": "K\u00f3rejsk\u00e1 \u013eudovodemokratick\u00e1 republika", "common": "K\u00f3rejsk\u00e1 \u013eudovodemokratick\u00e1 republika (K\u013dR, Severn\u00e1 K\u00f3rea)"},
			"spa": {"official": "Rep\u00fablica Popular Democr\u00e1tica de Corea", "common": "Corea del Norte"},
			"fin": {"official": "Korean demokraattinen kansantasavalta", "common": "Pohjois-Korea"},
			"zho": {"official": "\u671D\u9C9C\u4EBA\u6C11\u6C11\u4E3B\u5171\u548C\u56FD", "common": "\u671D\u9C9C"}
		},
		"latlng": [40, 127],
		"demonym": "North Korean",
		"landlocked": false,
		"borders": ["CHN", "KOR", "RUS"],
		"area": 120538
	},
	{
		"name": {
			"common": "Portugal",
			"official": "Portuguese Republic",
			"native": {
				"por": {
					"official": "Rep\u00fablica portugu\u00eas",
					"common": "Portugal"
				}
			}
		},
		"tld": [".pt"],
		"cca2": "PT",
		"ccn3": "620",
		"cca3": "PRT",
		"cioc": "POR",
		"currency": ["EUR"],
		"callingCode": ["351"],
		"capital": "Lisbon",
		"altSpellings": ["PT", "Portuguesa", "Portuguese Republic", "Rep\u00fablica Portuguesa"],
		"region": "Europe",
		"subregion": "Southern Europe",
		"languages": {
			"por": "Portuguese"
		},
		"translations": {
			"deu": {"official": "Portugiesische Republik", "common": "Portugal"},
			"fra": {"official": "R\u00e9publique portugaise", "common": "Portugal"},
			"hrv": {"official": "Portugalska Republika", "common": "Portugal"},
			"ita": {"official": "Repubblica portoghese", "common": "Portogallo"},
			"jpn": {"official": "\u30dd\u30eb\u30c8\u30ac\u30eb\u5171\u548c\u56fd", "common": "\u30dd\u30eb\u30c8\u30ac\u30eb"},
			"nld": {"official": "Portugese Republiek", "common": "Portugal"},
			"por": {"official": "Rep\u00fablica portugu\u00eas", "common": "Portugal"},
			"rus": {"official": "\u041f\u043e\u0440\u0442\u0443\u0433\u0430\u043b\u044c\u0441\u043a\u0430\u044f \u0420\u0435\u0441\u043f\u0443\u0431\u043b\u0438\u043a\u0430", "common": "\u041f\u043e\u0440\u0442\u0443\u0433\u0430\u043b\u0438\u044f"},
			"slk": {"official": "Portugalsk\u00e1 republika", "common": "Portugalsko"},
			"spa": {"official": "Rep\u00fablica Portuguesa", "common": "Portugal"},
			"fin": {"official": "Portugalin tasavalta", "common": "Portugali"},
			"zho": {"official": "\u8461\u8404\u7259\u5171\u548C\u56FD", "common": "\u8461\u8404\u7259"}
		},
		"latlng": [39.5, -8],
		"demonym": "Portuguese",
		"landlocked": false,
		"borders": ["ESP"],
		"area": 92090
	},
	{
		"name": {
			"common": "Paraguay",
			"official": "Republic of Paraguay",
			"native": {
				"grn": {
					"official": "Tet\u00e3 Paragu\u00e1i",
					"common": "Paragu\u00e1i"
				},
				"spa": {
					"official": "Rep\u00fablica de Paraguay",
					"common": "Paraguay"
				}
			}
		},
		"tld": [".py"],
		"cca2": "PY",
		"ccn3": "600",
		"cca3": "PRY",
		"cioc": "PAR",
		"currency": ["PYG"],
		"callingCode": ["595"],
		"capital": "Asunci\u00f3n",
		"altSpellings": ["PY", "Republic of Paraguay", "Rep\u00fablica del Paraguay", "Tet\u00e3 Paragu\u00e1i"],
		"region": "Americas",
		"subregion": "South America",
		"languages": {
			"grn": "Guaran\u00ed",
			"spa": "Spanish"
		},
		"translations": {
			"deu": {"official": "Republik Paraguay", "common": "Paraguay"},
			"fra": {"official": "R\u00e9publique du Paraguay", "common": "Paraguay"},
			"hrv": {"official": "Republika Paragvaj", "common": "Paragvaj"},
			"ita": {"official": "Repubblica del Paraguay", "common": "Paraguay"},
			"jpn": {"official": "\u30d1\u30e9\u30b0\u30a2\u30a4\u5171\u548c\u56fd", "common": "\u30d1\u30e9\u30b0\u30a2\u30a4"},
			"nld": {"official": "Republiek Paraguay", "common": "Paraguay"},
			"por": {"official": "Rep\u00fablica do Paraguai", "common": "Paraguai"},
			"rus": {"official": "\u0420\u0435\u0441\u043f\u0443\u0431\u043b\u0438\u043a\u0430 \u041f\u0430\u0440\u0430\u0433\u0432\u0430\u0439", "common": "\u041f\u0430\u0440\u0430\u0433\u0432\u0430\u0439"},
			"slk": {"official": "Paraguajsk\u00e1 republika", "common": "Paraguaj"},
			"spa": {"official": "Rep\u00fablica de Paraguay", "common": "Paraguay"},
			"fin": {"official": "Paraguayn tasavalta", "common": "Paraguay"},
			"zho": {"official": "\u5DF4\u62C9\u572D\u5171\u548C\u56FD", "common": "\u5DF4\u62C9\u572D"}
		},
		"latlng": [-23, -58],
		"demonym": "Paraguayan",
		"landlocked": true,
		"borders": ["ARG", "BOL", "BRA"],
		"area": 406752
	},
	{
		"name": {
			"common": "Palestine",
			"official": "State of Palestine",
			"native": {
				"ara": {
					"official": "\u062f\u0648\u0644\u0629 \u0641\u0644\u0633\u0637\u064a\u0646",
					"common": "\u0641\u0644\u0633\u0637\u064a\u0646"
				}
			}
		},
		"tld": [".ps", "\u0641\u0644\u0633\u0637\u064a\u0646."],
		"cca2": "PS",
		"ccn3": "275",
		"cca3": "PSE",
		"cioc": "PLE",
		"currency": ["ILS"],
		"callingCode": ["970"],
		"capital": "Ramallah",
		"altSpellings": ["PS", "Palestine, State of", "State of Palestine", "Dawlat Filas\u1e6din"],
		"region": "Asia",
		"subregion": "Western Asia",
		"languages": {
			"ara": "Arabic"
		},
		"translations": {
			"deu": {"official": "Staat Pal\u00e4stina", "common": "Pal\u00e4stina"},
			"fra": {"official": "\u00c9tat de Palestine", "common": "Palestine"},
			"hrv": {"official": "State of Palestine", "common": "Palestina"},
			"ita": {"official": "Stato di Palestina", "common": "Palestina"},
			"jpn": {"official": "\u30d1\u30ec\u30b9\u30c1\u30ca\u81ea\u6cbb\u653f\u5e9c", "common": "\u30d1\u30ec\u30b9\u30c1\u30ca"},
			"nld": {"official": "Staat Palestina", "common": "Palestijnse gebieden"},
			"por": {"official": "Estado da Palestina", "common": "Palestina"},
			"rus": {"official": "\u0413\u043e\u0441\u0443\u0434\u0430\u0440\u0441\u0442\u0432\u043e \u041f\u0430\u043b\u0435\u0441\u0442\u0438\u043d\u0430", "common": "\u041f\u0430\u043b\u0435\u0441\u0442\u0438\u043d\u0430"},
			"slk": {"official": "Palest\u00ednsky \u0161t\u00e1t", "common": "Palest\u00edna"},
			"spa": {"official": "Estado de Palestina", "common": "Palestina"},
			"fin": {"official": "Palestiinan valtio", "common": "Palestiina"},
			"zho": {"official": "\u5DF4\u52D2\u65AF\u5766\u56FD", "common": "\u5DF4\u52D2\u65AF\u5766"}
		},
		"latlng": [31.9, 35.2],
		"demonym": "Palestinian",
		"landlocked": false,
		"borders": ["ISR", "EGY", "JOR"],
		"area": 6220
	},
	{
		"name": {
			"common": "French Polynesia",
			"official": "French Polynesia",
			"native": {
				"fra": {
					"official": "Polyn\u00e9sie fran\u00e7aise",
					"common": "Polyn\u00e9sie fran\u00e7aise"
				}
			}
		},
		"tld": [".pf"],
		"cca2": "PF",
		"ccn3": "258",
		"cca3": "PYF",
		"cioc": "",
		"currency": ["XPF"],
		"callingCode": ["689"],
		"capital": "Papeet\u0113",
		"altSpellings": ["PF", "Polyn\u00e9sie fran\u00e7aise", "French Polynesia", "P\u014dr\u012bnetia Far\u0101ni"],
		"region": "Oceania",
		"subregion": "Polynesia",
		"languages": {
			"fra": "French"
		},
		"translations": {
			"deu": {"official": "Franz\u00f6sisch-Polynesien", "common": "Franz\u00f6sisch-Polynesien"},
			"fra": {"official": "Polyn\u00e9sie fran\u00e7aise", "common": "Polyn\u00e9sie fran\u00e7aise"},
			"hrv": {"official": "Francuska Polinezija", "common": "Francuska Polinezija"},
			"ita": {"official": "Polinesia Francese", "common": "Polinesia Francese"},
			"jpn": {"official": "\u30d5\u30e9\u30f3\u30b9\u9818\u30dd\u30ea\u30cd\u30b7\u30a2", "common": "\u30d5\u30e9\u30f3\u30b9\u9818\u30dd\u30ea\u30cd\u30b7\u30a2"},
			"nld": {"official": "Frans-Polynesi\u00eb", "common": "Frans-Polynesi\u00eb"},
			"por": {"official": "Polin\u00e9sia Francesa", "common": "Polin\u00e9sia Francesa"},
			"rus": {"official": "\u0424\u0440\u0430\u043d\u0446\u0443\u0437\u0441\u043a\u0430\u044f \u041f\u043e\u043b\u0438\u043d\u0435\u0437\u0438\u044f", "common": "\u0424\u0440\u0430\u043d\u0446\u0443\u0437\u0441\u043a\u0430\u044f \u041f\u043e\u043b\u0438\u043d\u0435\u0437\u0438\u044f"},
			"slk": {"official": "Franc\u00fazska Polyn\u00e9zia", "common": "Franc\u00fazska Polyn\u00e9zia"},
			"spa": {"official": "Polinesia franc\u00e9s", "common": "Polinesia Francesa"},
			"fin": {"official": "Ranskan Polynesia", "common": "Ranskan Polynesia"},
			"zho": {"official": "\u6CD5\u5C5E\u6CE2\u5229\u5C3C\u897F\u4E9A", "common": "\u6CD5\u5C5E\u6CE2\u5229\u5C3C\u897F\u4E9A"}
		},
		"latlng": [-15, -140],
		"demonym": "French Polynesian",
		"landlocked": false,
		"borders": [],
		"area": 4167
	},
	{
		"name": {
			"common": "Qatar",
			"official": "State of Qatar",
			"native": {
				"ara": {
					"official": "\u062f\u0648\u0644\u0629 \u0642\u0637\u0631",
					"common": "\u0642\u0637\u0631"
				}
			}
		},
		"tld": [".qa", "\u0642\u0637\u0631."],
		"cca2": "QA",
		"ccn3": "634",
		"cca3": "QAT",
		"cioc": "QAT",
		"currency": ["QAR"],
		"callingCode": ["974"],
		"capital": "Doha",
		"altSpellings": ["QA", "State of Qatar", "Dawlat Qa\u1e6dar"],
		"region": "Asia",
		"subregion": "Western Asia",
		"languages": {
			"ara": "Arabic"
		},
		"translations": {
			"deu": {"official": "Staat Katar", "common": "Katar"},
			"fra": {"official": "\u00c9tat du Qatar", "common": "Qatar"},
			"hrv": {"official": "Dr\u017eava Katar", "common": "Katar"},
			"ita": {"official": "Stato del Qatar", "common": "Qatar"},
			"jpn": {"official": "\u30ab\u30bf\u30fc\u30eb\u56fd", "common": "\u30ab\u30bf\u30fc\u30eb"},
			"nld": {"official": "Staat Qatar", "common": "Qatar"},
			"por": {"official": "Estado do Qatar", "common": "Catar"},
			"rus": {"official": "\u0413\u043e\u0441\u0443\u0434\u0430\u0440\u0441\u0442\u0432\u043e \u041a\u0430\u0442\u0430\u0440", "common": "\u041a\u0430\u0442\u0430\u0440"},
			"slk": {"official": "Katarsk\u00fd \u0161t\u00e1t", "common": "Katar"},
			"spa": {"official": "Estado de Qatar", "common": "Catar"},
			"fin": {"official": "Qatarin valtio", "common": "Qatar"},
			"zho": {"official": "\u5361\u5854\u5C14\u56FD", "common": "\u5361\u5854\u5C14"}
		},
		"latlng": [25.5, 51.25],
		"demonym": "Qatari",
		"landlocked": false,
		"borders": ["SAU"],
		"area": 11586
	},
	{
		"name": {
			"common": "R\u00e9union",
			"official": "R\u00e9union Island",
			"native": {
				"fra": {
					"official": "Ile de la R\u00e9union",
					"common": "La R\u00e9union"
				}
			}
		},
		"tld": [".re"],
		"cca2": "RE",
		"ccn3": "638",
		"cca3": "REU",
		"cioc": "",
		"currency": ["EUR"],
		"callingCode": ["262"],
		"capital": "Saint-Denis",
		"altSpellings": ["RE", "Reunion"],
		"region": "Africa",
		"subregion": "Eastern Africa",
		"languages": {
			"fra": "French"
		},
		"translations": {
			"deu": {"official": "R\u00e9union", "common": "R\u00e9union"},
			"fra": {"official": "Ile de la R\u00e9union", "common": "R\u00e9union"},
			"hrv": {"official": "R\u00e9union Island", "common": "R\u00e9union"},
			"ita": {"official": "R\u00e9union", "common": "Riunione"},
			"jpn": {"official": "\u30ec\u30e6\u30cb\u30aa\u30f3\u5cf6", "common": "\u30ec\u30e6\u30cb\u30aa\u30f3"},
			"nld": {"official": "R\u00e9union", "common": "R\u00e9union"},
			"por": {"official": "Ilha da Reuni\u00e3o", "common": "Reuni\u00e3o"},
			"rus": {"official": "\u0420\u0435\u044e\u043d\u044c\u043e\u043d", "common": "\u0420\u0435\u044e\u043d\u044c\u043e\u043d"},
			"slk": {"official": "R\u00e9unionsk\u00fd z\u00e1morsk\u00fd departm\u00e1n", "common": "R\u00e9union"},
			"spa": {"official": "Isla de la Reuni\u00f3n", "common": "Reuni\u00f3n"},
			"fin": {"official": "R\u00e9union", "common": "R\u00e9union"},
			"zho": {"official": "\u7559\u5C3C\u65FA\u5C9B", "common": "\u7559\u5C3C\u65FA\u5C9B"}
		},
		"latlng": [-21.15, 55.5],
		"demonym": "French",
		"landlocked": false,
		"borders": [],
		"area": 2511
	},
	{
		"name": {
			"common": "Romania",
			"official": "Romania",
			"native": {
				"ron": {
					"official": "Rom\u00e2nia",
					"common": "Rom\u00e2nia"
				}
			}
		},
		"tld": [".ro"],
		"cca2": "RO",
		"ccn3": "642",
		"cca3": "ROU",
		"cioc": "ROU",
		"currency": ["RON"],
		"callingCode": ["40"],
		"capital": "Bucharest",
		"altSpellings": ["RO", "Rumania", "Roumania", "Rom\u00e2nia"],
		"region": "Europe",
		"subregion": "Eastern Europe",
		"languages": {
			"ron": "Romanian"
		},
		"translations": {
			"deu": {"official": "Rum\u00e4nien", "common": "Rum\u00e4nien"},
			"fra": {"official": "Roumanie", "common": "Roumanie"},
			"hrv": {"official": "Rumunija", "common": "Rumunjska"},
			"ita": {"official": "Romania", "common": "Romania"},
			"jpn": {"official": "\u30eb\u30fc\u30de\u30cb\u30a2", "common": "\u30eb\u30fc\u30de\u30cb\u30a2"},
			"nld": {"official": "Roemeni\u00eb", "common": "Roemeni\u00eb"},
			"por": {"official": "Rom\u00eania", "common": "Rom\u00e9nia"},
			"rus": {"official": "\u0420\u0443\u043c\u044b\u043d\u0438\u044f", "common": "\u0420\u0443\u043c\u044b\u043d\u0438\u044f"},
			"slk": {"official": "Rumunsko", "common": "Rumunsko"},
			"spa": {"official": "Rumania", "common": "Rumania"},
			"fin": {"official": "Romania", "common": "Romania"},
			"zho": {"official": "\u7F57\u9A6C\u5C3C\u4E9A", "common": "\u7F57\u9A6C\u5C3C\u4E9A"}
		},
		"latlng": [46, 25],
		"demonym": "Romanian",
		"landlocked": false,
		"borders": ["BGR", "HUN", "MDA", "SRB", "UKR"],
		"area": 238391
	},
	{
		"name": {
			"common": "Russia",
			"official": "Russian Federation",
			"native": {
				"rus": {
					"official": "\u0420\u043e\u0441\u0441\u0438\u0439\u0441\u043a\u0430\u044f \u0424\u0435\u0434\u0435\u0440\u0430\u0446\u0438\u044f",
					"common": "\u0420\u043e\u0441\u0441\u0438\u044f"
				}
			}
		},
		"tld": [".ru", ".su", ".\u0440\u0444"],
		"cca2": "RU",
		"ccn3": "643",
		"cca3": "RUS",
		"cioc": "RUS",
		"currency": ["RUB"],
		"callingCode": ["7"],
		"capital": "Moscow",
		"altSpellings": ["RU", "Rossiya", "Russian Federation", "\u0420\u043e\u0441\u0441\u0438\u0439\u0441\u043a\u0430\u044f \u0424\u0435\u0434\u0435\u0440\u0430\u0446\u0438\u044f", "Rossiyskaya Federatsiya"],
		"region": "Europe",
		"subregion": "Eastern Europe",
		"languages": {
			"rus": "Russian"
		},
		"translations": {
			"deu": {"official": "Russische F\u00f6deration", "common": "Russland"},
			"fra": {"official": "F\u00e9d\u00e9ration de Russie", "common": "Russie"},
			"hrv": {"official": "Ruska Federacija", "common": "Rusija"},
			"ita": {"official": "Federazione russa", "common": "Russia"},
			"jpn": {"official": "\u30ed\u30b7\u30a2\u9023\u90a6", "common": "\u30ed\u30b7\u30a2\u9023\u90a6"},
			"nld": {"official": "Russische Federatie", "common": "Rusland"},
			"por": {"official": "Federa\u00e7\u00e3o Russa", "common": "R\u00fassia"},
			"rus": {"official": "\u0420\u043e\u0441\u0441\u0438\u0439\u0441\u043a\u0430\u044f \u0424\u0435\u0434\u0435\u0440\u0430\u0446\u0438\u044f", "common": "\u0420\u043e\u0441\u0441\u0438\u044f"},
			"slk": {"official": "Rusk\u00e1 feder\u00e1cia", "common": "Rusko"},
			"spa": {"official": "Federaci\u00f3n de Rusia", "common": "Rusia"},
			"fin": {"official": "Ven\u00e4j\u00e4n federaatio", "common": "Ven\u00e4j\u00e4"},
			"zho": {"official": "\u4FC4\u7F57\u65AF\u8054\u90A6", "common": "\u4FC4\u7F57\u65AF"}
		},
		"latlng": [60, 100],
		"demonym": "Russian",
		"landlocked": false,
		"borders": ["AZE", "BLR", "CHN", "EST", "FIN", "GEO", "KAZ", "PRK", "LVA", "LTU", "MNG", "NOR", "POL", "UKR"],
		"area": 17098242
	},
	{
		"name": {
			"common": "Rwanda",
			"official": "Republic of Rwanda",
			"native": {
				"eng": {
					"official": "Republic of Rwanda",
					"common": "Rwanda"
				},
				"fra": {
					"official": "R\u00e9publique rwandaise",
					"common": "Rwanda"
				},
				"kin": {
					"official": "Repubulika y'u Rwanda",
					"common": "Rwanda"
				}
			}
		},
		"tld": [".rw"],
		"cca2": "RW",
		"ccn3": "646",
		"cca3": "RWA",
		"cioc": "RWA",
		"currency": ["RWF"],
		"callingCode": ["250"],
		"capital": "Kigali",
		"altSpellings": ["RW", "Republic of Rwanda", "Repubulika y'u Rwanda", "R\u00e9publique du Rwanda"],
		"region": "Africa",
		"subregion": "Eastern Africa",
		"languages": {
			"eng": "English",
			"fra": "French",
			"kin": "Kinyarwanda"
		},
		"translations": {
			"deu": {"official": "Republik Ruanda", "common": "Ruanda"},
			"fra": {"official": "R\u00e9publique rwandaise", "common": "Rwanda"},
			"hrv": {"official": "Republika Ruandi", "common": "Ruanda"},
			"ita": {"official": "Repubblica del Ruanda", "common": "Ruanda"},
			"jpn": {"official": "\u30eb\u30ef\u30f3\u30c0\u5171\u548c\u56fd", "common": "\u30eb\u30ef\u30f3\u30c0"},
			"nld": {"official": "Republiek Rwanda", "common": "Rwanda"},
			"por": {"official": "Rep\u00fablica do Ruanda", "common": "Ruanda"},
			"rus": {"official": "\u0420\u0435\u0441\u043f\u0443\u0431\u043b\u0438\u043a\u0430 \u0420\u0443\u0430\u043d\u0434\u0430", "common": "\u0420\u0443\u0430\u043d\u0434\u0430"},
			"slk": {"official": "Rwandsk\u00e1 republika", "common": "Rwanda"},
			"spa": {"official": "Rep\u00fablica de Rwanda", "common": "Ruanda"},
			"fin": {"official": "Ruandan tasavalta", "common": "Ruanda"},
			"zho": {"official": "\u5362\u65FA\u8FBE\u5171\u548C\u56FD", "common": "\u5362\u65FA\u8FBE"}
		},
		"latlng": [-2, 30],
		"demonym": "Rwandan",
		"landlocked": true,
		"borders": ["BDI", "COD", "TZA", "UGA"],
		"area": 26338
	},
	{
		"name": {
			"common": "Saudi Arabia",
			"official": "Kingdom of Saudi Arabia",
			"native": {
				"ara": {
					"official": "\u0627\u0644\u0645\u0645\u0644\u0643\u0629 \u0627\u0644\u0639\u0631\u0628\u064a\u0629 \u0627\u0644\u0633\u0639\u0648\u062f\u064a\u0629",
					"common": "\u0627\u0644\u0639\u0631\u0628\u064a\u0629 \u0627\u0644\u0633\u0639\u0648\u062f\u064a\u0629"
				}
			}
		},
		"tld": [".sa", ".\u0627\u0644\u0633\u0639\u0648\u062f\u064a\u0629"],
		"cca2": "SA",
		"ccn3": "682",
		"cca3": "SAU",
		"cioc": "KSA",
		"currency": ["SAR"],
		"callingCode": ["966"],
		"capital": "Riyadh",
		"altSpellings": ["Saudi", "SA", "Kingdom of Saudi Arabia", "Al-Mamlakah al-\u2018Arabiyyah as-Su\u2018\u016bdiyyah"],
		"region": "Asia",
		"subregion": "Western Asia",
		"languages": {
			"ara": "Arabic"
		},
		"translations": {
			"deu": {"official": "K\u00f6nigreich Saudi-Arabien", "common": "Saudi-Arabien"},
			"fra": {"official": "Royaume d'Arabie Saoudite", "common": "Arabie Saoudite"},
			"hrv": {"official": "Kraljevina Saudijska Arabija", "common": "Saudijska Arabija"},
			"ita": {"official": "Arabia Saudita", "common": "Arabia Saudita"},
			"jpn": {"official": "\u30b5\u30a6\u30b8\u30a2\u30e9\u30d3\u30a2\u738b\u56fd", "common": "\u30b5\u30a6\u30b8\u30a2\u30e9\u30d3\u30a2"},
			"nld": {"official": "Koninkrijk van Saoedi-Arabi\u00eb", "common": "Saoedi-Arabi\u00eb"},
			"por": {"official": "Reino da Ar\u00e1bia Saudita", "common": "Ar\u00e1bia Saudita"},
			"rus": {"official": "\u041a\u043e\u0440\u043e\u043b\u0435\u0432\u0441\u0442\u0432\u043e \u0421\u0430\u0443\u0434\u043e\u0432\u0441\u043a\u0430\u044f \u0410\u0440\u0430\u0432\u0438\u044f", "common": "\u0421\u0430\u0443\u0434\u043e\u0432\u0441\u043a\u0430\u044f \u0410\u0440\u0430\u0432\u0438\u044f"},
			"slk": {"official": "Saudskoarabsk\u00e9 kr\u00e1\u013eovstvo", "common": "Saudsk\u00e1 Ar\u00e1bia"},
			"spa": {"official": "Reino de Arabia Saudita", "common": "Arabia Saud\u00ed"},
			"fin": {"official": "Saudi-Arabian kuningaskunta", "common": "Saudi-Arabia"},
			"zho": {"official": "\u6C99\u7279\u963F\u62C9\u4F2F\u738B\u56FD", "common": "\u6C99\u7279\u963F\u62C9\u4F2F"}
		},
		"latlng": [25, 45],
		"demonym": "Saudi Arabian",
		"landlocked": false,
		"borders": ["IRQ", "JOR", "KWT", "OMN", "QAT", "ARE", "YEM"],
		"area": 2149690
	},
	{
		"name": {
			"common": "Sudan",
			"official": "Republic of the Sudan",
			"native": {
				"ara": {
					"official": "\u062c\u0645\u0647\u0648\u0631\u064a\u0629 \u0627\u0644\u0633\u0648\u062f\u0627\u0646",
					"common": "\u0627\u0644\u0633\u0648\u062f\u0627\u0646"
				},
				"eng": {
					"official": "Republic of the Sudan",
					"common": "Sudan"
				}
			}
		},
		"tld": [".sd"],
		"cca2": "SD",
		"ccn3": "729",
		"cca3": "SDN",
		"cioc": "SUD",
		"currency": ["SDG"],
		"callingCode": ["249"],
		"capital": "Khartoum",
		"altSpellings": ["SD", "Republic of the Sudan", "Jumh\u016br\u012byat as-S\u016bd\u0101n"],
		"region": "Africa",
		"subregion": "Northern Africa",
		"languages": {
			"ara": "Arabic",
			"eng": "English"
		},
		"translations": {
			"deu": {"official": "Republik Sudan", "common": "Sudan"},
			"fra": {"official": "R\u00e9publique du Soudan", "common": "Soudan"},
			"hrv": {"official": "Republika Sudan", "common": "Sudan"},
			"ita": {"official": "Repubblica del Sudan", "common": "Sudan"},
			"jpn": {"official": "\u30b9\u30fc\u30c0\u30f3\u5171\u548c\u56fd", "common": "\u30b9\u30fc\u30c0\u30f3"},
			"nld": {"official": "Republiek Soedan", "common": "Soedan"},
			"por": {"official": "Rep\u00fablica do Sud\u00e3o", "common": "Sud\u00e3o"},
			"rus": {"official": "\u0420\u0435\u0441\u043f\u0443\u0431\u043b\u0438\u043a\u0430 \u0421\u0443\u0434\u0430\u043d", "common": "\u0421\u0443\u0434\u0430\u043d"},
			"slk": {"official": "Sud\u00e1nska republika", "common": "Sud\u00e1n"},
			"spa": {"official": "Rep\u00fablica de Sud\u00e1n", "common": "Sud\u00e1n"},
			"fin": {"official": "Sudanin tasavalta", "common": "Sudan"},
			"zho": {"official": "\u82CF\u4E39\u5171\u548C\u56FD", "common": "\u82CF\u4E39"}
		},
		"latlng": [15, 30],
		"demonym": "Sudanese",
		"landlocked": false,
		"borders": ["CAF", "TCD", "EGY", "ERI", "ETH", "LBY", "SSD"],
		"area": 1886068
	},
	{
		"name": {
			"common": "Senegal",
			"official": "Republic of Senegal",
			"native": {
				"fra": {
					"official": "R\u00e9publique du S\u00e9n\u00e9gal",
					"common": "S\u00e9n\u00e9gal"
				}
			}
		},
		"tld": [".sn"],
		"cca2": "SN",
		"ccn3": "686",
		"cca3": "SEN",
		"cioc": "SEN",
		"currency": ["XOF"],
		"callingCode": ["221"],
		"capital": "Dakar",
		"altSpellings": ["SN", "Republic of Senegal", "R\u00e9publique du S\u00e9n\u00e9gal"],
		"region": "Africa",
		"subregion": "Western Africa",
		"languages": {
			"fra": "French"
		},
		"translations": {
			"deu": {"official": "Republik Senegal", "common": "Senegal"},
			"fra": {"official": "R\u00e9publique du S\u00e9n\u00e9gal", "common": "S\u00e9n\u00e9gal"},
			"hrv": {"official": "Republika Senegal", "common": "Senegal"},
			"ita": {"official": "Repubblica del Senegal", "common": "Senegal"},
			"jpn": {"official": "\u30bb\u30cd\u30ac\u30eb\u5171\u548c\u56fd", "common": "\u30bb\u30cd\u30ac\u30eb"},
			"nld": {"official": "Republiek Senegal", "common": "Senegal"},
			"por": {"official": "Rep\u00fablica do Senegal", "common": "Senegal"},
			"rus": {"official": "\u0420\u0435\u0441\u043f\u0443\u0431\u043b\u0438\u043a\u0430 \u0421\u0435\u043d\u0435\u0433\u0430\u043b", "common": "\u0421\u0435\u043d\u0435\u0433\u0430\u043b"},
			"slk": {"official": "Senegalsk\u00e1 republika", "common": "Senegal"},
			"spa": {"official": "Rep\u00fablica de Senegal", "common": "Senegal"},
			"fin": {"official": "Senegalin tasavalta", "common": "Senegal"},
			"zho": {"official": "\u585E\u5185\u52A0\u5C14\u5171\u548C\u56FD", "common": "\u585E\u5185\u52A0\u5C14"}
		},
		"latlng": [14, -14],
		"demonym": "Senegalese",
		"landlocked": false,
		"borders": ["GMB", "GIN", "GNB", "MLI", "MRT"],
		"area": 196722
	},
	{
		"name": {
			"common": "Singapore",
			"official": "Republic of Singapore",
			"native": {
				"zho": {
					"official": "\u65b0\u52a0\u5761\u5171\u548c\u56fd",
					"common": "\u65b0\u52a0\u5761"
				},
				"eng": {
					"official": "Republic of Singapore",
					"common": "Singapore"
				},
				"msa": {
					"official": "Republik Singapura",
					"common": "Singapura"
				},
				"tam": {
					"official": "\u0b9a\u0bbf\u0b99\u0bcd\u0b95\u0baa\u0bcd\u0baa\u0bc2\u0bb0\u0bcd \u0b95\u0bc1\u0b9f\u0bbf\u0baf\u0bb0\u0b9a\u0bc1",
					"common": "\u0b9a\u0bbf\u0b99\u0bcd\u0b95\u0baa\u0bcd\u0baa\u0bc2\u0bb0\u0bcd"
				}
			}
		},
		"tld": [".sg", ".\u65b0\u52a0\u5761", ".\u0b9a\u0bbf\u0b99\u0bcd\u0b95\u0baa\u0bcd\u0baa\u0bc2\u0bb0\u0bcd"],
		"cca2": "SG",
		"ccn3": "702",
		"cca3": "SGP",
		"cioc": "SIN",
		"currency": ["SGD"],
		"callingCode": ["65"],
		"capital": "Singapore",
		"altSpellings": ["SG", "Singapura", "Republik Singapura", "\u65b0\u52a0\u5761\u5171\u548c\u56fd"],
		"region": "Asia",
		"subregion": "South-Eastern Asia",
		"languages": {
			"zho": "Chinese",
			"eng": "English",
			"msa": "Malay",
			"tam": "Tamil"
		},
		"translations": {
			"deu": {"official": "Republik Singapur", "common": "Singapur"},
			"fra": {"official": "R\u00e9publique de Singapour", "common": "Singapour"},
			"hrv": {"official": "Republika Singapur", "common": "Singapur"},
			"ita": {"official": "Repubblica di Singapore", "common": "Singapore"},
			"jpn": {"official": "\u30b7\u30f3\u30ac\u30dd\u30fc\u30eb\u5171\u548c\u56fd", "common": "\u30b7\u30f3\u30ac\u30dd\u30fc\u30eb"},
			"nld": {"official": "Republiek Singapore", "common": "Singapore"},
			"por": {"official": "Rep\u00fablica de Singapura", "common": "Singapura"},
			"rus": {"official": "\u0420\u0435\u0441\u043f\u0443\u0431\u043b\u0438\u043a\u0430 \u0421\u0438\u043d\u0433\u0430\u043f\u0443\u0440", "common": "\u0421\u0438\u043d\u0433\u0430\u043f\u0443\u0440"},
			"slk": {"official": "Singapursk\u00e1 republika", "common": "Singapur"},
			"spa": {"official": "Rep\u00fablica de Singapur", "common": "Singapur"},
			"fin": {"official": "Singaporen tasavalta", "common": "Singapore"}
		},
		"latlng": [1.36666666, 103.8],
		"demonym": "Singaporean",
		"landlocked": false,
		"borders": [],
		"area": 710
	},
	{
		"name": {
			"common": "South Georgia",
			"official": "South Georgia and the South Sandwich Islands",
			"native": {
				"eng": {
					"official": "South Georgia and the South Sandwich Islands",
					"common": "South Georgia"
				}
			}
		},
		"tld": [".gs"],
		"cca2": "GS",
		"ccn3": "239",
		"cca3": "SGS",
		"cioc": "",
		"currency": ["GBP"],
		"callingCode": ["500"],
		"capital": "King Edward Point",
		"altSpellings": ["GS", "South Georgia and the South Sandwich Islands"],
		"region": "Americas",
		"subregion": "South America",
		"languages": {
			"eng": "English"
		},
		"translations": {
			"deu": {"official": "S\u00fcdgeorgien und die S\u00fcdlichen Sandwichinseln", "common": "S\u00fcdgeorgien und die S\u00fcdlichen Sandwichinseln"},
			"fra": {"official": "G\u00e9orgie du Sud et les \u00eeles Sandwich du Sud", "common": "G\u00e9orgie du Sud-et-les \u00celes Sandwich du Sud"},
			"hrv": {"official": "Ju\u017ena D\u017eord\u017eija i Otoci Ju\u017eni Sendvi\u010d", "common": "Ju\u017ena Georgija i oto\u010dje Ju\u017eni Sandwich"},
			"ita": {"official": "Georgia del Sud e isole Sandwich del Sud", "common": "Georgia del Sud e Isole Sandwich Meridionali"},
			"jpn": {"official": "\u30b5\u30a6\u30b9\u30b8\u30e7\u30fc\u30b8\u30a2\u00b7\u30b5\u30a6\u30b9\u30b5\u30f3\u30c9\u30a6\u30a3\u30c3\u30c1\u8af8\u5cf6", "common": "\u30b5\u30a6\u30b9\u30b8\u30e7\u30fc\u30b8\u30a2\u30fb\u30b5\u30a6\u30b9\u30b5\u30f3\u30c9\u30a6\u30a3\u30c3\u30c1\u8af8\u5cf6"},
			"nld": {"official": "Zuid-Georgi\u00eb en de Zuidelijke Sandwich-eilanden", "common": "Zuid-Georgia en Zuidelijke Sandwicheilanden"},
			"por": {"official": "Ge\u00f3rgia do Sul e Sandwich do Sul", "common": "Ilhas Ge\u00f3rgia do Sul e Sandwich do Sul"},
			"rus": {"official": "\u042e\u0436\u043d\u0430\u044f \u0413\u0435\u043e\u0440\u0433\u0438\u044f \u0438 \u042e\u0436\u043d\u044b\u0435 \u0421\u0430\u043d\u0434\u0432\u0438\u0447\u0435\u0432\u044b \u043e\u0441\u0442\u0440\u043e\u0432\u0430", "common": "\u042e\u0436\u043d\u0430\u044f \u0413\u0435\u043e\u0440\u0433\u0438\u044f \u0438 \u042e\u0436\u043d\u044b\u0435 \u0421\u0430\u043d\u0434\u0432\u0438\u0447\u0435\u0432\u044b \u043e\u0441\u0442\u0440\u043e\u0432\u0430"},
			"slk": {"official": "Ju\u017en\u00e1 Georgia a Ju\u017en\u00e9 Sandwichove ostrovy", "common": "Ju\u017en\u00e1 Georgia a Ju\u017en\u00e9 Sandwichove ostrovy"},
			"spa": {"official": "Georgia del Sur y las Islas Sandwich del Sur", "common": "Islas Georgias del Sur y Sandwich del Sur"},
			"fin": {"official": "Etel\u00e4-Georgia ja Etel\u00e4iset Sandwichsaaret", "common": "Etel\u00e4-Georgia ja Etel\u00e4iset Sandwichsaaret"},
			"zho": {"official": "\u5357\u4E54\u6CBB\u4E9A\u5C9B\u548C\u5357\u6851\u5A01\u5947\u7FA4\u5C9B", "common": "\u5357\u4E54\u6CBB\u4E9A"}
		},
		"latlng": [-54.5, -37],
		"demonym": "South Georgian South Sandwich Islander",
		"landlocked": false,
		"borders": [],
		"area": 3903
	},
	{
		"name": {
			"common": "Svalbard and Jan Mayen",
			"official": "Svalbard og Jan Mayen",
			"native": {
				"nor": {
					"official": "Svalbard og Jan Mayen",
					"common": "Svalbard og Jan Mayen"
				}
			}
		},
		"tld": [".sj"],
		"cca2": "SJ",
		"ccn3": "744",
		"cca3": "SJM",
		"cioc": "",
		"currency": ["NOK"],
		"callingCode": ["4779"],
		"capital": "Longyearbyen",
		"altSpellings": ["SJ", "Svalbard and Jan Mayen Islands"],
		"region": "Europe",
		"subregion": "Northern Europe",
		"languages": {
			"nor": "Norwegian"
		},
		"translations": {
			"deu": {"official": "Inselgruppe Spitzbergen", "common": "Spitzbergen"},
			"fra": {"official": "Jan Mayen Svalbard", "common": "Svalbard et Jan Mayen"},
			"hrv": {"official": "Svalbard og Jan Mayen", "common": "Svalbard i Jan Mayen"},
			"ita": {"official": "Svalbard og Jan Mayen", "common": "Svalbard e Jan Mayen"},
			"jpn": {"official": "\u30b9\u30d0\u30fc\u30eb\u30d0\u30eb\u8af8\u5cf6OG\u30e4\u30f3\u30de\u30a4\u30a8\u30f3", "common": "\u30b9\u30f4\u30a1\u30fc\u30eb\u30d0\u30eb\u8af8\u5cf6\u304a\u3088\u3073\u30e4\u30f3\u30de\u30a4\u30a8\u30f3\u5cf6"},
			"nld": {"official": "Svalbard og Jan Mayen", "common": "Svalbard en Jan Mayen"},
			"por": {"official": "Svalbard og Jan Mayen", "common": "Ilhas Svalbard e Jan Mayen"},
			"rus": {"official": "\u0421\u0432\u0430\u043b\u044c\u0431\u0430\u0440\u0434\u0430 \u043e\u0433 \u042f\u043d-\u041c\u0430\u0439\u0435\u043d", "common": "\u0428\u043f\u0438\u0446\u0431\u0435\u0440\u0433\u0435\u043d \u0438 \u042f\u043d-\u041c\u0430\u0439\u0435\u043d"},
			"slk": {"official": "Svalbard a Jan Mayen", "common": "Svalbard a Jan Mayen"},
			"spa": {"official": "Svalbard og Jan Mayen", "common": "Islas Svalbard y Jan Mayen"},
			"fin": {"official": "Huippuvuoret", "common": "Huippuvuoret"},
			"zho": {"official": "\u65AF\u74E6\u5C14\u5DF4\u7279", "common": "\u65AF\u74E6\u5C14\u5DF4\u7279"}
		},
		"latlng": [78, 20],
		"demonym": "Norwegian",
		"landlocked": false,
		"borders": [],
		"area": -1
	},
	{
		"name": {
			"common": "Solomon Islands",
			"official": "Solomon Islands",
			"native": {
				"eng": {
					"official": "Solomon Islands",
					"common": "Solomon Islands"
				}
			}
		},
		"tld": [".sb"],
		"cca2": "SB",
		"ccn3": "090",
		"cca3": "SLB",
		"cioc": "SOL",
		"currency": ["SBD"],
		"callingCode": ["677"],
		"capital": "Honiara",
		"altSpellings": ["SB"],
		"region": "Oceania",
		"subregion": "Melanesia",
		"languages": {
			"eng": "English"
		},
		"translations": {
			"deu": {"official": "Salomon-Inseln", "common": "Salomonen"},
			"fra": {"official": "\u00celes Salomon", "common": "\u00celes Salomon"},
			"hrv": {"official": "Solomonski Otoci", "common": "Solomonski Otoci"},
			"ita": {"official": "Isole Salomone", "common": "Isole Salomone"},
			"jpn": {"official": "\u30bd\u30ed\u30e2\u30f3\u8af8\u5cf6", "common": "\u30bd\u30ed\u30e2\u30f3\u8af8\u5cf6"},
			"nld": {"official": "Solomon eilanden", "common": "Salomonseilanden"},
			"por": {"official": "Ilhas Salom\u00e3o", "common": "Ilhas Salom\u00e3o"},
			"rus": {"official": "\u0421\u043e\u043b\u043e\u043c\u043e\u043d\u043e\u0432\u044b \u043e\u0441\u0442\u0440\u043e\u0432\u0430", "common": "\u0421\u043e\u043b\u043e\u043c\u043e\u043d\u043e\u0432\u044b \u041e\u0441\u0442\u0440\u043e\u0432\u0430"},
			"slk": {"official": "Salomonove ostrovy", "common": "Salomonove ostrovy"},
			"spa": {"official": "islas Salom\u00f3n", "common": "Islas Salom\u00f3n"},
			"fin": {"official": "Salomonsaaret", "common": "Salomonsaaret"},
			"zho": {"official": "\u6240\u7F57\u95E8\u7FA4\u5C9B", "common": "\u6240\u7F57\u95E8\u7FA4\u5C9B"}
		},
		"latlng": [-8, 159],
		"demonym": "Solomon Islander",
		"landlocked": false,
		"borders": [],
		"area": 28896
	},
	{
		"name": {
			"common": "Sierra Leone",
			"official": "Republic of Sierra Leone",
			"native": {
				"eng": {
					"official": "Republic of Sierra Leone",
					"common": "Sierra Leone"
				}
			}
		},
		"tld": [".sl"],
		"cca2": "SL",
		"ccn3": "694",
		"cca3": "SLE",
		"cioc": "SLE",
		"currency": ["SLL"],
		"callingCode": ["232"],
		"capital": "Freetown",
		"altSpellings": ["SL", "Republic of Sierra Leone"],
		"region": "Africa",
		"subregion": "Western Africa",
		"languages": {
			"eng": "English"
		},
		"translations": {
			"deu": {"official": "Republik Sierra Leone", "common": "Sierra Leone"},
			"fra": {"official": "R\u00e9publique de Sierra Leone", "common": "Sierra Leone"},
			"hrv": {"official": "Republika Sijera Leone", "common": "Sijera Leone"},
			"ita": {"official": "Repubblica della Sierra Leone", "common": "Sierra Leone"},
			"jpn": {"official": "\u30b7\u30a8\u30e9\u30ec\u30aa\u30cd\u5171\u548c\u56fd", "common": "\u30b7\u30a8\u30e9\u30ec\u30aa\u30cd"},
			"nld": {"official": "Republiek Sierra Leone", "common": "Sierra Leone"},
			"por": {"official": "Rep\u00fablica da Serra Leoa", "common": "Serra Leoa"},
			"rus": {"official": "\u0420\u0435\u0441\u043f\u0443\u0431\u043b\u0438\u043a\u0430 \u0421\u044c\u0435\u0440\u0440\u0430-\u041b\u0435\u043e\u043d\u0435", "common": "\u0421\u044c\u0435\u0440\u0440\u0430-\u041b\u0435\u043e\u043d\u0435"},
			"slk": {"official": "Sierraleonsk\u00e1 republika", "common": "Sierra Leone"},
			"spa": {"official": "Rep\u00fablica de Sierra Leona", "common": "Sierra Leone"},
			"fin": {"official": "Sierra Leonen tasavalta", "common": "Sierra Leone"},
			"zho": {"official": "\u585E\u62C9\u5229\u6602\u5171\u548C\u56FD", "common": "\u585E\u62C9\u5229\u6602"}
		},
		"latlng": [8.5, -11.5],
		"demonym": "Sierra Leonean",
		"landlocked": false,
		"borders": ["GIN", "LBR"],
		"area": 71740
	},
	{
		"name": {
			"common": "El Salvador",
			"official": "Republic of El Salvador",
			"native": {
				"spa": {
					"official": "Rep\u00fablica de El Salvador",
					"common": "El Salvador"
				}
			}
		},
		"tld": [".sv"],
		"cca2": "SV",
		"ccn3": "222",
		"cca3": "SLV",
		"cioc": "ESA",
		"currency": ["SVC", "USD"],
		"callingCode": ["503"],
		"capital": "San Salvador",
		"altSpellings": ["SV", "Republic of El Salvador", "Rep\u00fablica de El Salvador"],
		"region": "Americas",
		"subregion": "Central America",
		"languages": {
			"spa": "Spanish"
		},
		"translations": {
			"cym": {"official": "Gweriniaeth El Salfador", "common": "El Salfador"},
			"deu": {"official": "Republik El Salvador", "common": "El Salvador"},
			"fra": {"official": "R\u00e9publique du Salvador", "common": "Salvador"},
			"hrv": {"official": "Republika El Salvador", "common": "Salvador"},
			"ita": {"official": "Repubblica di El Salvador", "common": "El Salvador"},
			"jpn": {"official": "\u30a8\u30eb\u30b5\u30eb\u30d0\u30c9\u30eb\u5171\u548c\u56fd", "common": "\u30a8\u30eb\u30b5\u30eb\u30d0\u30c9\u30eb"},
			"nld": {"official": "Republiek El Salvador", "common": "El Salvador"},
			"por": {"official": "Rep\u00fablica de El Salvador", "common": "El Salvador"},
			"rus": {"official": "\u0420\u0435\u0441\u043f\u0443\u0431\u043b\u0438\u043a\u0430 \u042d\u043b\u044c-\u0421\u0430\u043b\u044c\u0432\u0430\u0434\u043e\u0440", "common": "\u0421\u0430\u043b\u044c\u0432\u0430\u0434\u043e\u0440"},
			"slk": {"official": "Salv\u00e1dorsk\u00e1 republika", "common": "Salv\u00e1dor"},
			"spa": {"official": "Rep\u00fablica de El Salvador", "common": "El Salvador"},
			"fin": {"official": "El Salvadorin tasavalta", "common": "El Salvador"},
			"zho": {"official": "\u8428\u5C14\u74E6\u591A\u5171\u548C\u56FD", "common": "\u8428\u5C14\u74E6\u591A"}
		},
		"latlng": [13.83333333, -88.91666666],
		"demonym": "Salvadoran",
		"landlocked": false,
		"borders": ["GTM", "HND"],
		"area": 21041
	},
	{
		"name": {
			"common": "San Marino",
			"official": "Most Serene Republic of San Marino",
			"native": {
				"ita": {
					"official": "Serenissima Repubblica di San Marino",
					"common": "San Marino"
				}
			}
		},
		"tld": [".sm"],
		"cca2": "SM",
		"ccn3": "674",
		"cca3": "SMR",
		"cioc": "SMR",
		"currency": ["EUR"],
		"callingCode": ["378"],
		"capital": "City of San Marino",
		"altSpellings": ["SM", "Republic of San Marino", "Repubblica di San Marino"],
		"region": "Europe",
		"subregion": "Southern Europe",
		"languages": {
			"ita": "Italian"
		},
		"translations": {
			"deu": {"official": "Republik San Marino", "common": "San Marino"},
			"fra": {"official": "R\u00e9publique de Saint-Marin", "common": "Saint-Marin"},
			"hrv": {"official": "Ve\u0107ina Serene Republika San Marino", "common": "San Marino"},
			"ita": {"official": "Serenissima Repubblica di San Marino", "common": "San Marino"},
			"jpn": {"official": "\u30b5\u30f3\u30de\u30ea\u30ce\u306e\u307b\u3068\u3093\u3069\u30bb\u30ea\u30fc\u30cc\u5171\u548c\u56fd", "common": "\u30b5\u30f3\u30de\u30ea\u30ce"},
			"nld": {"official": "Meest Serene Republiek San Marino", "common": "San Marino"},
			"por": {"official": "Seren\u00edssima Rep\u00fablica de San Marino", "common": "San Marino"},
			"rus": {"official": "\u0411\u043e\u043b\u044c\u0448\u0438\u043d\u0441\u0442\u0432\u043e Serene \u0420\u0435\u0441\u043f\u0443\u0431\u043b\u0438\u043a\u0430 \u0421\u0430\u043d-\u041c\u0430\u0440\u0438\u043d\u043e", "common": "\u0421\u0430\u043d-\u041c\u0430\u0440\u0438\u043d\u043e"},
			"slk": {"official": "Sanmar\u00ednska republika", "common": "San Mar\u00edno"},
			"spa": {"official": "Seren\u00edsima Rep\u00fablica de San Marino", "common": "San Marino"},
			"fin": {"official": "San Marinon seesteinen tasavalta", "common": "San Marino"},
			"zho": {"official": "\u5723\u9A6C\u529B\u8BFA\u5171\u548C\u56FD", "common": "\u5723\u9A6C\u529B\u8BFA"}
		},
		"latlng": [43.76666666, 12.41666666],
		"demonym": "Sammarinese",
		"landlocked": true,
		"borders": ["ITA"],
		"area": 61
	},
	{
		"name": {
			"common": "Somalia",
			"official": "Federal Republic of Somalia",
			"native": {
				"ara": {
					"official": "\u062c\u0645\u0647\u0648\u0631\u064a\u0629 \u0627\u0644\u0635\u0648\u0645\u0627\u0644\u200e\u200e",
					"common": "\u0627\u0644\u0635\u0648\u0645\u0627\u0644\u200e\u200e"
				},
				"som": {
					"official": "Jamhuuriyadda Federaalka Soomaaliya",
					"common": "Soomaaliya"
				}
			}
		},
		"tld": [".so"],
		"cca2": "SO",
		"ccn3": "706",
		"cca3": "SOM",
		"cioc": "SOM",
		"currency": ["SOS"],
		"callingCode": ["252"],
		"capital": "Mogadishu",
		"altSpellings": ["SO", "a\u1e63-\u1e62\u016bm\u0101l", "Federal Republic of Somalia", "Jamhuuriyadda Federaalka Soomaaliya", "Jumh\u016briyyat a\u1e63-\u1e62\u016bm\u0101l al-Fider\u0101liyya"],
		"region": "Africa",
		"subregion": "Eastern Africa",
		"languages": {
			"ara": "Arabic",
			"som": "Somali"
		},
		"translations": {
			"deu": {"official": "Bundesrepublik Somalia", "common": "Somalia"},
			"fra": {"official": "R\u00e9publique f\u00e9d\u00e9rale de Somalie", "common": "Somalie"},
			"hrv": {"official": "Savezna Republika Somaliji", "common": "Somalija"},
			"ita": {"official": "Repubblica federale di Somalia", "common": "Somalia"},
			"jpn": {"official": "\u30bd\u30de\u30ea\u30a2\u9023\u90a6\u5171\u548c\u56fd", "common": "\u30bd\u30de\u30ea\u30a2"},
			"nld": {"official": "Federale Republiek Somali\u00eb", "common": "Somali\u00eb"},
			"por": {"official": "Rep\u00fablica Federal da Som\u00e1lia", "common": "Som\u00e1lia"},
			"rus": {"official": "\u0424\u0435\u0434\u0435\u0440\u0430\u0442\u0438\u0432\u043d\u0430\u044f \u0420\u0435\u0441\u043f\u0443\u0431\u043b\u0438\u043a\u0430 \u0421\u043e\u043c\u0430\u043b\u0438", "common": "\u0421\u043e\u043c\u0430\u043b\u0438"},
			"slk": {"official": "Som\u00e1lska federat\u00edvna republika", "common": "Som\u00e1lsko"},
			"spa": {"official": "Rep\u00fablica Federal de Somalia", "common": "Somalia"},
			"fin": {"official": "Somalian liittotasavalta", "common": "Somalia"},
			"zho": {"official": "\u7D22\u9A6C\u91CC\u5171\u548C\u56FD", "common": "\u7D22\u9A6C\u91CC"}
		},
		"latlng": [10, 49],
		"demonym": "Somali",
		"landlocked": false,
		"borders": ["DJI", "ETH", "KEN"],
		"area": 637657
	},
	{
		"name": {
			"common": "Saint Pierre and Miquelon",
			"official": "Saint Pierre and Miquelon",
			"native": {
				"fra": {
					"official": "Collectivit\u00e9 territoriale de Saint-Pierre-et-Miquelon",
					"common": "Saint-Pierre-et-Miquelon"
				}
			}
		},
		"tld": [".pm"],
		"cca2": "PM",
		"ccn3": "666",
		"cca3": "SPM",
		"cioc": "",
		"currency": ["EUR"],
		"callingCode": ["508"],
		"capital": "Saint-Pierre",
		"altSpellings": ["PM", "Collectivit\u00e9 territoriale de Saint-Pierre-et-Miquelon"],
		"region": "Americas",
		"subregion": "Northern America",
		"languages": {
			"fra": "French"
		},
		"translations": {
			"deu": {"official": "St. Pierre und Miquelon", "common": "Saint-Pierre und Miquelon"},
			"fra": {"official": "Saint-Pierre-et-Miquelon", "common": "Saint-Pierre-et-Miquelon"},
			"hrv": {"official": "Saint Pierre i Miquelon", "common": "Sveti Petar i Mikelon"},
			"ita": {"official": "Saint Pierre e Miquelon", "common": "Saint-Pierre e Miquelon"},
			"jpn": {"official": "\u30b5\u30f3\u30d4\u30a8\u30fc\u30eb\u5cf6\u00b7\u30df\u30af\u30ed\u30f3\u5cf6", "common": "\u30b5\u30f3\u30d4\u30a8\u30fc\u30eb\u5cf6\u30fb\u30df\u30af\u30ed\u30f3\u5cf6"},
			"nld": {"official": "Saint-Pierre en Miquelon", "common": "Saint Pierre en Miquelon"},
			"por": {"official": "Saint Pierre e Miquelon", "common": "Saint-Pierre e Miquelon"},
			"rus": {"official": "\u0421\u0435\u043d-\u041f\u044c\u0435\u0440 \u0438 \u041c\u0438\u043a\u0435\u043b\u043e\u043d", "common": "\u0421\u0435\u043d-\u041f\u044c\u0435\u0440 \u0438 \u041c\u0438\u043a\u0435\u043b\u043e\u043d"},
			"slk": {"official": "Ostrovy Saint Pierre a Miquelon", "common": "Saint Pierre a Miquelon"},
			"spa": {"official": "San Pedro y Miquel\u00f3n", "common": "San Pedro y Miquel\u00f3n"},
			"fin": {"official": "Saint-Pierre ja Miquelon", "common": "Saint-Pierre ja Miquelon"},
			"zho": {"official": "\u5723\u76AE\u57C3\u5C14\u548C\u5BC6\u514B\u9686", "common": "\u5723\u76AE\u57C3\u5C14\u548C\u5BC6\u514B\u9686"}
		},
		"latlng": [46.83333333, -56.33333333],
		"demonym": "French",
		"landlocked": false,
		"borders": [],
		"area": 242
	},
	{
		"name": {
			"common": "Serbia",
			"official": "Republic of Serbia",
			"native": {
				"srp": {
					"official": "\u0420\u0435\u043f\u0443\u0431\u043b\u0438\u043a\u0430 \u0421\u0440\u0431\u0438\u0458\u0430",
					"common": "\u0421\u0440\u0431\u0438\u0458\u0430"
				}
			}
		},
		"tld": [".rs", ".\u0441\u0440\u0431"],
		"cca2": "RS",
		"ccn3": "688",
		"cca3": "SRB",
		"cioc": "SRB",
		"currency": ["RSD"],
		"callingCode": ["381"],
		"capital": "Belgrade",
		"altSpellings": ["RS", "Srbija", "Republic of Serbia", "\u0420\u0435\u043f\u0443\u0431\u043b\u0438\u043a\u0430 \u0421\u0440\u0431\u0438\u0458\u0430", "Republika Srbija"],
		"region": "Europe",
		"subregion": "Southern Europe",
		"languages": {
			"srp": "Serbian"
		},
		"translations": {
			"deu": {"official": "Republik Serbien", "common": "Serbien"},
			"fra": {"official": "R\u00e9publique de Serbie", "common": "Serbie"},
			"hrv": {"official": "Republika Srbija", "common": "Srbija"},
			"ita": {"official": "Repubblica di Serbia", "common": "Serbia"},
			"jpn": {"official": "\u30bb\u30eb\u30d3\u30a2\u5171\u548c\u56fd", "common": "\u30bb\u30eb\u30d3\u30a2"},
			"nld": {"official": "Republiek Servi\u00eb", "common": "Servi\u00eb"},
			"por": {"official": "Rep\u00fablica da S\u00e9rvia", "common": "S\u00e9rvia"},
			"rus": {"official": "\u0420\u0435\u0441\u043f\u0443\u0431\u043b\u0438\u043a\u0430 \u0421\u0435\u0440\u0431\u0438\u044f", "common": "\u0421\u0435\u0440\u0431\u0438\u044f"},
			"slk": {"official": "Srbsk\u00e1 republika", "common": "Srbsko"},
			"spa": {"official": "Rep\u00fablica de Serbia", "common": "Serbia"},
			"fin": {"official": "Serbian tasavalta", "common": "Serbia"},
			"zho": {"official": "\u585E\u5C14\u7EF4\u4E9A\u5171\u548C\u56FD", "common": "\u585E\u5C14\u7EF4\u4E9A"}
		},
		"latlng": [44, 21],
		"demonym": "Serbian",
		"landlocked": true,
		"borders": ["BIH", "BGR", "HRV", "HUN", "UNK", "MKD", "MNE", "ROU"],
		"area": 88361
	},
	{
		"name": {
			"common": "South Sudan",
			"official": "Republic of South Sudan",
			"native": {
				"eng": {
					"official": "Republic of South Sudan",
					"common": "South Sudan"
				}
			}
		},
		"tld": [".ss"],
		"cca2": "SS",
		"ccn3": "728",
		"cca3": "SSD",
		"cioc": "",
		"currency": ["SSP"],
		"callingCode": ["211"],
		"capital": "Juba",
		"altSpellings": ["SS"],
		"region": "Africa",
		"subregion": "Middle Africa",
		"languages": {
			"eng": "English"
		},
		"translations": {
			"deu": {"official": "Republik S\u00fcdsudan", "common": "S\u00fcdsudan"},
			"fra": {"official": "R\u00e9publique du Soudan du Sud", "common": "Soudan du Sud"},
			"hrv": {"official": "Republika Ju\u017eni Sudan", "common": "Ju\u017eni Sudan"},
			"ita": {"official": "Repubblica del Sudan del Sud", "common": "Sudan del sud"},
			"jpn": {"official": "\u5357\u30b9\u30fc\u30c0\u30f3\u5171\u548c\u56fd", "common": "\u5357\u30b9\u30fc\u30c0\u30f3"},
[truncated: 88,670 more chars]
